# Supplementary material for: Unsupervised outlier detection applied to SARS-CoV-2 nucleotide sequences can identify sequences of common variants and other variants of interest
Source: BMC Bioinformatics. 2022 Dec 19;23:547. doi: 10.1186/s12859-022-05105-y (PMC9761049; doi:10.1186/s12859-022-05105-y)
Supplement: Supplementary file 1 — Additional file 1. Lists of GISAID IDs for the two reference datasets (simulating the time before the emergence of a new variant and the onset of a new variant) for each variant under consideration in the article (alpha, beta, delta, gamma, GH, lambda, mu, omicron). [file 12859_2022_5105_MOESM1_ESM.zip]

Archive with 26 entries (25 files):
- sequences/
- sequences/GH_before_onset
- sequences/gamma_onset
- sequences/alpha_before_onset
- sequences/beta_before_onset
- sequences/GH_ids
- sequences/lambda_ids
- sequences/gamma_before_onset
- sequences/delta_before_onset
- sequences/omicron_before_onset
- sequences/alpha_onset
- sequences/README
- sequences/beta_onset
- sequences/delta_onset
- sequences/mu_ids
- sequences/lambda_onset
- sequences/lambda_before_onset
- sequences/gamma_ids
- sequences/beta_ids
- sequences/omicron_onset
- sequences/omicron_ids
- sequences/alpha_ids
- sequences/delta_ids
- sequences/mu_onset
- sequences/mu_before_onset
- sequences/GH_onset
