# Supplementary material for: Unsupervised outlier detection applied to SARS-CoV-2 nucleotide sequences can identify sequences of common variants and other variants of interest
Source: BMC Bioinformatics. 2022 Dec 19;23:547. doi: 10.1186/s12859-022-05105-y (PMC9761049; doi:10.1186/s12859-022-05105-y)
Supplement: Supplementary file 1 — Additional file 1. Lists of GISAID IDs for the two reference datasets (simulating the time before the emergence of a new variant and the onset of a new variant) for each variant under consideration in the article (alpha, beta, delta, gamma, GH, lambda, mu, omicron). [file 12859_2022_5105_MOESM1_ESM.zip › sequences/GH_before_onset]

EPI_ISL_6207153
EPI_ISL_3797292
EPI_ISL_686517
EPI_ISL_1279294
EPI_ISL_479963
EPI_ISL_685732
EPI_ISL_2402099
EPI_ISL_2402747
EPI_ISL_4006288
EPI_ISL_3532577
EPI_ISL_687927
EPI_ISL_2100845
EPI_ISL_1671803
EPI_ISL_7813082
EPI_ISL_954765
EPI_ISL_1209258
EPI_ISL_1262874
EPI_ISL_9159910
EPI_ISL_1502842
EPI_ISL_5540646
EPI_ISL_10160588
EPI_ISL_3999784
EPI_ISL_1685455
EPI_ISL_509341
EPI_ISL_1821824
EPI_ISL_1262752
EPI_ISL_1219940
EPI_ISL_2235378
EPI_ISL_2155467
EPI_ISL_1406631
EPI_ISL_602728
EPI_ISL_3231263
EPI_ISL_5999287
EPI_ISL_5914918
EPI_ISL_4503919
EPI_ISL_3219508
EPI_ISL_2188067
EPI_ISL_4820997
EPI_ISL_1509858
EPI_ISL_685244
EPI_ISL_7327376
EPI_ISL_2081878
EPI_ISL_5395706
EPI_ISL_443262
EPI_ISL_691334
EPI_ISL_2841605
EPI_ISL_9320188
EPI_ISL_6207300
EPI_ISL_3356497
EPI_ISL_995331
EPI_ISL_751350
EPI_ISL_3690425
EPI_ISL_1517418
EPI_ISL_5552078
EPI_ISL_688301
EPI_ISL_3506600
EPI_ISL_2081965
EPI_ISL_6158381
EPI_ISL_515723
EPI_ISL_4550078
EPI_ISL_7710036
EPI_ISL_5107658
EPI_ISL_3307661
EPI_ISL_11229636
EPI_ISL_5717345
EPI_ISL_3375583
EPI_ISL_4824828
EPI_ISL_4171280
EPI_ISL_1841225
EPI_ISL_1363096
EPI_ISL_455330
EPI_ISL_4846863
EPI_ISL_3188970
EPI_ISL_2608442
EPI_ISL_3355686
EPI_ISL_1662172
EPI_ISL_686642
EPI_ISL_5547407
EPI_ISL_1972255
EPI_ISL_479807
EPI_ISL_689848
EPI_ISL_3404913
EPI_ISL_3672274
EPI_ISL_5115179
EPI_ISL_2158314
EPI_ISL_3757019
EPI_ISL_7813118
EPI_ISL_689608
EPI_ISL_2101038
EPI_ISL_735354
EPI_ISL_6158286
EPI_ISL_687226
EPI_ISL_918516
EPI_ISL_1911499
EPI_ISL_2657544
EPI_ISL_687199
EPI_ISL_686098
EPI_ISL_1599526
EPI_ISL_4411454
EPI_ISL_4578024
EPI_ISL_3932195
EPI_ISL_6102431
EPI_ISL_1502903
EPI_ISL_1623675
EPI_ISL_6115920
EPI_ISL_8147396
EPI_ISL_1493589
EPI_ISL_1623769
EPI_ISL_7970505
EPI_ISL_4847041
EPI_ISL_2001482
EPI_ISL_3046587
EPI_ISL_5890601
EPI_ISL_5927407
EPI_ISL_1319314
EPI_ISL_5545178
EPI_ISL_4731275
EPI_ISL_2308642
EPI_ISL_408480
EPI_ISL_860852
EPI_ISL_2495985
EPI_ISL_1389338
EPI_ISL_5314190
EPI_ISL_6103328
EPI_ISL_3024008
EPI_ISL_3155561
EPI_ISL_3981323
EPI_ISL_5589849
EPI_ISL_2545748
EPI_ISL_602777
EPI_ISL_1403538
EPI_ISL_4879120
EPI_ISL_1911463
EPI_ISL_3024685
EPI_ISL_1960272
EPI_ISL_4072415
EPI_ISL_5428433
EPI_ISL_3758036
EPI_ISL_10657525
EPI_ISL_2877494
EPI_ISL_4213128
EPI_ISL_718179
EPI_ISL_1502851
EPI_ISL_10072005
EPI_ISL_11230170
EPI_ISL_3846665
EPI_ISL_3231212
EPI_ISL_10141497
EPI_ISL_586517
EPI_ISL_6031295
EPI_ISL_3231254
EPI_ISL_4741528
EPI_ISL_4447347
EPI_ISL_3076792
EPI_ISL_1669960
EPI_ISL_6031220
EPI_ISL_4917844
EPI_ISL_479814
EPI_ISL_435050
EPI_ISL_2960321
EPI_ISL_1168468
EPI_ISL_2811881
EPI_ISL_4891967
EPI_ISL_2626031
EPI_ISL_1532236
EPI_ISL_5568304
EPI_ISL_1843736
EPI_ISL_6172978
EPI_ISL_3999681
EPI_ISL_1917530
EPI_ISL_6097685
EPI_ISL_1336942
EPI_ISL_6854895
EPI_ISL_437696
EPI_ISL_692300
EPI_ISL_7086755
EPI_ISL_4600842
EPI_ISL_3232183
EPI_ISL_4712045
EPI_ISL_1593987
EPI_ISL_5241378
EPI_ISL_692356
EPI_ISL_2691710
EPI_ISL_3999979
EPI_ISL_857299
EPI_ISL_5590062
EPI_ISL_5450221
EPI_ISL_1669750
EPI_ISL_1491638
EPI_ISL_1018324
EPI_ISL_2391480
EPI_ISL_688374
EPI_ISL_4000031
EPI_ISL_5502799
EPI_ISL_7505544
EPI_ISL_8065688
EPI_ISL_4101552
EPI_ISL_3382429
EPI_ISL_7813075
EPI_ISL_3410280
EPI_ISL_418648
EPI_ISL_3914997
EPI_ISL_5687721
EPI_ISL_3327919
EPI_ISL_1583114
EPI_ISL_2293328
EPI_ISL_2942425
EPI_ISL_2155322
EPI_ISL_4659002
EPI_ISL_4199313
EPI_ISL_1163821
EPI_ISL_4006675
EPI_ISL_689424
EPI_ISL_700048
EPI_ISL_2283807
EPI_ISL_4106528
EPI_ISL_691295
EPI_ISL_4748279
EPI_ISL_5451585
EPI_ISL_3904868
EPI_ISL_4237478
EPI_ISL_1623061
EPI_ISL_6115594
EPI_ISL_5146928
EPI_ISL_1960614
EPI_ISL_2835830
EPI_ISL_421509
EPI_ISL_6703191
EPI_ISL_3999975
EPI_ISL_686921
EPI_ISL_2657485
EPI_ISL_4603076
EPI_ISL_1804979
EPI_ISL_2083033
EPI_ISL_2835380
EPI_ISL_6826735
EPI_ISL_688286
EPI_ISL_495044
EPI_ISL_5829863
EPI_ISL_4255485
EPI_ISL_3347896
EPI_ISL_479550
EPI_ISL_2188384
EPI_ISL_1662007
EPI_ISL_3031377
EPI_ISL_3259409
EPI_ISL_687641
EPI_ISL_496543
EPI_ISL_2550538
EPI_ISL_3388834
EPI_ISL_3537460
EPI_ISL_5923932
EPI_ISL_5552411
EPI_ISL_7326371
EPI_ISL_3232695
EPI_ISL_690724
EPI_ISL_4298908
EPI_ISL_1477044
EPI_ISL_3347937
EPI_ISL_3506574
EPI_ISL_690483
EPI_ISL_3542886
EPI_ISL_5548769
EPI_ISL_3460116
EPI_ISL_2483832
EPI_ISL_5142766
EPI_ISL_3306059
EPI_ISL_3979519
EPI_ISL_1166184
EPI_ISL_1731481
EPI_ISL_10435939
EPI_ISL_2308492
EPI_ISL_1251274
EPI_ISL_6208058
EPI_ISL_895803
EPI_ISL_806774
EPI_ISL_9274909
EPI_ISL_691212
EPI_ISL_3875438
EPI_ISL_1517473
EPI_ISL_3893618
EPI_ISL_7328685
EPI_ISL_2923172
EPI_ISL_4261414
EPI_ISL_4296338
EPI_ISL_2601469
EPI_ISL_3760166
EPI_ISL_2490355
EPI_ISL_4503484
EPI_ISL_2757787
EPI_ISL_2621359
EPI_ISL_3544060
EPI_ISL_7920881
EPI_ISL_6207365
EPI_ISL_1660338
EPI_ISL_1818795
EPI_ISL_3150971
EPI_ISL_3154026
EPI_ISL_5417544
EPI_ISL_5248560
EPI_ISL_2958651
EPI_ISL_3347195
EPI_ISL_648047
EPI_ISL_4461699
EPI_ISL_5199412
EPI_ISL_2312836
EPI_ISL_2495721
EPI_ISL_4879340
EPI_ISL_684748
EPI_ISL_684392
EPI_ISL_3990129
EPI_ISL_3690229
EPI_ISL_4172508
EPI_ISL_7813247
EPI_ISL_509364
EPI_ISL_3190377
EPI_ISL_5193974
EPI_ISL_7813237
EPI_ISL_2348712
EPI_ISL_2156390
EPI_ISL_1936327
EPI_ISL_6866310
EPI_ISL_2232828
EPI_ISL_5851145
EPI_ISL_2157319
EPI_ISL_7326922
EPI_ISL_4298669
EPI_ISL_692584
EPI_ISL_2919223
EPI_ISL_4171461
EPI_ISL_4296316
EPI_ISL_6316249
EPI_ISL_1580546
EPI_ISL_1250972
EPI_ISL_3762680
EPI_ISL_2293583
EPI_ISL_5196305
EPI_ISL_3768919
EPI_ISL_2652206
EPI_ISL_1255269
EPI_ISL_7956758
EPI_ISL_2927980
EPI_ISL_3395857
EPI_ISL_690456
EPI_ISL_2103380
EPI_ISL_5306632
EPI_ISL_6774036
EPI_ISL_3543919
EPI_ISL_4600672
EPI_ISL_515522
EPI_ISL_6092245
EPI_ISL_1117996
EPI_ISL_1910095
EPI_ISL_3332706
EPI_ISL_4742329
EPI_ISL_1672866
EPI_ISL_6774009
EPI_ISL_1118060
EPI_ISL_2200129
EPI_ISL_860856
EPI_ISL_9159837
EPI_ISL_1231552
EPI_ISL_4778765
EPI_ISL_5543112
EPI_ISL_2193241
EPI_ISL_1856997
EPI_ISL_4601566
EPI_ISL_7813274
EPI_ISL_3347678
EPI_ISL_1001381
EPI_ISL_2427383
EPI_ISL_4348327
EPI_ISL_687061
EPI_ISL_3542811
EPI_ISL_1821753
EPI_ISL_4955753
EPI_ISL_1911067
EPI_ISL_4071980
EPI_ISL_1502507
EPI_ISL_3733988
EPI_ISL_1577950
EPI_ISL_5736592
EPI_ISL_5143384
EPI_ISL_3347868
EPI_ISL_2621211
EPI_ISL_4550122
EPI_ISL_4257254
EPI_ISL_4188682
EPI_ISL_4171697
EPI_ISL_4171340
EPI_ISL_690344
EPI_ISL_6031869
EPI_ISL_476562
EPI_ISL_954045
EPI_ISL_1468473
EPI_ISL_2296096
EPI_ISL_1547424
EPI_ISL_2312864
EPI_ISL_5114619
EPI_ISL_2566233
EPI_ISL_1517256
EPI_ISL_6132678
EPI_ISL_11229111
EPI_ISL_5428559
EPI_ISL_872292
EPI_ISL_2083032
EPI_ISL_5428348
EPI_ISL_1111160
EPI_ISL_2427327
EPI_ISL_955080
EPI_ISL_2312897
EPI_ISL_837630
EPI_ISL_3804169
EPI_ISL_1960489
EPI_ISL_1654966
EPI_ISL_1969685
EPI_ISL_2835799
EPI_ISL_7139744
EPI_ISL_1118046
EPI_ISL_3374668
EPI_ISL_4171787
EPI_ISL_4206957
EPI_ISL_7327473
EPI_ISL_1517014
EPI_ISL_692113
EPI_ISL_1416427
EPI_ISL_3769115
EPI_ISL_5809276
EPI_ISL_5542843
EPI_ISL_4348813
EPI_ISL_684504
EPI_ISL_6032113
EPI_ISL_1910367
EPI_ISL_689111
EPI_ISL_5936680
EPI_ISL_3031683
EPI_ISL_3265504
EPI_ISL_11229125
EPI_ISL_2885694
EPI_ISL_2800919
EPI_ISL_690765
EPI_ISL_699728
EPI_ISL_2232737
EPI_ISL_5570842
EPI_ISL_2231143
EPI_ISL_3375267
EPI_ISL_4712740
EPI_ISL_3690359
EPI_ISL_1910287
EPI_ISL_685123
EPI_ISL_690546
EPI_ISL_3100455
EPI_ISL_687233
EPI_ISL_2462927
EPI_ISL_2835850
EPI_ISL_5619213
EPI_ISL_2812154
EPI_ISL_2485080
EPI_ISL_8090658
EPI_ISL_3807143
EPI_ISL_4258602
EPI_ISL_1406277
EPI_ISL_2923269
EPI_ISL_4917595
EPI_ISL_5107648
EPI_ISL_690332
EPI_ISL_2180186
EPI_ISL_8257800
EPI_ISL_3023813
EPI_ISL_684222
EPI_ISL_2107518
EPI_ISL_1593979
EPI_ISL_3138660
EPI_ISL_690719
EPI_ISL_9480886
EPI_ISL_535554
EPI_ISL_5417312
EPI_ISL_2790895
EPI_ISL_5498209
EPI_ISL_3347835
EPI_ISL_3846692
EPI_ISL_9159831
EPI_ISL_480081
EPI_ISL_1279457
EPI_ISL_3797221
EPI_ISL_3261610
EPI_ISL_2788790
EPI_ISL_2426908
EPI_ISL_1396772
EPI_ISL_4510689
EPI_ISL_5200508
EPI_ISL_1351824
EPI_ISL_5717806
EPI_ISL_613451
EPI_ISL_1707576
EPI_ISL_6436524
EPI_ISL_2307330
EPI_ISL_684981
EPI_ISL_2490450
EPI_ISL_3804210
EPI_ISL_5104025
EPI_ISL_1008681
EPI_ISL_1201533
EPI_ISL_5619015
EPI_ISL_3155400
EPI_ISL_4185179
EPI_ISL_1366691
EPI_ISL_4273577
EPI_ISL_2272831
EPI_ISL_5568544
EPI_ISL_862640
EPI_ISL_5552573
EPI_ISL_690549
EPI_ISL_7139758
EPI_ISL_444995
EPI_ISL_5241311
EPI_ISL_9167444
EPI_ISL_5851058
EPI_ISL_2189384
EPI_ISL_7613776
EPI_ISL_2617678
EPI_ISL_1110960
EPI_ISL_3824093
EPI_ISL_5543684
EPI_ISL_2180298
EPI_ISL_1301730
EPI_ISL_9361336
EPI_ISL_1111399
EPI_ISL_1231586
EPI_ISL_6207321
EPI_ISL_689208
EPI_ISL_5072509
EPI_ISL_5570248
EPI_ISL_2154844
EPI_ISL_2985539
EPI_ISL_451389
EPI_ISL_5096031
EPI_ISL_3245946
EPI_ISL_4171389
EPI_ISL_1707552
EPI_ISL_4551735
EPI_ISL_5142862
EPI_ISL_3948476
EPI_ISL_4199286
EPI_ISL_2259304
EPI_ISL_699987
EPI_ISL_3306055
EPI_ISL_687122
EPI_ISL_5551475
EPI_ISL_3750542
EPI_ISL_1629133
EPI_ISL_5557282
EPI_ISL_1621692
EPI_ISL_4550618
EPI_ISL_1340754
EPI_ISL_3464537
EPI_ISL_1936307
EPI_ISL_1018187
EPI_ISL_5433678
EPI_ISL_9160043
EPI_ISL_2180443
EPI_ISL_1302889
EPI_ISL_4891946
EPI_ISL_2341395
EPI_ISL_1859530
EPI_ISL_2324208
EPI_ISL_2154613
EPI_ISL_5718234
EPI_ISL_7159792
EPI_ISL_2483691
EPI_ISL_1588479
EPI_ISL_1262989
EPI_ISL_940879
EPI_ISL_685862
EPI_ISL_687457
EPI_ISL_419307
EPI_ISL_437463
EPI_ISL_1620622
EPI_ISL_5598676
EPI_ISL_7310164
EPI_ISL_1389216
EPI_ISL_5866752
EPI_ISL_3507091
EPI_ISL_4951140
EPI_ISL_3262130
EPI_ISL_2495529
EPI_ISL_6840566
EPI_ISL_498120
EPI_ISL_1534704
EPI_ISL_4503820
EPI_ISL_2690147
EPI_ISL_660251
EPI_ISL_2137023
EPI_ISL_2308566
EPI_ISL_3162203
EPI_ISL_2601421
EPI_ISL_1068593
EPI_ISL_692625
EPI_ISL_4185211
EPI_ISL_7710022
EPI_ISL_2490565
EPI_ISL_8693604
EPI_ISL_5945637
EPI_ISL_912670
EPI_ISL_1296259
EPI_ISL_4255195
EPI_ISL_2629167
EPI_ISL_2966286
EPI_ISL_6096938
EPI_ISL_2600546
EPI_ISL_4955996
EPI_ISL_1821112
EPI_ISL_687148
EPI_ISL_9160006
EPI_ISL_6775781
EPI_ISL_3672250
EPI_ISL_1623768
EPI_ISL_3905337
EPI_ISL_2091215
EPI_ISL_687857
EPI_ISL_2139531
EPI_ISL_2476433
EPI_ISL_688539
EPI_ISL_6158663
EPI_ISL_6595257
EPI_ISL_4551629
EPI_ISL_2091426
EPI_ISL_2081935
EPI_ISL_2324262
EPI_ISL_4503650
EPI_ISL_1181386
EPI_ISL_5262710
EPI_ISL_1321604
EPI_ISL_1262807
EPI_ISL_3900710
EPI_ISL_1662167
EPI_ISL_577628
EPI_ISL_2189104
EPI_ISL_5936791
EPI_ISL_7971198
EPI_ISL_3347852
EPI_ISL_7326691
EPI_ISL_6575090
EPI_ISL_6332519
EPI_ISL_690574
EPI_ISL_6271856
EPI_ISL_5429650
EPI_ISL_2887652
EPI_ISL_1585515
EPI_ISL_1494660
EPI_ISL_1118024
EPI_ISL_3602641
EPI_ISL_5917679
EPI_ISL_1732045
EPI_ISL_700263
EPI_ISL_2828664
EPI_ISL_3189612
EPI_ISL_515708
EPI_ISL_1621817
EPI_ISL_1739312
EPI_ISL_2231431
EPI_ISL_2532438
EPI_ISL_5936855
EPI_ISL_4299271
EPI_ISL_4717220
EPI_ISL_3691692
EPI_ISL_909730
EPI_ISL_689886
EPI_ISL_2942756
EPI_ISL_2322453
EPI_ISL_3386867
EPI_ISL_1117927
EPI_ISL_5429635
EPI_ISL_3153995
EPI_ISL_1534533
EPI_ISL_2693937
EPI_ISL_4506765
EPI_ISL_7139791
EPI_ISL_4549101
EPI_ISL_5854836
EPI_ISL_5544476
EPI_ISL_3982808
EPI_ISL_1363117
EPI_ISL_11036514
EPI_ISL_2629119
EPI_ISL_480206
EPI_ISL_7339463
EPI_ISL_1517284
EPI_ISL_3801732
EPI_ISL_443295
EPI_ISL_8875825
EPI_ISL_3532534
EPI_ISL_5850945
EPI_ISL_4255206
EPI_ISL_5945563
EPI_ISL_2801737
EPI_ISL_2616474
EPI_ISL_513262
EPI_ISL_3355725
EPI_ISL_4716648
EPI_ISL_6512941
EPI_ISL_1920188
EPI_ISL_4251984
EPI_ISL_1502542
EPI_ISL_686189
EPI_ISL_2894741
EPI_ISL_4299732
EPI_ISL_4496569
EPI_ISL_2232844
EPI_ISL_3769361
EPI_ISL_850671
EPI_ISL_1731921
EPI_ISL_2179487
EPI_ISL_691555
EPI_ISL_5890908
EPI_ISL_9159730
EPI_ISL_690589
EPI_ISL_5880629
EPI_ISL_4258618
EPI_ISL_1960363
EPI_ISL_542422
EPI_ISL_2629049
EPI_ISL_941013
EPI_ISL_2399585
EPI_ISL_6227257
EPI_ISL_487329
EPI_ISL_5854701
EPI_ISL_2671577
EPI_ISL_6174576
EPI_ISL_2937817
EPI_ISL_602849
EPI_ISL_1628347
EPI_ISL_2029797
EPI_ISL_4603201
EPI_ISL_5543060
EPI_ISL_1675592
EPI_ISL_1821156
EPI_ISL_648612
EPI_ISL_688605
EPI_ISL_6228409
EPI_ISL_3733972
EPI_ISL_1416976
EPI_ISL_6102687
EPI_ISL_5945465
EPI_ISL_684420
EPI_ISL_5428974
EPI_ISL_2455930
EPI_ISL_3307645
EPI_ISL_2188143
EPI_ISL_3801479
EPI_ISL_6092677
EPI_ISL_9361551
EPI_ISL_6207342
EPI_ISL_8065768
EPI_ISL_3375477
EPI_ISL_685263
EPI_ISL_2422908
EPI_ISL_5924174
EPI_ISL_689821
EPI_ISL_2828426
EPI_ISL_6016844
EPI_ISL_2567599
EPI_ISL_4714091
EPI_ISL_6194819
EPI_ISL_2110643
EPI_ISL_5918367
EPI_ISL_6158754
EPI_ISL_4503184
EPI_ISL_1608268
EPI_ISL_6116613
EPI_ISL_2967040
EPI_ISL_2924059
EPI_ISL_2231579
EPI_ISL_2779218
EPI_ISL_6104514
EPI_ISL_5137016
EPI_ISL_1785137
EPI_ISL_480203
EPI_ISL_1547436
EPI_ISL_3750632
EPI_ISL_2030093
EPI_ISL_6603669
EPI_ISL_5267246
EPI_ISL_3545863
EPI_ISL_2374450
EPI_ISL_3308676
EPI_ISL_6104494
EPI_ISL_4199325
EPI_ISL_3089055
EPI_ISL_2616512
EPI_ISL_1231669
EPI_ISL_861489
EPI_ISL_4194496
EPI_ISL_11229958
EPI_ISL_4878707
EPI_ISL_3230972
EPI_ISL_2448638
EPI_ISL_833500
EPI_ISL_469025
EPI_ISL_1470055
EPI_ISL_7327157
EPI_ISL_2942428
EPI_ISL_3931859
EPI_ISL_6194778
EPI_ISL_4461253
EPI_ISL_862571
EPI_ISL_2646271
EPI_ISL_2968048
EPI_ISL_8004713
EPI_ISL_623126
EPI_ISL_2685359
EPI_ISL_2859086
EPI_ISL_5734991
EPI_ISL_5686875
EPI_ISL_2691210
EPI_ISL_4778790
EPI_ISL_3085340
EPI_ISL_5917686
EPI_ISL_685612
EPI_ISL_2162811
EPI_ISL_2156008
EPI_ISL_3355714
EPI_ISL_689735
EPI_ISL_691685
EPI_ISL_1841161
EPI_ISL_6174363
EPI_ISL_3033498
EPI_ISL_685392
EPI_ISL_3506696
EPI_ISL_4727635
EPI_ISL_3983636
EPI_ISL_3333656
EPI_ISL_5564662
EPI_ISL_6174574
EPI_ISL_4829453
EPI_ISL_3033404
EPI_ISL_648617
EPI_ISL_649191
EPI_ISL_6207774
EPI_ISL_2279606
EPI_ISL_4565007
EPI_ISL_3672262
EPI_ISL_909709
EPI_ISL_2841975
EPI_ISL_962538
EPI_ISL_684831
EPI_ISL_3800187
EPI_ISL_1821517
EPI_ISL_4411136
EPI_ISL_2091389
EPI_ISL_5054068
EPI_ISL_1516823
EPI_ISL_2374436
EPI_ISL_5590255
EPI_ISL_4199382
EPI_ISL_6031253
EPI_ISL_479926
EPI_ISL_1859626
EPI_ISL_4740457
EPI_ISL_4461578
EPI_ISL_8164197
EPI_ISL_2427219
EPI_ISL_4503843
EPI_ISL_1621764
EPI_ISL_6775580
EPI_ISL_2616389
EPI_ISL_684223
EPI_ISL_3737268
EPI_ISL_1403581
EPI_ISL_479541
EPI_ISL_5866805
EPI_ISL_2156529
EPI_ISL_2337254
EPI_ISL_4541381
EPI_ISL_5604345
EPI_ISL_5564779
EPI_ISL_2501270
EPI_ISL_4031525
EPI_ISL_5306633
EPI_ISL_5002769
EPI_ISL_4880415
EPI_ISL_1733045
EPI_ISL_2402651
EPI_ISL_3506736
EPI_ISL_3796290
EPI_ISL_3265438
EPI_ISL_677815
EPI_ISL_5797246
EPI_ISL_1508916
EPI_ISL_1265143
EPI_ISL_1416897
EPI_ISL_4101584
EPI_ISL_2483658
EPI_ISL_3459391
EPI_ISL_5460719
EPI_ISL_3757289
EPI_ISL_5548843
EPI_ISL_983098
EPI_ISL_1406518
EPI_ISL_1841185
EPI_ISL_6115871
EPI_ISL_3734031
EPI_ISL_4920222
EPI_ISL_688691
EPI_ISL_8065799
EPI_ISL_1608167
EPI_ISL_1231604
EPI_ISL_1911842
EPI_ISL_4731371
EPI_ISL_5328549
EPI_ISL_4715869
EPI_ISL_5196741
EPI_ISL_1279449
EPI_ISL_5687891
EPI_ISL_5104003
EPI_ISL_3410601
EPI_ISL_3298333
EPI_ISL_4103957
EPI_ISL_660223
EPI_ISL_5914908
EPI_ISL_1013352
EPI_ISL_5159372
EPI_ISL_3804203
EPI_ISL_6827339
EPI_ISL_4711103
EPI_ISL_1789067
EPI_ISL_5598770
EPI_ISL_685648
EPI_ISL_3691437
EPI_ISL_6436566
EPI_ISL_5598213
EPI_ISL_1840932
EPI_ISL_1096269
EPI_ISL_3797269
EPI_ISL_3543773
EPI_ISL_4194417
EPI_ISL_4006563
EPI_ISL_2535522
EPI_ISL_1301982
EPI_ISL_3717872
EPI_ISL_5945721
EPI_ISL_8745592
EPI_ISL_1001310
EPI_ISL_11230480
EPI_ISL_5917752
EPI_ISL_7956776
EPI_ISL_2097129
EPI_ISL_3722419
EPI_ISL_4006652
EPI_ISL_5331922
EPI_ISL_3356277
EPI_ISL_961729
EPI_ISL_5589957
EPI_ISL_2399629
EPI_ISL_5945915
EPI_ISL_690784
EPI_ISL_6910504
EPI_ISL_3796610
EPI_ISL_2188404
EPI_ISL_5332256
EPI_ISL_1302979
EPI_ISL_1391265
EPI_ISL_5107523
EPI_ISL_3602661
EPI_ISL_3760145
EPI_ISL_6436579
EPI_ISL_1360382
EPI_ISL_1911494
EPI_ISL_3010354
EPI_ISL_10435834
EPI_ISL_1262766
EPI_ISL_2162819
EPI_ISL_2427134
EPI_ISL_1406683
EPI_ISL_5030686
EPI_ISL_3982807
EPI_ISL_3230963
EPI_ISL_1544169
EPI_ISL_1910891
EPI_ISL_745245
EPI_ISL_4716445
EPI_ISL_4878675
EPI_ISL_6104609
EPI_ISL_8421361
EPI_ISL_2614677
EPI_ISL_3690370
EPI_ISL_1279956
EPI_ISL_812756
EPI_ISL_691605
EPI_ISL_2399586
EPI_ISL_1418328
EPI_ISL_954011
EPI_ISL_2838051
EPI_ISL_894231
EPI_ISL_1303026
EPI_ISL_3304477
EPI_ISL_5655396
EPI_ISL_2501081
EPI_ISL_686967
EPI_ISL_648801
EPI_ISL_3769010
EPI_ISL_4550804
EPI_ISL_2681247
EPI_ISL_940902
EPI_ISL_3547100
EPI_ISL_5866744
EPI_ISL_11229287
EPI_ISL_4585368
EPI_ISL_5556604
EPI_ISL_4585303
EPI_ISL_861501
EPI_ISL_10980369
EPI_ISL_4748047
EPI_ISL_4600706
EPI_ISL_2156652
EPI_ISL_691974
EPI_ISL_2693004
EPI_ISL_4998556
EPI_ISL_1263006
EPI_ISL_1502453
EPI_ISL_1517470
EPI_ISL_5241292
EPI_ISL_5417476
EPI_ISL_5063234
EPI_ISL_602871
EPI_ISL_5304826
EPI_ISL_690625
EPI_ISL_3804463
EPI_ISL_4006405
EPI_ISL_6125715
EPI_ISL_3470322
EPI_ISL_1118070
EPI_ISL_4503191
EPI_ISL_690334
EPI_ISL_515850
EPI_ISL_2608432
EPI_ISL_1302132
EPI_ISL_1380062
EPI_ISL_3355572
EPI_ISL_3805740
EPI_ISL_5655449
EPI_ISL_5604521
EPI_ISL_1406663
EPI_ISL_7326321
EPI_ISL_5854724
EPI_ISL_4878570
EPI_ISL_3544074
EPI_ISL_2736780
EPI_ISL_3154063
EPI_ISL_602869
EPI_ISL_610228
EPI_ISL_5590218
EPI_ISL_5417289
EPI_ISL_6570942
EPI_ISL_4299793
EPI_ISL_4194478
EPI_ISL_690388
EPI_ISL_5196225
EPI_ISL_480034
EPI_ISL_4255391
EPI_ISL_583449
EPI_ISL_689763
EPI_ISL_2361910
EPI_ISL_759961
EPI_ISL_498075
EPI_ISL_2312926
EPI_ISL_4954325
EPI_ISL_1085593
EPI_ISL_418212
EPI_ISL_4461642
EPI_ISL_2621304
EPI_ISL_3545819
EPI_ISL_6271889
EPI_ISL_2105307
EPI_ISL_6158366
EPI_ISL_5736692
EPI_ISL_3931828
EPI_ISL_6017563
EPI_ISL_692311
EPI_ISL_2095936
EPI_ISL_4740425
EPI_ISL_436718
EPI_ISL_6031339
EPI_ISL_459921
EPI_ISL_6000450
EPI_ISL_3031863
EPI_ISL_5779855
EPI_ISL_4258644
EPI_ISL_1108017
EPI_ISL_1009667
EPI_ISL_2613611
EPI_ISL_4879040
EPI_ISL_4741376
EPI_ISL_2106234
EPI_ISL_3087643
EPI_ISL_480015
EPI_ISL_5567699
EPI_ISL_476704
EPI_ISL_6207829
EPI_ISL_4998585
EPI_ISL_2629130
EPI_ISL_6103276
EPI_ISL_2382305
EPI_ISL_4917574
EPI_ISL_6665951
EPI_ISL_1401384
EPI_ISL_5845698
EPI_ISL_909674
EPI_ISL_2820476
EPI_ISL_692059
EPI_ISL_4298698
EPI_ISL_2029967
EPI_ISL_8582075
EPI_ISL_6016693
EPI_ISL_1686093
EPI_ISL_2374231
EPI_ISL_686374
EPI_ISL_4712653
EPI_ISL_3761814
EPI_ISL_2625627
EPI_ISL_685594
EPI_ISL_684302
EPI_ISL_2374168
EPI_ISL_1468449
EPI_ISL_4411496
EPI_ISL_688129
EPI_ISL_3924075
EPI_ISL_862815
EPI_ISL_4951046
EPI_ISL_2464098
EPI_ISL_4298935
EPI_ISL_9052882
EPI_ISL_2086156
EPI_ISL_3924082
EPI_ISL_3374648
EPI_ISL_5540655
EPI_ISL_3037798
EPI_ISL_2652181
EPI_ISL_4510324
EPI_ISL_5460389
EPI_ISL_691729
EPI_ISL_824602
EPI_ISL_806797
EPI_ISL_2312692
EPI_ISL_2887442
EPI_ISL_2985409
EPI_ISL_6207579
EPI_ISL_4348854
EPI_ISL_5332874
EPI_ISL_2340872
EPI_ISL_2485071
EPI_ISL_2427350
EPI_ISL_2645449
EPI_ISL_4768047
EPI_ISL_5002540
EPI_ISL_699698
EPI_ISL_1628451
EPI_ISL_3690372
EPI_ISL_4550688
EPI_ISL_2448651
EPI_ISL_2501266
EPI_ISL_6777153
EPI_ISL_2858935
EPI_ISL_2232952
EPI_ISL_4603010
EPI_ISL_7780474
EPI_ISL_1470040
EPI_ISL_2100721
EPI_ISL_5855881
EPI_ISL_4951093
EPI_ISL_6097807
EPI_ISL_4881990
EPI_ISL_2756364
EPI_ISL_3690269
EPI_ISL_2713121
EPI_ISL_2502697
EPI_ISL_5551891
EPI_ISL_5858610
EPI_ISL_1117853
EPI_ISL_2312695
EPI_ISL_1013122
EPI_ISL_5323873
EPI_ISL_1517436
EPI_ISL_5796814
EPI_ISL_5541311
EPI_ISL_4603022
EPI_ISL_3089039
EPI_ISL_1791589
EPI_ISL_2550589
EPI_ISL_2188267
EPI_ISL_4171205
EPI_ISL_690517
EPI_ISL_11396751
EPI_ISL_8745572
EPI_ISL_5193910
EPI_ISL_3923975
EPI_ISL_3757304
EPI_ISL_2488812
EPI_ISL_688468
EPI_ISL_872970
EPI_ISL_3920207
EPI_ISL_3046110
EPI_ISL_684182
EPI_ISL_689540
EPI_ISL_5687732
EPI_ISL_4303387
EPI_ISL_4550046
EPI_ISL_684536
EPI_ISL_2143594
EPI_ISL_7326335
EPI_ISL_3066996
EPI_ISL_2835447
EPI_ISL_4503388
EPI_ISL_2081986
EPI_ISL_5742163
EPI_ISL_4085151
EPI_ISL_4006592
EPI_ISL_3692511
EPI_ISL_2226343
EPI_ISL_1517166
EPI_ISL_6316244
EPI_ISL_3033622
EPI_ISL_6690220
EPI_ISL_5597531
EPI_ISL_5543036
EPI_ISL_3915125
EPI_ISL_3757236
EPI_ISL_2967109
EPI_ISL_2877299
EPI_ISL_3153868
EPI_ISL_3133088
EPI_ISL_4990294
EPI_ISL_5546751
EPI_ISL_1819224
EPI_ISL_1036429
EPI_ISL_9361634
EPI_ISL_3374653
EPI_ISL_5095411
EPI_ISL_2308603
EPI_ISL_5248561
EPI_ISL_1478769
EPI_ISL_3796698
EPI_ISL_5863656
EPI_ISL_872004
EPI_ISL_1656979
EPI_ISL_2545698
EPI_ISL_1001375
EPI_ISL_1588494
EPI_ISL_3045587
EPI_ISL_3690416
EPI_ISL_2154883
EPI_ISL_3219744
EPI_ISL_2405130
EPI_ISL_4600686
EPI_ISL_2495995
EPI_ISL_3826137
EPI_ISL_3665797
EPI_ISL_4550705
EPI_ISL_3923743
EPI_ISL_5717740
EPI_ISL_2547028
EPI_ISL_1396734
EPI_ISL_5855169
EPI_ISL_962206
EPI_ISL_5779833
EPI_ISL_1262792
EPI_ISL_3557091
EPI_ISL_1180826
EPI_ISL_2547004
EPI_ISL_4550762
EPI_ISL_804041
EPI_ISL_794763
EPI_ISL_11229305
EPI_ISL_699962
EPI_ISL_949184
EPI_ISL_6102290
EPI_ISL_1960467
EPI_ISL_3914986
EPI_ISL_686657
EPI_ISL_984621
EPI_ISL_3545774
EPI_ISL_3544006
EPI_ISL_686431
EPI_ISL_2709711
EPI_ISL_5985302
EPI_ISL_2894841
EPI_ISL_3306007
EPI_ISL_5194953
EPI_ISL_6691077
EPI_ISL_2189168
EPI_ISL_3858185
EPI_ISL_6570932
EPI_ISL_2188096
EPI_ISL_4006692
EPI_ISL_4731466
EPI_ISL_3801584
EPI_ISL_2180361
EPI_ISL_1301955
EPI_ISL_3506742
EPI_ISL_5556502
EPI_ISL_613951
EPI_ISL_514612
EPI_ISL_4629175
EPI_ISL_687371
EPI_ISL_2535527
EPI_ISL_4770088
EPI_ISL_751384
EPI_ISL_2544827
EPI_ISL_3304503
EPI_ISL_4061430
EPI_ISL_2081852
EPI_ISL_2937802
EPI_ISL_602668
EPI_ISL_5598450
EPI_ISL_4741549
EPI_ISL_691438
EPI_ISL_3768932
EPI_ISL_2919224
EPI_ISL_2427360
EPI_ISL_3804373
EPI_ISL_1416497
EPI_ISL_2673510
EPI_ISL_6571023
EPI_ISL_4194361
EPI_ISL_1654979
EPI_ISL_5560016
EPI_ISL_3100167
EPI_ISL_6097896
EPI_ISL_5506951
EPI_ISL_685496
EPI_ISL_2466346
EPI_ISL_3543556
EPI_ISL_6159475
EPI_ISL_5640220
EPI_ISL_2101193
EPI_ISL_6565277
EPI_ISL_5063300
EPI_ISL_688070
EPI_ISL_3665905
EPI_ISL_1418317
EPI_ISL_4853516
EPI_ISL_3033574
EPI_ISL_6101759
EPI_ISL_5334362
EPI_ISL_7380466
EPI_ISL_833299
EPI_ISL_1520130
EPI_ISL_5798077
EPI_ISL_3722355
EPI_ISL_1284292
EPI_ISL_6097149
EPI_ISL_1416498
EPI_ISL_576148
EPI_ISL_1483059
EPI_ISL_1700667
EPI_ISL_3306136
EPI_ISL_2626239
EPI_ISL_7326659
EPI_ISL_6157504
EPI_ISL_7326619
EPI_ISL_5598328
EPI_ISL_5460470
EPI_ISL_3265352
EPI_ISL_685012
EPI_ISL_691465
EPI_ISL_4236846
EPI_ISL_4550260
EPI_ISL_1621666
EPI_ISL_759959
EPI_ISL_2967896
EPI_ISL_2629082
EPI_ISL_690251
EPI_ISL_1623074
EPI_ISL_3749817
EPI_ISL_3153373
EPI_ISL_1401412
EPI_ISL_3315012
EPI_ISL_5556461
EPI_ISL_3031923
EPI_ISL_1114723
EPI_ISL_1279973
EPI_ISL_5717369
EPI_ISL_4348866
EPI_ISL_1013408
EPI_ISL_5030053
EPI_ISL_7813177
EPI_ISL_6195386
EPI_ISL_6174256
EPI_ISL_2502690
EPI_ISL_3076768
EPI_ISL_3722360
EPI_ISL_690900
EPI_ISL_5598331
EPI_ISL_5540126
EPI_ISL_2100833
EPI_ISL_5559250
EPI_ISL_1381356
EPI_ISL_9437015
EPI_ISL_2379086
EPI_ISL_2154771
EPI_ISL_688437
EPI_ISL_5315204
EPI_ISL_9089878
EPI_ISL_2029938
EPI_ISL_4879010
EPI_ISL_6359626
EPI_ISL_3690182
EPI_ISL_3832560
EPI_ISL_1843774
EPI_ISL_685173
EPI_ISL_7747182
EPI_ISL_2968063
EPI_ISL_6271619
EPI_ISL_688671
EPI_ISL_1303545
EPI_ISL_2835035
EPI_ISL_4878617
EPI_ISL_1013439
EPI_ISL_5918462
EPI_ISL_889373
EPI_ISL_2788736
EPI_ISL_5604215
EPI_ISL_5921339
EPI_ISL_2081868
EPI_ISL_2920717
EPI_ISL_692492
EPI_ISL_3875689
EPI_ISL_2835081
EPI_ISL_4549071
EPI_ISL_1209264
EPI_ISL_1416649
EPI_ISL_1463480
EPI_ISL_3460093
EPI_ISL_5850993
EPI_ISL_5194423
EPI_ISL_2533770
EPI_ISL_6482319
EPI_ISL_4461584
EPI_ISL_6721559
EPI_ISL_451656
EPI_ISL_889009
EPI_ISL_688658
EPI_ISL_5735073
EPI_ISL_4058310
EPI_ISL_7813261
EPI_ISL_5887271
EPI_ISL_4879164
EPI_ISL_1416919
EPI_ISL_4546712
EPI_ISL_5541407
EPI_ISL_2686067
EPI_ISL_718268
EPI_ISL_4967551
EPI_ISL_6227037
EPI_ISL_1019705
EPI_ISL_2937875
EPI_ISL_6470517
EPI_ISL_1910318
EPI_ISL_4411755
EPI_ISL_1417033
EPI_ISL_5536772
EPI_ISL_1381358
EPI_ISL_451162
EPI_ISL_9714272
EPI_ISL_802746
EPI_ISL_5557063
EPI_ISL_2603131
EPI_ISL_671493
EPI_ISL_2156491
EPI_ISL_3875441
EPI_ISL_5643139
EPI_ISL_3838126
EPI_ISL_5739304
EPI_ISL_2030040
EPI_ISL_2966280
EPI_ISL_2835807
EPI_ISL_1219950
EPI_ISL_5546956
EPI_ISL_3925024
EPI_ISL_3375486
EPI_ISL_4601643
EPI_ISL_1621710
EPI_ISL_688440
EPI_ISL_5633421
EPI_ISL_5597572
EPI_ISL_1821575
EPI_ISL_4298912
EPI_ISL_5409925
EPI_ISL_4968430
EPI_ISL_2270847
EPI_ISL_1608417
EPI_ISL_1319412
EPI_ISL_2611665
EPI_ISL_3768986
EPI_ISL_1013373
EPI_ISL_10146035
EPI_ISL_1700578
EPI_ISL_583502
EPI_ISL_1600921
EPI_ISL_1621760
EPI_ISL_8004937
EPI_ISL_2001382
EPI_ISL_4549923
EPI_ISL_4211296
EPI_ISL_687288
EPI_ISL_735313
EPI_ISL_3999938
EPI_ISL_687774
EPI_ISL_3924062
EPI_ISL_1302927
EPI_ISL_2530241
EPI_ISL_3304561
EPI_ISL_2629138
EPI_ISL_2285105
EPI_ISL_4967468
EPI_ISL_3557059
EPI_ISL_3076937
EPI_ISL_3409662
EPI_ISL_4549914
EPI_ISL_692700
EPI_ISL_1731582
EPI_ISL_2937787
EPI_ISL_1856986
EPI_ISL_2038931
EPI_ISL_689677
EPI_ISL_603149
EPI_ISL_6158462
EPI_ISL_689394
EPI_ISL_6571100
EPI_ISL_2312775
EPI_ISL_1629031
EPI_ISL_4006437
EPI_ISL_2628278
EPI_ISL_1180729
EPI_ISL_3532686
EPI_ISL_542325
EPI_ISL_1756487
EPI_ISL_9708681
EPI_ISL_2841896
EPI_ISL_8090628
EPI_ISL_3265628
EPI_ISL_660611
EPI_ISL_10397647
EPI_ISL_3931829
EPI_ISL_941117
EPI_ISL_5306565
EPI_ISL_3506946
EPI_ISL_4171388
EPI_ISL_3540086
EPI_ISL_3690186
EPI_ISL_5782350
EPI_ISL_5142679
EPI_ISL_965273
EPI_ISL_3532680
EPI_ISL_833078
EPI_ISL_2091341
EPI_ISL_648768
EPI_ISL_2490352
EPI_ISL_1788866
EPI_ISL_3931866
EPI_ISL_1389182
EPI_ISL_5543121
EPI_ISL_1020199
EPI_ISL_1416544
EPI_ISL_6332817
EPI_ISL_6157770
EPI_ISL_2622174
EPI_ISL_1060474
EPI_ISL_3757326
EPI_ISL_11229117
EPI_ISL_3801741
EPI_ISL_692026
EPI_ISL_766042
EPI_ISL_3045559
EPI_ISL_5502721
EPI_ISL_4273376
EPI_ISL_7326867
EPI_ISL_4299731
EPI_ISL_4000041
EPI_ISL_6121013
EPI_ISL_3638864
EPI_ISL_6207727
EPI_ISL_2801726
EPI_ISL_2235361
EPI_ISL_7329616
EPI_ISL_2828653
EPI_ISL_3060298
EPI_ISL_8164160
EPI_ISL_5921052
EPI_ISL_3804518
EPI_ISL_5543255
EPI_ISL_2894834
EPI_ISL_2101872
EPI_ISL_1585556
EPI_ISL_515973
EPI_ISL_3824150
EPI_ISL_1262720
EPI_ISL_2627984
EPI_ISL_688250
EPI_ISL_1262998
EPI_ISL_3010337
EPI_ISL_1259097
EPI_ISL_5427622
EPI_ISL_1707658
EPI_ISL_2835724
EPI_ISL_1910022
EPI_ISL_5924017
EPI_ISL_6159061
EPI_ISL_6103486
EPI_ISL_2343000
EPI_ISL_5933194
EPI_ISL_2861169
EPI_ISL_2155430
EPI_ISL_700297
EPI_ISL_1259194
EPI_ISL_626595
EPI_ISL_2180111
EPI_ISL_1516790
EPI_ISL_2312666
EPI_ISL_5323642
EPI_ISL_6111399
EPI_ISL_5460673
EPI_ISL_8311741
EPI_ISL_3546496
EPI_ISL_7326525
EPI_ISL_2189153
EPI_ISL_3245979
EPI_ISL_2200107
EPI_ISL_2812960
EPI_ISL_985007
EPI_ISL_4461099
EPI_ISL_6693923
EPI_ISL_1013267
EPI_ISL_2859017
EPI_ISL_3347861
EPI_ISL_482878
EPI_ISL_2562006
EPI_ISL_10436017
EPI_ISL_5107531
EPI_ISL_1628804
EPI_ISL_4743437
EPI_ISL_1965453
EPI_ISL_6097764
EPI_ISL_9373862
EPI_ISL_5864353
EPI_ISL_4273350
EPI_ISL_974853
EPI_ISL_3758011
EPI_ISL_4603188
EPI_ISL_11356550
EPI_ISL_691042
EPI_ISL_1786279
EPI_ISL_4236769
EPI_ISL_2490421
EPI_ISL_1628377
EPI_ISL_5194201
EPI_ISL_3807126
EPI_ISL_1626814
EPI_ISL_2081899
EPI_ISL_3162196
EPI_ISL_1299236
EPI_ISL_2374375
EPI_ISL_2887707
EPI_ISL_1755365
EPI_ISL_754149
EPI_ISL_5241088
EPI_ISL_684311
EPI_ISL_1960244
EPI_ISL_4273635
EPI_ISL_2188854
EPI_ISL_5589503
EPI_ISL_2001301
EPI_ISL_1960413
EPI_ISL_1811227
EPI_ISL_5866734
EPI_ISL_685967
EPI_ISL_3330350
EPI_ISL_7813196
EPI_ISL_686712
EPI_ISL_2374347
EPI_ISL_6710373
EPI_ISL_7899822
EPI_ISL_5143404
EPI_ISL_2293455
EPI_ISL_5598760
EPI_ISL_631570
EPI_ISL_542379
EPI_ISL_3031550
EPI_ISL_1651249
EPI_ISL_5566703
EPI_ISL_689693
EPI_ISL_5062025
EPI_ISL_3543775
EPI_ISL_480211
EPI_ISL_1231773
EPI_ISL_1442995
EPI_ISL_1628420
EPI_ISL_11229097
EPI_ISL_1417188
EPI_ISL_1708518
EPI_ISL_2681060
EPI_ISL_3386822
EPI_ISL_3797308
EPI_ISL_3219555
EPI_ISL_6436604
EPI_ISL_687902
EPI_ISL_688903
EPI_ISL_1823481
EPI_ISL_4058306
EPI_ISL_1789006
EPI_ISL_5936926
EPI_ISL_6491773
EPI_ISL_417186
EPI_ISL_1972889
EPI_ISL_6115738
EPI_ISL_5735372
EPI_ISL_5735022
EPI_ISL_1685280
EPI_ISL_3805602
EPI_ISL_7015649
EPI_ISL_2483598
EPI_ISL_513116
EPI_ISL_1040840
EPI_ISL_5094643
EPI_ISL_3376678
EPI_ISL_3749750
EPI_ISL_7552398
EPI_ISL_4657695
EPI_ISL_4744577
EPI_ISL_2272832
EPI_ISL_3804234
EPI_ISL_1972241
EPI_ISL_4603224
EPI_ISL_5598273
EPI_ISL_3231257
EPI_ISL_4957751
EPI_ISL_4279294
EPI_ISL_512896
EPI_ISL_2341373
EPI_ISL_2464093
EPI_ISL_1994005
EPI_ISL_3232181
EPI_ISL_2180232
EPI_ISL_2189564
EPI_ISL_4713933
EPI_ISL_654877
EPI_ISL_3805436
EPI_ISL_3261513
EPI_ISL_5717712
EPI_ISL_2534027
EPI_ISL_6703105
EPI_ISL_1365647
EPI_ISL_689870
EPI_ISL_954090
EPI_ISL_5393384
EPI_ISL_1620547
EPI_ISL_1508829
EPI_ISL_5936808
EPI_ISL_7326670
EPI_ISL_5567799
EPI_ISL_1501059
EPI_ISL_2081891
EPI_ISL_1396671
EPI_ISL_6471770
EPI_ISL_7086681
EPI_ISL_4731337
EPI_ISL_2391646
EPI_ISL_6512932
EPI_ISL_9361307
EPI_ISL_3545850
EPI_ISL_2931852
EPI_ISL_3245825
EPI_ISL_1580518
EPI_ISL_1843765
EPI_ISL_4299005
EPI_ISL_6207788
EPI_ISL_3265393
EPI_ISL_6775688
EPI_ISL_7326064
EPI_ISL_6104695
EPI_ISL_2544747
EPI_ISL_1621813
EPI_ISL_1509876
EPI_ISL_849636
EPI_ISL_2612672
EPI_ISL_3425687
EPI_ISL_690365
EPI_ISL_1381093
EPI_ISL_6102213
EPI_ISL_2100807
EPI_ISL_5686764
EPI_ISL_2188043
EPI_ISL_5417471
EPI_ISL_5241057
EPI_ISL_4299301
EPI_ISL_5850697
EPI_ISL_3979655
EPI_ISL_3690431
EPI_ISL_2713160
EPI_ISL_6125205
EPI_ISL_685654
EPI_ISL_3306122
EPI_ISL_1629314
EPI_ISL_1501131
EPI_ISL_6174383
EPI_ISL_3392619
EPI_ISL_862860
EPI_ISL_542361
EPI_ISL_1391326
EPI_ISL_1656033
EPI_ISL_6036480
EPI_ISL_430104
EPI_ISL_542428
EPI_ISL_3219521
EPI_ISL_685405
EPI_ISL_2422877
EPI_ISL_3374638
EPI_ISL_4171586
EPI_ISL_5598579
EPI_ISL_5864312
EPI_ISL_1389248
EPI_ISL_4508287
EPI_ISL_5587778
EPI_ISL_1301558
EPI_ISL_722887
EPI_ISL_2231160
EPI_ISL_5686719
EPI_ISL_9361641
EPI_ISL_1470104
EPI_ISL_4185168
EPI_ISL_5845723
EPI_ISL_671483
EPI_ISL_1911503
EPI_ISL_8693616
EPI_ISL_3023994
EPI_ISL_3245810
EPI_ISL_3100047
EPI_ISL_4172328
EPI_ISL_5718171
EPI_ISL_2801588
EPI_ISL_4072436
EPI_ISL_479929
EPI_ISL_7327260
EPI_ISL_2545895
EPI_ISL_5144394
EPI_ISL_1654982
EPI_ISL_2535270
EPI_ISL_2621262
EPI_ISL_5890416
EPI_ISL_5428871
EPI_ISL_3769019
EPI_ISL_2535548
EPI_ISL_6914647
EPI_ISL_2801855
EPI_ISL_861503
EPI_ISL_2334507
EPI_ISL_1036220
EPI_ISL_1416529
EPI_ISL_1960568
EPI_ISL_684488
EPI_ISL_1416483
EPI_ISL_1301639
EPI_ISL_4715990
EPI_ISL_2232765
EPI_ISL_6437737
EPI_ISL_4051106
EPI_ISL_5544684
EPI_ISL_1547434
EPI_ISL_4411441
EPI_ISL_687467
EPI_ISL_1960483
EPI_ISL_691094
EPI_ISL_3025696
EPI_ISL_3770719
EPI_ISL_2801887
EPI_ISL_4656758
EPI_ISL_1621660
EPI_ISL_691466
EPI_ISL_3920640
EPI_ISL_2086155
EPI_ISL_4847179
EPI_ISL_5248471
EPI_ISL_3154954
EPI_ISL_1577365
EPI_ISL_5548571
EPI_ISL_4006656
EPI_ISL_2081214
EPI_ISL_1233559
EPI_ISL_3557219
EPI_ISL_3691427
EPI_ISL_954102
EPI_ISL_5854694
EPI_ISL_6031899
EPI_ISL_1013307
EPI_ISL_1608242
EPI_ISL_3506648
EPI_ISL_2399595
EPI_ISL_6570856
EPI_ISL_534345
EPI_ISL_1060577
EPI_ISL_5303968
EPI_ISL_1302904
EPI_ISL_2091270
EPI_ISL_1756221
EPI_ISL_5544124
EPI_ISL_5539957
EPI_ISL_6102184
EPI_ISL_525478
EPI_ISL_3756982
EPI_ISL_2308597
EPI_ISL_5114304
EPI_ISL_6115658
EPI_ISL_1301690
EPI_ISL_5143033
EPI_ISL_2756467
EPI_ISL_7882664
EPI_ISL_5428332
EPI_ISL_1055363
EPI_ISL_6570855
EPI_ISL_3570955
EPI_ISL_872946
EPI_ISL_691908
EPI_ISL_691872
EPI_ISL_1013258
EPI_ISL_1117866
EPI_ISL_2155980
EPI_ISL_5717713
EPI_ISL_2001345
EPI_ISL_1180734
EPI_ISL_5924249
EPI_ISL_1843744
EPI_ISL_5687116
EPI_ISL_2101164
EPI_ISL_689088
EPI_ISL_2107197
EPI_ISL_1340620
EPI_ISL_3427363
EPI_ISL_2923119
EPI_ISL_689316
EPI_ISL_6722407
EPI_ISL_1111098
EPI_ISL_1911472
EPI_ISL_7494464
EPI_ISL_2545712
EPI_ISL_2485110
EPI_ISL_3769346
EPI_ISL_6698405
EPI_ISL_1358305
EPI_ISL_5061912
EPI_ISL_2648058
EPI_ISL_7159838
EPI_ISL_5985325
EPI_ISL_2774132
EPI_ISL_4585155
EPI_ISL_5544635
EPI_ISL_5199331
EPI_ISL_5194080
EPI_ISL_1111447
EPI_ISL_2391482
EPI_ISL_4236865
EPI_ISL_3155392
EPI_ISL_3718568
EPI_ISL_4550034
EPI_ISL_5264660
EPI_ISL_1340792
EPI_ISL_1594418
EPI_ISL_2530210
EPI_ISL_2828457
EPI_ISL_2789875
EPI_ISL_1259083
EPI_ISL_582646
EPI_ISL_5543544
EPI_ISL_11172723
EPI_ISL_5945753
EPI_ISL_3347762
EPI_ISL_10149556
EPI_ISL_3718743
EPI_ISL_7326401
EPI_ISL_690879
EPI_ISL_2923231
EPI_ISL_687985
EPI_ISL_6228436
EPI_ISL_10149550
EPI_ISL_1502991
EPI_ISL_1111488
EPI_ISL_684740
EPI_ISL_3030029
EPI_ISL_691799
EPI_ISL_2616507
EPI_ISL_3696835
EPI_ISL_2982202
EPI_ISL_480209
EPI_ISL_3219501
EPI_ISL_4171585
EPI_ISL_480026
EPI_ISL_1580529
EPI_ISL_3742879
EPI_ISL_1013403
EPI_ISL_687250
EPI_ISL_2464162
EPI_ISL_4188820
EPI_ISL_1818960
EPI_ISL_1255137
EPI_ISL_480282
EPI_ISL_2942411
EPI_ISL_4171729
EPI_ISL_4031598
EPI_ISL_7326428
EPI_ISL_1296255
EPI_ISL_3231208
EPI_ISL_1020093
EPI_ISL_1035961
EPI_ISL_1301571
EPI_ISL_3905108
EPI_ISL_5887220
EPI_ISL_635006
EPI_ISL_2958884
EPI_ISL_4411316
EPI_ISL_700294
EPI_ISL_4299550
EPI_ISL_984313
EPI_ISL_3477564
EPI_ISL_6774027
EPI_ISL_1117856
EPI_ISL_686627
EPI_ISL_2621432
EPI_ISL_2374251
EPI_ISL_3506020
EPI_ISL_2348701
EPI_ISL_685209
EPI_ISL_2801846
EPI_ISL_648745
EPI_ISL_500563
EPI_ISL_3804108
EPI_ISL_1180752
EPI_ISL_1502990
EPI_ISL_794797
EPI_ISL_6810239
EPI_ISL_3247158
EPI_ISL_684995
EPI_ISL_443274
EPI_ISL_4895647
EPI_ISL_3797288
EPI_ISL_5741511
EPI_ISL_3231234
EPI_ISL_1685251
EPI_ISL_9160096
EPI_ISL_2938311
EPI_ISL_8004749
EPI_ISL_4546621
EPI_ISL_5880651
EPI_ISL_2171142
EPI_ISL_1351567
EPI_ISL_5389541
EPI_ISL_4196739
EPI_ISL_3374644
EPI_ISL_1585656
EPI_ISL_1696755
EPI_ISL_10957408
EPI_ISL_5640148
EPI_ISL_5597538
EPI_ISL_872343
EPI_ISL_7747266
EPI_ISL_3557039
EPI_ISL_7715432
EPI_ISL_593920
EPI_ISL_4261662
EPI_ISL_2601517
EPI_ISL_4550050
EPI_ISL_11229179
EPI_ISL_3507152
EPI_ISL_3305914
EPI_ISL_944635
EPI_ISL_1118214
EPI_ISL_5659480
EPI_ISL_5143267
EPI_ISL_7326906
EPI_ISL_455437
EPI_ISL_686647
EPI_ISL_2922995
EPI_ISL_3668052
EPI_ISL_5196232
EPI_ISL_2153763
EPI_ISL_5855833
EPI_ISL_7327469
EPI_ISL_6208141
EPI_ISL_2828652
EPI_ISL_2226654
EPI_ISL_5543752
EPI_ISL_2617653
EPI_ISL_5196734
EPI_ISL_2790848
EPI_ISL_1233595
EPI_ISL_5640186
EPI_ISL_1416658
EPI_ISL_688254
EPI_ISL_5640158
EPI_ISL_5095390
EPI_ISL_6125697
EPI_ISL_4951672
EPI_ISL_3545826
EPI_ISL_4185274
EPI_ISL_1491653
EPI_ISL_3905144
EPI_ISL_2757699
EPI_ISL_5265127
EPI_ISL_6208049
EPI_ISL_2501259
EPI_ISL_5937002
EPI_ISL_6271605
EPI_ISL_8258103
EPI_ISL_1910393
EPI_ISL_3020382
EPI_ISL_4414048
EPI_ISL_3804178
EPI_ISL_6512966
EPI_ISL_3544049
EPI_ISL_6508156
EPI_ISL_1359066
EPI_ISL_1406550
EPI_ISL_5143395
EPI_ISL_6174537
EPI_ISL_3231073
EPI_ISL_1821586
EPI_ISL_2099485
EPI_ISL_4036592
EPI_ISL_1580515
EPI_ISL_824595
EPI_ISL_6104463
EPI_ISL_1259301
EPI_ISL_5267087
EPI_ISL_900740
EPI_ISL_1827523
EPI_ISL_2156754
EPI_ISL_4879102
EPI_ISL_4006470
EPI_ISL_1583037
EPI_ISL_3046095
EPI_ISL_1403608
EPI_ISL_5031294
EPI_ISL_2285761
EPI_ISL_869263
EPI_ISL_2464138
EPI_ISL_4193976
EPI_ISL_5429556
EPI_ISL_2709281
EPI_ISL_3920021
EPI_ISL_686129
EPI_ISL_2002635
EPI_ISL_5241403
EPI_ISL_959283
EPI_ISL_1463539
EPI_ISL_6132685
EPI_ISL_4715543
EPI_ISL_1594397
EPI_ISL_3355583
EPI_ISL_3259740
EPI_ISL_5735005
EPI_ISL_4171239
EPI_ISL_6227261
EPI_ISL_3025772
EPI_ISL_1096255
EPI_ISL_6774025
EPI_ISL_602733
EPI_ISL_872020
EPI_ISL_5942847
EPI_ISL_3931709
EPI_ISL_5866816
EPI_ISL_2887723
EPI_ISL_5936976
EPI_ISL_1180672
EPI_ISL_2143453
EPI_ISL_5888452
EPI_ISL_6642032
EPI_ISL_6103658
EPI_ISL_4881964
EPI_ISL_691200
EPI_ISL_1732032
EPI_ISL_3233051
EPI_ISL_2648111
EPI_ISL_6684826
EPI_ISL_685528
EPI_ISL_3769256
EPI_ISL_4255471
EPI_ISL_6760973
EPI_ISL_984261
EPI_ISL_2100784
EPI_ISL_524462
EPI_ISL_2308684
EPI_ISL_4252252
EPI_ISL_4742284
EPI_ISL_1917516
EPI_ISL_4503769
EPI_ISL_7565750
EPI_ISL_2421130
EPI_ISL_5566815
EPI_ISL_9052892
EPI_ISL_833292
EPI_ISL_4171218
EPI_ISL_6207785
EPI_ISL_1823528
EPI_ISL_5332922
EPI_ISL_6530879
EPI_ISL_2501377
EPI_ISL_4254086
EPI_ISL_2100961
EPI_ISL_5113846
EPI_ISL_4549823
EPI_ISL_2017804
EPI_ISL_1391259
EPI_ISL_3914981
EPI_ISL_3805487
EPI_ISL_3031781
EPI_ISL_5552138
EPI_ISL_3742065
EPI_ISL_9159696
EPI_ISL_2937912
EPI_ISL_1936316
EPI_ISL_6097634
EPI_ISL_5686800
EPI_ISL_3931813
EPI_ISL_475643
EPI_ISL_1020026
EPI_ISL_2860809
EPI_ISL_688011
EPI_ISL_602630
EPI_ISL_455340
EPI_ISL_2501248
EPI_ISL_4740429
EPI_ISL_5602409
EPI_ISL_2293465
EPI_ISL_5143232
EPI_ISL_2942476
EPI_ISL_6436499
EPI_ISL_6229975
EPI_ISL_3375366
EPI_ISL_806748
EPI_ISL_2091391
EPI_ISL_2402091
EPI_ISL_602718
EPI_ISL_5460489
EPI_ISL_1503133
EPI_ISL_3398849
EPI_ISL_2323147
EPI_ISL_4955872
EPI_ISL_539821
EPI_ISL_2131384
EPI_ISL_3031651
EPI_ISL_3506938
EPI_ISL_4891995
EPI_ISL_5589743
EPI_ISL_9159980
EPI_ISL_686343
EPI_ISL_5781954
EPI_ISL_4549080
EPI_ISL_1494644
EPI_ISL_686798
EPI_ISL_4251946
EPI_ISL_722902
EPI_ISL_3230790
EPI_ISL_1301681
EPI_ISL_3905096
EPI_ISL_3527599
EPI_ISL_7327087
EPI_ISL_1700650
EPI_ISL_6207464
EPI_ISL_7852881
EPI_ISL_687303
EPI_ISL_6031311
EPI_ISL_1700813
EPI_ISL_6158489
EPI_ISL_3796351
EPI_ISL_6690121
EPI_ISL_3543736
EPI_ISL_4443653
EPI_ISL_3718572
EPI_ISL_6810085
EPI_ISL_1279274
EPI_ISL_2425604
EPI_ISL_5260537
EPI_ISL_4199307
EPI_ISL_1416574
EPI_ISL_1233558
EPI_ISL_2308616
EPI_ISL_469029
EPI_ISL_5555175
EPI_ISL_684824
EPI_ISL_3404976
EPI_ISL_2566930
EPI_ISL_648676
EPI_ISL_4296407
EPI_ISL_512967
EPI_ISL_471548
EPI_ISL_5557293
EPI_ISL_2517047
EPI_ISL_5548285
EPI_ISL_660109
EPI_ISL_5107584
EPI_ISL_5055261
EPI_ISL_4199212
EPI_ISL_2094434
EPI_ISL_7139356
EPI_ISL_690328
EPI_ISL_691229
EPI_ISL_4717080
EPI_ISL_6316268
EPI_ISL_7326342
EPI_ISL_3920627
EPI_ISL_1103556
EPI_ISL_2985507
EPI_ISL_3375437
EPI_ISL_5934928
EPI_ISL_7550144
EPI_ISL_3076743
EPI_ISL_6121874
EPI_ISL_4601040
EPI_ISL_5248454
EPI_ISL_3642587
EPI_ISL_3506644
EPI_ISL_3233062
EPI_ISL_1785146
EPI_ISL_4299711
EPI_ISL_7494403
EPI_ISL_8065676
EPI_ISL_3796402
EPI_ISL_4051258
EPI_ISL_5866786
EPI_ISL_689698
EPI_ISL_5460402
EPI_ISL_3768907
EPI_ISL_1336747
EPI_ISL_3010188
EPI_ISL_7613814
EPI_ISL_792115
EPI_ISL_685218
EPI_ISL_3410455
EPI_ISL_685093
EPI_ISL_4601834
EPI_ISL_6775496
EPI_ISL_2545920
EPI_ISL_4545762
EPI_ISL_4412359
EPI_ISL_5944628
EPI_ISL_3804412
EPI_ISL_684490
EPI_ISL_6174420
EPI_ISL_1591256
EPI_ISL_1821211
EPI_ISL_2535439
EPI_ISL_6102376
EPI_ISL_5559986
EPI_ISL_6115563
EPI_ISL_4918712
EPI_ISL_1483722
EPI_ISL_3797883
EPI_ISL_1791488
EPI_ISL_1262809
EPI_ISL_6207977
EPI_ISL_2324433
EPI_ISL_7329595
EPI_ISL_3460032
EPI_ISL_4824547
EPI_ISL_3230783
EPI_ISL_2200100
EPI_ISL_685253
EPI_ISL_4878878
EPI_ISL_3208075
EPI_ISL_6332677
EPI_ISL_1084628
EPI_ISL_9429752
EPI_ISL_5855203
EPI_ISL_1396714
EPI_ISL_2340969
EPI_ISL_7326750
EPI_ISL_833102
EPI_ISL_1821203
EPI_ISL_8173316
EPI_ISL_5543438
EPI_ISL_5417524
EPI_ISL_602703
EPI_ISL_3269603
EPI_ISL_1760259
EPI_ISL_6195914
EPI_ISL_4171522
EPI_ISL_4888485
EPI_ISL_1301937
EPI_ISL_1401370
EPI_ISL_1583033
EPI_ISL_3306232
EPI_ISL_6513082
EPI_ISL_11229335
EPI_ISL_3031595
EPI_ISL_1811484
EPI_ISL_2334499
EPI_ISL_691916
EPI_ISL_5441477
EPI_ISL_2839255
EPI_ISL_2272883
EPI_ISL_2532424
EPI_ISL_6840987
EPI_ISL_5945442
EPI_ISL_8004771
EPI_ISL_6207182
EPI_ISL_1788768
EPI_ISL_6698219
EPI_ISL_3982039
EPI_ISL_3792550
EPI_ISL_1283987
EPI_ISL_1532812
EPI_ISL_3133061
EPI_ISL_3261519
EPI_ISL_2629123
EPI_ISL_1406682
EPI_ISL_9320171
EPI_ISL_5030086
EPI_ISL_2495953
EPI_ISL_4603195
EPI_ISL_7327228
EPI_ISL_1731502
EPI_ISL_1406640
EPI_ISL_2491670
EPI_ISL_1647100
EPI_ISL_2608436
EPI_ISL_687677
EPI_ISL_3023868
EPI_ISL_3982281
EPI_ISL_5323791
EPI_ISL_5303906
EPI_ISL_437731
EPI_ISL_1909978
EPI_ISL_684641
EPI_ISL_4300703
EPI_ISL_3797329
EPI_ISL_1911709
EPI_ISL_6439021
EPI_ISL_4461452
EPI_ISL_1960417
EPI_ISL_5565983
EPI_ISL_3010220
EPI_ISL_3904930
EPI_ISL_2402182
EPI_ISL_5738213
EPI_ISL_1857002
EPI_ISL_4004936
EPI_ISL_684537
EPI_ISL_2015108
EPI_ISL_3557148
EPI_ISL_1532292
EPI_ISL_3101174
EPI_ISL_11036722
EPI_ISL_2920710
EPI_ISL_2692985
EPI_ISL_2779022
EPI_ISL_9159921
EPI_ISL_2293579
EPI_ISL_518001
EPI_ISL_2180379
EPI_ISL_3788666
EPI_ISL_2779307
EPI_ISL_7813091
EPI_ISL_3046101
EPI_ISL_3983521
EPI_ISL_690564
EPI_ISL_5717388
EPI_ISL_692158
EPI_ISL_687675
EPI_ISL_5624505
EPI_ISL_7326936
EPI_ISL_1827547
EPI_ISL_700230
EPI_ISL_5854688
EPI_ISL_5314120
EPI_ISL_5544107
EPI_ISL_2156136
EPI_ISL_6104143
EPI_ISL_6207731
EPI_ISL_3749742
EPI_ISL_4461463
EPI_ISL_688006
EPI_ISL_2091262
EPI_ISL_2348845
EPI_ISL_1533709
EPI_ISL_6208034
EPI_ISL_1118064
EPI_ISL_5550289
EPI_ISL_3826131
EPI_ISL_2919294
EPI_ISL_6173400
EPI_ISL_5545831
EPI_ISL_3023807
EPI_ISL_2095956
EPI_ISL_3546406
EPI_ISL_699830
EPI_ISL_4713592
EPI_ISL_699934
EPI_ISL_3690167
EPI_ISL_2688948
EPI_ISL_648715
EPI_ISL_4498780
EPI_ISL_955085
EPI_ISL_4874717
EPI_ISL_5539874
EPI_ISL_4741911
EPI_ISL_3031391
EPI_ISL_4171568
EPI_ISL_5863711
EPI_ISL_1296248
EPI_ISL_5945925
EPI_ISL_2894763
EPI_ISL_2942706
EPI_ISL_5741300
EPI_ISL_2919119
EPI_ISL_1250958
EPI_ISL_3459954
EPI_ISL_5538351
EPI_ISL_4461718
EPI_ISL_4260026
EPI_ISL_2501056
EPI_ISL_6567038
EPI_ISL_3905351
EPI_ISL_4103932
EPI_ISL_4626806
EPI_ISL_6810108
EPI_ISL_5061926
EPI_ISL_5417469
EPI_ISL_2658457
EPI_ISL_6097737
EPI_ISL_529016
EPI_ISL_688222
EPI_ISL_3306024
EPI_ISL_5687105
EPI_ISL_5543830
EPI_ISL_5604553
EPI_ISL_995406
EPI_ISL_6000434
EPI_ISL_4731255
EPI_ISL_4298779
EPI_ISL_1941875
EPI_ISL_5030082
EPI_ISL_4510659
EPI_ISL_2820307
EPI_ISL_2139538
EPI_ISL_2919293
EPI_ISL_2143622
EPI_ISL_475608
EPI_ISL_1788876
EPI_ISL_2200133
EPI_ISL_1827529
EPI_ISL_4969171
EPI_ISL_1656046
EPI_ISL_2293346
EPI_ISL_691416
EPI_ISL_684915
EPI_ISL_3023927
EPI_ISL_512915
EPI_ISL_1789698
EPI_ISL_5596412
EPI_ISL_2427141
EPI_ISL_2501328
EPI_ISL_1110990
EPI_ISL_2923279
EPI_ISL_9230076
EPI_ISL_5936932
EPI_ISL_7552359
EPI_ISL_862600
EPI_ISL_860883
EPI_ISL_1661536
EPI_ISL_6031233
EPI_ISL_4391677
EPI_ISL_693761
EPI_ISL_1661537
EPI_ISL_3100436
EPI_ISL_5592966
EPI_ISL_686385
EPI_ISL_4274468
EPI_ISL_5266423
EPI_ISL_7326733
EPI_ISL_3033580
EPI_ISL_1583091
EPI_ISL_677817
EPI_ISL_677681
EPI_ISL_7327217
EPI_ISL_2681145
EPI_ISL_684559
EPI_ISL_4741899
EPI_ISL_6092037
EPI_ISL_3805631
EPI_ISL_11036751
EPI_ISL_2095927
EPI_ISL_3154955
EPI_ISL_788936
EPI_ISL_3033464
EPI_ISL_3332892
EPI_ISL_1465455
EPI_ISL_692090
EPI_ISL_2502648
EPI_ISL_1360351
EPI_ISL_4731510
EPI_ISL_1731609
EPI_ISL_6207748
EPI_ISL_3925033
EPI_ISL_2155412
EPI_ISL_2264810
EPI_ISL_4122468
EPI_ISL_5451873
EPI_ISL_2887531
EPI_ISL_3999692
EPI_ISL_6690898
EPI_ISL_8004633
EPI_ISL_1469587
EPI_ISL_4236975
EPI_ISL_1819232
EPI_ISL_6207408
EPI_ISL_4299008
EPI_ISL_861715
EPI_ISL_3307785
EPI_ISL_5782125
EPI_ISL_1914581
EPI_ISL_6097873
EPI_ISL_2007809
EPI_ISL_2685844
EPI_ISL_5546518
EPI_ISL_4503449
EPI_ISL_5054097
EPI_ISL_515775
EPI_ISL_480102
EPI_ISL_2562031
EPI_ISL_888677
EPI_ISL_4171197
EPI_ISL_5918349
EPI_ISL_4892012
EPI_ISL_891251
EPI_ISL_4299495
EPI_ISL_3915345
EPI_ISL_1791501
EPI_ISL_7812996
EPI_ISL_6116544
EPI_ISL_421507
EPI_ISL_1262907
EPI_ISL_861660
EPI_ISL_6103293
EPI_ISL_1733055
EPI_ISL_459880
EPI_ISL_1406597
EPI_ISL_2095902
EPI_ISL_6103958
EPI_ISL_6116880
EPI_ISL_3008550
EPI_ISL_4273318
EPI_ISL_1621849
EPI_ISL_1166904
EPI_ISL_1910120
EPI_ISL_4603180
EPI_ISL_4600700
EPI_ISL_3799864
EPI_ISL_5741727
EPI_ISL_2455990
EPI_ISL_3527639
EPI_ISL_5241221
EPI_ISL_7635863
EPI_ISL_9160002
EPI_ISL_2801908
EPI_ISL_8257819
EPI_ISL_3033490
EPI_ISL_1085866
EPI_ISL_4731177
EPI_ISL_2663339
EPI_ISL_482862
EPI_ISL_3024033
EPI_ISL_4299034
EPI_ISL_4199299
EPI_ISL_4710132
EPI_ISL_1417031
EPI_ISL_11229165
EPI_ISL_2082016
EPI_ISL_10146014
EPI_ISL_6207529
EPI_ISL_7970507
EPI_ISL_3231015
EPI_ISL_3425694
EPI_ISL_1920228
EPI_ISL_1972356
EPI_ISL_4171467
EPI_ISL_10497550
EPI_ISL_3031738
EPI_ISL_684965
EPI_ISL_2600831
EPI_ISL_491447
EPI_ISL_8217410
EPI_ISL_3690123
EPI_ISL_6701375
EPI_ISL_6711875
EPI_ISL_2348726
EPI_ISL_1843752
EPI_ISL_1168466
EPI_ISL_935011
EPI_ISL_5655436
EPI_ISL_2492496
EPI_ISL_2140807
EPI_ISL_6207878
EPI_ISL_2189483
EPI_ISL_6000422
EPI_ISL_686212
EPI_ISL_1528213
EPI_ISL_1279461
EPI_ISL_419217
EPI_ISL_6810318
EPI_ISL_686417
EPI_ISL_9361553
EPI_ISL_4879215
EPI_ISL_5858587
EPI_ISL_513169
EPI_ISL_603155
EPI_ISL_5460713
EPI_ISL_7139306
EPI_ISL_2557375
EPI_ISL_2270901
EPI_ISL_5427614
EPI_ISL_2491648
EPI_ISL_7550132
EPI_ISL_5072516
EPI_ISL_5881114
EPI_ISL_1391077
EPI_ISL_5306601
EPI_ISL_688650
EPI_ISL_9159827
EPI_ISL_2687787
EPI_ISL_6469241
EPI_ISL_5537850
EPI_ISL_1502908
EPI_ISL_2612614
EPI_ISL_4954358
EPI_ISL_2616506
EPI_ISL_1580655
EPI_ISL_4742072
EPI_ISL_3506753
EPI_ISL_6115690
EPI_ISL_2958732
EPI_ISL_2293314
EPI_ISL_2645478
EPI_ISL_3804472
EPI_ISL_7711691
EPI_ISL_3545779
EPI_ISL_1711665
EPI_ISL_3306396
EPI_ISL_3033599
EPI_ISL_687648
EPI_ISL_3101122
EPI_ISL_469040
EPI_ISL_3557116
EPI_ISL_8004796
EPI_ISL_2923230
EPI_ISL_2101117
EPI_ISL_648045
EPI_ISL_4006489
EPI_ISL_2790673
EPI_ISL_745239
EPI_ISL_6914613
EPI_ISL_5914898
EPI_ISL_4299684
EPI_ISL_1401294
EPI_ISL_2029841
EPI_ISL_1707595
EPI_ISL_2761936
EPI_ISL_1381112
EPI_ISL_2841956
EPI_ISL_3506588
EPI_ISL_3031296
EPI_ISL_5599411
EPI_ISL_1408904
EPI_ISL_3980674
EPI_ISL_5686914
EPI_ISL_2652242
EPI_ISL_687185
EPI_ISL_1112222
EPI_ISL_3538806
EPI_ISL_5945898
EPI_ISL_5598214
EPI_ISL_1018289
EPI_ISL_689532
EPI_ISL_5587748
EPI_ISL_2652217
EPI_ISL_2614710
EPI_ISL_8401613
EPI_ISL_2492455
EPI_ISL_2550541
EPI_ISL_833126
EPI_ISL_6710538
EPI_ISL_3982854
EPI_ISL_3031689
EPI_ISL_7552357
EPI_ISL_3864562
EPI_ISL_872285
EPI_ISL_8173318
EPI_ISL_3233149
EPI_ISL_4602058
EPI_ISL_3737201
EPI_ISL_4006420
EPI_ISL_6575056
EPI_ISL_1096250
EPI_ISL_1465504
EPI_ISL_7307215
EPI_ISL_5740534
EPI_ISL_468318
EPI_ISL_689520
EPI_ISL_1626000
EPI_ISL_1752637
EPI_ISL_788958
EPI_ISL_6513058
EPI_ISL_2293595
EPI_ISL_3231031
EPI_ISL_3796180
EPI_ISL_2231329
EPI_ISL_6436639
EPI_ISL_3453178
EPI_ISL_5598559
EPI_ISL_1626514
EPI_ISL_941106
EPI_ISL_1360329
EPI_ISL_596264
EPI_ISL_2189145
EPI_ISL_4273594
EPI_ISL_1583109
EPI_ISL_2374475
EPI_ISL_3570942
EPI_ISL_6104968
EPI_ISL_3505817
EPI_ISL_2155197
EPI_ISL_2600787
EPI_ISL_1233828
EPI_ISL_2374487
EPI_ISL_685162
EPI_ISL_775213
EPI_ISL_3905061
EPI_ISL_447785
EPI_ISL_5142754
EPI_ISL_3133097
EPI_ISL_3243097
EPI_ISL_1524338
EPI_ISL_6194926
EPI_ISL_5194426
EPI_ISL_2561985
EPI_ISL_6316302
EPI_ISL_4171665
EPI_ISL_2308598
EPI_ISL_1233237
EPI_ISL_5540239
EPI_ISL_8065677
EPI_ISL_2189119
EPI_ISL_3219752
EPI_ISL_3006746
EPI_ISL_2099352
EPI_ISL_3154765
EPI_ISL_5095329
EPI_ISL_1336790
EPI_ISL_1018262
EPI_ISL_3797892
EPI_ISL_3642589
EPI_ISL_5194136
EPI_ISL_482709
EPI_ISL_5450272
EPI_ISL_3470197
EPI_ISL_3155502
EPI_ISL_9373748
EPI_ISL_6207609
EPI_ISL_2652184
EPI_ISL_688369
EPI_ISL_4711662
EPI_ISL_6814868
EPI_ISL_940622
EPI_ISL_3410275
EPI_ISL_2091337
EPI_ISL_4874770
EPI_ISL_2400383
EPI_ISL_3048735
EPI_ISL_1621496
EPI_ISL_2399753
EPI_ISL_2293569
EPI_ISL_3375489
EPI_ISL_4260440
EPI_ISL_1138522
EPI_ISL_1301642
EPI_ISL_825156
EPI_ISL_2402656
EPI_ISL_1301704
EPI_ISL_4585198
EPI_ISL_1302943
EPI_ISL_2180389
EPI_ISL_4741957
EPI_ISL_3547511
EPI_ISL_2646173
EPI_ISL_2020951
EPI_ISL_912620
EPI_ISL_1060597
EPI_ISL_5460513
EPI_ISL_4213126
EPI_ISL_3527675
EPI_ISL_6174655
EPI_ISL_2156591
EPI_ISL_7339458
EPI_ISL_8004798
EPI_ISL_5779875
EPI_ISL_5779892
EPI_ISL_1231772
EPI_ISL_7327160
EPI_ISL_4714816
EPI_ISL_1595728
EPI_ISL_862865
EPI_ISL_436720
EPI_ISL_3769058
EPI_ISL_689202
EPI_ISL_1608298
EPI_ISL_3737697
EPI_ISL_3717851
EPI_ISL_2228925
EPI_ISL_1585615
EPI_ISL_1255242
EPI_ISL_4031618
EPI_ISL_3033367
EPI_ISL_1853290
EPI_ISL_1657115
EPI_ISL_495033
EPI_ISL_4171681
EPI_ISL_3460021
EPI_ISL_5551949
EPI_ISL_6207086
EPI_ISL_2200092
EPI_ISL_4550249
EPI_ISL_3914983
EPI_ISL_2194034
EPI_ISL_1315630
EPI_ISL_2131470
EPI_ISL_5144649
EPI_ISL_3924066
EPI_ISL_855355
EPI_ISL_1416348
EPI_ISL_1915124
EPI_ISL_2001321
EPI_ISL_11036740
EPI_ISL_2464127
EPI_ISL_4550232
EPI_ISL_1623054
EPI_ISL_560621
EPI_ISL_3999891
EPI_ISL_2709797
EPI_ISL_688199
EPI_ISL_985126
EPI_ISL_1501187
EPI_ISL_7329570
EPI_ISL_419228
EPI_ISL_5428250
EPI_ISL_2293336
EPI_ISL_5569287
EPI_ISL_1263323
EPI_ISL_3307552
EPI_ISL_7899794
EPI_ISL_542208
EPI_ISL_4006506
EPI_ISL_1103577
EPI_ISL_1743716
EPI_ISL_3931746
EPI_ISL_2920773
EPI_ISL_811181
EPI_ISL_5936945
EPI_ISL_2001469
EPI_ISL_1785241
EPI_ISL_3905054
EPI_ISL_7613876
EPI_ISL_2674284
EPI_ISL_685267
EPI_ISL_4778743
EPI_ISL_2919243
EPI_ISL_3989787
EPI_ISL_4030171
EPI_ISL_648104
EPI_ISL_6422721
EPI_ISL_5945565
EPI_ISL_5934052
EPI_ISL_5143153
EPI_ISL_4103979
EPI_ISL_4006649
EPI_ISL_9159643
EPI_ISL_437707
EPI_ISL_5945924
EPI_ISL_685190
EPI_ISL_2790280
EPI_ISL_9433268
EPI_ISL_2343016
EPI_ISL_3915367
EPI_ISL_5063359
EPI_ISL_1279478
EPI_ISL_2422871
EPI_ISL_4303370
EPI_ISL_3532692
EPI_ISL_2399738
EPI_ISL_1002710
EPI_ISL_2097126
EPI_ISL_4258636
EPI_ISL_535466
EPI_ISL_4551625
EPI_ISL_3427347
EPI_ISL_5945500
EPI_ISL_4879254
EPI_ISL_2312734
EPI_ISL_593908
EPI_ISL_4628831
EPI_ISL_2100931
EPI_ISL_1465572
EPI_ISL_5265106
EPI_ISL_5888030
EPI_ISL_4889746
EPI_ISL_5441749
EPI_ISL_5845742
EPI_ISL_4197414
EPI_ISL_4600713
EPI_ISL_2559456
EPI_ISL_4206915
EPI_ISL_6116900
EPI_ISL_6031362
EPI_ISL_688158
EPI_ISL_1731931
EPI_ISL_3133695
EPI_ISL_5441457
EPI_ISL_2779311
EPI_ISL_5886023
EPI_ISL_5945843
EPI_ISL_5267643
EPI_ISL_684433
EPI_ISL_806789
EPI_ISL_688194
EPI_ISL_1483717
EPI_ISL_5241063
EPI_ISL_4878914
EPI_ISL_3948505
EPI_ISL_3154334
EPI_ISL_535462
EPI_ISL_1081178
EPI_ISL_1585555
EPI_ISL_542420
EPI_ISL_1138548
EPI_ISL_3023828
EPI_ISL_1406286
EPI_ISL_7957908
EPI_ISL_985011
EPI_ISL_5031374
EPI_ISL_677743
EPI_ISL_6575083
EPI_ISL_2919262
EPI_ISL_1651232
EPI_ISL_6774018
EPI_ISL_5055310
EPI_ISL_3306060
EPI_ISL_2681254
EPI_ISL_4821424
EPI_ISL_5306676
EPI_ISL_2342995
EPI_ISL_9373869
EPI_ISL_671495
EPI_ISL_2691114
EPI_ISL_1403578
EPI_ISL_1533694
EPI_ISL_688377
EPI_ISL_3233093
EPI_ISL_2967096
EPI_ISL_1710854
EPI_ISL_4199321
EPI_ISL_5524301
EPI_ISL_6471778
EPI_ISL_2616253
EPI_ISL_2492494
EPI_ISL_1911050
EPI_ISL_688868
EPI_ISL_1406199
EPI_ISL_6207955
EPI_ISL_5451538
EPI_ISL_5543073
EPI_ISL_5541708
EPI_ISL_1731580
EPI_ISL_3506090
EPI_ISL_6910041
EPI_ISL_4171326
EPI_ISL_1416363
EPI_ISL_1585638
EPI_ISL_468315
EPI_ISL_10149560
EPI_ISL_2531948
EPI_ISL_4255454
EPI_ISL_3769086
EPI_ISL_3650535
EPI_ISL_3100081
EPI_ISL_6097803
EPI_ISL_1168492
EPI_ISL_2180415
EPI_ISL_6775573
EPI_ISL_2621390
EPI_ISL_4204968
EPI_ISL_1686127
EPI_ISL_1712395
EPI_ISL_5144680
EPI_ISL_5918241
EPI_ISL_995338
EPI_ISL_3690332
EPI_ISL_2835511
EPI_ISL_3265524
EPI_ISL_4298970
EPI_ISL_3031837
EPI_ISL_4255384
EPI_ISL_688464
EPI_ISL_4557942
EPI_ISL_3459401
EPI_ISL_1910027
EPI_ISL_9159635
EPI_ISL_4550062
EPI_ISL_2462896
EPI_ISL_6174275
EPI_ISL_6158453
EPI_ISL_5589759
EPI_ISL_1381060
EPI_ISL_5854788
EPI_ISL_3058265
EPI_ISL_6471817
EPI_ISL_691527
EPI_ISL_3071986
EPI_ISL_5845584
EPI_ISL_2231314
EPI_ISL_5936985
EPI_ISL_3259522
EPI_ISL_5393447
EPI_ISL_11229115
EPI_ISL_3374649
EPI_ISL_1910161
EPI_ISL_4199210
EPI_ISL_5687778
EPI_ISL_2091308
EPI_ISL_5331896
EPI_ISL_4550601
EPI_ISL_1788907
EPI_ISL_5260488
EPI_ISL_4348322
EPI_ISL_3804356
EPI_ISL_2502619
EPI_ISL_2231095
EPI_ISL_985000
EPI_ISL_6158291
EPI_ISL_935578
EPI_ISL_1516891
EPI_ISL_1594408
EPI_ISL_408482
EPI_ISL_1636518
EPI_ISL_480050
EPI_ISL_2422814
EPI_ISL_2279608
EPI_ISL_515564
EPI_ISL_3769365
EPI_ISL_935003
EPI_ISL_984250
EPI_ISL_2985362
EPI_ISL_4716992
EPI_ISL_2713232
EPI_ISL_1661481
EPI_ISL_4461451
EPI_ISL_8004855
EPI_ISL_3046097
EPI_ISL_495429
EPI_ISL_1859622
EPI_ISL_699973
EPI_ISL_3832555
EPI_ISL_3347525
EPI_ISL_5194063
EPI_ISL_2613834
EPI_ISL_688643
EPI_ISL_2382495
EPI_ISL_4600986
EPI_ISL_3988347
EPI_ISL_2332743
EPI_ISL_5441748
EPI_ISL_689004
EPI_ISL_8582088
EPI_ISL_1463506
EPI_ISL_1827505
EPI_ISL_979800
EPI_ISL_1821631
EPI_ISL_1685409
EPI_ISL_5566309
EPI_ISL_2402545
EPI_ISL_1457788
EPI_ISL_5845589
EPI_ISL_2131480
EPI_ISL_4255294
EPI_ISL_1020025
EPI_ISL_5883537
EPI_ISL_3734013
EPI_ISL_2490449
EPI_ISL_2214696
EPI_ISL_5598200
EPI_ISL_4101563
EPI_ISL_2100242
EPI_ISL_2774030
EPI_ISL_11229740
EPI_ISL_690901
EPI_ISL_3232204
EPI_ISL_5920624
EPI_ISL_687356
EPI_ISL_8004662
EPI_ISL_3801397
EPI_ISL_420076
EPI_ISL_6722458
EPI_ISL_4918547
EPI_ISL_6690248
EPI_ISL_7476680
EPI_ISL_4881866
EPI_ISL_444459
EPI_ISL_529756
EPI_ISL_2501083
EPI_ISL_2231536
EPI_ISL_1301956
EPI_ISL_1465592
EPI_ISL_5194152
EPI_ISL_1391060
EPI_ISL_686286
EPI_ISL_1396701
EPI_ISL_4656607
EPI_ISL_3219547
EPI_ISL_832197
EPI_ISL_6105332
EPI_ISL_2231493
EPI_ISL_3046541
EPI_ISL_4890165
EPI_ISL_4255486
EPI_ISL_6174690
EPI_ISL_852603
EPI_ISL_3557089
EPI_ISL_3749776
EPI_ISL_6690022
EPI_ISL_3410558
EPI_ISL_4503882
EPI_ISL_995402
EPI_ISL_4056284
EPI_ISL_3665907
EPI_ISL_1910171
EPI_ISL_6207090
EPI_ISL_2778076
EPI_ISL_10266571
EPI_ISL_1685305
EPI_ISL_1910167
EPI_ISL_4714438
EPI_ISL_5943830
EPI_ISL_5845643
EPI_ISL_1008710
EPI_ISL_1823464
EPI_ISL_2535554
EPI_ISL_1623038
EPI_ISL_8509430
EPI_ISL_7139341
EPI_ISL_6944037
EPI_ISL_2485007
EPI_ISL_5441726
EPI_ISL_5194214
EPI_ISL_6227204
EPI_ISL_2143559
EPI_ISL_2600542
EPI_ISL_6810062
EPI_ISL_4411291
EPI_ISL_1532802
EPI_ISL_1118177
EPI_ISL_1761573
EPI_ISL_5441760
EPI_ISL_11229151
EPI_ISL_1255132
EPI_ISL_2779044
EPI_ISL_2099403
EPI_ISL_5851046
EPI_ISL_2402548
EPI_ISL_6159499
EPI_ISL_648755
EPI_ISL_1502127
EPI_ISL_3261618
EPI_ISL_5740639
EPI_ISL_3401873
EPI_ISL_671455
EPI_ISL_1201427
EPI_ISL_8801867
EPI_ISL_4348279
EPI_ISL_6158455
EPI_ISL_480221
EPI_ISL_5055064
EPI_ISL_5265226
EPI_ISL_5194009
EPI_ISL_602682
EPI_ISL_3231236
EPI_ISL_1351498
EPI_ISL_3259643
EPI_ISL_2188466
EPI_ISL_7326313
EPI_ISL_687245
EPI_ISL_451391
EPI_ISL_3376846
EPI_ISL_6204371
EPI_ISL_1251014
EPI_ISL_3797326
EPI_ISL_5460527
EPI_ISL_5107538
EPI_ISL_6097811
EPI_ISL_2484985
EPI_ISL_5561917
EPI_ISL_690054
EPI_ISL_6136020
EPI_ISL_4895390
EPI_ISL_6096951
EPI_ISL_2612014
EPI_ISL_6641153
EPI_ISL_2614538
EPI_ISL_4236877
EPI_ISL_689924
EPI_ISL_5687101
EPI_ISL_688149
EPI_ISL_5926943
EPI_ISL_486850
EPI_ISL_5741733
EPI_ISL_516969
EPI_ISL_4069546
EPI_ISL_3230816
EPI_ISL_430729
EPI_ISL_1621702
EPI_ISL_837770
EPI_ISL_1417024
EPI_ISL_5194425
EPI_ISL_2155684
EPI_ISL_3253430
EPI_ISL_3332705
EPI_ISL_3392667
EPI_ISL_4072419
EPI_ISL_1620612
EPI_ISL_2156422
EPI_ISL_3805738
EPI_ISL_5114296
EPI_ISL_2029688
EPI_ISL_3246085
EPI_ISL_3807134
EPI_ISL_692499
EPI_ISL_2427201
EPI_ISL_4171855
EPI_ISL_5332170
EPI_ISL_2649994
EPI_ISL_3305899
EPI_ISL_2189316
EPI_ISL_2942721
EPI_ISL_1675059
EPI_ISL_4171610
EPI_ISL_684854
EPI_ISL_1401265
EPI_ISL_4998468
EPI_ISL_6103467
EPI_ISL_685497
EPI_ISL_6101612
EPI_ISL_3904910
EPI_ISL_755644
EPI_ISL_1381048
EPI_ISL_10944403
EPI_ISL_2502711
EPI_ISL_806737
EPI_ISL_4920239
EPI_ISL_5265069
EPI_ISL_1843769
EPI_ISL_2155814
EPI_ISL_1534537
EPI_ISL_3265537
EPI_ISL_688395
EPI_ISL_2779396
EPI_ISL_861492
EPI_ISL_3805359
EPI_ISL_1111199
EPI_ISL_4171259
EPI_ISL_3265343
EPI_ISL_11266054
EPI_ISL_2030039
EPI_ISL_3919776
EPI_ISL_5598326
EPI_ISL_542353
EPI_ISL_513096
EPI_ISL_877538
EPI_ISL_692540
EPI_ISL_4951716
EPI_ISL_6570841
EPI_ISL_5428517
EPI_ISL_5428294
EPI_ISL_1821562
EPI_ISL_7711682
EPI_ISL_684539
EPI_ISL_1936107
EPI_ISL_2340920
EPI_ISL_4503687
EPI_ISL_3374615
EPI_ISL_4251930
EPI_ISL_2422856
EPI_ISL_985089
EPI_ISL_7139688
EPI_ISL_631757
EPI_ISL_3459925
EPI_ISL_872016
EPI_ISL_5540720
EPI_ISL_692351
EPI_ISL_689239
EPI_ISL_5918203
EPI_ISL_2188114
EPI_ISL_690117
EPI_ISL_5142869
EPI_ISL_5845514
EPI_ISL_687373
EPI_ISL_2374395
EPI_ISL_7716717
EPI_ISL_2931269
EPI_ISL_5541453
EPI_ISL_6182113
EPI_ISL_4096803
EPI_ISL_4273354
EPI_ISL_6692011
EPI_ISL_528741
EPI_ISL_1787323
EPI_ISL_1322117
EPI_ISL_5717284
EPI_ISL_5021300
EPI_ISL_3923979
EPI_ISL_5144401
EPI_ISL_5248970
EPI_ISL_2374343
EPI_ISL_5845620
EPI_ISL_1754746
EPI_ISL_4503813
EPI_ISL_5596283
EPI_ISL_535438
EPI_ISL_6102259
EPI_ISL_1821227
EPI_ISL_4503618
EPI_ISL_9373736
EPI_ISL_5332867
EPI_ISL_11229553
EPI_ISL_2661780
EPI_ISL_7329591
EPI_ISL_2156389
EPI_ISL_2001420
EPI_ISL_686509
EPI_ISL_7326317
EPI_ISL_3532558
EPI_ISL_4998519
EPI_ISL_3506667
EPI_ISL_4211262
EPI_ISL_1366690
EPI_ISL_5142846
EPI_ISL_837706
EPI_ISL_5001577
EPI_ISL_2693933
EPI_ISL_1700631
EPI_ISL_1259288
EPI_ISL_2400396
EPI_ISL_2231109
EPI_ISL_4213124
EPI_ISL_3543856
EPI_ISL_2680935
EPI_ISL_7326412
EPI_ISL_5142996
EPI_ISL_5864017
EPI_ISL_2002602
EPI_ISL_2713162
EPI_ISL_4550607
EPI_ISL_4172395
EPI_ISL_882656
EPI_ISL_5548068
EPI_ISL_4878741
EPI_ISL_5565067
EPI_ISL_5540522
EPI_ISL_2688981
EPI_ISL_9373727
EPI_ISL_689001
EPI_ISL_699731
EPI_ISL_6701332
EPI_ISL_3375600
EPI_ISL_685419
EPI_ISL_3979692
EPI_ISL_1810930
EPI_ISL_1001342
EPI_ISL_542392
EPI_ISL_5304831
EPI_ISL_3570905
EPI_ISL_5945515
EPI_ISL_5323848
EPI_ISL_5428866
EPI_ISL_2919228
EPI_ISL_2155147
EPI_ISL_3307662
EPI_ISL_2189250
EPI_ISL_2426878
EPI_ISL_6105018
EPI_ISL_2030067
EPI_ISL_2502733
EPI_ISL_2402690
EPI_ISL_699935
EPI_ISL_4106535
EPI_ISL_7813136
EPI_ISL_2101062
EPI_ISL_4199337
EPI_ISL_2544818
EPI_ISL_3304568
EPI_ISL_686313
EPI_ISL_954097
EPI_ISL_6571067
EPI_ISL_2100865
EPI_ISL_1298478
EPI_ISL_5845650
EPI_ISL_689369
EPI_ISL_1465543
EPI_ISL_5598409
EPI_ISL_4260012
EPI_ISL_2614687
EPI_ISL_4006247
EPI_ISL_1463490
EPI_ISL_6641114
EPI_ISL_3219709
EPI_ISL_1760288
EPI_ISL_5717593
EPI_ISL_1483721
EPI_ISL_690657
EPI_ISL_5777115
EPI_ISL_1628764
EPI_ISL_5850907
EPI_ISL_3024684
EPI_ISL_4550148
EPI_ISL_2189378
EPI_ISL_4481519
EPI_ISL_2495599
EPI_ISL_4073256
EPI_ISL_5686512
EPI_ISL_1761562
EPI_ISL_635007
EPI_ISL_5196334
EPI_ISL_1621568
EPI_ISL_631689
EPI_ISL_4550111
EPI_ISL_3544003
EPI_ISL_5460720
EPI_ISL_1585386
EPI_ISL_583462
EPI_ISL_529962
EPI_ISL_437301
EPI_ISL_3230821
EPI_ISL_1501121
EPI_ISL_2391590
EPI_ISL_3261581
EPI_ISL_3824114
EPI_ISL_2841556
EPI_ISL_2788862
EPI_ISL_3410617
EPI_ISL_2710024
EPI_ISL_1500983
EPI_ISL_686846
EPI_ISL_1322187
EPI_ISL_8875819
EPI_ISL_2029771
EPI_ISL_4557930
EPI_ISL_4503848
EPI_ISL_2835544
EPI_ISL_7368967
EPI_ISL_528940
EPI_ISL_2545862
EPI_ISL_2441782
EPI_ISL_2030133
EPI_ISL_1111309
EPI_ISL_1212621
EPI_ISL_491448
EPI_ISL_1020234
EPI_ISL_5554474
EPI_ISL_4891990
EPI_ISL_1201518
EPI_ISL_3543776
EPI_ISL_941000
EPI_ISL_690942
EPI_ISL_7130061
EPI_ISL_4659008
EPI_ISL_3757396
EPI_ISL_4183178
EPI_ISL_684593
EPI_ISL_4035719
EPI_ISL_3259706
EPI_ISL_9159982
EPI_ISL_5543823
EPI_ISL_2626079
EPI_ISL_2894857
EPI_ISL_5560271
EPI_ISL_2097134
EPI_ISL_6571006
EPI_ISL_2131416
EPI_ISL_1821152
EPI_ISL_5544128
EPI_ISL_8428133
EPI_ISL_700078
EPI_ISL_3690494
EPI_ISL_4199281
EPI_ISL_686774
EPI_ISL_4742279
EPI_ISL_2671602
EPI_ISL_2272901
EPI_ISL_3031570
EPI_ISL_6268249
EPI_ISL_1504067
EPI_ISL_2779535
EPI_ISL_1960355
EPI_ISL_7326539
EPI_ISL_5888609
EPI_ISL_5441687
EPI_ISL_1055762
EPI_ISL_4741324
EPI_ISL_2401946
EPI_ISL_3920177
EPI_ISL_5921077
EPI_ISL_8251316
EPI_ISL_6774460
EPI_ISL_6641168
EPI_ISL_3031897
EPI_ISL_4712892
EPI_ISL_417337
EPI_ISL_1465473
EPI_ISL_2790285
EPI_ISL_4503884
EPI_ISL_4549046
EPI_ISL_660224
EPI_ISL_2790850
EPI_ISL_538484
EPI_ISL_3021405
EPI_ISL_2645457
EPI_ISL_5687845
EPI_ISL_1788849
EPI_ISL_2626281
EPI_ISL_2840732
EPI_ISL_2485011
EPI_ISL_2097127
EPI_ISL_4236930
EPI_ISL_2156624
EPI_ISL_4199451
EPI_ISL_5863665
EPI_ISL_1023841
EPI_ISL_6101548
EPI_ISL_408977
EPI_ISL_483846
EPI_ISL_1319345
EPI_ISL_1288222
EPI_ISL_7326658
EPI_ISL_7710031
EPI_ISL_5054056
EPI_ISL_2841554
EPI_ISL_2406481
EPI_ISL_2100908
EPI_ISL_2756390
EPI_ISL_7139317
EPI_ISL_660239
EPI_ISL_6227504
EPI_ISL_3987605
EPI_ISL_4790119
EPI_ISL_528696
EPI_ISL_3920080
EPI_ISL_4171374
EPI_ISL_4714793
EPI_ISL_2091329
EPI_ISL_1117876
EPI_ISL_2559475
EPI_ISL_1760258
EPI_ISL_862854
EPI_ISL_2157431
EPI_ISL_2180231
EPI_ISL_3341872
EPI_ISL_1279382
EPI_ISL_3506066
EPI_ISL_5918328
EPI_ISL_3046589
EPI_ISL_686895
EPI_ISL_5845761
EPI_ISL_3133141
EPI_ISL_690418
EPI_ISL_3757011
EPI_ISL_2422819
EPI_ISL_10334101
EPI_ISL_5194429
EPI_ISL_1358295
EPI_ISL_5450186
EPI_ISL_1416509
EPI_ISL_3838167
EPI_ISL_5570926
EPI_ISL_4348302
EPI_ISL_5408135
EPI_ISL_3245997
EPI_ISL_1647076
EPI_ISL_5403204
EPI_ISL_2180262
EPI_ISL_445243
EPI_ISL_691961
EPI_ISL_5850815
EPI_ISL_2484635
EPI_ISL_3120111
EPI_ISL_5332185
EPI_ISL_3037831
EPI_ISL_2188907
EPI_ISL_689495
EPI_ISL_2835773
EPI_ISL_1494659
EPI_ISL_2673677
EPI_ISL_7613906
EPI_ISL_3031702
EPI_ISL_3757009
EPI_ISL_3306305
EPI_ISL_2535567
EPI_ISL_2919248
EPI_ISL_483822
EPI_ISL_5779831
EPI_ISL_8754004
EPI_ISL_2155005
EPI_ISL_2788814
EPI_ISL_3547471
EPI_ISL_2958730
EPI_ISL_2017791
EPI_ISL_4744500
EPI_ISL_684850
EPI_ISL_1752500
EPI_ISL_2495446
EPI_ISL_2545724
EPI_ISL_2312801
EPI_ISL_2942382
EPI_ISL_6125684
EPI_ISL_1517011
EPI_ISL_2264786
EPI_ISL_1786341
EPI_ISL_1626800
EPI_ISL_1013297
EPI_ISL_1336919
EPI_ISL_1319351
EPI_ISL_2490388
EPI_ISL_4496546
EPI_ISL_583426
EPI_ISL_690196
EPI_ISL_4846884
EPI_ISL_5328547
EPI_ISL_4342665
EPI_ISL_5265154
EPI_ISL_7326438
EPI_ISL_4461367
EPI_ISL_2671520
EPI_ISL_687080
EPI_ISL_415159
EPI_ISL_5802962
EPI_ISL_1318216
EPI_ISL_1501000
EPI_ISL_3219747
EPI_ISL_2942786
EPI_ISL_1009674
EPI_ISL_3155590
EPI_ISL_2374295
EPI_ISL_3347779
EPI_ISL_1502866
EPI_ISL_2887562
EPI_ISL_2629012
EPI_ISL_2566176
EPI_ISL_1110951
EPI_ISL_7711811
EPI_ISL_5143361
EPI_ISL_2100963
EPI_ISL_4185232
EPI_ISL_692077
EPI_ISL_2483664
EPI_ISL_4549847
EPI_ISL_4461780
EPI_ISL_6571038
EPI_ISL_1288228
EPI_ISL_660563
EPI_ISL_6158544
EPI_ISL_688181
EPI_ISL_2835882
EPI_ISL_4891978
EPI_ISL_6425335
EPI_ISL_6361167
EPI_ISL_1761606
EPI_ISL_1360306
EPI_ISL_5604207
EPI_ISL_2629086
EPI_ISL_4881875
EPI_ISL_3154913
EPI_ISL_2283717
EPI_ISL_5598468
EPI_ISL_660122
EPI_ISL_408430
EPI_ISL_5602367
EPI_ISL_4171351
EPI_ISL_2621339
EPI_ISL_6271919
EPI_ISL_3305981
EPI_ISL_2985590
EPI_ISL_2861182
EPI_ISL_654882
EPI_ISL_1112967
EPI_ISL_2448631
EPI_ISL_684859
EPI_ISL_613553
EPI_ISL_6840613
EPI_ISL_412978
EPI_ISL_3020415
EPI_ISL_5428817
EPI_ISL_3507104
EPI_ISL_691208
EPI_ISL_888979
EPI_ISL_5717502
EPI_ISL_689857
EPI_ISL_3542960
EPI_ISL_1013230
EPI_ISL_2646175
EPI_ISL_5598784
EPI_ISL_6227547
EPI_ISL_912970
EPI_ISL_1288156
EPI_ISL_3980700
EPI_ISL_1628837
EPI_ISL_3506073
EPI_ISL_6575665
EPI_ISL_1788829
EPI_ISL_4951705
EPI_ISL_6698445
EPI_ISL_2131452
EPI_ISL_10149547
EPI_ISL_2790825
EPI_ISL_4194447
EPI_ISL_4551632
EPI_ISL_2803757
EPI_ISL_1811487
EPI_ISL_4541470
EPI_ISL_3307580
EPI_ISL_5945676
EPI_ISL_7326846
EPI_ISL_429853
EPI_ISL_1805716
EPI_ISL_8164126
EPI_ISL_2942579
EPI_ISL_2180137
EPI_ISL_2361712
EPI_ISL_4550146
EPI_ISL_3762691
EPI_ISL_995453
EPI_ISL_2156413
EPI_ISL_3031821
EPI_ISL_5009842
EPI_ISL_5265274
EPI_ISL_492019
EPI_ISL_686347
EPI_ISL_1582741
EPI_ISL_1960545
EPI_ISL_4251942
EPI_ISL_5143128
EPI_ISL_1117926
EPI_ISL_6102176
EPI_ISL_3999919
EPI_ISL_3874098
EPI_ISL_623112
EPI_ISL_2188269
EPI_ISL_5324028
EPI_ISL_3259763
EPI_ISL_2966377
EPI_ISL_4717112
EPI_ISL_2657495
EPI_ISL_9851995
EPI_ISL_2188859
EPI_ISL_4954089
EPI_ISL_1752639
EPI_ISL_11229854
EPI_ISL_4824613
EPI_ISL_4184331
EPI_ISL_738130
EPI_ISL_461485
EPI_ISL_5599363
EPI_ISL_5659500
EPI_ISL_691507
EPI_ISL_416494
EPI_ISL_692168
EPI_ISL_8754008
EPI_ISL_1298485
EPI_ISL_3527681
EPI_ISL_2791014
EPI_ISL_8065795
EPI_ISL_3734054
EPI_ISL_691433
EPI_ISL_660193
EPI_ISL_5555003
EPI_ISL_1685262
EPI_ISL_4106520
EPI_ISL_6227498
EPI_ISL_685101
EPI_ISL_463280
EPI_ISL_2789825
EPI_ISL_5441702
EPI_ISL_6116793
EPI_ISL_1686050
EPI_ISL_3543829
EPI_ISL_4006661
EPI_ISL_2101060
EPI_ISL_539779
EPI_ISL_1965533
EPI_ISL_1470203
EPI_ISL_660191
EPI_ISL_3639096
EPI_ISL_2262548
EPI_ISL_3037822
EPI_ISL_2877472
EPI_ISL_692081
EPI_ISL_5052350
EPI_ISL_1577955
EPI_ISL_613437
EPI_ISL_1852197
EPI_ISL_1170955
EPI_ISL_5945776
EPI_ISL_3915014
EPI_ISL_1857024
EPI_ISL_2919258
EPI_ISL_8258077
EPI_ISL_1406543
EPI_ISL_2546933
EPI_ISL_524729
EPI_ISL_7970299
EPI_ISL_6111411
EPI_ISL_1655063
EPI_ISL_7307206
EPI_ISL_4031629
EPI_ISL_10435964
EPI_ISL_872293
EPI_ISL_2272821
EPI_ISL_6691973
EPI_ISL_3999850
EPI_ISL_2646219
EPI_ISL_684954
EPI_ISL_3999993
EPI_ISL_686094
EPI_ISL_685246
EPI_ISL_2495471
EPI_ISL_4740978
EPI_ISL_9373620
EPI_ISL_862834
EPI_ISL_2790656
EPI_ISL_4600877
EPI_ISL_5304889
EPI_ISL_1972895
EPI_ISL_8004879
EPI_ISL_3691426
EPI_ISL_2001467
EPI_ISL_11356551
EPI_ISL_9159952
EPI_ISL_4954354
EPI_ISL_1111007
EPI_ISL_5241113
EPI_ISL_3570944
EPI_ISL_2622172
EPI_ISL_1013195
EPI_ISL_6102274
EPI_ISL_4790396
EPI_ISL_6103556
EPI_ISL_3544042
EPI_ISL_3219704
EPI_ISL_692610
EPI_ISL_4713668
EPI_ISL_660553
EPI_ISL_2155480
EPI_ISL_1382117
EPI_ISL_6690008
EPI_ISL_4006580
EPI_ISL_2094421
EPI_ISL_1321776
EPI_ISL_6207129
EPI_ISL_1501001
EPI_ISL_5863909
EPI_ISL_685936
EPI_ISL_535475
EPI_ISL_4743438
EPI_ISL_2397161
EPI_ISL_2492366
EPI_ISL_4137452
EPI_ISL_1532288
EPI_ISL_3532626
EPI_ISL_576278
EPI_ISL_1365675
EPI_ISL_415156
EPI_ISL_6097730
EPI_ISL_7775386
EPI_ISL_1715148
EPI_ISL_1910307
EPI_ISL_1859481
EPI_ISL_1627337
EPI_ISL_9052902
EPI_ISL_7327531
EPI_ISL_3980716
EPI_ISL_689535
EPI_ISL_1351592
EPI_ISL_2015116
EPI_ISL_2312781
EPI_ISL_2029987
EPI_ISL_4172309
EPI_ISL_7307186
EPI_ISL_1904866
EPI_ISL_3875445
EPI_ISL_3691685
EPI_ISL_4255288
EPI_ISL_2922000
EPI_ISL_2232821
EPI_ISL_2627966
EPI_ISL_2322463
EPI_ISL_7314950
EPI_ISL_883973
EPI_ISL_2691192
EPI_ISL_1416854
EPI_ISL_1686111
EPI_ISL_5985383
EPI_ISL_9320246
EPI_ISL_513245
EPI_ISL_2492380
EPI_ISL_687115
EPI_ISL_5541478
EPI_ISL_4461095
EPI_ISL_1761316
EPI_ISL_3796396
EPI_ISL_1965534
EPI_ISL_5537993
EPI_ISL_3920082
EPI_ISL_4955896
EPI_ISL_1700588
EPI_ISL_1336836
EPI_ISL_1859513
EPI_ISL_7478543
EPI_ISL_3355698
EPI_ISL_687837
EPI_ISL_2790879
EPI_ISL_2629125
EPI_ISL_1672523
EPI_ISL_5924012
EPI_ISL_4299106
EPI_ISL_1483749
EPI_ISL_5736623
EPI_ISL_1939831
EPI_ISL_5804676
EPI_ISL_4760502
EPI_ISL_6103075
EPI_ISL_419216
EPI_ISL_1608514
EPI_ISL_6207559
EPI_ISL_5936743
EPI_ISL_2835763
EPI_ISL_2099447
EPI_ISL_9627389
EPI_ISL_5143393
EPI_ISL_6698280
EPI_ISL_1111260
EPI_ISL_3796184
EPI_ISL_5920683
EPI_ISL_1168676
EPI_ISL_671473
EPI_ISL_3231224
EPI_ISL_7956766
EPI_ISL_3981414
EPI_ISL_10149619
EPI_ISL_3545698
EPI_ISL_5441359
EPI_ISL_4506769
EPI_ISL_2496004
EPI_ISL_2193237
EPI_ISL_6810352
EPI_ISL_1594415
EPI_ISL_1909928
EPI_ISL_2231197
EPI_ISL_2086144
EPI_ISL_4881896
EPI_ISL_5644597
EPI_ISL_5145051
EPI_ISL_1263013
EPI_ISL_2323004
EPI_ISL_2686070
EPI_ISL_4740965
EPI_ISL_5587815
EPI_ISL_5590038
EPI_ISL_5809283
EPI_ISL_2839245
EPI_ISL_5104023
EPI_ISL_6775945
EPI_ISL_4171599
EPI_ISL_5564355
EPI_ISL_660621
EPI_ISL_5686751
EPI_ISL_2985570
EPI_ISL_687194
EPI_ISL_7957891
EPI_ISL_4236962
EPI_ISL_5260478
EPI_ISL_882944
EPI_ISL_3046540
EPI_ISL_2100470
EPI_ISL_1259206
EPI_ISL_2937894
EPI_ISL_2107515
EPI_ISL_1360311
EPI_ISL_8059979
EPI_ISL_5543779
EPI_ISL_2965601
EPI_ISL_689762
EPI_ISL_9320229
EPI_ISL_3540091
EPI_ISL_3039508
EPI_ISL_671429
EPI_ISL_5936942
EPI_ISL_4006444
EPI_ISL_1279332
EPI_ISL_2180417
EPI_ISL_6722439
EPI_ISL_4741539
EPI_ISL_2107151
EPI_ISL_5241364
EPI_ISL_2532435
EPI_ISL_2680938
EPI_ISL_2690173
EPI_ISL_4882044
EPI_ISL_3804221
EPI_ISL_1805961
EPI_ISL_2397169
EPI_ISL_1629407
EPI_ISL_5146910
EPI_ISL_3398108
EPI_ISL_5927359
EPI_ISL_2828701
EPI_ISL_1672426
EPI_ISL_2158125
EPI_ISL_5115197
EPI_ISL_5542950
EPI_ISL_1575112
EPI_ISL_6158333
EPI_ISL_5115182
EPI_ISL_2614529
EPI_ISL_3506825
EPI_ISL_1599519
EPI_ISL_4171807
EPI_ISL_1416970
EPI_ISL_5428135
EPI_ISL_686838
EPI_ISL_1969078
EPI_ISL_3153380
EPI_ISL_700215
EPI_ISL_3557192
EPI_ISL_4069566
EPI_ISL_691509
EPI_ISL_10944327
EPI_ISL_3315035
EPI_ISL_2490465
EPI_ISL_3982790
EPI_ISL_3716353
EPI_ISL_1301935
EPI_ISL_1231653
EPI_ISL_2154814
EPI_ISL_2658275
EPI_ISL_3920668
EPI_ISL_1470082
EPI_ISL_11229681
EPI_ISL_1936102
EPI_ISL_452330
EPI_ISL_2683247
EPI_ISL_2422803
EPI_ISL_4194383
EPI_ISL_2155698
EPI_ISL_9160087
EPI_ISL_1821107
EPI_ISL_4194558
EPI_ISL_6207264
EPI_ISL_5914978
EPI_ISL_3347717
EPI_ISL_5587786
EPI_ISL_5540715
EPI_ISL_498158
EPI_ISL_4080686
EPI_ISL_5460480
EPI_ISL_2180349
EPI_ISL_2841553
EPI_ISL_574609
EPI_ISL_4659152
EPI_ISL_689233
EPI_ISL_4493510
EPI_ISL_1936246
EPI_ISL_3875442
EPI_ISL_846648
EPI_ISL_4956005
EPI_ISL_3347605
EPI_ISL_1819216
EPI_ISL_4741289
EPI_ISL_1279439
EPI_ISL_1465454
EPI_ISL_2134721
EPI_ISL_2189313
EPI_ISL_691213
EPI_ISL_1516812
EPI_ISL_1500948
EPI_ISL_3153364
EPI_ISL_5549864
EPI_ISL_4299449
EPI_ISL_1401129
EPI_ISL_4878974
EPI_ISL_2463292
EPI_ISL_5686759
EPI_ISL_2645474
EPI_ISL_3832537
EPI_ISL_3665807
EPI_ISL_5332190
EPI_ISL_8217350
EPI_ISL_3023939
EPI_ISL_8311762
EPI_ISL_757285
EPI_ISL_4546748
EPI_ISL_3931798
EPI_ISL_2443212
EPI_ISL_11468153
EPI_ISL_6470549
EPI_ISL_3756976
EPI_ISL_602883
EPI_ISL_6102363
EPI_ISL_5569218
EPI_ISL_2928242
EPI_ISL_872635
EPI_ISL_7970477
EPI_ISL_6701376
EPI_ISL_3265550
EPI_ISL_1163819
EPI_ISL_4741020
EPI_ISL_4417840
EPI_ISL_3757264
EPI_ISL_2193263
EPI_ISL_4298805
EPI_ISL_2894739
EPI_ISL_4716062
EPI_ISL_2801758
EPI_ISL_3722399
EPI_ISL_6102471
EPI_ISL_3265497
EPI_ISL_5598134
EPI_ISL_5241290
EPI_ISL_5194035
EPI_ISL_5890263
EPI_ISL_5687112
EPI_ISL_4032120
EPI_ISL_688019
EPI_ISL_6101607
EPI_ISL_1500953
EPI_ISL_6104410
EPI_ISL_3757261
EPI_ISL_8164231
EPI_ISL_6174457
EPI_ISL_6175317
EPI_ISL_4998614
EPI_ISL_1580531
EPI_ISL_463742
EPI_ISL_5262704
EPI_ISL_2942587
EPI_ISL_5588273
EPI_ISL_7159798
EPI_ISL_5002693
EPI_ISL_5306611
EPI_ISL_11229672
EPI_ISL_2841908
EPI_ISL_5142763
EPI_ISL_1754233
EPI_ISL_602834
EPI_ISL_4716469
EPI_ISL_1824499
EPI_ISL_684550
EPI_ISL_690484
EPI_ISL_687221
EPI_ISL_806793
EPI_ISL_1259162
EPI_ISL_4878659
EPI_ISL_4546797
EPI_ISL_2231199
EPI_ISL_6567010
EPI_ISL_4878609
EPI_ISL_1591127
EPI_ISL_6010341
EPI_ISL_11403540
EPI_ISL_3230830
EPI_ISL_5143027
EPI_ISL_4255198
EPI_ISL_1491628
EPI_ISL_3556968
EPI_ISL_1509856
EPI_ISL_985060
EPI_ISL_5393397
EPI_ISL_3031811
EPI_ISL_1911836
EPI_ISL_1302896
EPI_ISL_2492385
EPI_ISL_6207721
EPI_ISL_11229524
EPI_ISL_2887473
EPI_ISL_1761567
EPI_ISL_5429418
EPI_ISL_1201511
EPI_ISL_6158304
EPI_ISL_3356292
EPI_ISL_5315161
EPI_ISL_2713201
EPI_ISL_1229146
EPI_ISL_1715146
EPI_ISL_4506738
EPI_ISL_3946611
EPI_ISL_3535741
EPI_ISL_2502694
EPI_ISL_3100450
EPI_ISL_1669826
EPI_ISL_688761
EPI_ISL_2530146
EPI_ISL_882660
EPI_ISL_1302957
EPI_ISL_4711703
EPI_ISL_3304589
EPI_ISL_5892418
EPI_ISL_1366693
EPI_ISL_7326395
EPI_ISL_583448
EPI_ISL_8311746
EPI_ISL_3330543
EPI_ISL_4298716
EPI_ISL_7570327
EPI_ISL_6582790
EPI_ISL_648638
EPI_ISL_2189112
EPI_ISL_690052
EPI_ISL_688415
EPI_ISL_5560633
EPI_ISL_1302921
EPI_ISL_424649
EPI_ISL_1656951
EPI_ISL_1501117
EPI_ISL_6471799
EPI_ISL_11229670
EPI_ISL_3769029
EPI_ISL_6208041
EPI_ISL_3737261
EPI_ISL_2692892
EPI_ISL_1336927
EPI_ISL_2101078
EPI_ISL_2100726
EPI_ISL_4550616
EPI_ISL_2774285
EPI_ISL_5717393
EPI_ISL_688054
EPI_ISL_4850568
EPI_ISL_7326625
EPI_ISL_940611
EPI_ISL_4000004
EPI_ISL_3948501
EPI_ISL_2728534
EPI_ISL_8754013
EPI_ISL_2495754
EPI_ISL_1756200
EPI_ISL_1821147
EPI_ISL_2382067
EPI_ISL_2835459
EPI_ISL_1788774
EPI_ISL_5562978
EPI_ISL_1478839
EPI_ISL_1171696
EPI_ISL_2231189
EPI_ISL_5850895
EPI_ISL_2364638
EPI_ISL_1233524
EPI_ISL_5331400
EPI_ISL_3742465
EPI_ISL_1608322
EPI_ISL_475674
EPI_ISL_846643
EPI_ISL_2086128
EPI_ISL_3268394
EPI_ISL_1647065
EPI_ISL_3446660
EPI_ISL_528700
EPI_ISL_1469998
EPI_ISL_1627356
EPI_ISL_3757370
EPI_ISL_11230269
EPI_ISL_2312742
EPI_ISL_802749
EPI_ISL_5144469
EPI_ISL_4740379
EPI_ISL_603030
EPI_ISL_2001353
EPI_ISL_6174575
EPI_ISL_7476784
EPI_ISL_1608256
EPI_ISL_2601472
EPI_ISL_3046598
EPI_ISL_1288395
EPI_ISL_4489771
EPI_ISL_1289442
EPI_ISL_482763
EPI_ISL_3981411
EPI_ISL_812734
EPI_ISL_5114706
EPI_ISL_2942504
EPI_ISL_860926
EPI_ISL_2099372
EPI_ISL_2178449
EPI_ISL_3342655
EPI_ISL_4032144
EPI_ISL_2621415
EPI_ISL_1627459
EPI_ISL_3769145
EPI_ISL_5113847
EPI_ISL_3875669
EPI_ISL_1731991
EPI_ISL_5115026
EPI_ISL_3376950
EPI_ISL_5262740
EPI_ISL_2532471
EPI_ISL_4742345
EPI_ISL_3232639
EPI_ISL_443314
EPI_ISL_685889
EPI_ISL_1788754
EPI_ISL_3155430
EPI_ISL_4585037
EPI_ISL_4461492
EPI_ISL_4006576
EPI_ISL_2495583
EPI_ISL_4103961
EPI_ISL_5061927
EPI_ISL_688341
EPI_ISL_6158460
EPI_ISL_6158253
EPI_ISL_2681166
EPI_ISL_2942434
EPI_ISL_1707543
EPI_ISL_690834
EPI_ISL_1470094
EPI_ISL_5994968
EPI_ISL_861490
EPI_ISL_4255166
EPI_ISL_3241806
EPI_ISL_3020460
EPI_ISL_11036491
EPI_ISL_688378
EPI_ISL_5686688
EPI_ISL_9159985
EPI_ISL_4926401
EPI_ISL_684886
EPI_ISL_3008288
EPI_ISL_5589706
EPI_ISL_2374462
EPI_ISL_2835499
EPI_ISL_3347192
EPI_ISL_3031678
EPI_ISL_5143032
EPI_ISL_3101128
EPI_ISL_3076737
EPI_ISL_1749435
EPI_ISL_6684773
EPI_ISL_7813267
EPI_ISL_690310
EPI_ISL_6316264
EPI_ISL_5736639
EPI_ISL_690295
EPI_ISL_6840885
EPI_ISL_2928234
EPI_ISL_5266697
EPI_ISL_5597583
EPI_ISL_6158829
EPI_ISL_5881802
EPI_ISL_7326878
EPI_ISL_1301900
EPI_ISL_8630208
EPI_ISL_684626
EPI_ISL_6594835
EPI_ISL_2532279
EPI_ISL_5687117
EPI_ISL_3020413
EPI_ISL_2531926
EPI_ISL_6482575
EPI_ISL_2835278
EPI_ISL_648113
EPI_ISL_5429420
EPI_ISL_6121622
EPI_ISL_2188813
EPI_ISL_10334116
EPI_ISL_2188725
EPI_ISL_4556368
EPI_ISL_513525
EPI_ISL_1534538
EPI_ISL_687346
EPI_ISL_1599176
EPI_ISL_3058216
EPI_ISL_3828035
EPI_ISL_2835353
EPI_ISL_6721655
EPI_ISL_8421430
EPI_ISL_1531763
EPI_ISL_3375500
EPI_ISL_3265641
EPI_ISL_941966
EPI_ISL_6092096
EPI_ISL_5854729
EPI_ISL_2029713
EPI_ISL_6332607
EPI_ISL_3915121
EPI_ISL_3403391
EPI_ISL_3920649
EPI_ISL_1910048
EPI_ISL_684511
EPI_ISL_1823440
EPI_ISL_6721542
EPI_ISL_4461486
EPI_ISL_3982238
EPI_ISL_4493432
EPI_ISL_2894777
EPI_ISL_3979531
EPI_ISL_2105358
EPI_ISL_5030675
EPI_ISL_5249016
EPI_ISL_1910046
EPI_ISL_5890476
EPI_ISL_5428861
EPI_ISL_1509871
EPI_ISL_825049
EPI_ISL_684160
EPI_ISL_4299285
EPI_ISL_3836259
EPI_ISL_2285150
EPI_ISL_4917697
EPI_ISL_2627991
EPI_ISL_6359719
EPI_ISL_5013317
EPI_ISL_1821519
EPI_ISL_4348858
EPI_ISL_3506897
EPI_ISL_4744637
EPI_ISL_1391354
EPI_ISL_569880
EPI_ISL_2490376
EPI_ISL_5142883
EPI_ISL_5194231
EPI_ISL_4748055
EPI_ISL_2532313
EPI_ISL_6101529
EPI_ISL_5567978
EPI_ISL_1416901
EPI_ISL_3696824
EPI_ISL_4878764
EPI_ISL_6773730
EPI_ISL_5546678
EPI_ISL_3098739
EPI_ISL_5317674
EPI_ISL_3979679
EPI_ISL_10435962
EPI_ISL_5265160
EPI_ISL_1628399
EPI_ISL_6091396
EPI_ISL_690787
EPI_ISL_1936225
EPI_ISL_3460056
EPI_ISL_5067965
EPI_ISL_6097211
EPI_ISL_3804535
EPI_ISL_2483633
EPI_ISL_6016818
EPI_ISL_983097
EPI_ISL_995342
EPI_ISL_5143058
EPI_ISL_6104895
EPI_ISL_2091170
EPI_ISL_1715149
EPI_ISL_2231446
EPI_ISL_5918383
EPI_ISL_3464528
EPI_ISL_684615
EPI_ISL_1001390
EPI_ISL_444471
EPI_ISL_1121321
EPI_ISL_5543844
EPI_ISL_2958841
EPI_ISL_4205882
EPI_ISL_687775
EPI_ISL_498093
EPI_ISL_2835556
EPI_ISL_6032107
EPI_ISL_5538116
EPI_ISL_2422975
EPI_ISL_1588126
EPI_ISL_2105684
EPI_ISL_2617654
EPI_ISL_3546521
EPI_ISL_5921148
EPI_ISL_4878849
EPI_ISL_2086174
EPI_ISL_691777
EPI_ISL_1651263
EPI_ISL_1301878
EPI_ISL_2107519
EPI_ISL_4172405
EPI_ISL_5640194
EPI_ISL_4435518
EPI_ISL_3333614
EPI_ISL_1499494
EPI_ISL_3990152
EPI_ISL_690730
EPI_ISL_2779028
EPI_ISL_2627989
EPI_ISL_3923977
EPI_ISL_4584958
EPI_ISL_5924172
EPI_ISL_4273600
EPI_ISL_2101334
EPI_ISL_1020029
EPI_ISL_5072503
EPI_ISL_2155946
EPI_ISL_3375461
EPI_ISL_11229133
EPI_ISL_1819073
EPI_ISL_689634
EPI_ISL_2774296
EPI_ISL_4879022
EPI_ISL_4466934
EPI_ISL_3155535
EPI_ISL_5137037
EPI_ISL_5417512
EPI_ISL_2156732
EPI_ISL_5590212
EPI_ISL_1652058
EPI_ISL_685915
EPI_ISL_4740388
EPI_ISL_1841215
EPI_ISL_5850992
EPI_ISL_2790893
EPI_ISL_3460133
EPI_ISL_2828040
EPI_ISL_2532354
EPI_ISL_5918295
EPI_ISL_4881973
EPI_ISL_802760
EPI_ISL_1685447
EPI_ISL_9159586
EPI_ISL_6264278
EPI_ISL_684503
EPI_ISL_3769112
EPI_ISL_3347874
EPI_ISL_685511
EPI_ISL_4513391
EPI_ISL_3347537
EPI_ISL_4104448
EPI_ISL_6097816
EPI_ISL_5854787
EPI_ISL_5314217
EPI_ISL_3804180
EPI_ISL_5556495
EPI_ISL_6031133
EPI_ISL_5945687
EPI_ISL_5880648
EPI_ISL_3999727
EPI_ISL_5323727
EPI_ISL_3557069
EPI_ISL_5850997
EPI_ISL_2616241
EPI_ISL_2546953
EPI_ISL_2757818
EPI_ISL_824560
EPI_ISL_5541609
EPI_ISL_4006476
EPI_ISL_4716189
EPI_ISL_3796050
EPI_ISL_4101561
EPI_ISL_5589718
EPI_ISL_3799822
EPI_ISL_4006550
EPI_ISL_5096034
EPI_ISL_1085648
EPI_ISL_4503728
EPI_ISL_1417131
EPI_ISL_4348824
EPI_ISL_2188758
EPI_ISL_2545904
EPI_ISL_2779093
EPI_ISL_2339787
EPI_ISL_3668043
EPI_ISL_2791023
EPI_ISL_4550240
EPI_ISL_541385
EPI_ISL_692212
EPI_ISL_6227044
EPI_ISL_443299
EPI_ISL_3230823
EPI_ISL_2091195
EPI_ISL_1299519
EPI_ISL_2931721
EPI_ISL_1732166
EPI_ISL_5543366
EPI_ISL_5553811
EPI_ISL_5866781
EPI_ISL_2272895
EPI_ISL_7326798
EPI_ISL_5589844
EPI_ISL_1499499
EPI_ISL_5945873
EPI_ISL_5797253
EPI_ISL_5855195
EPI_ISL_6775771
EPI_ISL_4006270
EPI_ISL_2090864
EPI_ISL_3432209
EPI_ISL_5536738
EPI_ISL_3557161
EPI_ISL_6684797
EPI_ISL_5417416
EPI_ISL_8065747
EPI_ISL_5548237
EPI_ISL_1623048
EPI_ISL_6116538
EPI_ISL_1675092
EPI_ISL_3046607
EPI_ISL_2850193
EPI_ISL_872633
EPI_ISL_4069545
EPI_ISL_3031524
EPI_ISL_2601629
EPI_ISL_686223
EPI_ISL_5304839
EPI_ISL_1821514
EPI_ISL_2382066
EPI_ISL_5738961
EPI_ISL_692262
EPI_ISL_1302124
EPI_ISL_1841201
EPI_ISL_3762738
EPI_ISL_4461762
EPI_ISL_3923866
EPI_ISL_5598678
EPI_ISL_2391479
EPI_ISL_1960214
EPI_ISL_5551528
EPI_ISL_5547415
EPI_ISL_11172673
EPI_ISL_443269
EPI_ISL_2601454
EPI_ISL_5937171
EPI_ISL_2502720
EPI_ISL_2942333
EPI_ISL_5890496
EPI_ISL_688770
EPI_ISL_1041030
EPI_ISL_5717155
EPI_ISL_4712606
EPI_ISL_1752495
EPI_ISL_1786369
EPI_ISL_2485108
EPI_ISL_2171134
EPI_ISL_8880974
EPI_ISL_1621510
EPI_ISL_11172697
EPI_ISL_2155730
EPI_ISL_6227109
EPI_ISL_5739156
EPI_ISL_5740558
EPI_ISL_2778998
EPI_ISL_5502949
EPI_ISL_1686147
EPI_ISL_3757157
EPI_ISL_455707
EPI_ISL_9320259
EPI_ISL_1577935
EPI_ISL_6268245
EPI_ISL_1249610
EPI_ISL_2982126
EPI_ISL_1262965
EPI_ISL_5933206
EPI_ISL_8745618
EPI_ISL_1731971
EPI_ISL_7326652
EPI_ISL_1423513
EPI_ISL_1020095
EPI_ISL_1284064
EPI_ISL_2923128
EPI_ISL_1366506
EPI_ISL_687290
EPI_ISL_2501278
EPI_ISL_1731914
EPI_ISL_689270
EPI_ISL_8164189
EPI_ISL_2391641
EPI_ISL_1857221
EPI_ISL_686935
EPI_ISL_6571054
EPI_ISL_6640914
EPI_ISL_2490538
EPI_ISL_3154920
EPI_ISL_2422686
EPI_ISL_4756044
EPI_ISL_3911452
EPI_ISL_2984236
EPI_ISL_3427125
EPI_ISL_603035
EPI_ISL_3231222
EPI_ISL_2029612
EPI_ISL_6102339
EPI_ISL_3374605
EPI_ISL_6104393
EPI_ISL_5115050
EPI_ISL_5146906
EPI_ISL_3506631
EPI_ISL_5880632
EPI_ISL_792046
EPI_ISL_2180394
EPI_ISL_4601570
EPI_ISL_2661803
EPI_ISL_5857695
EPI_ISL_687728
EPI_ISL_3668629
EPI_ISL_1911022
EPI_ISL_5850776
EPI_ISL_3347723
EPI_ISL_5543877
EPI_ISL_2779394
EPI_ISL_7327139
EPI_ISL_1755078
EPI_ISL_1960506
EPI_ISL_5643134
EPI_ISL_833060
EPI_ISL_688125
EPI_ISL_3460091
EPI_ISL_2029948
EPI_ISL_690523
EPI_ISL_1483715
EPI_ISL_1060593
EPI_ISL_2779272
EPI_ISL_5143238
EPI_ISL_5260521
EPI_ISL_2535576
EPI_ISL_692213
EPI_ISL_961750
EPI_ISL_1549134
EPI_ISL_4196725
EPI_ISL_883998
EPI_ISL_3129965
EPI_ISL_4600990
EPI_ISL_2374489
EPI_ISL_5718034
EPI_ISL_3308778
EPI_ISL_2232746
EPI_ISL_2086145
EPI_ISL_4600275
EPI_ISL_5881046
EPI_ISL_4032166
EPI_ISL_3914992
EPI_ISL_2485018
EPI_ISL_5589762
EPI_ISL_1502461
EPI_ISL_3543961
EPI_ISL_1392693
EPI_ISL_4298806
EPI_ISL_2894704
EPI_ISL_3087659
EPI_ISL_718245
EPI_ISL_2650006
EPI_ISL_6702962
EPI_ISL_2427157
EPI_ISL_6691802
EPI_ISL_861679
EPI_ISL_7326575
EPI_ISL_3245957
EPI_ISL_4298992
EPI_ISL_2490335
EPI_ISL_6091683
EPI_ISL_8251235
EPI_ISL_5194165
EPI_ISL_6701378
EPI_ISL_5158254
EPI_ISL_3840500
EPI_ISL_4741273
EPI_ISL_5597548
EPI_ISL_1336899
EPI_ISL_2937792
EPI_ISL_689566
EPI_ISL_5266868
EPI_ISL_6207738
EPI_ISL_692422
EPI_ISL_1470206
EPI_ISL_434369
EPI_ISL_3066994
EPI_ISL_631770
EPI_ISL_5104562
EPI_ISL_2648067
EPI_ISL_4510674
EPI_ISL_995479
EPI_ISL_3219550
EPI_ISL_1656135
EPI_ISL_6227563
EPI_ISL_8004735
EPI_ISL_3718741
EPI_ISL_2820477
EPI_ISL_691691
EPI_ISL_4770257
EPI_ISL_5937072
EPI_ISL_9361464
EPI_ISL_8004803
EPI_ISL_5854887
EPI_ISL_1589001
EPI_ISL_2967039
EPI_ISL_5332186
EPI_ISL_1279422
EPI_ISL_6204367
EPI_ISL_471422
EPI_ISL_1302135
EPI_ISL_5598007
EPI_ISL_5854849
EPI_ISL_4080676
EPI_ISL_2490348
EPI_ISL_3718752
EPI_ISL_2500934
EPI_ISL_751376
EPI_ISL_3315027
EPI_ISL_5597518
EPI_ISL_6158624
EPI_ISL_1470045
EPI_ISL_1608449
EPI_ISL_4030255
EPI_ISL_2688933
EPI_ISL_2544840
EPI_ISL_685509
EPI_ISL_689482
EPI_ISL_5541531
EPI_ISL_2547522
EPI_ISL_2259419
EPI_ISL_7957920
EPI_ISL_1336850
EPI_ISL_5369154
EPI_ISL_5196289
EPI_ISL_3230989
EPI_ISL_1250978
EPI_ISL_1209294
EPI_ISL_3155435
EPI_ISL_4299477
EPI_ISL_6031286
EPI_ISL_3791534
EPI_ISL_3154083
EPI_ISL_3375434
EPI_ISL_1020237
EPI_ISL_2196190
EPI_ISL_2231296
EPI_ISL_603146
EPI_ISL_688503
EPI_ISL_5918378
EPI_ISL_1001363
EPI_ISL_3547473
EPI_ISL_1168597
EPI_ISL_1401372
EPI_ISL_2100926
EPI_ISL_2600377
EPI_ISL_2840719
EPI_ISL_3905132
EPI_ISL_1811395
EPI_ISL_1417196
EPI_ISL_1079161
EPI_ISL_5524312
EPI_ISL_3527672
EPI_ISL_2756448
EPI_ISL_5317789
EPI_ISL_685650
EPI_ISL_6332823
EPI_ISL_4740374
EPI_ISL_5428388
EPI_ISL_5741213
EPI_ISL_1788772
EPI_ISL_5588298
EPI_ISL_5927324
EPI_ISL_9160020
EPI_ISL_1381123
EPI_ISL_2492401
EPI_ISL_688062
EPI_ISL_872243
EPI_ISL_3006773
EPI_ISL_685436
EPI_ISL_4545884
EPI_ISL_4742305
EPI_ISL_2226667
EPI_ISL_1381376
EPI_ISL_542108
EPI_ISL_2379893
EPI_ISL_1391362
EPI_ISL_2502693
EPI_ISL_3769017
EPI_ISL_2877325
EPI_ISL_8090652
EPI_ISL_5194520
EPI_ISL_9361295
EPI_ISL_4006608
EPI_ISL_1533710
EPI_ISL_476860
EPI_ISL_4712621
EPI_ISL_5888134
EPI_ISL_3306155
EPI_ISL_4713496
EPI_ISL_2188117
EPI_ISL_1288225
EPI_ISL_509230
EPI_ISL_2492429
EPI_ISL_2002610
EPI_ISL_2391518
EPI_ISL_11356590
EPI_ISL_688657
EPI_ISL_688177
EPI_ISL_528935
EPI_ISL_7326569
EPI_ISL_2362553
EPI_ISL_3117559
EPI_ISL_9274913
EPI_ISL_3402236
EPI_ISL_3799877
EPI_ISL_3307615
EPI_ISL_6640860
EPI_ISL_3154081
EPI_ISL_960421
EPI_ISL_11229880
EPI_ISL_2920721
EPI_ISL_2835760
EPI_ISL_6424391
EPI_ISL_4056268
EPI_ISL_2464042
EPI_ISL_759894
EPI_ISL_1257886
EPI_ISL_2614678
EPI_ISL_4731310
EPI_ISL_2674366
EPI_ISL_2156558
EPI_ISL_5547918
EPI_ISL_1936319
EPI_ISL_6207599
EPI_ISL_3804338
EPI_ISL_2231201
EPI_ISL_1251020
EPI_ISL_5265038
EPI_ISL_1176325
EPI_ISL_1336931
EPI_ISL_6227276
EPI_ISL_2294575
EPI_ISL_3306049
EPI_ISL_2180167
EPI_ISL_5241387
EPI_ISL_5194975
EPI_ISL_685102
EPI_ISL_436727
EPI_ISL_1655013
EPI_ISL_4171204
EPI_ISL_1547442
EPI_ISL_3931711
EPI_ISL_3506003
EPI_ISL_4298776
EPI_ISL_2937930
EPI_ISL_3031839
EPI_ISL_6690090
EPI_ISL_1381164
EPI_ISL_5557112
EPI_ISL_2421279
EPI_ISL_5248438
EPI_ISL_2399558
EPI_ISL_648814
EPI_ISL_2374306
EPI_ISL_3824157
EPI_ISL_2270910
EPI_ISL_2090832
EPI_ISL_2340948
EPI_ISL_3208081
EPI_ISL_1653811
EPI_ISL_1786371
EPI_ISL_2270879
EPI_ISL_5590204
EPI_ISL_9373797
EPI_ISL_5921651
EPI_ISL_421184
EPI_ISL_688916
EPI_ISL_4717134
EPI_ISL_1859562
EPI_ISL_1403540
EPI_ISL_437732
EPI_ISL_2955437
EPI_ISL_515709
EPI_ISL_4879374
EPI_ISL_6097392
EPI_ISL_1396702
EPI_ISL_700085
EPI_ISL_2671672
EPI_ISL_5536430
EPI_ISL_3543823
EPI_ISL_688334
EPI_ISL_4878603
EPI_ISL_5417324
EPI_ISL_1621632
EPI_ISL_3757363
EPI_ISL_2131833
EPI_ISL_4255466
EPI_ISL_8725404
EPI_ISL_2348620
EPI_ISL_3023844
EPI_ISL_4411982
EPI_ISL_2835828
EPI_ISL_3031913
EPI_ISL_648052
EPI_ISL_1005696
EPI_ISL_1340846
EPI_ISL_4298697
EPI_ISL_515528
EPI_ISL_3690367
EPI_ISL_5937540
EPI_ISL_6590997
EPI_ISL_688574
EPI_ISL_1960570
EPI_ISL_3797905
EPI_ISL_4252234
EPI_ISL_5331405
EPI_ISL_6810018
EPI_ISL_3274354
EPI_ISL_3031408
EPI_ISL_6121025
EPI_ISL_2681162
EPI_ISL_5945458
EPI_ISL_3981415
EPI_ISL_3046584
EPI_ISL_3690276
EPI_ISL_3805403
EPI_ISL_2095962
EPI_ISL_3923969
EPI_ISL_1960622
EPI_ISL_1111052
EPI_ISL_6692037
EPI_ISL_2942522
EPI_ISL_6158725
EPI_ISL_686348
EPI_ISL_1302114
EPI_ISL_4172388
EPI_ISL_2495624
EPI_ISL_2341388
EPI_ISL_2887746
EPI_ISL_5194568
EPI_ISL_602818
EPI_ISL_2100884
EPI_ISL_1401428
EPI_ISL_1233594
EPI_ISL_2379184
EPI_ISL_1745705
EPI_ISL_1110467
EPI_ISL_1807206
EPI_ISL_7732552
EPI_ISL_2402725
EPI_ISL_6125675
EPI_ISL_1851815
EPI_ISL_3023761
EPI_ISL_1469989
EPI_ISL_6104806
EPI_ISL_3347739
EPI_ISL_3188231
EPI_ISL_3304527
EPI_ISL_876741
EPI_ISL_1389313
EPI_ISL_3981369
EPI_ISL_2029899
EPI_ISL_2231562
EPI_ISL_3668044
EPI_ISL_5262695
EPI_ISL_539517
EPI_ISL_5558421
EPI_ISL_5441526
EPI_ISL_2029735
EPI_ISL_3805455
EPI_ISL_3556973
EPI_ISL_794804
EPI_ISL_3155552
EPI_ISL_4742015
EPI_ISL_1416880
EPI_ISL_3076809
EPI_ISL_7139274
EPI_ISL_5739038
EPI_ISL_2323145
EPI_ISL_538485
EPI_ISL_6490476
EPI_ISL_2859125
EPI_ISL_2967797
EPI_ISL_689342
EPI_ISL_4600710
EPI_ISL_3138665
EPI_ISL_1391398
EPI_ISL_691202
EPI_ISL_5142909
EPI_ISL_3046108
EPI_ISL_1841208
EPI_ISL_1301585
EPI_ISL_480176
EPI_ISL_2405128
EPI_ISL_6207830
EPI_ISL_5389455
EPI_ISL_3980577
EPI_ISL_4748003
EPI_ISL_3805330
EPI_ISL_684984
EPI_ISL_2365886
EPI_ISL_5736634
EPI_ISL_837633
EPI_ISL_4071985
EPI_ISL_1324477
EPI_ISL_5879921
EPI_ISL_2188240
EPI_ISL_2613624
EPI_ISL_2535832
EPI_ISL_7326917
EPI_ISL_1180852
EPI_ISL_3477146
EPI_ISL_2426883
EPI_ISL_1960400
EPI_ISL_3805316
EPI_ISL_2616423
EPI_ISL_1176304
EPI_ISL_1911066
EPI_ISL_900705
EPI_ISL_5266480
EPI_ISL_602663
EPI_ISL_1117689
EPI_ISL_6713055
EPI_ISL_3219531
EPI_ISL_3265513
EPI_ISL_684203
EPI_ISL_2681122
EPI_ISL_5924707
EPI_ISL_6691765
EPI_ISL_2081990
EPI_ISL_5718180
EPI_ISL_1580623
EPI_ISL_735346
EPI_ISL_8004905
EPI_ISL_3033455
EPI_ISL_995421
EPI_ISL_2966400
EPI_ISL_4194389
EPI_ISL_5541561
EPI_ISL_2483673
EPI_ISL_3259527
EPI_ISL_1279480
EPI_ISL_5193987
EPI_ISL_2180066
EPI_ISL_2621148
EPI_ISL_687377
EPI_ISL_2382486
EPI_ISL_1465527
EPI_ISL_1685291
EPI_ISL_8875818
EPI_ISL_1171620
EPI_ISL_687500
EPI_ISL_513563
EPI_ISL_5850868
EPI_ISL_5146919
EPI_ISL_3010390
EPI_ISL_985171
EPI_ISL_2852110
EPI_ISL_8311758
EPI_ISL_4106587
EPI_ISL_2180359
EPI_ISL_3425641
EPI_ISL_3375520
EPI_ISL_5556468
EPI_ISL_5558759
EPI_ISL_687017
EPI_ISL_2835340
EPI_ISL_3506091
EPI_ISL_2444387
EPI_ISL_1299510
EPI_ISL_862593
EPI_ISL_1111457
EPI_ISL_4918114
EPI_ISL_2455242
EPI_ISL_1491655
EPI_ISL_2674705
EPI_ISL_1715140
EPI_ISL_5538106
EPI_ISL_3453179
EPI_ISL_6158571
EPI_ISL_7015670
EPI_ISL_1543987
EPI_ISL_6570826
EPI_ISL_5538162
EPI_ISL_6227291
EPI_ISL_825037
EPI_ISL_1662071
EPI_ISL_3100086
EPI_ISL_1911610
EPI_ISL_684130
EPI_ISL_3023972
EPI_ISL_648099
EPI_ISL_3557177
EPI_ISL_1707665
EPI_ISL_1700619
EPI_ISL_11396740
EPI_ISL_890893
EPI_ISL_2180452
EPI_ISL_802761
EPI_ISL_1096241
EPI_ISL_1336797
EPI_ISL_4919831
EPI_ISL_483035
EPI_ISL_6315868
EPI_ISL_2888042
EPI_ISL_3915045
EPI_ISL_4954477
EPI_ISL_5260543
EPI_ISL_5260567
EPI_ISL_515541
EPI_ISL_1528199
EPI_ISL_3832573
EPI_ISL_1111293
EPI_ISL_8164170
EPI_ISL_1013248
EPI_ISL_10992738
EPI_ISL_4888500
EPI_ISL_2616428
EPI_ISL_6194762
EPI_ISL_5553230
EPI_ISL_3058242
EPI_ISL_4273303
EPI_ISL_1585453
EPI_ISL_5943775
EPI_ISL_5855629
EPI_ISL_3799776
EPI_ISL_4878734
EPI_ISL_4880582
EPI_ISL_5331379
EPI_ISL_6471555
EPI_ISL_7780442
EPI_ISL_1517101
EPI_ISL_1754712
EPI_ISL_943971
EPI_ISL_6104751
EPI_ISL_7624296
EPI_ISL_4171857
EPI_ISL_10994253
EPI_ISL_2101287
EPI_ISL_2423012
EPI_ISL_2674692
EPI_ISL_6017549
EPI_ISL_4600643
EPI_ISL_3154959
EPI_ISL_689184
EPI_ISL_3308775
EPI_ISL_11229414
EPI_ISL_3031381
EPI_ISL_1001339
EPI_ISL_1651287
EPI_ISL_1018240
EPI_ISL_2226300
EPI_ISL_435152
EPI_ISL_692030
EPI_ISL_872323
EPI_ISL_6826733
EPI_ISL_471562
EPI_ISL_4213179
EPI_ISL_3347716
EPI_ISL_1960461
EPI_ISL_2364610
EPI_ISL_4417904
EPI_ISL_1675057
EPI_ISL_2967133
EPI_ISL_1594448
EPI_ISL_5687768
EPI_ISL_6570902
EPI_ISL_2709286
EPI_ISL_1661528
EPI_ISL_2629040
EPI_ISL_6207225
EPI_ISL_500561
EPI_ISL_6174438
EPI_ISL_5552376
EPI_ISL_965951
EPI_ISL_4888094
EPI_ISL_5556179
EPI_ISL_5559300
EPI_ISL_5845508
EPI_ISL_3570912
EPI_ISL_6208062
EPI_ISL_4744635
EPI_ISL_5030068
EPI_ISL_2231556
EPI_ISL_3347770
EPI_ISL_1629431
EPI_ISL_1501166
EPI_ISL_3347673
EPI_ISL_452150
EPI_ISL_2101285
EPI_ISL_5061977
EPI_ISL_6711738
EPI_ISL_3089035
EPI_ISL_2893532
EPI_ISL_602779
EPI_ISL_5063044
EPI_ISL_4748057
EPI_ISL_690076
EPI_ISL_2887727
EPI_ISL_1322146
EPI_ISL_1911062
EPI_ISL_2296062
EPI_ISL_4461561
EPI_ISL_2455981
EPI_ISL_5866860
EPI_ISL_2156712
EPI_ISL_2406478
EPI_ISL_1379733
EPI_ISL_5548214
EPI_ISL_5590211
EPI_ISL_689416
EPI_ISL_1205269
EPI_ISL_1403600
EPI_ISL_2483651
EPI_ISL_2612610
EPI_ISL_5142629
EPI_ISL_2101294
EPI_ISL_3265394
EPI_ISL_1168539
EPI_ISL_5845694
EPI_ISL_4742347
EPI_ISL_2272804
EPI_ISL_3512985
EPI_ISL_2426918
EPI_ISL_471423
EPI_ISL_1627454
EPI_ISL_2426920
EPI_ISL_4255230
EPI_ISL_685789
EPI_ISL_2958740
EPI_ISL_2885614
EPI_ISL_688021
EPI_ISL_1524360
EPI_ISL_1113026
EPI_ISL_2671549
EPI_ISL_4298943
EPI_ISL_1389348
EPI_ISL_1788951
EPI_ISL_4461500
EPI_ISL_690663
EPI_ISL_3796048
EPI_ISL_9160016
EPI_ISL_3404920
EPI_ISL_5144607
EPI_ISL_4742219
EPI_ISL_2931722
EPI_ISL_2095989
EPI_ISL_4411303
EPI_ISL_1911949
EPI_ISL_515947
EPI_ISL_4461432
EPI_ISL_602875
EPI_ISL_3031866
EPI_ISL_684163
EPI_ISL_3893216
EPI_ISL_5570285
EPI_ISL_7326869
EPI_ISL_1583067
EPI_ISL_6228441
EPI_ISL_3347553
EPI_ISL_2688276
EPI_ISL_3737197
EPI_ISL_1301827
EPI_ISL_4259890
EPI_ISL_6943952
EPI_ISL_5152670
EPI_ISL_3900674
EPI_ISL_1791533
EPI_ISL_739661
EPI_ISL_1363115
EPI_ISL_690176
EPI_ISL_3920156
EPI_ISL_3023835
EPI_ISL_1117691
EPI_ISL_2887613
EPI_ISL_4030212
EPI_ISL_686966
EPI_ISL_3904872
EPI_ISL_3460071
EPI_ISL_2091419
EPI_ISL_685184
EPI_ISL_5742040
EPI_ISL_6115840
EPI_ISL_11230002
EPI_ISL_3133725
EPI_ISL_1470245
EPI_ISL_2379000
EPI_ISL_5687734
EPI_ISL_11229366
EPI_ISL_4051179
EPI_ISL_4252217
EPI_ISL_833235
EPI_ISL_2545961
EPI_ISL_3858161
EPI_ISL_3769048
EPI_ISL_3327948
EPI_ISL_1628406
EPI_ISL_3031899
EPI_ISL_685213
EPI_ISL_7139321
EPI_ISL_2081952
EPI_ISL_2334504
EPI_ISL_11230265
EPI_ISL_5863986
EPI_ISL_2324225
EPI_ISL_5945568
EPI_ISL_751392
EPI_ISL_6810058
EPI_ISL_2713168
EPI_ISL_3804215
EPI_ISL_688010
EPI_ISL_2399426
EPI_ISL_2545725
EPI_ISL_2788803
EPI_ISL_3265509
EPI_ISL_2559263
EPI_ISL_528717
EPI_ISL_4550193
EPI_ISL_6691991
EPI_ISL_535439
EPI_ISL_3021400
EPI_ISL_1910181
EPI_ISL_4882014
EPI_ISL_1013186
EPI_ISL_5686790
EPI_ISL_2546903
EPI_ISL_2200093
EPI_ISL_5588265
EPI_ISL_1621555
EPI_ISL_956395
EPI_ISL_5332166
EPI_ISL_2681123
EPI_ISL_5323571
EPI_ISL_1167153
EPI_ISL_751367
EPI_ISL_3739188
EPI_ISL_2616228
EPI_ISL_4261664
EPI_ISL_11157280
EPI_ISL_688242
EPI_ISL_6840386
EPI_ISL_6698422
EPI_ISL_1911943
EPI_ISL_2671598
EPI_ISL_3100049
EPI_ISL_2603442
EPI_ISL_509306
EPI_ISL_8884401
EPI_ISL_4493501
EPI_ISL_1554955
EPI_ISL_985071
EPI_ISL_4106543
EPI_ISL_1669807
EPI_ISL_2645493
EPI_ISL_8065804
EPI_ISL_1104652
EPI_ISL_3797374
EPI_ISL_3948499
EPI_ISL_5570943
EPI_ISL_5589677
EPI_ISL_7711725
EPI_ISL_2155552
EPI_ISL_3923853
EPI_ISL_2835506
EPI_ISL_2106270
EPI_ISL_4237234
EPI_ISL_1823187
EPI_ISL_1821583
EPI_ISL_1463493
EPI_ISL_4411191
EPI_ISL_6017212
EPI_ISL_1039704
EPI_ISL_3261629
EPI_ISL_1118074
EPI_ISL_687009
EPI_ISL_3037808
EPI_ISL_2937770
EPI_ISL_5196204
EPI_ISL_2774104
EPI_ISL_3101135
EPI_ISL_5142619
EPI_ISL_1417165
EPI_ISL_5194118
EPI_ISL_688977
EPI_ISL_3219726
EPI_ISL_6841892
EPI_ISL_2613603
EPI_ISL_691809
EPI_ISL_6207695
EPI_ISL_6361149
EPI_ISL_3347793
EPI_ISL_6016851
EPI_ISL_4137442
EPI_ISL_4601675
EPI_ISL_7813222
EPI_ISL_1608483
EPI_ISL_3425693
EPI_ISL_7550127
EPI_ISL_3129991
EPI_ISL_4546690
EPI_ISL_2495461
EPI_ISL_2600960
EPI_ISL_9612954
EPI_ISL_1608384
EPI_ISL_6964442
EPI_ISL_5013318
EPI_ISL_475685
EPI_ISL_1112223
EPI_ISL_3268379
EPI_ISL_1231752
EPI_ISL_2408063
EPI_ISL_2663369
EPI_ISL_1659514
EPI_ISL_5071201
EPI_ISL_8164146
EPI_ISL_689008
EPI_ISL_7899966
EPI_ISL_2490361
EPI_ISL_9274943
EPI_ISL_2839336
EPI_ISL_9373765
EPI_ISL_687018
EPI_ISL_5554956
EPI_ISL_4411356
EPI_ISL_5146885
EPI_ISL_3046079
EPI_ISL_1020194
EPI_ISL_480220
EPI_ISL_1789003
EPI_ISL_7327969
EPI_ISL_3875434
EPI_ISL_824651
EPI_ISL_3505903
EPI_ISL_4601204
EPI_ISL_2340981
EPI_ISL_689868
EPI_ISL_6115509
EPI_ISL_2001206
EPI_ISL_4969145
EPI_ISL_2657423
EPI_ISL_483873
EPI_ISL_824690
EPI_ISL_10145983
EPI_ISL_5779846
EPI_ISL_2530278
EPI_ISL_691194
EPI_ISL_1262938
EPI_ISL_4882030
EPI_ISL_2293563
EPI_ISL_3155362
EPI_ISL_5598228
EPI_ISL_685010
EPI_ISL_1081177
EPI_ISL_1111107
EPI_ISL_1403541
EPI_ISL_1533711
EPI_ISL_2942546
EPI_ISL_3980778
EPI_ISL_6854905
EPI_ISL_11229289
EPI_ISL_2877452
EPI_ISL_5193944
EPI_ISL_3459947
EPI_ISL_4395432
EPI_ISL_1594382
EPI_ISL_3568789
EPI_ISL_1840889
EPI_ISL_2157331
EPI_ISL_6565255
EPI_ISL_2841889
EPI_ISL_6097786
EPI_ISL_1111182
EPI_ISL_2100862
EPI_ISL_6691165
EPI_ISL_1528221
EPI_ISL_3061866
EPI_ISL_699730
EPI_ISL_4549055
EPI_ISL_6513032
EPI_ISL_3133789
EPI_ISL_4503185
EPI_ISL_889362
EPI_ISL_686117
EPI_ISL_469034
EPI_ISL_4073249
EPI_ISL_1672531
EPI_ISL_3491056
EPI_ISL_1340813
EPI_ISL_4600646
EPI_ISL_690582
EPI_ISL_6698777
EPI_ISL_1909843
EPI_ISL_3162199
EPI_ISL_1656988
EPI_ISL_3543830
EPI_ISL_2502632
EPI_ISL_6174451
EPI_ISL_689744
EPI_ISL_6691179
EPI_ISL_677802
EPI_ISL_2312848
EPI_ISL_6436345
EPI_ISL_6172986
EPI_ISL_1919944
EPI_ISL_1628353
EPI_ISL_1018245
EPI_ISL_4273579
EPI_ISL_2616225
EPI_ISL_2324306
EPI_ISL_2774007
EPI_ISL_8065797
EPI_ISL_4550673
EPI_ISL_5142945
EPI_ISL_962561
EPI_ISL_450839
EPI_ISL_4917926
EPI_ISL_5736685
EPI_ISL_3046603
EPI_ISL_3231109
EPI_ISL_6641125
EPI_ISL_1621804
EPI_ISL_2105402
EPI_ISL_1577998
EPI_ISL_3505841
EPI_ISL_690906
EPI_ISL_792694
EPI_ISL_941140
EPI_ISL_5554663
EPI_ISL_6158636
EPI_ISL_2155788
EPI_ISL_2374403
EPI_ISL_660566
EPI_ISL_3305970
EPI_ISL_8251176
EPI_ISL_4261455
EPI_ISL_1279277
EPI_ISL_4051625
EPI_ISL_1732980
EPI_ISL_6271357
EPI_ISL_2923236
EPI_ISL_512938
EPI_ISL_6175309
EPI_ISL_2029829
EPI_ISL_3009072
EPI_ISL_5547560
EPI_ISL_2779421
EPI_ISL_3232635
EPI_ISL_1732059
EPI_ISL_2283778
EPI_ISL_1911483
EPI_ISL_6104483
EPI_ISL_5540243
EPI_ISL_1647080
EPI_ISL_690805
EPI_ISL_3219546
EPI_ISL_1381371
EPI_ISL_7139885
EPI_ISL_4412048
EPI_ISL_688285
EPI_ISL_690568
EPI_ISL_2231309
EPI_ISL_1168216
EPI_ISL_7166965
EPI_ISL_2312873
EPI_ISL_4417907
EPI_ISL_1608537
EPI_ISL_5549725
EPI_ISL_7326491
EPI_ISL_691104
EPI_ISL_686454
EPI_ISL_7160960
EPI_ISL_3546616
EPI_ISL_1463500
EPI_ISL_5261884
EPI_ISL_3801642
EPI_ISL_515954
EPI_ISL_4299698
EPI_ISL_2188265
EPI_ISL_2600953
EPI_ISL_3162221
EPI_ISL_7329545
EPI_ISL_1463471
EPI_ISL_2091239
EPI_ISL_2968039
EPI_ISL_4435372
EPI_ISL_6264312
EPI_ISL_2189428
EPI_ISL_690006
EPI_ISL_5718154
EPI_ISL_2279594
EPI_ISL_5556874
EPI_ISL_1403529
EPI_ISL_4005950
EPI_ISL_1302117
EPI_ISL_2188226
EPI_ISL_10149578
EPI_ISL_7503408
EPI_ISL_5009826
EPI_ISL_2476416
EPI_ISL_3737252
EPI_ISL_3797350
EPI_ISL_7716714
EPI_ISL_3690043
EPI_ISL_1168193
EPI_ISL_1391305
EPI_ISL_688647
EPI_ISL_3387150
EPI_ISL_5114746
EPI_ISL_6207496
EPI_ISL_5547325
EPI_ISL_1483758
EPI_ISL_1788946
EPI_ISL_1700783
EPI_ISL_5136864
EPI_ISL_699764
EPI_ISL_2001407
EPI_ISL_5880653
EPI_ISL_2692891
EPI_ISL_965258
EPI_ISL_5193959
EPI_ISL_3757311
EPI_ISL_3355842
EPI_ISL_2483594
EPI_ISL_684557
EPI_ISL_2001403
EPI_ISL_602930
EPI_ISL_5736677
EPI_ISL_9374050
EPI_ISL_3098961
EPI_ISL_4551637
EPI_ISL_6091402
EPI_ISL_3535735
EPI_ISL_4549342
EPI_ISL_1662126
EPI_ISL_1036401
EPI_ISL_1855858
EPI_ISL_5739540
EPI_ISL_1662062
EPI_ISL_689496
EPI_ISL_4951079
EPI_ISL_1140097
EPI_ISL_3801613
EPI_ISL_3796404
EPI_ISL_10397631
EPI_ISL_4435376
EPI_ISL_688491
EPI_ISL_10435828
EPI_ISL_3796298
EPI_ISL_2622160
EPI_ISL_692074
EPI_ISL_8090615
EPI_ISL_4716679
EPI_ISL_4419168
EPI_ISL_5687767
EPI_ISL_6471821
EPI_ISL_5659509
EPI_ISL_7326736
EPI_ISL_2107252
EPI_ISL_2285114
EPI_ISL_1251083
EPI_ISL_2774097
EPI_ISL_4990622
EPI_ISL_408485
EPI_ISL_3546550
EPI_ISL_1580512
EPI_ISL_2483617
EPI_ISL_3717854
EPI_ISL_6207406
EPI_ISL_7813298
EPI_ISL_5332265
EPI_ISL_2658280
EPI_ISL_688947
EPI_ISL_3999782
EPI_ISL_2621303
EPI_ISL_3979609
EPI_ISL_3979521
EPI_ISL_4197425
EPI_ISL_2877377
EPI_ISL_2501383
EPI_ISL_5451610
EPI_ISL_5428423
EPI_ISL_1655988
EPI_ISL_513042
EPI_ISL_3989717
EPI_ISL_3532540
EPI_ISL_1259099
EPI_ISL_3356307
EPI_ISL_6115497
EPI_ISL_3996820
EPI_ISL_2339269
EPI_ISL_1594392
EPI_ISL_1171627
EPI_ISL_2626035
EPI_ISL_4549116
EPI_ISL_2161786
EPI_ISL_3332701
EPI_ISL_1366659
EPI_ISL_3033453
EPI_ISL_7326315
EPI_ISL_5587801
EPI_ISL_699872
EPI_ISL_3246007
EPI_ISL_687804
EPI_ISL_690644
EPI_ISL_447620
EPI_ISL_1853346
EPI_ISL_3317852
EPI_ISL_3979537
EPI_ISL_1517475
EPI_ISL_685226
EPI_ISL_3760143
EPI_ISL_909949
EPI_ISL_5557457
EPI_ISL_5739113
EPI_ISL_5260477
EPI_ISL_691539
EPI_ISL_5441697
EPI_ISL_1340850
EPI_ISL_5589974
EPI_ISL_688375
EPI_ISL_5687793
EPI_ISL_2091145
EPI_ISL_5718277
EPI_ISL_4056269
EPI_ISL_6207818
EPI_ISL_691772
EPI_ISL_3690250
EPI_ISL_2616458
EPI_ISL_2231515
EPI_ISL_2343218
EPI_ISL_5199334
EPI_ISL_3219722
EPI_ISL_1117849
EPI_ISL_690680
EPI_ISL_4656790
EPI_ISL_2958654
EPI_ISL_4171551
EPI_ISL_912608
EPI_ISL_5850848
EPI_ISL_2264861
EPI_ISL_11229094
EPI_ISL_5945482
EPI_ISL_2029886
EPI_ISL_1675061
EPI_ISL_3064138
EPI_ISL_6691412
EPI_ISL_8693496
EPI_ISL_2646248
EPI_ISL_5717697
EPI_ISL_2885650
EPI_ISL_2758219
EPI_ISL_3999916
EPI_ISL_4503803
EPI_ISL_2622024
EPI_ISL_7982779
EPI_ISL_3983507
EPI_ISL_2942502
EPI_ISL_5556376
EPI_ISL_735356
EPI_ISL_5687094
EPI_ISL_4171803
EPI_ISL_1972899
EPI_ISL_5067967
EPI_ISL_7882639
EPI_ISL_2887539
EPI_ISL_1911486
EPI_ISL_3556919
EPI_ISL_3231244
EPI_ISL_4549078
EPI_ISL_10657524
EPI_ISL_7715436
EPI_ISL_2517053
EPI_ISL_1336952
EPI_ISL_6180991
EPI_ISL_3032441
EPI_ISL_5602401
EPI_ISL_1212636
EPI_ISL_4716563
EPI_ISL_5550785
EPI_ISL_710575
EPI_ISL_1404394
EPI_ISL_572330
EPI_ISL_5589899
EPI_ISL_685455
EPI_ISL_3261566
EPI_ISL_6775458
EPI_ISL_4636748
EPI_ISL_961079
EPI_ISL_684776
EPI_ISL_3188982
EPI_ISL_2801745
EPI_ISL_684278
EPI_ISL_3232182
EPI_ISL_913053
EPI_ISL_2495707
EPI_ISL_1110902
EPI_ISL_700116
EPI_ISL_4731218
EPI_ISL_1917503
EPI_ISL_2674675
EPI_ISL_2601608
EPI_ISL_4874697
EPI_ISL_526686
EPI_ISL_6910563
EPI_ISL_3527677
EPI_ISL_685899
EPI_ISL_3924045
EPI_ISL_1288326
EPI_ISL_1321771
EPI_ISL_3133103
EPI_ISL_2189186
EPI_ISL_480025
EPI_ISL_4990342
EPI_ISL_4489782
EPI_ISL_486826
EPI_ISL_3089078
EPI_ISL_6208073
EPI_ISL_4051155
EPI_ISL_2427006
EPI_ISL_5317685
EPI_ISL_476846
EPI_ISL_2835328
EPI_ISL_2967811
EPI_ISL_833284
EPI_ISL_2400408
EPI_ISL_686506
EPI_ISL_1760297
EPI_ISL_2681215
EPI_ISL_3982247
EPI_ISL_5742135
EPI_ISL_4878607
EPI_ISL_3982784
EPI_ISL_4299716
EPI_ISL_2483563
EPI_ISL_5441536
EPI_ISL_5921593
EPI_ISL_4199202
EPI_ISL_5597663
EPI_ISL_1972257
EPI_ISL_5544479
EPI_ISL_689389
EPI_ISL_3757017
EPI_ISL_1301616
EPI_ISL_5547597
EPI_ISL_2188038
EPI_ISL_1503128
EPI_ISL_2982219
EPI_ISL_735328
EPI_ISL_1301947
EPI_ISL_687546
EPI_ISL_3347918
EPI_ISL_690859
EPI_ISL_7970532
EPI_ISL_833319
EPI_ISL_687524
EPI_ISL_2985465
EPI_ISL_4967554
EPI_ISL_7711689
EPI_ISL_3843933
EPI_ISL_2374311
EPI_ISL_686676
EPI_ISL_4888058
EPI_ISL_10435853
EPI_ISL_690831
EPI_ISL_2422920
EPI_ISL_3460224
EPI_ISL_6102385
EPI_ISL_3100443
EPI_ISL_4236819
EPI_ISL_3825024
EPI_ISL_1111484
EPI_ISL_6721612
EPI_ISL_5389684
EPI_ISL_1623017
EPI_ISL_6698473
EPI_ISL_4778432
EPI_ISL_4035718
EPI_ISL_485712
EPI_ISL_2029685
EPI_ISL_3734012
EPI_ISL_2200148
EPI_ISL_4411669
EPI_ISL_6173024
EPI_ISL_6565295
EPI_ISL_5058076
EPI_ISL_2231216
EPI_ISL_688451
EPI_ISL_513123
EPI_ISL_7326422
EPI_ISL_6207314
EPI_ISL_1231582
EPI_ISL_2894791
EPI_ISL_2134766
EPI_ISL_515575
EPI_ISL_684301
EPI_ISL_2894725
EPI_ISL_1960217
EPI_ISL_4500143
EPI_ISL_5143376
EPI_ISL_463283
EPI_ISL_3893536
EPI_ISL_2987662
EPI_ISL_7710034
EPI_ISL_3155580
EPI_ISL_5260558
EPI_ISL_6101521
EPI_ISL_3031844
EPI_ISL_5850939
EPI_ISL_1060374
EPI_ISL_1620597
EPI_ISL_1180846
EPI_ISL_1661511
EPI_ISL_6885053
EPI_ISL_7813283
EPI_ISL_5937033
EPI_ISL_692535
EPI_ISL_2379211
EPI_ISL_2001187
EPI_ISL_1608277
EPI_ISL_5107662
EPI_ISL_660212
EPI_ISL_5144716
EPI_ISL_4348278
EPI_ISL_1394748
EPI_ISL_687997
EPI_ISL_7569612
EPI_ISL_2158321
EPI_ISL_450265
EPI_ISL_732669
EPI_ISL_4211275
EPI_ISL_4846876
EPI_ISL_6207730
EPI_ISL_2361559
EPI_ISL_1416874
EPI_ISL_6159516
EPI_ISL_602896
EPI_ISL_2530391
EPI_ISL_2691020
EPI_ISL_4006539
EPI_ISL_2681259
EPI_ISL_6031912
EPI_ISL_3905137
EPI_ISL_3804173
EPI_ISL_4031639
EPI_ISL_1788910
EPI_ISL_2942405
EPI_ISL_648068
EPI_ISL_1018112
EPI_ISL_1104649
EPI_ISL_5193920
EPI_ISL_1799501
EPI_ISL_995428
EPI_ISL_5687885
EPI_ISL_1168661
EPI_ISL_8004876
EPI_ISL_1118877
EPI_ISL_4713121
EPI_ISL_700269
EPI_ISL_5428339
EPI_ISL_2503139
EPI_ISL_1138559
EPI_ISL_2859027
EPI_ISL_3718496
EPI_ISL_6690089
EPI_ISL_3804379
EPI_ISL_5332862
EPI_ISL_1656142
EPI_ISL_2100761
EPI_ISL_480263
EPI_ISL_515961
EPI_ISL_5115023
EPI_ISL_3999737
EPI_ISL_9373887
EPI_ISL_4770233
EPI_ISL_4954663
EPI_ISL_2270880
EPI_ISL_1401393
EPI_ISL_4006672
EPI_ISL_961095
EPI_ISL_2779184
EPI_ISL_1205287
EPI_ISL_1231705
EPI_ISL_699704
EPI_ISL_1960538
EPI_ISL_5999117
EPI_ISL_4508278
EPI_ISL_687836
EPI_ISL_7139381
EPI_ISL_6316288
EPI_ISL_3957867
EPI_ISL_5441425
EPI_ISL_718148
EPI_ISL_2937853
EPI_ISL_3547725
EPI_ISL_2367765
EPI_ISL_5558354
EPI_ISL_1381306
EPI_ISL_3557057
EPI_ISL_2332792
EPI_ISL_1732035
EPI_ISL_529757
EPI_ISL_6174332
EPI_ISL_6264308
EPI_ISL_3757410
EPI_ISL_1209303
EPI_ISL_2691178
EPI_ISL_5051384
EPI_ISL_4740992
EPI_ISL_2200083
EPI_ISL_2438967
EPI_ISL_4211202
EPI_ISL_3268430
EPI_ISL_2107264
EPI_ISL_7130063
EPI_ISL_6571146
EPI_ISL_2101276
EPI_ISL_4298772
EPI_ISL_4057122
EPI_ISL_686914
EPI_ISL_475654
EPI_ISL_1166913
EPI_ISL_1180681
EPI_ISL_2621494
EPI_ISL_5938253
EPI_ISL_1416412
EPI_ISL_477150
EPI_ISL_1372307
EPI_ISL_6491785
EPI_ISL_1608249
EPI_ISL_3838117
EPI_ISL_5143092
EPI_ISL_475053
EPI_ISL_5194430
EPI_ISL_4603036
EPI_ISL_2931356
EPI_ISL_3153429
EPI_ISL_737021
EPI_ISL_3532583
EPI_ISL_5143170
EPI_ISL_3716598
EPI_ISL_6491772
EPI_ISL_1007671
EPI_ISL_2029738
EPI_ISL_4879080
EPI_ISL_2885615
EPI_ISL_526221
EPI_ISL_3230835
EPI_ISL_2364502
EPI_ISL_1558603
EPI_ISL_1910410
EPI_ISL_1180670
EPI_ISL_4731507
EPI_ISL_2894561
EPI_ISL_4882000
EPI_ISL_527861
EPI_ISL_1577979
EPI_ISL_2663331
EPI_ISL_2171239
EPI_ISL_7882663
EPI_ISL_1528188
EPI_ISL_5306576
EPI_ISL_4740368
EPI_ISL_2566186
EPI_ISL_2105518
EPI_ISL_4741017
EPI_ISL_1936251
EPI_ISL_8582077
EPI_ISL_3690382
EPI_ISL_5945619
EPI_ISL_2858937
EPI_ISL_3333657
EPI_ISL_3982283
EPI_ISL_1700644
EPI_ISL_3155457
EPI_ISL_745236
EPI_ISL_2231288
EPI_ISL_1805744
EPI_ISL_700047
EPI_ISL_689188
EPI_ISL_2178479
EPI_ISL_913603
EPI_ISL_1392662
EPI_ISL_515945
EPI_ISL_6158290
EPI_ISL_1585482
EPI_ISL_4006424
EPI_ISL_1113002
EPI_ISL_6471552
EPI_ISL_2681182
EPI_ISL_4884113
EPI_ISL_1472368
EPI_ISL_687354
EPI_ISL_3401869
EPI_ISL_2648109
EPI_ISL_5717474
EPI_ISL_6710384
EPI_ISL_1607976
EPI_ISL_4601610
EPI_ISL_3546613
EPI_ISL_689534
EPI_ISL_3980576
EPI_ISL_5115068
EPI_ISL_3990070
EPI_ISL_918372
EPI_ISL_1840926
EPI_ISL_1752613
EPI_ISL_6471604
EPI_ISL_2646147
EPI_ISL_5934031
EPI_ISL_5142560
EPI_ISL_10436007
EPI_ISL_2502656
EPI_ISL_4411687
EPI_ISL_3262132
EPI_ISL_912399
EPI_ISL_5596302
EPI_ISL_6125680
EPI_ISL_3769242
EPI_ISL_3923967
EPI_ISL_5428356
EPI_ISL_4744659
EPI_ISL_4171414
EPI_ISL_2323478
EPI_ISL_9274904
EPI_ISL_9361639
EPI_ISL_1585667
EPI_ISL_8630213
EPI_ISL_4061040
EPI_ISL_3230980
EPI_ISL_825044
EPI_ISL_1993999
EPI_ISL_2601458
EPI_ISL_806803
EPI_ISL_430820
EPI_ISL_2532288
EPI_ISL_8173289
EPI_ISL_2801903
EPI_ISL_3232700
EPI_ISL_3920151
EPI_ISL_2086159
EPI_ISL_7613730
EPI_ISL_6158497
EPI_ISL_3542972
EPI_ISL_2029843
EPI_ISL_2894801
EPI_ISL_4741366
EPI_ISL_3690208
EPI_ISL_2422876
EPI_ISL_685721
EPI_ISL_3155358
EPI_ISL_4918613
EPI_ISL_2001144
EPI_ISL_3793405
EPI_ISL_1993983
EPI_ISL_4461470
EPI_ISL_582511
EPI_ISL_3355784
EPI_ISL_5855115
EPI_ISL_1255133
EPI_ISL_3915089
EPI_ISL_5944658
EPI_ISL_1391033
EPI_ISL_2312739
EPI_ISL_913600
EPI_ISL_1805962
EPI_ISL_5937148
EPI_ISL_8258038
EPI_ISL_1819211
EPI_ISL_6207110
EPI_ISL_1818827
EPI_ISL_1336825
EPI_ISL_3543897
EPI_ISL_1470217
EPI_ISL_7613777
EPI_ISL_4299457
EPI_ISL_2455244
EPI_ISL_965296
EPI_ISL_5417508
EPI_ISL_1096982
EPI_ISL_2835522
EPI_ISL_5332913
EPI_ISL_684579
EPI_ISL_486827
EPI_ISL_2029684
EPI_ISL_542413
EPI_ISL_961724
EPI_ISL_4104441
EPI_ISL_6115887
EPI_ISL_4955890
EPI_ISL_1547455
EPI_ISL_5924542
EPI_ISL_6684840
EPI_ISL_417019
EPI_ISL_6691663
EPI_ISL_1302395
EPI_ISL_4073304
EPI_ISL_3690408
EPI_ISL_6841934
EPI_ISL_2681053
EPI_ISL_2778057
EPI_ISL_4298853
EPI_ISL_5030038
EPI_ISL_8004595
EPI_ISL_5542247
EPI_ISL_4255517
EPI_ISL_2374470
EPI_ISL_6102622
EPI_ISL_5417452
EPI_ISL_2082022
EPI_ISL_889007
EPI_ISL_3464544
EPI_ISL_2500964
EPI_ISL_2396879
EPI_ISL_512949
EPI_ISL_4137453
EPI_ISL_4299499
EPI_ISL_452139
EPI_ISL_833296
EPI_ISL_2029627
EPI_ISL_688801
EPI_ISL_689625
EPI_ISL_3230763
EPI_ISL_1180720
EPI_ISL_3355638
EPI_ISL_9852022
EPI_ISL_1591262
EPI_ISL_2029699
EPI_ISL_690503
EPI_ISL_1190949
EPI_ISL_2485055
EPI_ISL_5864308
EPI_ISL_2397196
EPI_ISL_4602685
EPI_ISL_689874
EPI_ISL_6103434
EPI_ISL_5822440
EPI_ISL_2422716
EPI_ISL_3501660
EPI_ISL_2967827
EPI_ISL_1111403
EPI_ISL_6105186
EPI_ISL_1416832
EPI_ISL_692432
EPI_ISL_4918370
EPI_ISL_454513
EPI_ISL_2464156
EPI_ISL_482726
EPI_ISL_3672277
EPI_ISL_5417421
EPI_ISL_5303933
EPI_ISL_447779
EPI_ISL_5543381
EPI_ISL_5314236
EPI_ISL_1578018
EPI_ISL_3507086
EPI_ISL_9373708
EPI_ISL_857056
EPI_ISL_688047
EPI_ISL_2643671
EPI_ISL_2681103
EPI_ISL_3066998
EPI_ISL_1789532
EPI_ISL_3665816
EPI_ISL_3543655
EPI_ISL_4508329
EPI_ISL_5740608
EPI_ISL_4461774
EPI_ISL_3234933
EPI_ISL_6469922
EPI_ISL_1593985
EPI_ISL_454866
EPI_ISL_691092
EPI_ISL_1443907
EPI_ISL_1502494
EPI_ISL_437199
EPI_ISL_2626234
EPI_ISL_3914946
EPI_ISL_2681282
EPI_ISL_9160023
EPI_ISL_4411142
EPI_ISL_1707572
EPI_ISL_2495694
EPI_ISL_1685313
EPI_ISL_5686831
EPI_ISL_3265493
EPI_ISL_909670
EPI_ISL_5624487
EPI_ISL_3259431
EPI_ISL_3690094
EPI_ISL_2626441
EPI_ISL_792697
EPI_ISL_1336902
EPI_ISL_5460439
EPI_ISL_684282
EPI_ISL_1013181
EPI_ISL_1685339
EPI_ISL_2942545
EPI_ISL_1731491
EPI_ISL_2324261
EPI_ISL_4056266
EPI_ISL_688219
EPI_ISL_1516920
EPI_ISL_648265
EPI_ISL_6104067
EPI_ISL_4259895
EPI_ISL_692202
EPI_ISL_2180203
EPI_ISL_3231032
EPI_ISL_689801
EPI_ISL_4255265
EPI_ISL_6174543
EPI_ISL_5194545
EPI_ISL_3505895
EPI_ISL_2100715
EPI_ISL_4411505
EPI_ISL_3306034
EPI_ISL_1159103
EPI_ISL_4461408
EPI_ISL_1823188
EPI_ISL_5570088
EPI_ISL_4748305
EPI_ISL_1629755
EPI_ISL_4503783
EPI_ISL_4461605
EPI_ISL_4741425
EPI_ISL_2426888
EPI_ISL_6471873
EPI_ISL_6158777
EPI_ISL_1585444
EPI_ISL_6825222
EPI_ISL_3010243
EPI_ISL_3768899
EPI_ISL_2673507
EPI_ISL_6691856
EPI_ISL_495418
EPI_ISL_692122
EPI_ISL_4541496
EPI_ISL_2100701
EPI_ISL_2490454
EPI_ISL_5063051
EPI_ISL_1195465
EPI_ISL_1857241
EPI_ISL_6691419
EPI_ISL_5267079
EPI_ISL_3241804
EPI_ISL_5194114
EPI_ISL_4296426
EPI_ISL_3719056
EPI_ISL_1655002
EPI_ISL_690808
EPI_ISL_1416402
EPI_ISL_3931862
EPI_ISL_6204393
EPI_ISL_3827130
EPI_ISL_3542962
EPI_ISL_1911029
EPI_ISL_2779145
EPI_ISL_2361537
EPI_ISL_947275
EPI_ISL_2530394
EPI_ISL_4578015
EPI_ISL_4742029
EPI_ISL_4888520
EPI_ISL_1013448
EPI_ISL_1972124
EPI_ISL_487321
EPI_ISL_6689937
EPI_ISL_1582726
EPI_ISL_5451849
EPI_ISL_509333
EPI_ISL_1587884
EPI_ISL_5113830
EPI_ISL_3307716
EPI_ISL_7015709
EPI_ISL_2091377
EPI_ISL_2037442
EPI_ISL_1694726
EPI_ISL_1470219
EPI_ISL_4051250
EPI_ISL_3347936
EPI_ISL_685838
EPI_ISL_1279462
EPI_ISL_4601849
EPI_ISL_4236793
EPI_ISL_2348874
EPI_ISL_2478142
EPI_ISL_2272798
EPI_ISL_5428097
EPI_ISL_2688930
EPI_ISL_5450525
EPI_ISL_3796329
EPI_ISL_7326485
EPI_ISL_2835537
EPI_ISL_5241126
EPI_ISL_486859
EPI_ISL_2885367
EPI_ISL_11396741
EPI_ISL_2622013
EPI_ISL_4601847
EPI_ISL_7711716
EPI_ISL_1936320
EPI_ISL_1793653
EPI_ISL_8318568
EPI_ISL_1401367
EPI_ISL_1036426
EPI_ISL_648691
EPI_ISL_7110299
EPI_ISL_1336940
EPI_ISL_5598387
EPI_ISL_1302076
EPI_ISL_5021516
EPI_ISL_1623093
EPI_ISL_1910010
EPI_ISL_1015362
EPI_ISL_1936360
EPI_ISL_1231641
EPI_ISL_1760284
EPI_ISL_5855818
EPI_ISL_955082
EPI_ISL_2758221
EPI_ISL_2015142
EPI_ISL_1018127
EPI_ISL_5686804
EPI_ISL_4545332
EPI_ISL_4853689
EPI_ISL_1392685
EPI_ISL_1491658
EPI_ISL_467043
EPI_ISL_5428289
EPI_ISL_7552335
EPI_ISL_3446698
EPI_ISL_3386849
EPI_ISL_2029687
EPI_ISL_10957364
EPI_ISL_2495623
EPI_ISL_574589
EPI_ISL_3824546
EPI_ISL_687291
EPI_ISL_2340880
EPI_ISL_2777231
EPI_ISL_1401252
EPI_ISL_6102984
EPI_ISL_1661514
EPI_ISL_1915175
EPI_ISL_5598434
EPI_ISL_5563952
EPI_ISL_4602961
EPI_ISL_626616
EPI_ISL_495537
EPI_ISL_3261569
EPI_ISL_1391621
EPI_ISL_4626614
EPI_ISL_689895
EPI_ISL_6662243
EPI_ISL_3031601
EPI_ISL_3138671
EPI_ISL_1110484
EPI_ISL_6158429
EPI_ISL_685753
EPI_ISL_909700
EPI_ISL_5850891
EPI_ISL_6172998
EPI_ISL_3546257
EPI_ISL_935156
EPI_ISL_4549141
EPI_ISL_5921280
EPI_ISL_5113804
EPI_ISL_6097785
EPI_ISL_5845565
EPI_ISL_539850
EPI_ISL_6031135
EPI_ISL_4260442
EPI_ISL_2562045
EPI_ISL_4987481
EPI_ISL_2495460
EPI_ISL_5194687
EPI_ISL_862561
EPI_ISL_2536158
EPI_ISL_10944285
EPI_ISL_685766
EPI_ISL_6469917
EPI_ISL_3446661
EPI_ISL_4073308
EPI_ISL_6174468
EPI_ISL_1139075
EPI_ISL_3920066
EPI_ISL_1302011
EPI_ISL_5890284
EPI_ISL_1233839
EPI_ISL_2491627
EPI_ISL_883962
EPI_ISL_5142926
EPI_ISL_855362
EPI_ISL_872024
EPI_ISL_2931856
EPI_ISL_1685439
EPI_ISL_691797
EPI_ISL_1554904
EPI_ISL_2496017
EPI_ISL_5062259
EPI_ISL_1040033
EPI_ISL_6508176
EPI_ISL_2713208
EPI_ISL_2535477
EPI_ISL_2966324
EPI_ISL_4392642
EPI_ISL_6115770
EPI_ISL_3527617
EPI_ISL_6227507
EPI_ISL_1580590
EPI_ISL_11000098
EPI_ISL_2272846
EPI_ISL_1594399
EPI_ISL_1580605
EPI_ISL_2625977
EPI_ISL_4603064
EPI_ISL_3298313
EPI_ISL_3979705
EPI_ISL_4969165
EPI_ISL_3306306
EPI_ISL_482719
EPI_ISL_3805426
EPI_ISL_5241026
EPI_ISL_2790660
EPI_ISL_3507088
EPI_ISL_3792587
EPI_ISL_4171688
EPI_ISL_3023797
EPI_ISL_1652060
EPI_ISL_5460409
EPI_ISL_3153490
EPI_ISL_498097
EPI_ISL_3805309
EPI_ISL_1936342
EPI_ISL_2422838
EPI_ISL_688127
EPI_ISL_5441412
EPI_ISL_3305868
EPI_ISL_458117
EPI_ISL_10231571
EPI_ISL_6250456
EPI_ISL_5604544
EPI_ISL_3543521
EPI_ISL_4073295
EPI_ISL_1366698
EPI_ISL_2530182
EPI_ISL_5736032
EPI_ISL_4299572
EPI_ISL_6097648
EPI_ISL_2402741
EPI_ISL_2137021
EPI_ISL_6570850
EPI_ISL_1293350
EPI_ISL_3330534
EPI_ISL_4417559
EPI_ISL_11036506
EPI_ISL_2485047
EPI_ISL_837794
EPI_ISL_509386
EPI_ISL_2801769
EPI_ISL_7813301
EPI_ISL_6775486
EPI_ISL_3506881
EPI_ISL_6174316
EPI_ISL_4790174
EPI_ISL_2155437
EPI_ISL_1910189
EPI_ISL_3911482
EPI_ISL_1620576
EPI_ISL_5417553
EPI_ISL_4503622
EPI_ISL_5194151
EPI_ISL_2835317
EPI_ISL_5937038
EPI_ISL_5199371
EPI_ISL_832149
EPI_ISL_1417212
EPI_ISL_2171216
EPI_ISL_2982160
EPI_ISL_6207311
EPI_ISL_4461677
EPI_ISL_860888
EPI_ISL_3460154
EPI_ISL_3805593
EPI_ISL_1117988
EPI_ISL_4549886
EPI_ISL_4928078
EPI_ISL_3611060
EPI_ISL_7570319
EPI_ISL_1685271
EPI_ISL_1085718
EPI_ISL_2757785
EPI_ISL_5428300
EPI_ISL_5633528
EPI_ISL_4412281
EPI_ISL_5063324
EPI_ISL_1707639
EPI_ISL_5536759
EPI_ISL_1040040
EPI_ISL_965942
EPI_ISL_6268234
EPI_ISL_2835424
EPI_ISL_11036442
EPI_ISL_6207915
EPI_ISL_4878639
EPI_ISL_542349
EPI_ISL_691484
EPI_ISL_1731854
EPI_ISL_5845621
EPI_ISL_513023
EPI_ISL_6159007
EPI_ISL_1621768
EPI_ISL_2657379
EPI_ISL_4603164
EPI_ISL_7812983
EPI_ISL_954051
EPI_ISL_4211218
EPI_ISL_1661517
EPI_ISL_6207254
EPI_ISL_966310
EPI_ISL_2566211
EPI_ISL_2614425
EPI_ISL_6711729
EPI_ISL_735267
EPI_ISL_5441414
EPI_ISL_5742288
EPI_ISL_1911447
EPI_ISL_3316193
EPI_ISL_3373684
EPI_ISL_2322457
EPI_ISL_4194526
EPI_ISL_2887709
EPI_ISL_3031724
EPI_ISL_4006236
EPI_ISL_6227397
EPI_ISL_2095950
EPI_ISL_6825266
EPI_ISL_2727508
EPI_ISL_6604861
EPI_ISL_1601807
EPI_ISL_2601457
EPI_ISL_754212
EPI_ISL_690140
EPI_ISL_2107153
EPI_ISL_1159385
EPI_ISL_3733962
EPI_ISL_1911917
EPI_ISL_5152656
EPI_ISL_689541
EPI_ISL_2426186
EPI_ISL_2790912
EPI_ISL_3030922
EPI_ISL_4194633
EPI_ISL_6097897
EPI_ISL_2877306
EPI_ISL_2931333
EPI_ISL_1117925
EPI_ISL_6775413
EPI_ISL_1910434
EPI_ISL_1351880
EPI_ISL_1707640
EPI_ISL_3804350
EPI_ISL_5597658
EPI_ISL_416565
EPI_ISL_5890281
EPI_ISL_5590499
EPI_ISL_4137470
EPI_ISL_5032292
EPI_ISL_7814266
EPI_ISL_2231539
EPI_ISL_4918018
EPI_ISL_7326832
EPI_ISL_3690439
EPI_ISL_4255258
EPI_ISL_2790914
EPI_ISL_2727499
EPI_ISL_1301675
EPI_ISL_3333597
EPI_ISL_7613875
EPI_ISL_1169052
EPI_ISL_995486
EPI_ISL_5892459
EPI_ISL_3532615
EPI_ISL_2828427
EPI_ISL_3838152
EPI_ISL_6470519
EPI_ISL_2501312
EPI_ISL_2646218
EPI_ISL_9373941
EPI_ISL_1392679
EPI_ISL_1416478
EPI_ISL_954792
EPI_ISL_687370
EPI_ISL_4299633
EPI_ISL_1279489
EPI_ISL_6105181
EPI_ISL_1622379
EPI_ISL_2546986
EPI_ISL_855381
EPI_ISL_6690257
EPI_ISL_6571091
EPI_ISL_3507223
EPI_ISL_5855126
EPI_ISL_687799
EPI_ISL_5540419
EPI_ISL_2736837
EPI_ISL_846632
EPI_ISL_2779498
EPI_ISL_2095999
EPI_ISL_6825294
EPI_ISL_3375555
EPI_ISL_1401431
EPI_ISL_3330469
EPI_ISL_4299476
EPI_ISL_3980763
EPI_ISL_5570545
EPI_ISL_2786998
EPI_ISL_5936950
EPI_ISL_5196726
EPI_ISL_3067013
EPI_ISL_4917733
EPI_ISL_2894820
EPI_ISL_8257754
EPI_ISL_687201
EPI_ISL_5554754
EPI_ISL_3245985
EPI_ISL_7326665
EPI_ISL_3459948
EPI_ISL_2422880
EPI_ISL_4601024
EPI_ISL_688810
EPI_ISL_2534055
EPI_ISL_2293458
EPI_ISL_3347738
EPI_ISL_2614712
EPI_ISL_2887649
EPI_ISL_6174620
EPI_ISL_1855875
EPI_ISL_2361535
EPI_ISL_2657517
EPI_ISL_3690356
EPI_ISL_5434070
EPI_ISL_501203
EPI_ISL_1279501
EPI_ISL_3387379
EPI_ISL_8004683
EPI_ISL_1265446
EPI_ISL_10146046
EPI_ISL_3990143
EPI_ISL_2232698
EPI_ISL_1533703
EPI_ISL_7478609
EPI_ISL_5796848
EPI_ISL_1262869
EPI_ISL_5542787
EPI_ISL_6097656
EPI_ISL_2495979
EPI_ISL_7970535
EPI_ISL_1167165
EPI_ISL_1360039
EPI_ISL_2993632
EPI_ISL_955254
EPI_ISL_4273610
EPI_ISL_4006509
EPI_ISL_602862
EPI_ISL_529032
EPI_ISL_3796708
EPI_ISL_2671608
EPI_ISL_5887100
EPI_ISL_885143
EPI_ISL_1372407
EPI_ISL_3230982
EPI_ISL_2495955
EPI_ISL_2332713
EPI_ISL_684725
EPI_ISL_5972654
EPI_ISL_940988
EPI_ISL_872254
EPI_ISL_5918264
EPI_ISL_8372981
EPI_ISL_7775377
EPI_ISL_5598313
EPI_ISL_1111366
EPI_ISL_1960479
EPI_ISL_5588246
EPI_ISL_3545896
EPI_ISL_2646188
EPI_ISL_6207804
EPI_ISL_2097133
EPI_ISL_2490607
EPI_ISL_1819213
EPI_ISL_2422741
EPI_ISL_2231298
EPI_ISL_5063342
EPI_ISL_414015
EPI_ISL_2158229
EPI_ISL_5779830
EPI_ISL_3797252
EPI_ISL_4882025
EPI_ISL_5597549
EPI_ISL_2928251
EPI_ISL_2779209
EPI_ISL_4541182
EPI_ISL_3404889
EPI_ISL_5142563
EPI_ISL_5855095
EPI_ISL_699787
EPI_ISL_2942687
EPI_ISL_2657486
EPI_ISL_6271545
EPI_ISL_1190925
EPI_ISL_2086294
EPI_ISL_4549971
EPI_ISL_6776310
EPI_ISL_5739140
EPI_ISL_2674349
EPI_ISL_1532813
EPI_ISL_5742073
EPI_ISL_10944367
EPI_ISL_688216
EPI_ISL_2713179
EPI_ISL_686155
EPI_ISL_3527606
EPI_ISL_1118216
EPI_ISL_3118399
EPI_ISL_6268241
EPI_ISL_1112242
EPI_ISL_5739311
EPI_ISL_7570284
EPI_ISL_688933
EPI_ISL_2651382
EPI_ISL_5317804
EPI_ISL_3153348
EPI_ISL_3540080
EPI_ISL_4879118
EPI_ISL_4918252
EPI_ISL_602721
EPI_ISL_1018322
EPI_ISL_2835043
EPI_ISL_2081881
EPI_ISL_688352
EPI_ISL_6227198
EPI_ISL_5058066
EPI_ISL_3999882
EPI_ISL_2931865
EPI_ISL_2492431
EPI_ISL_4741532
EPI_ISL_876746
EPI_ISL_2226293
EPI_ISL_1201507
EPI_ISL_1731478
EPI_ISL_900737
EPI_ISL_5458816
EPI_ISL_3233113
EPI_ISL_1661527
EPI_ISL_1302120
EPI_ISL_10149606
EPI_ISL_3374599
EPI_ISL_2545908
EPI_ISL_1401278
EPI_ISL_691338
EPI_ISL_1262826
EPI_ISL_2189340
EPI_ISL_4602905
EPI_ISL_648687
EPI_ISL_4603144
EPI_ISL_5858859
EPI_ISL_1578028
EPI_ISL_2530258
EPI_ISL_4006451
EPI_ISL_2101900
EPI_ISL_1694772
EPI_ISL_3905141
EPI_ISL_2399645
EPI_ISL_3547098
EPI_ISL_5561028
EPI_ISL_4601845
EPI_ISL_6641134
EPI_ISL_6571050
EPI_ISL_3266903
EPI_ISL_883985
EPI_ISL_1911839
EPI_ISL_1583119
EPI_ISL_3741967
EPI_ISL_5332268
EPI_ISL_691573
EPI_ISL_4440093
EPI_ISL_479548
EPI_ISL_603031
EPI_ISL_3532547
EPI_ISL_1036403
EPI_ISL_2029619
EPI_ISL_5655438
EPI_ISL_3275389
EPI_ISL_5569447
EPI_ISL_2788724
EPI_ISL_8090684
EPI_ISL_2455900
EPI_ISL_2083034
EPI_ISL_1381070
EPI_ISL_4558941
EPI_ISL_4397742
EPI_ISL_1608428
EPI_ISL_2293345
EPI_ISL_648760
EPI_ISL_3665822
EPI_ISL_5544484
EPI_ISL_7139328
EPI_ISL_1711647
EPI_ISL_2985555
EPI_ISL_3219589
EPI_ISL_6017236
EPI_ISL_6158740
EPI_ISL_6207297
EPI_ISL_3245805
EPI_ISL_4171350
EPI_ISL_430103
EPI_ISL_6425322
EPI_ISL_1501114
EPI_ISL_3690390
EPI_ISL_3234928
EPI_ISL_2200150
EPI_ISL_883293
EPI_ISL_4503512
EPI_ISL_1936301
EPI_ISL_955068
EPI_ISL_5567381
EPI_ISL_2427103
EPI_ISL_2968066
EPI_ISL_1629037
EPI_ISL_6436589
EPI_ISL_4032171
EPI_ISL_1608447
EPI_ISL_2030101
EPI_ISL_8090624
EPI_ISL_6814818
EPI_ISL_482575
EPI_ISL_4299334
EPI_ISL_2490514
EPI_ISL_7327236
EPI_ISL_687184
EPI_ISL_542262
EPI_ISL_5855820
EPI_ISL_5598262
EPI_ISL_3769085
EPI_ISL_5547006
EPI_ISL_487107
EPI_ISL_4503208
EPI_ISL_6174570
EPI_ISL_4565014
EPI_ISL_3033504
EPI_ISL_2427194
EPI_ISL_1656959
EPI_ISL_2940333
EPI_ISL_3982045
EPI_ISL_427320
EPI_ISL_5738862
EPI_ISL_4714657
EPI_ISL_2232735
EPI_ISL_3981328
EPI_ISL_1336347
EPI_ISL_1786378
EPI_ISL_5306585
EPI_ISL_5031271
EPI_ISL_5565765
EPI_ISL_5890269
EPI_ISL_2382479
EPI_ISL_4496616
EPI_ISL_3232187
EPI_ISL_684436
EPI_ISL_8090640
EPI_ISL_913506
EPI_ISL_8172973
EPI_ISL_4236970
EPI_ISL_1180934
EPI_ISL_3259425
EPI_ISL_2612022
EPI_ISL_9052914
EPI_ISL_5570738
EPI_ISL_1180771
EPI_ISL_2532385
EPI_ISL_689353
EPI_ISL_687527
EPI_ISL_2835879
EPI_ISL_2188815
EPI_ISL_2348876
EPI_ISL_1279325
EPI_ISL_3799838
EPI_ISL_6722429
EPI_ISL_684540
EPI_ISL_3982241
EPI_ISL_4252211
EPI_ISL_689080
EPI_ISL_3924011
EPI_ISL_2105522
EPI_ISL_3911451
EPI_ISL_1470168
EPI_ISL_4069547
EPI_ISL_5936693
EPI_ISL_900720
EPI_ISL_1594402
EPI_ISL_3010334
EPI_ISL_3398864
EPI_ISL_1470226
EPI_ISL_3923849
EPI_ISL_1804827
EPI_ISL_687531
EPI_ISL_732538
EPI_ISL_6194284
EPI_ISL_1788963
EPI_ISL_2614586
EPI_ISL_6158270
EPI_ISL_3907953
EPI_ISL_5542511
EPI_ISL_3501664
EPI_ISL_3506883
EPI_ISL_3532720
EPI_ISL_480252
EPI_ISL_1700610
EPI_ISL_995464
EPI_ISL_2502752
EPI_ISL_469045
EPI_ISL_459935
EPI_ISL_2628001
EPI_ISL_4461633
EPI_ISL_5914931
EPI_ISL_4744495
EPI_ISL_7775355
EPI_ISL_4549972
EPI_ISL_1543934
EPI_ISL_2156548
EPI_ISL_3214860
EPI_ISL_2180341
EPI_ISL_6101539
EPI_ISL_1517440
EPI_ISL_467044
EPI_ISL_2029641
EPI_ISL_4730455
EPI_ISL_689912
EPI_ISL_1195459
EPI_ISL_7613794
EPI_ISL_6122421
EPI_ISL_2919267
EPI_ISL_5778186
EPI_ISL_1110900
EPI_ISL_687127
EPI_ISL_3799855
EPI_ISL_1138532
EPI_ISL_3241798
EPI_ISL_2009142
EPI_ISL_8055949
EPI_ISL_684662
EPI_ISL_7550122
EPI_ISL_692475
EPI_ISL_2332798
EPI_ISL_2828454
EPI_ISL_2274101
EPI_ISL_5946021
EPI_ISL_677765
EPI_ISL_692658
EPI_ISL_833439
EPI_ISL_688178
EPI_ISL_688037
EPI_ISL_1960526
EPI_ISL_2349694
EPI_ISL_4503675
EPI_ISL_5686787
EPI_ISL_5597555
EPI_ISL_2544821
EPI_ISL_691129
EPI_ISL_1544111
EPI_ISL_1111163
EPI_ISL_9915165
EPI_ISL_1911484
EPI_ISL_1804826
EPI_ISL_4411913
EPI_ISL_2312738
EPI_ISL_690584
EPI_ISL_3245876
EPI_ISL_4255514
EPI_ISL_4603150
EPI_ISL_2840698
EPI_ISL_5717832
EPI_ISL_6841864
EPI_ISL_6711708
EPI_ISL_4748014
EPI_ISL_495014
EPI_ISL_3757004
EPI_ISL_2402804
EPI_ISL_2105368
EPI_ISL_6227568
EPI_ISL_7327508
EPI_ISL_3023961
EPI_ISL_4171286
EPI_ISL_5333192
EPI_ISL_2361906
EPI_ISL_5441437
EPI_ISL_5536456
EPI_ISL_2621368
EPI_ISL_3153808
EPI_ISL_631760
EPI_ISL_4636081
EPI_ISL_450341
EPI_ISL_1936332
EPI_ISL_5323687
EPI_ISL_1279460
EPI_ISL_689808
EPI_ISL_5598249
EPI_ISL_8258075
EPI_ISL_2178729
EPI_ISL_6570981
EPI_ISL_500540
EPI_ISL_2695785
EPI_ISL_3460048
EPI_ISL_3355814
EPI_ISL_1387637
EPI_ISL_7882665
EPI_ISL_3164069
EPI_ISL_690529
EPI_ISL_5143611
EPI_ISL_690800
EPI_ISL_1013282
EPI_ISL_689586
EPI_ISL_1788916
EPI_ISL_1417084
EPI_ISL_4299675
EPI_ISL_4878638
EPI_ISL_1288165
EPI_ISL_6710606
EPI_ISL_4545760
EPI_ISL_3347851
EPI_ISL_2171211
EPI_ISL_2495723
EPI_ISL_3154068
EPI_ISL_3265503
EPI_ISL_735303
EPI_ISL_3999930
EPI_ISL_686241
EPI_ISL_1585627
EPI_ISL_1113011
EPI_ISL_4194503
EPI_ISL_5542087
EPI_ISL_2652192
EPI_ISL_535400
EPI_ISL_8257801
EPI_ISL_2091158
EPI_ISL_1138517
EPI_ISL_2189056
EPI_ISL_3464518
EPI_ISL_4006526
EPI_ISL_961080
EPI_ISL_5917766
EPI_ISL_3980665
EPI_ISL_5858827
EPI_ISL_5538607
EPI_ISL_5850676
EPI_ISL_3905068
EPI_ISL_5934040
EPI_ISL_4505716
EPI_ISL_5306696
EPI_ISL_4299112
EPI_ISL_6595259
EPI_ISL_689251
EPI_ISL_5562393
EPI_ISL_687916
EPI_ISL_3306070
EPI_ISL_1257878
EPI_ISL_1608549
EPI_ISL_699790
EPI_ISL_6097111
EPI_ISL_690489
EPI_ISL_7327210
EPI_ISL_4348280
EPI_ISL_2931266
EPI_ISL_3757402
EPI_ISL_689245
EPI_ISL_4549339
EPI_ISL_3134172
EPI_ISL_5569638
EPI_ISL_7139354
EPI_ISL_5540773
EPI_ISL_2964918
EPI_ISL_8825113
EPI_ISL_455017
EPI_ISL_690815
EPI_ISL_2484771
EPI_ISL_1533714
EPI_ISL_689522
EPI_ISL_1288524
EPI_ISL_2107165
EPI_ISL_1789079
EPI_ISL_690948
EPI_ISL_940967
EPI_ISL_3979628
EPI_ISL_4802888
EPI_ISL_718216
EPI_ISL_5557001
EPI_ISL_5544601
EPI_ISL_1391215
EPI_ISL_501185
EPI_ISL_1821128
EPI_ISL_3665800
EPI_ISL_5266158
EPI_ISL_3347619
EPI_ISL_5863882
EPI_ISL_751410
EPI_ISL_5427934
EPI_ISL_6887128
EPI_ISL_6575089
EPI_ISL_3532722
EPI_ISL_4236794
EPI_ISL_1965551
EPI_ISL_1283936
EPI_ISL_1417116
EPI_ISL_2841882
EPI_ISL_5734709
EPI_ISL_437298
EPI_ISL_4255296
EPI_ISL_5558505
EPI_ISL_1231737
EPI_ISL_5113816
EPI_ISL_2858995
EPI_ISL_5686853
EPI_ISL_3801396
EPI_ISL_2671689
EPI_ISL_5686754
EPI_ISL_1279506
EPI_ISL_690125
EPI_ISL_3084573
EPI_ISL_3230788
EPI_ISL_1169050
EPI_ISL_2382487
EPI_ISL_1139054
EPI_ISL_2105463
EPI_ISL_459964
EPI_ISL_4171387
EPI_ISL_3505820
EPI_ISL_684900
EPI_ISL_2923171
EPI_ISL_8257912
EPI_ISL_8582083
EPI_ISL_837666
EPI_ISL_3505821
EPI_ISL_688530
EPI_ISL_3033422
EPI_ISL_5592912
EPI_ISL_1502454
EPI_ISL_2180370
EPI_ISL_688232
EPI_ISL_5927327
EPI_ISL_6031424
EPI_ISL_5323645
EPI_ISL_5314290
EPI_ISL_5142559
EPI_ISL_451322
EPI_ISL_5543680
EPI_ISL_3979722
EPI_ISL_687430
EPI_ISL_684187
EPI_ISL_5441660
EPI_ISL_1163796
EPI_ISL_1621811
EPI_ISL_1621647
EPI_ISL_2688979
EPI_ISL_5543557
EPI_ISL_476569
EPI_ISL_9159764
EPI_ISL_3033475
EPI_ISL_5267501
EPI_ISL_8311748
EPI_ISL_1732015
EPI_ISL_1623047
EPI_ISL_5194038
EPI_ISL_5655409
EPI_ISL_445079
EPI_ISL_4968428
EPI_ISL_688108
EPI_ISL_1708506
EPI_ISL_690008
EPI_ISL_4541407
EPI_ISL_3769119
EPI_ISL_1707545
EPI_ISL_5945608
EPI_ISL_4417560
EPI_ISL_1805740
EPI_ISL_6031429
EPI_ISL_6691609
EPI_ISL_1508962
EPI_ISL_2171200
EPI_ISL_3370733
EPI_ISL_648101
EPI_ISL_4600687
EPI_ISL_5054113
EPI_ISL_2788815
EPI_ISL_3138696
EPI_ISL_5936698
EPI_ISL_1111185
EPI_ISL_8351123
EPI_ISL_5738710
EPI_ISL_4600631
EPI_ISL_5064648
EPI_ISL_1911481
EPI_ISL_2107225
EPI_ISL_3010375
EPI_ISL_11229816
EPI_ISL_6173451
EPI_ISL_1504078
EPI_ISL_693243
EPI_ISL_2374369
EPI_ISL_3791949
EPI_ISL_5597668
EPI_ISL_4238034
EPI_ISL_5261889
EPI_ISL_2091197
EPI_ISL_3261553
EPI_ISL_5863982
EPI_ISL_8004848
EPI_ISL_2661794
EPI_ISL_2600551
EPI_ISL_6227509
EPI_ISL_3375354
EPI_ISL_1936198
EPI_ISL_804975
EPI_ISL_2272825
EPI_ISL_3800656
EPI_ISL_2790813
EPI_ISL_2646275
EPI_ISL_5587789
EPI_ISL_4917586
EPI_ISL_2462862
EPI_ISL_2603249
EPI_ISL_2188730
EPI_ISL_3316278
EPI_ISL_3856891
EPI_ISL_7139290
EPI_ISL_2293313
EPI_ISL_467034
EPI_ISL_2443495
EPI_ISL_5058535
EPI_ISL_6512574
EPI_ISL_2100744
EPI_ISL_4463188
EPI_ISL_2155916
EPI_ISL_1840911
EPI_ISL_2029664
EPI_ISL_2422739
EPI_ISL_3923424
EPI_ISL_2968059
EPI_ISL_3665791
EPI_ISL_4299566
EPI_ISL_5589987
EPI_ISL_5887056
EPI_ISL_941123
EPI_ISL_5802981
EPI_ISL_3033577
EPI_ISL_684228
EPI_ISL_6175308
EPI_ISL_4949864
EPI_ISL_2545847
EPI_ISL_3980591
EPI_ISL_1577946
EPI_ISL_699686
EPI_ISL_8004687
EPI_ISL_1020133
EPI_ISL_3060296
EPI_ISL_3155628
EPI_ISL_2100868
EPI_ISL_2646240
EPI_ISL_2427128
EPI_ISL_3875759
EPI_ISL_2671710
EPI_ISL_6268239
EPI_ISL_5267472
EPI_ISL_1824596
EPI_ISL_5599438
EPI_ISL_2107221
EPI_ISL_5735916
EPI_ISL_2942332
EPI_ISL_6810096
EPI_ISL_8172964
EPI_ISL_4503854
EPI_ISL_6722409
EPI_ISL_509416
EPI_ISL_3259532
EPI_ISL_5779891
EPI_ISL_6814857
EPI_ISL_1760262
EPI_ISL_4299782
EPI_ISL_2438913
EPI_ISL_5802974
EPI_ISL_6121044
EPI_ISL_4196719
EPI_ISL_5945537
EPI_ISL_685341
EPI_ISL_5544458
EPI_ISL_3347947
EPI_ISL_4299473
EPI_ISL_688069
EPI_ISL_1279479
EPI_ISL_5543001
EPI_ISL_6640253
EPI_ISL_9159805
EPI_ISL_3750553
EPI_ISL_3245785
EPI_ISL_5524310
EPI_ISL_7132999
EPI_ISL_5561549
EPI_ISL_498238
EPI_ISL_1936144
EPI_ISL_1675597
EPI_ISL_1007669
EPI_ISL_6513042
EPI_ISL_4602978
EPI_ISL_1117999
EPI_ISL_2262552
EPI_ISL_1910244
EPI_ISL_1502900
EPI_ISL_2402731
EPI_ISL_1110936
EPI_ISL_1288440
EPI_ISL_2188892
EPI_ISL_5317683
EPI_ISL_3233146
EPI_ISL_6157757
EPI_ISL_2982211
EPI_ISL_1008678
EPI_ISL_3760167
EPI_ISL_687106
EPI_ISL_4882008
EPI_ISL_2308564
EPI_ISL_4878939
EPI_ISL_3923855
EPI_ISL_7368980
EPI_ISL_512874
EPI_ISL_2490484
EPI_ISL_6115688
EPI_ISL_4194454
EPI_ISL_1366687
EPI_ISL_3037845
EPI_ISL_6017452
EPI_ISL_5742054
EPI_ISL_3923872
EPI_ISL_3347839
EPI_ISL_4713842
EPI_ISL_5864036
EPI_ISL_1468415
EPI_ISL_3638869
EPI_ISL_2105553
EPI_ISL_4951024
EPI_ISL_876771
EPI_ISL_4741565
EPI_ISL_1288178
EPI_ISL_3547104
EPI_ISL_2778062
EPI_ISL_4879081
EPI_ISL_1001329
EPI_ISL_5937152
EPI_ISL_9429864
EPI_ISL_4255241
EPI_ISL_1960443
EPI_ISL_1960370
EPI_ISL_4741424
EPI_ISL_4078062
EPI_ISL_2835912
EPI_ISL_5054029
EPI_ISL_3306029
EPI_ISL_5686447
EPI_ISL_4461066
EPI_ISL_1654920
EPI_ISL_6630809
EPI_ISL_2158192
EPI_ISL_5590485
EPI_ISL_1608493
EPI_ISL_2483695
EPI_ISL_2887670
EPI_ISL_1478841
EPI_ISL_862863
EPI_ISL_535476
EPI_ISL_5152703
EPI_ISL_2920100
EPI_ISL_3306046
EPI_ISL_5409908
EPI_ISL_4461067
EPI_ISL_1788997
EPI_ISL_5241112
EPI_ISL_2422632
EPI_ISL_685715
EPI_ISL_9160104
EPI_ISL_2188402
EPI_ISL_3020458
EPI_ISL_6830399
EPI_ISL_1517218
EPI_ISL_4601824
EPI_ISL_4493186
EPI_ISL_5590066
EPI_ISL_2621357
EPI_ISL_8190420
EPI_ISL_2835403
EPI_ISL_2801722
EPI_ISL_2324381
EPI_ISL_1970836
EPI_ISL_6471863
EPI_ISL_5845566
EPI_ISL_4199457
EPI_ISL_3355556
EPI_ISL_4183180
EPI_ISL_6115922
EPI_ISL_7775346
EPI_ISL_690953
EPI_ISL_2001140
EPI_ISL_5394028
EPI_ISL_2091403
EPI_ISL_5944538
EPI_ISL_1935601
EPI_ISL_3914991
EPI_ISL_5693193
EPI_ISL_2374402
EPI_ISL_686197
EPI_ISL_5417479
EPI_ISL_686170
EPI_ISL_3231164
EPI_ISL_962205
EPI_ISL_1096283
EPI_ISL_2614575
EPI_ISL_3320368
EPI_ISL_689498
EPI_ISL_1707689
EPI_ISL_685769
EPI_ISL_5306652
EPI_ISL_1811425
EPI_ISL_5306528
EPI_ISL_6422344
EPI_ISL_7159812
EPI_ISL_1524773
EPI_ISL_860922
EPI_ISL_2835547
EPI_ISL_685099
EPI_ISL_684827
EPI_ISL_1788931
EPI_ISL_2246832
EPI_ISL_2681121
EPI_ISL_1302861
EPI_ISL_2688935
EPI_ISL_7813015
EPI_ISL_684121
EPI_ISL_686944
EPI_ISL_2774123
EPI_ISL_6158703
EPI_ISL_3717559
EPI_ISL_2600749
EPI_ISL_9159806
EPI_ISL_542339
EPI_ISL_2987705
EPI_ISL_688745
EPI_ISL_2942429
EPI_ISL_3801410
EPI_ISL_593553
EPI_ISL_1401305
EPI_ISL_2550591
EPI_ISL_2091355
EPI_ISL_4056259
EPI_ISL_3923791
EPI_ISL_6582798
EPI_ISL_3233054
EPI_ISL_862850
EPI_ISL_954118
EPI_ISL_5886778
EPI_ISL_6208033
EPI_ISL_8344041
EPI_ISL_2790003
EPI_ISL_1262811
EPI_ISL_3800658
EPI_ISL_5038939
EPI_ISL_434384
EPI_ISL_430733
EPI_ISL_1284172
EPI_ISL_5460401
EPI_ISL_5196283
EPI_ISL_2835855
EPI_ISL_5241120
EPI_ISL_1001315
EPI_ISL_6633748
EPI_ISL_5937147
EPI_ISL_3155577
EPI_ISL_3308762
EPI_ISL_872264
EPI_ISL_4194375
EPI_ISL_2616271
EPI_ISL_614286
EPI_ISL_4881926
EPI_ISL_1524363
EPI_ISL_5396597
EPI_ISL_4740957
EPI_ISL_6136003
EPI_ISL_5543503
EPI_ISL_792114
EPI_ISL_1786267
EPI_ISL_5328545
EPI_ISL_1700657
EPI_ISL_3307701
EPI_ISL_1013130
EPI_ISL_5686678
EPI_ISL_414632
EPI_ISL_4954177
EPI_ISL_689509
EPI_ISL_4417599
EPI_ISL_2652173
EPI_ISL_1700663
EPI_ISL_5717348
EPI_ISL_482696
EPI_ISL_1020265
EPI_ISL_1239369
EPI_ISL_3236189
EPI_ISL_4397726
EPI_ISL_6115676
EPI_ISL_4731489
EPI_ISL_2530157
EPI_ISL_5854815
EPI_ISL_2180148
EPI_ISL_482586
EPI_ISL_1517061
EPI_ISL_3905355
EPI_ISL_2958722
EPI_ISL_2627493
EPI_ISL_689100
EPI_ISL_2423000
EPI_ISL_5241410
EPI_ISL_687901
EPI_ISL_3805368
EPI_ISL_1396715
EPI_ISL_4171298
EPI_ISL_11229101
EPI_ISL_4545887
EPI_ISL_8258071
EPI_ISL_688361
EPI_ISL_4712089
EPI_ISL_528990
EPI_ISL_1910018
EPI_ISL_1319449
EPI_ISL_2374217
EPI_ISL_2422862
EPI_ISL_1685381
EPI_ISL_9512412
EPI_ISL_2283693
EPI_ISL_3230781
EPI_ISL_8065560
EPI_ISL_3805299
EPI_ISL_8004794
EPI_ISL_1020128
EPI_ISL_2293279
EPI_ISL_4536426
EPI_ISL_5598274
EPI_ISL_2086173
EPI_ISL_2455941
EPI_ISL_6570977
EPI_ISL_690464
EPI_ISL_2490573
EPI_ISL_1167151
EPI_ISL_4888532
EPI_ISL_2002634
EPI_ISL_1013436
EPI_ISL_4713061
EPI_ISL_1669732
EPI_ISL_684761
EPI_ISL_6690103
EPI_ISL_690062
EPI_ISL_1394333
EPI_ISL_2546985
EPI_ISL_5914975
EPI_ISL_1381316
EPI_ISL_1005697
EPI_ISL_1673680
EPI_ISL_684251
EPI_ISL_2931863
EPI_ISL_2154704
EPI_ISL_2422745
EPI_ISL_4878886
EPI_ISL_7130065
EPI_ISL_2757667
EPI_ISL_4551662
EPI_ISL_3404958
EPI_ISL_4510675
EPI_ISL_528710
EPI_ISL_2984244
EPI_ISL_5598672
EPI_ISL_2105322
EPI_ISL_691968
EPI_ISL_2350795
EPI_ISL_4557941
EPI_ISL_2312725
EPI_ISL_3392620
EPI_ISL_4072395
EPI_ISL_6570920
EPI_ISL_5544050
EPI_ISL_3690492
EPI_ISL_1939830
EPI_ISL_4273359
EPI_ISL_3245788
EPI_ISL_2023432
EPI_ISL_1819201
EPI_ISL_8142131
EPI_ISL_1303016
EPI_ISL_6207682
EPI_ISL_4255492
EPI_ISL_6711901
EPI_ISL_2501233
EPI_ISL_1381149
EPI_ISL_1416866
EPI_ISL_1788797
EPI_ISL_7326761
EPI_ISL_3347879
EPI_ISL_3838155
EPI_ISL_2379056
EPI_ISL_1715134
EPI_ISL_691966
EPI_ISL_5144485
EPI_ISL_1840957
EPI_ISL_1621707
EPI_ISL_1468425
EPI_ISL_1209279
EPI_ISL_5394046
EPI_ISL_5323737
EPI_ISL_4550079
EPI_ISL_5850718
EPI_ISL_1301602
EPI_ISL_4600676
EPI_ISL_3031699
EPI_ISL_4460685
EPI_ISL_3979657
EPI_ISL_525479
EPI_ISL_5550060
EPI_ISL_5144686
EPI_ISL_4299321
EPI_ISL_4058850
EPI_ISL_1595505
EPI_ISL_3920666
EPI_ISL_8652716
EPI_ISL_2920789
EPI_ISL_486853
EPI_ISL_4713021
EPI_ISL_5034865
EPI_ISL_3801471
EPI_ISL_1117883
EPI_ISL_7109982
EPI_ISL_3189614
EPI_ISL_7613705
EPI_ISL_5323686
EPI_ISL_5064630
EPI_ISL_1623684
EPI_ISL_685444
EPI_ISL_11229874
EPI_ISL_1910300
EPI_ISL_515698
EPI_ISL_3920676
EPI_ISL_1391072
EPI_ISL_1821130
EPI_ISL_5738933
EPI_ISL_3999811
EPI_ISL_2661856
EPI_ISL_685886
EPI_ISL_1265448
EPI_ISL_2485199
EPI_ISL_4051176
EPI_ISL_4461776
EPI_ISL_5686761
EPI_ISL_2464557
EPI_ISL_5717888
EPI_ISL_5881056
EPI_ISL_9373650
EPI_ISL_3023871
EPI_ISL_961739
EPI_ISL_5543609
EPI_ISL_1111321
EPI_ISL_4946267
EPI_ISL_6482239
EPI_ISL_5031310
EPI_ISL_6174444
EPI_ISL_4171937
EPI_ISL_7139692
EPI_ISL_2155427
EPI_ISL_5542004
EPI_ISL_2155141
EPI_ISL_3692565
EPI_ISL_2649997
EPI_ISL_5598255
EPI_ISL_1500999
EPI_ISL_1919987
EPI_ISL_6116633
EPI_ISL_5914924
EPI_ISL_688412
EPI_ISL_4442782
EPI_ISL_6017381
EPI_ISL_5543772
EPI_ISL_5686702
EPI_ISL_2200064
EPI_ISL_3920201
EPI_ISL_6698241
EPI_ISL_1086046
EPI_ISL_3100019
EPI_ISL_7326382
EPI_ISL_2214680
EPI_ISL_3938685
EPI_ISL_4461365
EPI_ISL_2567594
EPI_ISL_824666
EPI_ISL_5544770
EPI_ISL_3919777
EPI_ISL_2188109
EPI_ISL_1821527
EPI_ISL_1656134
EPI_ISL_3045110
EPI_ISL_1340818
EPI_ISL_2379004
EPI_ISL_5142544
EPI_ISL_2324215
EPI_ISL_4881870
EPI_ISL_6271709
EPI_ISL_804973
EPI_ISL_1465574
EPI_ISL_2757723
EPI_ISL_960417
EPI_ISL_940964
EPI_ISL_4106434
EPI_ISL_3355812
EPI_ISL_3904916
EPI_ISL_5152677
EPI_ISL_1960616
EPI_ISL_1091784
EPI_ISL_1661984
EPI_ISL_5598620
EPI_ISL_1111213
EPI_ISL_10334120
EPI_ISL_4742094
EPI_ISL_3858182
EPI_ISL_3692514
EPI_ISL_4748292
EPI_ISL_2627992
EPI_ISL_686288
EPI_ISL_3154031
EPI_ISL_685031
EPI_ISL_1857272
EPI_ISL_1117524
EPI_ISL_7381165
EPI_ISL_2544852
EPI_ISL_1111120
EPI_ISL_3945541
EPI_ISL_686682
EPI_ISL_5541600
EPI_ISL_3242441
EPI_ISL_5917682
EPI_ISL_5417320
EPI_ISL_5543135
EPI_ISL_2158209
EPI_ISL_3987607
EPI_ISL_3230780
EPI_ISL_825055
EPI_ISL_538482
EPI_ISL_6158600
EPI_ISL_1517015
EPI_ISL_1190954
EPI_ISL_5249031
EPI_ISL_5590348
EPI_ISL_2621411
EPI_ISL_1647067
EPI_ISL_1700566
EPI_ISL_2532399
EPI_ISL_3990141
EPI_ISL_5241330
EPI_ISL_943988
EPI_ISL_4601879
EPI_ISL_5851138
EPI_ISL_4299530
EPI_ISL_5936687
EPI_ISL_677812
EPI_ISL_1752629
EPI_ISL_2171152
EPI_ISL_3154989
EPI_ISL_4237001
EPI_ISL_7307244
EPI_ISL_4550116
EPI_ISL_5717761
EPI_ISL_1761368
EPI_ISL_3010245
EPI_ISL_5854746
EPI_ISL_1920179
EPI_ISL_3154993
EPI_ISL_5055291
EPI_ISL_3999706
EPI_ISL_1167174
EPI_ISL_804979
EPI_ISL_1588285
EPI_ISL_687412
EPI_ISL_6359788
EPI_ISL_6000500
EPI_ISL_684604
EPI_ISL_4412382
EPI_ISL_4299537
EPI_ISL_5863738
EPI_ISL_688064
EPI_ISL_2402746
EPI_ISL_6207465
EPI_ISL_479975
EPI_ISL_2007811
EPI_ISL_2156436
EPI_ISL_6102730
EPI_ISL_812745
EPI_ISL_2017790
EPI_ISL_849649
EPI_ISL_7139871
EPI_ISL_5143117
EPI_ISL_2231340
EPI_ISL_5936762
EPI_ISL_5888740
EPI_ISL_2532372
EPI_ISL_1910356
EPI_ISL_480003
EPI_ISL_4171721
EPI_ISL_685119
EPI_ISL_6316042
EPI_ISL_3189630
EPI_ISL_2324324
EPI_ISL_7120401
EPI_ISL_2426174
EPI_ISL_692068
EPI_ISL_1821137
EPI_ISL_1283960
EPI_ISL_452481
EPI_ISL_5146927
EPI_ISL_2283715
EPI_ISL_4600951
EPI_ISL_2888014
EPI_ISL_2095946
EPI_ISL_684957
EPI_ISL_2083026
EPI_ISL_1623068
EPI_ISL_1190898
EPI_ISL_3797239
EPI_ISL_5945913
EPI_ISL_3347749
EPI_ISL_5640181
EPI_ISL_1960411
EPI_ISL_5409931
EPI_ISL_1401244
EPI_ISL_2228085
EPI_ISL_4255364
EPI_ISL_687965
EPI_ISL_7550093
EPI_ISL_956308
EPI_ISL_1533100
EPI_ISL_837676
EPI_ISL_3452498
EPI_ISL_3737690
EPI_ISL_5409863
EPI_ISL_6692060
EPI_ISL_4656757
EPI_ISL_1233465
EPI_ISL_9714261
EPI_ISL_1585625
EPI_ISL_4802969
EPI_ISL_5736589
EPI_ISL_3749706
EPI_ISL_2232882
EPI_ISL_689767
EPI_ISL_3247527
EPI_ISL_1228909
EPI_ISL_2156711
EPI_ISL_5938207
EPI_ISL_3893650
EPI_ISL_5596273
EPI_ISL_2270893
EPI_ISL_525646
EPI_ISL_6102257
EPI_ISL_660211
EPI_ISL_1686160
EPI_ISL_2101149
EPI_ISL_2958862
EPI_ISL_5557005
EPI_ISL_2801899
EPI_ISL_6227240
EPI_ISL_3824536
EPI_ISL_2919118
EPI_ISL_2937788
EPI_ISL_1585387
EPI_ISL_424654
EPI_ISL_11190237
EPI_ISL_6571081
EPI_ISL_8142127
EPI_ISL_7329454
EPI_ISL_6174342
EPI_ISL_2405135
EPI_ISL_862580
EPI_ISL_11172650
EPI_ISL_3404945
EPI_ISL_8090686
EPI_ISL_9160053
EPI_ISL_685486
EPI_ISL_6103816
EPI_ISL_883960
EPI_ISL_1166923
EPI_ISL_2443502
EPI_ISL_961100
EPI_ISL_7110743
EPI_ISL_2671715
EPI_ISL_2154730
EPI_ISL_1686096
EPI_ISL_3316213
EPI_ISL_3543735
EPI_ISL_1851421
EPI_ISL_3231258
EPI_ISL_9159850
EPI_ISL_5717420
EPI_ISL_4273340
EPI_ISL_1167008
EPI_ISL_1117963
EPI_ISL_480261
EPI_ISL_2502026
EPI_ISL_1840936
EPI_ISL_2178452
EPI_ISL_4411365
EPI_ISL_2686038
EPI_ISL_691936
EPI_ISL_6471788
EPI_ISL_542240
EPI_ISL_6316296
EPI_ISL_3298342
EPI_ISL_5136911
EPI_ISL_1547411
EPI_ISL_4917861
EPI_ISL_4461285
EPI_ISL_2545793
EPI_ISL_3347783
EPI_ISL_3305878
EPI_ISL_3742760
EPI_ISL_2106280
EPI_ISL_4712295
EPI_ISL_3905072
EPI_ISL_1163827
EPI_ISL_6031895
EPI_ISL_4603153
EPI_ISL_690913
EPI_ISL_3805591
EPI_ISL_447577
EPI_ISL_4602946
EPI_ISL_5604535
EPI_ISL_4171274
EPI_ISL_5196284
EPI_ISL_5850831
EPI_ISL_5441776
EPI_ISL_690881
EPI_ISL_7780493
EPI_ISL_677750
EPI_ISL_1401320
EPI_ISL_4255423
EPI_ISL_3395864
EPI_ISL_4411139
EPI_ISL_2289134
EPI_ISL_2779107
EPI_ISL_6937858
EPI_ISL_3033425
EPI_ISL_3905349
EPI_ISL_1098602
EPI_ISL_690304
EPI_ISL_1340614
EPI_ISL_3543799
EPI_ISL_5892444
EPI_ISL_4050458
EPI_ISL_515824
EPI_ISL_985303
EPI_ISL_3262119
EPI_ISL_2013323
EPI_ISL_5562082
EPI_ISL_4296326
EPI_ISL_2657487
EPI_ISL_1196303
EPI_ISL_3033432
EPI_ISL_1785148
EPI_ISL_5592927
EPI_ISL_1708636
EPI_ISL_684741
EPI_ISL_2674325
EPI_ISL_3979565
EPI_ISL_5751078
EPI_ISL_4998576
EPI_ISL_3129981
EPI_ISL_463741
EPI_ISL_5265519
EPI_ISL_3807119
EPI_ISL_1469951
EPI_ISL_2490350
EPI_ISL_6571039
EPI_ISL_1532281
EPI_ISL_2235484
EPI_ISL_3462078
EPI_ISL_1797553
EPI_ISL_2841954
EPI_ISL_3983642
EPI_ISL_7339453
EPI_ISL_5845559
EPI_ISL_2928286
EPI_ISL_5655397
EPI_ISL_1401122
EPI_ISL_5194674
EPI_ISL_688001
EPI_ISL_685673
EPI_ISL_5920678
EPI_ISL_2985527
EPI_ISL_5655437
EPI_ISL_6174650
EPI_ISL_3506603
EPI_ISL_3010227
EPI_ISL_2671676
EPI_ISL_11229391
EPI_ISL_687452
EPI_ISL_2308576
EPI_ISL_3298361
EPI_ISL_1447351
EPI_ISL_2627498
EPI_ISL_5557530
EPI_ISL_1707564
EPI_ISL_6031873
EPI_ISL_1180144
EPI_ISL_3306043
EPI_ISL_1621487
EPI_ISL_4503162
EPI_ISL_4601012
EPI_ISL_3231084
EPI_ISL_1583008
EPI_ISL_1756222
EPI_ISL_4550634
EPI_ISL_1288266
EPI_ISL_3506928
EPI_ISL_6684767
EPI_ISL_3089045
EPI_ISL_4741352
EPI_ISL_5327605
EPI_ISL_687542
EPI_ISL_965260
EPI_ISL_7505514
EPI_ISL_5063135
EPI_ISL_1262892
EPI_ISL_5850752
EPI_ISL_4603248
EPI_ISL_3425274
EPI_ISL_4731419
EPI_ISL_1279326
EPI_ISL_872598
EPI_ISL_3432339
EPI_ISL_5598247
EPI_ISL_5441564
EPI_ISL_5064622
EPI_ISL_3153347
EPI_ISL_1013266
EPI_ISL_1013278
EPI_ISL_4741006
EPI_ISL_1491630
EPI_ISL_451644
EPI_ISL_4006323
EPI_ISL_1478823
EPI_ISL_1853333
EPI_ISL_3356352
EPI_ISL_4194550
EPI_ISL_5851054
EPI_ISL_961717
EPI_ISL_5418999
EPI_ISL_1005684
EPI_ISL_1843721
EPI_ISL_7326825
EPI_ISL_5718343
EPI_ISL_2681284
EPI_ISL_2777212
EPI_ISL_4741596
EPI_ISL_6017311
EPI_ISL_3307739
EPI_ISL_1710855
EPI_ISL_4255526
EPI_ISL_5265968
EPI_ISL_11229175
EPI_ISL_1360333
EPI_ISL_3347946
EPI_ISL_3132196
EPI_ISL_4881908
EPI_ISL_1391031
EPI_ISL_480239
EPI_ISL_4879126
EPI_ISL_3989024
EPI_ISL_8189722
EPI_ISL_1583060
EPI_ISL_735422
EPI_ISL_2840718
EPI_ISL_4603178
EPI_ISL_3460036
EPI_ISL_5194064
EPI_ISL_5314235
EPI_ISL_1686016
EPI_ISL_1621739
EPI_ISL_2671684
EPI_ISL_1301885
EPI_ISL_3233053
EPI_ISL_3306040
EPI_ISL_2691131
EPI_ISL_1795048
EPI_ISL_4073297
EPI_ISL_4510600
EPI_ISL_469041
EPI_ISL_1761356
EPI_ISL_690079
EPI_ISL_1795056
EPI_ISL_2919205
EPI_ISL_1797622
EPI_ISL_688957
EPI_ISL_2189332
EPI_ISL_3825427
EPI_ISL_6633220
EPI_ISL_5409867
EPI_ISL_4656715
EPI_ISL_602768
EPI_ISL_2626011
EPI_ISL_5306613
EPI_ISL_5560821
EPI_ISL_691410
EPI_ISL_5545626
EPI_ISL_6158447
EPI_ISL_4713077
EPI_ISL_685603
EPI_ISL_2681275
EPI_ISL_8065767
EPI_ISL_5058546
EPI_ISL_5854861
EPI_ISL_2422789
EPI_ISL_5143150
EPI_ISL_685595
EPI_ISL_5739160
EPI_ISL_2374235
EPI_ISL_1110449
EPI_ISL_4006338
EPI_ISL_1669952
EPI_ISL_2967832
EPI_ISL_2774015
EPI_ISL_5428281
EPI_ISL_4880334
EPI_ISL_2828418
EPI_ISL_6115916
EPI_ISL_3734023
EPI_ISL_4731473
EPI_ISL_3733966
EPI_ISL_2188798
EPI_ISL_692314
EPI_ISL_501168
EPI_ISL_5266984
EPI_ISL_6471551
EPI_ISL_3306216
EPI_ISL_1257898
EPI_ISL_2791030
EPI_ISL_4006427
EPI_ISL_685307
EPI_ISL_2535808
EPI_ISL_5543346
EPI_ISL_2036263
EPI_ISL_1533038
EPI_ISL_2081901
EPI_ISL_3184537
EPI_ISL_2156323
EPI_ISL_6228379
EPI_ISL_2790861
EPI_ISL_5409903
EPI_ISL_1181532
EPI_ISL_2382499
EPI_ISL_5323779
EPI_ISL_1628886
EPI_ISL_1001394
EPI_ISL_3375357
EPI_ISL_1788938
EPI_ISL_1731519
EPI_ISL_2778985
EPI_ISL_3769042
EPI_ISL_1302036
EPI_ISL_4461603
EPI_ISL_4748329
EPI_ISL_9320244
EPI_ISL_688252
EPI_ISL_5241083
EPI_ISL_3757372
EPI_ISL_1001331
EPI_ISL_832169
EPI_ISL_10145972
EPI_ISL_7613734
EPI_ISL_1279570
EPI_ISL_5030670
EPI_ISL_1181476
EPI_ISL_5924058
EPI_ISL_2464149
EPI_ISL_5570552
EPI_ISL_4635451
EPI_ISL_4847048
EPI_ISL_1279566
EPI_ISL_3796750
EPI_ISL_4744634
EPI_ISL_960410
EPI_ISL_5241115
EPI_ISL_1469263
EPI_ISL_2941720
EPI_ISL_5144795
EPI_ISL_3155586
EPI_ISL_5558903
EPI_ISL_5142698
EPI_ISL_3347200
EPI_ISL_685178
EPI_ISL_2131444
EPI_ISL_4392650
EPI_ISL_7174133
EPI_ISL_4274858
EPI_ISL_4550672
EPI_ISL_1416851
EPI_ISL_1110481
EPI_ISL_5567389
EPI_ISL_4236997
EPI_ISL_1389312
EPI_ISL_5887052
EPI_ISL_4073240
EPI_ISL_3410706
EPI_ISL_4206962
EPI_ISL_5717626
EPI_ISL_1936243
EPI_ISL_634978
EPI_ISL_3807137
EPI_ISL_513028
EPI_ISL_811142
EPI_ISL_1401267
EPI_ISL_3259712
EPI_ISL_2530199
EPI_ISL_1416910
EPI_ISL_2982139
EPI_ISL_5921256
EPI_ISL_5552232
EPI_ISL_1389195
EPI_ISL_2374263
EPI_ISL_3920173
EPI_ISL_788954
EPI_ISL_6227441
EPI_ISL_4714846
EPI_ISL_3265636
EPI_ISL_6101534
EPI_ISL_1242047
EPI_ISL_2671677
EPI_ISL_1502818
EPI_ISL_10435995
EPI_ISL_4564997
EPI_ISL_1401125
EPI_ISL_4717036
EPI_ISL_6207292
EPI_ISL_7711786
EPI_ISL_4853913
EPI_ISL_9429709
EPI_ISL_6195136
EPI_ISL_5441541
EPI_ISL_513541
EPI_ISL_4106459
EPI_ISL_3690101
EPI_ISL_3900704
EPI_ISL_4258650
EPI_ISL_2081884
EPI_ISL_3153346
EPI_ISL_776761
EPI_ISL_6207716
EPI_ISL_2612594
EPI_ISL_3347563
EPI_ISL_2464143
EPI_ISL_2987599
EPI_ISL_3826172
EPI_ISL_4742241
EPI_ISL_5142721
EPI_ISL_5687798
EPI_ISL_5143387
EPI_ISL_6104525
EPI_ISL_1554917
EPI_ISL_3668060
EPI_ISL_5597767
EPI_ISL_1580610
EPI_ISL_689243
EPI_ISL_1058044
EPI_ISL_6711748
EPI_ISL_5945830
EPI_ISL_2532304
EPI_ISL_5544047
EPI_ISL_3031889
EPI_ISL_2985458
EPI_ISL_2894818
EPI_ISL_4879000
EPI_ISL_4879275
EPI_ISL_6000449
EPI_ISL_691333
EPI_ISL_3150976
EPI_ISL_2545909
EPI_ISL_872034
EPI_ISL_2426891
EPI_ISL_2485062
EPI_ISL_4741245
EPI_ISL_2444389
EPI_ISL_3801399
EPI_ISL_6332764
EPI_ISL_5262738
EPI_ISL_1504062
EPI_ISL_3805440
EPI_ISL_677686
EPI_ISL_7170028
EPI_ISL_4342656
EPI_ISL_528712
EPI_ISL_5409876
EPI_ISL_2967060
EPI_ISL_4704040
EPI_ISL_11229690
EPI_ISL_6512572
EPI_ISL_6775498
EPI_ISL_5540077
EPI_ISL_4171198
EPI_ISL_4236920
EPI_ISL_2443529
EPI_ISL_2464271
EPI_ISL_2228669
EPI_ISL_2788768
EPI_ISL_6571124
EPI_ISL_3020378
EPI_ISL_5927930
EPI_ISL_5850936
EPI_ISL_11033240
EPI_ISL_4461468
EPI_ISL_1621699
EPI_ISL_1685356
EPI_ISL_4578012
EPI_ISL_6825225
EPI_ISL_4549946
EPI_ISL_5741974
EPI_ISL_3186048
EPI_ISL_686246
EPI_ISL_788970
EPI_ISL_692698
EPI_ISL_4888493
EPI_ISL_2007804
EPI_ISL_509251
EPI_ISL_2235493
EPI_ISL_2966298
EPI_ISL_498101
EPI_ISL_1786168
EPI_ISL_6207440
EPI_ISL_602911
EPI_ISL_4917979
EPI_ISL_7711743
EPI_ISL_4194357
EPI_ISL_4299015
EPI_ISL_2180398
EPI_ISL_883997
EPI_ISL_3446717
EPI_ISL_3797310
EPI_ISL_1293063
EPI_ISL_5334387
EPI_ISL_8251299
EPI_ISL_1911669
EPI_ISL_5592813
EPI_ISL_1036208
EPI_ISL_6208004
EPI_ISL_2154424
EPI_ISL_833113
EPI_ISL_7054620
EPI_ISL_2254719
EPI_ISL_1520140
EPI_ISL_450280
EPI_ISL_2139495
EPI_ISL_475646
EPI_ISL_4417589
EPI_ISL_4106574
EPI_ISL_5332885
EPI_ISL_2101272
EPI_ISL_685126
EPI_ISL_3190369
EPI_ISL_5543197
EPI_ISL_5590074
EPI_ISL_3355554
EPI_ISL_2894824
EPI_ISL_3557140
EPI_ISL_2530216
EPI_ISL_4790269
EPI_ISL_6471733
EPI_ISL_3355747
EPI_ISL_3799839
EPI_ISL_5589501
EPI_ISL_5030688
EPI_ISL_1608444
EPI_ISL_11229380
EPI_ISL_4258669
EPI_ISL_6194226
EPI_ISL_2982216
EPI_ISL_4712588
EPI_ISL_7327385
EPI_ISL_5540736
EPI_ISL_1336732
EPI_ISL_1818828
EPI_ISL_3232159
EPI_ISL_11229658
EPI_ISL_3801434
EPI_ISL_1823517
EPI_ISL_9159855
EPI_ISL_5143198
EPI_ISL_4300708
EPI_ISL_5142896
EPI_ISL_1621712
EPI_ISL_2001145
EPI_ISL_2270848
EPI_ISL_6174236
EPI_ISL_2081960
EPI_ISL_3858150
EPI_ISL_5441774
EPI_ISL_5560535
EPI_ISL_1786314
EPI_ISL_2105293
EPI_ISL_416621
EPI_ISL_5136831
EPI_ISL_3386891
EPI_ISL_3756972
EPI_ISL_5655467
EPI_ISL_4551825
EPI_ISL_6469913
EPI_ISL_4069530
EPI_ISL_4493405
EPI_ISL_5781998
EPI_ISL_4503679
EPI_ISL_1909913
EPI_ISL_4194523
EPI_ISL_2501041
EPI_ISL_5772013
EPI_ISL_685514
EPI_ISL_5917667
EPI_ISL_2661749
EPI_ISL_2644656
EPI_ISL_4496613
EPI_ISL_6914168
EPI_ISL_498181
EPI_ISL_7139714
EPI_ISL_2835536
EPI_ISL_5742053
EPI_ISL_5633485
EPI_ISL_3506802
EPI_ISL_3690122
EPI_ISL_2293526
EPI_ISL_1626527
EPI_ISL_5460621
EPI_ISL_5032295
EPI_ISL_4342655
EPI_ISL_5587783
EPI_ISL_1911716
EPI_ISL_1599544
EPI_ISL_2333790
EPI_ISL_2484776
EPI_ISL_3749834
EPI_ISL_4574534
EPI_ISL_5597621
EPI_ISL_5567200
EPI_ISL_1360335
EPI_ISL_6000360
EPI_ISL_4549960
EPI_ISL_2156670
EPI_ISL_3021354
EPI_ISL_3874101
EPI_ISL_5541042
EPI_ISL_3506821
EPI_ISL_3477566
EPI_ISL_1685270
EPI_ISL_4298732
EPI_ISL_3342658
EPI_ISL_1299530
EPI_ISL_2801847
EPI_ISL_4006440
EPI_ISL_2324224
EPI_ISL_5686945
EPI_ISL_4236949
EPI_ISL_3543713
EPI_ISL_3259757
EPI_ISL_5304834
EPI_ISL_6684790
EPI_ISL_3904892
EPI_ISL_2835518
EPI_ISL_4199317
EPI_ISL_5781966
EPI_ISL_2673506
EPI_ISL_3988339
EPI_ISL_5194637
EPI_ISL_3858141
EPI_ISL_583465
EPI_ISL_833277
EPI_ISL_806740
EPI_ISL_4299765
EPI_ISL_2422721
EPI_ISL_4713172
EPI_ISL_5602395
EPI_ISL_5917681
EPI_ISL_5441671
EPI_ISL_1629089
EPI_ISL_4463189
EPI_ISL_2485224
EPI_ISL_1167012
EPI_ISL_688742
EPI_ISL_5570047
EPI_ISL_5598394
EPI_ISL_1293351
EPI_ISL_3038232
EPI_ISL_430079
EPI_ISL_3021404
EPI_ISL_2616467
EPI_ISL_9159673
EPI_ISL_3527642
EPI_ISL_2835306
EPI_ISL_1322171
EPI_ISL_2003119
EPI_ISL_3801601
EPI_ISL_6207098
EPI_ISL_5202723
EPI_ISL_3769367
EPI_ISL_3460231
EPI_ISL_4106508
EPI_ISL_4171262
EPI_ISL_2732235
EPI_ISL_482688
EPI_ISL_3999935
EPI_ISL_459874
EPI_ISL_689295
EPI_ISL_3979616
EPI_ISL_3545878
EPI_ISL_2434149
EPI_ISL_3540068
EPI_ISL_2402169
EPI_ISL_4299427
EPI_ISL_4824818
EPI_ISL_3153445
EPI_ISL_660176
EPI_ISL_4346231
EPI_ISL_2894808
EPI_ISL_4717114
EPI_ISL_4237219
EPI_ISL_1231741
EPI_ISL_7711706
EPI_ISL_5030681
EPI_ISL_1785139
EPI_ISL_6031826
EPI_ISL_9373822
EPI_ISL_4748007
EPI_ISL_1299565
EPI_ISL_3230926
EPI_ISL_634997
EPI_ISL_2009176
EPI_ISL_2835736
EPI_ISL_3804304
EPI_ISL_4895276
EPI_ISL_1655010
EPI_ISL_1190897
EPI_ISL_3265455
EPI_ISL_5106663
EPI_ISL_3275382
EPI_ISL_4550792
EPI_ISL_1401134
EPI_ISL_5304817
EPI_ISL_2495690
EPI_ISL_3915056
EPI_ISL_3803737
EPI_ISL_10957393
EPI_ISL_3076773
EPI_ISL_3846657
EPI_ISL_3544030
EPI_ISL_5241061
EPI_ISL_2756521
EPI_ISL_1060412
EPI_ISL_4878563
EPI_ISL_2789847
EPI_ISL_4255355
EPI_ISL_6105148
EPI_ISL_2859115
EPI_ISL_5542180
EPI_ISL_1821622
EPI_ISL_6051002
EPI_ISL_8090662
EPI_ISL_4917707
EPI_ISL_4255312
EPI_ISL_2285132
EPI_ISL_9708689
EPI_ISL_4503832
EPI_ISL_4886584
EPI_ISL_2105513
EPI_ISL_2107269
EPI_ISL_2293374
EPI_ISL_5063184
EPI_ISL_3317929
EPI_ISL_3570980
EPI_ISL_4600781
EPI_ISL_4101564
EPI_ISL_7159805
EPI_ISL_4194626
EPI_ISL_3506633
EPI_ISL_6207371
EPI_ISL_689344
EPI_ISL_3347860
EPI_ISL_2154035
EPI_ISL_4633196
EPI_ISL_3031835
EPI_ISL_3347902
EPI_ISL_684513
EPI_ISL_6775721
EPI_ISL_8582071
EPI_ISL_7812958
EPI_ISL_1470209
EPI_ISL_5863487
EPI_ISL_3547097
EPI_ISL_3757239
EPI_ISL_1406611
EPI_ISL_5687729
EPI_ISL_1096133
EPI_ISL_5051383
EPI_ISL_2501307
EPI_ISL_1366686
EPI_ISL_5266473
EPI_ISL_954810
EPI_ISL_2942891
EPI_ISL_5682448
EPI_ISL_1463460
EPI_ISL_5802972
EPI_ISL_3071855
EPI_ISL_2196255
EPI_ISL_687763
EPI_ISL_8048125
EPI_ISL_2231153
EPI_ISL_2189222
EPI_ISL_7326963
EPI_ISL_2226321
EPI_ISL_4998377
EPI_ISL_6810356
EPI_ISL_5924008
EPI_ISL_2841933
EPI_ISL_4824719
EPI_ISL_1623016
EPI_ISL_5543769
EPI_ISL_912847
EPI_ISL_2402145
EPI_ISL_2835441
EPI_ISL_5589934
EPI_ISL_2464088
EPI_ISL_2611998
EPI_ISL_685054
EPI_ISL_2967793
EPI_ISL_4778774
EPI_ISL_3543552
EPI_ISL_3920689
EPI_ISL_1627429
EPI_ISL_1853341
EPI_ISL_431783
EPI_ISL_2559354
EPI_ISL_6691005
EPI_ISL_3542856
EPI_ISL_2496010
EPI_ISL_2455960
EPI_ISL_692298
EPI_ISL_5809994
EPI_ISL_6104321
EPI_ISL_1732016
EPI_ISL_1416955
EPI_ISL_699894
EPI_ISL_4031513
EPI_ISL_2854105
EPI_ISL_5054123
EPI_ISL_6901541
EPI_ISL_3245991
EPI_ISL_1288317
EPI_ISL_4742039
EPI_ISL_5194180
EPI_ISL_5686892
EPI_ISL_1909894
EPI_ISL_2774112
EPI_ISL_2617634
EPI_ISL_1853388
EPI_ISL_6102296
EPI_ISL_2389638
EPI_ISL_2955628
EPI_ISL_1401235
EPI_ISL_1301560
EPI_ISL_3230767
EPI_ISL_1321792
EPI_ISL_1811544
EPI_ISL_4918395
EPI_ISL_4273292
EPI_ISL_2402202
EPI_ISL_4461551
EPI_ISL_5598524
EPI_ISL_3804161
EPI_ISL_3543734
EPI_ISL_1685311
EPI_ISL_1117838
EPI_ISL_690069
EPI_ISL_4878875
EPI_ISL_1259108
EPI_ISL_5779802
EPI_ISL_6101498
EPI_ISL_2788769
EPI_ISL_3824151
EPI_ISL_1296281
EPI_ISL_1262906
EPI_ISL_4548985
EPI_ISL_2107277
EPI_ISL_5686997
EPI_ISL_5822710
EPI_ISL_2003123
EPI_ISL_479843
EPI_ISL_9612985
EPI_ISL_4056285
EPI_ISL_2091330
EPI_ISL_2095931
EPI_ISL_5686917
EPI_ISL_1623072
EPI_ISL_3320355
EPI_ISL_2709751
EPI_ISL_4205880
EPI_ISL_687192
EPI_ISL_1319348
EPI_ISL_3316173
EPI_ISL_3923995
EPI_ISL_2180402
EPI_ISL_2820300
EPI_ISL_1622412
EPI_ISL_5892466
EPI_ISL_5441637
EPI_ISL_686715
EPI_ISL_1960341
EPI_ISL_2621366
EPI_ISL_1036413
EPI_ISL_3543998
EPI_ISL_3089095
EPI_ISL_684677
EPI_ISL_5945804
EPI_ISL_1533691
EPI_ISL_2779403
EPI_ISL_1288493
EPI_ISL_3799765
EPI_ISL_1623784
EPI_ISL_5002682
EPI_ISL_2791006
EPI_ISL_4260410
EPI_ISL_4895315
EPI_ISL_2612041
EPI_ISL_688053
EPI_ISL_4879144
EPI_ISL_1554936
EPI_ISL_3265415
EPI_ISL_4917954
EPI_ISL_1855860
EPI_ISL_699917
EPI_ISL_3996733
EPI_ISL_1733029
EPI_ISL_1081197
EPI_ISL_4920264
EPI_ISL_4951145
EPI_ISL_2788758
EPI_ISL_3990103
EPI_ISL_1859382
EPI_ISL_3219587
EPI_ISL_2835314
EPI_ISL_2270925
EPI_ISL_5196298
EPI_ISL_2982191
EPI_ISL_5850759
EPI_ISL_877126
EPI_ISL_2231506
EPI_ISL_5142717
EPI_ISL_5881790
EPI_ISL_9159678
EPI_ISL_4803558
EPI_ISL_1171622
EPI_ISL_4742290
EPI_ISL_3232224
EPI_ISL_3317899
EPI_ISL_2427181
EPI_ISL_2887632
EPI_ISL_5570912
EPI_ISL_2340938
EPI_ISL_2180078
EPI_ISL_4061330
EPI_ISL_3307599
EPI_ISL_4715603
EPI_ISL_1910435
EPI_ISL_4549077
EPI_ISL_6196182
EPI_ISL_5936772
EPI_ISL_2835795
EPI_ISL_3506869
EPI_ISL_7570288
EPI_ISL_1319455
EPI_ISL_6271366
EPI_ISL_804969
EPI_ISL_420057
EPI_ISL_5845557
EPI_ISL_1731894
EPI_ISL_690424
EPI_ISL_6332762
EPI_ISL_3298334
EPI_ISL_1711976
EPI_ISL_2611985
EPI_ISL_11229486
EPI_ISL_3545787
EPI_ISL_689399
EPI_ISL_4503980
EPI_ISL_5944650
EPI_ISL_5552802
EPI_ISL_3505816
EPI_ISL_1111122
EPI_ISL_2171230
EPI_ISL_4549121
EPI_ISL_3342003
EPI_ISL_654819
EPI_ISL_3543685
EPI_ISL_2492437
EPI_ISL_2272861
EPI_ISL_4549892
EPI_ISL_2231269
EPI_ISL_3557065
EPI_ISL_1608538
EPI_ISL_2940384
EPI_ISL_2422900
EPI_ISL_2617656
EPI_ISL_4550119
EPI_ISL_3214851
EPI_ISL_515551
EPI_ISL_7241678
EPI_ISL_2532365
EPI_ISL_11356556
EPI_ISL_3805520
EPI_ISL_4171794
EPI_ISL_1582752
EPI_ISL_4546623
EPI_ISL_1470224
EPI_ISL_4299440
EPI_ISL_2232717
EPI_ISL_760046
EPI_ISL_4348840
EPI_ISL_5540452
EPI_ISL_5063273
EPI_ISL_6703041
EPI_ISL_691271
EPI_ISL_3355793
EPI_ISL_1168550
EPI_ISL_7813164
EPI_ISL_3459930
EPI_ISL_5265210
EPI_ISL_1821242
EPI_ISL_6032079
EPI_ISL_5332232
EPI_ISL_482760
EPI_ISL_480214
EPI_ISL_7329560
EPI_ISL_4029623
EPI_ISL_2501028
EPI_ISL_542228
EPI_ISL_6207847
EPI_ISL_3155594
EPI_ISL_3214807
EPI_ISL_5879569
EPI_ISL_1209331
EPI_ISL_1786249
EPI_ISL_3904974
EPI_ISL_5936753
EPI_ISL_5556821
EPI_ISL_3804387
EPI_ISL_1069211
EPI_ISL_3557238
EPI_ISL_691536
EPI_ISL_1628940
EPI_ISL_2779180
EPI_ISL_1580633
EPI_ISL_3459404
EPI_ISL_2090887
EPI_ISL_5628162
EPI_ISL_3757100
EPI_ISL_6101756
EPI_ISL_1588242
EPI_ISL_2382070
EPI_ISL_2107117
EPI_ISL_9361755
EPI_ISL_686947
EPI_ISL_2601460
EPI_ISL_4237301
EPI_ISL_1416831
EPI_ISL_5540101
EPI_ISL_4058315
EPI_ISL_1745692
EPI_ISL_6227475
EPI_ISL_2544517
EPI_ISL_1786287
EPI_ISL_4006374
EPI_ISL_862855
EPI_ISL_1587899
EPI_ISL_690661
EPI_ISL_687909
EPI_ISL_3153504
EPI_ISL_3261050
EPI_ISL_418227
EPI_ISL_688632
EPI_ISL_2543612
EPI_ISL_4998448
EPI_ISL_3904949
EPI_ISL_6000410
EPI_ISL_7613789
EPI_ISL_4096794
EPI_ISL_3317888
EPI_ISL_9708686
EPI_ISL_5561151
EPI_ISL_5936721
EPI_ISL_7326199
EPI_ISL_3805454
EPI_ISL_2081976
EPI_ISL_3717564
EPI_ISL_5590483
EPI_ISL_3233070
EPI_ISL_1791497
EPI_ISL_2646207
EPI_ISL_3543729
EPI_ISL_6332669
EPI_ISL_2931840
EPI_ISL_7613881
EPI_ISL_6115854
EPI_ISL_3154046
EPI_ISL_4731304
EPI_ISL_2091395
EPI_ISL_5542770
EPI_ISL_692062
EPI_ISL_872290
EPI_ISL_1336757
EPI_ISL_5540065
EPI_ISL_1166933
EPI_ISL_447281
EPI_ISL_430740
EPI_ISL_539497
EPI_ISL_7326609
EPI_ISL_1686248
EPI_ISL_6102288
EPI_ISL_3805673
EPI_ISL_3769259
EPI_ISL_802764
EPI_ISL_2629085
EPI_ISL_4416362
EPI_ISL_2341013
EPI_ISL_3532574
EPI_ISL_3797168
EPI_ISL_3999852
EPI_ISL_4006422
EPI_ISL_3532700
EPI_ISL_5881269
EPI_ISL_5441486
EPI_ISL_6097869
EPI_ISL_2841945
EPI_ISL_1711983
EPI_ISL_2364490
EPI_ISL_3410187
EPI_ISL_513149
EPI_ISL_542442
EPI_ISL_4545813
EPI_ISL_3118368
EPI_ISL_3801459
EPI_ISL_2617670
EPI_ISL_913505
EPI_ISL_5855132
EPI_ISL_754206
EPI_ISL_2828015
EPI_ISL_2180330
EPI_ISL_4185147
EPI_ISL_5567727
EPI_ISL_4603240
EPI_ISL_9159611
EPI_ISL_1262865
EPI_ISL_1490237
EPI_ISL_3155365
EPI_ISL_5566389
EPI_ISL_5306583
EPI_ISL_4731474
EPI_ISL_2155303
EPI_ISL_1621762
EPI_ISL_699958
EPI_ISL_3512987
EPI_ISL_3923740
EPI_ISL_1443888
EPI_ISL_3374151
EPI_ISL_3804111
EPI_ISL_5739005
EPI_ISL_4545789
EPI_ISL_5332163
EPI_ISL_4006262
EPI_ISL_2625973
EPI_ISL_660201
EPI_ISL_7326567
EPI_ISL_1118056
EPI_ISL_1755093
EPI_ISL_686438
EPI_ISL_5265515
EPI_ISL_2095871
EPI_ISL_5536762
EPI_ISL_2887576
EPI_ISL_1401213
EPI_ISL_5306578
EPI_ISL_4073231
EPI_ISL_3347904
EPI_ISL_5194156
EPI_ISL_3507081
EPI_ISL_9196026
EPI_ISL_1403575
EPI_ISL_5265079
EPI_ISL_3355502
EPI_ISL_2964621
EPI_ISL_1708513
EPI_ISL_10994510
EPI_ISL_569868
EPI_ISL_1786232
EPI_ISL_685840
EPI_ISL_3506901
EPI_ISL_3167154
EPI_ISL_501224
EPI_ISL_2188878
EPI_ISL_684582
EPI_ISL_3919774
EPI_ISL_2226319
EPI_ISL_4633209
EPI_ISL_3542769
EPI_ISL_1623075
EPI_ISL_6031211
EPI_ISL_3757394
EPI_ISL_2495684
EPI_ISL_8509426
EPI_ISL_2690149
EPI_ISL_718143
EPI_ISL_5687759
EPI_ISL_6227329
EPI_ISL_476859
EPI_ISL_1111038
EPI_ISL_4298926
EPI_ISL_2140821
EPI_ISL_5143241
EPI_ISL_2312682
EPI_ISL_906769
EPI_ISL_5503083
EPI_ISL_1469243
EPI_ISL_2232712
EPI_ISL_2621301
EPI_ISL_5945667
EPI_ISL_3664353
EPI_ISL_2942905
EPI_ISL_685251
EPI_ISL_4199315
EPI_ISL_4951654
EPI_ISL_6102253
EPI_ISL_3979614
EPI_ISL_934999
EPI_ISL_4743434
EPI_ISL_480232
EPI_ISL_2361913
EPI_ISL_4559577
EPI_ISL_1821657
EPI_ISL_2379015
EPI_ISL_796038
EPI_ISL_5782014
EPI_ISL_3570961
EPI_ISL_2544864
EPI_ISL_1391238
EPI_ISL_811182
EPI_ISL_3401880
EPI_ISL_1315611
EPI_ISL_1279417
EPI_ISL_1588101
EPI_ISL_1685994
EPI_ISL_690448
EPI_ISL_1544141
EPI_ISL_4271130
EPI_ISL_2139912
EPI_ISL_5854716
EPI_ISL_2779018
EPI_ISL_3356288
EPI_ISL_1180799
EPI_ISL_5144536
EPI_ISL_6207761
EPI_ISL_5598719
EPI_ISL_6854892
EPI_ISL_3999655
EPI_ISL_685202
EPI_ISL_1060576
EPI_ISL_1623057
EPI_ISL_1381315
EPI_ISL_689562
EPI_ISL_3825428
EPI_ISL_5196266
EPI_ISL_5851004
EPI_ISL_5687851
EPI_ISL_5738857
EPI_ISL_509373
EPI_ISL_4878856
EPI_ISL_690047
EPI_ISL_2308697
EPI_ISL_4185280
EPI_ISL_3031300
EPI_ISL_3923919
EPI_ISL_2861296
EPI_ISL_4206914
EPI_ISL_2920687
EPI_ISL_2942387
EPI_ISL_3980460
EPI_ISL_2663366
EPI_ISL_1731566
EPI_ISL_687300
EPI_ISL_685793
EPI_ISL_2180297
EPI_ISL_2001327
EPI_ISL_7139281
EPI_ISL_2143417
EPI_ISL_685256
EPI_ISL_4503630
EPI_ISL_4171906
EPI_ISL_3691405
EPI_ISL_2790953
EPI_ISL_6158184
EPI_ISL_1627343
EPI_ISL_3690221
EPI_ISL_5144568
EPI_ISL_4063199
EPI_ISL_6125730
EPI_ISL_1502540
EPI_ISL_4171887
EPI_ISL_5265065
EPI_ISL_5598308
EPI_ISL_940999
EPI_ISL_3506672
EPI_ISL_6104260
EPI_ISL_1580519
EPI_ISL_2757800
EPI_ISL_688507
EPI_ISL_1823485
EPI_ISL_1502115
EPI_ISL_1533070
EPI_ISL_687069
EPI_ISL_11356569
EPI_ISL_5551742
EPI_ISL_6207492
EPI_ISL_1401324
EPI_ISL_5265125
EPI_ISL_3546553
EPI_ISL_4998380
EPI_ISL_2001441
EPI_ISL_6814879
EPI_ISL_4503668
EPI_ISL_2180384
EPI_ISL_1401132
EPI_ISL_6471827
EPI_ISL_6425337
EPI_ISL_2710841
EPI_ISL_833268
EPI_ISL_4204966
EPI_ISL_4879173
EPI_ISL_8004540
EPI_ISL_2835503
EPI_ISL_4397724
EPI_ISL_4920275
EPI_ISL_2924138
EPI_ISL_4466946
EPI_ISL_691603
EPI_ISL_2231358
EPI_ISL_4895367
EPI_ISL_685609
EPI_ISL_3089257
EPI_ISL_613546
EPI_ISL_1111128
EPI_ISL_1020282
EPI_ISL_690600
EPI_ISL_3982158
EPI_ISL_940864
EPI_ISL_688450
EPI_ISL_3999834
EPI_ISL_4171648
EPI_ISL_2671521
EPI_ISL_6092187
EPI_ISL_1501263
EPI_ISL_686361
EPI_ISL_686081
EPI_ISL_5417375
EPI_ISL_2612650
EPI_ISL_3982173
EPI_ISL_1594445
EPI_ISL_6102769
EPI_ISL_3804450
EPI_ISL_2312763
EPI_ISL_4731342
EPI_ISL_2985454
EPI_ISL_5317668
EPI_ISL_2627491
EPI_ISL_492002
EPI_ISL_7711642
EPI_ISL_6031194
EPI_ISL_3020443
EPI_ISL_5850792
EPI_ISL_4710321
EPI_ISL_1117879
EPI_ISL_5921323
EPI_ISL_5061957
EPI_ISL_6698235
EPI_ISL_1821610
EPI_ISL_6195151
EPI_ISL_6207867
EPI_ISL_1180791
EPI_ISL_4879099
EPI_ISL_5394005
EPI_ISL_5304860
EPI_ISL_6575523
EPI_ISL_2495664
EPI_ISL_1686067
EPI_ISL_5851028
EPI_ISL_691982
EPI_ISL_5540152
EPI_ISL_5142772
EPI_ISL_2420640
EPI_ISL_690395
EPI_ISL_2231254
EPI_ISL_2841940
EPI_ISL_3804371
EPI_ISL_5107572
EPI_ISL_7935577
EPI_ISL_5738981
EPI_ISL_3370741
EPI_ISL_956314
EPI_ISL_1284247
EPI_ISL_7328657
EPI_ISL_515843
EPI_ISL_5540770
EPI_ISL_1823494
EPI_ISL_6207845
EPI_ISL_5741054
EPI_ISL_5142861
EPI_ISL_2629053
EPI_ISL_479921
EPI_ISL_5914906
EPI_ISL_6207600
EPI_ISL_954015
EPI_ISL_4006448
EPI_ISL_1406615
EPI_ISL_4878582
EPI_ISL_1580555
EPI_ISL_3230772
EPI_ISL_3733984
EPI_ISL_3799751
EPI_ISL_5146911
EPI_ISL_5945558
EPI_ISL_2600553
EPI_ISL_4255507
EPI_ISL_1960515
EPI_ISL_3219644
EPI_ISL_690538
EPI_ISL_2180096
EPI_ISL_5142974
EPI_ISL_4918786
EPI_ISL_2839342
EPI_ISL_2629104
EPI_ISL_5937041
EPI_ISL_1911047
EPI_ISL_3219635
EPI_ISL_4412075
EPI_ISL_1841136
EPI_ISL_3737258
EPI_ISL_5918380
EPI_ISL_5144690
EPI_ISL_1171642
EPI_ISL_4194376
EPI_ISL_2340945
EPI_ISL_2958764
EPI_ISL_3804130
EPI_ISL_9160009
EPI_ISL_2214676
EPI_ISL_3153424
EPI_ISL_1544134
EPI_ISL_1111155
EPI_ISL_2101115
EPI_ISL_5741787
EPI_ISL_5855083
EPI_ISL_2003127
EPI_ISL_4006296
EPI_ISL_7327003
EPI_ISL_861678
EPI_ISL_4601665
EPI_ISL_4969127
EPI_ISL_1469282
EPI_ISL_4255435
EPI_ISL_2137020
EPI_ISL_4137446
EPI_ISL_7812949
EPI_ISL_2982122
EPI_ISL_1035916
EPI_ISL_2189381
EPI_ISL_602681
EPI_ISL_5936666
EPI_ISL_2920752
EPI_ISL_2180158
EPI_ISL_3375512
EPI_ISL_7329433
EPI_ISL_4508327
EPI_ISL_3904885
EPI_ISL_4411333
EPI_ISL_671477
EPI_ISL_872247
EPI_ISL_1055755
EPI_ISL_3031305
EPI_ISL_1360360
EPI_ISL_6115542
EPI_ISL_686397
EPI_ISL_6963552
EPI_ISL_4917723
EPI_ISL_1036386
EPI_ISL_3543834
EPI_ISL_2547024
EPI_ISL_2139513
EPI_ISL_1841194
EPI_ISL_3347926
EPI_ISL_2663169
EPI_ISL_2235315
EPI_ISL_1607978
EPI_ISL_4881968
EPI_ISL_5054060
EPI_ISL_833267
EPI_ISL_1111195
EPI_ISL_687120
EPI_ISL_1993988
EPI_ISL_2340866
EPI_ISL_5555335
EPI_ISL_860843
EPI_ISL_6207868
EPI_ISL_4949894
EPI_ISL_2490409
EPI_ISL_2422845
EPI_ISL_8401624
EPI_ISL_6158340
EPI_ISL_513167
EPI_ISL_1465609
EPI_ISL_5462141
EPI_ISL_4998541
EPI_ISL_837700
EPI_ISL_684805
EPI_ISL_1231591
EPI_ISL_2155732
EPI_ISL_700308
EPI_ISL_5717647
EPI_ISL_6031127
EPI_ISL_2601600
EPI_ISL_3938686
EPI_ISL_2099405
EPI_ISL_4716025
EPI_ISL_2985535
EPI_ISL_3805469
EPI_ISL_3543676
EPI_ISL_981370
EPI_ISL_2029846
EPI_ISL_4171625
EPI_ISL_2919219
EPI_ISL_7326828
EPI_ISL_5887062
EPI_ISL_2360253
EPI_ISL_5395702
EPI_ISL_3386875
EPI_ISL_2942505
EPI_ISL_490112
EPI_ISL_1910089
EPI_ISL_1336342
EPI_ISL_1233231
EPI_ISL_2293536
EPI_ISL_1288494
EPI_ISL_1340809
EPI_ISL_535434
EPI_ISL_941010
EPI_ISL_5304882
EPI_ISL_479487
EPI_ISL_2530319
EPI_ISL_4510703
EPI_ISL_1752589
EPI_ISL_824578
EPI_ISL_5717725
EPI_ISL_2188857
EPI_ISL_1457790
EPI_ISL_2495691
EPI_ISL_3307480
EPI_ISL_2691123
EPI_ISL_447537
EPI_ISL_700284
EPI_ISL_1700590
EPI_ISL_692647
EPI_ISL_3410585
EPI_ISL_6691538
EPI_ISL_2100968
EPI_ISL_2312667
EPI_ISL_2131494
EPI_ISL_3546149
EPI_ISL_2492427
EPI_ISL_2801566
EPI_ISL_5568220
EPI_ISL_4601232
EPI_ISL_1018155
EPI_ISL_4917714
EPI_ISL_7901197
EPI_ISL_4493191
EPI_ISL_5030717
EPI_ISL_1585411
EPI_ISL_660555
EPI_ISL_3805498
EPI_ISL_5588248
EPI_ISL_6115761
EPI_ISL_5545987
EPI_ISL_1251088
EPI_ISL_1516953
EPI_ISL_2559267
EPI_ISL_1824681
EPI_ISL_1804840
EPI_ISL_2180430
EPI_ISL_4194606
EPI_ISL_6271285
EPI_ISL_4741603
EPI_ISL_7570001
EPI_ISL_955242
EPI_ISL_7139264
EPI_ISL_2801918
EPI_ISL_1039698
EPI_ISL_732673
EPI_ISL_4731378
EPI_ISL_5428202
EPI_ISL_1785171
EPI_ISL_5590013
EPI_ISL_1018156
EPI_ISL_2153744
EPI_ISL_2681223
EPI_ISL_692290
EPI_ISL_5143164
EPI_ISL_6910526
EPI_ISL_477191
EPI_ISL_7710047
EPI_ISL_3306086
EPI_ISL_2399739
EPI_ISL_2189534
EPI_ISL_583898
EPI_ISL_3540074
EPI_ISL_2339266
EPI_ISL_2153791
EPI_ISL_3923804
EPI_ISL_5890999
EPI_ISL_1169057
EPI_ISL_4061037
EPI_ISL_3477569
EPI_ISL_1302926
EPI_ISL_6103617
EPI_ISL_4072397
EPI_ISL_5541578
EPI_ISL_5417456
EPI_ISL_5389634
EPI_ISL_1831681
EPI_ISL_5740646
EPI_ISL_754199
EPI_ISL_4603243
EPI_ISL_3316280
EPI_ISL_7326918
EPI_ISL_5686775
EPI_ISL_2140870
EPI_ISL_5095405
EPI_ISL_4000010
EPI_ISL_1577922
EPI_ISL_480124
EPI_ISL_5918213
EPI_ISL_2140839
EPI_ISL_6227362
EPI_ISL_5855217
EPI_ISL_475579
EPI_ISL_688116
EPI_ISL_5851108
EPI_ISL_910015
EPI_ISL_1960249
EPI_ISL_2887543
EPI_ISL_1250971
EPI_ISL_1517097
EPI_ISL_3691394
EPI_ISL_5590016
EPI_ISL_5317762
EPI_ISL_2103389
EPI_ISL_1501249
EPI_ISL_5588272
EPI_ISL_3915135
EPI_ISL_2374453
EPI_ISL_5104004
EPI_ISL_5055154
EPI_ISL_3797362
EPI_ISL_4255339
EPI_ISL_9373963
EPI_ISL_2399549
EPI_ISL_2490585
EPI_ISL_3259735
EPI_ISL_684665
EPI_ISL_6315866
EPI_ISL_2937829
EPI_ISL_1279415
EPI_ISL_4716089
EPI_ISL_2231449
EPI_ISL_8311679
EPI_ISL_1608282
EPI_ISL_3153435
EPI_ISL_2038930
EPI_ISL_691572
EPI_ISL_4206971
EPI_ISL_8251330
EPI_ISL_3253426
EPI_ISL_3824539
EPI_ISL_3805626
EPI_ISL_965926
EPI_ISL_496537
EPI_ISL_2535457
EPI_ISL_2194220
EPI_ISL_4790362
EPI_ISL_4740406
EPI_ISL_2982147
EPI_ISL_3307595
EPI_ISL_3386869
EPI_ISL_1231639
EPI_ISL_5918392
EPI_ISL_2490575
EPI_ISL_560640
EPI_ISL_7132997
EPI_ISL_1250969
EPI_ISL_2835755
EPI_ISL_450250
EPI_ISL_3100121
EPI_ISL_479832
EPI_ISL_3801469
EPI_ISL_6482017
EPI_ISL_9159940
EPI_ISL_2105394
EPI_ISL_2491653
EPI_ISL_447803
EPI_ISL_1401435
EPI_ISL_6104982
EPI_ISL_1435808
EPI_ISL_514440
EPI_ISL_2835061
EPI_ISL_2612573
EPI_ISL_7140049
EPI_ISL_5937046
EPI_ISL_4344823
EPI_ISL_1969682
EPI_ISL_498166
EPI_ISL_5502795
EPI_ISL_755651
EPI_ISL_1018249
EPI_ISL_689533
EPI_ISL_5428806
EPI_ISL_3101245
EPI_ISL_2308699
EPI_ISL_5545139
EPI_ISL_2693944
EPI_ISL_3904941
EPI_ISL_4549089
EPI_ISL_4917988
EPI_ISL_1544150
EPI_ISL_3046083
EPI_ISL_2427366
EPI_ISL_2709704
EPI_ISL_3671886
EPI_ISL_2835758
EPI_ISL_3805739
EPI_ISL_458112
EPI_ISL_5738884
EPI_ISL_2158157
EPI_ISL_2614420
EPI_ISL_6530697
EPI_ISL_5659497
EPI_ISL_4172385
EPI_ISL_4106566
EPI_ISL_4171573
EPI_ISL_528715
EPI_ISL_5736695
EPI_ISL_5890549
EPI_ISL_4917905
EPI_ISL_6103872
EPI_ISL_2811879
EPI_ISL_3990238
EPI_ISL_699661
EPI_ISL_5845746
EPI_ISL_6603666
EPI_ISL_3410556
EPI_ISL_5945421
EPI_ISL_5417520
EPI_ISL_2374195
EPI_ISL_4261459
EPI_ISL_4879154
EPI_ISL_3241786
EPI_ISL_995374
EPI_ISL_6692048
EPI_ISL_860917
EPI_ISL_6937859
EPI_ISL_2859029
EPI_ISL_4951090
EPI_ISL_4550060
EPI_ISL_1655979
EPI_ISL_6227438
EPI_ISL_2773988
EPI_ISL_1501253
EPI_ISL_1622360
EPI_ISL_491988
EPI_ISL_3769013
EPI_ISL_515871
EPI_ISL_3757054
EPI_ISL_3219728
EPI_ISL_3046572
EPI_ISL_2324356
EPI_ISL_1360370
EPI_ISL_1085726
EPI_ISL_8004943
EPI_ISL_6570925
EPI_ISL_4106588
EPI_ISL_3546156
EPI_ISL_3920142
EPI_ISL_2811871
EPI_ISL_4106537
EPI_ISL_4503888
EPI_ISL_3010182
EPI_ISL_3023953
EPI_ISL_913055
EPI_ISL_4199359
EPI_ISL_4711870
EPI_ISL_5458885
EPI_ISL_5428169
EPI_ISL_6633718
EPI_ISL_5104205
EPI_ISL_7876607
EPI_ISL_2779463
EPI_ISL_7494406
EPI_ISL_692666
EPI_ISL_6361226
EPI_ISL_3307742
EPI_ISL_1262735
EPI_ISL_7775376
EPI_ISL_4255340
EPI_ISL_687363
EPI_ISL_3915129
EPI_ISL_10957349
EPI_ISL_2621369
EPI_ISL_4741052
EPI_ISL_5914925
EPI_ISL_2483620
EPI_ISL_3098741
EPI_ISL_5881280
EPI_ISL_2612642
EPI_ISL_3021361
EPI_ISL_4853572
EPI_ISL_691164
EPI_ISL_3031533
EPI_ISL_660200
EPI_ISL_5159369
EPI_ISL_2340968
EPI_ISL_4493502
EPI_ISL_437189
EPI_ISL_2709277
EPI_ISL_1628811
EPI_ISL_1821476
EPI_ISL_1785077
EPI_ISL_6195972
EPI_ISL_1443877
EPI_ISL_1732001
EPI_ISL_4073264
EPI_ISL_3045969
EPI_ISL_2790924
EPI_ISL_5303910
EPI_ISL_4006302
EPI_ISL_7310150
EPI_ISL_5553587
EPI_ISL_1013289
EPI_ISL_5194141
EPI_ISL_5540222
EPI_ISL_6471941
EPI_ISL_1936142
EPI_ISL_4772359
EPI_ISL_5686878
EPI_ISL_2293495
EPI_ISL_8652706
EPI_ISL_513173
EPI_ISL_4255450
EPI_ISL_2894703
EPI_ISL_1656140
EPI_ISL_515654
EPI_ISL_1301609
EPI_ISL_2379207
EPI_ISL_6120926
EPI_ISL_2790867
EPI_ISL_4106481
EPI_ISL_2272817
EPI_ISL_2232802
EPI_ISL_2835457
EPI_ISL_2171205
EPI_ISL_6207490
EPI_ISL_3805559
EPI_ISL_2161797
EPI_ISL_6721710
EPI_ISL_3506880
EPI_ISL_2399657
EPI_ISL_1686109
EPI_ISL_6031291
EPI_ISL_1911880
