# Supplementary material for: Unsupervised outlier detection applied to SARS-CoV-2 nucleotide sequences can identify sequences of common variants and other variants of interest
Source: BMC Bioinformatics. 2022 Dec 19;23:547. doi: 10.1186/s12859-022-05105-y (PMC9761049; doi:10.1186/s12859-022-05105-y)
Supplement: Supplementary file 1 — Additional file 1. Lists of GISAID IDs for the two reference datasets (simulating the time before the emergence of a new variant and the onset of a new variant) for each variant under consideration in the article (alpha, beta, delta, gamma, GH, lambda, mu, omicron). [file 12859_2022_5105_MOESM1_ESM.zip › sequences/gamma_onset]

EPI_ISL_6194270
EPI_ISL_452211
EPI_ISL_542432
EPI_ISL_1060407
EPI_ISL_7956767
EPI_ISL_2155645
EPI_ISL_1629222
EPI_ISL_688880
EPI_ISL_2140838
EPI_ISL_691714
EPI_ISL_677673
EPI_ISL_872326
EPI_ISL_1366673
EPI_ISL_1201507
EPI_ISL_806775
EPI_ISL_1262830
EPI_ISL_1166910
EPI_ISL_871991
EPI_ISL_493336
EPI_ISL_690335
EPI_ISL_648658
EPI_ISL_5142881
EPI_ISL_940913
EPI_ISL_687033
EPI_ISL_2324261
EPI_ISL_2958741
EPI_ISL_1190897
EPI_ISL_1502928
EPI_ISL_1233555
EPI_ISL_687091
EPI_ISL_1259051
EPI_ISL_2312928
EPI_ISL_5917724
EPI_ISL_824660
EPI_ISL_479989
EPI_ISL_1039157
EPI_ISL_1110988
EPI_ISL_3799817
EPI_ISL_11229388
EPI_ISL_735399
EPI_ISL_1352038
EPI_ISL_1117920
EPI_ISL_535416
EPI_ISL_5142766
EPI_ISL_542376
EPI_ISL_2015139
EPI_ISL_1117521
EPI_ISL_686642
EPI_ISL_2614658
EPI_ISL_1916430
EPI_ISL_1340812
EPI_ISL_689084
EPI_ISL_4251942
EPI_ISL_895844
EPI_ISL_516763
EPI_ISL_1180880
EPI_ISL_913043
EPI_ISL_689997
EPI_ISL_2231434
EPI_ISL_4888477
EPI_ISL_477156
EPI_ISL_6261879
EPI_ISL_525422
EPI_ISL_1672424
EPI_ISL_912576
EPI_ISL_482673
EPI_ISL_539782
EPI_ISL_2835490
EPI_ISL_2835535
EPI_ISL_2231372
EPI_ISL_940973
EPI_ISL_1301890
EPI_ISL_1608169
EPI_ISL_1233440
EPI_ISL_671449
EPI_ISL_1301555
EPI_ISL_2835337
EPI_ISL_5589518
EPI_ISL_1532264
EPI_ISL_1805745
EPI_ISL_2422849
EPI_ISL_467050
EPI_ISL_3386400
EPI_ISL_2422906
EPI_ISL_480149
EPI_ISL_631558
EPI_ISL_5598569
EPI_ISL_684770
EPI_ISL_2399575
EPI_ISL_2156460
EPI_ISL_421502
EPI_ISL_513264
EPI_ISL_1620548
EPI_ISL_1710854
EPI_ISL_684205
EPI_ISL_1911069
EPI_ISL_2694590
EPI_ISL_1020241
EPI_ISL_11229102
EPI_ISL_1416355
EPI_ISL_985018
EPI_ISL_690492
EPI_ISL_909693
EPI_ISL_1040830
EPI_ISL_872916
EPI_ISL_1259152
EPI_ISL_5441428
EPI_ISL_690743
EPI_ISL_4211289
EPI_ISL_1013338
EPI_ISL_11229601
EPI_ISL_5589925
EPI_ISL_2710012
EPI_ISL_2155845
EPI_ISL_1168491
EPI_ISL_1299550
EPI_ISL_1500971
EPI_ISL_685465
EPI_ISL_1251007
EPI_ISL_1401378
EPI_ISL_1279299
EPI_ISL_688696
EPI_ISL_718154
EPI_ISL_1627348
EPI_ISL_5143251
EPI_ISL_5736645
EPI_ISL_2171143
EPI_ISL_5196760
EPI_ISL_602767
EPI_ISL_1111019
EPI_ISL_1279289
EPI_ISL_1251083
EPI_ISL_2690169
EPI_ISL_1040839
EPI_ISL_450724
EPI_ISL_5918324
EPI_ISL_2342585
EPI_ISL_1381149
EPI_ISL_3410790
EPI_ISL_1301885
EPI_ISL_2790802
EPI_ISL_1118164
EPI_ISL_937187
EPI_ISL_2105338
EPI_ISL_479853
EPI_ISL_688284
EPI_ISL_833276
EPI_ISL_457705
EPI_ISL_11229103
EPI_ISL_979804
EPI_ISL_692510
EPI_ISL_660213
EPI_ISL_5143040
EPI_ISL_3023956
EPI_ISL_935530
EPI_ISL_691245
EPI_ISL_1301901
EPI_ISL_686814
EPI_ISL_1608521
EPI_ISL_1259092
EPI_ISL_1575035
EPI_ISL_745231
EPI_ISL_5143035
EPI_ISL_1340620
EPI_ISL_688244
EPI_ISL_5918386
EPI_ISL_7174105
EPI_ISL_1533703
EPI_ISL_653817
EPI_ISL_8884408
EPI_ISL_1036430
EPI_ISL_8311749
EPI_ISL_1166903
EPI_ISL_1761316
EPI_ISL_882946
EPI_ISL_416604
EPI_ISL_677765
EPI_ISL_1209253
EPI_ISL_416621
EPI_ISL_5687753
EPI_ISL_480052
EPI_ISL_648757
EPI_ISL_1301612
EPI_ISL_2101083
EPI_ISL_480202
EPI_ISL_430107
EPI_ISL_688948
EPI_ISL_613431
EPI_ISL_751365
EPI_ISL_685144
EPI_ISL_539517
EPI_ISL_954813
EPI_ISL_688873
EPI_ISL_688617
EPI_ISL_677771
EPI_ISL_480783
EPI_ISL_507005
EPI_ISL_1081180
EPI_ISL_690829
EPI_ISL_501204
EPI_ISL_806736
EPI_ISL_3802145
EPI_ISL_3356369
EPI_ISL_688725
EPI_ISL_1168483
EPI_ISL_687722
EPI_ISL_1489925
EPI_ISL_1168201
EPI_ISL_691583
EPI_ISL_5934934
EPI_ISL_2364578
EPI_ISL_437493
EPI_ISL_2231312
EPI_ISL_686369
EPI_ISL_1336785
EPI_ISL_690986
EPI_ISL_1302852
EPI_ISL_498079
EPI_ISL_529787
EPI_ISL_684551
EPI_ISL_1288485
EPI_ISL_1019800
EPI_ISL_3980653
EPI_ISL_6436582
EPI_ISL_689945
EPI_ISL_962555
EPI_ISL_5598627
EPI_ISL_2877331
EPI_ISL_1109640
EPI_ISL_452338
EPI_ISL_690953
EPI_ISL_2200151
EPI_ISL_560638
EPI_ISL_1381200
EPI_ISL_1018112
EPI_ISL_2226223
EPI_ISL_685987
EPI_ISL_691784
EPI_ISL_824671
EPI_ISL_1257837
EPI_ISL_8986683
EPI_ISL_1550388
EPI_ISL_1233446
EPI_ISL_11230275
EPI_ISL_539809
EPI_ISL_1358308
EPI_ISL_1491664
EPI_ISL_1171655
EPI_ISL_688274
EPI_ISL_689006
EPI_ISL_2001656
EPI_ISL_1096263
EPI_ISL_1180868
EPI_ISL_5989815
EPI_ISL_754150
EPI_ISL_509344
EPI_ISL_1001383
EPI_ISL_489709
EPI_ISL_1799501
EPI_ISL_2154042
EPI_ISL_1625998
EPI_ISL_2688670
EPI_ISL_1656074
EPI_ISL_691847
EPI_ISL_862839
EPI_ISL_871997
EPI_ISL_535553
EPI_ISL_1544122
EPI_ISL_688428
EPI_ISL_871975
EPI_ISL_1352066
EPI_ISL_2231301
EPI_ISL_475710
EPI_ISL_833116
EPI_ISL_1470065
EPI_ISL_5143249
EPI_ISL_3023905
EPI_ISL_648080
EPI_ISL_2100830
EPI_ISL_1534531
EPI_ISL_513006
EPI_ISL_1544119
EPI_ISL_1159386
EPI_ISL_935538
EPI_ISL_3369439
EPI_ISL_1288323
EPI_ISL_687229
EPI_ISL_677791
EPI_ISL_961089
EPI_ISL_2157403
EPI_ISL_1259157
EPI_ISL_626590
EPI_ISL_514593
EPI_ISL_1279556
EPI_ISL_1468467
EPI_ISL_684872
EPI_ISL_2101261
EPI_ISL_574606
EPI_ISL_686638
EPI_ISL_2835494
EPI_ISL_11230264
EPI_ISL_4496591
EPI_ISL_1257866
EPI_ISL_1096311
EPI_ISL_686299
EPI_ISL_413213
EPI_ISL_5142801
EPI_ISL_691799
EPI_ISL_5736664
EPI_ISL_476852
EPI_ISL_648691
EPI_ISL_2156265
EPI_ISL_4211229
EPI_ISL_688273
EPI_ISL_660638
EPI_ISL_909657
EPI_ISL_1360409
EPI_ISL_685629
EPI_ISL_1936334
EPI_ISL_1279403
EPI_ISL_495018
EPI_ISL_7780431
EPI_ISL_883399
EPI_ISL_1263079
EPI_ISL_1502125
EPI_ISL_421191
EPI_ISL_1121315
EPI_ISL_1351734
EPI_ISL_690886
EPI_ISL_1262863
EPI_ISL_1167134
EPI_ISL_688475
EPI_ISL_686146
EPI_ISL_6633708
EPI_ISL_690860
EPI_ISL_430082
EPI_ISL_687367
EPI_ISL_1302853
EPI_ISL_525478
EPI_ISL_435155
EPI_ISL_684958
EPI_ISL_1180756
EPI_ISL_1470029
EPI_ISL_1504061
EPI_ISL_445081
EPI_ISL_1626483
EPI_ISL_648701
EPI_ISL_691043
EPI_ISL_1622373
EPI_ISL_513252
EPI_ISL_5441493
EPI_ISL_2364613
EPI_ISL_684712
EPI_ISL_691897
EPI_ISL_523970
EPI_ISL_811140
EPI_ISL_479529
EPI_ISL_1401391
EPI_ISL_452197
EPI_ISL_476861
EPI_ISL_689355
EPI_ISL_688569
EPI_ISL_1406666
EPI_ISL_684809
EPI_ISL_3980637
EPI_ISL_2100910
EPI_ISL_3376580
EPI_ISL_1279362
EPI_ISL_7780459
EPI_ISL_1118035
EPI_ISL_2312917
EPI_ISL_528706
EPI_ISL_648629
EPI_ISL_583433
EPI_ISL_2426940
EPI_ISL_1655054
EPI_ISL_691484
EPI_ISL_7970308
EPI_ISL_603223
EPI_ISL_11229320
EPI_ISL_2779436
EPI_ISL_685007
EPI_ISL_480080
EPI_ISL_5441496
EPI_ISL_1517419
EPI_ISL_1502843
EPI_ISL_2101307
EPI_ISL_684265
EPI_ISL_690041
EPI_ISL_525420
EPI_ISL_5589913
EPI_ISL_1517428
EPI_ISL_837702
EPI_ISL_1196280
EPI_ISL_862858
EPI_ISL_5687882
EPI_ISL_2364575
EPI_ISL_2155204
EPI_ISL_10397644
EPI_ISL_1233620
EPI_ISL_941984
EPI_ISL_692643
EPI_ISL_1259120
EPI_ISL_593913
EPI_ISL_524761
EPI_ISL_2835540
EPI_ISL_1251038
EPI_ISL_687727
EPI_ISL_2200108
EPI_ISL_1655016
EPI_ISL_1055771
EPI_ISL_1301708
EPI_ISL_1502956
EPI_ISL_689563
EPI_ISL_747236
EPI_ISL_1533101
EPI_ISL_2502634
EPI_ISL_5687791
EPI_ISL_632937
EPI_ISL_872300
EPI_ISL_1259184
EPI_ISL_935167
EPI_ISL_2155264
EPI_ISL_476562
EPI_ISL_2448681
EPI_ISL_1424040
EPI_ISL_1517463
EPI_ISL_677757
EPI_ISL_685982
EPI_ISL_5589821
EPI_ISL_1103581
EPI_ISL_2756441
EPI_ISL_1279303
EPI_ISL_722868
EPI_ISL_3030033
EPI_ISL_2279600
EPI_ISL_1502986
EPI_ISL_941041
EPI_ISL_912601
EPI_ISL_2426904
EPI_ISL_411218
EPI_ISL_1673262
EPI_ISL_2779517
EPI_ISL_626606
EPI_ISL_2835448
EPI_ISL_690716
EPI_ISL_877231
EPI_ISL_2422898
EPI_ISL_1258424
EPI_ISL_1790125
EPI_ISL_529006
EPI_ISL_940886
EPI_ISL_965938
EPI_ISL_689528
EPI_ISL_7715425
EPI_ISL_876769
EPI_ISL_522878
EPI_ISL_457730
EPI_ISL_2877339
EPI_ISL_792688
EPI_ISL_685540
EPI_ISL_1516803
EPI_ISL_626572
EPI_ISL_1381118
EPI_ISL_1117861
EPI_ISL_6768069
EPI_ISL_1231656
EPI_ISL_687265
EPI_ISL_1233835
EPI_ISL_5687717
EPI_ISL_1400560
EPI_ISL_954788
EPI_ISL_430109
EPI_ISL_699865
EPI_ISL_1279444
EPI_ISL_509244
EPI_ISL_691252
EPI_ISL_862580
EPI_ISL_2155473
EPI_ISL_1259044
EPI_ISL_861647
EPI_ISL_1296279
EPI_ISL_11172663
EPI_ISL_6710121
EPI_ISL_514136
EPI_ISL_459866
EPI_ISL_1233865
EPI_ISL_648817
EPI_ISL_11229502
EPI_ISL_1381234
EPI_ISL_6195764
EPI_ISL_602752
EPI_ISL_2877455
EPI_ISL_475687
EPI_ISL_872210
EPI_ISL_4744515
EPI_ISL_560586
EPI_ISL_8311770
EPI_ISL_2789871
EPI_ISL_5142597
EPI_ISL_5441678
EPI_ISL_461499
EPI_ISL_1259155
EPI_ISL_1001044
EPI_ISL_1246955
EPI_ISL_684204
EPI_ISL_2968045
EPI_ISL_689674
EPI_ISL_1302063
EPI_ISL_690568
EPI_ISL_2171233
EPI_ISL_872030
EPI_ISL_2565184
EPI_ISL_539850
EPI_ISL_954101
EPI_ISL_2155547
EPI_ISL_2835422
EPI_ISL_1231559
EPI_ISL_692534
EPI_ISL_11172704
EPI_ISL_732532
EPI_ISL_1111319
EPI_ISL_538485
EPI_ISL_2105552
EPI_ISL_687332
EPI_ISL_1081193
EPI_ISL_689871
EPI_ISL_833285
EPI_ISL_11229096
EPI_ISL_7780462
EPI_ISL_685477
EPI_ISL_1111255
EPI_ISL_690738
EPI_ISL_1209308
EPI_ISL_1509815
EPI_ISL_2171155
EPI_ISL_686227
EPI_ISL_689760
EPI_ISL_500545
EPI_ISL_1629187
EPI_ISL_1171696
EPI_ISL_1171705
EPI_ISL_687730
EPI_ISL_2894851
EPI_ISL_832173
EPI_ISL_1859727
EPI_ISL_2156168
EPI_ISL_1381314
EPI_ISL_1262756
EPI_ISL_1257878
EPI_ISL_2155764
EPI_ISL_10957402
EPI_ISL_690788
EPI_ISL_427337
EPI_ISL_690981
EPI_ISL_524742
EPI_ISL_690456
EPI_ISL_2535806
EPI_ISL_635006
EPI_ISL_2155002
EPI_ISL_648090
EPI_ISL_691056
EPI_ISL_1288328
EPI_ISL_690287
EPI_ISL_1284069
EPI_ISL_1293350
EPI_ISL_691905
EPI_ISL_686334
EPI_ISL_2231546
EPI_ISL_602626
EPI_ISL_1263055
EPI_ISL_1262750
EPI_ISL_1626499
EPI_ISL_687898
EPI_ISL_1259197
EPI_ISL_1301950
EPI_ISL_687190
EPI_ISL_2101087
EPI_ISL_2779430
EPI_ISL_824685
EPI_ISL_5736594
EPI_ISL_837644
EPI_ISL_471167
EPI_ISL_6565013
EPI_ISL_2101297
EPI_ISL_2009116
EPI_ISL_691077
EPI_ISL_5687815
EPI_ISL_1298487
EPI_ISL_1289444
EPI_ISL_3330481
EPI_ISL_2894641
EPI_ISL_471555
EPI_ISL_443287
EPI_ISL_3088355
EPI_ISL_4496670
EPI_ISL_507003
EPI_ISL_687494
EPI_ISL_1001394
EPI_ISL_690603
EPI_ISL_3162193
EPI_ISL_1533725
EPI_ISL_10149584
EPI_ISL_6000448
EPI_ISL_480175
EPI_ISL_1118066
EPI_ISL_7957905
EPI_ISL_684614
EPI_ISL_1401248
EPI_ISL_1111452
EPI_ISL_602698
EPI_ISL_1111281
EPI_ISL_1336779
EPI_ISL_4211295
EPI_ISL_684755
EPI_ISL_825046
EPI_ISL_542431
EPI_ISL_1760226
EPI_ISL_2100757
EPI_ISL_690854
EPI_ISL_2968043
EPI_ISL_687993
EPI_ISL_451660
EPI_ISL_11229950
EPI_ISL_5107509
EPI_ISL_2105384
EPI_ISL_1319395
EPI_ISL_688838
EPI_ISL_2710020
EPI_ISL_467037
EPI_ISL_677808
EPI_ISL_535532
EPI_ISL_688487
EPI_ISL_6491782
EPI_ISL_479797
EPI_ISL_1190917
EPI_ISL_5590466
EPI_ISL_689806
EPI_ISL_684459
EPI_ISL_605790
EPI_ISL_443315
EPI_ISL_5590015
EPI_ISL_660565
EPI_ISL_11229526
EPI_ISL_689035
EPI_ISL_1117921
EPI_ISL_2105276
EPI_ISL_10957363
EPI_ISL_1401403
EPI_ISL_682261
EPI_ISL_476704
EPI_ISL_2790806
EPI_ISL_1279608
EPI_ISL_3946597
EPI_ISL_3023971
EPI_ISL_2364570
EPI_ISL_1191084
EPI_ISL_1504091
EPI_ISL_516800
EPI_ISL_1936313
EPI_ISL_459934
EPI_ISL_1201528
EPI_ISL_582646
EPI_ISL_1254654
EPI_ISL_539538
EPI_ISL_824557
EPI_ISL_1628983
EPI_ISL_686525
EPI_ISL_2835426
EPI_ISL_535526
EPI_ISL_876754
EPI_ISL_2081962
EPI_ISL_884000
EPI_ISL_2779519
EPI_ISL_3410558
EPI_ISL_855368
EPI_ISL_685816
EPI_ISL_860882
EPI_ISL_1168502
EPI_ISL_1502907
EPI_ISL_1018222
EPI_ISL_2231516
EPI_ISL_1013120
EPI_ISL_832144
EPI_ISL_5917725
EPI_ISL_2364588
EPI_ISL_602647
EPI_ISL_1229145
EPI_ISL_872280
EPI_ISL_482698
EPI_ISL_5441438
EPI_ISL_5589839
EPI_ISL_688414
EPI_ISL_542346
EPI_ISL_509232
EPI_ISL_480554
EPI_ISL_1752619
EPI_ISL_1262853
EPI_ISL_824577
EPI_ISL_1381208
EPI_ISL_2661852
EPI_ISL_954104
EPI_ISL_688005
EPI_ISL_2231429
EPI_ISL_685989
EPI_ISL_2426901
EPI_ISL_1195456
EPI_ISL_5687869
EPI_ISL_872570
EPI_ISL_2502664
EPI_ISL_525684
EPI_ISL_1159090
EPI_ISL_4251985
EPI_ISL_1972104
EPI_ISL_684401
EPI_ISL_954127
EPI_ISL_5143037
EPI_ISL_890353
EPI_ISL_1493577
EPI_ISL_602708
EPI_ISL_11229359
EPI_ISL_1655075
EPI_ISL_1394311
EPI_ISL_3799765
EPI_ISL_2047853
EPI_ISL_685968
EPI_ISL_417337
EPI_ISL_1060585
EPI_ISL_3030008
EPI_ISL_1324762
EPI_ISL_1656050
EPI_ISL_2105369
EPI_ISL_2894712
EPI_ISL_1491638
EPI_ISL_566077
EPI_ISL_691367
EPI_ISL_689371
EPI_ISL_1708512
EPI_ISL_1911019
EPI_ISL_11172726
EPI_ISL_1527368
EPI_ISL_1060470
EPI_ISL_7711755
EPI_ISL_1112265
EPI_ISL_1302127
EPI_ISL_833079
EPI_ISL_689969
EPI_ISL_3799845
EPI_ISL_443286
EPI_ISL_688175
EPI_ISL_688673
EPI_ISL_3716623
EPI_ISL_1319409
EPI_ISL_685754
EPI_ISL_5142549
EPI_ISL_11229360
EPI_ISL_1166970
EPI_ISL_688164
EPI_ISL_5142544
EPI_ISL_1112278
EPI_ISL_685041
EPI_ISL_2485191
EPI_ISL_5687805
EPI_ISL_692103
EPI_ISL_6595991
EPI_ISL_1035934
EPI_ISL_992956
EPI_ISL_6436544
EPI_ISL_2921172
EPI_ISL_2422745
EPI_ISL_491446
EPI_ISL_2156269
EPI_ISL_2422641
EPI_ISL_491439
EPI_ISL_794753
EPI_ISL_10989160
EPI_ISL_2839240
EPI_ISL_1629188
EPI_ISL_913502
EPI_ISL_690127
EPI_ISL_535515
EPI_ISL_4252209
EPI_ISL_1620611
EPI_ISL_1351799
EPI_ISL_5142616
EPI_ISL_2399637
EPI_ISL_687421
EPI_ISL_6603666
EPI_ISL_689418
EPI_ISL_3446701
EPI_ISL_686213
EPI_ISL_2958703
EPI_ISL_1626524
EPI_ISL_2399717
EPI_ISL_686212
EPI_ISL_685921
EPI_ISL_1111037
EPI_ISL_5917659
EPI_ISL_692345
EPI_ISL_1259150
EPI_ISL_941132
EPI_ISL_692400
EPI_ISL_513063
EPI_ISL_1190939
EPI_ISL_1209254
EPI_ISL_687201
EPI_ISL_1400343
EPI_ISL_458120
EPI_ISL_692523
EPI_ISL_1761363
EPI_ISL_833277
EPI_ISL_1255244
EPI_ISL_614286
EPI_ISL_700232
EPI_ISL_1366697
EPI_ISL_634977
EPI_ISL_688324
EPI_ISL_1418308
EPI_ISL_693302
EPI_ISL_437484
EPI_ISL_1167148
EPI_ISL_2544859
EPI_ISL_451662
EPI_ISL_1259135
EPI_ISL_1628719
EPI_ISL_689892
EPI_ISL_1171688
EPI_ISL_2835421
EPI_ISL_11050879
EPI_ISL_1656129
EPI_ISL_5441565
EPI_ISL_685483
EPI_ISL_495061
EPI_ISL_3716406
EPI_ISL_1340851
EPI_ISL_1508871
EPI_ISL_722904
EPI_ISL_692685
EPI_ISL_806750
EPI_ISL_1159387
EPI_ISL_1118015
EPI_ISL_689388
EPI_ISL_1303503
EPI_ISL_450841
EPI_ISL_1296253
EPI_ISL_1096300
EPI_ISL_1752609
EPI_ISL_691266
EPI_ISL_5918464
EPI_ISL_1262727
EPI_ISL_1654927
EPI_ISL_1301619
EPI_ISL_1096132
EPI_ISL_1416461
EPI_ISL_5143003
EPI_ISL_689373
EPI_ISL_1501049
EPI_ISL_1085858
EPI_ISL_6195571
EPI_ISL_956271
EPI_ISL_1254675
EPI_ISL_1013245
EPI_ISL_495544
EPI_ISL_586544
EPI_ISL_1259202
EPI_ISL_1685314
EPI_ISL_2399623
EPI_ISL_833105
EPI_ISL_691894
EPI_ISL_792056
EPI_ISL_1534694
EPI_ISL_940918
EPI_ISL_689433
EPI_ISL_687893
EPI_ISL_436953
EPI_ISL_1401245
EPI_ISL_692208
EPI_ISL_691496
EPI_ISL_690556
EPI_ISL_691856
EPI_ISL_5918385
EPI_ISL_2154505
EPI_ISL_1381346
EPI_ISL_1319314
EPI_ISL_1301862
EPI_ISL_1061407
EPI_ISL_862649
EPI_ISL_480132
EPI_ISL_690399
EPI_ISL_1258438
EPI_ISL_687075
EPI_ISL_961099
EPI_ISL_1138589
EPI_ISL_690815
EPI_ISL_690740
EPI_ISL_1435817
EPI_ISL_692222
EPI_ISL_689256
EPI_ISL_877232
EPI_ISL_1262932
EPI_ISL_1013377
EPI_ISL_689326
EPI_ISL_690414
EPI_ISL_2835546
EPI_ISL_1081197
EPI_ISL_648762
EPI_ISL_5918331
EPI_ISL_1752502
EPI_ISL_837798
EPI_ISL_689002
EPI_ISL_965925
EPI_ISL_1629117
EPI_ISL_2361916
EPI_ISL_2100886
EPI_ISL_690061
EPI_ISL_2156643
EPI_ISL_515523
EPI_ISL_1013206
EPI_ISL_469275
EPI_ISL_985026
EPI_ISL_3332702
EPI_ISL_1081325
EPI_ISL_480091
EPI_ISL_5143071
EPI_ISL_455329
EPI_ISL_1752501
EPI_ISL_542391
EPI_ISL_509312
EPI_ISL_458093
EPI_ISL_1018147
EPI_ISL_2877496
EPI_ISL_1036425
EPI_ISL_2154787
EPI_ISL_735356
EPI_ISL_688956
EPI_ISL_4496615
EPI_ISL_542361
EPI_ISL_860879
EPI_ISL_688685
EPI_ISL_2835360
EPI_ISL_1180837
EPI_ISL_1533041
EPI_ISL_631637
EPI_ISL_434546
EPI_ISL_690668
EPI_ISL_1111268
EPI_ISL_2156612
EPI_ISL_2422718
EPI_ISL_9433299
EPI_ISL_699792
EPI_ISL_2877478
EPI_ISL_690803
EPI_ISL_872642
EPI_ISL_806802
EPI_ISL_480196
EPI_ISL_1508829
EPI_ISL_691707
EPI_ISL_738126
EPI_ISL_686708
EPI_ISL_1656031
EPI_ISL_1288331
EPI_ISL_2835419
EPI_ISL_1288407
EPI_ISL_718213
EPI_ISL_882646
EPI_ISL_1018253
EPI_ISL_1111128
EPI_ISL_436100
EPI_ISL_802772
EPI_ISL_2156558
EPI_ISL_686097
EPI_ISL_2171239
EPI_ISL_688930
EPI_ISL_6316579
EPI_ISL_2690181
EPI_ISL_685688
EPI_ISL_2100714
EPI_ISL_1652064
EPI_ISL_1013284
EPI_ISL_961725
EPI_ISL_5142991
EPI_ISL_1008671
EPI_ISL_2312752
EPI_ISL_1201534
EPI_ISL_796055
EPI_ISL_1404136
EPI_ISL_722870
EPI_ISL_1168504
EPI_ISL_685972
EPI_ISL_1096252
EPI_ISL_692289
EPI_ISL_529777
EPI_ISL_2232709
EPI_ISL_2155772
EPI_ISL_872335
EPI_ISL_962540
EPI_ISL_1068849
EPI_ISL_802735
EPI_ISL_1416363
EPI_ISL_1288525
EPI_ISL_487340
EPI_ISL_1319292
EPI_ISL_688994
EPI_ISL_460091
EPI_ISL_690678
EPI_ISL_912560
EPI_ISL_692429
EPI_ISL_5944685
EPI_ISL_2790998
EPI_ISL_5441554
EPI_ISL_4888553
EPI_ISL_687738
EPI_ISL_1118051
EPI_ISL_7710033
EPI_ISL_1035918
EPI_ISL_1259188
EPI_ISL_995342
EPI_ISL_5441368
EPI_ISL_2731461
EPI_ISL_7709383
EPI_ISL_687184
EPI_ISL_1301817
EPI_ISL_1532249
EPI_ISL_660245
EPI_ISL_955251
EPI_ISL_2276072
EPI_ISL_1060478
EPI_ISL_2422902
EPI_ISL_1595596
EPI_ISL_1290807
EPI_ISL_2467913
EPI_ISL_1209303
EPI_ISL_1319455
EPI_ISL_1447343
EPI_ISL_1970625
EPI_ISL_5590213
EPI_ISL_5441406
EPI_ISL_1111100
EPI_ISL_700299
EPI_ISL_541375
EPI_ISL_1176328
EPI_ISL_5687719
EPI_ISL_480058
EPI_ISL_1116437
EPI_ISL_1233624
EPI_ISL_685499
EPI_ISL_690964
EPI_ISL_686110
EPI_ISL_690645
EPI_ISL_687694
EPI_ISL_1302111
EPI_ISL_1159088
EPI_ISL_1117983
EPI_ISL_476848
EPI_ISL_1301649
EPI_ISL_2081899
EPI_ISL_500568
EPI_ISL_509279
EPI_ISL_479802
EPI_ISL_1468422
EPI_ISL_1013339
EPI_ISL_2156681
EPI_ISL_690373
EPI_ISL_1622422
EPI_ISL_718134
EPI_ISL_7505533
EPI_ISL_1401226
EPI_ISL_2379128
EPI_ISL_1118072
EPI_ISL_586543
EPI_ISL_2312828
EPI_ISL_689113
EPI_ISL_1279413
EPI_ISL_1381214
EPI_ISL_513079
EPI_ISL_2691017
EPI_ISL_690152
EPI_ISL_1544178
EPI_ISL_699774
EPI_ISL_1655015
EPI_ISL_995386
EPI_ISL_691602
EPI_ISL_515541
EPI_ISL_5918382
EPI_ISL_2894779
EPI_ISL_513046
EPI_ISL_1302959
EPI_ISL_1303009
EPI_ISL_732975
EPI_ISL_1255126
EPI_ISL_6000495
EPI_ISL_1171621
EPI_ISL_691349
EPI_ISL_8142098
EPI_ISL_414638
EPI_ISL_1279334
EPI_ISL_849640
EPI_ISL_969258
EPI_ISL_11229892
EPI_ISL_1302929
EPI_ISL_2835381
EPI_ISL_1910444
EPI_ISL_912722
EPI_ISL_2790810
EPI_ISL_2348668
EPI_ISL_1352060
EPI_ISL_10957357
EPI_ISL_1533057
EPI_ISL_538477
EPI_ISL_463283
EPI_ISL_1069199
EPI_ISL_495015
EPI_ISL_687840
EPI_ISL_1084636
EPI_ISL_871978
EPI_ISL_2081850
EPI_ISL_745253
EPI_ISL_1470013
EPI_ISL_1365650
EPI_ISL_1259117
EPI_ISL_2155596
EPI_ISL_2691028
EPI_ISL_3162204
EPI_ISL_688751
EPI_ISL_2254725
EPI_ISL_458139
EPI_ISL_1240076
EPI_ISL_435410
EPI_ISL_1532244
EPI_ISL_3716472
EPI_ISL_1416443
EPI_ISL_1014680
EPI_ISL_2171104
EPI_ISL_871974
EPI_ISL_684463
EPI_ISL_5143144
EPI_ISL_2422875
EPI_ISL_2422842
EPI_ISL_1039694
EPI_ISL_691783
EPI_ISL_498160
EPI_ISL_1334384
EPI_ISL_1171704
EPI_ISL_688363
EPI_ISL_2491666
EPI_ISL_2100922
EPI_ISL_3031284
EPI_ISL_5598606
EPI_ISL_691027
EPI_ISL_1544181
EPI_ISL_1117924
EPI_ISL_1018133
EPI_ISL_684640
EPI_ISL_5736690
EPI_ISL_686721
EPI_ISL_1710855
EPI_ISL_582613
EPI_ISL_479523
EPI_ISL_872284
EPI_ISL_602872
EPI_ISL_1321779
EPI_ISL_684485
EPI_ISL_483874
EPI_ISL_872262
EPI_ISL_1284237
EPI_ISL_684867
EPI_ISL_690512
EPI_ISL_2693972
EPI_ISL_687389
EPI_ISL_687506
EPI_ISL_732670
EPI_ISL_1752598
EPI_ISL_538480
EPI_ISL_941091
EPI_ISL_1081310
EPI_ISL_1110926
EPI_ISL_2379143
EPI_ISL_686389
EPI_ISL_692245
EPI_ISL_689352
EPI_ISL_686065
EPI_ISL_688904
EPI_ISL_513036
EPI_ISL_1532247
EPI_ISL_700217
EPI_ISL_941069
EPI_ISL_470903
EPI_ISL_513514
EPI_ISL_1805717
EPI_ISL_542423
EPI_ISL_7613881
EPI_ISL_515816
EPI_ISL_11172710
EPI_ISL_9159954
EPI_ISL_2226325
EPI_ISL_687210
EPI_ISL_2501387
EPI_ISL_2188737
EPI_ISL_954088
EPI_ISL_11229081
EPI_ISL_686158
EPI_ISL_1121319
EPI_ISL_5598519
EPI_ISL_690197
EPI_ISL_631593
EPI_ISL_603149
EPI_ISL_2365884
EPI_ISL_1299515
EPI_ISL_1257847
EPI_ISL_690920
EPI_ISL_792105
EPI_ISL_985305
EPI_ISL_10657517
EPI_ISL_677761
EPI_ISL_1336724
EPI_ISL_1491634
EPI_ISL_686062
EPI_ISL_1180794
EPI_ISL_2312842
EPI_ISL_833074
EPI_ISL_593908
EPI_ISL_699884
EPI_ISL_2155432
EPI_ISL_1416661
EPI_ISL_660559
EPI_ISL_1288179
EPI_ISL_2156736
EPI_ISL_2283790
EPI_ISL_1098606
EPI_ISL_515668
EPI_ISL_498067
EPI_ISL_872325
EPI_ISL_1020195
EPI_ISL_3023967
EPI_ISL_995411
EPI_ISL_2155191
EPI_ISL_8142114
EPI_ISL_1168200
EPI_ISL_687412
EPI_ISL_6436545
EPI_ISL_2307339
EPI_ISL_684557
EPI_ISL_738243
EPI_ISL_2839303
EPI_ISL_872088
EPI_ISL_482704
EPI_ISL_2713098
EPI_ISL_2835418
EPI_ISL_2835550
EPI_ISL_479657
EPI_ISL_806730
EPI_ISL_547571
EPI_ISL_692294
EPI_ISL_602919
EPI_ISL_483858
EPI_ISL_1628767
EPI_ISL_686322
EPI_ISL_688258
EPI_ISL_700006
EPI_ISL_1936324
EPI_ISL_526965
EPI_ISL_1020202
EPI_ISL_2544868
EPI_ISL_582663
EPI_ISL_918365
EPI_ISL_883328
EPI_ISL_1381219
EPI_ISL_1040033
EPI_ISL_687774
EPI_ISL_1013136
EPI_ISL_796027
EPI_ISL_479808
EPI_ISL_2536181
EPI_ISL_833089
EPI_ISL_1340619
EPI_ISL_685192
EPI_ISL_993630
EPI_ISL_2155792
EPI_ISL_794787
EPI_ISL_811190
EPI_ISL_1257845
EPI_ISL_690523
EPI_ISL_985090
EPI_ISL_689741
EPI_ISL_1205277
EPI_ISL_688269
EPI_ISL_687670
EPI_ISL_3154875
EPI_ISL_1502826
EPI_ISL_1166923
EPI_ISL_517998
EPI_ISL_755655
EPI_ISL_686298
EPI_ISL_913025
EPI_ISL_2756479
EPI_ISL_2322748
EPI_ISL_1502897
EPI_ISL_688265
EPI_ISL_1360349
EPI_ISL_539811
EPI_ISL_479987
EPI_ISL_1706774
EPI_ISL_1336780
EPI_ISL_833152
EPI_ISL_2501392
EPI_ISL_2101311
EPI_ISL_447251
EPI_ISL_965946
EPI_ISL_452342
EPI_ISL_941083
EPI_ISL_3023953
EPI_ISL_995479
EPI_ISL_691296
EPI_ISL_688463
EPI_ISL_5142870
EPI_ISL_1394306
EPI_ISL_2860778
EPI_ISL_577626
EPI_ISL_430071
EPI_ISL_416591
EPI_ISL_1502823
EPI_ISL_1360327
EPI_ISL_2426941
EPI_ISL_480112
EPI_ISL_833275
EPI_ISL_7957894
EPI_ISL_1201893
EPI_ISL_10957411
EPI_ISL_685342
EPI_ISL_688897
EPI_ISL_692512
EPI_ISL_691105
EPI_ISL_940942
EPI_ISL_11229385
EPI_ISL_479541
EPI_ISL_1117865
EPI_ISL_1171675
EPI_ISL_687998
EPI_ISL_3023868
EPI_ISL_2691096
EPI_ISL_1508873
EPI_ISL_1336714
EPI_ISL_6316665
EPI_ISL_995481
EPI_ISL_1500957
EPI_ISL_2422763
EPI_ISL_1381062
EPI_ISL_824599
EPI_ISL_686403
EPI_ISL_685777
EPI_ISL_689699
EPI_ISL_872272
EPI_ISL_685657
EPI_ISL_1113039
EPI_ISL_689839
EPI_ISL_811173
EPI_ISL_3836239
EPI_ISL_1254702
EPI_ISL_1219034
EPI_ISL_6195694
EPI_ISL_1288154
EPI_ISL_648690
EPI_ISL_981377
EPI_ISL_454543
EPI_ISL_4880371
EPI_ISL_1319426
EPI_ISL_653789
EPI_ISL_602892
EPI_ISL_443279
EPI_ISL_862879
EPI_ISL_2364617
EPI_ISL_831660
EPI_ISL_849634
EPI_ISL_686487
EPI_ISL_1491665
EPI_ISL_1416343
EPI_ISL_3153541
EPI_ISL_5589840
EPI_ISL_912797
EPI_ISL_1654984
EPI_ISL_860872
EPI_ISL_560599
EPI_ISL_513194
EPI_ISL_690777
EPI_ISL_1288162
EPI_ISL_5598748
EPI_ISL_515639
EPI_ISL_677776
EPI_ISL_2154702
EPI_ISL_1060456
EPI_ISL_1655010
EPI_ISL_5598602
EPI_ISL_515579
EPI_ISL_2231219
EPI_ISL_3758020
EPI_ISL_1001415
EPI_ISL_690185
EPI_ISL_733576
EPI_ISL_1752633
EPI_ISL_11229649
EPI_ISL_824709
EPI_ISL_913503
EPI_ISL_689295
EPI_ISL_776759
EPI_ISL_677795
EPI_ISL_1040834
EPI_ISL_11172657
EPI_ISL_691785
EPI_ISL_560583
EPI_ISL_2860780
EPI_ISL_3023850
EPI_ISL_6833727
EPI_ISL_475052
EPI_ISL_2290150
EPI_ISL_648721
EPI_ISL_852631
EPI_ISL_1501086
EPI_ISL_1020024
EPI_ISL_804052
EPI_ISL_718202
EPI_ISL_685208
EPI_ISL_691821
EPI_ISL_2835537
EPI_ISL_688247
EPI_ISL_512927
EPI_ISL_4442656
EPI_ISL_2485205
EPI_ISL_961729
EPI_ISL_2101046
EPI_ISL_2544870
EPI_ISL_688392
EPI_ISL_688394
EPI_ISL_495021
EPI_ISL_699809
EPI_ISL_509286
EPI_ISL_525474
EPI_ISL_5598452
EPI_ISL_529793
EPI_ISL_875689
EPI_ISL_1655035
EPI_ISL_690513
EPI_ISL_11230030
EPI_ISL_700021
EPI_ISL_574604
EPI_ISL_849654
EPI_ISL_745247
EPI_ISL_660124
EPI_ISL_686319
EPI_ISL_515644
EPI_ISL_1752622
EPI_ISL_1118017
EPI_ISL_1117846
EPI_ISL_692091
EPI_ISL_1257836
EPI_ISL_603150
EPI_ISL_1595731
EPI_ISL_1111408
EPI_ISL_1685380
EPI_ISL_686510
EPI_ISL_693303
EPI_ISL_1008708
EPI_ISL_792045
EPI_ISL_631724
EPI_ISL_1110974
EPI_ISL_685764
EPI_ISL_688735
EPI_ISL_2188866
EPI_ISL_1301812
EPI_ISL_5142822
EPI_ISL_1585431
EPI_ISL_5441371
EPI_ISL_491442
EPI_ISL_2304302
EPI_ISL_685346
EPI_ISL_2155348
EPI_ISL_687902
EPI_ISL_1654956
EPI_ISL_1532811
EPI_ISL_1443002
EPI_ISL_1608039
EPI_ISL_10492975
EPI_ISL_955171
EPI_ISL_1319424
EPI_ISL_1533094
EPI_ISL_699999
EPI_ISL_860875
EPI_ISL_3410453
EPI_ISL_480174
EPI_ISL_961091
EPI_ISL_1250984
EPI_ISL_1055383
EPI_ISL_691125
EPI_ISL_2283778
EPI_ISL_1262978
EPI_ISL_691138
EPI_ISL_1494656
EPI_ISL_2692885
EPI_ISL_2015133
EPI_ISL_5917703
EPI_ISL_912670
EPI_ISL_690021
EPI_ISL_631704
EPI_ISL_2154908
EPI_ISL_2156606
EPI_ISL_6633834
EPI_ISL_5441615
EPI_ISL_1138576
EPI_ISL_685525
EPI_ISL_2187824
EPI_ISL_1520122
EPI_ISL_2101098
EPI_ISL_862041
EPI_ISL_1910408
EPI_ISL_2101054
EPI_ISL_1910409
EPI_ISL_1501046
EPI_ISL_1435789
EPI_ISL_688737
EPI_ISL_965265
EPI_ISL_1760221
EPI_ISL_692472
EPI_ISL_693228
EPI_ISL_1401116
EPI_ISL_685218
EPI_ISL_1916399
EPI_ISL_5142781
EPI_ISL_722862
EPI_ISL_686043
EPI_ISL_1250975
EPI_ISL_2020241
EPI_ISL_1078988
EPI_ISL_1823415
EPI_ISL_977651
EPI_ISL_1168623
EPI_ISL_833311
EPI_ISL_2779461
EPI_ISL_609996
EPI_ISL_965923
EPI_ISL_686896
EPI_ISL_1470045
EPI_ISL_688584
EPI_ISL_514133
EPI_ISL_2422751
EPI_ISL_1790099
EPI_ISL_2485173
EPI_ISL_477187
EPI_ISL_691921
EPI_ISL_1319316
EPI_ISL_688466
EPI_ISL_602681
EPI_ISL_1580275
EPI_ISL_833120
EPI_ISL_862651
EPI_ISL_3512970
EPI_ISL_1110407
EPI_ISL_1761312
EPI_ISL_685931
EPI_ISL_692188
EPI_ISL_1502877
EPI_ISL_1001355
EPI_ISL_688061
EPI_ISL_1527028
EPI_ISL_5441445
EPI_ISL_685016
EPI_ISL_1622372
EPI_ISL_11229355
EPI_ISL_687636
EPI_ISL_1791579
EPI_ISL_688623
EPI_ISL_1544186
EPI_ISL_4050458
EPI_ISL_1406518
EPI_ISL_1659546
EPI_ISL_2231557
EPI_ISL_2101300
EPI_ISL_576259
EPI_ISL_689010
EPI_ISL_688272
EPI_ISL_687227
EPI_ISL_788937
EPI_ISL_1340643
EPI_ISL_691861
EPI_ISL_1040850
EPI_ISL_1097018
EPI_ISL_1181474
EPI_ISL_2155412
EPI_ISL_1196279
EPI_ISL_691582
EPI_ISL_685941
EPI_ISL_3716552
EPI_ISL_1288501
EPI_ISL_2231419
EPI_ISL_689715
EPI_ISL_2790819
EPI_ISL_501211
EPI_ISL_2691042
EPI_ISL_2894759
EPI_ISL_2544893
EPI_ISL_685909
EPI_ISL_692393
EPI_ISL_961745
EPI_ISL_3671909
EPI_ISL_1039158
EPI_ISL_1159075
EPI_ISL_479883
EPI_ISL_2312934
EPI_ISL_1279414
EPI_ISL_1396765
EPI_ISL_1404138
EPI_ISL_686188
EPI_ISL_689505
EPI_ISL_1263018
EPI_ISL_1381255
EPI_ISL_686225
EPI_ISL_737002
EPI_ISL_692282
EPI_ISL_690655
EPI_ISL_2376385
EPI_ISL_454500
EPI_ISL_690974
EPI_ISL_1517397
EPI_ISL_1293059
EPI_ISL_1013277
EPI_ISL_686354
EPI_ISL_690575
EPI_ISL_528718
EPI_ISL_690451
EPI_ISL_583439
EPI_ISL_513557
EPI_ISL_1096126
EPI_ISL_718190
EPI_ISL_5590471
EPI_ISL_1110590
EPI_ISL_2155177
EPI_ISL_8065517
EPI_ISL_1284247
EPI_ISL_699788
EPI_ISL_861728
EPI_ISL_4888519
EPI_ISL_685090
EPI_ISL_4744631
EPI_ISL_689795
EPI_ISL_1096261
EPI_ISL_687020
EPI_ISL_6195866
EPI_ISL_2835480
EPI_ISL_1626505
EPI_ISL_1654979
EPI_ISL_690054
EPI_ISL_685375
EPI_ISL_1301679
EPI_ISL_2779526
EPI_ISL_2501393
EPI_ISL_430108
EPI_ISL_1013114
EPI_ISL_1288200
EPI_ISL_1259284
EPI_ISL_525495
EPI_ISL_1517427
EPI_ISL_690139
EPI_ISL_9159910
EPI_ISL_2779448
EPI_ISL_574612
EPI_ISL_1500956
EPI_ISL_1007663
EPI_ISL_542327
EPI_ISL_691294
EPI_ISL_2155469
EPI_ISL_7715435
EPI_ISL_872921
EPI_ISL_872898
EPI_ISL_414521
EPI_ISL_5441634
EPI_ISL_833440
EPI_ISL_2171196
EPI_ISL_658896
EPI_ISL_1972894
EPI_ISL_602904
EPI_ISL_689554
EPI_ISL_1168193
EPI_ISL_2140835
EPI_ISL_2603251
EPI_ISL_3162197
EPI_ISL_6436508
EPI_ISL_5441412
EPI_ISL_1018149
EPI_ISL_984253
EPI_ISL_1279606
EPI_ISL_3162209
EPI_ISL_1520117
EPI_ISL_1288209
EPI_ISL_1111376
EPI_ISL_1508846
EPI_ISL_515791
EPI_ISL_876753
EPI_ISL_452151
EPI_ISL_2877327
EPI_ISL_583464
EPI_ISL_792009
EPI_ISL_685917
EPI_ISL_1219021
EPI_ISL_693665
EPI_ISL_1381240
EPI_ISL_909664
EPI_ISL_685820
EPI_ISL_455473
EPI_ISL_691417
EPI_ISL_2154029
EPI_ISL_824574
EPI_ISL_1205266
EPI_ISL_685673
EPI_ISL_1517429
EPI_ISL_941037
EPI_ISL_1112976
EPI_ISL_684582
EPI_ISL_872239
EPI_ISL_3266920
EPI_ISL_4496613
EPI_ISL_688320
EPI_ISL_1761329
EPI_ISL_686268
EPI_ISL_1113030
EPI_ISL_11229946
EPI_ISL_5143163
EPI_ISL_451334
EPI_ISL_1035943
EPI_ISL_1558613
EPI_ISL_1111202
EPI_ISL_426580
EPI_ISL_7624292
EPI_ISL_735267
EPI_ISL_1201526
EPI_ISL_5142546
EPI_ISL_687274
EPI_ISL_5441593
EPI_ISL_855358
EPI_ISL_1707073
EPI_ISL_1761588
EPI_ISL_513540
EPI_ISL_1112234
EPI_ISL_2877299
EPI_ISL_2399461
EPI_ISL_688338
EPI_ISL_1020280
EPI_ISL_1319259
EPI_ISL_918546
EPI_ISL_912555
EPI_ISL_995452
EPI_ISL_1111008
EPI_ISL_2713220
EPI_ISL_2399640
EPI_ISL_2614513
EPI_ISL_685044
EPI_ISL_10149615
EPI_ISL_689387
EPI_ISL_8311696
EPI_ISL_678395
EPI_ISL_2101110
EPI_ISL_542336
EPI_ISL_1110397
EPI_ISL_5590508
EPI_ISL_3410803
EPI_ISL_940950
EPI_ISL_794756
EPI_ISL_684316
EPI_ISL_1013382
EPI_ISL_1322205
EPI_ISL_5142691
EPI_ISL_689812
EPI_ISL_2231221
EPI_ISL_1532288
EPI_ISL_1096125
EPI_ISL_1209384
EPI_ISL_1293064
EPI_ISL_685844
EPI_ISL_1400319
EPI_ISL_4888475
EPI_ISL_6196197
EPI_ISL_2779457
EPI_ISL_806751
EPI_ISL_1911038
EPI_ISL_1401235
EPI_ISL_4417493
EPI_ISL_2894790
EPI_ISL_1231770
EPI_ISL_560581
EPI_ISL_1117845
EPI_ISL_4496652
EPI_ISL_1084630
EPI_ISL_2312909
EPI_ISL_437696
EPI_ISL_1336743
EPI_ISL_699916
EPI_ISL_2312847
EPI_ISL_5598462
EPI_ISL_653808
EPI_ISL_1366663
EPI_ISL_685558
EPI_ISL_686624
EPI_ISL_1302875
EPI_ISL_686942
EPI_ISL_10397646
EPI_ISL_1111119
EPI_ISL_1401224
EPI_ISL_947322
EPI_ISL_479998
EPI_ISL_5687724
EPI_ISL_1340661
EPI_ISL_955236
EPI_ISL_872022
EPI_ISL_475653
EPI_ISL_792701
EPI_ISL_1710865
EPI_ISL_1200609
EPI_ISL_940945
EPI_ISL_1916494
EPI_ISL_686051
EPI_ISL_699917
EPI_ISL_498168
EPI_ISL_2155211
EPI_ISL_498230
EPI_ISL_685479
EPI_ISL_1424009
EPI_ISL_2835417
EPI_ISL_692144
EPI_ISL_1381069
EPI_ISL_692375
EPI_ISL_1351716
EPI_ISL_4888539
EPI_ISL_690914
EPI_ISL_689044
EPI_ISL_1013283
EPI_ISL_1233848
EPI_ISL_2438946
EPI_ISL_691346
EPI_ISL_685650
EPI_ISL_1255113
EPI_ISL_496529
EPI_ISL_513179
EPI_ISL_5918292
EPI_ISL_955100
EPI_ISL_689414
EPI_ISL_422420
EPI_ISL_690159
EPI_ISL_2081855
EPI_ISL_668454
EPI_ISL_11229931
EPI_ISL_2779307
EPI_ISL_1168543
EPI_ISL_688720
EPI_ISL_602837
EPI_ISL_684791
EPI_ISL_515845
EPI_ISL_872233
EPI_ISL_2226336
EPI_ISL_872304
EPI_ISL_685710
EPI_ISL_2894707
EPI_ISL_684610
EPI_ISL_686121
EPI_ISL_1060374
EPI_ISL_5687843
EPI_ISL_684990
EPI_ISL_8409278
EPI_ISL_2484213
EPI_ISL_1623798
EPI_ISL_447542
EPI_ISL_648086
EPI_ISL_2179325
EPI_ISL_3799833
EPI_ISL_687268
EPI_ISL_690806
EPI_ISL_471416
EPI_ISL_687004
EPI_ISL_934992
EPI_ISL_2009181
EPI_ISL_2081943
EPI_ISL_687538
EPI_ISL_718181
EPI_ISL_528999
EPI_ISL_2105520
EPI_ISL_1281571
EPI_ISL_2422665
EPI_ISL_1500959
EPI_ISL_1435808
EPI_ISL_689724
EPI_ISL_5598522
EPI_ISL_5441472
EPI_ISL_4888484
EPI_ISL_602668
EPI_ISL_5918311
EPI_ISL_459892
EPI_ISL_3153328
EPI_ISL_684415
EPI_ISL_5736595
EPI_ISL_576267
EPI_ISL_2779540
EPI_ISL_2155675
EPI_ISL_1628798
EPI_ISL_687239
EPI_ISL_463287
EPI_ISL_2790890
EPI_ISL_480076
EPI_ISL_5441561
EPI_ISL_883968
EPI_ISL_824670
EPI_ISL_482720
EPI_ISL_1019793
EPI_ISL_1910418
EPI_ISL_1201521
EPI_ISL_2231466
EPI_ISL_913929
EPI_ISL_9160066
EPI_ISL_1351555
EPI_ISL_5441628
EPI_ISL_2399738
EPI_ISL_1359076
EPI_ISL_759894
EPI_ISL_689460
EPI_ISL_1110290
EPI_ISL_1712400
EPI_ISL_1181383
EPI_ISL_7613742
EPI_ISL_5589637
EPI_ISL_1494923
EPI_ISL_8311715
EPI_ISL_690995
EPI_ISL_2710821
EPI_ISL_692040
EPI_ISL_2101170
EPI_ISL_1117881
EPI_ISL_483879
EPI_ISL_691717
EPI_ISL_691724
EPI_ISL_883996
EPI_ISL_2422606
EPI_ISL_2920099
EPI_ISL_1656056
EPI_ISL_2082014
EPI_ISL_2231553
EPI_ISL_1629734
EPI_ISL_687269
EPI_ISL_623168
EPI_ISL_479756
EPI_ISL_833494
EPI_ISL_2713080
EPI_ISL_2155399
EPI_ISL_1532301
EPI_ISL_5736687
EPI_ISL_1176319
EPI_ISL_1013321
EPI_ISL_501180
EPI_ISL_2290159
EPI_ISL_1018159
EPI_ISL_684420
EPI_ISL_940982
EPI_ISL_691435
EPI_ISL_833072
EPI_ISL_1319390
EPI_ISL_691171
EPI_ISL_7139596
EPI_ISL_2324254
EPI_ISL_1117965
EPI_ISL_6316662
EPI_ISL_4549055
EPI_ISL_648749
EPI_ISL_685240
EPI_ISL_912568
EPI_ISL_583473
EPI_ISL_582624
EPI_ISL_1013435
EPI_ISL_660210
EPI_ISL_2157348
EPI_ISL_3275392
EPI_ISL_5736686
EPI_ISL_1110501
EPI_ISL_2790996
EPI_ISL_2156707
EPI_ISL_869264
EPI_ISL_687053
EPI_ISL_685450
EPI_ISL_1117996
EPI_ISL_1081350
EPI_ISL_688618
EPI_ISL_1470101
EPI_ISL_2324179
EPI_ISL_450260
EPI_ISL_1416987
EPI_ISL_1219927
EPI_ISL_686472
EPI_ISL_11229718
EPI_ISL_1001363
EPI_ISL_1231737
EPI_ISL_5589889
EPI_ISL_1259133
EPI_ISL_522982
EPI_ISL_688430
EPI_ISL_4496587
EPI_ISL_5441510
EPI_ISL_535436
EPI_ISL_507209
EPI_ISL_2544839
EPI_ISL_1301946
EPI_ISL_1194712
EPI_ISL_1060590
EPI_ISL_913509
EPI_ISL_513515
EPI_ISL_1381154
EPI_ISL_837667
EPI_ISL_1013344
EPI_ISL_1111485
EPI_ISL_684833
EPI_ISL_495528
EPI_ISL_718143
EPI_ISL_2232720
EPI_ISL_1190936
EPI_ISL_1301824
EPI_ISL_699826
EPI_ISL_688046
EPI_ISL_1110408
EPI_ISL_648638
EPI_ISL_1910414
EPI_ISL_4211202
EPI_ISL_1416408
EPI_ISL_690545
EPI_ISL_7957920
EPI_ISL_1085808
EPI_ISL_1517018
EPI_ISL_2157554
EPI_ISL_862636
EPI_ISL_1360039
EPI_ISL_6764745
EPI_ISL_447544
EPI_ISL_691546
EPI_ISL_583435
EPI_ISL_515858
EPI_ISL_687602
EPI_ISL_2188814
EPI_ISL_1401395
EPI_ISL_524725
EPI_ISL_1167147
EPI_ISL_876789
EPI_ISL_542194
EPI_ISL_1336503
EPI_ISL_6195909
EPI_ISL_2156441
EPI_ISL_876761
EPI_ISL_685193
EPI_ISL_1118182
EPI_ISL_1532299
EPI_ISL_2661788
EPI_ISL_455566
EPI_ISL_495045
EPI_ISL_452210
EPI_ISL_2339903
EPI_ISL_3799808
EPI_ISL_5918454
EPI_ISL_3716607
EPI_ISL_962568
EPI_ISL_2100840
EPI_ISL_691184
EPI_ISL_995362
EPI_ISL_9159952
EPI_ISL_5598589
EPI_ISL_940975
EPI_ISL_4968428
EPI_ISL_1435800
EPI_ISL_1859424
EPI_ISL_2105357
EPI_ISL_1582756
EPI_ISL_2779363
EPI_ISL_1532297
EPI_ISL_688778
EPI_ISL_2894773
EPI_ISL_529796
EPI_ISL_861710
EPI_ISL_687284
EPI_ISL_688294
EPI_ISL_1608535
EPI_ISL_1351880
EPI_ISL_837790
EPI_ISL_1036389
EPI_ISL_792560
EPI_ISL_1533711
EPI_ISL_3799877
EPI_ISL_1760227
EPI_ISL_5598512
EPI_ISL_837566
EPI_ISL_1654202
EPI_ISL_846634
EPI_ISL_1110417
EPI_ISL_1111052
EPI_ISL_685825
EPI_ISL_686050
EPI_ISL_995469
EPI_ISL_1020232
EPI_ISL_806777
EPI_ISL_1233524
EPI_ISL_1916473
EPI_ISL_500559
EPI_ISL_954765
EPI_ISL_692164
EPI_ISL_451391
EPI_ISL_2231296
EPI_ISL_1262951
EPI_ISL_693687
EPI_ISL_1532296
EPI_ISL_1509812
EPI_ISL_1257846
EPI_ISL_2231402
EPI_ISL_2381994
EPI_ISL_1288527
EPI_ISL_1629130
EPI_ISL_1503012
EPI_ISL_685615
EPI_ISL_1351908
EPI_ISL_2232726
EPI_ISL_3758028
EPI_ISL_2877477
EPI_ISL_1013227
EPI_ISL_1163822
EPI_ISL_1790080
EPI_ISL_722892
EPI_ISL_1300654
EPI_ISL_1936330
EPI_ISL_1288526
EPI_ISL_941973
EPI_ISL_685363
EPI_ISL_2312815
EPI_ISL_454537
EPI_ISL_648066
EPI_ISL_603159
EPI_ISL_684977
EPI_ISL_1279424
EPI_ISL_902749
EPI_ISL_2101341
EPI_ISL_4417909
EPI_ISL_1654929
EPI_ISL_480258
EPI_ISL_5917734
EPI_ISL_648750
EPI_ISL_635051
EPI_ISL_687567
EPI_ISL_689005
EPI_ISL_685103
EPI_ISL_960406
EPI_ISL_660558
EPI_ISL_689417
EPI_ISL_1381107
EPI_ISL_455343
EPI_ISL_1110026
EPI_ISL_1516806
EPI_ISL_1257826
EPI_ISL_480214
EPI_ISL_826269
EPI_ISL_1288532
EPI_ISL_626583
EPI_ISL_687786
EPI_ISL_512966
EPI_ISL_1303014
EPI_ISL_1435798
EPI_ISL_882665
EPI_ISL_1470107
EPI_ISL_1478759
EPI_ISL_5053967
EPI_ISL_691236
EPI_ISL_542183
EPI_ISL_648675
EPI_ISL_687322
EPI_ISL_686625
EPI_ISL_2154814
EPI_ISL_1337365
EPI_ISL_573152
EPI_ISL_690263
EPI_ISL_1168614
EPI_ISL_2285149
EPI_ISL_7709372
EPI_ISL_684524
EPI_ISL_10957374
EPI_ISL_1191628
EPI_ISL_2614695
EPI_ISL_1351815
EPI_ISL_837743
EPI_ISL_1358291
EPI_ISL_1381117
EPI_ISL_2661804
EPI_ISL_985174
EPI_ISL_2397307
EPI_ISL_690875
EPI_ISL_2100914
EPI_ISL_1233231
EPI_ISL_450508
EPI_ISL_837805
EPI_ISL_626602
EPI_ISL_692520
EPI_ISL_699988
EPI_ISL_745224
EPI_ISL_1502818
EPI_ISL_685900
EPI_ISL_687761
EPI_ISL_1340861
EPI_ISL_2090758
EPI_ISL_995333
EPI_ISL_1205281
EPI_ISL_2231263
EPI_ISL_1262898
EPI_ISL_735445
EPI_ISL_5598699
EPI_ISL_1502203
EPI_ISL_1936361
EPI_ISL_2692899
EPI_ISL_687555
EPI_ISL_1279282
EPI_ISL_5590528
EPI_ISL_690239
EPI_ISL_2342587
EPI_ISL_2544858
EPI_ISL_2321228
EPI_ISL_427385
EPI_ISL_626597
EPI_ISL_1035938
EPI_ISL_1336509
EPI_ISL_684466
EPI_ISL_1096333
EPI_ISL_690774
EPI_ISL_5196741
EPI_ISL_648679
EPI_ISL_455705
EPI_ISL_812755
EPI_ISL_1656082
EPI_ISL_690090
EPI_ISL_1190768
EPI_ISL_438138
EPI_ISL_1626487
EPI_ISL_687145
EPI_ISL_1360373
EPI_ISL_513152
EPI_ISL_1168479
EPI_ISL_2081854
EPI_ISL_1358307
EPI_ISL_855365
EPI_ISL_962569
EPI_ISL_686339
EPI_ISL_513029
EPI_ISL_1111016
EPI_ISL_1469269
EPI_ISL_686841
EPI_ISL_1319310
EPI_ISL_542386
EPI_ISL_692480
EPI_ISL_691682
EPI_ISL_1039249
EPI_ISL_437712
EPI_ISL_3799797
EPI_ISL_688876
EPI_ISL_5598577
EPI_ISL_471460
EPI_ISL_684849
EPI_ISL_542387
EPI_ISL_7505539
EPI_ISL_529036
EPI_ISL_1110985
EPI_ISL_1911076
EPI_ISL_525557
EPI_ISL_1401113
EPI_ISL_443275
EPI_ISL_837783
EPI_ISL_475040
EPI_ISL_833266
EPI_ISL_686240
EPI_ISL_1118004
EPI_ISL_5918284
EPI_ISL_516625
EPI_ISL_3098970
EPI_ISL_687915
EPI_ISL_451393
EPI_ISL_1254664
EPI_ISL_1527378
EPI_ISL_602709
EPI_ISL_804963
EPI_ISL_515604
EPI_ISL_962548
EPI_ISL_1533063
EPI_ISL_11172655
EPI_ISL_686223
EPI_ISL_955247
EPI_ISL_3799848
EPI_ISL_2422801
EPI_ISL_685496
EPI_ISL_2100887
EPI_ISL_2155260
EPI_ISL_1118167
EPI_ISL_2171102
EPI_ISL_2178463
EPI_ISL_2154612
EPI_ISL_653916
EPI_ISL_2364616
EPI_ISL_685152
EPI_ISL_6633725
EPI_ISL_5973838
EPI_ISL_779713
EPI_ISL_513032
EPI_ISL_487318
EPI_ISL_455423
EPI_ISL_2324217
EPI_ISL_1231607
EPI_ISL_1321771
EPI_ISL_671417
EPI_ISL_1797599
EPI_ISL_2100732
EPI_ISL_534342
EPI_ISL_686296
EPI_ISL_802755
EPI_ISL_1288159
EPI_ISL_691869
EPI_ISL_5590116
EPI_ISL_1255140
EPI_ISL_1469118
EPI_ISL_10957432
EPI_ISL_688337
EPI_ISL_491449
EPI_ISL_513151
EPI_ISL_4251933
EPI_ISL_3023834
EPI_ISL_1117457
EPI_ISL_686474
EPI_ISL_2155151
EPI_ISL_5934926
EPI_ISL_692623
EPI_ISL_861675
EPI_ISL_909689
EPI_ISL_2101308
EPI_ISL_954758
EPI_ISL_687279
EPI_ISL_687751
EPI_ISL_690895
EPI_ISL_538447
EPI_ISL_508862
EPI_ISL_1001322
EPI_ISL_2156315
EPI_ISL_687141
EPI_ISL_837726
EPI_ISL_985087
EPI_ISL_5107662
EPI_ISL_3799751
EPI_ISL_1708506
EPI_ISL_687705
EPI_ISL_1251025
EPI_ISL_583434
EPI_ISL_1111086
EPI_ISL_1060465
EPI_ISL_1360381
EPI_ISL_518045
EPI_ISL_1180806
EPI_ISL_2188260
EPI_ISL_2156473
EPI_ISL_417185
EPI_ISL_1302923
EPI_ISL_1263044
EPI_ISL_1359064
EPI_ISL_1672718
EPI_ISL_1500988
EPI_ISL_1171626
EPI_ISL_700150
EPI_ISL_4744470
EPI_ISL_1416477
EPI_ISL_501190
EPI_ISL_1797586
EPI_ISL_2877493
EPI_ISL_542287
EPI_ISL_648758
EPI_ISL_687492
EPI_ISL_689452
EPI_ISL_1502831
EPI_ISL_960408
EPI_ISL_1117943
EPI_ISL_1001417
EPI_ISL_1593834
EPI_ISL_691526
EPI_ISL_1301553
EPI_ISL_872251
EPI_ISL_6710364
EPI_ISL_509356
EPI_ISL_483820
EPI_ISL_8421364
EPI_ISL_9160079
EPI_ISL_1791561
EPI_ISL_451302
EPI_ISL_684251
EPI_ISL_514583
EPI_ISL_1655047
EPI_ISL_796028
EPI_ISL_458105
EPI_ISL_2154844
EPI_ISL_1205273
EPI_ISL_677768
EPI_ISL_691564
EPI_ISL_5917698
EPI_ISL_1524338
EPI_ISL_513019
EPI_ISL_690901
EPI_ISL_456148
EPI_ISL_687935
EPI_ISL_1401243
EPI_ISL_2105364
EPI_ISL_2877471
EPI_ISL_452200
EPI_ISL_2690437
EPI_ISL_857292
EPI_ISL_1168622
EPI_ISL_1360323
EPI_ISL_688064
EPI_ISL_1110904
EPI_ISL_7613860
EPI_ISL_1416374
EPI_ISL_6316569
EPI_ISL_4296310
EPI_ISL_794785
EPI_ISL_940144
EPI_ISL_5441690
EPI_ISL_686417
EPI_ISL_2422670
EPI_ISL_430740
EPI_ISL_1018325
EPI_ISL_687682
EPI_ISL_2312732
EPI_ISL_833267
EPI_ISL_688306
EPI_ISL_3980654
EPI_ISL_685290
EPI_ISL_1020109
EPI_ISL_804041
EPI_ISL_3330227
EPI_ISL_833097
EPI_ISL_1340611
EPI_ISL_1180255
EPI_ISL_515681
EPI_ISL_1209365
EPI_ISL_832156
EPI_ISL_2958708
EPI_ISL_2105531
EPI_ISL_1336757
EPI_ISL_979966
EPI_ISL_524716
EPI_ISL_686012
EPI_ISL_913501
EPI_ISL_804972
EPI_ISL_689108
EPI_ISL_1401425
EPI_ISL_1231592
EPI_ISL_5918488
EPI_ISL_515547
EPI_ISL_3030012
EPI_ISL_5926970
EPI_ISL_1655039
EPI_ISL_1608036
EPI_ISL_894229
EPI_ISL_691862
EPI_ISL_1013445
EPI_ISL_889009
EPI_ISL_1212664
EPI_ISL_689939
EPI_ISL_5589869
EPI_ISL_700009
EPI_ISL_671425
EPI_ISL_1096318
EPI_ISL_2101190
EPI_ISL_1233459
EPI_ISL_1081189
EPI_ISL_1265155
EPI_ISL_3023891
EPI_ISL_1110433
EPI_ISL_1379426
EPI_ISL_688092
EPI_ISL_1167183
EPI_ISL_3067010
EPI_ISL_984619
EPI_ISL_1288187
EPI_ISL_480038
EPI_ISL_631775
EPI_ISL_1231546
EPI_ISL_1303368
EPI_ISL_861239
EPI_ISL_699953
EPI_ISL_685609
EPI_ISL_1263321
EPI_ISL_2691029
EPI_ISL_692008
EPI_ISL_2350796
EPI_ISL_699733
EPI_ISL_467051
EPI_ISL_686047
EPI_ISL_2155095
EPI_ISL_1110938
EPI_ISL_1166992
EPI_ISL_984621
EPI_ISL_1013331
EPI_ISL_692049
EPI_ISL_1279539
EPI_ISL_689526
EPI_ISL_687542
EPI_ISL_1301634
EPI_ISL_4549032
EPI_ISL_5589890
EPI_ISL_1111423
EPI_ISL_688201
EPI_ISL_6261882
EPI_ISL_691313
EPI_ISL_542294
EPI_ISL_2399666
EPI_ISL_5441539
EPI_ISL_690092
EPI_ISL_613434
EPI_ISL_690664
EPI_ISL_833306
EPI_ISL_1654922
EPI_ISL_700282
EPI_ISL_501218
EPI_ISL_900737
EPI_ISL_5142589
EPI_ISL_1085669
EPI_ISL_1302928
EPI_ISL_416036
EPI_ISL_691259
EPI_ISL_1401406
EPI_ISL_1013101
EPI_ISL_4625130
EPI_ISL_837671
EPI_ISL_515526
EPI_ISL_535545
EPI_ISL_691038
EPI_ISL_8311722
EPI_ISL_1111105
EPI_ISL_690916
EPI_ISL_10657513
EPI_ISL_1005682
EPI_ISL_1302066
EPI_ISL_1656141
EPI_ISL_539804
EPI_ISL_2155659
EPI_ISL_2001659
EPI_ISL_1284064
EPI_ISL_2081201
EPI_ISL_691550
EPI_ISL_1469290
EPI_ISL_480102
EPI_ISL_686469
EPI_ISL_2156425
EPI_ISL_1168457
EPI_ISL_1018315
EPI_ISL_4296343
EPI_ISL_3030018
EPI_ISL_1251022
EPI_ISL_1118188
EPI_ISL_751417
EPI_ISL_883967
EPI_ISL_4880345
EPI_ISL_2988864
EPI_ISL_1302068
EPI_ISL_1111143
EPI_ISL_513568
EPI_ISL_482682
EPI_ISL_3023861
EPI_ISL_2894655
EPI_ISL_4211226
EPI_ISL_482702
EPI_ISL_11229098
EPI_ISL_722851
EPI_ISL_1190953
EPI_ISL_437757
EPI_ISL_1015362
EPI_ISL_699739
EPI_ISL_735426
EPI_ISL_1013150
EPI_ISL_687342
EPI_ISL_2081895
EPI_ISL_5441583
EPI_ISL_2968068
EPI_ISL_759968
EPI_ISL_1219713
EPI_ISL_693683
EPI_ISL_602739
EPI_ISL_7613833
EPI_ISL_4968426
EPI_ISL_688321
EPI_ISL_693772
EPI_ISL_688507
EPI_ISL_690839
EPI_ISL_690037
EPI_ISL_1301944
EPI_ISL_1169056
EPI_ISL_2231500
EPI_ISL_2231561
EPI_ISL_2231233
EPI_ISL_1060368
EPI_ISL_735307
EPI_ISL_688814
EPI_ISL_689870
EPI_ISL_1288314
EPI_ISL_688173
EPI_ISL_794794
EPI_ISL_529790
EPI_ISL_450784
EPI_ISL_2364603
EPI_ISL_691250
EPI_ISL_688808
EPI_ISL_1608526
EPI_ISL_10957425
EPI_ISL_1761310
EPI_ISL_560991
EPI_ISL_2422840
EPI_ISL_572398
EPI_ISL_2231518
EPI_ISL_956388
EPI_ISL_4496595
EPI_ISL_631759
EPI_ISL_1118060
EPI_ISL_10957390
EPI_ISL_1263031
EPI_ISL_687384
EPI_ISL_602869
EPI_ISL_2156573
EPI_ISL_1111387
EPI_ISL_2312806
EPI_ISL_735332
EPI_ISL_1491652
EPI_ISL_1104652
EPI_ISL_461481
EPI_ISL_2835302
EPI_ISL_2448647
EPI_ISL_954019
EPI_ISL_2789814
EPI_ISL_690996
EPI_ISL_2226221
EPI_ISL_660437
EPI_ISL_960404
EPI_ISL_11229176
EPI_ISL_437756
EPI_ISL_613707
EPI_ISL_5142905
EPI_ISL_577631
EPI_ISL_718140
EPI_ISL_985024
EPI_ISL_1336344
EPI_ISL_935617
EPI_ISL_977623
EPI_ISL_860317
EPI_ISL_1508856
EPI_ISL_1468454
EPI_ISL_689013
EPI_ISL_513138
EPI_ISL_1259130
EPI_ISL_436723
EPI_ISL_1288483
EPI_ISL_1259082
EPI_ISL_6630802
EPI_ISL_913026
EPI_ISL_509230
EPI_ISL_542211
EPI_ISL_751398
EPI_ISL_691113
EPI_ISL_954098
EPI_ISL_7710037
EPI_ISL_689088
EPI_ISL_692662
EPI_ISL_700156
EPI_ISL_699839
EPI_ISL_2156564
EPI_ISL_738125
EPI_ISL_1625982
EPI_ISL_1655975
EPI_ISL_1608529
EPI_ISL_476022
EPI_ISL_653925
EPI_ISL_688908
EPI_ISL_1491667
EPI_ISL_1469108
EPI_ISL_1301605
EPI_ISL_692212
EPI_ISL_3023831
EPI_ISL_688199
EPI_ISL_2382466
EPI_ISL_792691
EPI_ISL_2226319
EPI_ISL_9159881
EPI_ISL_523955
EPI_ISL_1251086
EPI_ISL_2171097
EPI_ISL_1020237
EPI_ISL_737011
EPI_ISL_685323
EPI_ISL_699933
EPI_ISL_1111176
EPI_ISL_1501134
EPI_ISL_2001116
EPI_ISL_495527
EPI_ISL_522981
EPI_ISL_913049
EPI_ISL_11229913
EPI_ISL_1502886
EPI_ISL_451390
EPI_ISL_2791006
EPI_ISL_686046
EPI_ISL_5598801
EPI_ISL_690809
EPI_ISL_1336850
EPI_ISL_509325
EPI_ISL_528810
EPI_ISL_1001337
EPI_ISL_811174
EPI_ISL_8065518
EPI_ISL_1491648
EPI_ISL_1018145
EPI_ISL_1035956
EPI_ISL_2399703
EPI_ISL_1322134
EPI_ISL_912849
EPI_ISL_689235
EPI_ISL_1166978
EPI_ISL_535417
EPI_ISL_995478
EPI_ISL_1363087
EPI_ISL_2779523
EPI_ISL_2155120
EPI_ISL_690214
EPI_ISL_11229937
EPI_ISL_686437
EPI_ISL_4211234
EPI_ISL_6710581
EPI_ISL_692529
EPI_ISL_542181
EPI_ISL_5441533
EPI_ISL_906081
EPI_ISL_1231676
EPI_ISL_685066
EPI_ISL_1544138
EPI_ISL_687052
EPI_ISL_1654902
EPI_ISL_2484216
EPI_ISL_492008
EPI_ISL_1761325
EPI_ISL_690359
EPI_ISL_2790855
EPI_ISL_689135
EPI_ISL_5015511
EPI_ISL_690325
EPI_ISL_11229537
EPI_ISL_2422806
EPI_ISL_794767
EPI_ISL_2156443
EPI_ISL_1381162
EPI_ISL_860877
EPI_ISL_684774
EPI_ISL_5589498
EPI_ISL_1118064
EPI_ISL_685855
EPI_ISL_1163829
EPI_ISL_1303500
EPI_ISL_690723
EPI_ISL_862837
EPI_ISL_2728598
EPI_ISL_1096332
EPI_ISL_811184
EPI_ISL_623148
EPI_ISL_1401426
EPI_ISL_5142786
EPI_ISL_1302976
EPI_ISL_451394
EPI_ISL_862632
EPI_ISL_3999674
EPI_ISL_686623
EPI_ISL_1351743
EPI_ISL_911513
EPI_ISL_689439
EPI_ISL_1508853
EPI_ISL_498175
EPI_ISL_690356
EPI_ISL_1019846
EPI_ISL_684462
EPI_ISL_1013219
EPI_ISL_1301839
EPI_ISL_459919
EPI_ISL_913604
EPI_ISL_613446
EPI_ISL_5441501
EPI_ISL_491452
EPI_ISL_890895
EPI_ISL_1013262
EPI_ISL_11229887
EPI_ISL_732534
EPI_ISL_686948
EPI_ISL_7613729
EPI_ISL_603241
EPI_ISL_2154823
EPI_ISL_1379427
EPI_ISL_1416507
EPI_ISL_1279489
EPI_ISL_1279346
EPI_ISL_937241
EPI_ISL_690925
EPI_ISL_529755
EPI_ISL_1020086
EPI_ISL_5590225
EPI_ISL_1013260
EPI_ISL_422417
EPI_ISL_735419
EPI_ISL_2156286
EPI_ISL_1279474
EPI_ISL_487313
EPI_ISL_1212652
EPI_ISL_3512962
EPI_ISL_482710
EPI_ISL_1255246
EPI_ISL_1231684
EPI_ISL_1629218
EPI_ISL_3716374
EPI_ISL_691989
EPI_ISL_8311729
EPI_ISL_1336765
EPI_ISL_2231278
EPI_ISL_660263
EPI_ISL_5598695
EPI_ISL_480093
EPI_ISL_437489
EPI_ISL_2835500
EPI_ISL_689034
EPI_ISL_1013431
EPI_ISL_688126
EPI_ISL_1279481
EPI_ISL_1558603
EPI_ISL_4196739
EPI_ISL_5687806
EPI_ISL_833246
EPI_ISL_408666
EPI_ISL_2231347
EPI_ISL_5589726
EPI_ISL_687725
EPI_ISL_3671911
EPI_ISL_732660
EPI_ISL_995378
EPI_ISL_691512
EPI_ISL_1301853
EPI_ISL_906068
EPI_ISL_961748
EPI_ISL_2312923
EPI_ISL_690479
EPI_ISL_3023875
EPI_ISL_1254684
EPI_ISL_582512
EPI_ISL_1279321
EPI_ISL_824571
EPI_ISL_1196296
EPI_ISL_577624
EPI_ISL_1752607
EPI_ISL_5142658
EPI_ISL_1020036
EPI_ISL_11229916
EPI_ISL_1001375
EPI_ISL_686427
EPI_ISL_1629006
EPI_ISL_685927
EPI_ISL_450248
EPI_ISL_2231332
EPI_ISL_685275
EPI_ISL_824680
EPI_ISL_1118009
EPI_ISL_1336339
EPI_ISL_539497
EPI_ISL_883305
EPI_ISL_3716709
EPI_ISL_1111170
EPI_ISL_1166959
EPI_ISL_430102
EPI_ISL_960418
EPI_ISL_912798
EPI_ISL_512884
EPI_ISL_684513
EPI_ISL_3932199
EPI_ISL_11229581
EPI_ISL_5441571
EPI_ISL_3024050
EPI_ISL_475634
EPI_ISL_850669
EPI_ISL_2877460
EPI_ISL_961068
EPI_ISL_1263020
EPI_ISL_5199413
EPI_ISL_737028
EPI_ISL_6661795
EPI_ISL_684697
EPI_ISL_1040037
EPI_ISL_940974
EPI_ISL_5917672
EPI_ISL_985172
EPI_ISL_1470051
EPI_ISL_461487
EPI_ISL_631602
EPI_ISL_895840
EPI_ISL_634993
EPI_ISL_1091784
EPI_ISL_2779471
EPI_ISL_941088
EPI_ISL_523500
EPI_ISL_691701
EPI_ISL_8318515
EPI_ISL_2274103
EPI_ISL_586550
EPI_ISL_9159833
EPI_ISL_689142
EPI_ISL_540997
EPI_ISL_824684
EPI_ISL_1180853
EPI_ISL_688918
EPI_ISL_2155767
EPI_ISL_1478769
EPI_ISL_1084645
EPI_ISL_2958715
EPI_ISL_2877422
EPI_ISL_1626503
EPI_ISL_718247
EPI_ISL_11229407
EPI_ISL_2448679
EPI_ISL_685443
EPI_ISL_1366661
EPI_ISL_535561
EPI_ISL_882645
EPI_ISL_2677080
EPI_ISL_1040837
EPI_ISL_1279353
EPI_ISL_2919262
EPI_ISL_5589670
EPI_ISL_5053969
EPI_ISL_457997
EPI_ISL_824566
EPI_ISL_689248
EPI_ISL_1259093
EPI_ISL_690370
EPI_ISL_1257886
EPI_ISL_525476
EPI_ISL_435053
EPI_ISL_2312896
EPI_ISL_861648
EPI_ISL_6710586
EPI_ISL_1504097
EPI_ISL_688094
EPI_ISL_10149571
EPI_ISL_1209401
EPI_ISL_1113035
EPI_ISL_5441585
EPI_ISL_1396673
EPI_ISL_1036411
EPI_ISL_512954
EPI_ISL_912955
EPI_ISL_2283776
EPI_ISL_542248
EPI_ISL_982323
EPI_ISL_692331
EPI_ISL_833242
EPI_ISL_2894680
EPI_ISL_654818
EPI_ISL_11230022
EPI_ISL_660148
EPI_ISL_693243
EPI_ISL_2894781
EPI_ISL_1233622
EPI_ISL_5143175
EPI_ISL_2835320
EPI_ISL_1254665
EPI_ISL_794770
EPI_ISL_685998
EPI_ISL_1623687
EPI_ISL_2231259
EPI_ISL_685073
EPI_ISL_691082
EPI_ISL_979968
EPI_ISL_2156380
EPI_ISL_515870
EPI_ISL_1400324
EPI_ISL_700031
EPI_ISL_934991
EPI_ISL_11229853
EPI_ISL_1196292
EPI_ISL_1396672
EPI_ISL_542256
EPI_ISL_689498
EPI_ISL_6194926
EPI_ISL_860892
EPI_ISL_1351500
EPI_ISL_995431
EPI_ISL_1288281
EPI_ISL_2422949
EPI_ISL_1381376
EPI_ISL_2312943
EPI_ISL_685919
EPI_ISL_4744641
EPI_ISL_1416474
EPI_ISL_3024001
EPI_ISL_691851
EPI_ISL_689897
EPI_ISL_1097016
EPI_ISL_1110442
EPI_ISL_1381131
EPI_ISL_1366696
EPI_ISL_1096253
EPI_ISL_1301702
EPI_ISL_872019
EPI_ISL_690366
EPI_ISL_1558830
EPI_ISL_1628867
EPI_ISL_1289446
EPI_ISL_1288359
EPI_ISL_1233247
EPI_ISL_5590209
EPI_ISL_1168695
EPI_ISL_857294
EPI_ISL_1416370
EPI_ISL_1401443
EPI_ISL_2321230
EPI_ISL_626580
EPI_ISL_1111472
EPI_ISL_671487
EPI_ISL_495025
EPI_ISL_3316170
EPI_ISL_5589752
EPI_ISL_1299504
EPI_ISL_1859746
EPI_ISL_1110919
EPI_ISL_833166
EPI_ISL_806753
EPI_ISL_760054
EPI_ISL_691446
EPI_ISL_2364577
EPI_ISL_1279400
EPI_ISL_4211276
EPI_ISL_6582779
EPI_ISL_6194099
EPI_ISL_692243
EPI_ISL_487277
EPI_ISL_1302902
EPI_ISL_7613706
EPI_ISL_862589
EPI_ISL_1231613
EPI_ISL_1180834
EPI_ISL_1111077
EPI_ISL_1301668
EPI_ISL_1655001
EPI_ISL_685486
EPI_ISL_1478778
EPI_ISL_2284873
EPI_ISL_685705
EPI_ISL_1001062
EPI_ISL_1001452
EPI_ISL_2877317
EPI_ISL_416595
EPI_ISL_690894
EPI_ISL_689411
EPI_ISL_5142548
EPI_ISL_690905
EPI_ISL_687929
EPI_ISL_5598515
EPI_ISL_690480
EPI_ISL_1139057
EPI_ISL_515654
EPI_ISL_1656099
EPI_ISL_699870
EPI_ISL_688508
EPI_ISL_648631
EPI_ISL_1035946
EPI_ISL_691722
EPI_ISL_2677219
EPI_ISL_909691
EPI_ISL_7780444
EPI_ISL_2728532
EPI_ISL_648636
EPI_ISL_437445
EPI_ISL_1279335
EPI_ISL_471472
EPI_ISL_690326
EPI_ISL_1257819
EPI_ISL_2231529
EPI_ISL_689331
EPI_ISL_1060412
EPI_ISL_5053982
EPI_ISL_4296316
EPI_ISL_475712
EPI_ISL_1139075
EPI_ISL_689351
EPI_ISL_1018281
EPI_ISL_477175
EPI_ISL_455429
EPI_ISL_2443763
EPI_ISL_687497
EPI_ISL_691720
EPI_ISL_513052
EPI_ISL_2156422
EPI_ISL_1117858
EPI_ISL_5918345
EPI_ISL_5687886
EPI_ISL_1060571
EPI_ISL_1791568
EPI_ISL_1470009
EPI_ISL_437747
EPI_ISL_5736619
EPI_ISL_794802
EPI_ISL_1315581
EPI_ISL_671435
EPI_ISL_1469265
EPI_ISL_5687738
EPI_ISL_534323
EPI_ISL_475580
EPI_ISL_1084667
EPI_ISL_1259146
EPI_ISL_2968058
EPI_ISL_684857
EPI_ISL_833445
EPI_ISL_7613714
EPI_ISL_1321734
EPI_ISL_2155656
EPI_ISL_2324240
EPI_ISL_6195545
EPI_ISL_833127
EPI_ISL_479887
EPI_ISL_1336661
EPI_ISL_1168528
EPI_ISL_1111209
EPI_ISL_1029966
EPI_ISL_5142621
EPI_ISL_2231324
EPI_ISL_1301933
EPI_ISL_691500
EPI_ISL_1628770
EPI_ISL_486397
EPI_ISL_1706824
EPI_ISL_692202
EPI_ISL_776767
EPI_ISL_960428
EPI_ISL_455463
EPI_ISL_596449
EPI_ISL_1111138
EPI_ISL_690013
EPI_ISL_1470089
EPI_ISL_437301
EPI_ISL_2501355
EPI_ISL_2105522
EPI_ISL_2789829
EPI_ISL_1761323
EPI_ISL_754211
EPI_ISL_455334
EPI_ISL_1502851
EPI_ISL_1111475
EPI_ISL_623116
EPI_ISL_1279354
EPI_ISL_684728
EPI_ISL_461492
EPI_ISL_6195901
EPI_ISL_965292
EPI_ISL_688073
EPI_ISL_419226
EPI_ISL_685166
EPI_ISL_660145
EPI_ISL_1254686
EPI_ISL_1085865
EPI_ISL_11229319
EPI_ISL_1180681
EPI_ISL_5590370
EPI_ISL_1082296
EPI_ISL_479832
EPI_ISL_1001429
EPI_ISL_689885
EPI_ISL_6814915
EPI_ISL_1001364
EPI_ISL_6698773
EPI_ISL_2157583
EPI_ISL_498183
EPI_ISL_2188134
EPI_ISL_688249
EPI_ISL_1302130
EPI_ISL_529802
EPI_ISL_686789
EPI_ISL_436956
EPI_ISL_692013
EPI_ISL_2422843
EPI_ISL_954032
EPI_ISL_1533691
EPI_ISL_833106
EPI_ISL_455338
EPI_ISL_686744
EPI_ISL_10149585
EPI_ISL_542382
EPI_ISL_689336
EPI_ISL_2001175
EPI_ISL_2231413
EPI_ISL_1322194
EPI_ISL_1859733
EPI_ISL_941009
EPI_ISL_509289
EPI_ISL_1656065
EPI_ISL_9159856
EPI_ISL_1111341
EPI_ISL_903339
EPI_ISL_1262892
EPI_ISL_1358317
EPI_ISL_913500
EPI_ISL_1301918
EPI_ISL_2422846
EPI_ISL_1209317
EPI_ISL_5142683
EPI_ISL_541337
EPI_ISL_2364653
EPI_ISL_1001438
EPI_ISL_944099
EPI_ISL_4251938
EPI_ISL_876803
EPI_ISL_5917662
EPI_ISL_1020091
EPI_ISL_2101056
EPI_ISL_754843
EPI_ISL_751404
EPI_ISL_8311754
EPI_ISL_691254
EPI_ISL_1502929
EPI_ISL_1401165
EPI_ISL_1288533
EPI_ISL_3989026
EPI_ISL_1363108
EPI_ISL_430441
EPI_ISL_686810
EPI_ISL_684645
EPI_ISL_660611
EPI_ISL_602629
EPI_ISL_2756455
EPI_ISL_1381158
EPI_ISL_428671
EPI_ISL_1416192
EPI_ISL_1392889
EPI_ISL_833309
EPI_ISL_688482
EPI_ISL_687202
EPI_ISL_3088370
EPI_ISL_480059
EPI_ISL_5441700
EPI_ISL_1116436
EPI_ISL_688639
EPI_ISL_1469752
EPI_ISL_837636
EPI_ISL_688364
EPI_ISL_2100704
EPI_ISL_1593835
EPI_ISL_2231517
EPI_ISL_2015129
EPI_ISL_2156212
EPI_ISL_635053
EPI_ISL_482692
EPI_ISL_688521
EPI_ISL_2603245
EPI_ISL_2779463
EPI_ISL_962578
EPI_ISL_689881
EPI_ISL_1092360
EPI_ISL_2544898
EPI_ISL_861637
EPI_ISL_806784
EPI_ISL_1533695
EPI_ISL_2790840
EPI_ISL_3023843
EPI_ISL_1340835
EPI_ISL_653804
EPI_ISL_1302062
EPI_ISL_1500953
EPI_ISL_690537
EPI_ISL_1279490
EPI_ISL_420063
EPI_ISL_648773
EPI_ISL_1117885
EPI_ISL_699779
EPI_ISL_1424019
EPI_ISL_1262891
EPI_ISL_686830
EPI_ISL_691100
EPI_ISL_2231269
EPI_ISL_2100960
EPI_ISL_1251066
EPI_ISL_10149587
EPI_ISL_1302930
EPI_ISL_477171
EPI_ISL_1019815
EPI_ISL_2171216
EPI_ISL_708840
EPI_ISL_513118
EPI_ISL_685829
EPI_ISL_1048806
EPI_ISL_1060347
EPI_ISL_6591001
EPI_ISL_1111248
EPI_ISL_699664
EPI_ISL_684692
EPI_ISL_690368
EPI_ISL_1319383
EPI_ISL_688549
EPI_ISL_528816
EPI_ISL_688374
EPI_ISL_685010
EPI_ISL_1068682
EPI_ISL_450729
EPI_ISL_648745
EPI_ISL_1262837
EPI_ISL_1319359
EPI_ISL_2009175
EPI_ISL_2894821
EPI_ISL_1036205
EPI_ISL_690541
EPI_ISL_2756456
EPI_ISL_560643
EPI_ISL_576263
EPI_ISL_688128
EPI_ISL_455016
EPI_ISL_689747
EPI_ISL_1500995
EPI_ISL_685180
EPI_ISL_9159883
EPI_ISL_1110600
EPI_ISL_883959
EPI_ISL_690118
EPI_ISL_794809
EPI_ISL_688076
EPI_ISL_1470073
EPI_ISL_2081941
EPI_ISL_1169046
EPI_ISL_718133
EPI_ISL_1558833
EPI_ISL_1265459
EPI_ISL_2105372
EPI_ISL_2877488
EPI_ISL_691974
EPI_ISL_1039698
EPI_ISL_688542
EPI_ISL_2312783
EPI_ISL_2231267
EPI_ISL_1008691
EPI_ISL_626577
EPI_ISL_856695
EPI_ISL_1118058
EPI_ISL_1081182
EPI_ISL_837662
EPI_ISL_2566195
EPI_ISL_689415
EPI_ISL_686911
EPI_ISL_479967
EPI_ISL_5736696
EPI_ISL_1302075
EPI_ISL_10957377
EPI_ISL_1167132
EPI_ISL_833090
EPI_ISL_5143022
EPI_ISL_1340658
EPI_ISL_2835306
EPI_ISL_1655038
EPI_ISL_685529
EPI_ISL_689878
EPI_ISL_1129217
EPI_ISL_443284
EPI_ISL_2422838
EPI_ISL_691981
EPI_ISL_1117686
EPI_ISL_447785
EPI_ISL_1242041
EPI_ISL_1081352
EPI_ISL_1469273
EPI_ISL_718234
EPI_ISL_690737
EPI_ISL_1493600
EPI_ISL_2155676
EPI_ISL_1655055
EPI_ISL_685993
EPI_ISL_3023823
EPI_ISL_2081967
EPI_ISL_1118055
EPI_ISL_653929
EPI_ISL_410218
EPI_ISL_685001
EPI_ISL_692159
EPI_ISL_1652055
EPI_ISL_2364624
EPI_ISL_686208
EPI_ISL_1508944
EPI_ISL_1623776
EPI_ISL_794779
EPI_ISL_3799781
EPI_ISL_515686
EPI_ISL_1231764
EPI_ISL_965940
EPI_ISL_2227288
EPI_ISL_1201482
EPI_ISL_2156021
EPI_ISL_4183194
EPI_ISL_475593
EPI_ISL_2501386
EPI_ISL_685406
EPI_ISL_754214
EPI_ISL_2779497
EPI_ISL_1656102
EPI_ISL_535400
EPI_ISL_687807
EPI_ISL_913058
EPI_ISL_688230
EPI_ISL_1036396
EPI_ISL_1533697
EPI_ISL_824567
EPI_ISL_483038
EPI_ISL_4888526
EPI_ISL_1036199
EPI_ISL_1501123
EPI_ISL_421236
EPI_ISL_6841891
EPI_ISL_832821
EPI_ISL_692705
EPI_ISL_1363085
EPI_ISL_688853
EPI_ISL_2894856
EPI_ISL_8025555
EPI_ISL_1112969
EPI_ISL_862855
EPI_ISL_6000393
EPI_ISL_420046
EPI_ISL_751380
EPI_ISL_2422807
EPI_ISL_5687750
EPI_ISL_1176321
EPI_ISL_941120
EPI_ISL_480130
EPI_ISL_523990
EPI_ISL_833092
EPI_ISL_418659
EPI_ISL_1401148
EPI_ISL_2835520
EPI_ISL_2101178
EPI_ISL_995361
EPI_ISL_5143104
EPI_ISL_2790887
EPI_ISL_455708
EPI_ISL_687256
EPI_ISL_437700
EPI_ISL_653807
EPI_ISL_482774
EPI_ISL_1533698
EPI_ISL_3799759
EPI_ISL_582653
EPI_ISL_515752
EPI_ISL_2779451
EPI_ISL_2156367
EPI_ISL_3410443
EPI_ISL_2399573
EPI_ISL_686710
EPI_ISL_429854
EPI_ISL_1625991
EPI_ISL_1469248
EPI_ISL_5598677
EPI_ISL_479790
EPI_ISL_5589928
EPI_ISL_862627
EPI_ISL_5918446
EPI_ISL_6194864
EPI_ISL_2661824
EPI_ISL_1558611
EPI_ISL_419307
EPI_ISL_961710
EPI_ISL_1288294
EPI_ISL_2101327
EPI_ISL_455716
EPI_ISL_687834
EPI_ISL_1113004
EPI_ISL_1302817
EPI_ISL_522547
EPI_ISL_648265
EPI_ISL_692274
EPI_ISL_4237848
EPI_ISL_490204
EPI_ISL_792019
EPI_ISL_2100956
EPI_ISL_3030002
EPI_ISL_751435
EPI_ISL_1469997
EPI_ISL_685150
EPI_ISL_2156107
EPI_ISL_5989807
EPI_ISL_2342596
EPI_ISL_1279447
EPI_ISL_515679
EPI_ISL_1469274
EPI_ISL_940921
EPI_ISL_542385
EPI_ISL_11230277
EPI_ISL_690913
EPI_ISL_2988861
EPI_ISL_6633631
EPI_ISL_2312773
EPI_ISL_6195952
EPI_ISL_2171094
EPI_ISL_1168613
EPI_ISL_687025
EPI_ISL_2422909
EPI_ISL_1240072
EPI_ISL_688325
EPI_ISL_1824418
EPI_ISL_5199381
EPI_ISL_5143136
EPI_ISL_738144
EPI_ISL_862549
EPI_ISL_11229678
EPI_ISL_7711631
EPI_ISL_686383
EPI_ISL_1259292
EPI_ISL_686898
EPI_ISL_954126
EPI_ISL_700002
EPI_ISL_653815
EPI_ISL_1401252
EPI_ISL_1167018
EPI_ISL_5687716
EPI_ISL_459953
EPI_ISL_1416972
EPI_ISL_1322144
EPI_ISL_5441389
EPI_ISL_913039
EPI_ISL_480000
EPI_ISL_688253
EPI_ISL_1190760
EPI_ISL_498238
EPI_ISL_509392
EPI_ISL_1655028
EPI_ISL_7711740
EPI_ISL_1018110
EPI_ISL_542212
EPI_ISL_824586
EPI_ISL_447593
EPI_ISL_1205292
EPI_ISL_1623796
EPI_ISL_690890
EPI_ISL_5918209
EPI_ISL_1502923
EPI_ISL_2101114
EPI_ISL_690820
EPI_ISL_1381060
EPI_ISL_1262964
EPI_ISL_660215
EPI_ISL_435282
EPI_ISL_687967
EPI_ISL_691443
EPI_ISL_436943
EPI_ISL_4888532
EPI_ISL_5441414
EPI_ISL_1386926
EPI_ISL_2399754
EPI_ISL_689282
EPI_ISL_965289
EPI_ISL_542214
EPI_ISL_684792
EPI_ISL_688765
EPI_ISL_1293060
EPI_ISL_684249
EPI_ISL_982219
EPI_ISL_2231454
EPI_ISL_515529
EPI_ISL_515569
EPI_ISL_1300658
EPI_ISL_965295
EPI_ISL_735262
EPI_ISL_687275
EPI_ISL_542375
EPI_ISL_688748
EPI_ISL_1288383
EPI_ISL_684170
EPI_ISL_955089
EPI_ISL_687776
EPI_ISL_1501084
EPI_ISL_1060581
EPI_ISL_690448
EPI_ISL_2155793
EPI_ISL_2312865
EPI_ISL_471422
EPI_ISL_687294
EPI_ISL_735312
EPI_ISL_11359223
EPI_ISL_906057
EPI_ISL_1165083
EPI_ISL_11291313
EPI_ISL_730653
EPI_ISL_1212700
EPI_ISL_692063
EPI_ISL_684197
EPI_ISL_5736601
EPI_ISL_1544147
EPI_ISL_515882
EPI_ISL_3980684
EPI_ISL_1916312
EPI_ISL_691084
EPI_ISL_985394
EPI_ISL_480169
EPI_ISL_2422633
EPI_ISL_690640
EPI_ISL_735402
EPI_ISL_648644
EPI_ISL_689493
EPI_ISL_700057
EPI_ISL_5598684
EPI_ISL_1672494
EPI_ISL_7613769
EPI_ISL_1302909
EPI_ISL_9159898
EPI_ISL_689468
EPI_ISL_687586
EPI_ISL_2422933
EPI_ISL_1098607
EPI_ISL_732661
EPI_ISL_685442
EPI_ISL_1231673
EPI_ISL_1626523
EPI_ISL_7613783
EPI_ISL_687709
EPI_ISL_686884
EPI_ISL_687402
EPI_ISL_685341
EPI_ISL_754202
EPI_ISL_1036218
EPI_ISL_455022
EPI_ISL_1288391
EPI_ISL_5142875
EPI_ISL_1060757
EPI_ISL_6633811
EPI_ISL_955080
EPI_ISL_513126
EPI_ISL_515658
EPI_ISL_460080
EPI_ISL_689887
EPI_ISL_2877349
EPI_ISL_5918354
EPI_ISL_825054
EPI_ISL_909680
EPI_ISL_1416165
EPI_ISL_1262740
EPI_ISL_8311739
EPI_ISL_648807
EPI_ISL_1233849
EPI_ISL_687875
EPI_ISL_9159846
EPI_ISL_686136
EPI_ISL_516762
EPI_ISL_1381098
EPI_ISL_515703
EPI_ISL_684611
EPI_ISL_1711650
EPI_ISL_2790818
EPI_ISL_684493
EPI_ISL_690446
EPI_ISL_416572
EPI_ISL_1910400
EPI_ISL_935624
EPI_ISL_5887119
EPI_ISL_1626516
EPI_ISL_3980631
EPI_ISL_6436529
EPI_ISL_486872
EPI_ISL_578186
EPI_ISL_1251045
EPI_ISL_684289
EPI_ISL_1117522
EPI_ISL_955075
EPI_ISL_430086
EPI_ISL_2157355
EPI_ISL_688169
EPI_ISL_1401255
EPI_ISL_1321793
EPI_ISL_1164953
EPI_ISL_437745
EPI_ISL_1302013
EPI_ISL_2312871
EPI_ISL_2877341
EPI_ISL_1020206
EPI_ISL_498094
EPI_ISL_648619
EPI_ISL_1628861
EPI_ISL_754143
EPI_ISL_5598565
EPI_ISL_1060727
EPI_ISL_416610
EPI_ISL_1176298
EPI_ISL_872003
EPI_ISL_542207
EPI_ISL_4496584
EPI_ISL_5736620
EPI_ISL_1123374
EPI_ISL_1263083
EPI_ISL_2663158
EPI_ISL_1502893
EPI_ISL_1470056
EPI_ISL_1129226
EPI_ISL_2283789
EPI_ISL_1117816
EPI_ISL_718212
EPI_ISL_497950
EPI_ISL_877457
EPI_ISL_444465
EPI_ISL_1406245
EPI_ISL_515890
EPI_ISL_1351866
EPI_ISL_1287761
EPI_ISL_1118033
EPI_ISL_1288489
EPI_ISL_846642
EPI_ISL_5590207
EPI_ISL_6491786
EPI_ISL_684272
EPI_ISL_648717
EPI_ISL_1060589
EPI_ISL_1259042
EPI_ISL_1036376
EPI_ISL_1257848
EPI_ISL_686903
EPI_ISL_1321767
EPI_ISL_5589775
EPI_ISL_1117680
EPI_ISL_1468439
EPI_ISL_1196283
EPI_ISL_691688
EPI_ISL_2155113
EPI_ISL_459874
EPI_ISL_461498
EPI_ISL_690826
EPI_ISL_660657
EPI_ISL_528695
EPI_ISL_1085269
EPI_ISL_688583
EPI_ISL_2155737
EPI_ISL_684431
EPI_ISL_4744523
EPI_ISL_699727
EPI_ISL_1180813
EPI_ISL_1336768
EPI_ISL_1302999
EPI_ISL_1654968
EPI_ISL_1351583
EPI_ISL_2422780
EPI_ISL_862631
EPI_ISL_1494655
EPI_ISL_1468440
EPI_ISL_1168626
EPI_ISL_408489
EPI_ISL_11229745
EPI_ISL_577630
EPI_ISL_1233480
EPI_ISL_1301642
EPI_ISL_436959
EPI_ISL_804042
EPI_ISL_684261
EPI_ISL_1262926
EPI_ISL_913040
EPI_ISL_6121622
EPI_ISL_688795
EPI_ISL_509321
EPI_ISL_7711642
EPI_ISL_689210
EPI_ISL_691322
EPI_ISL_1401185
EPI_ISL_691157
EPI_ISL_688449
EPI_ISL_688000
EPI_ISL_2422912
EPI_ISL_735284
EPI_ISL_495543
EPI_ISL_539550
EPI_ISL_688659
EPI_ISL_430724
EPI_ISL_824691
EPI_ISL_483861
EPI_ISL_1201509
EPI_ISL_1265449
EPI_ISL_812736
EPI_ISL_1654962
EPI_ISL_685263
EPI_ISL_1712390
EPI_ISL_1279440
EPI_ISL_475657
EPI_ISL_1301991
EPI_ISL_682255
EPI_ISL_2379132
EPI_ISL_1259088
EPI_ISL_1656034
EPI_ISL_1013427
EPI_ISL_2433280
EPI_ISL_5598466
EPI_ISL_940908
EPI_ISL_5598597
EPI_ISL_1019739
EPI_ISL_460089
EPI_ISL_3671913
EPI_ISL_1413427
EPI_ISL_479502
EPI_ISL_1117489
EPI_ISL_7711757
EPI_ISL_1381047
EPI_ISL_614275
EPI_ISL_689560
EPI_ISL_2156711
EPI_ISL_1013273
EPI_ISL_5687048
EPI_ISL_535403
EPI_ISL_5687730
EPI_ISL_1263062
EPI_ISL_953981
EPI_ISL_1302009
EPI_ISL_2835376
EPI_ISL_1138595
EPI_ISL_1503141
EPI_ISL_516948
EPI_ISL_688810
EPI_ISL_984247
EPI_ISL_447796
EPI_ISL_5143236
EPI_ISL_1259310
EPI_ISL_1117953
EPI_ISL_2156527
EPI_ISL_860889
EPI_ISL_1110995
EPI_ISL_1082290
EPI_ISL_1063787
EPI_ISL_476856
EPI_ISL_691441
EPI_ISL_2779458
EPI_ISL_3100460
EPI_ISL_1209269
EPI_ISL_688964
EPI_ISL_2603240
EPI_ISL_5107512
EPI_ISL_5918353
EPI_ISL_602704
EPI_ISL_684998
EPI_ISL_691180
EPI_ISL_685562
EPI_ISL_11229187
EPI_ISL_3024036
EPI_ISL_1180210
EPI_ISL_1020281
EPI_ISL_1279379
EPI_ISL_480103
EPI_ISL_1111091
EPI_ISL_689042
EPI_ISL_692548
EPI_ISL_1623791
EPI_ISL_862571
EPI_ISL_5061967
EPI_ISL_515575
EPI_ISL_689719
EPI_ISL_1401144
EPI_ISL_2710842
EPI_ISL_1336753
EPI_ISL_1085309
EPI_ISL_687762
EPI_ISL_2081988
EPI_ISL_513048
EPI_ISL_687955
EPI_ISL_688733
EPI_ISL_837569
EPI_ISL_5736630
EPI_ISL_833124
EPI_ISL_631867
EPI_ISL_837782
EPI_ISL_1527026
EPI_ISL_1322154
EPI_ISL_485713
EPI_ISL_8311753
EPI_ISL_1628828
EPI_ISL_623130
EPI_ISL_849661
EPI_ISL_2422690
EPI_ISL_2231390
EPI_ISL_1301865
EPI_ISL_722864
EPI_ISL_513149
EPI_ISL_1300648
EPI_ISL_583893
EPI_ISL_1110468
EPI_ISL_509383
EPI_ISL_2155781
EPI_ISL_941096
EPI_ISL_5736668
EPI_ISL_602719
EPI_ISL_2790891
EPI_ISL_3799852
EPI_ISL_2231283
EPI_ISL_1261865
EPI_ISL_1110477
EPI_ISL_906058
EPI_ISL_1503086
EPI_ISL_516969
EPI_ISL_1168460
EPI_ISL_690748
EPI_ISL_1365646
EPI_ISL_700024
EPI_ISL_1255264
EPI_ISL_5590297
EPI_ISL_2100806
EPI_ISL_626625
EPI_ISL_6195669
EPI_ISL_3333176
EPI_ISL_2101322
EPI_ISL_686451
EPI_ISL_1259029
EPI_ISL_3410573
EPI_ISL_648643
EPI_ISL_689175
EPI_ISL_412982
EPI_ISL_686900
EPI_ISL_3799780
EPI_ISL_979973
EPI_ISL_691361
EPI_ISL_593930
EPI_ISL_5143123
EPI_ISL_687260
EPI_ISL_1168542
EPI_ISL_5589687
EPI_ISL_2231437
EPI_ISL_514587
EPI_ISL_525553
EPI_ISL_686079
EPI_ISL_690883
EPI_ISL_11229811
EPI_ISL_2156664
EPI_ISL_955077
EPI_ISL_1296285
EPI_ISL_1663017
EPI_ISL_684957
EPI_ISL_692032
EPI_ISL_1504104
EPI_ISL_576114
EPI_ISL_11230267
EPI_ISL_1001440
EPI_ISL_2101218
EPI_ISL_602690
EPI_ISL_686743
EPI_ISL_1257831
EPI_ISL_1340823
EPI_ISL_687156
EPI_ISL_690714
EPI_ISL_1259040
EPI_ISL_648108
EPI_ISL_3946600
EPI_ISL_684816
EPI_ISL_792008
EPI_ISL_542358
EPI_ISL_1118185
EPI_ISL_912566
EPI_ISL_2433282
EPI_ISL_851049
EPI_ISL_2231316
EPI_ISL_2835297
EPI_ISL_479969
EPI_ISL_475031
EPI_ISL_832378
EPI_ISL_1110509
EPI_ISL_9052885
EPI_ISL_687989
EPI_ISL_2894718
EPI_ISL_1111273
EPI_ISL_685920
EPI_ISL_1322110
EPI_ISL_6000399
EPI_ISL_5598469
EPI_ISL_9159637
EPI_ISL_1301559
EPI_ISL_861631
EPI_ISL_5918492
EPI_ISL_685702
EPI_ISL_1111060
EPI_ISL_756293
EPI_ISL_4496674
EPI_ISL_10989156
EPI_ISL_2155849
EPI_ISL_862614
EPI_ISL_2105463
EPI_ISL_1296278
EPI_ISL_747235
EPI_ISL_5441545
EPI_ISL_688510
EPI_ISL_2101188
EPI_ISL_941158
EPI_ISL_1301856
EPI_ISL_475663
EPI_ISL_1760234
EPI_ISL_2171117
EPI_ISL_688014
EPI_ISL_513577
EPI_ISL_760053
EPI_ISL_686226
EPI_ISL_692093
EPI_ISL_3023866
EPI_ISL_4211283
EPI_ISL_689983
EPI_ISL_1165082
EPI_ISL_872919
EPI_ISL_5918207
EPI_ISL_5590217
EPI_ISL_3716419
EPI_ISL_3099402
EPI_ISL_687892
EPI_ISL_1520118
EPI_ISL_7613824
EPI_ISL_2155569
EPI_ISL_6698768
EPI_ISL_524467
EPI_ISL_5142586
EPI_ISL_1117979
EPI_ISL_684865
EPI_ISL_1233824
EPI_ISL_684224
EPI_ISL_582659
EPI_ISL_955256
EPI_ISL_480199
EPI_ISL_437759
EPI_ISL_501184
EPI_ISL_3957708
EPI_ISL_954123
EPI_ISL_1797579
EPI_ISL_1628695
EPI_ISL_692215
EPI_ISL_700179
EPI_ISL_688381
EPI_ISL_689681
EPI_ISL_692585
EPI_ISL_691158
EPI_ISL_1060421
EPI_ISL_1588444
EPI_ISL_1110464
EPI_ISL_455327
EPI_ISL_1279605
EPI_ISL_2200106
EPI_ISL_1381363
EPI_ISL_689424
EPI_ISL_1233513
EPI_ISL_2835383
EPI_ISL_699915
EPI_ISL_1250972
EPI_ISL_2100841
EPI_ISL_429256
EPI_ISL_685631
EPI_ISL_1936358
EPI_ISL_1020157
EPI_ISL_7174133
EPI_ISL_2713217
EPI_ISL_1502984
EPI_ISL_690927
EPI_ISL_684217
EPI_ISL_1229148
EPI_ISL_475043
EPI_ISL_2365896
EPI_ISL_2155099
EPI_ISL_4417913
EPI_ISL_961723
EPI_ISL_649191
EPI_ISL_3024032
EPI_ISL_685831
EPI_ISL_2105450
EPI_ISL_479527
EPI_ISL_961747
EPI_ISL_660613
EPI_ISL_1321765
EPI_ISL_5589965
EPI_ISL_5142574
EPI_ISL_528822
EPI_ISL_1209295
EPI_ISL_685896
EPI_ISL_1168518
EPI_ISL_687638
EPI_ISL_2968062
EPI_ISL_4442612
EPI_ISL_1401273
EPI_ISL_5142836
EPI_ISL_2690180
EPI_ISL_1018154
EPI_ISL_3023908
EPI_ISL_1180932
EPI_ISL_735298
EPI_ISL_4744546
EPI_ISL_985079
EPI_ISL_876808
EPI_ISL_1020116
EPI_ISL_2790849
EPI_ISL_602677
EPI_ISL_6777153
EPI_ISL_985317
EPI_ISL_1491669
EPI_ISL_688227
EPI_ISL_684382
EPI_ISL_538442
EPI_ISL_2188239
EPI_ISL_603029
EPI_ISL_1265442
EPI_ISL_688531
EPI_ISL_690019
EPI_ISL_524465
EPI_ISL_522880
EPI_ISL_515612
EPI_ISL_954033
EPI_ISL_1500970
EPI_ISL_688460
EPI_ISL_1013351
EPI_ISL_4252221
EPI_ISL_687263
EPI_ISL_568689
EPI_ISL_518039
EPI_ISL_2101302
EPI_ISL_658888
EPI_ISL_1401365
EPI_ISL_1656101
EPI_ISL_1301657
EPI_ISL_686337
EPI_ISL_691939
EPI_ISL_792103
EPI_ISL_1655060
EPI_ISL_1205241
EPI_ISL_447736
EPI_ISL_1110983
EPI_ISL_1096274
EPI_ISL_689542
EPI_ISL_11229813
EPI_ISL_979544
EPI_ISL_732563
EPI_ISL_692378
EPI_ISL_722910
EPI_ISL_513206
EPI_ISL_2188810
EPI_ISL_2661783
EPI_ISL_480140
EPI_ISL_653803
EPI_ISL_689879
EPI_ISL_11229553
EPI_ISL_515883
EPI_ISL_686181
EPI_ISL_688620
EPI_ISL_1761356
EPI_ISL_6000413
EPI_ISL_8311689
EPI_ISL_1034916
EPI_ISL_2171217
EPI_ISL_961073
EPI_ISL_1936360
EPI_ISL_955186
EPI_ISL_2231285
EPI_ISL_1588104
EPI_ISL_1171671
EPI_ISL_1111104
EPI_ISL_692382
EPI_ISL_684685
EPI_ISL_872249
EPI_ISL_982180
EPI_ISL_1164756
EPI_ISL_688788
EPI_ISL_1279275
EPI_ISL_735335
EPI_ISL_686929
EPI_ISL_2894770
EPI_ISL_5143110
EPI_ISL_1118176
EPI_ISL_479846
EPI_ISL_1288453
EPI_ISL_688645
EPI_ISL_812735
EPI_ISL_660143
EPI_ISL_5736614
EPI_ISL_482723
EPI_ISL_5142559
EPI_ISL_1251274
EPI_ISL_9159886
EPI_ISL_689119
EPI_ISL_2082026
EPI_ISL_956307
EPI_ISL_955096
EPI_ISL_420080
EPI_ISL_443303
EPI_ISL_5142938
EPI_ISL_2188750
EPI_ISL_2967878
EPI_ISL_5598506
EPI_ISL_1524361
EPI_ISL_794771
EPI_ISL_1180851
EPI_ISL_660212
EPI_ISL_7957910
EPI_ISL_1301686
EPI_ISL_943988
EPI_ISL_1060413
EPI_ISL_1001435
EPI_ISL_1381243
EPI_ISL_480001
EPI_ISL_2422717
EPI_ISL_3023994
EPI_ISL_689882
EPI_ISL_653930
EPI_ISL_516801
EPI_ISL_5589971
EPI_ISL_684419
EPI_ISL_479991
EPI_ISL_691093
EPI_ISL_3031373
EPI_ISL_495431
EPI_ISL_5441405
EPI_ISL_1113000
EPI_ISL_685391
EPI_ISL_1219023
EPI_ISL_574603
EPI_ISL_1399268
EPI_ISL_1654912
EPI_ISL_684384
EPI_ISL_2791033
EPI_ISL_450276
EPI_ISL_416599
EPI_ISL_5736622
EPI_ISL_631770
EPI_ISL_1401339
EPI_ISL_940914
EPI_ISL_718237
EPI_ISL_610227
EPI_ISL_691705
EPI_ISL_862547
EPI_ISL_833302
EPI_ISL_825051
EPI_ISL_792702
EPI_ISL_1013270
EPI_ISL_1008665
EPI_ISL_689952
EPI_ISL_2516944
EPI_ISL_1111036
EPI_ISL_691351
EPI_ISL_1251048
EPI_ISL_648700
EPI_ISL_684650
EPI_ISL_501236
EPI_ISL_6582818
EPI_ISL_1360308
EPI_ISL_6194190
EPI_ISL_1629035
EPI_ISL_1509639
EPI_ISL_1424021
EPI_ISL_1233611
EPI_ISL_1020047
EPI_ISL_684930
EPI_ISL_687607
EPI_ISL_1219022
EPI_ISL_5598638
EPI_ISL_1509102
EPI_ISL_5590103
EPI_ISL_7710019
EPI_ISL_1288410
EPI_ISL_5196747
EPI_ISL_1167178
EPI_ISL_513518
EPI_ISL_475651
EPI_ISL_688089
EPI_ISL_602638
EPI_ISL_5441582
EPI_ISL_3031285
EPI_ISL_6591002
EPI_ISL_1301939
EPI_ISL_6490469
EPI_ISL_688887
EPI_ISL_1301822
EPI_ISL_1084610
EPI_ISL_1288201
EPI_ISL_2960325
EPI_ISL_1797601
EPI_ISL_684616
EPI_ISL_3716397
EPI_ISL_2350808
EPI_ISL_1303427
EPI_ISL_5441484
EPI_ISL_3356269
EPI_ISL_2157413
EPI_ISL_1018323
EPI_ISL_1009674
EPI_ISL_2422704
EPI_ISL_2690145
EPI_ISL_862590
EPI_ISL_3150001
EPI_ISL_860849
EPI_ISL_689527
EPI_ISL_862866
EPI_ISL_895769
EPI_ISL_671448
EPI_ISL_2835371
EPI_ISL_1171681
EPI_ISL_692668
EPI_ISL_1246957
EPI_ISL_689436
EPI_ISL_1288203
EPI_ISL_1084664
EPI_ISL_837709
EPI_ISL_985127
EPI_ISL_5589842
EPI_ISL_524731
EPI_ISL_2485172
EPI_ISL_1013124
EPI_ISL_686846
EPI_ISL_691166
EPI_ISL_1013226
EPI_ISL_685718
EPI_ISL_685832
EPI_ISL_692711
EPI_ISL_690827
EPI_ISL_1212643
EPI_ISL_431103
EPI_ISL_605799
EPI_ISL_686327
EPI_ISL_5441599
EPI_ISL_3088346
EPI_ISL_1112280
EPI_ISL_602717
EPI_ISL_872315
EPI_ISL_420074
EPI_ISL_687042
EPI_ISL_1117884
EPI_ISL_1400310
EPI_ISL_885143
EPI_ISL_2155620
EPI_ISL_5143222
EPI_ISL_1231636
EPI_ISL_583476
EPI_ISL_5736682
EPI_ISL_2100758
EPI_ISL_843191
EPI_ISL_568579
EPI_ISL_689378
EPI_ISL_1303547
EPI_ISL_862629
EPI_ISL_1504084
EPI_ISL_5598647
EPI_ISL_2835342
EPI_ISL_660254
EPI_ISL_689246
EPI_ISL_692077
EPI_ISL_1399263
EPI_ISL_1039701
EPI_ISL_2155410
EPI_ISL_1111085
EPI_ISL_1013275
EPI_ISL_686478
EPI_ISL_688640
EPI_ISL_685854
EPI_ISL_586568
EPI_ISL_2155876
EPI_ISL_684484
EPI_ISL_1629097
EPI_ISL_2178460
EPI_ISL_1468455
EPI_ISL_900722
EPI_ISL_685722
EPI_ISL_514599
EPI_ISL_708192
EPI_ISL_1301831
EPI_ISL_686717
EPI_ISL_7711756
EPI_ISL_634997
EPI_ISL_690699
EPI_ISL_985129
EPI_ISL_995488
EPI_ISL_1401275
EPI_ISL_692448
EPI_ISL_860902
EPI_ISL_5918487
EPI_ISL_1712379
EPI_ISL_684187
EPI_ISL_995367
EPI_ISL_1675033
EPI_ISL_11230001
EPI_ISL_900728
EPI_ISL_961084
EPI_ISL_2663179
EPI_ISL_2692533
EPI_ISL_10957353
EPI_ISL_687065
EPI_ISL_691719
EPI_ISL_1532815
EPI_ISL_1279578
EPI_ISL_982206
EPI_ISL_686670
EPI_ISL_691381
EPI_ISL_3980693
EPI_ISL_824667
EPI_ISL_685332
EPI_ISL_686995
EPI_ISL_733575
EPI_ISL_751356
EPI_ISL_2364583
EPI_ISL_2839270
EPI_ISL_1283987
EPI_ISL_1231552
EPI_ISL_7174158
EPI_ISL_2958854
EPI_ISL_1013367
EPI_ISL_2756437
EPI_ISL_1111157
EPI_ISL_6832993
EPI_ISL_5142650
EPI_ISL_583470
EPI_ISL_486849
EPI_ISL_1500985
EPI_ISL_1501162
EPI_ISL_691374
EPI_ISL_1532806
EPI_ISL_436961
EPI_ISL_690773
EPI_ISL_1263087
EPI_ISL_5199394
EPI_ISL_1501118
EPI_ISL_1020039
EPI_ISL_2877403
EPI_ISL_1138513
EPI_ISL_693684
EPI_ISL_6196131
EPI_ISL_1190950
EPI_ISL_5199398
EPI_ISL_2710846
EPI_ISL_685980
EPI_ISL_685221
EPI_ISL_5736641
EPI_ISL_11229476
EPI_ISL_686167
EPI_ISL_487435
EPI_ISL_833326
EPI_ISL_603174
EPI_ISL_877236
EPI_ISL_3023813
EPI_ISL_690028
EPI_ISL_1501139
EPI_ISL_1301811
EPI_ISL_542261
EPI_ISL_941130
EPI_ISL_1166180
EPI_ISL_686745
EPI_ISL_2231401
EPI_ISL_872961
EPI_ISL_1302033
EPI_ISL_1084623
EPI_ISL_498551
EPI_ISL_1118037
EPI_ISL_861670
EPI_ISL_2155794
EPI_ISL_4744545
EPI_ISL_7624285
EPI_ISL_686534
EPI_ISL_2779513
EPI_ISL_684214
EPI_ISL_691097
EPI_ISL_692714
EPI_ISL_2283783
EPI_ISL_430736
EPI_ISL_2081861
EPI_ISL_692003
EPI_ISL_515647
EPI_ISL_1111442
EPI_ISL_792020
EPI_ISL_685781
EPI_ISL_1623780
EPI_ISL_1233621
EPI_ISL_690110
EPI_ISL_428368
EPI_ISL_430444
EPI_ISL_688441
EPI_ISL_5143096
EPI_ISL_1111352
EPI_ISL_1184825
EPI_ISL_941996
EPI_ISL_11229941
EPI_ISL_1629431
EPI_ISL_539560
EPI_ISL_527864
EPI_ISL_2154896
EPI_ISL_832188
EPI_ISL_861661
EPI_ISL_418220
EPI_ISL_883997
EPI_ISL_833056
EPI_ISL_1020107
EPI_ISL_1656094
EPI_ISL_2894857
EPI_ISL_444486
EPI_ISL_1321791
EPI_ISL_837718
EPI_ISL_9159875
EPI_ISL_9159855
EPI_ISL_3799849
EPI_ISL_690896
EPI_ISL_631695
EPI_ISL_2155444
EPI_ISL_1394294
EPI_ISL_941122
EPI_ISL_2645661
EPI_ISL_455413
EPI_ISL_2779460
EPI_ISL_686111
EPI_ISL_692588
EPI_ISL_1435816
EPI_ISL_1501168
EPI_ISL_690965
EPI_ISL_687035
EPI_ISL_1478787
EPI_ISL_501210
EPI_ISL_468808
EPI_ISL_2713091
EPI_ISL_525641
EPI_ISL_1081184
EPI_ISL_480124
EPI_ISL_2779491
EPI_ISL_447296
EPI_ISL_688375
EPI_ISL_1654983
EPI_ISL_684989
EPI_ISL_479922
EPI_ISL_603161
EPI_ISL_687610
EPI_ISL_688807
EPI_ISL_690687
EPI_ISL_985020
EPI_ISL_981006
EPI_ISL_1299541
EPI_ISL_687386
EPI_ISL_513576
EPI_ISL_689923
EPI_ISL_7139577
EPI_ISL_2155266
EPI_ISL_692079
EPI_ISL_1279317
EPI_ISL_872348
EPI_ISL_812754
EPI_ISL_447310
EPI_ISL_722876
EPI_ISL_911707
EPI_ISL_689385
EPI_ISL_416592
EPI_ISL_8725399
EPI_ISL_509331
EPI_ISL_1096292
EPI_ISL_5142899
EPI_ISL_1217709
EPI_ISL_538439
EPI_ISL_2691051
EPI_ISL_1098604
EPI_ISL_1209323
EPI_ISL_480211
EPI_ISL_684936
EPI_ISL_3382688
EPI_ISL_602879
EPI_ISL_1301884
EPI_ISL_2156139
EPI_ISL_450287
EPI_ISL_824650
EPI_ISL_1259078
EPI_ISL_2399652
EPI_ISL_1201512
EPI_ISL_2105402
EPI_ISL_2324257
EPI_ISL_7174107
EPI_ISL_513131
EPI_ISL_3980604
EPI_ISL_515592
EPI_ISL_686250
EPI_ISL_471269
EPI_ISL_760058
EPI_ISL_3716548
EPI_ISL_1039707
EPI_ISL_542324
EPI_ISL_1112281
EPI_ISL_2728597
EPI_ISL_688315
EPI_ISL_2038936
EPI_ISL_540993
EPI_ISL_687059
EPI_ISL_691931
EPI_ISL_1212689
EPI_ISL_685397
EPI_ISL_691420
EPI_ISL_2535787
EPI_ISL_5990140
EPI_ISL_2155423
EPI_ISL_5598604
EPI_ISL_2710850
EPI_ISL_1301699
EPI_ISL_2422709
EPI_ISL_913497
EPI_ISL_5687865
EPI_ISL_5199405
EPI_ISL_686174
EPI_ISL_692456
EPI_ISL_688995
EPI_ISL_1483057
EPI_ISL_3799841
EPI_ISL_1111015
EPI_ISL_882671
EPI_ISL_884001
EPI_ISL_692593
EPI_ISL_1018208
EPI_ISL_684886
EPI_ISL_5199368
EPI_ISL_691229
EPI_ISL_3275386
EPI_ISL_788953
EPI_ISL_3799760
EPI_ISL_5590214
EPI_ISL_1110499
EPI_ISL_1018327
EPI_ISL_1259129
EPI_ISL_1936325
EPI_ISL_1190904
EPI_ISL_1118020
EPI_ISL_693238
EPI_ISL_5598791
EPI_ISL_468316
EPI_ISL_1255115
EPI_ISL_6436556
EPI_ISL_2105467
EPI_ISL_1036229
EPI_ISL_1351764
EPI_ISL_1231616
EPI_ISL_1111405
EPI_ISL_1628921
EPI_ISL_5598438
EPI_ISL_5589920
EPI_ISL_2789856
EPI_ISL_1659542
EPI_ISL_930857
EPI_ISL_732663
EPI_ISL_1110964
EPI_ISL_1406672
EPI_ISL_5944579
EPI_ISL_1190906
EPI_ISL_871990
EPI_ISL_1116457
EPI_ISL_1706860
EPI_ISL_2231189
EPI_ISL_4050442
EPI_ISL_5143128
EPI_ISL_685035
EPI_ISL_11229938
EPI_ISL_1322209
EPI_ISL_1111122
EPI_ISL_5590489
EPI_ISL_1629736
EPI_ISL_937242
EPI_ISL_684470
EPI_ISL_1302064
EPI_ISL_686088
EPI_ISL_1231591
EPI_ISL_2422747
EPI_ISL_806738
EPI_ISL_862882
EPI_ISL_961717
EPI_ISL_11230476
EPI_ISL_700241
EPI_ISL_1084614
EPI_ISL_11229639
EPI_ISL_1655008
EPI_ISL_1470027
EPI_ISL_690851
EPI_ISL_692219
EPI_ISL_687219
EPI_ISL_832201
EPI_ISL_700080
EPI_ISL_1219933
EPI_ISL_444471
EPI_ISL_450790
EPI_ISL_1279458
EPI_ISL_479994
EPI_ISL_7711752
EPI_ISL_686396
EPI_ISL_1544163
EPI_ISL_9159956
EPI_ISL_2835340
EPI_ISL_738129
EPI_ISL_1622365
EPI_ISL_11229917
EPI_ISL_691576
EPI_ISL_5441687
EPI_ISL_421275
EPI_ISL_2150999
EPI_ISL_1502207
EPI_ISL_2307349
EPI_ISL_2364576
EPI_ISL_2156298
EPI_ISL_691715
EPI_ISL_1299513
EPI_ISL_1111234
EPI_ISL_1336775
EPI_ISL_2502654
EPI_ISL_479492
EPI_ISL_690509
EPI_ISL_6436643
EPI_ISL_529747
EPI_ISL_1336789
EPI_ISL_687518
EPI_ISL_1500965
EPI_ISL_1166176
EPI_ISL_5598489
EPI_ISL_7613716
EPI_ISL_1013229
EPI_ISL_690929
EPI_ISL_691175
EPI_ISL_2828706
EPI_ISL_1262827
EPI_ISL_936488
EPI_ISL_1623785
EPI_ISL_685289
EPI_ISL_1303501
EPI_ISL_1351921
EPI_ISL_718170
EPI_ISL_648673
EPI_ISL_685862
EPI_ISL_1013211
EPI_ISL_10989165
EPI_ISL_2894831
EPI_ISL_691129
EPI_ISL_687441
EPI_ISL_8065520
EPI_ISL_2155007
EPI_ISL_2663152
EPI_ISL_806796
EPI_ISL_686133
EPI_ISL_1288504
EPI_ISL_1288284
EPI_ISL_3716706
EPI_ISL_437446
EPI_ISL_1391018
EPI_ISL_689275
EPI_ISL_982221
EPI_ISL_660553
EPI_ISL_475618
EPI_ISL_686269
EPI_ISL_684672
EPI_ISL_1296240
EPI_ISL_8311721
EPI_ISL_1359082
EPI_ISL_689596
EPI_ISL_684124
EPI_ISL_516771
EPI_ISL_3721575
EPI_ISL_689472
EPI_ISL_5736671
EPI_ISL_686320
EPI_ISL_416566
EPI_ISL_961070
EPI_ISL_2157356
EPI_ISL_475032
EPI_ISL_1334383
EPI_ISL_2231498
EPI_ISL_476887
EPI_ISL_862601
EPI_ISL_2663174
EPI_ISL_1544136
EPI_ISL_9467460
EPI_ISL_4880358
EPI_ISL_486848
EPI_ISL_2200122
EPI_ISL_2188680
EPI_ISL_3067013
EPI_ISL_648099
EPI_ISL_482708
EPI_ISL_685845
EPI_ISL_687475
EPI_ISL_1110294
EPI_ISL_3023796
EPI_ISL_6436606
EPI_ISL_1400315
EPI_ISL_1231554
EPI_ISL_1300655
EPI_ISL_7715433
EPI_ISL_1259074
EPI_ISL_1785076
EPI_ISL_2835431
EPI_ISL_1337368
EPI_ISL_2467878
EPI_ISL_609994
EPI_ISL_684987
EPI_ISL_6582800
EPI_ISL_1416658
EPI_ISL_2350812
EPI_ISL_2713147
EPI_ISL_5142697
EPI_ISL_833157
EPI_ISL_722905
EPI_ISL_882770
EPI_ISL_603141
EPI_ISL_5887117
EPI_ISL_513018
EPI_ISL_467044
EPI_ISL_686407
EPI_ISL_1110894
EPI_ISL_524746
EPI_ISL_9579949
EPI_ISL_1168214
EPI_ISL_5598814
EPI_ISL_513106
EPI_ISL_1279567
EPI_ISL_6436527
EPI_ISL_2283809
EPI_ISL_11229620
EPI_ISL_2710812
EPI_ISL_515852
EPI_ISL_11230025
EPI_ISL_5598457
EPI_ISL_691952
EPI_ISL_430111
EPI_ISL_437717
EPI_ISL_691121
EPI_ISL_477015
EPI_ISL_2081957
EPI_ISL_512942
EPI_ISL_566082
EPI_ISL_686139
EPI_ISL_686454
EPI_ISL_2422700
EPI_ISL_690760
EPI_ISL_2438939
EPI_ISL_5589841
EPI_ISL_602680
EPI_ISL_1013373
EPI_ISL_479880
EPI_ISL_5196750
EPI_ISL_1262901
EPI_ISL_1020192
EPI_ISL_1233556
EPI_ISL_6582811
EPI_ISL_542278
EPI_ISL_1319375
EPI_ISL_528385
EPI_ISL_2835344
EPI_ISL_486827
EPI_ISL_525654
EPI_ISL_648650
EPI_ISL_691826
EPI_ISL_1517406
EPI_ISL_1181381
EPI_ISL_5989806
EPI_ISL_8311768
EPI_ISL_513558
EPI_ISL_1116441
EPI_ISL_1533066
EPI_ISL_686075
EPI_ISL_860899
EPI_ISL_1060370
EPI_ISL_513536
EPI_ISL_2422917
EPI_ISL_685052
EPI_ISL_1533081
EPI_ISL_684604
EPI_ISL_623118
EPI_ISL_2081860
EPI_ISL_699952
EPI_ISL_3023933
EPI_ISL_689383
EPI_ISL_954112
EPI_ISL_686907
EPI_ISL_1501021
EPI_ISL_418800
EPI_ISL_1159079
EPI_ISL_871996
EPI_ISL_685915
EPI_ISL_2877481
EPI_ISL_699963
EPI_ISL_2156592
EPI_ISL_872242
EPI_ISL_2312750
EPI_ISL_1504101
EPI_ISL_685791
EPI_ISL_3330425
EPI_ISL_1190910
EPI_ISL_5199387
EPI_ISL_5944636
EPI_ISL_691202
EPI_ISL_688313
EPI_ISL_469033
EPI_ISL_6316621
EPI_ISL_1731074
EPI_ISL_1652051
EPI_ISL_480127
EPI_ISL_837733
EPI_ISL_912575
EPI_ISL_4888500
EPI_ISL_2276074
EPI_ISL_692305
EPI_ISL_1821226
EPI_ISL_935616
EPI_ISL_654877
EPI_ISL_1340786
EPI_ISL_687224
EPI_ISL_954761
EPI_ISL_684983
EPI_ISL_1111053
EPI_ISL_1020282
EPI_ISL_514606
EPI_ISL_1168619
EPI_ISL_691103
EPI_ISL_692506
EPI_ISL_687222
EPI_ISL_1502820
EPI_ISL_1468470
EPI_ISL_1036395
EPI_ISL_1544172
EPI_ISL_416630
EPI_ISL_5441622
EPI_ISL_688319
EPI_ISL_1319360
EPI_ISL_648794
EPI_ISL_1060427
EPI_ISL_1315635
EPI_ISL_2171156
EPI_ISL_1532250
EPI_ISL_2779489
EPI_ISL_509329
EPI_ISL_2156136
EPI_ISL_649154
EPI_ISL_685309
EPI_ISL_518011
EPI_ISL_456145
EPI_ISL_1001387
EPI_ISL_5142636
EPI_ISL_634994
EPI_ISL_686622
EPI_ISL_2200130
EPI_ISL_1117934
EPI_ISL_692224
EPI_ISL_1337370
EPI_ISL_1656051
EPI_ISL_2690405
EPI_ISL_1628515
EPI_ISL_1416362
EPI_ISL_1257833
EPI_ISL_1655969
EPI_ISL_1351460
EPI_ISL_480182
EPI_ISL_6194834
EPI_ISL_2348504
EPI_ISL_513108
EPI_ISL_509365
EPI_ISL_685939
EPI_ISL_5598717
EPI_ISL_6000385
EPI_ISL_2154771
EPI_ISL_1110918
EPI_ISL_687422
EPI_ISL_1110927
EPI_ISL_2544849
EPI_ISL_593914
EPI_ISL_2105292
EPI_ISL_1401206
EPI_ISL_1469287
EPI_ISL_479878
EPI_ISL_876776
EPI_ISL_1259307
EPI_ISL_691416
EPI_ISL_688988
EPI_ISL_685165
EPI_ISL_807151
EPI_ISL_2544895
EPI_ISL_833081
EPI_ISL_452340
EPI_ISL_1336741
EPI_ISL_1585404
EPI_ISL_685538
EPI_ISL_1118016
EPI_ISL_825048
EPI_ISL_525680
EPI_ISL_1013246
EPI_ISL_943574
EPI_ISL_1302071
EPI_ISL_4880323
EPI_ISL_541970
EPI_ISL_1608537
EPI_ISL_480222
EPI_ISL_961754
EPI_ISL_513537
EPI_ISL_416602
EPI_ISL_6436506
EPI_ISL_2839377
EPI_ISL_3409599
EPI_ISL_912875
EPI_ISL_1180716
EPI_ISL_1656114
EPI_ISL_1018209
EPI_ISL_2603243
EPI_ISL_684861
EPI_ISL_1231765
EPI_ISL_692669
EPI_ISL_515573
EPI_ISL_5142731
EPI_ISL_965921
EPI_ISL_2789830
EPI_ISL_2614679
EPI_ISL_1190963
EPI_ISL_1138592
EPI_ISL_1322177
EPI_ISL_422636
EPI_ISL_1233820
EPI_ISL_2324243
EPI_ISL_977632
EPI_ISL_940959
EPI_ISL_1424034
EPI_ISL_602732
EPI_ISL_5598634
EPI_ISL_5590021
EPI_ISL_2009595
EPI_ISL_2894748
EPI_ISL_690328
EPI_ISL_1171664
EPI_ISL_11229363
EPI_ISL_660232
EPI_ISL_7710047
EPI_ISL_684658
EPI_ISL_3716477
EPI_ISL_10957387
EPI_ISL_686372
EPI_ISL_479886
EPI_ISL_602824
EPI_ISL_1401392
EPI_ISL_1250612
EPI_ISL_1761349
EPI_ISL_6436609
EPI_ISL_2155661
EPI_ISL_687871
EPI_ISL_3410574
EPI_ISL_653809
EPI_ISL_692476
EPI_ISL_1186213
EPI_ISL_1469110
EPI_ISL_515596
EPI_ISL_6436580
EPI_ISL_5441548
EPI_ISL_11229134
EPI_ISL_648671
EPI_ISL_2001157
EPI_ISL_8311745
EPI_ISL_11229172
EPI_ISL_431784
EPI_ISL_1020118
EPI_ISL_1916395
EPI_ISL_1319419
EPI_ISL_1118026
EPI_ISL_2285152
EPI_ISL_660160
EPI_ISL_1117946
EPI_ISL_560602
EPI_ISL_2790828
EPI_ISL_1936345
EPI_ISL_10957400
EPI_ISL_1319362
EPI_ISL_10957434
EPI_ISL_2382013
EPI_ISL_1401417
EPI_ISL_1020159
EPI_ISL_430731
EPI_ISL_1233241
EPI_ISL_699934
EPI_ISL_1018223
EPI_ISL_794738
EPI_ISL_443288
EPI_ISL_3138689
EPI_ISL_894228
EPI_ISL_420078
EPI_ISL_3410447
EPI_ISL_1265451
EPI_ISL_1082254
EPI_ISL_710534
EPI_ISL_1620606
EPI_ISL_686845
EPI_ISL_452500
EPI_ISL_937198
EPI_ISL_902926
EPI_ISL_824648
EPI_ISL_1791558
EPI_ISL_6633701
EPI_ISL_2779402
EPI_ISL_5441495
EPI_ISL_5589699
EPI_ISL_1324655
EPI_ISL_1209301
EPI_ISL_2877306
EPI_ISL_1405905
EPI_ISL_2156293
EPI_ISL_602738
EPI_ISL_1622416
EPI_ISL_2226338
EPI_ISL_1041030
EPI_ISL_871790
EPI_ISL_689601
EPI_ISL_418237
EPI_ISL_1118193
EPI_ISL_1257828
EPI_ISL_690340
EPI_ISL_1401278
EPI_ISL_1533040
EPI_ISL_1302039
EPI_ISL_1013266
EPI_ISL_1302828
EPI_ISL_6971137
EPI_ISL_690412
EPI_ISL_1416339
EPI_ISL_6194172
EPI_ISL_2196185
EPI_ISL_3023888
EPI_ISL_1180823
EPI_ISL_2231521
EPI_ISL_542210
EPI_ISL_687820
EPI_ISL_1608516
EPI_ISL_447745
EPI_ISL_687295
EPI_ISL_691146
EPI_ISL_691758
EPI_ISL_690003
EPI_ISL_961075
EPI_ISL_684980
EPI_ISL_688125
EPI_ISL_447252
EPI_ISL_5441449
EPI_ISL_525492
EPI_ISL_1262975
EPI_ISL_700089
EPI_ISL_2188190
EPI_ISL_3999681
EPI_ISL_900720
EPI_ISL_833101
EPI_ISL_1168218
EPI_ISL_11229541
EPI_ISL_2835443
EPI_ISL_751348
EPI_ISL_2155416
EPI_ISL_718215
EPI_ISL_700118
EPI_ISL_1254662
EPI_ISL_6195987
EPI_ISL_837739
EPI_ISL_691728
EPI_ISL_2835466
EPI_ISL_1287769
EPI_ISL_940614
EPI_ISL_5590208
EPI_ISL_1079166
EPI_ISL_883350
EPI_ISL_700181
EPI_ISL_1279950
EPI_ISL_11229588
EPI_ISL_962549
EPI_ISL_2835527
EPI_ISL_648103
EPI_ISL_515756
EPI_ISL_685678
EPI_ISL_2877475
EPI_ISL_1532241
EPI_ISL_689831
EPI_ISL_452202
EPI_ISL_850674
EPI_ISL_5736609
EPI_ISL_687123
EPI_ISL_700028
EPI_ISL_10124457
EPI_ISL_860898
EPI_ISL_1340614
EPI_ISL_2629070
EPI_ISL_1401385
EPI_ISL_542415
EPI_ISL_684300
EPI_ISL_687588
EPI_ISL_876798
EPI_ISL_660127
EPI_ISL_688722
EPI_ISL_2188097
EPI_ISL_871976
EPI_ISL_527818
EPI_ISL_1085282
EPI_ISL_1013214
EPI_ISL_6582565
EPI_ISL_1171619
EPI_ISL_6840041
EPI_ISL_2226219
EPI_ISL_802751
EPI_ISL_1180840
EPI_ISL_1084660
EPI_ISL_2100933
EPI_ISL_1240073
EPI_ISL_1279554
EPI_ISL_685498
EPI_ISL_6000446
EPI_ISL_691592
EPI_ISL_2710860
EPI_ISL_7715426
EPI_ISL_5598603
EPI_ISL_961724
EPI_ISL_1524360
EPI_ISL_1502946
EPI_ISL_1262779
EPI_ISL_1534540
EPI_ISL_1336791
EPI_ISL_690297
EPI_ISL_5589933
EPI_ISL_912569
EPI_ISL_1654207
EPI_ISL_1254652
EPI_ISL_3023846
EPI_ISL_1262973
EPI_ISL_910012
EPI_ISL_684911
EPI_ISL_2894724
EPI_ISL_5918456
EPI_ISL_582513
EPI_ISL_837704
EPI_ISL_699811
EPI_ISL_602728
EPI_ISL_1516769
EPI_ISL_419301
EPI_ISL_2713114
EPI_ISL_3067033
EPI_ISL_2100738
EPI_ISL_450273
EPI_ISL_691870
EPI_ISL_833084
EPI_ISL_447618
EPI_ISL_1916387
EPI_ISL_2100934
EPI_ISL_1233532
EPI_ISL_684661
EPI_ISL_1079159
EPI_ISL_2081977
EPI_ISL_3023869
EPI_ISL_447807
EPI_ISL_660197
EPI_ISL_5143015
EPI_ISL_524765
EPI_ISL_509228
EPI_ISL_2322758
EPI_ISL_4211221
EPI_ISL_1366681
EPI_ISL_1096259
EPI_ISL_5142519
EPI_ISL_469048
EPI_ISL_852813
EPI_ISL_1263009
EPI_ISL_2231265
EPI_ISL_1020239
EPI_ISL_832817
EPI_ISL_5918467
EPI_ISL_1381257
EPI_ISL_5990010
EPI_ISL_660172
EPI_ISL_491973
EPI_ISL_1516794
EPI_ISL_690196
EPI_ISL_700185
EPI_ISL_2101309
EPI_ISL_684156
EPI_ISL_2835322
EPI_ISL_811139
EPI_ISL_732976
EPI_ISL_1191086
EPI_ISL_2455237
EPI_ISL_419308
EPI_ISL_2422814
EPI_ISL_1180935
EPI_ISL_3419366
EPI_ISL_681703
EPI_ISL_5589691
EPI_ISL_5589669
EPI_ISL_912614
EPI_ISL_2105532
EPI_ISL_1060574
EPI_ISL_7613747
EPI_ISL_692256
EPI_ISL_984999
EPI_ISL_1036432
EPI_ISL_760042
EPI_ISL_691857
EPI_ISL_684726
EPI_ISL_1416379
EPI_ISL_1039695
EPI_ISL_486408
EPI_ISL_687329
EPI_ISL_2015111
EPI_ISL_2105340
EPI_ISL_3023859
EPI_ISL_686175
EPI_ISL_690129
EPI_ISL_452223
EPI_ISL_1068998
EPI_ISL_518819
EPI_ISL_1209330
EPI_ISL_1655017
EPI_ISL_3386459
EPI_ISL_1416653
EPI_ISL_2603254
EPI_ISL_690381
EPI_ISL_2188705
EPI_ISL_2231485
EPI_ISL_1752503
EPI_ISL_685514
EPI_ISL_2156584
EPI_ISL_876746
EPI_ISL_2614707
EPI_ISL_1795043
EPI_ISL_1231746
EPI_ISL_909671
EPI_ISL_677816
EPI_ISL_1303020
EPI_ISL_686665
EPI_ISL_2009184
EPI_ISL_1504067
EPI_ISL_1785071
EPI_ISL_691765
EPI_ISL_2399578
EPI_ISL_2196244
EPI_ISL_648809
EPI_ISL_2155906
EPI_ISL_2081969
EPI_ISL_2178453
EPI_ISL_437459
EPI_ISL_1259168
EPI_ISL_7505513
EPI_ISL_872034
EPI_ISL_560589
EPI_ISL_7715437
EPI_ISL_855360
EPI_ISL_1321783
EPI_ISL_631735
EPI_ISL_1180849
EPI_ISL_687502
EPI_ISL_685981
EPI_ISL_1035942
EPI_ISL_941105
EPI_ISL_1035958
EPI_ISL_1002710
EPI_ISL_1399266
EPI_ISL_452348
EPI_ISL_4211263
EPI_ISL_833088
EPI_ISL_688493
EPI_ISL_700306
EPI_ISL_482674
EPI_ISL_1279360
EPI_ISL_4442786
EPI_ISL_687228
EPI_ISL_493198
EPI_ISL_1018182
EPI_ISL_837703
EPI_ISL_2001161
EPI_ISL_690458
EPI_ISL_2943129
EPI_ISL_2155252
EPI_ISL_1558604
EPI_ISL_5199407
EPI_ISL_2993539
EPI_ISL_542378
EPI_ISL_5143239
EPI_ISL_861640
EPI_ISL_685312
EPI_ISL_684310
EPI_ISL_2188104
EPI_ISL_961756
EPI_ISL_2156546
EPI_ISL_1171689
EPI_ISL_690775
EPI_ISL_687763
EPI_ISL_582680
EPI_ISL_5917751
EPI_ISL_1302981
EPI_ISL_1296255
EPI_ISL_1081173
EPI_ISL_690511
EPI_ISL_1254646
EPI_ISL_1416191
EPI_ISL_1859553
EPI_ISL_5142906
EPI_ISL_686134
EPI_ISL_2391533
EPI_ISL_766040
EPI_ISL_479918
EPI_ISL_5194970
EPI_ISL_802746
EPI_ISL_689935
EPI_ISL_480019
EPI_ISL_5918481
EPI_ISL_692395
EPI_ISL_862607
EPI_ISL_1544145
EPI_ISL_2155168
EPI_ISL_691706
EPI_ISL_492021
EPI_ISL_2894755
EPI_ISL_5687892
EPI_ISL_5441529
EPI_ISL_1532304
EPI_ISL_2399702
EPI_ISL_2082010
EPI_ISL_7780449
EPI_ISL_690527
EPI_ISL_1544118
EPI_ISL_687262
EPI_ISL_1544144
EPI_ISL_1239143
EPI_ISL_2789876
EPI_ISL_690807
EPI_ISL_1262807
EPI_ISL_5687744
EPI_ISL_1318219
EPI_ISL_1060449
EPI_ISL_685488
EPI_ISL_691310
EPI_ISL_700206
EPI_ISL_1118067
EPI_ISL_1288319
EPI_ISL_1259163
EPI_ISL_1001405
EPI_ISL_1248934
EPI_ISL_2422954
EPI_ISL_1652058
EPI_ISL_1752593
EPI_ISL_3266902
EPI_ISL_2426936
EPI_ISL_1279478
EPI_ISL_1111484
EPI_ISL_498060
EPI_ISL_1180679
EPI_ISL_512976
EPI_ISL_1111493
EPI_ISL_2422720
EPI_ISL_1400321
EPI_ISL_1013432
EPI_ISL_688220
EPI_ISL_5142907
EPI_ISL_1859689
EPI_ISL_586564
EPI_ISL_574592
EPI_ISL_11229596
EPI_ISL_889378
EPI_ISL_434369
EPI_ISL_691912
EPI_ISL_1019890
EPI_ISL_11229178
EPI_ISL_984261
EPI_ISL_584082
EPI_ISL_434378
EPI_ISL_1629251
EPI_ISL_691060
EPI_ISL_2790999
EPI_ISL_689384
EPI_ISL_625456
EPI_ISL_1138564
EPI_ISL_3799792
EPI_ISL_689604
EPI_ISL_1469943
EPI_ISL_4496567
EPI_ISL_1258464
EPI_ISL_2877371
EPI_ISL_677767
EPI_ISL_685604
EPI_ISL_1351706
EPI_ISL_954769
EPI_ISL_678391
EPI_ISL_837725
EPI_ISL_5590088
EPI_ISL_688996
EPI_ISL_961726
EPI_ISL_511893
EPI_ISL_1509954
EPI_ISL_2690441
EPI_ISL_482696
EPI_ISL_602783
EPI_ISL_688916
EPI_ISL_3023833
EPI_ISL_1461640
EPI_ISL_872941
EPI_ISL_463007
EPI_ISL_539524
EPI_ISL_692628
EPI_ISL_3376841
EPI_ISL_900715
EPI_ISL_699709
EPI_ISL_837604
EPI_ISL_689471
EPI_ISL_1303504
EPI_ISL_2877435
EPI_ISL_684149
EPI_ISL_539851
EPI_ISL_1113013
EPI_ISL_833078
EPI_ISL_1110024
EPI_ISL_788952
EPI_ISL_1205254
EPI_ISL_728159
EPI_ISL_2790897
EPI_ISL_940616
EPI_ISL_979802
EPI_ISL_2101066
EPI_ISL_955066
EPI_ISL_806745
EPI_ISL_685204
EPI_ISL_955156
EPI_ISL_1138548
EPI_ISL_1262818
EPI_ISL_1655972
EPI_ISL_941160
EPI_ISL_1654966
EPI_ISL_2196194
EPI_ISL_5736598
EPI_ISL_2254719
EPI_ISL_1251067
EPI_ISL_468158
EPI_ISL_538463
EPI_ISL_692011
EPI_ISL_1020043
EPI_ISL_1533719
EPI_ISL_631610
EPI_ISL_2312737
EPI_ISL_2312891
EPI_ISL_1911032
EPI_ISL_1219954
EPI_ISL_1620620
EPI_ISL_1302953
EPI_ISL_541336
EPI_ISL_2081844
EPI_ISL_690477
EPI_ISL_2399692
EPI_ISL_688609
EPI_ISL_685560
EPI_ISL_452327
EPI_ISL_1498311
EPI_ISL_2155458
EPI_ISL_684269
EPI_ISL_513560
EPI_ISL_1761341
EPI_ISL_1190935
EPI_ISL_687833
EPI_ISL_688007
EPI_ISL_1502894
EPI_ISL_684901
EPI_ISL_684900
EPI_ISL_1019775
EPI_ISL_1001423
EPI_ISL_690038
EPI_ISL_686113
EPI_ISL_454497
EPI_ISL_5590033
EPI_ISL_501176
EPI_ISL_460086
EPI_ISL_686101
EPI_ISL_1118191
EPI_ISL_610241
EPI_ISL_690764
EPI_ISL_685425
EPI_ISL_6195938
EPI_ISL_2348510
EPI_ISL_476893
EPI_ISL_443276
EPI_ISL_692517
EPI_ISL_2155619
EPI_ISL_437709
EPI_ISL_685734
EPI_ISL_5143011
EPI_ISL_690884
EPI_ISL_1111233
EPI_ISL_833085
EPI_ISL_754183
EPI_ISL_692306
EPI_ISL_1201519
EPI_ISL_692190
EPI_ISL_688579
EPI_ISL_690623
EPI_ISL_1910406
EPI_ISL_7613745
EPI_ISL_862574
EPI_ISL_2839289
EPI_ISL_843192
EPI_ISL_1303527
EPI_ISL_1629761
EPI_ISL_961744
EPI_ISL_1319319
EPI_ISL_2081894
EPI_ISL_688084
EPI_ISL_3023800
EPI_ISL_3799840
EPI_ISL_689948
EPI_ISL_918360
EPI_ISL_735339
EPI_ISL_690518
EPI_ISL_1298482
EPI_ISL_1117960
EPI_ISL_1110479
EPI_ISL_524464
EPI_ISL_995453
EPI_ISL_1911044
EPI_ISL_427323
EPI_ISL_687735
EPI_ISL_837638
EPI_ISL_1020287
EPI_ISL_418256
EPI_ISL_686152
EPI_ISL_1166891
EPI_ISL_1258460
EPI_ISL_792001
EPI_ISL_1111378
EPI_ISL_2485212
EPI_ISL_2312832
EPI_ISL_5143170
EPI_ISL_2779398
EPI_ISL_5703095
EPI_ISL_1110506
EPI_ISL_1167154
EPI_ISL_11229486
EPI_ISL_691348
EPI_ISL_582650
EPI_ISL_2835341
EPI_ISL_1039009
EPI_ISL_941135
EPI_ISL_3716829
EPI_ISL_1190911
EPI_ISL_686071
EPI_ISL_1111392
EPI_ISL_452196
EPI_ISL_806800
EPI_ISL_2231210
EPI_ISL_1791590
EPI_ISL_480100
EPI_ISL_1656061
EPI_ISL_687305
EPI_ISL_1302927
EPI_ISL_524724
EPI_ISL_479905
EPI_ISL_2171090
EPI_ISL_735281
EPI_ISL_515720
EPI_ISL_2101278
EPI_ISL_5142675
EPI_ISL_1219953
EPI_ISL_458083
EPI_ISL_2231484
EPI_ISL_1790084
EPI_ISL_3799806
EPI_ISL_688264
EPI_ISL_1117833
EPI_ISL_3023949
EPI_ISL_7139789
EPI_ISL_6436518
EPI_ISL_2188722
EPI_ISL_2155379
EPI_ISL_2877359
EPI_ISL_1336725
EPI_ISL_940991
EPI_ISL_1365640
EPI_ISL_5441705
EPI_ISL_689781
EPI_ISL_689988
EPI_ISL_2105358
EPI_ISL_1288454
EPI_ISL_687888
EPI_ISL_1533077
EPI_ISL_685485
EPI_ISL_455462
EPI_ISL_1288435
EPI_ISL_1110969
EPI_ISL_495072
EPI_ISL_3330353
EPI_ISL_660438
EPI_ISL_2661841
EPI_ISL_688205
EPI_ISL_1081324
EPI_ISL_933785
EPI_ISL_1381361
EPI_ISL_686336
EPI_ISL_1055788
EPI_ISL_700104
EPI_ISL_6195873
EPI_ISL_2692206
EPI_ISL_660655
EPI_ISL_526238
EPI_ISL_687799
EPI_ISL_7174126
EPI_ISL_1501022
EPI_ISL_475661
EPI_ISL_692591
EPI_ISL_1262729
EPI_ISL_7613799
EPI_ISL_1205289
EPI_ISL_687157
EPI_ISL_688602
EPI_ISL_1013295
EPI_ISL_1358296
EPI_ISL_5589664
EPI_ISL_687597
EPI_ISL_8311683
EPI_ISL_515889
EPI_ISL_1113009
EPI_ISL_692600
EPI_ISL_1013268
EPI_ISL_486866
EPI_ISL_1263048
EPI_ISL_500539
EPI_ISL_2155665
EPI_ISL_688746
EPI_ISL_523980
EPI_ISL_1406292
EPI_ISL_626601
EPI_ISL_5589960
EPI_ISL_459869
EPI_ISL_985304
EPI_ISL_684225
EPI_ISL_1394298
EPI_ISL_4211206
EPI_ISL_9159836
EPI_ISL_1231669
EPI_ISL_631605
EPI_ISL_602703
EPI_ISL_1302103
EPI_ISL_1279960
EPI_ISL_5142503
EPI_ISL_889011
EPI_ISL_9052897
EPI_ISL_691859
EPI_ISL_1503077
EPI_ISL_5589903
EPI_ISL_2877373
EPI_ISL_479902
EPI_ISL_4211211
EPI_ISL_631598
EPI_ISL_2155688
EPI_ISL_2382423
EPI_ISL_2231396
EPI_ISL_691965
EPI_ISL_690524
EPI_ISL_631574
EPI_ISL_1469117
EPI_ISL_688150
EPI_ISL_846635
EPI_ISL_2155761
EPI_ISL_576260
EPI_ISL_984258
EPI_ISL_1180731
EPI_ISL_5687877
EPI_ISL_1013394
EPI_ISL_941100
EPI_ISL_1110960
EPI_ISL_1113032
EPI_ISL_1336491
EPI_ISL_2156182
EPI_ISL_515659
EPI_ISL_9167423
EPI_ISL_686128
EPI_ISL_1159097
EPI_ISL_2312903
EPI_ISL_735278
EPI_ISL_2691027
EPI_ISL_2877293
EPI_ISL_792046
EPI_ISL_1001419
EPI_ISL_690398
EPI_ISL_2312776
EPI_ISL_1360035
EPI_ISL_2155483
EPI_ISL_2001173
EPI_ISL_722888
EPI_ISL_1293072
EPI_ISL_684802
EPI_ISL_686981
EPI_ISL_692364
EPI_ISL_2101303
EPI_ISL_688815
EPI_ISL_872592
EPI_ISL_1659537
EPI_ISL_1279322
EPI_ISL_687965
EPI_ISL_5441672
EPI_ISL_7505515
EPI_ISL_1205250
EPI_ISL_2100868
EPI_ISL_935592
EPI_ISL_5589963
EPI_ISL_539526
EPI_ISL_1655976
EPI_ISL_1493578
EPI_ISL_2422945
EPI_ISL_837769
EPI_ISL_5142677
EPI_ISL_2154043
EPI_ISL_654881
EPI_ISL_1580175
EPI_ISL_691426
EPI_ISL_1251069
EPI_ISL_832194
EPI_ISL_685943
EPI_ISL_883405
EPI_ISL_2231279
EPI_ISL_2101310
EPI_ISL_699957
EPI_ISL_687883
EPI_ISL_1495976
EPI_ISL_416470
EPI_ISL_509333
EPI_ISL_5589929
EPI_ISL_468815
EPI_ISL_941119
EPI_ISL_1020072
EPI_ISL_832819
EPI_ISL_1279434
EPI_ISL_5107659
EPI_ISL_833504
EPI_ISL_1180807
EPI_ISL_717970
EPI_ISL_2399660
EPI_ISL_6832144
EPI_ISL_455706
EPI_ISL_2155448
EPI_ISL_1195461
EPI_ISL_1470098
EPI_ISL_3840494
EPI_ISL_935547
EPI_ISL_660159
EPI_ISL_451661
EPI_ISL_434373
EPI_ISL_5441629
EPI_ISL_687634
EPI_ISL_648702
EPI_ISL_909661
EPI_ISL_1111154
EPI_ISL_5142777
EPI_ISL_11330896
EPI_ISL_690179
EPI_ISL_3803804
EPI_ISL_7505532
EPI_ISL_1608530
EPI_ISL_2835442
EPI_ISL_685727
EPI_ISL_936494
EPI_ISL_2399677
EPI_ISL_687662
EPI_ISL_1201510
EPI_ISL_685551
EPI_ISL_1524333
EPI_ISL_535457
EPI_ISL_512066
EPI_ISL_1358292
EPI_ISL_1259073
EPI_ISL_949184
EPI_ISL_684907
EPI_ISL_685784
EPI_ISL_9159915
EPI_ISL_2157408
EPI_ISL_560625
EPI_ISL_1284156
EPI_ISL_1554918
EPI_ISL_437744
EPI_ISL_2231369
EPI_ISL_1502208
EPI_ISL_1163799
EPI_ISL_480254
EPI_ISL_6000453
EPI_ISL_687106
EPI_ISL_2789824
EPI_ISL_2860783
EPI_ISL_1401203
EPI_ISL_5194960
EPI_ISL_10657528
EPI_ISL_685563
EPI_ISL_811186
EPI_ISL_1629096
EPI_ISL_686643
EPI_ISL_690351
EPI_ISL_515880
EPI_ISL_1424033
EPI_ISL_2100750
EPI_ISL_6261889
EPI_ISL_2600360
EPI_ISL_2877379
EPI_ISL_6760973
EPI_ISL_1121321
EPI_ISL_416622
EPI_ISL_2779309
EPI_ISL_688661
EPI_ISL_6436602
EPI_ISL_525468
EPI_ISL_977593
EPI_ISL_4496557
EPI_ISL_956310
EPI_ISL_468155
EPI_ISL_5142902
EPI_ISL_1608170
EPI_ISL_5143054
EPI_ISL_689609
EPI_ISL_4880330
EPI_ISL_479864
EPI_ISL_7613862
EPI_ISL_1483060
EPI_ISL_2502647
EPI_ISL_5142676
EPI_ISL_2081836
EPI_ISL_2105507
EPI_ISL_2231272
EPI_ISL_2156638
EPI_ISL_791996
EPI_ISL_735308
EPI_ISL_461488
EPI_ISL_684731
EPI_ISL_5589863
EPI_ISL_507291
EPI_ISL_692412
EPI_ISL_5687779
EPI_ISL_689419
EPI_ISL_1303543
EPI_ISL_5589902
EPI_ISL_1672510
EPI_ISL_2155674
EPI_ISL_583429
EPI_ISL_688409
EPI_ISL_1013320
EPI_ISL_1336343
EPI_ISL_1301614
EPI_ISL_653755
EPI_ISL_1622405
EPI_ISL_11229597
EPI_ISL_2154559
EPI_ISL_3023809
EPI_ISL_525570
EPI_ISL_5589643
EPI_ISL_2544873
EPI_ISL_513028
EPI_ISL_686376
EPI_ISL_684525
EPI_ISL_687908
EPI_ISL_692398
EPI_ISL_722903
EPI_ISL_416625
EPI_ISL_475646
EPI_ISL_512990
EPI_ISL_689304
EPI_ISL_2101089
EPI_ISL_2081206
EPI_ISL_2839380
EPI_ISL_687044
EPI_ISL_513070
EPI_ISL_2835329
EPI_ISL_1299549
EPI_ISL_514137
EPI_ISL_872234
EPI_ISL_1656081
EPI_ISL_1265744
EPI_ISL_427352
EPI_ISL_837615
EPI_ISL_1524357
EPI_ISL_689274
EPI_ISL_687019
EPI_ISL_832167
EPI_ISL_1112949
EPI_ISL_1284210
EPI_ISL_447546
EPI_ISL_1168535
EPI_ISL_2614351
EPI_ISL_5918393
EPI_ISL_1340800
EPI_ISL_5687833
EPI_ISL_860931
EPI_ISL_5142879
EPI_ISL_1168544
EPI_ISL_515652
EPI_ISL_872029
EPI_ISL_479516
EPI_ISL_1791547
EPI_ISL_939643
EPI_ISL_2399732
EPI_ISL_2637801
EPI_ISL_6436591
EPI_ISL_687489
EPI_ISL_995389
EPI_ISL_684540
EPI_ISL_690174
EPI_ISL_1478764
EPI_ISL_417188
EPI_ISL_1084635
EPI_ISL_962535
EPI_ISL_954056
EPI_ISL_513581
EPI_ISL_935643
EPI_ISL_2485220
EPI_ISL_687397
EPI_ISL_1527376
EPI_ISL_1416480
EPI_ISL_687797
EPI_ISL_1400323
EPI_ISL_2364493
EPI_ISL_1654943
EPI_ISL_1233481
EPI_ISL_487311
EPI_ISL_2155742
EPI_ISL_11230033
EPI_ISL_1013235
EPI_ISL_529014
EPI_ISL_1859626
EPI_ISL_689260
EPI_ISL_513551
EPI_ISL_1262961
EPI_ISL_677737
EPI_ISL_688167
EPI_ISL_1081191
EPI_ISL_684308
EPI_ISL_4888495
EPI_ISL_689666
EPI_ISL_685036
EPI_ISL_1013297
EPI_ISL_1608528
EPI_ISL_11172675
EPI_ISL_1036216
EPI_ISL_1470037
EPI_ISL_526223
EPI_ISL_788976
EPI_ISL_1302788
EPI_ISL_501217
EPI_ISL_2790822
EPI_ISL_513112
EPI_ISL_631712
EPI_ISL_1279485
EPI_ISL_6436491
EPI_ISL_542202
EPI_ISL_2155574
EPI_ISL_671477
EPI_ISL_516943
EPI_ISL_2422714
EPI_ISL_420064
EPI_ISL_5736695
EPI_ISL_912739
EPI_ISL_5441446
EPI_ISL_2339890
EPI_ISL_2894777
EPI_ISL_689974
EPI_ISL_3024041
EPI_ISL_2501384
EPI_ISL_2296063
EPI_ISL_1509097
EPI_ISL_688066
EPI_ISL_513178
EPI_ISL_480025
EPI_ISL_2661749
EPI_ISL_2231542
EPI_ISL_475582
EPI_ISL_2155908
EPI_ISL_692192
EPI_ISL_1013446
EPI_ISL_686522
EPI_ISL_480266
EPI_ISL_1205296
EPI_ISL_1401106
EPI_ISL_935579
EPI_ISL_509305
EPI_ISL_1760228
EPI_ISL_5199378
EPI_ISL_692147
EPI_ISL_2001165
EPI_ISL_1585434
EPI_ISL_691580
EPI_ISL_1263067
EPI_ISL_689228
EPI_ISL_3914937
EPI_ISL_833126
EPI_ISL_686098
EPI_ISL_2155584
EPI_ISL_11172717
EPI_ISL_1168486
EPI_ISL_545954
EPI_ISL_5918448
EPI_ISL_1036222
EPI_ISL_5687798
EPI_ISL_5736623
EPI_ISL_1296280
EPI_ISL_1096290
EPI_ISL_687118
EPI_ISL_1654928
EPI_ISL_5917721
EPI_ISL_2231522
EPI_ISL_6832662
EPI_ISL_687860
EPI_ISL_8986685
EPI_ISL_2101275
EPI_ISL_2140809
EPI_ISL_686216
EPI_ISL_1302900
EPI_ISL_535464
EPI_ISL_738194
EPI_ISL_660069
EPI_ISL_2690166
EPI_ISL_862568
EPI_ISL_4211298
EPI_ISL_3803733
EPI_ISL_1340857
EPI_ISL_1805932
EPI_ISL_2101211
EPI_ISL_1302024
EPI_ISL_689229
EPI_ISL_690078
EPI_ISL_872340
EPI_ISL_469019
EPI_ISL_5589952
EPI_ISL_1301692
EPI_ISL_687378
EPI_ISL_2877484
EPI_ISL_4211224
EPI_ISL_526956
EPI_ISL_953971
EPI_ISL_2155308
EPI_ISL_685711
EPI_ISL_2839373
EPI_ISL_500540
EPI_ISL_689426
EPI_ISL_691702
EPI_ISL_2491828
EPI_ISL_602718
EPI_ISL_686687
EPI_ISL_3758018
EPI_ISL_1628805
EPI_ISL_1629223
EPI_ISL_687495
EPI_ISL_1381111
EPI_ISL_479839
EPI_ISL_3799838
EPI_ISL_1118163
EPI_ISL_2443752
EPI_ISL_837657
EPI_ISL_2307328
EPI_ISL_1936356
EPI_ISL_1084663
EPI_ISL_688470
EPI_ISL_691206
EPI_ISL_1219711
EPI_ISL_2894675
EPI_ISL_686066
EPI_ISL_1468469
EPI_ISL_685219
EPI_ISL_2835276
EPI_ISL_1167135
EPI_ISL_690643
EPI_ISL_515580
EPI_ISL_2877336
EPI_ISL_686873
EPI_ISL_1288269
EPI_ISL_5687741
EPI_ISL_1509826
EPI_ISL_1469285
EPI_ISL_2422684
EPI_ISL_2756432
EPI_ISL_939629
EPI_ISL_10957407
EPI_ISL_1020099
EPI_ISL_1020112
EPI_ISL_700092
EPI_ISL_467043
EPI_ISL_2105422
EPI_ISL_1301592
EPI_ISL_2835317
EPI_ISL_2171232
EPI_ISL_1516790
EPI_ISL_5441655
EPI_ISL_1520136
EPI_ISL_2348618
EPI_ISL_2422727
EPI_ISL_7957943
EPI_ISL_2100773
EPI_ISL_2422790
EPI_ISL_751421
EPI_ISL_1205220
EPI_ISL_1358306
EPI_ISL_1013400
EPI_ISL_692424
EPI_ISL_2100814
EPI_ISL_687691
EPI_ISL_1284031
EPI_ISL_1406201
EPI_ISL_824641
EPI_ISL_7613731
EPI_ISL_685382
EPI_ISL_447554
EPI_ISL_1117515
EPI_ISL_687261
EPI_ISL_560600
EPI_ISL_935008
EPI_ISL_1608522
EPI_ISL_1159089
EPI_ISL_2105451
EPI_ISL_1231583
EPI_ISL_1013225
EPI_ISL_1585534
EPI_ISL_540999
EPI_ISL_1381206
EPI_ISL_1168616
EPI_ISL_5918339
EPI_ISL_1391324
EPI_ISL_690438
EPI_ISL_692634
EPI_ISL_1494662
EPI_ISL_479899
EPI_ISL_686988
EPI_ISL_689605
EPI_ISL_623160
EPI_ISL_1533044
EPI_ISL_1112977
EPI_ISL_687204
EPI_ISL_684190
EPI_ISL_1711664
EPI_ISL_1195448
EPI_ISL_1288252
EPI_ISL_424661
EPI_ISL_689597
EPI_ISL_2661755
EPI_ISL_5598648
EPI_ISL_421508
EPI_ISL_677802
EPI_ISL_686477
EPI_ISL_11229308
EPI_ISL_6316802
EPI_ISL_1233478
EPI_ISL_1110970
EPI_ISL_9160096
EPI_ISL_11229585
EPI_ISL_1262842
EPI_ISL_1500994
EPI_ISL_687826
EPI_ISL_1167006
EPI_ISL_700249
EPI_ISL_837678
EPI_ISL_470896
EPI_ISL_2200086
EPI_ISL_1288404
EPI_ISL_1708518
EPI_ISL_1013145
EPI_ISL_700146
EPI_ISL_1340782
EPI_ISL_690466
EPI_ISL_685205
EPI_ISL_685817
EPI_ISL_1468425
EPI_ISL_687505
EPI_ISL_4744634
EPI_ISL_528710
EPI_ISL_495414
EPI_ISL_759957
EPI_ISL_2231376
EPI_ISL_523976
EPI_ISL_658863
EPI_ISL_2312743
EPI_ISL_1118179
EPI_ISL_6316844
EPI_ISL_528815
EPI_ISL_515542
EPI_ISL_6159034
EPI_ISL_1201517
EPI_ISL_2422974
EPI_ISL_691380
EPI_ISL_2156449
EPI_ISL_2312767
EPI_ISL_1228908
EPI_ISL_2614666
EPI_ISL_1340801
EPI_ISL_1406530
EPI_ISL_1111266
EPI_ISL_2188154
EPI_ISL_690394
EPI_ISL_2100951
EPI_ISL_1109393
EPI_ISL_5598734
EPI_ISL_3138667
EPI_ISL_689908
EPI_ISL_1231728
EPI_ISL_1212619
EPI_ISL_1259289
EPI_ISL_6194204
EPI_ISL_1111265
EPI_ISL_862642
EPI_ISL_691377
EPI_ISL_486392
EPI_ISL_5142543
EPI_ISL_6436590
EPI_ISL_689661
EPI_ISL_940896
EPI_ISL_515522
EPI_ISL_613440
EPI_ISL_688216
EPI_ISL_677812
EPI_ISL_1401420
EPI_ISL_480291
EPI_ISL_2156533
EPI_ISL_685370
EPI_ISL_2779403
EPI_ISL_2153764
EPI_ISL_480020
EPI_ISL_1013190
EPI_ISL_1263046
EPI_ISL_872222
EPI_ISL_5051471
EPI_ISL_480232
EPI_ISL_685393
EPI_ISL_687545
EPI_ISL_1180836
EPI_ISL_2710869
EPI_ISL_1501121
EPI_ISL_1416384
EPI_ISL_1254650
EPI_ISL_2231253
EPI_ISL_1110462
EPI_ISL_437724
EPI_ISL_691686
EPI_ISL_1116435
EPI_ISL_2692892
EPI_ISL_436958
EPI_ISL_692723
EPI_ISL_2231400
EPI_ISL_688658
EPI_ISL_480030
EPI_ISL_1416583
EPI_ISL_1752623
EPI_ISL_2081885
EPI_ISL_2467915
EPI_ISL_824610
EPI_ISL_482721
EPI_ISL_954093
EPI_ISL_1628880
EPI_ISL_569865
EPI_ISL_569882
EPI_ISL_527857
EPI_ISL_1116429
EPI_ISL_937247
EPI_ISL_3369438
EPI_ISL_688514
EPI_ISL_2342588
EPI_ISL_684781
EPI_ISL_685626
EPI_ISL_11229607
EPI_ISL_1018163
EPI_ISL_699672
EPI_ISL_1001447
EPI_ISL_700164
EPI_ISL_660571
EPI_ISL_964916
EPI_ISL_687895
EPI_ISL_2279593
EPI_ISL_1233499
EPI_ISL_689434
EPI_ISL_2156146
EPI_ISL_2312927
EPI_ISL_5598572
EPI_ISL_1628940
EPI_ISL_687981
EPI_ISL_889375
EPI_ISL_613423
EPI_ISL_1302110
EPI_ISL_2566182
EPI_ISL_1118877
EPI_ISL_7956764
EPI_ISL_1629151
EPI_ISL_5687755
EPI_ISL_9052874
EPI_ISL_1265156
EPI_ISL_1259090
EPI_ISL_691067
EPI_ISL_751399
EPI_ISL_513143
EPI_ISL_1013364
EPI_ISL_415650
EPI_ISL_2614693
EPI_ISL_2312946
EPI_ISL_514592
EPI_ISL_1257820
EPI_ISL_4237454
EPI_ISL_1302027
EPI_ISL_475650
EPI_ISL_495540
EPI_ISL_2231373
EPI_ISL_699962
EPI_ISL_955062
EPI_ISL_1085647
EPI_ISL_671491
EPI_ISL_2661811
EPI_ISL_687631
EPI_ISL_2156287
EPI_ISL_7613852
EPI_ISL_1365644
EPI_ISL_7505535
EPI_ISL_1365667
EPI_ISL_2727899
EPI_ISL_528809
EPI_ISL_1180742
EPI_ISL_1360321
EPI_ISL_515839
EPI_ISL_479829
EPI_ISL_450725
EPI_ISL_535455
EPI_ISL_941146
EPI_ISL_691165
EPI_ISL_3402238
EPI_ISL_692663
EPI_ISL_529011
EPI_ISL_2105362
EPI_ISL_11229375
EPI_ISL_1114719
EPI_ISL_1336504
EPI_ISL_419227
EPI_ISL_1299567
EPI_ISL_688922
EPI_ISL_1416512
EPI_ISL_1117513
EPI_ISL_2155302
EPI_ISL_1096310
EPI_ISL_1259290
EPI_ISL_690535
EPI_ISL_5441608
EPI_ISL_3716421
EPI_ISL_5703232
EPI_ISL_1020130
EPI_ISL_2422944
EPI_ISL_3067014
EPI_ISL_1401238
EPI_ISL_686971
EPI_ISL_491991
EPI_ISL_690323
EPI_ISL_913981
EPI_ISL_1319327
EPI_ISL_2877490
EPI_ISL_1381368
EPI_ISL_455714
EPI_ISL_2015101
EPI_ISL_862583
EPI_ISL_686183
EPI_ISL_631769
EPI_ISL_538502
EPI_ISL_4296335
EPI_ISL_2422771
EPI_ISL_416628
EPI_ISL_1281568
EPI_ISL_947312
EPI_ISL_687151
EPI_ISL_653810
EPI_ISL_3799777
EPI_ISL_10957433
EPI_ISL_5598713
EPI_ISL_514591
EPI_ISL_692359
EPI_ISL_8311698
EPI_ISL_430077
EPI_ISL_11230272
EPI_ISL_861668
EPI_ISL_1469259
EPI_ISL_691797
EPI_ISL_869261
EPI_ISL_1469247
EPI_ISL_685901
EPI_ISL_1279456
EPI_ISL_940623
EPI_ISL_6195190
EPI_ISL_1500980
EPI_ISL_900741
EPI_ISL_3663690
EPI_ISL_977592
EPI_ISL_692732
EPI_ISL_421510
EPI_ISL_1534698
EPI_ISL_1524372
EPI_ISL_626599
EPI_ISL_1111437
EPI_ISL_435151
EPI_ISL_1785074
EPI_ISL_8409280
EPI_ISL_1111369
EPI_ISL_1469246
EPI_ISL_1351944
EPI_ISL_1262952
EPI_ISL_685194
EPI_ISL_1168656
EPI_ISL_3716526
EPI_ISL_1111331
EPI_ISL_529773
EPI_ISL_687677
EPI_ISL_2188152
EPI_ISL_735271
EPI_ISL_1656001
EPI_ISL_871994
EPI_ISL_2100947
EPI_ISL_872970
EPI_ISL_699796
EPI_ISL_5917736
EPI_ISL_479803
EPI_ISL_5142551
EPI_ISL_4496600
EPI_ISL_1752632
EPI_ISL_1401450
EPI_ISL_2690407
EPI_ISL_560578
EPI_ISL_467031
EPI_ISL_690148
EPI_ISL_692430
EPI_ISL_2877497
EPI_ISL_684143
EPI_ISL_1302896
EPI_ISL_3030009
EPI_ISL_1302090
EPI_ISL_4549024
EPI_ISL_1288172
EPI_ISL_1652056
EPI_ISL_885146
EPI_ISL_686256
EPI_ISL_1159105
EPI_ISL_434366
EPI_ISL_5598637
EPI_ISL_11229559
EPI_ISL_1509720
EPI_ISL_918549
EPI_ISL_1201550
EPI_ISL_3023915
EPI_ISL_688496
EPI_ISL_824584
EPI_ISL_690337
EPI_ISL_1112962
EPI_ISL_11229875
EPI_ISL_700284
EPI_ISL_2091134
EPI_ISL_954798
EPI_ISL_3252979
EPI_ISL_2081849
EPI_ISL_513174
EPI_ISL_1279500
EPI_ISL_1166155
EPI_ISL_685736
EPI_ISL_5590198
EPI_ISL_1469992
EPI_ISL_2101258
EPI_ISL_2231252
EPI_ISL_3023865
EPI_ISL_690482
EPI_ISL_1500949
EPI_ISL_686384
EPI_ISL_1654948
EPI_ISL_1205302
EPI_ISL_833229
EPI_ISL_516764
EPI_ISL_2015116
EPI_ISL_686987
EPI_ISL_1401167
EPI_ISL_685874
EPI_ISL_6196121
EPI_ISL_1117947
EPI_ISL_1171648
EPI_ISL_2082022
EPI_ISL_735398
EPI_ISL_1936364
EPI_ISL_4611887
EPI_ISL_2690171
EPI_ISL_4211268
EPI_ISL_468307
EPI_ISL_872632
EPI_ISL_1019756
EPI_ISL_687150
EPI_ISL_1168632
EPI_ISL_648789
EPI_ISL_2156209
EPI_ISL_1654972
EPI_ISL_1319348
EPI_ISL_1381235
EPI_ISL_1322189
EPI_ISL_935577
EPI_ISL_648639
EPI_ISL_688619
EPI_ISL_685172
EPI_ISL_447042
EPI_ISL_1201511
EPI_ISL_1194710
EPI_ISL_1493597
EPI_ISL_4899881
EPI_ISL_1079165
EPI_ISL_857296
EPI_ISL_1469289
EPI_ISL_1263029
EPI_ISL_1111322
EPI_ISL_492009
EPI_ISL_1111330
EPI_ISL_477172
EPI_ISL_452222
EPI_ISL_3051479
EPI_ISL_1085809
EPI_ISL_1623813
EPI_ISL_11229929
EPI_ISL_690009
EPI_ISL_1360329
EPI_ISL_861716
EPI_ISL_7505531
EPI_ISL_690765
EPI_ISL_5887131
EPI_ISL_428855
EPI_ISL_1112275
EPI_ISL_483851
EPI_ISL_495535
EPI_ISL_3716834
EPI_ISL_5142795
EPI_ISL_685079
EPI_ISL_824576
EPI_ISL_455346
EPI_ISL_496548
EPI_ISL_3023860
EPI_ISL_2835497
EPI_ISL_855613
EPI_ISL_692325
EPI_ISL_685065
EPI_ISL_794820
EPI_ISL_1416483
EPI_ISL_5441463
EPI_ISL_1250974
EPI_ISL_2422797
EPI_ISL_486824
EPI_ISL_1117990
EPI_ISL_2713169
EPI_ISL_700237
EPI_ISL_686651
EPI_ISL_1279422
EPI_ISL_1262903
EPI_ISL_1291555
EPI_ISL_1469249
EPI_ISL_9159921
EPI_ISL_689712
EPI_ISL_469039
EPI_ISL_2231512
EPI_ISL_6832989
EPI_ISL_1016970
EPI_ISL_5589991
EPI_ISL_430443
EPI_ISL_959280
EPI_ISL_1110449
EPI_ISL_2200104
EPI_ISL_684920
EPI_ISL_685707
EPI_ISL_1363096
EPI_ISL_479495
EPI_ISL_1416587
EPI_ISL_2657679
EPI_ISL_1655977
EPI_ISL_943548
EPI_ISL_689083
EPI_ISL_687521
EPI_ISL_7505530
EPI_ISL_691445
EPI_ISL_833058
EPI_ISL_535414
EPI_ISL_811175
EPI_ISL_5590199
EPI_ISL_691561
EPI_ISL_1020217
EPI_ISL_1096286
EPI_ISL_2894671
EPI_ISL_1040847
EPI_ISL_685418
EPI_ISL_745255
EPI_ISL_862865
EPI_ISL_509385
EPI_ISL_1322156
EPI_ISL_1205261
EPI_ISL_1391349
EPI_ISL_2860788
EPI_ISL_2232717
EPI_ISL_1019805
EPI_ISL_888987
EPI_ISL_560588
EPI_ISL_686957
EPI_ISL_890891
EPI_ISL_1363098
EPI_ISL_513104
EPI_ISL_1655033
EPI_ISL_1360411
EPI_ISL_686712
EPI_ISL_685671
EPI_ISL_688450
EPI_ISL_1163797
EPI_ISL_1110583
EPI_ISL_4712289
EPI_ISL_691711
EPI_ISL_1625994
EPI_ISL_1259121
EPI_ISL_528708
EPI_ISL_1013346
EPI_ISL_686308
EPI_ISL_1259104
EPI_ISL_10149613
EPI_ISL_689959
EPI_ISL_419219
EPI_ISL_1469990
EPI_ISL_1111069
EPI_ISL_690952
EPI_ISL_7613838
EPI_ISL_691241
EPI_ISL_1013366
EPI_ISL_480024
EPI_ISL_2156383
EPI_ISL_699675
EPI_ISL_8311737
EPI_ISL_1859729
EPI_ISL_913052
EPI_ISL_4744510
EPI_ISL_1533717
EPI_ISL_5589957
EPI_ISL_965918
EPI_ISL_852629
EPI_ISL_2312950
EPI_ISL_691685
EPI_ISL_1233825
EPI_ISL_686688
EPI_ISL_2155813
EPI_ISL_1013350
EPI_ISL_1628706
EPI_ISL_690695
EPI_ISL_686218
EPI_ISL_6196188
EPI_ISL_751369
EPI_ISL_4260400
EPI_ISL_689449
EPI_ISL_452218
EPI_ISL_691201
EPI_ISL_5194971
EPI_ISL_418239
EPI_ISL_1301955
EPI_ISL_3376885
EPI_ISL_1656108
EPI_ISL_691197
EPI_ISL_935636
EPI_ISL_1279369
EPI_ISL_2422968
EPI_ISL_1623770
EPI_ISL_1110917
EPI_ISL_2455501
EPI_ISL_1259149
EPI_ISL_684444
EPI_ISL_686692
EPI_ISL_1319427
EPI_ISL_1654944
EPI_ISL_1623792
EPI_ISL_912944
EPI_ISL_684287
EPI_ISL_1262861
EPI_ISL_513109
EPI_ISL_6491773
EPI_ISL_1622381
EPI_ISL_1117526
EPI_ISL_614310
EPI_ISL_1013156
EPI_ISL_671431
EPI_ISL_5687866
EPI_ISL_2015120
EPI_ISL_416488
EPI_ISL_1391023
EPI_ISL_447034
EPI_ISL_1608553
EPI_ISL_833123
EPI_ISL_1259302
EPI_ISL_690322
EPI_ISL_1020234
EPI_ISL_11230040
EPI_ISL_495022
EPI_ISL_528947
EPI_ISL_1262893
EPI_ISL_3088366
EPI_ISL_5053971
EPI_ISL_1288520
EPI_ISL_648270
EPI_ISL_5142824
EPI_ISL_11190240
EPI_ISL_635029
EPI_ISL_722898
EPI_ISL_1262858
EPI_ISL_1279437
EPI_ISL_688413
EPI_ISL_735359
EPI_ISL_684457
EPI_ISL_684844
EPI_ISL_11172674
EPI_ISL_876767
EPI_ISL_2536310
EPI_ISL_427310
EPI_ISL_685752
EPI_ISL_685741
EPI_ISL_935021
EPI_ISL_687767
EPI_ISL_802767
EPI_ISL_995454
EPI_ISL_1013348
EPI_ISL_1440879
EPI_ISL_689046
EPI_ISL_584074
EPI_ISL_535404
EPI_ISL_1823406
EPI_ISL_677796
EPI_ISL_1622415
EPI_ISL_689859
EPI_ISL_1209381
EPI_ISL_1262883
EPI_ISL_2894672
EPI_ISL_689263
EPI_ISL_2894850
EPI_ISL_658865
EPI_ISL_3914947
EPI_ISL_479877
EPI_ISL_5441398
EPI_ISL_1112981
EPI_ISL_5142999
EPI_ISL_1381353
EPI_ISL_5917690
EPI_ISL_2728583
EPI_ISL_933782
EPI_ISL_3799862
EPI_ISL_2156535
EPI_ISL_2155882
EPI_ISL_6195499
EPI_ISL_511894
EPI_ISL_943584
EPI_ISL_410531
EPI_ISL_1209264
EPI_ISL_1301584
EPI_ISL_1255135
EPI_ISL_745254
EPI_ISL_689567
EPI_ISL_1096288
EPI_ISL_693677
EPI_ISL_691887
EPI_ISL_2105350
EPI_ISL_824690
EPI_ISL_860843
EPI_ISL_872945
EPI_ISL_699981
EPI_ISL_483822
EPI_ISL_5598443
EPI_ISL_583459
EPI_ISL_1060403
EPI_ISL_1501038
EPI_ISL_1785072
EPI_ISL_1936370
EPI_ISL_5590031
EPI_ISL_1423514
EPI_ISL_872238
EPI_ISL_689779
EPI_ISL_648802
EPI_ISL_5441662
EPI_ISL_1111251
EPI_ISL_5142727
EPI_ISL_2448649
EPI_ISL_471528
EPI_ISL_430735
EPI_ISL_11229100
EPI_ISL_1299514
EPI_ISL_450321
EPI_ISL_2092869
EPI_ISL_435049
EPI_ISL_877128
EPI_ISL_1288178
EPI_ISL_688823
EPI_ISL_837630
EPI_ISL_687425
EPI_ISL_5590530
EPI_ISL_1096260
EPI_ISL_4496624
EPI_ISL_977607
EPI_ISL_6436481
EPI_ISL_1672533
EPI_ISL_1299552
EPI_ISL_1318210
EPI_ISL_1166932
EPI_ISL_6436605
EPI_ISL_687161
EPI_ISL_1708505
EPI_ISL_693218
EPI_ISL_691508
EPI_ISL_687234
EPI_ISL_459936
EPI_ISL_751409
EPI_ISL_515564
EPI_ISL_1279612
EPI_ISL_1110945
EPI_ISL_689991
EPI_ISL_1468427
EPI_ISL_2835528
EPI_ISL_7174139
EPI_ISL_962541
EPI_ISL_692157
EPI_ISL_479913
EPI_ISL_955146
EPI_ISL_1629731
EPI_ISL_2877342
EPI_ISL_5589961
EPI_ISL_1520129
EPI_ISL_689473
EPI_ISL_1470061
EPI_ISL_688832
EPI_ISL_876745
EPI_ISL_688091
EPI_ISL_515863
EPI_ISL_1259126
EPI_ISL_692112
EPI_ISL_2790992
EPI_ISL_1201890
EPI_ISL_688400
EPI_ISL_690390
EPI_ISL_1381119
EPI_ISL_689685
EPI_ISL_687436
EPI_ISL_707936
EPI_ISL_690258
EPI_ISL_7709375
EPI_ISL_687575
EPI_ISL_1400532
EPI_ISL_883344
EPI_ISL_560594
EPI_ISL_689562
EPI_ISL_1110910
EPI_ISL_690267
EPI_ISL_883966
EPI_ISL_686649
EPI_ISL_6000392
EPI_ISL_5441404
EPI_ISL_512920
EPI_ISL_5143060
EPI_ISL_954105
EPI_ISL_691997
EPI_ISL_542264
EPI_ISL_691904
EPI_ISL_1533689
EPI_ISL_5934956
EPI_ISL_747237
EPI_ISL_5598818
EPI_ISL_1018173
EPI_ISL_802776
EPI_ISL_689453
EPI_ISL_450788
EPI_ISL_2322454
EPI_ISL_995384
EPI_ISL_2422778
EPI_ISL_684871
EPI_ISL_1180797
EPI_ISL_1279425
EPI_ISL_1406696
EPI_ISL_1110488
EPI_ISL_692611
EPI_ISL_691507
EPI_ISL_1761344
EPI_ISL_3799785
EPI_ISL_2324225
EPI_ISL_10397630
EPI_ISL_636973
EPI_ISL_1533097
EPI_ISL_688387
EPI_ISL_1163825
EPI_ISL_1916277
EPI_ISL_955210
EPI_ISL_1501130
EPI_ISL_955253
EPI_ISL_888982
EPI_ISL_751446
EPI_ISL_5598788
EPI_ISL_1554948
EPI_ISL_1111479
EPI_ISL_1111156
EPI_ISL_2231350
EPI_ISL_524747
EPI_ISL_3138696
EPI_ISL_5598543
EPI_ISL_1379417
EPI_ISL_2081944
EPI_ISL_479988
EPI_ISL_2081852
EPI_ISL_692729
EPI_ISL_872901
EPI_ISL_421574
EPI_ISL_1288446
EPI_ISL_2156623
EPI_ISL_890185
EPI_ISL_1013426
EPI_ISL_687029
EPI_ISL_688522
EPI_ISL_542299
EPI_ISL_1910861
EPI_ISL_2231420
EPI_ISL_515661
EPI_ISL_1279564
EPI_ISL_811165
EPI_ISL_685269
EPI_ISL_1168216
EPI_ISL_1168481
EPI_ISL_1118054
EPI_ISL_689630
EPI_ISL_458029
EPI_ISL_689131
EPI_ISL_692379
EPI_ISL_2399579
EPI_ISL_417007
EPI_ISL_684398
EPI_ISL_5687873
EPI_ISL_2155273
EPI_ISL_7709407
EPI_ISL_1500964
EPI_ISL_1251100
EPI_ISL_583503
EPI_ISL_5917720
EPI_ISL_1013291
EPI_ISL_1544190
EPI_ISL_2779514
EPI_ISL_2835351
EPI_ISL_513044
EPI_ISL_690402
EPI_ISL_515733
EPI_ISL_3100462
EPI_ISL_861488
EPI_ISL_684923
EPI_ISL_542249
EPI_ISL_2105405
EPI_ISL_10189661
EPI_ISL_9391148
EPI_ISL_1103580
EPI_ISL_700051
EPI_ISL_11229658
EPI_ISL_1301654
EPI_ISL_1302821
EPI_ISL_1629153
EPI_ISL_2231302
EPI_ISL_1501101
EPI_ISL_912968
EPI_ISL_690973
EPI_ISL_824722
EPI_ISL_2727288
EPI_ISL_1288355
EPI_ISL_7613865
EPI_ISL_2710818
EPI_ISL_2001172
EPI_ISL_692562
EPI_ISL_493335
EPI_ISL_1233627
EPI_ISL_1086056
EPI_ISL_2835453
EPI_ISL_9159848
EPI_ISL_11229748
EPI_ISL_686119
EPI_ISL_690044
EPI_ISL_685320
EPI_ISL_9159845
EPI_ISL_2663173
EPI_ISL_480073
EPI_ISL_9159909
EPI_ISL_2713124
EPI_ISL_2100909
EPI_ISL_1284296
EPI_ISL_691168
EPI_ISL_5598549
EPI_ISL_500950
EPI_ISL_513158
EPI_ISL_1288168
EPI_ISL_1020076
EPI_ISL_1340846
EPI_ISL_2967845
EPI_ISL_2082012
EPI_ISL_614270
EPI_ISL_685295
EPI_ISL_3024016
EPI_ISL_862628
EPI_ISL_529783
EPI_ISL_687194
EPI_ISL_689850
EPI_ISL_648662
EPI_ISL_1110601
EPI_ISL_418222
EPI_ISL_686662
EPI_ISL_1117827
EPI_ISL_2081908
EPI_ISL_8065527
EPI_ISL_754238
EPI_ISL_690976
EPI_ISL_2422755
EPI_ISL_468832
EPI_ISL_1195464
EPI_ISL_631757
EPI_ISL_687841
EPI_ISL_2690662
EPI_ISL_10113811
EPI_ISL_1492456
EPI_ISL_2157357
EPI_ISL_444480
EPI_ISL_535444
EPI_ISL_1010730
EPI_ISL_812737
EPI_ISL_1180144
EPI_ISL_480115
EPI_ISL_837695
EPI_ISL_1251009
EPI_ISL_1508831
EPI_ISL_802733
EPI_ISL_11229555
EPI_ISL_684375
EPI_ISL_5441612
EPI_ISL_1351611
EPI_ISL_5142600
EPI_ISL_699890
EPI_ISL_812734
EPI_ISL_754206
EPI_ISL_5590484
EPI_ISL_1013236
EPI_ISL_482684
EPI_ISL_1110982
EPI_ISL_700013
EPI_ISL_751419
EPI_ISL_516777
EPI_ISL_690616
EPI_ISL_539523
EPI_ISL_1171687
EPI_ISL_690352
EPI_ISL_1013419
EPI_ISL_1117931
EPI_ISL_2877392
EPI_ISL_686969
EPI_ISL_6633743
EPI_ISL_6436540
EPI_ISL_1321769
EPI_ISL_602666
EPI_ISL_806732
EPI_ISL_796037
EPI_ISL_699780
EPI_ISL_691800
EPI_ISL_515868
EPI_ISL_3799856
EPI_ISL_2894704
EPI_ISL_529769
EPI_ISL_534322
EPI_ISL_1060415
EPI_ISL_3501741
EPI_ISL_1096269
EPI_ISL_2877429
EPI_ISL_513583
EPI_ISL_7505527
EPI_ISL_861645
EPI_ISL_837651
EPI_ISL_1381224
EPI_ISL_2156617
EPI_ISL_1014676
EPI_ISL_2438907
EPI_ISL_692602
EPI_ISL_954794
EPI_ISL_684277
EPI_ISL_5598653
EPI_ISL_5918396
EPI_ISL_2101086
EPI_ISL_1731067
EPI_ISL_1435785
EPI_ISL_687626
EPI_ISL_1301655
EPI_ISL_1302854
EPI_ISL_690360
EPI_ISL_792684
EPI_ISL_626586
EPI_ISL_660198
EPI_ISL_940966
EPI_ISL_686242
EPI_ISL_1111315
EPI_ISL_3333175
EPI_ISL_1302979
EPI_ISL_1265460
EPI_ISL_895846
EPI_ISL_690437
EPI_ISL_418650
EPI_ISL_1233851
EPI_ISL_2690426
EPI_ISL_688271
EPI_ISL_1760233
EPI_ISL_5589999
EPI_ISL_2101219
EPI_ISL_653795
EPI_ISL_2693905
EPI_ISL_689590
EPI_ISL_1360375
EPI_ISL_6000434
EPI_ISL_1351842
EPI_ISL_860924
EPI_ISL_1483032
EPI_ISL_542308
EPI_ISL_942009
EPI_ISL_5441396
EPI_ISL_3023845
EPI_ISL_940620
EPI_ISL_2312786
EPI_ISL_1238793
EPI_ISL_1363090
EPI_ISL_692654
EPI_ISL_700293
EPI_ISL_894226
EPI_ISL_430070
EPI_ISL_1524342
EPI_ISL_2231355
EPI_ISL_526230
EPI_ISL_479895
EPI_ISL_689894
EPI_ISL_689194
EPI_ISL_452353
EPI_ISL_833070
EPI_ISL_1360314
EPI_ISL_1625979
EPI_ISL_1501116
EPI_ISL_1336350
EPI_ISL_984276
EPI_ISL_2399701
EPI_ISL_754144
EPI_ISL_2663190
EPI_ISL_688565
EPI_ISL_5441497
EPI_ISL_692482
EPI_ISL_912402
EPI_ISL_2324258
EPI_ISL_1255228
EPI_ISL_2779417
EPI_ISL_2231416
EPI_ISL_11229450
EPI_ISL_1301697
EPI_ISL_688836
EPI_ISL_2756449
EPI_ISL_5598645
EPI_ISL_1301563
EPI_ISL_1040831
EPI_ISL_982225
EPI_ISL_6000516
EPI_ISL_1299522
EPI_ISL_602875
EPI_ISL_913056
EPI_ISL_1279561
EPI_ISL_995395
EPI_ISL_1501001
EPI_ISL_582130
EPI_ISL_1752595
EPI_ISL_2322746
EPI_ISL_5736646
EPI_ISL_1416618
EPI_ISL_4744489
EPI_ISL_1527366
EPI_ISL_1401287
EPI_ISL_476846
EPI_ISL_686052
EPI_ISL_560628
EPI_ISL_535452
EPI_ISL_688888
EPI_ISL_1117831
EPI_ISL_688946
EPI_ISL_1587827
EPI_ISL_1301556
EPI_ISL_1302396
EPI_ISL_686166
EPI_ISL_1040829
EPI_ISL_541374
EPI_ISL_7711741
EPI_ISL_685751
EPI_ISL_2671835
EPI_ISL_1628781
EPI_ISL_513069
EPI_ISL_5107511
EPI_ISL_1096301
EPI_ISL_2422620
EPI_ISL_509276
EPI_ISL_634983
EPI_ISL_6829629
EPI_ISL_6195379
EPI_ISL_689677
EPI_ISL_2100701
EPI_ISL_688412
EPI_ISL_2156250
EPI_ISL_5142569
EPI_ISL_626617
EPI_ISL_1303029
EPI_ISL_468801
EPI_ISL_5598789
EPI_ISL_687500
EPI_ISL_5590483
EPI_ISL_514582
EPI_ISL_477180
EPI_ISL_687635
EPI_ISL_7709384
EPI_ISL_5441660
EPI_ISL_1225157
EPI_ISL_909663
EPI_ISL_516752
EPI_ISL_2101330
EPI_ISL_1231724
EPI_ISL_1363117
EPI_ISL_455795
EPI_ISL_685433
EPI_ISL_1036409
EPI_ISL_690270
EPI_ISL_535552
EPI_ISL_2689147
EPI_ISL_754207
EPI_ISL_685622
EPI_ISL_5590485
EPI_ISL_689412
EPI_ISL_2155398
EPI_ISL_1302032
EPI_ISL_1712397
EPI_ISL_837664
EPI_ISL_691551
EPI_ISL_860916
EPI_ISL_2835434
EPI_ISL_2231258
EPI_ISL_605814
EPI_ISL_6776320
EPI_ISL_2779442
EPI_ISL_529020
EPI_ISL_539779
EPI_ISL_498110
EPI_ISL_2231352
EPI_ISL_872005
EPI_ISL_688598
EPI_ISL_1020271
EPI_ISL_418249
EPI_ISL_984257
EPI_ISL_2835389
EPI_ISL_691607
EPI_ISL_1233867
EPI_ISL_1019861
EPI_ISL_648076
EPI_ISL_7613713
EPI_ISL_2894761
EPI_ISL_416469
EPI_ISL_5590496
EPI_ISL_417193
EPI_ISL_687431
EPI_ISL_542099
EPI_ISL_688846
EPI_ISL_1284052
EPI_ISL_1622360
EPI_ISL_1180883
EPI_ISL_6316039
EPI_ISL_1302399
EPI_ISL_717966
EPI_ISL_1013160
EPI_ISL_4050473
EPI_ISL_7956773
EPI_ISL_1231703
EPI_ISL_575331
EPI_ISL_1111289
EPI_ISL_5590175
EPI_ISL_5918455
EPI_ISL_812745
EPI_ISL_691089
EPI_ISL_1532269
EPI_ISL_3799868
EPI_ISL_525659
EPI_ISL_1112251
EPI_ISL_1205283
EPI_ISL_1035933
EPI_ISL_420056
EPI_ISL_2422777
EPI_ISL_1585455
EPI_ISL_860857
EPI_ISL_498165
EPI_ISL_688260
EPI_ISL_11448683
EPI_ISL_1654994
EPI_ISL_1117829
EPI_ISL_686348
EPI_ISL_1360036
EPI_ISL_690079
EPI_ISL_5143230
EPI_ISL_861713
EPI_ISL_888996
EPI_ISL_4260406
EPI_ISL_2312913
EPI_ISL_5926943
EPI_ISL_1018190
EPI_ISL_2348508
EPI_ISL_684506
EPI_ISL_1805961
EPI_ISL_7957907
EPI_ISL_689459
EPI_ISL_837750
EPI_ISL_491447
EPI_ISL_687333
EPI_ISL_833233
EPI_ISL_8986690
EPI_ISL_421184
EPI_ISL_900710
EPI_ISL_5589921
EPI_ISL_2958700
EPI_ISL_1501090
EPI_ISL_1109483
EPI_ISL_1262759
EPI_ISL_2155203
EPI_ISL_1372407
EPI_ISL_451387
EPI_ISL_685614
EPI_ISL_5590013
EPI_ISL_688467
EPI_ISL_5142514
EPI_ISL_802762
EPI_ISL_11229622
EPI_ISL_2399561
EPI_ISL_498077
EPI_ISL_691795
EPI_ISL_872954
EPI_ISL_1018146
EPI_ISL_8725407
EPI_ISL_416585
EPI_ISL_690544
EPI_ISL_1302903
EPI_ISL_687822
EPI_ISL_513102
EPI_ISL_1360300
EPI_ISL_1533723
EPI_ISL_3799880
EPI_ISL_1279287
EPI_ISL_2100827
EPI_ISL_1608539
EPI_ISL_515585
EPI_ISL_940887
EPI_ISL_1351824
EPI_ISL_500557
EPI_ISL_8311701
EPI_ISL_690797
EPI_ISL_1180865
EPI_ISL_9123617
EPI_ISL_3024037
EPI_ISL_476832
EPI_ISL_687512
EPI_ISL_912669
EPI_ISL_687864
EPI_ISL_961742
EPI_ISL_1001421
EPI_ISL_430081
EPI_ISL_1265452
EPI_ISL_1396653
EPI_ISL_861506
EPI_ISL_648782
EPI_ISL_1013324
EPI_ISL_936496
EPI_ISL_1231571
EPI_ISL_515748
EPI_ISL_718218
EPI_ISL_794750
EPI_ISL_5736665
EPI_ISL_837736
EPI_ISL_1262894
EPI_ISL_1752589
EPI_ISL_2154415
EPI_ISL_1117488
EPI_ISL_5687788
EPI_ISL_1040846
EPI_ISL_918516
EPI_ISL_631815
EPI_ISL_1685377
EPI_ISL_2789868
EPI_ISL_4888503
EPI_ISL_3030022
EPI_ISL_941045
EPI_ISL_1007670
EPI_ISL_678393
EPI_ISL_1469944
EPI_ISL_759958
EPI_ISL_912863
EPI_ISL_516753
EPI_ISL_909951
EPI_ISL_754849
EPI_ISL_1652062
EPI_ISL_687401
EPI_ISL_876774
EPI_ISL_648661
EPI_ISL_872241
EPI_ISL_1301624
EPI_ISL_751381
EPI_ISL_935559
EPI_ISL_1111071
EPI_ISL_2155768
EPI_ISL_583467
EPI_ISL_688032
EPI_ISL_1036375
EPI_ISL_1293056
EPI_ISL_690215
EPI_ISL_1621489
EPI_ISL_436732
EPI_ISL_1111194
EPI_ISL_687651
EPI_ISL_447768
EPI_ISL_941125
EPI_ISL_2491824
EPI_ISL_1351577
EPI_ISL_691262
EPI_ISL_1337374
EPI_ISL_905731
EPI_ISL_1279342
EPI_ISL_8311709
EPI_ISL_2100756
EPI_ISL_688327
EPI_ISL_2399631
EPI_ISL_1112997
EPI_ISL_6195958
EPI_ISL_2312803
EPI_ISL_685314
EPI_ISL_766044
EPI_ISL_3023840
EPI_ISL_5142524
EPI_ISL_9159953
EPI_ISL_2422785
EPI_ISL_5142820
EPI_ISL_1116462
EPI_ISL_3803738
EPI_ISL_688080
EPI_ISL_1302074
EPI_ISL_1301876
EPI_ISL_691370
EPI_ISL_528539
EPI_ISL_2009185
EPI_ISL_691979
EPI_ISL_2422731
EPI_ISL_860257
EPI_ISL_5917680
EPI_ISL_1111126
EPI_ISL_692614
EPI_ISL_1018178
EPI_ISL_437691
EPI_ISL_690086
EPI_ISL_518050
EPI_ISL_677681
EPI_ISL_1406250
EPI_ISL_1097020
EPI_ISL_613424
EPI_ISL_5142880
EPI_ISL_688408
EPI_ISL_479890
EPI_ISL_1255132
EPI_ISL_1201896
EPI_ISL_2140828
EPI_ISL_613453
EPI_ISL_1761347
EPI_ISL_454509
EPI_ISL_2154395
EPI_ISL_1366695
EPI_ISL_498155
EPI_ISL_995409
EPI_ISL_977643
EPI_ISL_5441525
EPI_ISL_547570
EPI_ISL_759701
EPI_ISL_1138569
EPI_ISL_479941
EPI_ISL_1118931
EPI_ISL_688585
EPI_ISL_11229915
EPI_ISL_688138
EPI_ISL_699880
EPI_ISL_2081879
EPI_ISL_437706
EPI_ISL_690222
EPI_ISL_965253
EPI_ISL_1060466
EPI_ISL_940958
EPI_ISL_5441385
EPI_ISL_692149
EPI_ISL_428350
EPI_ISL_419229
EPI_ISL_688961
EPI_ISL_1219956
EPI_ISL_824719
EPI_ISL_691796
EPI_ISL_1168509
EPI_ISL_1259055
EPI_ISL_5142987
EPI_ISL_486853
EPI_ISL_1219963
EPI_ISL_417010
EPI_ISL_7174119
EPI_ISL_1055363
EPI_ISL_1001462
EPI_ISL_1360311
EPI_ISL_689992
EPI_ISL_954034
EPI_ISL_685254
EPI_ISL_687964
EPI_ISL_468800
EPI_ISL_11229948
EPI_ISL_685276
EPI_ISL_476853
EPI_ISL_5142802
EPI_ISL_685621
EPI_ISL_689027
EPI_ISL_1503006
EPI_ISL_1110994
EPI_ISL_2399571
EPI_ISL_3663676
EPI_ISL_689243
EPI_ISL_1366699
EPI_ISL_1672542
EPI_ISL_1911040
EPI_ISL_1628852
EPI_ISL_434572
EPI_ISL_6710139
EPI_ISL_802773
EPI_ISL_686236
EPI_ISL_940157
EPI_ISL_689134
EPI_ISL_684307
EPI_ISL_722879
EPI_ISL_2155673
EPI_ISL_1351848
EPI_ISL_1503112
EPI_ISL_3259532
EPI_ISL_515704
EPI_ISL_688786
EPI_ISL_692337
EPI_ISL_8311705
EPI_ISL_2312809
EPI_ISL_684627
EPI_ISL_692124
EPI_ISL_5590221
EPI_ISL_692688
EPI_ISL_7613732
EPI_ISL_501186
EPI_ISL_688938
EPI_ISL_2156581
EPI_ISL_685012
EPI_ISL_1795059
EPI_ISL_1508861
EPI_ISL_1797563
EPI_ISL_3980643
EPI_ISL_1219028
EPI_ISL_687963
EPI_ISL_2312829
EPI_ISL_1478773
EPI_ISL_739672
EPI_ISL_2835507
EPI_ISL_872569
EPI_ISL_495062
EPI_ISL_1516825
EPI_ISL_2156712
EPI_ISL_2791005
EPI_ISL_1760239
EPI_ISL_687850
EPI_ISL_686711
EPI_ISL_685947
EPI_ISL_826284
EPI_ISL_9160089
EPI_ISL_516805
EPI_ISL_5142504
EPI_ISL_1279463
EPI_ISL_2485171
EPI_ISL_691906
EPI_ISL_689787
EPI_ISL_1405908
EPI_ISL_515714
EPI_ISL_941019
EPI_ISL_1020070
EPI_ISL_687348
EPI_ISL_454858
EPI_ISL_1340818
EPI_ISL_535424
EPI_ISL_1760217
EPI_ISL_2422629
EPI_ISL_450243
EPI_ISL_1508889
EPI_ISL_2448650
EPI_ISL_1111195
EPI_ISL_541004
EPI_ISL_1018254
EPI_ISL_602716
EPI_ISL_689499
EPI_ISL_2535789
EPI_ISL_9052896
EPI_ISL_691181
EPI_ISL_686728
EPI_ISL_1020172
EPI_ISL_889360
EPI_ISL_2713155
EPI_ISL_861685
EPI_ISL_539559
EPI_ISL_687896
EPI_ISL_515731
EPI_ISL_1262783
EPI_ISL_941066
EPI_ISL_1288470
EPI_ISL_684815
EPI_ISL_1060409
EPI_ISL_1761587
EPI_ISL_560570
EPI_ISL_480216
EPI_ISL_1168597
EPI_ISL_691433
EPI_ISL_2790899
EPI_ISL_883957
EPI_ISL_1620600
EPI_ISL_648727
EPI_ISL_684510
EPI_ISL_2877407
EPI_ISL_691818
EPI_ISL_11190242
EPI_ISL_1111162
EPI_ISL_693204
EPI_ISL_576272
EPI_ISL_648061
EPI_ISL_518052
EPI_ISL_1060758
EPI_ISL_1069213
EPI_ISL_1209382
EPI_ISL_542315
EPI_ISL_450323
EPI_ISL_475594
EPI_ISL_689792
EPI_ISL_732672
EPI_ISL_689917
EPI_ISL_5441498
EPI_ISL_5143010
EPI_ISL_515738
EPI_ISL_1322207
EPI_ISL_1084656
EPI_ISL_1621509
EPI_ISL_691217
EPI_ISL_2155206
EPI_ISL_1301840
EPI_ISL_686500
EPI_ISL_1406662
EPI_ISL_688162
EPI_ISL_688277
EPI_ISL_1302028
EPI_ISL_5142528
EPI_ISL_1251024
EPI_ISL_684366
EPI_ISL_691995
EPI_ISL_1301638
EPI_ISL_3275382
EPI_ISL_686147
EPI_ISL_5062038
EPI_ISL_889005
EPI_ISL_1534693
EPI_ISL_1279497
EPI_ISL_687739
EPI_ISL_5917715
EPI_ISL_909674
EPI_ISL_2535785
EPI_ISL_596264
EPI_ISL_1020027
EPI_ISL_5199392
EPI_ISL_2422754
EPI_ISL_691117
EPI_ISL_7613820
EPI_ISL_1110495
EPI_ISL_2835377
EPI_ISL_691186
EPI_ISL_514598
EPI_ISL_451314
EPI_ISL_1654910
EPI_ISL_635013
EPI_ISL_689509
EPI_ISL_1372185
EPI_ISL_509379
EPI_ISL_513117
EPI_ISL_686751
EPI_ISL_687884
EPI_ISL_632312
EPI_ISL_6195222
EPI_ISL_2835369
EPI_ISL_8311757
EPI_ISL_1319372
EPI_ISL_1288251
EPI_ISL_5441524
EPI_ISL_2231202
EPI_ISL_685163
EPI_ISL_689191
EPI_ISL_11229390
EPI_ISL_1195469
EPI_ISL_4888518
EPI_ISL_1319373
EPI_ISL_2502652
EPI_ISL_692259
EPI_ISL_418245
EPI_ISL_934994
EPI_ISL_2877446
EPI_ISL_1301705
EPI_ISL_3716364
EPI_ISL_2467912
EPI_ISL_7613709
EPI_ISL_3716425
EPI_ISL_8065524
EPI_ISL_480138
EPI_ISL_2779501
EPI_ISL_6814914
EPI_ISL_860844
EPI_ISL_2009232
EPI_ISL_2485174
EPI_ISL_2324169
EPI_ISL_960415
EPI_ISL_1491637
EPI_ISL_1020259
EPI_ISL_1622379
EPI_ISL_688919
EPI_ISL_2202678
EPI_ISL_1259109
EPI_ISL_2274100
EPI_ISL_687664
EPI_ISL_496534
EPI_ISL_776760
EPI_ISL_876742
EPI_ISL_684245
EPI_ISL_687934
EPI_ISL_684817
EPI_ISL_686738
EPI_ISL_2013325
EPI_ISL_684971
EPI_ISL_491988
EPI_ISL_1110587
EPI_ISL_2835345
EPI_ISL_684253
EPI_ISL_1279365
EPI_ISL_9159926
EPI_ISL_5736590
EPI_ISL_451299
EPI_ISL_935009
EPI_ISL_837731
EPI_ISL_6582794
EPI_ISL_1118878
EPI_ISL_1166896
EPI_ISL_691584
EPI_ISL_2835495
EPI_ISL_2324177
EPI_ISL_412979
EPI_ISL_1533083
EPI_ISL_586521
EPI_ISL_486395
EPI_ISL_511892
EPI_ISL_578188
EPI_ISL_447756
EPI_ISL_2860777
EPI_ISL_509299
EPI_ISL_1321740
EPI_ISL_1279560
EPI_ISL_1018321
EPI_ISL_6633660
EPI_ISL_4050439
EPI_ISL_4880329
EPI_ISL_692409
EPI_ISL_688760
EPI_ISL_699671
EPI_ISL_3800206
EPI_ISL_1040923
EPI_ISL_2958652
EPI_ISL_2081918
EPI_ISL_718193
EPI_ISL_1111422
EPI_ISL_416497
EPI_ISL_5441452
EPI_ISL_745256
EPI_ISL_2100929
EPI_ISL_5194967
EPI_ISL_1360369
EPI_ISL_1168512
EPI_ISL_876764
EPI_ISL_1558601
EPI_ISL_984252
EPI_ISL_860904
EPI_ISL_4442712
EPI_ISL_2960330
EPI_ISL_1111061
EPI_ISL_685186
EPI_ISL_1262843
EPI_ISL_2544857
EPI_ISL_1257818
EPI_ISL_1138514
EPI_ISL_11172707
EPI_ISL_515760
EPI_ISL_685706
EPI_ISL_1231668
EPI_ISL_685782
EPI_ISL_687563
EPI_ISL_2422702
EPI_ISL_718149
EPI_ISL_687031
EPI_ISL_512874
EPI_ISL_678290
EPI_ISL_1501013
EPI_ISL_9159966
EPI_ISL_542283
EPI_ISL_862618
EPI_ISL_1416381
EPI_ISL_5782323
EPI_ISL_718232
EPI_ISL_1502850
EPI_ISL_5441564
EPI_ISL_5598650
EPI_ISL_1110589
EPI_ISL_451374
EPI_ISL_689548
EPI_ISL_3957712
EPI_ISL_7139813
EPI_ISL_2364572
EPI_ISL_631628
EPI_ISL_2713090
EPI_ISL_3356316
EPI_ISL_688903
EPI_ISL_2422900
EPI_ISL_792686
EPI_ISL_718249
EPI_ISL_693679
EPI_ISL_685810
EPI_ISL_1279280
EPI_ISL_3446670
EPI_ISL_1656125
EPI_ISL_1494728
EPI_ISL_2713102
EPI_ISL_614308
EPI_ISL_690227
EPI_ISL_685432
EPI_ISL_686289
EPI_ISL_5143044
EPI_ISL_6000415
EPI_ISL_959283
EPI_ISL_890893
EPI_ISL_688516
EPI_ISL_5598575
EPI_ISL_514437
EPI_ISL_699841
EPI_ISL_1516804
EPI_ISL_2101108
EPI_ISL_691460
EPI_ISL_451379
EPI_ISL_1034305
EPI_ISL_463280
EPI_ISL_2835359
EPI_ISL_1296282
EPI_ISL_699760
EPI_ISL_2422676
EPI_ISL_1167143
EPI_ISL_685062
EPI_ISL_2399580
EPI_ISL_699749
EPI_ISL_1020153
EPI_ISL_1300649
EPI_ISL_1288429
EPI_ISL_995494
EPI_ISL_3410187
EPI_ISL_2155419
EPI_ISL_689516
EPI_ISL_691892
EPI_ISL_686257
EPI_ISL_6261868
EPI_ISL_837797
EPI_ISL_513127
EPI_ISL_1534699
EPI_ISL_9582052
EPI_ISL_1251055
EPI_ISL_1111219
EPI_ISL_5199372
EPI_ISL_906064
EPI_ISL_447771
EPI_ISL_4713501
EPI_ISL_1654963
EPI_ISL_528719
EPI_ISL_1111164
EPI_ISL_1180870
EPI_ISL_2713133
EPI_ISL_1113019
EPI_ISL_2835472
EPI_ISL_3031295
EPI_ISL_947329
EPI_ISL_699741
EPI_ISL_513001
EPI_ISL_2105412
EPI_ISL_832159
EPI_ISL_692307
EPI_ISL_3803734
EPI_ISL_515560
EPI_ISL_2835395
EPI_ISL_1209265
EPI_ISL_965950
EPI_ISL_1685376
EPI_ISL_1219948
EPI_ISL_824555
EPI_ISL_685038
EPI_ISL_1166908
EPI_ISL_965281
EPI_ISL_688896
EPI_ISL_1336728
EPI_ISL_569871
EPI_ISL_1401293
EPI_ISL_498120
EPI_ISL_2312800
EPI_ISL_1111087
EPI_ISL_1366700
EPI_ISL_4211246
EPI_ISL_686618
EPI_ISL_692444
EPI_ISL_1401211
EPI_ISL_1288280
EPI_ISL_11229185
EPI_ISL_5441421
EPI_ISL_688884
EPI_ISL_1195444
EPI_ISL_648764
EPI_ISL_692106
EPI_ISL_848199
EPI_ISL_1591101
EPI_ISL_1212661
EPI_ISL_1013106
EPI_ISL_6000401
EPI_ISL_648637
EPI_ISL_9159945
EPI_ISL_1533048
EPI_ISL_1372297
EPI_ISL_1340833
EPI_ISL_685749
EPI_ISL_1628932
EPI_ISL_1190937
EPI_ISL_792021
EPI_ISL_479619
EPI_ISL_5589912
EPI_ISL_2107804
EPI_ISL_671476
EPI_ISL_2710015
EPI_ISL_538470
EPI_ISL_700169
EPI_ISL_436957
EPI_ISL_811177
EPI_ISL_498243
EPI_ISL_1502881
EPI_ISL_1301601
EPI_ISL_479822
EPI_ISL_418645
EPI_ISL_1078989
EPI_ISL_1299518
EPI_ISL_690869
EPI_ISL_3031307
EPI_ISL_2877390
EPI_ISL_1501080
EPI_ISL_837689
EPI_ISL_1372403
EPI_ISL_648617
EPI_ISL_2422861
EPI_ISL_824632
EPI_ISL_1029968
EPI_ISL_443259
EPI_ISL_691883
EPI_ISL_1180769
EPI_ISL_1470125
EPI_ISL_4442792
EPI_ISL_5598639
EPI_ISL_689078
EPI_ISL_634996
EPI_ISL_1138570
EPI_ISL_1166945
EPI_ISL_613421
EPI_ISL_687310
EPI_ISL_1001422
EPI_ISL_5598566
EPI_ISL_542350
EPI_ISL_3162205
EPI_ISL_2279592
EPI_ISL_4744513
EPI_ISL_1209402
EPI_ISL_686734
EPI_ISL_569884
EPI_ISL_708184
EPI_ISL_689662
EPI_ISL_862595
EPI_ISL_685088
EPI_ISL_690660
EPI_ISL_977645
EPI_ISL_1501148
EPI_ISL_2779532
EPI_ISL_1379733
EPI_ISL_687339
EPI_ISL_2502642
EPI_ISL_513230
EPI_ISL_1472370
EPI_ISL_842652
EPI_ISL_1166925
EPI_ISL_2835328
EPI_ISL_1372307
EPI_ISL_766036
EPI_ISL_1655982
EPI_ISL_1013199
EPI_ISL_498075
EPI_ISL_1501098
EPI_ISL_459963
EPI_ISL_1238792
EPI_ISL_447615
EPI_ISL_977663
EPI_ISL_1340856
EPI_ISL_2155179
EPI_ISL_688240
EPI_ISL_5142897
EPI_ISL_538484
EPI_ISL_692647
EPI_ISL_690798
EPI_ISL_2422786
EPI_ISL_1656041
EPI_ISL_689817
EPI_ISL_1824616
EPI_ISL_955088
EPI_ISL_509247
EPI_ISL_824626
EPI_ISL_2188114
EPI_ISL_1470060
EPI_ISL_455567
EPI_ISL_6194171
EPI_ISL_687748
EPI_ISL_686874
EPI_ISL_2155695
EPI_ISL_524800
EPI_ISL_1111458
EPI_ISL_690128
EPI_ISL_1036410
EPI_ISL_1498306
EPI_ISL_684159
EPI_ISL_1020292
EPI_ISL_602929
EPI_ISL_688484
EPI_ISL_690107
EPI_ISL_4211172
EPI_ISL_1114723
EPI_ISL_1262969
EPI_ISL_985101
EPI_ISL_9667006
EPI_ISL_2485203
EPI_ISL_1424049
EPI_ISL_824730
EPI_ISL_1302047
EPI_ISL_524726
EPI_ISL_935164
EPI_ISL_699989
EPI_ISL_1319303
EPI_ISL_1288494
EPI_ISL_5917718
EPI_ISL_515830
EPI_ISL_1508885
EPI_ISL_1302096
EPI_ISL_583895
EPI_ISL_872344
EPI_ISL_509361
EPI_ISL_2105385
EPI_ISL_686301
EPI_ISL_1181518
EPI_ISL_427322
EPI_ISL_751400
EPI_ISL_542360
EPI_ISL_2364663
EPI_ISL_1359063
EPI_ISL_1014681
EPI_ISL_602833
EPI_ISL_1516802
EPI_ISL_1824613
EPI_ISL_3023847
EPI_ISL_690211
EPI_ISL_1351966
EPI_ISL_491980
EPI_ISL_1501002
EPI_ISL_1263033
EPI_ISL_2835468
EPI_ISL_692165
EPI_ISL_482690
EPI_ISL_1250948
EPI_ISL_1205271
EPI_ISL_699843
EPI_ISL_686675
EPI_ISL_1111084
EPI_ISL_1112954
EPI_ISL_1111261
EPI_ISL_1502908
EPI_ISL_718216
EPI_ISL_2779400
EPI_ISL_1250859
EPI_ISL_942012
EPI_ISL_3332725
EPI_ISL_1502846
EPI_ISL_2484218
EPI_ISL_2154874
EPI_ISL_1501030
EPI_ISL_979970
EPI_ISL_560571
EPI_ISL_792055
EPI_ISL_6436578
EPI_ISL_689132
EPI_ISL_940880
EPI_ISL_1117930
EPI_ISL_1181385
EPI_ISL_2484219
EPI_ISL_1279600
EPI_ISL_2105383
EPI_ISL_687113
EPI_ISL_5703400
EPI_ISL_684486
EPI_ISL_5918300
EPI_ISL_455464
EPI_ISL_2422696
EPI_ISL_2790841
EPI_ISL_687961
EPI_ISL_1284307
EPI_ISL_5598493
EPI_ISL_1298478
EPI_ISL_1055261
EPI_ISL_1366660
EPI_ISL_792014
EPI_ISL_691831
EPI_ISL_1020137
EPI_ISL_634990
EPI_ISL_943968
EPI_ISL_687286
EPI_ISL_2100898
EPI_ISL_5598591
EPI_ISL_2779499
EPI_ISL_833330
EPI_ISL_1111165
EPI_ISL_953979
EPI_ISL_2101088
EPI_ISL_437300
EPI_ISL_1262870
EPI_ISL_450285
EPI_ISL_1096232
EPI_ISL_1416393
EPI_ISL_984264
EPI_ISL_690796
EPI_ISL_960419
EPI_ISL_5589816
EPI_ISL_416597
EPI_ISL_912772
EPI_ISL_940933
EPI_ISL_631841
EPI_ISL_480054
EPI_ISL_689684
EPI_ISL_3275383
EPI_ISL_691010
EPI_ISL_913057
EPI_ISL_512930
EPI_ISL_9480886
EPI_ISL_1060372
EPI_ISL_691940
EPI_ISL_689123
EPI_ISL_688898
EPI_ISL_631606
EPI_ISL_689985
EPI_ISL_1516959
EPI_ISL_685571
EPI_ISL_1111031
EPI_ISL_5687737
EPI_ISL_11396742
EPI_ISL_1018237
EPI_ISL_660645
EPI_ISL_985007
EPI_ISL_1138587
EPI_ISL_687690
EPI_ISL_603030
EPI_ISL_995477
EPI_ISL_513574
EPI_ISL_684438
EPI_ISL_687024
EPI_ISL_491448
EPI_ISL_542122
EPI_ISL_1171633
EPI_ISL_1008670
EPI_ISL_688535
EPI_ISL_690140
EPI_ISL_2101080
EPI_ISL_2231544
EPI_ISL_1283957
EPI_ISL_684848
EPI_ISL_940985
EPI_ISL_689861
EPI_ISL_7709405
EPI_ISL_4549045
EPI_ISL_1279537
EPI_ISL_1186070
EPI_ISL_1020083
EPI_ISL_1365642
EPI_ISL_1404384
EPI_ISL_944104
EPI_ISL_3138675
EPI_ISL_1231760
EPI_ISL_1180748
EPI_ISL_5782328
EPI_ISL_1360371
EPI_ISL_688993
EPI_ISL_4251930
EPI_ISL_1470036
EPI_ISL_2155732
EPI_ISL_692201
EPI_ISL_5441699
EPI_ISL_2877457
EPI_ISL_940906
EPI_ISL_1336738
EPI_ISL_1231713
EPI_ISL_2081950
EPI_ISL_437732
EPI_ISL_837672
EPI_ISL_735273
EPI_ISL_1169059
EPI_ISL_6841895
EPI_ISL_2038938
EPI_ISL_954118
EPI_ISL_1301684
EPI_ISL_1180846
EPI_ISL_1470074
EPI_ISL_2100894
EPI_ISL_1502114
EPI_ISL_1288516
EPI_ISL_515881
EPI_ISL_1288236
EPI_ISL_964879
EPI_ISL_687746
EPI_ISL_1231753
EPI_ISL_5589969
EPI_ISL_852819
EPI_ISL_1191627
EPI_ISL_2100713
EPI_ISL_684950
EPI_ISL_954022
EPI_ISL_692684
EPI_ISL_2790833
EPI_ISL_690771
EPI_ISL_985027
EPI_ISL_5142980
EPI_ISL_882656
EPI_ISL_11230000
EPI_ISL_691925
EPI_ISL_685133
EPI_ISL_11172720
EPI_ISL_910011
EPI_ISL_1534702
EPI_ISL_1233226
EPI_ISL_1358304
EPI_ISL_4237452
EPI_ISL_700111
EPI_ISL_1279496
EPI_ISL_1233852
EPI_ISL_1608551
EPI_ISL_2307329
EPI_ISL_833100
EPI_ISL_689972
EPI_ISL_688021
EPI_ISL_542323
EPI_ISL_689104
EPI_ISL_684394
EPI_ISL_1159094
EPI_ISL_3023912
EPI_ISL_1335875
EPI_ISL_1254655
EPI_ISL_1251034
EPI_ISL_2710866
EPI_ISL_1121318
EPI_ISL_862555
EPI_ISL_1110889
EPI_ISL_691703
EPI_ISL_482875
EPI_ISL_2835357
EPI_ISL_685083
EPI_ISL_1469996
EPI_ISL_684981
EPI_ISL_684590
EPI_ISL_1013186
EPI_ISL_3023986
EPI_ISL_1055759
EPI_ISL_872287
EPI_ISL_2663149
EPI_ISL_1625995
EPI_ISL_699883
EPI_ISL_454556
EPI_ISL_690053
EPI_ISL_689533
EPI_ISL_2779359
EPI_ISL_1358293
EPI_ISL_811164
EPI_ISL_654869
EPI_ISL_2422947
EPI_ISL_688077
EPI_ISL_1516763
EPI_ISL_4296340
EPI_ISL_5598662
EPI_ISL_1013362
EPI_ISL_1501043
EPI_ISL_9196026
EPI_ISL_1508840
EPI_ISL_687357
EPI_ISL_690808
EPI_ISL_1096129
EPI_ISL_2839259
EPI_ISL_729798
EPI_ISL_862551
EPI_ISL_631806
EPI_ISL_3799758
EPI_ISL_1020148
EPI_ISL_2100721
EPI_ISL_1544171
EPI_ISL_687557
EPI_ISL_685400
EPI_ISL_5015507
EPI_ISL_2105428
EPI_ISL_7139802
EPI_ISL_690857
EPI_ISL_1111124
EPI_ISL_486834
EPI_ISL_690573
EPI_ISL_692433
EPI_ISL_903343
EPI_ISL_1262902
EPI_ISL_419299
EPI_ISL_1358318
EPI_ISL_2154903
EPI_ISL_515783
EPI_ISL_1498307
EPI_ISL_471546
EPI_ISL_5598574
EPI_ISL_1013141
EPI_ISL_2835399
EPI_ISL_5687735
EPI_ISL_5441473
EPI_ISL_6289922
EPI_ISL_1819135
EPI_ISL_1112971
EPI_ISL_430074
EPI_ISL_2105556
EPI_ISL_1534692
EPI_ISL_688768
EPI_ISL_684515
EPI_ISL_1423512
EPI_ISL_7715438
EPI_ISL_824739
EPI_ISL_1112990
EPI_ISL_1081331
EPI_ISL_685922
EPI_ISL_1797567
EPI_ISL_1279364
EPI_ISL_1351691
EPI_ISL_686508
EPI_ISL_689193
EPI_ISL_4211208
EPI_ISL_685006
EPI_ISL_542343
EPI_ISL_2877464
EPI_ISL_2894792
EPI_ISL_1250965
EPI_ISL_529964
EPI_ISL_2155184
EPI_ISL_539815
EPI_ISL_1288163
EPI_ISL_660625
EPI_ISL_688809
EPI_ISL_527862
EPI_ISL_1288348
EPI_ISL_3330223
EPI_ISL_700161
EPI_ISL_684824
EPI_ISL_1791556
EPI_ISL_1013195
EPI_ISL_1401384
EPI_ISL_410546
EPI_ISL_862624
EPI_ISL_515719
EPI_ISL_2779475
EPI_ISL_953977
EPI_ISL_2081982
EPI_ISL_498242
EPI_ISL_692646
EPI_ISL_480789
EPI_ISL_6710226
EPI_ISL_862545
EPI_ISL_1501017
EPI_ISL_855378
EPI_ISL_4888510
EPI_ISL_918496
EPI_ISL_1791472
EPI_ISL_1797590
EPI_ISL_507274
EPI_ISL_1180841
EPI_ISL_686421
EPI_ISL_455437
EPI_ISL_686533
EPI_ISL_689843
EPI_ISL_4880338
EPI_ISL_691287
EPI_ISL_1544166
EPI_ISL_2535830
EPI_ISL_947257
EPI_ISL_1013151
EPI_ISL_10957366
EPI_ISL_691498
EPI_ISL_1112244
EPI_ISL_1111495
EPI_ISL_1400312
EPI_ISL_690027
EPI_ISL_1180739
EPI_ISL_1470012
EPI_ISL_837732
EPI_ISL_1502967
EPI_ISL_1018129
EPI_ISL_1264762
EPI_ISL_684961
EPI_ISL_480105
EPI_ISL_1168573
EPI_ISL_824603
EPI_ISL_832012
EPI_ISL_7613717
EPI_ISL_660567
EPI_ISL_535527
EPI_ISL_1251023
EPI_ISL_965920
EPI_ISL_1265453
EPI_ISL_1001434
EPI_ISL_1470055
EPI_ISL_1035913
EPI_ISL_5441425
EPI_ISL_804956
EPI_ISL_8725405
EPI_ISL_1251015
EPI_ISL_3023879
EPI_ISL_692232
EPI_ISL_691827
EPI_ISL_4888521
EPI_ISL_686436
EPI_ISL_686750
EPI_ISL_1279298
EPI_ISL_586551
EPI_ISL_5918439
EPI_ISL_1233473
EPI_ISL_2835373
EPI_ISL_6776322
EPI_ISL_685666
EPI_ISL_459914
EPI_ISL_1416969
EPI_ISL_603157
EPI_ISL_1110993
EPI_ISL_1251014
EPI_ISL_689155
EPI_ISL_1007665
EPI_ISL_1086037
EPI_ISL_2155807
EPI_ISL_6316030
EPI_ISL_2835427
EPI_ISL_3799791
EPI_ISL_944102
EPI_ISL_2156311
EPI_ISL_824590
EPI_ISL_1020029
EPI_ISL_883288
EPI_ISL_1111362
EPI_ISL_3023855
EPI_ISL_471551
EPI_ISL_2312858
EPI_ISL_7957900
EPI_ISL_5142862
EPI_ISL_689492
EPI_ISL_512943
EPI_ISL_1205288
EPI_ISL_5736674
EPI_ISL_685248
EPI_ISL_6710171
EPI_ISL_525677
EPI_ISL_1319300
EPI_ISL_690843
EPI_ISL_700269
EPI_ISL_3162206
EPI_ISL_1196295
EPI_ISL_613445
EPI_ISL_3410318
EPI_ISL_1288514
EPI_ISL_529756
EPI_ISL_1761327
EPI_ISL_1629040
EPI_ISL_1190916
EPI_ISL_685000
EPI_ISL_796034
EPI_ISL_688910
EPI_ISL_690236
EPI_ISL_463278
EPI_ISL_5589937
EPI_ISL_450283
EPI_ISL_2105529
EPI_ISL_685716
EPI_ISL_909669
EPI_ISL_2422795
EPI_ISL_1301707
EPI_ISL_687473
EPI_ISL_1629772
EPI_ISL_688358
EPI_ISL_2232708
EPI_ISL_691081
EPI_ISL_1110454
EPI_ISL_735396
EPI_ISL_1527375
EPI_ISL_689041
EPI_ISL_605811
EPI_ISL_1470114
EPI_ISL_688826
EPI_ISL_1910425
EPI_ISL_1502842
EPI_ISL_1121034
EPI_ISL_1402423
EPI_ISL_689195
EPI_ISL_2155072
EPI_ISL_686102
EPI_ISL_1416575
EPI_ISL_940951
EPI_ISL_857305
EPI_ISL_1520108
EPI_ISL_7613853
EPI_ISL_872260
EPI_ISL_1255185
EPI_ISL_495060
EPI_ISL_690423
EPI_ISL_687652
EPI_ISL_1279406
EPI_ISL_5687859
EPI_ISL_1532793
EPI_ISL_1111433
EPI_ISL_691178
EPI_ISL_918376
EPI_ISL_535567
EPI_ISL_658886
EPI_ISL_685584
EPI_ISL_689501
EPI_ISL_498106
EPI_ISL_4442797
EPI_ISL_2968059
EPI_ISL_686895
EPI_ISL_518001
EPI_ISL_2790892
EPI_ISL_2342597
EPI_ISL_691937
EPI_ISL_1502947
EPI_ISL_1020290
EPI_ISL_5736656
EPI_ISL_909690
EPI_ISL_648784
EPI_ISL_2156356
EPI_ISL_935648
EPI_ISL_690677
EPI_ISL_1508960
EPI_ISL_6436473
EPI_ISL_690045
EPI_ISL_584073
EPI_ISL_684856
EPI_ISL_913927
EPI_ISL_1233832
EPI_ISL_1493598
EPI_ISL_685531
EPI_ISL_5589907
EPI_ISL_1111459
EPI_ISL_454551
EPI_ISL_1063527
EPI_ISL_660139
EPI_ISL_1018297
EPI_ISL_688322
EPI_ISL_837626
EPI_ISL_678388
EPI_ISL_1302054
EPI_ISL_794789
EPI_ISL_1019653
EPI_ISL_685439
EPI_ISL_2894662
EPI_ISL_1491666
EPI_ISL_5589865
EPI_ISL_3980685
EPI_ISL_689346
EPI_ISL_690240
EPI_ISL_2231424
EPI_ISL_648118
EPI_ISL_7174161
EPI_ISL_1180759
EPI_ISL_5598459
EPI_ISL_6000381
EPI_ISL_10657521
EPI_ISL_1013100
EPI_ISL_1081190
EPI_ISL_689276
EPI_ISL_688666
EPI_ISL_2100725
EPI_ISL_1020074
EPI_ISL_833230
EPI_ISL_1111054
EPI_ISL_962575
EPI_ISL_1081322
EPI_ISL_2231502
EPI_ISL_501203
EPI_ISL_2960322
EPI_ISL_1661251
EPI_ISL_722866
EPI_ISL_1117487
EPI_ISL_4211196
EPI_ISL_513132
EPI_ISL_690375
EPI_ISL_5589795
EPI_ISL_4442614
EPI_ISL_2105309
EPI_ISL_9052895
EPI_ISL_437461
EPI_ISL_2231392
EPI_ISL_2188746
EPI_ISL_690583
EPI_ISL_1627354
EPI_ISL_454506
EPI_ISL_10397648
EPI_ISL_10149618
EPI_ISL_985025
EPI_ISL_572330
EPI_ISL_889018
EPI_ISL_1001371
EPI_ISL_1055764
EPI_ISL_5142769
EPI_ISL_428673
EPI_ISL_2155415
EPI_ISL_1656029
EPI_ISL_2713095
EPI_ISL_1310779
EPI_ISL_686317
EPI_ISL_1401169
EPI_ISL_2200126
EPI_ISL_586563
EPI_ISL_5934917
EPI_ISL_691502
EPI_ISL_690754
EPI_ISL_416503
EPI_ISL_1001426
EPI_ISL_862586
EPI_ISL_480098
EPI_ISL_691376
EPI_ISL_691418
EPI_ISL_499083
EPI_ISL_9052863
EPI_ISL_483825
EPI_ISL_4211272
EPI_ISL_1301941
EPI_ISL_7139580
EPI_ISL_648668
EPI_ISL_691560
EPI_ISL_515784
EPI_ISL_3031378
EPI_ISL_692352
EPI_ISL_1279448
EPI_ISL_5441518
EPI_ISL_427357
EPI_ISL_1209405
EPI_ISL_2156239
EPI_ISL_7139589
EPI_ISL_685512
EPI_ISL_685747
EPI_ISL_437734
EPI_ISL_985316
EPI_ISL_692645
EPI_ISL_691962
EPI_ISL_613432
EPI_ISL_933780
EPI_ISL_547967
EPI_ISL_872946
EPI_ISL_693205
EPI_ISL_1416659
EPI_ISL_961071
EPI_ISL_941068
EPI_ISL_631726
EPI_ISL_2232712
EPI_ISL_455470
EPI_ISL_1005685
EPI_ISL_2894713
EPI_ISL_1502901
EPI_ISL_684963
EPI_ISL_1195459
EPI_ISL_5918310
EPI_ISL_1340853
EPI_ISL_862884
EPI_ISL_4211218
EPI_ISL_10149612
EPI_ISL_1629769
EPI_ISL_1299540
EPI_ISL_687676
EPI_ISL_5142977
EPI_ISL_2993658
EPI_ISL_1301580
EPI_ISL_653797
EPI_ISL_5918443
EPI_ISL_688825
EPI_ISL_1936359
EPI_ISL_437755
EPI_ISL_454830
EPI_ISL_560624
EPI_ISL_6661785
EPI_ISL_450274
EPI_ISL_5589641
EPI_ISL_648610
EPI_ISL_1259059
EPI_ISL_872236
EPI_ISL_2081965
EPI_ISL_802740
EPI_ISL_1110896
EPI_ISL_941107
EPI_ISL_692233
EPI_ISL_688519
EPI_ISL_1013402
EPI_ISL_418624
EPI_ISL_2312738
EPI_ISL_6316765
EPI_ISL_1118014
EPI_ISL_2105391
EPI_ISL_2877368
EPI_ISL_1358298
EPI_ISL_515607
EPI_ISL_2081910
EPI_ISL_5441558
EPI_ISL_6794911
EPI_ISL_684684
EPI_ISL_684250
EPI_ISL_691947
EPI_ISL_1936355
EPI_ISL_3023896
EPI_ISL_5944554
EPI_ISL_1608237
EPI_ISL_1111505
EPI_ISL_691453
EPI_ISL_455422
EPI_ISL_4211243
EPI_ISL_2155453
EPI_ISL_1299566
EPI_ISL_2081212
EPI_ISL_684329
EPI_ISL_1405909
EPI_ISL_1669831
EPI_ISL_451344
EPI_ISL_1112952
EPI_ISL_684290
EPI_ISL_909720
EPI_ISL_685599
EPI_ISL_1166902
EPI_ISL_862643
EPI_ISL_1166154
EPI_ISL_686855
EPI_ISL_6710187
EPI_ISL_1233549
EPI_ISL_2105541
EPI_ISL_1319406
EPI_ISL_2364626
EPI_ISL_2691009
EPI_ISL_1406570
EPI_ISL_894220
EPI_ISL_699726
EPI_ISL_1279597
EPI_ISL_3330230
EPI_ISL_4442782
EPI_ISL_883295
EPI_ISL_583453
EPI_ISL_913970
EPI_ISL_534341
EPI_ISL_475647
EPI_ISL_1394300
EPI_ISL_2100936
EPI_ISL_1219958
EPI_ISL_684716
EPI_ISL_2835310
EPI_ISL_953949
EPI_ISL_526227
EPI_ISL_535468
EPI_ISL_2894676
EPI_ISL_6633732
EPI_ISL_2422897
EPI_ISL_686659
EPI_ISL_2312841
EPI_ISL_699813
EPI_ISL_7139593
EPI_ISL_2894735
EPI_ISL_1195468
EPI_ISL_691709
EPI_ISL_995426
EPI_ISL_2312798
EPI_ISL_480006
EPI_ISL_1018167
EPI_ISL_5054116
EPI_ISL_1279571
EPI_ISL_852600
EPI_ISL_684754
EPI_ISL_1366744
EPI_ISL_5143227
EPI_ISL_1608536
EPI_ISL_2790861
EPI_ISL_690558
EPI_ISL_524447
EPI_ISL_2422925
EPI_ISL_1468449
EPI_ISL_2399554
EPI_ISL_677736
EPI_ISL_2155532
EPI_ISL_1302031
EPI_ISL_1491660
EPI_ISL_2091133
EPI_ISL_11172645
EPI_ISL_5441626
EPI_ISL_1760236
EPI_ISL_1554923
EPI_ISL_689009
EPI_ISL_2155560
EPI_ISL_685520
EPI_ISL_687771
EPI_ISL_5918429
EPI_ISL_833323
EPI_ISL_653786
EPI_ISL_480170
EPI_ISL_1054947
EPI_ISL_9159782
EPI_ISL_649189
EPI_ISL_1656128
EPI_ISL_613425
EPI_ISL_677684
EPI_ISL_1501216
EPI_ISL_1319371
EPI_ISL_1279546
EPI_ISL_2100747
EPI_ISL_416504
EPI_ISL_689573
EPI_ISL_1018299
EPI_ISL_1180789
EPI_ISL_688575
EPI_ISL_691866
EPI_ISL_940935
EPI_ISL_2652135
EPI_ISL_1251011
EPI_ISL_648815
EPI_ISL_2155538
EPI_ISL_1659525
EPI_ISL_1060378
EPI_ISL_635032
EPI_ISL_700108
EPI_ISL_1209375
EPI_ISL_690659
EPI_ISL_2779439
EPI_ISL_2156459
EPI_ISL_2105432
EPI_ISL_6436519
EPI_ISL_451380
EPI_ISL_1470032
EPI_ISL_7715441
EPI_ISL_693227
EPI_ISL_1180699
EPI_ISL_1706807
EPI_ISL_2312807
EPI_ISL_1231563
EPI_ISL_535509
EPI_ISL_685796
EPI_ISL_1656089
EPI_ISL_1859382
EPI_ISL_1299545
EPI_ISL_688743
EPI_ISL_2100908
EPI_ISL_1340850
EPI_ISL_1533047
EPI_ISL_688435
EPI_ISL_688299
EPI_ISL_954031
EPI_ISL_1040848
EPI_ISL_2894708
EPI_ISL_6000369
EPI_ISL_1118210
EPI_ISL_1020224
EPI_ISL_690341
EPI_ISL_685304
EPI_ISL_1138575
EPI_ISL_1081171
EPI_ISL_692253
EPI_ISL_1911020
EPI_ISL_528748
EPI_ISL_1824605
EPI_ISL_1112995
EPI_ISL_2713136
EPI_ISL_2324221
EPI_ISL_528717
EPI_ISL_11229405
EPI_ISL_424647
EPI_ISL_1209372
EPI_ISL_1085641
EPI_ISL_1233244
EPI_ISL_751320
EPI_ISL_1797576
EPI_ISL_542154
EPI_ISL_1520114
EPI_ISL_689486
EPI_ISL_1257850
EPI_ISL_2422762
EPI_ISL_2232723
EPI_ISL_1654913
EPI_ISL_760049
EPI_ISL_686360
EPI_ISL_912558
EPI_ISL_688959
EPI_ISL_684426
EPI_ISL_860297
EPI_ISL_692518
EPI_ISL_1020073
EPI_ISL_1169050
EPI_ISL_689197
EPI_ISL_2155634
EPI_ISL_495436
EPI_ISL_1544139
EPI_ISL_3716628
EPI_ISL_454549
EPI_ISL_1111374
EPI_ISL_685445
EPI_ISL_491441
EPI_ISL_691153
EPI_ISL_735340
EPI_ISL_909696
EPI_ISL_1315607
EPI_ISL_1054944
EPI_ISL_2713110
EPI_ISL_1301959
EPI_ISL_906061
EPI_ISL_1219947
EPI_ISL_2967879
EPI_ISL_1180687
EPI_ISL_688156
EPI_ISL_1020045
EPI_ISL_1491646
EPI_ISL_1406691
EPI_ISL_1620550
EPI_ISL_1351984
EPI_ISL_626595
EPI_ISL_684760
EPI_ISL_2231562
EPI_ISL_5918458
EPI_ISL_686025
EPI_ISL_1629038
EPI_ISL_686282
EPI_ISL_943989
EPI_ISL_479854
EPI_ISL_3088369
EPI_ISL_1655979
EPI_ISL_678389
EPI_ISL_2105411
EPI_ISL_953942
EPI_ISL_3799755
EPI_ISL_451346
EPI_ISL_1254676
EPI_ISL_5926971
EPI_ISL_687778
EPI_ISL_529779
EPI_ISL_525486
EPI_ISL_415157
EPI_ISL_534345
EPI_ISL_4252223
EPI_ISL_1259063
EPI_ISL_5143083
EPI_ISL_1524717
EPI_ISL_2713223
EPI_ISL_2155616
EPI_ISL_1231769
EPI_ISL_690787
EPI_ISL_5918291
EPI_ISL_2171133
EPI_ISL_1097017
EPI_ISL_1416342
EPI_ISL_5368391
EPI_ISL_1360351
EPI_ISL_5598532
EPI_ISL_985310
EPI_ISL_1510611
EPI_ISL_1712401
EPI_ISL_1111013
EPI_ISL_700325
EPI_ISL_515792
EPI_ISL_1359065
EPI_ISL_1629152
EPI_ISL_1205245
EPI_ISL_542226
EPI_ISL_2231436
EPI_ISL_513544
EPI_ISL_5598584
EPI_ISL_1055362
EPI_ISL_2105306
EPI_ISL_1035910
EPI_ISL_1219935
EPI_ISL_1760238
EPI_ISL_1321787
EPI_ISL_6125384
EPI_ISL_5917730
EPI_ISL_491118
EPI_ISL_610238
EPI_ISL_855376
EPI_ISL_690449
EPI_ISL_1366680
EPI_ISL_569873
EPI_ISL_3162208
EPI_ISL_1470120
EPI_ISL_2279586
EPI_ISL_688390
EPI_ISL_1138556
EPI_ISL_3799776
EPI_ISL_1013152
EPI_ISL_687987
EPI_ISL_516609
EPI_ISL_995365
EPI_ISL_11230046
EPI_ISL_941968
EPI_ISL_482584
EPI_ISL_2154995
EPI_ISL_685224
EPI_ISL_691274
EPI_ISL_1761351
EPI_ISL_1168522
EPI_ISL_542213
EPI_ISL_686125
EPI_ISL_5687883
EPI_ISL_687235
EPI_ISL_862859
EPI_ISL_684392
EPI_ISL_2348502
EPI_ISL_802754
EPI_ISL_495079
EPI_ISL_1608548
EPI_ISL_2501356
EPI_ISL_447255
EPI_ISL_3023993
EPI_ISL_1404385
EPI_ISL_2100945
EPI_ISL_7711639
EPI_ISL_2342598
EPI_ISL_1118186
EPI_ISL_2140811
EPI_ISL_11229969
EPI_ISL_689832
EPI_ISL_1622403
EPI_ISL_2516955
EPI_ISL_837610
EPI_ISL_5143074
EPI_ISL_4417356
EPI_ISL_454552
EPI_ISL_526217
EPI_ISL_1508870
EPI_ISL_2196192
EPI_ISL_690055
EPI_ISL_685633
EPI_ISL_1060354
EPI_ISL_763075
EPI_ISL_1257856
EPI_ISL_872343
EPI_ISL_525642
EPI_ISL_1261846
EPI_ISL_2828704
EPI_ISL_1340855
EPI_ISL_635019
EPI_ISL_4252210
EPI_ISL_686944
EPI_ISL_9159879
EPI_ISL_5441461
EPI_ISL_480209
EPI_ISL_1111473
EPI_ISL_5687897
EPI_ISL_2155433
EPI_ISL_1287768
EPI_ISL_1502840
EPI_ISL_690732
EPI_ISL_480097
EPI_ISL_1656012
EPI_ISL_687532
EPI_ISL_1416586
EPI_ISL_2231503
EPI_ISL_4888483
EPI_ISL_602724
EPI_ISL_824663
EPI_ISL_2841607
EPI_ISL_900732
EPI_ISL_6603672
EPI_ISL_1110497
EPI_ISL_690597
EPI_ISL_687785
EPI_ISL_1018168
EPI_ISL_687595
EPI_ISL_718141
EPI_ISL_1233252
EPI_ISL_872004
EPI_ISL_700155
EPI_ISL_4260395
EPI_ISL_2081966
EPI_ISL_2535808
EPI_ISL_1302077
EPI_ISL_1401382
EPI_ISL_583443
EPI_ISL_1250983
EPI_ISL_860204
EPI_ISL_6125234
EPI_ISL_687344
EPI_ISL_707698
EPI_ISL_1509002
EPI_ISL_1911018
EPI_ISL_5918435
EPI_ISL_2100775
EPI_ISL_2105461
EPI_ISL_515805
EPI_ISL_1231589
EPI_ISL_2101272
EPI_ISL_11230268
EPI_ISL_1001309
EPI_ISL_691234
EPI_ISL_1118003
EPI_ISL_691163
EPI_ISL_498111
EPI_ISL_689932
EPI_ISL_755643
EPI_ISL_1628513
EPI_ISL_686357
EPI_ISL_965287
EPI_ISL_692315
EPI_ISL_492979
EPI_ISL_687377
EPI_ISL_1279291
EPI_ISL_5598673
EPI_ISL_1398364
EPI_ISL_688578
EPI_ISL_2877489
EPI_ISL_9509917
EPI_ISL_2105232
EPI_ISL_692474
EPI_ISL_689178
EPI_ISL_7710016
EPI_ISL_685898
EPI_ISL_1491670
EPI_ISL_2364659
EPI_ISL_686820
EPI_ISL_691557
EPI_ISL_1111006
EPI_ISL_428360
EPI_ISL_1401133
EPI_ISL_11229925
EPI_ISL_2839371
EPI_ISL_7957923
EPI_ISL_461480
EPI_ISL_686753
EPI_ISL_941118
EPI_ISL_1020080
EPI_ISL_687851
EPI_ISL_2231469
EPI_ISL_941148
EPI_ISL_2877472
EPI_ISL_2231422
EPI_ISL_3869215
EPI_ISL_833129
EPI_ISL_2399727
EPI_ISL_2188073
EPI_ISL_1166977
EPI_ISL_2101268
EPI_ISL_1020284
EPI_ISL_2100884
EPI_ISL_689810
EPI_ISL_479898
EPI_ISL_722856
EPI_ISL_1321743
EPI_ISL_2155890
EPI_ISL_6595984
EPI_ISL_685511
EPI_ISL_1110908
EPI_ISL_876777
EPI_ISL_691837
EPI_ISL_5199385
EPI_ISL_1262938
EPI_ISL_940925
EPI_ISL_718277
EPI_ISL_685967
EPI_ISL_700136
EPI_ISL_692223
EPI_ISL_692023
EPI_ISL_447297
EPI_ISL_1916396
EPI_ISL_507226
EPI_ISL_1652070
EPI_ISL_1470049
EPI_ISL_1201513
EPI_ISL_483845
EPI_ISL_5918387
EPI_ISL_1911071
EPI_ISL_686849
EPI_ISL_1164754
EPI_ISL_689588
EPI_ISL_5199418
EPI_ISL_1401405
EPI_ISL_1121311
EPI_ISL_1301994
EPI_ISL_2153760
EPI_ISL_691511
EPI_ISL_940609
EPI_ISL_1416584
EPI_ISL_5142654
EPI_ISL_1180212
EPI_ISL_940971
EPI_ISL_493202
EPI_ISL_1524330
EPI_ISL_942930
EPI_ISL_2231453
EPI_ISL_479620
EPI_ISL_9159590
EPI_ISL_542243
EPI_ISL_754851
EPI_ISL_430104
EPI_ISL_1629343
EPI_ISL_688261
EPI_ISL_962560
EPI_ISL_995354
EPI_ISL_524757
EPI_ISL_490977
EPI_ISL_1118204
EPI_ISL_1558796
EPI_ISL_5441663
EPI_ISL_686367
EPI_ISL_1761308
EPI_ISL_1363088
EPI_ISL_689569
EPI_ISL_1500996
EPI_ISL_1401282
EPI_ISL_1622424
EPI_ISL_688420
EPI_ISL_956384
EPI_ISL_1111482
EPI_ISL_416606
EPI_ISL_687809
EPI_ISL_689639
EPI_ISL_2101095
EPI_ISL_660205
EPI_ISL_1166921
EPI_ISL_2214925
EPI_ISL_692396
EPI_ISL_692039
EPI_ISL_3098979
EPI_ISL_833086
EPI_ISL_2231385
EPI_ISL_1502814
EPI_ISL_693239
EPI_ISL_961074
EPI_ISL_700253
EPI_ISL_447030
EPI_ISL_5598482
EPI_ISL_577629
EPI_ISL_534311
EPI_ISL_965288
EPI_ISL_542281
EPI_ISL_2154030
EPI_ISL_1176306
EPI_ISL_513525
EPI_ISL_9159835
EPI_ISL_1279505
EPI_ISL_2101305
EPI_ISL_1366655
EPI_ISL_582030
EPI_ISL_941986
EPI_ISL_631716
EPI_ISL_684390
EPI_ISL_690380
EPI_ISL_684779
EPI_ISL_416594
EPI_ISL_872007
EPI_ISL_688566
EPI_ISL_614298
EPI_ISL_475588
EPI_ISL_690095
EPI_ISL_2422729
EPI_ISL_2835374
EPI_ISL_1585384
EPI_ISL_5143260
EPI_ISL_686821
EPI_ISL_1587833
EPI_ISL_529766
EPI_ISL_1288450
EPI_ISL_2231487
EPI_ISL_1319277
EPI_ISL_539511
EPI_ISL_515861
EPI_ISL_2156733
EPI_ISL_1109631
EPI_ISL_1319438
EPI_ISL_10397629
EPI_ISL_688074
EPI_ISL_1259066
EPI_ISL_475608
EPI_ISL_1262906
EPI_ISL_2155992
EPI_ISL_935163
EPI_ISL_688895
EPI_ISL_476493
EPI_ISL_690690
EPI_ISL_5589936
EPI_ISL_1233842
EPI_ISL_688029
EPI_ISL_658880
EPI_ISL_1279510
EPI_ISL_1233477
EPI_ISL_1672539
EPI_ISL_1086041
EPI_ISL_1086049
EPI_ISL_1013103
EPI_ISL_2100785
EPI_ISL_522942
EPI_ISL_509311
EPI_ISL_4744481
EPI_ISL_883973
EPI_ISL_1673735
EPI_ISL_1001406
EPI_ISL_876802
EPI_ISL_5589711
EPI_ISL_1336811
EPI_ISL_5599496
EPI_ISL_1020262
EPI_ISL_1628800
EPI_ISL_5142687
EPI_ISL_689152
EPI_ISL_3410585
EPI_ISL_1380062
EPI_ISL_10957388
EPI_ISL_11229872
EPI_ISL_7715419
EPI_ISL_687514
EPI_ISL_687404
EPI_ISL_5589931
EPI_ISL_718169
EPI_ISL_688296
EPI_ISL_686777
EPI_ISL_648799
EPI_ISL_962545
EPI_ISL_687918
EPI_ISL_692074
EPI_ISL_691908
EPI_ISL_690634
EPI_ISL_1233560
EPI_ISL_475703
EPI_ISL_941970
EPI_ISL_1096323
EPI_ISL_690993
EPI_ISL_635010
EPI_ISL_1654926
EPI_ISL_690604
EPI_ISL_1279402
EPI_ISL_690508
EPI_ISL_687580
EPI_ISL_687527
EPI_ISL_1302816
EPI_ISL_688048
EPI_ISL_5142768
EPI_ISL_1118201
EPI_ISL_1018244
EPI_ISL_692094
EPI_ISL_2835309
EPI_ISL_686509
EPI_ISL_1209333
EPI_ISL_11229886
EPI_ISL_689202
EPI_ISL_1117507
EPI_ISL_690088
EPI_ISL_1400327
EPI_ISL_1190889
EPI_ISL_480079
EPI_ISL_1654936
EPI_ISL_1121324
EPI_ISL_1117506
EPI_ISL_2614609
EPI_ISL_788961
EPI_ISL_686375
EPI_ISL_1406658
EPI_ISL_1284178
EPI_ISL_872027
EPI_ISL_872643
EPI_ISL_1447348
EPI_ISL_903346
EPI_ISL_688153
EPI_ISL_1284057
EPI_ISL_480051
EPI_ISL_688500
EPI_ISL_515771
EPI_ISL_648705
EPI_ISL_1279391
EPI_ISL_6693736
EPI_ISL_479971
EPI_ISL_2566168
EPI_ISL_1111238
EPI_ISL_2894840
EPI_ISL_2399672
EPI_ISL_538501
EPI_ISL_2105386
EPI_ISL_690228
EPI_ISL_690832
EPI_ISL_2081923
EPI_ISL_539496
EPI_ISL_8311676
EPI_ISL_1544182
EPI_ISL_1138585
EPI_ISL_6841892
EPI_ISL_1401276
EPI_ISL_5441597
EPI_ISL_1110996
EPI_ISL_1502911
EPI_ISL_699790
EPI_ISL_690403
EPI_ISL_861683
EPI_ISL_500565
EPI_ISL_995398
EPI_ISL_5589998
EPI_ISL_5589683
EPI_ISL_1302873
EPI_ISL_1509273
EPI_ISL_876762
EPI_ISL_985005
EPI_ISL_690666
EPI_ISL_1580340
EPI_ISL_686612
EPI_ISL_1340829
EPI_ISL_688856
EPI_ISL_837716
EPI_ISL_1138535
EPI_ISL_677756
EPI_ISL_2156190
EPI_ISL_2422647
EPI_ISL_685317
EPI_ISL_691787
EPI_ISL_9159779
EPI_ISL_416567
EPI_ISL_1180231
EPI_ISL_451319
EPI_ISL_2710845
EPI_ISL_732665
EPI_ISL_1508867
EPI_ISL_8748548
EPI_ISL_9167425
EPI_ISL_539515
EPI_ISL_542353
EPI_ISL_1493579
EPI_ISL_1013384
EPI_ISL_2188141
EPI_ISL_1302890
EPI_ISL_1628914
EPI_ISL_480556
EPI_ISL_1391348
EPI_ISL_690008
EPI_ISL_1138411
EPI_ISL_1110413
EPI_ISL_689081
EPI_ISL_691923
EPI_ISL_1111134
EPI_ISL_690176
EPI_ISL_480027
EPI_ISL_692542
EPI_ISL_1254695
EPI_ISL_686773
EPI_ISL_513259
EPI_ISL_689173
EPI_ISL_1201540
EPI_ISL_631740
EPI_ISL_1623799
EPI_ISL_872323
EPI_ISL_1336783
EPI_ISL_1653807
EPI_ISL_1001458
EPI_ISL_1013361
EPI_ISL_524727
EPI_ISL_700275
EPI_ISL_1302061
EPI_ISL_9159869
EPI_ISL_2154704
EPI_ISL_407079
EPI_ISL_735329
EPI_ISL_1190930
EPI_ISL_1301615
EPI_ISL_684630
EPI_ISL_909953
EPI_ISL_411220
EPI_ISL_475709
EPI_ISL_2009174
EPI_ISL_2101030
EPI_ISL_1859433
EPI_ISL_1168505
EPI_ISL_2100867
EPI_ISL_436106
EPI_ISL_572397
EPI_ISL_509413
EPI_ISL_5196755
EPI_ISL_796031
EPI_ISL_954775
EPI_ISL_2081904
EPI_ISL_3024027
EPI_ISL_689143
EPI_ISL_2364590
EPI_ISL_941152
EPI_ISL_686737
EPI_ISL_4442700
EPI_ISL_1288337
EPI_ISL_692356
EPI_ISL_685574
EPI_ISL_687828
EPI_ISL_684213
EPI_ISL_2422961
EPI_ISL_804958
EPI_ISL_687609
EPI_ISL_8311725
EPI_ISL_685273
EPI_ISL_1301886
EPI_ISL_699935
EPI_ISL_837789
EPI_ISL_689921
EPI_ISL_688226
EPI_ISL_1593985
EPI_ISL_2835354
EPI_ISL_1628943
EPI_ISL_11229364
EPI_ISL_2100940
EPI_ISL_689413
EPI_ISL_5142619
EPI_ISL_1176304
EPI_ISL_2038958
EPI_ISL_1712394
EPI_ISL_509233
EPI_ISL_5917679
EPI_ISL_582662
EPI_ISL_1318211
EPI_ISL_2968049
EPI_ISL_3023890
EPI_ISL_1180724
EPI_ISL_407893
EPI_ISL_1527372
EPI_ISL_1055817
EPI_ISL_2894683
EPI_ISL_7613875
EPI_ISL_692435
EPI_ISL_1656010
EPI_ISL_806762
EPI_ISL_2231248
EPI_ISL_691221
EPI_ISL_5598670
EPI_ISL_1337384
EPI_ISL_685906
EPI_ISL_941052
EPI_ISL_422424
EPI_ISL_691768
EPI_ISL_1351486
EPI_ISL_837663
EPI_ISL_1351703
EPI_ISL_1259062
EPI_ISL_1710858
EPI_ISL_687418
EPI_ISL_699921
EPI_ISL_1111076
EPI_ISL_687548
EPI_ISL_447747
EPI_ISL_689502
EPI_ISL_11230051
EPI_ISL_479959
EPI_ISL_691467
EPI_ISL_699771
EPI_ISL_876755
EPI_ISL_684845
EPI_ISL_648681
EPI_ISL_718151
EPI_ISL_1406569
EPI_ISL_1111001
EPI_ISL_804048
EPI_ISL_1652053
EPI_ISL_940956
EPI_ISL_1502122
EPI_ISL_685329
EPI_ISL_635018
EPI_ISL_688541
EPI_ISL_691120
EPI_ISL_862045
EPI_ISL_2835461
EPI_ISL_1111051
EPI_ISL_480177
EPI_ISL_648093
EPI_ISL_1085594
EPI_ISL_1761314
EPI_ISL_1608527
EPI_ISL_1013132
EPI_ISL_2101257
EPI_ISL_1336731
EPI_ISL_653813
EPI_ISL_4968425
EPI_ISL_1302969
EPI_ISL_436722
EPI_ISL_512988
EPI_ISL_1262982
EPI_ISL_944096
EPI_ISL_689181
EPI_ISL_1262846
EPI_ISL_1111267
EPI_ISL_751410
EPI_ISL_1502857
EPI_ISL_1231667
EPI_ISL_3802287
EPI_ISL_692171
EPI_ISL_603140
EPI_ISL_684656
EPI_ISL_7780448
EPI_ISL_687867
EPI_ISL_1159383
EPI_ISL_4549047
EPI_ISL_3527832
EPI_ISL_684461
EPI_ISL_1302897
EPI_ISL_1112974
EPI_ISL_2312860
EPI_ISL_686909
EPI_ISL_2156131
EPI_ISL_1096325
EPI_ISL_700064
EPI_ISL_471541
EPI_ISL_1351654
EPI_ISL_735274
EPI_ISL_2710837
EPI_ISL_480271
EPI_ISL_686930
EPI_ISL_430069
EPI_ISL_690278
EPI_ISL_1171629
EPI_ISL_513148
EPI_ISL_11229085
EPI_ISL_636834
EPI_ISL_687587
EPI_ISL_4888462
EPI_ISL_692080
EPI_ISL_1040836
EPI_ISL_660195
EPI_ISL_718210
EPI_ISL_685111
EPI_ISL_862815
EPI_ISL_2422750
EPI_ISL_833241
EPI_ISL_1544151
EPI_ISL_1018276
EPI_ISL_1322127
EPI_ISL_11230333
EPI_ISL_416499
EPI_ISL_1138547
EPI_ISL_1138594
EPI_ISL_690578
EPI_ISL_535530
EPI_ISL_685885
EPI_ISL_6582568
EPI_ISL_982192
EPI_ISL_1013418
EPI_ISL_2154459
EPI_ISL_4252222
EPI_ISL_686822
EPI_ISL_759963
EPI_ISL_1534704
EPI_ISL_699847
EPI_ISL_1167133
EPI_ISL_1494661
EPI_ISL_685053
EPI_ISL_1517388
EPI_ISL_8142118
EPI_ISL_479617
EPI_ISL_941095
EPI_ISL_2502650
EPI_ISL_468858
EPI_ISL_416609
EPI_ISL_1303506
EPI_ISL_1293067
EPI_ISL_687039
EPI_ISL_6000371
EPI_ISL_690818
EPI_ISL_684682
EPI_ISL_700127
EPI_ISL_509335
EPI_ISL_542170
EPI_ISL_2081883
EPI_ISL_861662
EPI_ISL_513513
EPI_ISL_2835319
EPI_ISL_686037
EPI_ISL_1761311
EPI_ISL_1008680
EPI_ISL_1301586
EPI_ISL_2231550
EPI_ISL_2614671
EPI_ISL_1279517
EPI_ISL_6710611
EPI_ISL_718187
EPI_ISL_1936327
EPI_ISL_538459
EPI_ISL_689208
EPI_ISL_3470330
EPI_ISL_1111033
EPI_ISL_692422
EPI_ISL_891207
EPI_ISL_10269936
EPI_ISL_1039696
EPI_ISL_692109
EPI_ISL_1322119
EPI_ISL_1084661
EPI_ISL_1628499
EPI_ISL_935580
EPI_ISL_3980690
EPI_ISL_2100811
EPI_ISL_687469
EPI_ISL_1233450
EPI_ISL_1279948
EPI_ISL_542284
EPI_ISL_1262772
EPI_ISL_2690155
EPI_ISL_699986
EPI_ISL_825057
EPI_ISL_1020222
EPI_ISL_699888
EPI_ISL_686129
EPI_ISL_699980
EPI_ISL_2140842
EPI_ISL_495019
EPI_ISL_961468
EPI_ISL_1296275
EPI_ISL_660620
EPI_ISL_4888463
EPI_ISL_513169
EPI_ISL_515725
EPI_ISL_1336792
EPI_ISL_687459
EPI_ISL_699968
EPI_ISL_427366
EPI_ISL_2877394
EPI_ISL_872250
EPI_ISL_2339907
EPI_ISL_2663177
EPI_ISL_686083
EPI_ISL_690585
EPI_ISL_2100860
EPI_ISL_1424467
EPI_ISL_515739
EPI_ISL_6196157
EPI_ISL_686199
EPI_ISL_513199
EPI_ISL_560610
EPI_ISL_1340826
EPI_ISL_699775
EPI_ISL_560572
EPI_ISL_1233462
EPI_ISL_691957
EPI_ISL_1238788
EPI_ISL_692383
EPI_ISL_1168199
EPI_ISL_5590215
EPI_ISL_3030010
EPI_ISL_6436492
EPI_ISL_2155322
EPI_ISL_686754
EPI_ISL_1231621
EPI_ISL_1752599
EPI_ISL_2399708
EPI_ISL_2283799
EPI_ISL_1288390
EPI_ISL_2350801
EPI_ISL_685018
EPI_ISL_6195643
EPI_ISL_11229309
EPI_ISL_1424044
EPI_ISL_7613784
EPI_ISL_1013162
EPI_ISL_414633
EPI_ISL_1358322
EPI_ISL_1351422
EPI_ISL_2232700
EPI_ISL_685913
EPI_ISL_2155178
EPI_ISL_824596
EPI_ISL_4211290
EPI_ISL_691048
EPI_ISL_1171694
EPI_ISL_1085267
EPI_ISL_955244
EPI_ISL_833238
EPI_ISL_690789
EPI_ISL_833271
EPI_ISL_2081214
EPI_ISL_1322116
EPI_ISL_1502118
EPI_ISL_2779444
EPI_ISL_2081961
EPI_ISL_6436511
EPI_ISL_691488
EPI_ISL_688526
EPI_ISL_2501354
EPI_ISL_691238
EPI_ISL_2312852
EPI_ISL_11229167
EPI_ISL_738121
EPI_ISL_690217
EPI_ISL_1319417
EPI_ISL_1301845
EPI_ISL_560585
EPI_ISL_1186113
EPI_ISL_690111
EPI_ISL_1233533
EPI_ISL_685475
EPI_ISL_855362
EPI_ISL_1258442
EPI_ISL_512904
EPI_ISL_1336510
EPI_ISL_689258
EPI_ISL_538489
EPI_ISL_635062
EPI_ISL_1302862
EPI_ISL_586529
EPI_ISL_690350
EPI_ISL_690284
EPI_ISL_3801793
EPI_ISL_804951
EPI_ISL_5687783
EPI_ISL_1005696
EPI_ISL_1018201
EPI_ISL_692635
EPI_ISL_687476
EPI_ISL_995458
EPI_ISL_1527027
EPI_ISL_1360332
EPI_ISL_1020289
EPI_ISL_684953
EPI_ISL_2156726
EPI_ISL_2710839
EPI_ISL_1112245
EPI_ISL_685404
EPI_ISL_2399714
EPI_ISL_1524366
EPI_ISL_635041
EPI_ISL_759893
EPI_ISL_1262838
EPI_ISL_3138699
EPI_ISL_1654935
EPI_ISL_1117966
EPI_ISL_1905207
EPI_ISL_1533075
EPI_ISL_689169
EPI_ISL_475600
EPI_ISL_944103
EPI_ISL_1096280
EPI_ISL_689748
EPI_ISL_1405910
EPI_ISL_4880356
EPI_ISL_514138
EPI_ISL_1111260
EPI_ISL_9159941
EPI_ISL_671466
EPI_ISL_435423
EPI_ISL_1394316
EPI_ISL_718271
EPI_ISL_5143048
EPI_ISL_3758040
EPI_ISL_1381348
EPI_ISL_935554
EPI_ISL_691193
EPI_ISL_686127
EPI_ISL_542174
EPI_ISL_5687885
EPI_ISL_463289
EPI_ISL_602673
EPI_ISL_1251028
EPI_ISL_1379403
EPI_ISL_2894711
EPI_ISL_687870
EPI_ISL_1018143
EPI_ISL_912858
EPI_ISL_689559
EPI_ISL_686202
EPI_ISL_687637
EPI_ISL_1262774
EPI_ISL_2171172
EPI_ISL_2155980
EPI_ISL_1259400
EPI_ISL_602863
EPI_ISL_902737
EPI_ISL_690923
EPI_ISL_648068
EPI_ISL_2691061
EPI_ISL_685291
EPI_ISL_8311691
EPI_ISL_935623
EPI_ISL_690385
EPI_ISL_686740
EPI_ISL_685916
EPI_ISL_2467875
EPI_ISL_1478791
EPI_ISL_9167424
EPI_ISL_2422703
EPI_ISL_450324
EPI_ISL_539519
EPI_ISL_941143
EPI_ISL_1231732
EPI_ISL_6000360
EPI_ISL_955255
EPI_ISL_687946
EPI_ISL_877459
EPI_ISL_984260
EPI_ISL_2140865
EPI_ISL_687345
EPI_ISL_1111262
EPI_ISL_542351
EPI_ISL_688562
EPI_ISL_1112950
EPI_ISL_1111228
EPI_ISL_2231450
EPI_ISL_2894855
EPI_ISL_850681
EPI_ISL_2156104
EPI_ISL_9160092
EPI_ISL_1190766
EPI_ISL_5053976
EPI_ISL_1181446
EPI_ISL_690274
EPI_ISL_475702
EPI_ISL_1372184
EPI_ISL_688090
EPI_ISL_1013330
EPI_ISL_1493589
EPI_ISL_937196
EPI_ISL_687718
EPI_ISL_512934
EPI_ISL_515885
