# Supplementary material for: Unsupervised outlier detection applied to SARS-CoV-2 nucleotide sequences can identify sequences of common variants and other variants of interest
Source: BMC Bioinformatics. 2022 Dec 19;23:547. doi: 10.1186/s12859-022-05105-y (PMC9761049; doi:10.1186/s12859-022-05105-y)
Supplement: Supplementary file 1 — Additional file 1. Lists of GISAID IDs for the two reference datasets (simulating the time before the emergence of a new variant and the onset of a new variant) for each variant under consideration in the article (alpha, beta, delta, gamma, GH, lambda, mu, omicron). [file 12859_2022_5105_MOESM1_ESM.zip › sequences/alpha_before_onset]

EPI_ISL_688507
EPI_ISL_435281
EPI_ISL_689101
EPI_ISL_692704
EPI_ISL_1859632
EPI_ISL_454530
EPI_ISL_1415425
EPI_ISL_688020
EPI_ISL_479920
EPI_ISL_685897
EPI_ISL_452149
EPI_ISL_1081835
EPI_ISL_455456
EPI_ISL_450284
EPI_ISL_523989
EPI_ISL_684404
EPI_ISL_495064
EPI_ISL_535426
EPI_ISL_685346
EPI_ISL_691785
EPI_ISL_689459
EPI_ISL_480160
EPI_ISL_493207
EPI_ISL_691570
EPI_ISL_690177
EPI_ISL_477183
EPI_ISL_1111432
EPI_ISL_3024004
EPI_ISL_691446
EPI_ISL_686928
EPI_ISL_476023
EPI_ISL_684553
EPI_ISL_692556
EPI_ISL_687584
EPI_ISL_689738
EPI_ISL_412978
EPI_ISL_685992
EPI_ISL_699660
EPI_ISL_688229
EPI_ISL_699730
EPI_ISL_687467
EPI_ISL_692485
EPI_ISL_2877302
EPI_ISL_648099
EPI_ISL_5918416
EPI_ISL_1054964
EPI_ISL_690254
EPI_ISL_732533
EPI_ISL_728153
EPI_ISL_602917
EPI_ISL_837612
EPI_ISL_513050
EPI_ISL_451076
EPI_ISL_687367
EPI_ISL_2894752
EPI_ISL_475706
EPI_ISL_1797573
EPI_ISL_1543934
EPI_ISL_634987
EPI_ISL_471171
EPI_ISL_2894720
EPI_ISL_735414
EPI_ISL_687190
EPI_ISL_452151
EPI_ISL_687109
EPI_ISL_2958718
EPI_ISL_751350
EPI_ISL_5917711
EPI_ISL_577637
EPI_ISL_1181532
EPI_ISL_684589
EPI_ISL_2835469
EPI_ISL_690147
EPI_ISL_684745
EPI_ISL_689296
EPI_ISL_687041
EPI_ISL_688468
EPI_ISL_684946
EPI_ISL_602845
EPI_ISL_688880
EPI_ISL_690145
EPI_ISL_687118
EPI_ISL_471459
EPI_ISL_690951
EPI_ISL_685958
EPI_ISL_687770
EPI_ISL_686309
EPI_ISL_691724
EPI_ISL_648660
EPI_ISL_689606
EPI_ISL_5441572
EPI_ISL_1040033
EPI_ISL_837568
EPI_ISL_2835331
EPI_ISL_691716
EPI_ISL_685686
EPI_ISL_685554
EPI_ISL_2860774
EPI_ISL_636973
EPI_ISL_451330
EPI_ISL_684466
EPI_ISL_468139
EPI_ISL_956386
EPI_ISL_427308
EPI_ISL_512071
EPI_ISL_690512
EPI_ISL_699952
EPI_ISL_684489
EPI_ISL_513089
EPI_ISL_688094
EPI_ISL_688143
EPI_ISL_515698
EPI_ISL_574604
EPI_ISL_5441585
EPI_ISL_690296
EPI_ISL_691128
EPI_ISL_837700
EPI_ISL_426364
EPI_ISL_443274
EPI_ISL_9159833
EPI_ISL_3758028
EPI_ISL_2894750
EPI_ISL_684809
EPI_ISL_684993
EPI_ISL_476854
EPI_ISL_528720
EPI_ISL_516773
EPI_ISL_2158598
EPI_ISL_529729
EPI_ISL_480162
EPI_ISL_586563
EPI_ISL_648776
EPI_ISL_418245
EPI_ISL_688968
EPI_ISL_692341
EPI_ISL_691972
EPI_ISL_760038
EPI_ISL_691896
EPI_ISL_586535
EPI_ISL_862873
EPI_ISL_699664
EPI_ISL_688562
EPI_ISL_535417
EPI_ISL_1111428
EPI_ISL_686307
EPI_ISL_5917710
EPI_ISL_788954
EPI_ISL_684743
EPI_ISL_687968
EPI_ISL_941115
EPI_ISL_691424
EPI_ISL_1533055
EPI_ISL_685350
EPI_ISL_480000
EPI_ISL_2960322
EPI_ISL_691312
EPI_ISL_691200
EPI_ISL_686039
EPI_ISL_1081198
EPI_ISL_940902
EPI_ISL_686097
EPI_ISL_5918373
EPI_ISL_759962
EPI_ISL_685878
EPI_ISL_684276
EPI_ISL_688478
EPI_ISL_690649
EPI_ISL_483873
EPI_ISL_686082
EPI_ISL_569868
EPI_ISL_416615
EPI_ISL_11229176
EPI_ISL_688297
EPI_ISL_692666
EPI_ISL_691146
EPI_ISL_940931
EPI_ISL_872634
EPI_ISL_524735
EPI_ISL_1111378
EPI_ISL_837777
EPI_ISL_512995
EPI_ISL_602778
EPI_ISL_691344
EPI_ISL_686659
EPI_ISL_685276
EPI_ISL_686292
EPI_ISL_688600
EPI_ISL_583477
EPI_ISL_2877353
EPI_ISL_513206
EPI_ISL_688858
EPI_ISL_690890
EPI_ISL_648116
EPI_ISL_691116
EPI_ISL_688645
EPI_ISL_2015139
EPI_ISL_475032
EPI_ISL_491456
EPI_ISL_451392
EPI_ISL_691152
EPI_ISL_690361
EPI_ISL_1799501
EPI_ISL_692428
EPI_ISL_419237
EPI_ISL_687784
EPI_ISL_699902
EPI_ISL_1111403
EPI_ISL_482852
EPI_ISL_5441680
EPI_ISL_1424060
EPI_ISL_688401
EPI_ISL_1040047
EPI_ISL_802746
EPI_ISL_688054
EPI_ISL_690423
EPI_ISL_690092
EPI_ISL_528637
EPI_ISL_686447
EPI_ISL_529772
EPI_ISL_480164
EPI_ISL_691769
EPI_ISL_685965
EPI_ISL_1859586
EPI_ISL_518008
EPI_ISL_686737
EPI_ISL_498084
EPI_ISL_6316653
EPI_ISL_685964
EPI_ISL_942931
EPI_ISL_690274
EPI_ISL_2671836
EPI_ISL_689755
EPI_ISL_1018183
EPI_ISL_690621
EPI_ISL_687822
EPI_ISL_539777
EPI_ISL_5918332
EPI_ISL_691140
EPI_ISL_583445
EPI_ISL_690915
EPI_ISL_684212
EPI_ISL_700177
EPI_ISL_692608
EPI_ISL_2790883
EPI_ISL_602640
EPI_ISL_962868
EPI_ISL_962569
EPI_ISL_542294
EPI_ISL_691071
EPI_ISL_691951
EPI_ISL_485715
EPI_ISL_603157
EPI_ISL_516609
EPI_ISL_430076
EPI_ISL_526229
EPI_ISL_482676
EPI_ISL_691856
EPI_ISL_6316675
EPI_ISL_513534
EPI_ISL_498162
EPI_ISL_496559
EPI_ISL_906059
EPI_ISL_523986
EPI_ISL_9159837
EPI_ISL_686975
EPI_ISL_2894765
EPI_ISL_685915
EPI_ISL_529750
EPI_ISL_872631
EPI_ISL_687470
EPI_ISL_632313
EPI_ISL_689155
EPI_ISL_692340
EPI_ISL_686267
EPI_ISL_493333
EPI_ISL_684794
EPI_ISL_11172645
EPI_ISL_463299
EPI_ISL_3716603
EPI_ISL_692266
EPI_ISL_688512
EPI_ISL_684996
EPI_ISL_1111254
EPI_ISL_6289954
EPI_ISL_691760
EPI_ISL_2365884
EPI_ISL_686767
EPI_ISL_5917707
EPI_ISL_862652
EPI_ISL_684262
EPI_ISL_689505
EPI_ISL_648744
EPI_ISL_685936
EPI_ISL_685154
EPI_ISL_2791018
EPI_ISL_602824
EPI_ISL_687030
EPI_ISL_687859
EPI_ISL_2835379
EPI_ISL_542172
EPI_ISL_688457
EPI_ISL_688560
EPI_ISL_2877294
EPI_ISL_2790898
EPI_ISL_442523
EPI_ISL_7829660
EPI_ISL_1069216
EPI_ISL_688859
EPI_ISL_602738
EPI_ISL_691391
EPI_ISL_513538
EPI_ISL_5441432
EPI_ISL_684446
EPI_ISL_689968
EPI_ISL_686979
EPI_ISL_684453
EPI_ISL_688792
EPI_ISL_5918412
EPI_ISL_690052
EPI_ISL_691946
EPI_ISL_479884
EPI_ISL_5196772
EPI_ISL_684699
EPI_ISL_684368
EPI_ISL_689844
EPI_ISL_498091
EPI_ISL_2307339
EPI_ISL_527857
EPI_ISL_421194
EPI_ISL_586546
EPI_ISL_687310
EPI_ISL_837747
EPI_ISL_513226
EPI_ISL_687292
EPI_ISL_535395
EPI_ISL_691701
EPI_ISL_471544
EPI_ISL_1626493
EPI_ISL_690569
EPI_ISL_686746
EPI_ISL_1799499
EPI_ISL_539497
EPI_ISL_691781
EPI_ISL_689493
EPI_ISL_687480
EPI_ISL_486405
EPI_ISL_2894809
EPI_ISL_684995
EPI_ISL_416586
EPI_ISL_593906
EPI_ISL_684929
EPI_ISL_691268
EPI_ISL_687835
EPI_ISL_941156
EPI_ISL_10957384
EPI_ISL_691937
EPI_ISL_1129220
EPI_ISL_5687721
EPI_ISL_515733
EPI_ISL_688919
EPI_ISL_687709
EPI_ISL_692479
EPI_ISL_451307
EPI_ISL_689795
EPI_ISL_690013
EPI_ISL_690682
EPI_ISL_685799
EPI_ISL_1111364
EPI_ISL_685984
EPI_ISL_700004
EPI_ISL_691190
EPI_ISL_686258
EPI_ISL_10957420
EPI_ISL_443292
EPI_ISL_688380
EPI_ISL_8311736
EPI_ISL_2009171
EPI_ISL_10657527
EPI_ISL_690675
EPI_ISL_2015138
EPI_ISL_681702
EPI_ISL_692211
EPI_ISL_686066
EPI_ISL_593926
EPI_ISL_476849
EPI_ISL_480208
EPI_ISL_479895
EPI_ISL_687989
EPI_ISL_699765
EPI_ISL_689003
EPI_ISL_458103
EPI_ISL_530347
EPI_ISL_685371
EPI_ISL_689720
EPI_ISL_684857
EPI_ISL_685828
EPI_ISL_685805
EPI_ISL_424640
EPI_ISL_692606
EPI_ISL_691379
EPI_ISL_3024027
EPI_ISL_685076
EPI_ISL_529965
EPI_ISL_626581
EPI_ISL_689450
EPI_ISL_688055
EPI_ISL_1301679
EPI_ISL_684504
EPI_ISL_684538
EPI_ISL_479901
EPI_ISL_684182
EPI_ISL_1112960
EPI_ISL_492000
EPI_ISL_495053
EPI_ISL_693241
EPI_ISL_759961
EPI_ISL_688834
EPI_ISL_1111271
EPI_ISL_689885
EPI_ISL_693210
EPI_ISL_689957
EPI_ISL_691052
EPI_ISL_2443752
EPI_ISL_2877349
EPI_ISL_498155
EPI_ISL_541376
EPI_ISL_475625
EPI_ISL_689445
EPI_ISL_648618
EPI_ISL_687347
EPI_ISL_5917716
EPI_ISL_513120
EPI_ISL_684661
EPI_ISL_500948
EPI_ISL_689192
EPI_ISL_687564
EPI_ISL_689428
EPI_ISL_686729
EPI_ISL_687566
EPI_ISL_688803
EPI_ISL_2502632
EPI_ISL_534336
EPI_ISL_6582778
EPI_ISL_1797591
EPI_ISL_623154
EPI_ISL_538501
EPI_ISL_686089
EPI_ISL_693239
EPI_ISL_613453
EPI_ISL_476494
EPI_ISL_491979
EPI_ISL_692647
EPI_ISL_483850
EPI_ISL_2835404
EPI_ISL_602775
EPI_ISL_482688
EPI_ISL_2958701
EPI_ISL_1433132
EPI_ISL_688875
EPI_ISL_684763
EPI_ISL_437724
EPI_ISL_902917
EPI_ISL_700076
EPI_ISL_1111273
EPI_ISL_685663
EPI_ISL_686084
EPI_ISL_10397635
EPI_ISL_686778
EPI_ISL_687393
EPI_ISL_684515
EPI_ISL_735260
EPI_ISL_418650
EPI_ISL_419300
EPI_ISL_686770
EPI_ISL_451647
EPI_ISL_688879
EPI_ISL_495453
EPI_ISL_685275
EPI_ISL_766040
EPI_ISL_1404132
EPI_ISL_687402
EPI_ISL_467775
EPI_ISL_688172
EPI_ISL_538471
EPI_ISL_690116
EPI_ISL_2877322
EPI_ISL_941146
EPI_ISL_421233
EPI_ISL_416588
EPI_ISL_539851
EPI_ISL_1001059
EPI_ISL_514609
EPI_ISL_689559
EPI_ISL_692296
EPI_ISL_1029964
EPI_ISL_5441635
EPI_ISL_699833
EPI_ISL_685247
EPI_ISL_602839
EPI_ISL_436412
EPI_ISL_2790893
EPI_ISL_7780444
EPI_ISL_889391
EPI_ISL_688497
EPI_ISL_447286
EPI_ISL_2691710
EPI_ISL_692135
EPI_ISL_437494
EPI_ISL_648786
EPI_ISL_10957444
EPI_ISL_479878
EPI_ISL_689514
EPI_ISL_699698
EPI_ISL_688619
EPI_ISL_603025
EPI_ISL_689770
EPI_ISL_2603249
EPI_ISL_692486
EPI_ISL_3716570
EPI_ISL_689901
EPI_ISL_688924
EPI_ISL_688662
EPI_ISL_411220
EPI_ISL_2835352
EPI_ISL_480083
EPI_ISL_538486
EPI_ISL_2835366
EPI_ISL_1111410
EPI_ISL_443276
EPI_ISL_684935
EPI_ISL_685326
EPI_ISL_684440
EPI_ISL_686381
EPI_ISL_700230
EPI_ISL_688806
EPI_ISL_688713
EPI_ISL_2958707
EPI_ISL_2484214
EPI_ISL_528716
EPI_ISL_685815
EPI_ISL_686224
EPI_ISL_686297
EPI_ISL_475031
EPI_ISL_685890
EPI_ISL_956389
EPI_ISL_582613
EPI_ISL_837602
EPI_ISL_495042
EPI_ISL_3118363
EPI_ISL_686261
EPI_ISL_684541
EPI_ISL_1404135
EPI_ISL_602672
EPI_ISL_419299
EPI_ISL_512976
EPI_ISL_690456
EPI_ISL_760034
EPI_ISL_692106
EPI_ISL_766044
EPI_ISL_686775
EPI_ISL_686415
EPI_ISL_419306
EPI_ISL_515966
EPI_ISL_690258
EPI_ISL_685600
EPI_ISL_2779638
EPI_ISL_692712
EPI_ISL_2779490
EPI_ISL_735264
EPI_ISL_837630
EPI_ISL_560568
EPI_ISL_445081
EPI_ISL_458081
EPI_ISL_8311753
EPI_ISL_686061
EPI_ISL_5441490
EPI_ISL_471269
EPI_ISL_6582806
EPI_ISL_434547
EPI_ISL_5441620
EPI_ISL_690420
EPI_ISL_684825
EPI_ISL_10957376
EPI_ISL_5441559
EPI_ISL_480228
EPI_ISL_684920
EPI_ISL_677688
EPI_ISL_685912
EPI_ISL_849650
EPI_ISL_1112989
EPI_ISL_689657
EPI_ISL_515971
EPI_ISL_539552
EPI_ISL_513106
EPI_ISL_692492
EPI_ISL_690604
EPI_ISL_471549
EPI_ISL_2015127
EPI_ISL_2693672
EPI_ISL_1111333
EPI_ISL_542363
EPI_ISL_602686
EPI_ISL_685672
EPI_ISL_691573
EPI_ISL_1532294
EPI_ISL_515715
EPI_ISL_688938
EPI_ISL_690244
EPI_ISL_837706
EPI_ISL_691131
EPI_ISL_686365
EPI_ISL_689019
EPI_ISL_479837
EPI_ISL_689349
EPI_ISL_3252973
EPI_ISL_602789
EPI_ISL_467038
EPI_ISL_2877347
EPI_ISL_691981
EPI_ISL_690646
EPI_ISL_6603675
EPI_ISL_5917694
EPI_ISL_525678
EPI_ISL_480105
EPI_ISL_603167
EPI_ISL_861666
EPI_ISL_699986
EPI_ISL_5441379
EPI_ISL_689488
EPI_ISL_455469
EPI_ISL_692665
EPI_ISL_1018198
EPI_ISL_1111431
EPI_ISL_602745
EPI_ISL_692157
EPI_ISL_486389
EPI_ISL_513064
EPI_ISL_687353
EPI_ISL_692204
EPI_ISL_685291
EPI_ISL_631704
EPI_ISL_690615
EPI_ISL_686668
EPI_ISL_7780460
EPI_ISL_455711
EPI_ISL_688053
EPI_ISL_688935
EPI_ISL_690593
EPI_ISL_689166
EPI_ISL_692239
EPI_ISL_2958722
EPI_ISL_1301643
EPI_ISL_684410
EPI_ISL_529003
EPI_ISL_9160089
EPI_ISL_1112991
EPI_ISL_686705
EPI_ISL_535513
EPI_ISL_685531
EPI_ISL_688281
EPI_ISL_486860
EPI_ISL_700204
EPI_ISL_889375
EPI_ISL_691976
EPI_ISL_962572
EPI_ISL_9159847
EPI_ISL_804953
EPI_ISL_691914
EPI_ISL_862657
EPI_ISL_686947
EPI_ISL_1626510
EPI_ISL_684332
EPI_ISL_949247
EPI_ISL_692399
EPI_ISL_416042
EPI_ISL_671424
EPI_ISL_5441564
EPI_ISL_691768
EPI_ISL_542321
EPI_ISL_689744
EPI_ISL_685375
EPI_ISL_1502854
EPI_ISL_684119
EPI_ISL_5687720
EPI_ISL_648659
EPI_ISL_576115
EPI_ISL_685429
EPI_ISL_5441644
EPI_ISL_471648
EPI_ISL_690622
EPI_ISL_687923
EPI_ISL_419229
EPI_ISL_688243
EPI_ISL_684868
EPI_ISL_512983
EPI_ISL_692459
EPI_ISL_452487
EPI_ISL_596264
EPI_ISL_469039
EPI_ISL_593933
EPI_ISL_418238
EPI_ISL_529016
EPI_ISL_513219
EPI_ISL_535416
EPI_ISL_689375
EPI_ISL_692358
EPI_ISL_684303
EPI_ISL_690743
EPI_ISL_445243
EPI_ISL_577634
EPI_ISL_516779
EPI_ISL_687760
EPI_ISL_687174
EPI_ISL_483820
EPI_ISL_421185
EPI_ISL_941150
EPI_ISL_437187
EPI_ISL_686861
EPI_ISL_686424
EPI_ISL_862650
EPI_ISL_692016
EPI_ISL_426580
EPI_ISL_535523
EPI_ISL_837681
EPI_ISL_560608
EPI_ISL_687958
EPI_ISL_2894712
EPI_ISL_5441357
EPI_ISL_2877433
EPI_ISL_684936
EPI_ISL_461489
EPI_ISL_512067
EPI_ISL_686360
EPI_ISL_684698
EPI_ISL_11229661
EPI_ISL_691996
EPI_ISL_690841
EPI_ISL_509416
EPI_ISL_686838
EPI_ISL_4251929
EPI_ISL_482579
EPI_ISL_1532292
EPI_ISL_626585
EPI_ISL_689859
EPI_ISL_685242
EPI_ISL_2339907
EPI_ISL_693203
EPI_ISL_1029971
EPI_ISL_452348
EPI_ISL_2894767
EPI_ISL_689989
EPI_ISL_689277
EPI_ISL_5441370
EPI_ISL_8311734
EPI_ISL_811169
EPI_ISL_943976
EPI_ISL_480257
EPI_ISL_686832
EPI_ISL_685752
EPI_ISL_689483
EPI_ISL_479853
EPI_ISL_685730
EPI_ISL_685564
EPI_ISL_582512
EPI_ISL_687006
EPI_ISL_1315064
EPI_ISL_687625
EPI_ISL_523990
EPI_ISL_689521
EPI_ISL_513547
EPI_ISL_690142
EPI_ISL_6316596
EPI_ISL_690517
EPI_ISL_10657534
EPI_ISL_450252
EPI_ISL_690750
EPI_ISL_447775
EPI_ISL_542232
EPI_ISL_542128
EPI_ISL_437739
EPI_ISL_2710861
EPI_ISL_940922
EPI_ISL_685641
EPI_ISL_512926
EPI_ISL_689000
EPI_ISL_480186
EPI_ISL_688098
EPI_ISL_690994
EPI_ISL_692447
EPI_ISL_515741
EPI_ISL_513233
EPI_ISL_495423
EPI_ISL_498069
EPI_ISL_2835455
EPI_ISL_509391
EPI_ISL_686989
EPI_ISL_513041
EPI_ISL_461502
EPI_ISL_2081931
EPI_ISL_602656
EPI_ISL_861630
EPI_ISL_416047
EPI_ISL_602787
EPI_ISL_2835278
EPI_ISL_1180935
EPI_ISL_871991
EPI_ISL_940962
EPI_ISL_482709
EPI_ISL_416475
EPI_ISL_3716623
EPI_ISL_2835397
EPI_ISL_412980
EPI_ISL_690293
EPI_ISL_1111078
EPI_ISL_699759
EPI_ISL_5441454
EPI_ISL_692304
EPI_ISL_648698
EPI_ISL_837795
EPI_ISL_2835493
EPI_ISL_686877
EPI_ISL_686888
EPI_ISL_699889
EPI_ISL_684951
EPI_ISL_648645
EPI_ISL_498172
EPI_ISL_583431
EPI_ISL_687846
EPI_ISL_491463
EPI_ISL_688157
EPI_ISL_804977
EPI_ISL_684654
EPI_ISL_518819
EPI_ISL_6582800
EPI_ISL_691919
EPI_ISL_443287
EPI_ISL_687734
EPI_ISL_687597
EPI_ISL_4392853
EPI_ISL_512908
EPI_ISL_692720
EPI_ISL_686085
EPI_ISL_685757
EPI_ISL_685952
EPI_ISL_684614
EPI_ISL_603171
EPI_ISL_685219
EPI_ISL_631610
EPI_ISL_686837
EPI_ISL_699883
EPI_ISL_507291
EPI_ISL_1111249
EPI_ISL_6316603
EPI_ISL_3470341
EPI_ISL_684234
EPI_ISL_3446667
EPI_ISL_461482
EPI_ISL_471553
EPI_ISL_688022
EPI_ISL_690341
EPI_ISL_699791
EPI_ISL_459932
EPI_ISL_2790874
EPI_ISL_775217
EPI_ISL_1129226
EPI_ISL_631542
EPI_ISL_700027
EPI_ISL_467034
EPI_ISL_1111407
EPI_ISL_689548
EPI_ISL_535400
EPI_ISL_691270
EPI_ISL_685177
EPI_ISL_692098
EPI_ISL_513519
EPI_ISL_691681
EPI_ISL_689255
EPI_ISL_692376
EPI_ISL_479839
EPI_ISL_962542
EPI_ISL_690234
EPI_ISL_513236
EPI_ISL_687115
EPI_ISL_1502821
EPI_ISL_690039
EPI_ISL_692349
EPI_ISL_1111228
EPI_ISL_451306
EPI_ISL_5441359
EPI_ISL_2779436
EPI_ISL_686520
EPI_ISL_514594
EPI_ISL_1543937
EPI_ISL_541002
EPI_ISL_523500
EPI_ISL_1301636
EPI_ISL_476890
EPI_ISL_406862
EPI_ISL_514604
EPI_ISL_454526
EPI_ISL_475636
EPI_ISL_515892
EPI_ISL_2894694
EPI_ISL_489835
EPI_ISL_414015
EPI_ISL_2081915
EPI_ISL_686076
EPI_ISL_687855
EPI_ISL_686856
EPI_ISL_2835473
EPI_ISL_900695
EPI_ISL_476803
EPI_ISL_837761
EPI_ISL_463291
EPI_ISL_542174
EPI_ISL_443267
EPI_ISL_689125
EPI_ISL_687242
EPI_ISL_686244
EPI_ISL_686351
EPI_ISL_684790
EPI_ISL_6316632
EPI_ISL_648056
EPI_ISL_837680
EPI_ISL_5441398
EPI_ISL_692619
EPI_ISL_691183
EPI_ISL_648687
EPI_ISL_479985
EPI_ISL_444481
EPI_ISL_688473
EPI_ISL_684849
EPI_ISL_689998
EPI_ISL_443282
EPI_ISL_687291
EPI_ISL_495076
EPI_ISL_690511
EPI_ISL_513546
EPI_ISL_1799507
EPI_ISL_688734
EPI_ISL_1495043
EPI_ISL_691332
EPI_ISL_684876
EPI_ISL_477150
EPI_ISL_512879
EPI_ISL_691920
EPI_ISL_471456
EPI_ISL_685311
EPI_ISL_437711
EPI_ISL_689527
EPI_ISL_560591
EPI_ISL_631556
EPI_ISL_407976
EPI_ISL_688141
EPI_ISL_480238
EPI_ISL_475053
EPI_ISL_689730
EPI_ISL_685534
EPI_ISL_685586
EPI_ISL_707791
EPI_ISL_534316
EPI_ISL_837603
EPI_ISL_5944547
EPI_ISL_1301629
EPI_ISL_837565
EPI_ISL_1111191
EPI_ISL_492002
EPI_ISL_691405
EPI_ISL_689268
EPI_ISL_699981
EPI_ISL_962551
EPI_ISL_648115
EPI_ISL_1111218
EPI_ISL_415711
EPI_ISL_691477
EPI_ISL_535545
EPI_ISL_468766
EPI_ISL_688658
EPI_ISL_1113030
EPI_ISL_684455
EPI_ISL_692681
EPI_ISL_677761
EPI_ISL_631615
EPI_ISL_685459
EPI_ISL_900734
EPI_ISL_9509910
EPI_ISL_500572
EPI_ISL_692233
EPI_ISL_436686
EPI_ISL_479485
EPI_ISL_1139057
EPI_ISL_1040835
EPI_ISL_1018274
EPI_ISL_10431200
EPI_ISL_1111244
EPI_ISL_2894843
EPI_ISL_691413
EPI_ISL_690431
EPI_ISL_1055770
EPI_ISL_495558
EPI_ISL_3023835
EPI_ISL_985397
EPI_ISL_515729
EPI_ISL_2779426
EPI_ISL_568689
EPI_ISL_447779
EPI_ISL_687793
EPI_ISL_2791020
EPI_ISL_687321
EPI_ISL_690895
EPI_ISL_690516
EPI_ISL_685764
EPI_ISL_605785
EPI_ISL_708186
EPI_ISL_684624
EPI_ISL_576259
EPI_ISL_1018162
EPI_ISL_692672
EPI_ISL_684267
EPI_ISL_690860
EPI_ISL_690918
EPI_ISL_956278
EPI_ISL_631706
EPI_ISL_3446724
EPI_ISL_687333
EPI_ISL_685990
EPI_ISL_500553
EPI_ISL_480130
EPI_ISL_900718
EPI_ISL_416574
EPI_ISL_684620
EPI_ISL_11229648
EPI_ISL_483572
EPI_ISL_690558
EPI_ISL_513132
EPI_ISL_686260
EPI_ISL_542214
EPI_ISL_906769
EPI_ISL_5934916
EPI_ISL_509252
EPI_ISL_692102
EPI_ISL_492024
EPI_ISL_689216
EPI_ISL_895843
EPI_ISL_689545
EPI_ISL_735351
EPI_ISL_631778
EPI_ISL_613456
EPI_ISL_684512
EPI_ISL_451382
EPI_ISL_2307340
EPI_ISL_1139064
EPI_ISL_437626
EPI_ISL_689432
EPI_ISL_445078
EPI_ISL_685809
EPI_ISL_688564
EPI_ISL_689678
EPI_ISL_690919
EPI_ISL_452222
EPI_ISL_2790993
EPI_ISL_1018300
EPI_ISL_462753
EPI_ISL_538438
EPI_ISL_450267
EPI_ISL_688210
EPI_ISL_1238792
EPI_ISL_445084
EPI_ISL_687424
EPI_ISL_1761310
EPI_ISL_529726
EPI_ISL_515676
EPI_ISL_686211
EPI_ISL_689715
EPI_ISL_452150
EPI_ISL_542304
EPI_ISL_735420
EPI_ISL_837738
EPI_ISL_475608
EPI_ISL_689573
EPI_ISL_560629
EPI_ISL_691280
EPI_ISL_1018143
EPI_ISL_509256
EPI_ISL_837575
EPI_ISL_434546
EPI_ISL_985172
EPI_ISL_689179
EPI_ISL_631840
EPI_ISL_524758
EPI_ISL_688405
EPI_ISL_690227
EPI_ISL_2877371
EPI_ISL_687338
EPI_ISL_648062
EPI_ISL_480266
EPI_ISL_700048
EPI_ISL_2894644
EPI_ISL_5196750
EPI_ISL_529031
EPI_ISL_2081912
EPI_ISL_3716488
EPI_ISL_732532
EPI_ISL_700057
EPI_ISL_699953
EPI_ISL_515888
EPI_ISL_523984
EPI_ISL_1055789
EPI_ISL_653815
EPI_ISL_685195
EPI_ISL_685497
EPI_ISL_1517405
EPI_ISL_1111425
EPI_ISL_687057
EPI_ISL_690761
EPI_ISL_792101
EPI_ISL_690077
EPI_ISL_690257
EPI_ISL_495017
EPI_ISL_689416
EPI_ISL_690261
EPI_ISL_677678
EPI_ISL_689008
EPI_ISL_593915
EPI_ISL_455343
EPI_ISL_477016
EPI_ISL_690292
EPI_ISL_1111122
EPI_ISL_452336
EPI_ISL_496555
EPI_ISL_700302
EPI_ISL_515885
EPI_ISL_10657529
EPI_ISL_2894638
EPI_ISL_3716619
EPI_ISL_689611
EPI_ISL_691935
EPI_ISL_418231
EPI_ISL_593927
EPI_ISL_941114
EPI_ISL_940914
EPI_ISL_690930
EPI_ISL_1040846
EPI_ISL_410532
EPI_ISL_686317
EPI_ISL_692378
EPI_ISL_691944
EPI_ISL_2835390
EPI_ISL_5441535
EPI_ISL_691235
EPI_ISL_699815
EPI_ISL_688482
EPI_ISL_943988
EPI_ISL_700033
EPI_ISL_687344
EPI_ISL_688929
EPI_ISL_692721
EPI_ISL_9160084
EPI_ISL_4496569
EPI_ISL_2790829
EPI_ISL_688465
EPI_ISL_718135
EPI_ISL_528704
EPI_ISL_447042
EPI_ISL_689014
EPI_ISL_1111090
EPI_ISL_5441545
EPI_ISL_688104
EPI_ISL_862866
EPI_ISL_688766
EPI_ISL_687479
EPI_ISL_475668
EPI_ISL_692469
EPI_ISL_450341
EPI_ISL_2433282
EPI_ISL_700290
EPI_ISL_689366
EPI_ISL_689729
EPI_ISL_690870
EPI_ISL_10957407
EPI_ISL_687951
EPI_ISL_692402
EPI_ISL_457703
EPI_ISL_977472
EPI_ISL_684319
EPI_ISL_5736662
EPI_ISL_486848
EPI_ISL_1111255
EPI_ISL_487381
EPI_ISL_524448
EPI_ISL_542311
EPI_ISL_688180
EPI_ISL_542242
EPI_ISL_3088348
EPI_ISL_837618
EPI_ISL_688028
EPI_ISL_687757
EPI_ISL_560593
EPI_ISL_718150
EPI_ISL_523965
EPI_ISL_5918316
EPI_ISL_690733
EPI_ISL_691486
EPI_ISL_495542
EPI_ISL_603036
EPI_ISL_11229172
EPI_ISL_689372
EPI_ISL_691363
EPI_ISL_515945
EPI_ISL_687688
EPI_ISL_688722
EPI_ISL_688102
EPI_ISL_692571
EPI_ISL_507214
EPI_ISL_10957379
EPI_ISL_542291
EPI_ISL_509293
EPI_ISL_900717
EPI_ISL_11229165
EPI_ISL_688744
EPI_ISL_687095
EPI_ISL_6633714
EPI_ISL_1500151
EPI_ISL_1129221
EPI_ISL_500947
EPI_ISL_479816
EPI_ISL_689682
EPI_ISL_872031
EPI_ISL_452498
EPI_ISL_691273
EPI_ISL_684647
EPI_ISL_690403
EPI_ISL_684692
EPI_ISL_688384
EPI_ISL_467052
EPI_ISL_5143040
EPI_ISL_5918321
EPI_ISL_688487
EPI_ISL_525467
EPI_ISL_692417
EPI_ISL_751404
EPI_ISL_699839
EPI_ISL_686349
EPI_ISL_602626
EPI_ISL_751376
EPI_ISL_5441431
EPI_ISL_479993
EPI_ISL_450271
EPI_ISL_689120
EPI_ISL_5441464
EPI_ISL_685736
EPI_ISL_690714
EPI_ISL_1196289
EPI_ISL_689752
EPI_ISL_692624
EPI_ISL_700284
EPI_ISL_509307
EPI_ISL_2692997
EPI_ISL_417010
EPI_ISL_5053969
EPI_ISL_1797601
EPI_ISL_687608
EPI_ISL_690398
EPI_ISL_690681
EPI_ISL_1018145
EPI_ISL_5918375
EPI_ISL_477170
EPI_ISL_687681
EPI_ISL_1241861
EPI_ISL_437496
EPI_ISL_1113027
EPI_ISL_687315
EPI_ISL_5441588
EPI_ISL_480099
EPI_ISL_691842
EPI_ISL_476887
EPI_ISL_687864
EPI_ISL_691353
EPI_ISL_6972396
EPI_ISL_514603
EPI_ISL_687689
EPI_ISL_685506
EPI_ISL_8725402
EPI_ISL_529790
EPI_ISL_689213
EPI_ISL_421192
EPI_ISL_811180
EPI_ISL_515954
EPI_ISL_684166
EPI_ISL_689866
EPI_ISL_2081903
EPI_ISL_403963
EPI_ISL_956390
EPI_ISL_1404140
EPI_ISL_419296
EPI_ISL_690519
EPI_ISL_687083
EPI_ISL_686792
EPI_ISL_535575
EPI_ISL_501190
EPI_ISL_469020
EPI_ISL_687930
EPI_ISL_686740
EPI_ISL_689275
EPI_ISL_1111118
EPI_ISL_480171
EPI_ISL_461488
EPI_ISL_685552
EPI_ISL_692124
EPI_ISL_689897
EPI_ISL_684436
EPI_ISL_689519
EPI_ISL_735401
EPI_ISL_691549
EPI_ISL_1112971
EPI_ISL_687841
EPI_ISL_5640141
EPI_ISL_2894829
EPI_ISL_692611
EPI_ISL_688308
EPI_ISL_690902
EPI_ISL_689789
EPI_ISL_525419
EPI_ISL_443296
EPI_ISL_2894724
EPI_ISL_688893
EPI_ISL_677751
EPI_ISL_3758036
EPI_ISL_515808
EPI_ISL_5441408
EPI_ISL_486399
EPI_ISL_691373
EPI_ISL_500559
EPI_ISL_534346
EPI_ISL_837730
EPI_ISL_436943
EPI_ISL_689819
EPI_ISL_689650
EPI_ISL_2350797
EPI_ISL_437448
EPI_ISL_2791005
EPI_ISL_699778
EPI_ISL_2710841
EPI_ISL_541006
EPI_ISL_6595992
EPI_ISL_479988
EPI_ISL_447044
EPI_ISL_542224
EPI_ISL_450245
EPI_ISL_690432
EPI_ISL_424644
EPI_ISL_691530
EPI_ISL_684758
EPI_ISL_648686
EPI_ISL_2835365
EPI_ISL_513097
EPI_ISL_699693
EPI_ISL_1018249
EPI_ISL_479805
EPI_ISL_687392
EPI_ISL_498125
EPI_ISL_692728
EPI_ISL_1255115
EPI_ISL_872022
EPI_ISL_602786
EPI_ISL_684459
EPI_ISL_900725
EPI_ISL_482692
EPI_ISL_1018165
EPI_ISL_1301689
EPI_ISL_468855
EPI_ISL_684155
EPI_ISL_684497
EPI_ISL_437716
EPI_ISL_5918349
EPI_ISL_436954
EPI_ISL_498560
EPI_ISL_5441503
EPI_ISL_1018177
EPI_ISL_480231
EPI_ISL_542318
EPI_ISL_410531
EPI_ISL_685270
EPI_ISL_437303
EPI_ISL_429968
EPI_ISL_9196026
EPI_ISL_699771
EPI_ISL_9159872
EPI_ISL_501225
EPI_ISL_525476
EPI_ISL_5441405
EPI_ISL_693217
EPI_ISL_509284
EPI_ISL_687990
EPI_ISL_5441582
EPI_ISL_691385
EPI_ISL_518035
EPI_ISL_692254
EPI_ISL_837735
EPI_ISL_685241
EPI_ISL_700002
EPI_ISL_837683
EPI_ISL_463746
EPI_ISL_5918325
EPI_ISL_690331
EPI_ISL_515548
EPI_ISL_691902
EPI_ISL_5918309
EPI_ISL_685209
EPI_ISL_692523
EPI_ISL_689335
EPI_ISL_685083
EPI_ISL_686904
EPI_ISL_539507
EPI_ISL_3716512
EPI_ISL_685323
EPI_ISL_486823
EPI_ISL_849656
EPI_ISL_811176
EPI_ISL_688173
EPI_ISL_689328
EPI_ISL_684591
EPI_ISL_691925
EPI_ISL_689025
EPI_ISL_689792
EPI_ISL_2502662
EPI_ISL_1018251
EPI_ISL_515820
EPI_ISL_688718
EPI_ISL_688439
EPI_ISL_1111394
EPI_ISL_688517
EPI_ISL_2398288
EPI_ISL_3332726
EPI_ISL_495429
EPI_ISL_690323
EPI_ISL_437202
EPI_ISL_481239
EPI_ISL_1081340
EPI_ISL_943586
EPI_ISL_2839315
EPI_ISL_487311
EPI_ISL_515466
EPI_ISL_700028
EPI_ISL_756293
EPI_ISL_691018
EPI_ISL_445219
EPI_ISL_690196
EPI_ISL_688783
EPI_ISL_475664
EPI_ISL_687072
EPI_ISL_5687712
EPI_ISL_692415
EPI_ISL_941983
EPI_ISL_5918341
EPI_ISL_686658
EPI_ISL_691121
EPI_ISL_837746
EPI_ISL_689426
EPI_ISL_443259
EPI_ISL_691390
EPI_ISL_515655
EPI_ISL_687165
EPI_ISL_689528
EPI_ISL_495452
EPI_ISL_685280
EPI_ISL_2835407
EPI_ISL_515889
EPI_ISL_693247
EPI_ISL_1301586
EPI_ISL_509306
EPI_ISL_688428
EPI_ISL_421182
EPI_ISL_539561
EPI_ISL_491438
EPI_ISL_687917
EPI_ISL_2835306
EPI_ISL_955249
EPI_ISL_691508
EPI_ISL_5918372
EPI_ISL_475715
EPI_ISL_688867
EPI_ISL_1018171
EPI_ISL_685595
EPI_ISL_690253
EPI_ISL_623129
EPI_ISL_861648
EPI_ISL_2835361
EPI_ISL_476867
EPI_ISL_686407
EPI_ISL_692467
EPI_ISL_685985
EPI_ISL_2835386
EPI_ISL_451377
EPI_ISL_501222
EPI_ISL_686075
EPI_ISL_685081
EPI_ISL_690366
EPI_ISL_684250
EPI_ISL_691488
EPI_ISL_535477
EPI_ISL_689769
EPI_ISL_689954
EPI_ISL_691079
EPI_ISL_691007
EPI_ISL_501204
EPI_ISL_984242
EPI_ISL_688881
EPI_ISL_688032
EPI_ISL_689771
EPI_ISL_480229
EPI_ISL_688363
EPI_ISL_518047
EPI_ISL_485716
EPI_ISL_2894822
EPI_ISL_3716406
EPI_ISL_684930
EPI_ISL_480183
EPI_ISL_747242
EPI_ISL_455470
EPI_ISL_636965
EPI_ISL_459868
EPI_ISL_10397640
EPI_ISL_837764
EPI_ISL_686515
EPI_ISL_2835309
EPI_ISL_493346
EPI_ISL_2877408
EPI_ISL_686731
EPI_ISL_479850
EPI_ISL_459886
EPI_ISL_688337
EPI_ISL_692514
EPI_ISL_437481
EPI_ISL_688317
EPI_ISL_692591
EPI_ISL_5196747
EPI_ISL_495070
EPI_ISL_454583
EPI_ISL_690769
EPI_ISL_5441652
EPI_ISL_685904
EPI_ISL_3758009
EPI_ISL_482862
EPI_ISL_416617
EPI_ISL_690302
EPI_ISL_6289922
EPI_ISL_689170
EPI_ISL_688305
EPI_ISL_688839
EPI_ISL_690252
EPI_ISL_684777
EPI_ISL_964878
EPI_ISL_687893
EPI_ISL_690453
EPI_ISL_5917682
EPI_ISL_691579
EPI_ISL_516611
EPI_ISL_685289
EPI_ISL_414634
EPI_ISL_5441371
EPI_ISL_513202
EPI_ISL_455705
EPI_ISL_687259
EPI_ISL_837671
EPI_ISL_2710821
EPI_ISL_5687719
EPI_ISL_5441691
EPI_ISL_690634
EPI_ISL_871973
EPI_ISL_685676
EPI_ISL_688046
EPI_ISL_2779501
EPI_ISL_687397
EPI_ISL_689797
EPI_ISL_515720
EPI_ISL_1113038
EPI_ISL_687220
EPI_ISL_476873
EPI_ISL_691305
EPI_ISL_1007664
EPI_ISL_2835445
EPI_ISL_480117
EPI_ISL_688979
EPI_ISL_826520
EPI_ISL_538463
EPI_ISL_455468
EPI_ISL_688079
EPI_ISL_5441577
EPI_ISL_687899
EPI_ISL_515970
EPI_ISL_687255
EPI_ISL_1111167
EPI_ISL_735423
EPI_ISL_5934918
EPI_ISL_560615
EPI_ISL_862846
EPI_ISL_691449
EPI_ISL_516806
EPI_ISL_691551
EPI_ISL_471556
EPI_ISL_2710862
EPI_ISL_2839272
EPI_ISL_684578
EPI_ISL_479790
EPI_ISL_560594
EPI_ISL_6838995
EPI_ISL_687104
EPI_ISL_1069219
EPI_ISL_560599
EPI_ISL_1111389
EPI_ISL_691970
EPI_ISL_513111
EPI_ISL_692120
EPI_ISL_735272
EPI_ISL_684735
EPI_ISL_686884
EPI_ISL_10657521
EPI_ISL_475576
EPI_ISL_479493
EPI_ISL_469034
EPI_ISL_1255114
EPI_ISL_687216
EPI_ISL_689653
EPI_ISL_692123
EPI_ISL_693233
EPI_ISL_941977
EPI_ISL_700197
EPI_ISL_686977
EPI_ISL_686657
EPI_ISL_691826
EPI_ISL_1301582
EPI_ISL_861642
EPI_ISL_2877431
EPI_ISL_3013040
EPI_ISL_444475
EPI_ISL_837798
EPI_ISL_6582822
EPI_ISL_583503
EPI_ISL_660438
EPI_ISL_577629
EPI_ISL_732534
EPI_ISL_535442
EPI_ISL_751352
EPI_ISL_691013
EPI_ISL_685169
EPI_ISL_690279
EPI_ISL_455337
EPI_ISL_708189
EPI_ISL_468311
EPI_ISL_689024
EPI_ISL_751394
EPI_ISL_686713
EPI_ISL_487339
EPI_ISL_690167
EPI_ISL_792107
EPI_ISL_684992
EPI_ISL_631689
EPI_ISL_529764
EPI_ISL_475593
EPI_ISL_515712
EPI_ISL_689609
EPI_ISL_690412
EPI_ISL_688540
EPI_ISL_692317
EPI_ISL_691840
EPI_ISL_686315
EPI_ISL_1797578
EPI_ISL_688532
EPI_ISL_688934
EPI_ISL_686432
EPI_ISL_686626
EPI_ISL_691265
EPI_ISL_687478
EPI_ISL_691915
EPI_ISL_689322
EPI_ISL_686149
EPI_ISL_691303
EPI_ISL_686441
EPI_ISL_692147
EPI_ISL_447293
EPI_ISL_2835275
EPI_ISL_1289435
EPI_ISL_509366
EPI_ISL_693243
EPI_ISL_687610
EPI_ISL_418645
EPI_ISL_482687
EPI_ISL_792108
EPI_ISL_468859
EPI_ISL_1859615
EPI_ISL_833571
EPI_ISL_685668
EPI_ISL_480040
EPI_ISL_631511
EPI_ISL_2502660
EPI_ISL_6316753
EPI_ISL_5441488
EPI_ISL_568577
EPI_ISL_2148602
EPI_ISL_416829
EPI_ISL_691890
EPI_ISL_455701
EPI_ISL_566081
EPI_ISL_688996
EPI_ISL_687945
EPI_ISL_631594
EPI_ISL_574605
EPI_ISL_751427
EPI_ISL_751411
EPI_ISL_480248
EPI_ISL_538439
EPI_ISL_689327
EPI_ISL_689934
EPI_ISL_1111166
EPI_ISL_684863
EPI_ISL_686906
EPI_ISL_10950509
EPI_ISL_2791030
EPI_ISL_5918293
EPI_ISL_480115
EPI_ISL_689430
EPI_ISL_861662
EPI_ISL_861667
EPI_ISL_525422
EPI_ISL_751359
EPI_ISL_489834
EPI_ISL_687047
EPI_ISL_686088
EPI_ISL_454498
EPI_ISL_486392
EPI_ISL_689728
EPI_ISL_11157274
EPI_ISL_1018201
EPI_ISL_2894661
EPI_ISL_509311
EPI_ISL_542357
EPI_ISL_1111420
EPI_ISL_955255
EPI_ISL_689292
EPI_ISL_690640
EPI_ISL_602720
EPI_ISL_524764
EPI_ISL_7e+05
EPI_ISL_690874
EPI_ISL_691463
EPI_ISL_685092
EPI_ISL_684858
EPI_ISL_7780431
EPI_ISL_4496567
EPI_ISL_512885
EPI_ISL_686629
EPI_ISL_687218
EPI_ISL_1018159
EPI_ISL_476514
EPI_ISL_514440
EPI_ISL_10657522
EPI_ISL_2779542
EPI_ISL_1301682
EPI_ISL_687860
EPI_ISL_480158
EPI_ISL_1040043
EPI_ISL_685411
EPI_ISL_447781
EPI_ISL_1819076
EPI_ISL_455021
EPI_ISL_513536
EPI_ISL_689476
EPI_ISL_685907
EPI_ISL_685077
EPI_ISL_833494
EPI_ISL_1111247
EPI_ISL_602695
EPI_ISL_454544
EPI_ISL_535435
EPI_ISL_1301687
EPI_ISL_648648
EPI_ISL_479820
EPI_ISL_498186
EPI_ISL_539529
EPI_ISL_529721
EPI_ISL_542231
EPI_ISL_837708
EPI_ISL_941116
EPI_ISL_700309
EPI_ISL_962570
EPI_ISL_692397
EPI_ISL_693215
EPI_ISL_690505
EPI_ISL_2779424
EPI_ISL_539778
EPI_ISL_486409
EPI_ISL_687334
EPI_ISL_517996
EPI_ISL_515863
EPI_ISL_468834
EPI_ISL_602737
EPI_ISL_2710820
EPI_ISL_687428
EPI_ISL_1111221
EPI_ISL_2790995
EPI_ISL_2835447
EPI_ISL_687044
EPI_ISL_691234
EPI_ISL_5441664
EPI_ISL_602413
EPI_ISL_428673
EPI_ISL_451381
EPI_ISL_687948
EPI_ISL_447793
EPI_ISL_684320
EPI_ISL_699838
EPI_ISL_691316
EPI_ISL_687280
EPI_ISL_2015104
EPI_ISL_631806
EPI_ISL_421507
EPI_ISL_416580
EPI_ISL_688374
EPI_ISL_512075
EPI_ISL_476802
EPI_ISL_509248
EPI_ISL_2835322
EPI_ISL_692033
EPI_ISL_685724
EPI_ISL_699979
EPI_ISL_424366
EPI_ISL_689340
EPI_ISL_686144
EPI_ISL_690006
EPI_ISL_648745
EPI_ISL_5441369
EPI_ISL_498064
EPI_ISL_9160002
EPI_ISL_406970
EPI_ISL_436716
EPI_ISL_686919
EPI_ISL_514586
EPI_ISL_691763
EPI_ISL_5736650
EPI_ISL_467053
EPI_ISL_735330
EPI_ISL_1139055
EPI_ISL_684523
EPI_ISL_684766
EPI_ISL_685631
EPI_ISL_687202
EPI_ISL_689978
EPI_ISL_434539
EPI_ISL_1532286
EPI_ISL_468140
EPI_ISL_689088
EPI_ISL_689510
EPI_ISL_689535
EPI_ISL_687868
EPI_ISL_690094
EPI_ISL_602913
EPI_ISL_475635
EPI_ISL_447543
EPI_ISL_1111262
EPI_ISL_751351
EPI_ISL_6258776
EPI_ISL_686474
EPI_ISL_407079
EPI_ISL_690701
EPI_ISL_692237
EPI_ISL_962565
EPI_ISL_542229
EPI_ISL_862595
EPI_ISL_689284
EPI_ISL_690376
EPI_ISL_515758
EPI_ISL_688760
EPI_ISL_516620
EPI_ISL_688770
EPI_ISL_2894687
EPI_ISL_2791008
EPI_ISL_684780
EPI_ISL_424650
EPI_ISL_430735
EPI_ISL_10431155
EPI_ISL_476884
EPI_ISL_687381
EPI_ISL_605806
EPI_ISL_2877487
EPI_ISL_686304
EPI_ISL_686936
EPI_ISL_687142
EPI_ISL_686043
EPI_ISL_539556
EPI_ISL_691184
EPI_ISL_837662
EPI_ISL_687058
EPI_ISL_3716503
EPI_ISL_480292
EPI_ISL_631735
EPI_ISL_614269
EPI_ISL_8725398
EPI_ISL_2835385
EPI_ISL_780378
EPI_ISL_513263
EPI_ISL_3275389
EPI_ISL_689679
EPI_ISL_648680
EPI_ISL_691196
EPI_ISL_447809
EPI_ISL_691000
EPI_ISL_2081894
EPI_ISL_699793
EPI_ISL_688249
EPI_ISL_837702
EPI_ISL_576148
EPI_ISL_1111230
EPI_ISL_1029959
EPI_ISL_2968052
EPI_ISL_3356332
EPI_ISL_684185
EPI_ISL_940898
EPI_ISL_542442
EPI_ISL_1111265
EPI_ISL_5441591
EPI_ISL_2732373
EPI_ISL_455473
EPI_ISL_1111095
EPI_ISL_542223
EPI_ISL_468772
EPI_ISL_685837
EPI_ISL_685023
EPI_ISL_631767
EPI_ISL_691137
EPI_ISL_837623
EPI_ISL_684550
EPI_ISL_686937
EPI_ISL_3446720
EPI_ISL_518049
EPI_ISL_602624
EPI_ISL_684850
EPI_ISL_475029
EPI_ISL_486834
EPI_ISL_690787
EPI_ISL_602820
EPI_ISL_690406
EPI_ISL_685881
EPI_ISL_692636
EPI_ISL_422636
EPI_ISL_6289962
EPI_ISL_699662
EPI_ISL_691368
EPI_ISL_686139
EPI_ISL_542215
EPI_ISL_691325
EPI_ISL_686942
EPI_ISL_602676
EPI_ISL_450260
EPI_ISL_756401
EPI_ISL_837665
EPI_ISL_692290
EPI_ISL_7473142
EPI_ISL_480135
EPI_ISL_1111369
EPI_ISL_685453
EPI_ISL_513044
EPI_ISL_837703
EPI_ISL_690132
EPI_ISL_2484217
EPI_ISL_1761311
EPI_ISL_2040230
EPI_ISL_480197
EPI_ISL_1018173
EPI_ISL_686494
EPI_ISL_2958650
EPI_ISL_690179
EPI_ISL_692089
EPI_ISL_684761
EPI_ISL_3664351
EPI_ISL_685698
EPI_ISL_685864
EPI_ISL_525679
EPI_ISL_602841
EPI_ISL_1111366
EPI_ISL_684997
EPI_ISL_686622
EPI_ISL_3023950
EPI_ISL_691602
EPI_ISL_437201
EPI_ISL_779714
EPI_ISL_516622
EPI_ISL_699840
EPI_ISL_542335
EPI_ISL_699847
EPI_ISL_688857
EPI_ISL_7780462
EPI_ISL_691133
EPI_ISL_689973
EPI_ISL_11229179
EPI_ISL_2001429
EPI_ISL_688940
EPI_ISL_687437
EPI_ISL_515647
EPI_ISL_1279947
EPI_ISL_516750
EPI_ISL_1502841
EPI_ISL_512904
EPI_ISL_691043
EPI_ISL_689034
EPI_ISL_512846
EPI_ISL_471472
EPI_ISL_495421
EPI_ISL_522350
EPI_ISL_688423
EPI_ISL_529737
EPI_ISL_684412
EPI_ISL_691789
EPI_ISL_2811805
EPI_ISL_792102
EPI_ISL_735402
EPI_ISL_685697
EPI_ISL_690920
EPI_ISL_512996
EPI_ISL_688370
EPI_ISL_686935
EPI_ISL_687071
EPI_ISL_687758
EPI_ISL_688288
EPI_ISL_691987
EPI_ISL_437698
EPI_ISL_5917746
EPI_ISL_515529
EPI_ISL_437302
EPI_ISL_468829
EPI_ISL_687304
EPI_ISL_512947
EPI_ISL_684987
EPI_ISL_685605
EPI_ISL_529011
EPI_ISL_408485
EPI_ISL_837774
EPI_ISL_687694
EPI_ISL_1489924
EPI_ISL_686695
EPI_ISL_515651
EPI_ISL_487336
EPI_ISL_447306
EPI_ISL_687673
EPI_ISL_691099
EPI_ISL_480282
EPI_ISL_513581
EPI_ISL_685585
EPI_ISL_523959
EPI_ISL_2877332
EPI_ISL_648111
EPI_ISL_515665
EPI_ISL_686417
EPI_ISL_685779
EPI_ISL_515790
EPI_ISL_450790
EPI_ISL_690912
EPI_ISL_452202
EPI_ISL_685488
EPI_ISL_455324
EPI_ISL_690226
EPI_ISL_684926
EPI_ISL_689420
EPI_ISL_692069
EPI_ISL_690374
EPI_ISL_686344
EPI_ISL_3332973
EPI_ISL_685357
EPI_ISL_1111082
EPI_ISL_3716527
EPI_ISL_614266
EPI_ISL_688982
EPI_ISL_528990
EPI_ISL_480184
EPI_ISL_692093
EPI_ISL_4251940
EPI_ISL_900719
EPI_ISL_688673
EPI_ISL_447760
EPI_ISL_688301
EPI_ISL_420072
EPI_ISL_515876
EPI_ISL_700104
EPI_ISL_691836
EPI_ISL_3243100
EPI_ISL_691908
EPI_ISL_700214
EPI_ISL_416503
EPI_ISL_691452
EPI_ISL_687749
EPI_ISL_1111361
EPI_ISL_482772
EPI_ISL_418218
EPI_ISL_700246
EPI_ISL_735273
EPI_ISL_688506
EPI_ISL_692161
EPI_ISL_687484
EPI_ISL_689656
EPI_ISL_1018232
EPI_ISL_699735
EPI_ISL_1859581
EPI_ISL_2001655
EPI_ISL_648818
EPI_ISL_699946
EPI_ISL_690414
EPI_ISL_648610
EPI_ISL_1111178
EPI_ISL_684593
EPI_ISL_479551
EPI_ISL_5441480
EPI_ISL_6633681
EPI_ISL_684280
EPI_ISL_2877345
EPI_ISL_5917696
EPI_ISL_535444
EPI_ISL_1018287
EPI_ISL_631603
EPI_ISL_8311710
EPI_ISL_469283
EPI_ISL_480042
EPI_ISL_2894780
EPI_ISL_692625
EPI_ISL_525571
EPI_ISL_1819073
EPI_ISL_648666
EPI_ISL_687531
EPI_ISL_686717
EPI_ISL_5441643
EPI_ISL_10957409
EPI_ISL_5441524
EPI_ISL_451387
EPI_ISL_5917703
EPI_ISL_498562
EPI_ISL_690992
EPI_ISL_686965
EPI_ISL_5918319
EPI_ISL_689572
EPI_ISL_416628
EPI_ISL_686754
EPI_ISL_685266
EPI_ISL_480113
EPI_ISL_1113014
EPI_ISL_689604
EPI_ISL_732537
EPI_ISL_535448
EPI_ISL_685186
EPI_ISL_2894701
EPI_ISL_671429
EPI_ISL_538485
EPI_ISL_699918
EPI_ISL_687996
EPI_ISL_692045
EPI_ISL_861625
EPI_ISL_685033
EPI_ISL_1190402
EPI_ISL_498190
EPI_ISL_498098
EPI_ISL_692424
EPI_ISL_2502639
EPI_ISL_689955
EPI_ISL_700088
EPI_ISL_687710
EPI_ISL_689112
EPI_ISL_686984
EPI_ISL_687708
EPI_ISL_684870
EPI_ISL_404228
EPI_ISL_479999
EPI_ISL_691949
EPI_ISL_684286
EPI_ISL_692038
EPI_ISL_699990
EPI_ISL_2877359
EPI_ISL_985396
EPI_ISL_1181459
EPI_ISL_692003
EPI_ISL_6603667
EPI_ISL_447743
EPI_ISL_498090
EPI_ISL_1494727
EPI_ISL_1063529
EPI_ISL_430075
EPI_ISL_690079
EPI_ISL_688404
EPI_ISL_688462
EPI_ISL_687542
EPI_ISL_852593
EPI_ISL_5441356
EPI_ISL_515771
EPI_ISL_692542
EPI_ISL_623126
EPI_ISL_480180
EPI_ISL_699958
EPI_ISL_542308
EPI_ISL_1301642
EPI_ISL_447299
EPI_ISL_2835482
EPI_ISL_685261
EPI_ISL_479550
EPI_ISL_631736
EPI_ISL_691396
EPI_ISL_687731
EPI_ISL_685422
EPI_ISL_862641
EPI_ISL_690559
EPI_ISL_685794
EPI_ISL_687697
EPI_ISL_1111269
EPI_ISL_692268
EPI_ISL_6316765
EPI_ISL_542303
EPI_ISL_416622
EPI_ISL_686063
EPI_ISL_688368
EPI_ISL_5441575
EPI_ISL_735317
EPI_ISL_691512
EPI_ISL_684701
EPI_ISL_471423
EPI_ISL_605802
EPI_ISL_688440
EPI_ISL_941129
EPI_ISL_689586
EPI_ISL_690723
EPI_ISL_631762
EPI_ISL_479621
EPI_ISL_792111
EPI_ISL_686489
EPI_ISL_513062
EPI_ISL_735431
EPI_ISL_691367
EPI_ISL_512991
EPI_ISL_524468
EPI_ISL_528994
EPI_ISL_5918340
EPI_ISL_690083
EPI_ISL_528702
EPI_ISL_687852
EPI_ISL_699808
EPI_ISL_685415
EPI_ISL_692493
EPI_ISL_437754
EPI_ISL_837802
EPI_ISL_689111
EPI_ISL_687453
EPI_ISL_1039699
EPI_ISL_689316
EPI_ISL_509339
EPI_ISL_2790994
EPI_ISL_689820
EPI_ISL_722853
EPI_ISL_693236
EPI_ISL_515600
EPI_ISL_480165
EPI_ISL_686443
EPI_ISL_573152
EPI_ISL_688735
EPI_ISL_685447
EPI_ISL_3332723
EPI_ISL_686997
EPI_ISL_528539
EPI_ISL_654875
EPI_ISL_685160
EPI_ISL_687908
EPI_ISL_2835364
EPI_ISL_539528
EPI_ISL_684216
EPI_ISL_692522
EPI_ISL_687956
EPI_ISL_480098
EPI_ISL_684649
EPI_ISL_692048
EPI_ISL_689004
EPI_ISL_542317
EPI_ISL_685021
EPI_ISL_482581
EPI_ISL_751367
EPI_ISL_11172705
EPI_ISL_692531
EPI_ISL_689696
EPI_ISL_513532
EPI_ISL_512953
EPI_ISL_486845
EPI_ISL_871984
EPI_ISL_687851
EPI_ISL_684815
EPI_ISL_2081896
EPI_ISL_2835413
EPI_ISL_463744
EPI_ISL_677758
EPI_ISL_1040838
EPI_ISL_461480
EPI_ISL_515686
EPI_ISL_686785
EPI_ISL_687808
EPI_ISL_535473
EPI_ISL_903342
EPI_ISL_700132
EPI_ISL_437744
EPI_ISL_691911
EPI_ISL_418652
EPI_ISL_9159849
EPI_ISL_849663
EPI_ISL_861628
EPI_ISL_788967
EPI_ISL_861633
EPI_ISL_5441612
EPI_ISL_700308
EPI_ISL_690063
EPI_ISL_418244
EPI_ISL_1111175
EPI_ISL_691266
EPI_ISL_1533066
EPI_ISL_684852
EPI_ISL_1014683
EPI_ISL_685536
EPI_ISL_685519
EPI_ISL_688019
EPI_ISL_452196
EPI_ISL_515849
EPI_ISL_788975
EPI_ISL_602713
EPI_ISL_686653
EPI_ISL_5917712
EPI_ISL_686171
EPI_ISL_690103
EPI_ISL_605805
EPI_ISL_5687737
EPI_ISL_684592
EPI_ISL_509236
EPI_ISL_509231
EPI_ISL_542239
EPI_ISL_691454
EPI_ISL_692708
EPI_ISL_5441604
EPI_ISL_583442
EPI_ISL_691319
EPI_ISL_602757
EPI_ISL_692308
EPI_ISL_691876
EPI_ISL_735265
EPI_ISL_8311747
EPI_ISL_468312
EPI_ISL_684619
EPI_ISL_700098
EPI_ISL_689444
EPI_ISL_460079
EPI_ISL_692634
EPI_ISL_11018472
EPI_ISL_684288
EPI_ISL_535559
EPI_ISL_1020172
EPI_ISL_424649
EPI_ISL_685325
EPI_ISL_1054980
EPI_ISL_688495
EPI_ISL_528694
EPI_ISL_685190
EPI_ISL_1039700
EPI_ISL_535439
EPI_ISL_686780
EPI_ISL_685068
EPI_ISL_586556
EPI_ISL_5441533
EPI_ISL_479926
EPI_ISL_691491
EPI_ISL_455328
EPI_ISL_1111437
EPI_ISL_1139058
EPI_ISL_515604
EPI_ISL_684259
EPI_ISL_461500
EPI_ISL_479862
EPI_ISL_690837
EPI_ISL_687260
EPI_ISL_686797
EPI_ISL_514582
EPI_ISL_480310
EPI_ISL_5687701
EPI_ISL_4251930
EPI_ISL_689462
EPI_ISL_903341
EPI_ISL_539510
EPI_ISL_690910
EPI_ISL_487314
EPI_ISL_5441602
EPI_ISL_5441653
EPI_ISL_578192
EPI_ISL_691704
EPI_ISL_2894643
EPI_ISL_479859
EPI_ISL_469031
EPI_ISL_689399
EPI_ISL_699736
EPI_ISL_424660
EPI_ISL_900702
EPI_ISL_11018469
EPI_ISL_943977
EPI_ISL_648695
EPI_ISL_471542
EPI_ISL_1113028
EPI_ISL_2350815
EPI_ISL_475716
EPI_ISL_686056
EPI_ISL_2877468
EPI_ISL_689392
EPI_ISL_691420
EPI_ISL_687699
EPI_ISL_3803642
EPI_ISL_631724
EPI_ISL_862852
EPI_ISL_2322463
EPI_ISL_686795
EPI_ISL_700287
EPI_ISL_480255
EPI_ISL_525654
EPI_ISL_691567
EPI_ISL_690677
EPI_ISL_686944
EPI_ISL_738126
EPI_ISL_455313
EPI_ISL_513230
EPI_ISL_690377
EPI_ISL_512939
EPI_ISL_476874
EPI_ISL_513060
EPI_ISL_418256
EPI_ISL_2710881
EPI_ISL_1113024
EPI_ISL_686213
EPI_ISL_10957447
EPI_ISL_735350
EPI_ISL_450322
EPI_ISL_452205
EPI_ISL_2285148
EPI_ISL_528748
EPI_ISL_8311706
EPI_ISL_5441581
EPI_ISL_692579
EPI_ISL_692235
EPI_ISL_962584
EPI_ISL_2894735
EPI_ISL_437713
EPI_ISL_515602
EPI_ISL_684511
EPI_ISL_684338
EPI_ISL_692369
EPI_ISL_837666
EPI_ISL_447807
EPI_ISL_700031
EPI_ISL_688453
EPI_ISL_524719
EPI_ISL_862865
EPI_ISL_1301659
EPI_ISL_687319
EPI_ISL_687585
EPI_ISL_1103557
EPI_ISL_452496
EPI_ISL_689552
EPI_ISL_684906
EPI_ISL_685064
EPI_ISL_435146
EPI_ISL_455350
EPI_ISL_692014
EPI_ISL_691439
EPI_ISL_414624
EPI_ISL_428351
EPI_ISL_684493
EPI_ISL_776752
EPI_ISL_1063527
EPI_ISL_689827
EPI_ISL_626577
EPI_ISL_660181
EPI_ISL_685819
EPI_ISL_3105856
EPI_ISL_437723
EPI_ISL_463300
EPI_ISL_690545
EPI_ISL_582653
EPI_ISL_688018
EPI_ISL_6591000
EPI_ISL_514596
EPI_ISL_692158
EPI_ISL_542114
EPI_ISL_602826
EPI_ISL_688850
EPI_ISL_690500
EPI_ISL_501215
EPI_ISL_515827
EPI_ISL_1018247
EPI_ISL_685678
EPI_ISL_2894672
EPI_ISL_691461
EPI_ISL_482853
EPI_ISL_666870
EPI_ISL_451337
EPI_ISL_691136
EPI_ISL_691960
EPI_ISL_6582781
EPI_ISL_940958
EPI_ISL_1301630
EPI_ISL_560640
EPI_ISL_5441421
EPI_ISL_5918301
EPI_ISL_691307
EPI_ISL_688106
EPI_ISL_421193
EPI_ISL_11172710
EPI_ISL_1007665
EPI_ISL_906063
EPI_ISL_700176
EPI_ISL_691219
EPI_ISL_689508
EPI_ISL_692427
EPI_ISL_513066
EPI_ISL_807150
EPI_ISL_454510
EPI_ISL_412981
EPI_ISL_691076
EPI_ISL_689717
EPI_ISL_688646
EPI_ISL_2350808
EPI_ISL_602804
EPI_ISL_2790853
EPI_ISL_515560
EPI_ISL_1112959
EPI_ISL_788968
EPI_ISL_2839259
EPI_ISL_688175
EPI_ISL_689806
EPI_ISL_687250
EPI_ISL_889378
EPI_ISL_692300
EPI_ISL_476572
EPI_ISL_535463
EPI_ISL_688864
EPI_ISL_872030
EPI_ISL_735277
EPI_ISL_648118
EPI_ISL_450273
EPI_ISL_895833
EPI_ISL_776750
EPI_ISL_687045
EPI_ISL_569879
EPI_ISL_8025564
EPI_ISL_941979
EPI_ISL_688759
EPI_ISL_903339
EPI_ISL_690335
EPI_ISL_421232
EPI_ISL_690971
EPI_ISL_602697
EPI_ISL_689102
EPI_ISL_450791
EPI_ISL_2710860
EPI_ISL_686395
EPI_ISL_735429
EPI_ISL_1972894
EPI_ISL_468142
EPI_ISL_685381
EPI_ISL_861643
EPI_ISL_687646
EPI_ISL_1111208
EPI_ISL_685467
EPI_ISL_688970
EPI_ISL_690879
EPI_ISL_691073
EPI_ISL_483036
EPI_ISL_648673
EPI_ISL_689894
EPI_ISL_631719
EPI_ISL_6258781
EPI_ISL_2015110
EPI_ISL_3716480
EPI_ISL_941987
EPI_ISL_459935
EPI_ISL_688238
EPI_ISL_455419
EPI_ISL_689563
EPI_ISL_1301570
EPI_ISL_3716628
EPI_ISL_687269
EPI_ISL_690451
EPI_ISL_685687
EPI_ISL_1111225
EPI_ISL_421230
EPI_ISL_687857
EPI_ISL_691611
EPI_ISL_452148
EPI_ISL_688049
EPI_ISL_689575
EPI_ISL_688826
EPI_ISL_1111423
EPI_ISL_451356
EPI_ISL_602849
EPI_ISL_693238
EPI_ISL_2877351
EPI_ISL_593928
EPI_ISL_583504
EPI_ISL_529765
EPI_ISL_689303
EPI_ISL_512989
EPI_ISL_691189
EPI_ISL_2958727
EPI_ISL_684896
EPI_ISL_685683
EPI_ISL_480101
EPI_ISL_583456
EPI_ISL_692137
EPI_ISL_542440
EPI_ISL_2968037
EPI_ISL_492045
EPI_ISL_690639
EPI_ISL_689288
EPI_ISL_688887
EPI_ISL_689977
EPI_ISL_700084
EPI_ISL_2835395
EPI_ISL_512937
EPI_ISL_416569
EPI_ISL_490204
EPI_ISL_862617
EPI_ISL_685546
EPI_ISL_5441555
EPI_ISL_688971
EPI_ISL_631866
EPI_ISL_2835399
EPI_ISL_690811
EPI_ISL_1129227
EPI_ISL_614273
EPI_ISL_475714
EPI_ISL_700110
EPI_ISL_691858
EPI_ISL_542432
EPI_ISL_684533
EPI_ISL_542152
EPI_ISL_690146
EPI_ISL_687446
EPI_ISL_623162
EPI_ISL_5687723
EPI_ISL_2835459
EPI_ISL_480246
EPI_ISL_509331
EPI_ISL_421188
EPI_ISL_691208
EPI_ISL_476858
EPI_ISL_692173
EPI_ISL_2779398
EPI_ISL_560572
EPI_ISL_684899
EPI_ISL_691821
EPI_ISL_539560
EPI_ISL_686422
EPI_ISL_699942
EPI_ISL_1040840
EPI_ISL_690501
EPI_ISL_687738
EPI_ISL_610241
EPI_ISL_861631
EPI_ISL_1181476
EPI_ISL_2877293
EPI_ISL_684605
EPI_ISL_6582821
EPI_ISL_689312
EPI_ISL_1018172
EPI_ISL_1797566
EPI_ISL_2894733
EPI_ISL_690289
EPI_ISL_788953
EPI_ISL_515830
EPI_ISL_542237
EPI_ISL_692499
EPI_ISL_684206
EPI_ISL_513168
EPI_ISL_685211
EPI_ISL_475605
EPI_ISL_692433
EPI_ISL_632936
EPI_ISL_1797582
EPI_ISL_2015119
EPI_ISL_700180
EPI_ISL_527862
EPI_ISL_500556
EPI_ISL_613426
EPI_ISL_684921
EPI_ISL_691393
EPI_ISL_688571
EPI_ISL_512921
EPI_ISL_687516
EPI_ISL_6693736
EPI_ISL_690416
EPI_ISL_512886
EPI_ISL_513017
EPI_ISL_689533
EPI_ISL_692379
EPI_ISL_732531
EPI_ISL_406593
EPI_ISL_718160
EPI_ISL_692544
EPI_ISL_700147
EPI_ISL_437748
EPI_ISL_524449
EPI_ISL_1301619
EPI_ISL_686343
EPI_ISL_689353
EPI_ISL_495056
EPI_ISL_493200
EPI_ISL_483844
EPI_ISL_5196763
EPI_ISL_691468
EPI_ISL_689250
EPI_ISL_2690147
EPI_ISL_688748
EPI_ISL_513228
EPI_ISL_700282
EPI_ISL_691372
EPI_ISL_687572
EPI_ISL_534323
EPI_ISL_436108
EPI_ISL_684196
EPI_ISL_1112994
EPI_ISL_690028
EPI_ISL_450279
EPI_ISL_686460
EPI_ISL_2690149
EPI_ISL_648674
EPI_ISL_498176
EPI_ISL_479487
EPI_ISL_528753
EPI_ISL_416571
EPI_ISL_5934914
EPI_ISL_735336
EPI_ISL_498154
EPI_ISL_687722
EPI_ISL_482774
EPI_ISL_513135
EPI_ISL_648812
EPI_ISL_831938
EPI_ISL_690539
EPI_ISL_475651
EPI_ISL_862881
EPI_ISL_1111202
EPI_ISL_515561
EPI_ISL_700025
EPI_ISL_686677
EPI_ISL_689387
EPI_ISL_479842
EPI_ISL_691403
EPI_ISL_480200
EPI_ISL_684457
EPI_ISL_602651
EPI_ISL_686100
EPI_ISL_8311686
EPI_ISL_1111357
EPI_ISL_483860
EPI_ISL_692698
EPI_ISL_690846
EPI_ISL_418242
EPI_ISL_3088354
EPI_ISL_603033
EPI_ISL_699866
EPI_ISL_692386
EPI_ISL_684681
EPI_ISL_691853
EPI_ISL_541374
EPI_ISL_2894812
EPI_ISL_686071
EPI_ISL_1859622
EPI_ISL_690393
EPI_ISL_677733
EPI_ISL_689750
EPI_ISL_539820
EPI_ISL_804950
EPI_ISL_418815
EPI_ISL_483841
EPI_ISL_691215
EPI_ISL_648819
EPI_ISL_685477
EPI_ISL_692561
EPI_ISL_480122
EPI_ISL_1502855
EPI_ISL_852583
EPI_ISL_582608
EPI_ISL_476883
EPI_ISL_1111412
EPI_ISL_2779545
EPI_ISL_498065
EPI_ISL_2081910
EPI_ISL_692318
EPI_ISL_751413
EPI_ISL_685621
EPI_ISL_513170
EPI_ISL_5196726
EPI_ISL_685402
EPI_ISL_692596
EPI_ISL_2835423
EPI_ISL_691820
EPI_ISL_862859
EPI_ISL_690112
EPI_ISL_691069
EPI_ISL_467039
EPI_ISL_684807
EPI_ISL_515817
EPI_ISL_498563
EPI_ISL_512076
EPI_ISL_684487
EPI_ISL_5917673
EPI_ISL_498095
EPI_ISL_469016
EPI_ISL_493334
EPI_ISL_535464
EPI_ISL_636966
EPI_ISL_686925
EPI_ISL_477184
EPI_ISL_471582
EPI_ISL_2835348
EPI_ISL_689193
EPI_ISL_2502636
EPI_ISL_692521
EPI_ISL_687895
EPI_ISL_5917721
EPI_ISL_2791033
EPI_ISL_430728
EPI_ISL_688272
EPI_ISL_1502826
EPI_ISL_677750
EPI_ISL_690282
EPI_ISL_5441439
EPI_ISL_700051
EPI_ISL_699909
EPI_ISL_3716558
EPI_ISL_602767
EPI_ISL_686114
EPI_ISL_10957413
EPI_ISL_526939
EPI_ISL_862864
EPI_ISL_692372
EPI_ISL_684311
EPI_ISL_940930
EPI_ISL_699869
EPI_ISL_690963
EPI_ISL_686728
EPI_ISL_735399
EPI_ISL_5687716
EPI_ISL_507213
EPI_ISL_560609
EPI_ISL_690169
EPI_ISL_684211
EPI_ISL_653926
EPI_ISL_700198
EPI_ISL_684842
EPI_ISL_5441630
EPI_ISL_479484
EPI_ISL_691574
EPI_ISL_687011
EPI_ISL_687826
EPI_ISL_690975
EPI_ISL_509368
EPI_ISL_685091
EPI_ISL_861655
EPI_ISL_688680
EPI_ISL_2692982
EPI_ISL_518006
EPI_ISL_685656
EPI_ISL_436939
EPI_ISL_691806
EPI_ISL_687502
EPI_ISL_1081325
EPI_ISL_603023
EPI_ISL_513156
EPI_ISL_689832
EPI_ISL_1111435
EPI_ISL_691814
EPI_ISL_524751
EPI_ISL_542312
EPI_ISL_688871
EPI_ISL_3333176
EPI_ISL_1111205
EPI_ISL_837705
EPI_ISL_689273
EPI_ISL_689404
EPI_ISL_691124
EPI_ISL_491984
EPI_ISL_626572
EPI_ISL_479892
EPI_ISL_684888
EPI_ISL_811191
EPI_ISL_480221
EPI_ISL_941970
EPI_ISL_685996
EPI_ISL_468146
EPI_ISL_5687704
EPI_ISL_692716
EPI_ISL_513028
EPI_ISL_479814
EPI_ISL_692429
EPI_ISL_692362
EPI_ISL_516986
EPI_ISL_416485
EPI_ISL_687329
EPI_ISL_985178
EPI_ISL_688073
EPI_ISL_700038
EPI_ISL_2958720
EPI_ISL_586568
EPI_ISL_542334
EPI_ISL_690373
EPI_ISL_420059
EPI_ISL_6901971
EPI_ISL_692380
EPI_ISL_5441395
EPI_ISL_690858
EPI_ISL_509341
EPI_ISL_690011
EPI_ISL_684217
EPI_ISL_2877429
EPI_ISL_447309
EPI_ISL_684123
EPI_ISL_542361
EPI_ISL_3446722
EPI_ISL_583894
EPI_ISL_5918346
EPI_ISL_977478
EPI_ISL_500566
EPI_ISL_2790800
EPI_ISL_444460
EPI_ISL_690069
EPI_ISL_941993
EPI_ISL_498168
EPI_ISL_529740
EPI_ISL_5918362
EPI_ISL_577625
EPI_ISL_509355
EPI_ISL_690762
EPI_ISL_2968036
EPI_ISL_688400
EPI_ISL_689336
EPI_ISL_435407
EPI_ISL_862596
EPI_ISL_583446
EPI_ISL_6679982
EPI_ISL_2894823
EPI_ISL_862624
EPI_ISL_479530
EPI_ISL_689562
EPI_ISL_450263
EPI_ISL_692527
EPI_ISL_408489
EPI_ISL_513176
EPI_ISL_895836
EPI_ISL_689610
EPI_ISL_1040040
EPI_ISL_586542
EPI_ISL_623138
EPI_ISL_689153
EPI_ISL_2692890
EPI_ISL_468835
EPI_ISL_515860
EPI_ISL_10397637
EPI_ISL_2877484
EPI_ISL_700196
EPI_ISL_648716
EPI_ISL_690127
EPI_ISL_688004
EPI_ISL_692558
EPI_ISL_688547
EPI_ISL_2894671
EPI_ISL_692724
EPI_ISL_455346
EPI_ISL_2671848
EPI_ISL_529015
EPI_ISL_940961
EPI_ISL_690610
EPI_ISL_495068
EPI_ISL_513558
EPI_ISL_5061954
EPI_ISL_479535
EPI_ISL_512928
EPI_ISL_451328
EPI_ISL_648664
EPI_ISL_437700
EPI_ISL_1301656
EPI_ISL_692719
EPI_ISL_684224
EPI_ISL_560646
EPI_ISL_648071
EPI_ISL_515843
EPI_ISL_687459
EPI_ISL_837809
EPI_ISL_3470345
EPI_ISL_419302
EPI_ISL_2968039
EPI_ISL_985174
EPI_ISL_483863
EPI_ISL_688109
EPI_ISL_457707
EPI_ISL_837653
EPI_ISL_689724
EPI_ISL_687122
EPI_ISL_690042
EPI_ISL_690502
EPI_ISL_691425
EPI_ISL_689725
EPI_ISL_689020
EPI_ISL_690388
EPI_ISL_2877437
EPI_ISL_735320
EPI_ISL_691070
EPI_ISL_515794
EPI_ISL_3716538
EPI_ISL_687588
EPI_ISL_700154
EPI_ISL_689702
EPI_ISL_692071
EPI_ISL_5441634
EPI_ISL_691414
EPI_ISL_424647
EPI_ISL_692359
EPI_ISL_684122
EPI_ISL_691249
EPI_ISL_648652
EPI_ISL_487435
EPI_ISL_515968
EPI_ISL_11229134
EPI_ISL_2710875
EPI_ISL_2877301
EPI_ISL_479916
EPI_ISL_688584
EPI_ISL_691859
EPI_ISL_437339
EPI_ISL_10957410
EPI_ISL_602788
EPI_ISL_684607
EPI_ISL_2894801
EPI_ISL_582679
EPI_ISL_582124
EPI_ISL_1111239
EPI_ISL_700144
EPI_ISL_6591002
EPI_ISL_692100
EPI_ISL_436950
EPI_ISL_699944
EPI_ISL_513102
EPI_ISL_501248
EPI_ISL_414633
EPI_ISL_523985
EPI_ISL_515783
EPI_ISL_684603
EPI_ISL_685963
EPI_ISL_686346
EPI_ISL_5917701
EPI_ISL_686077
EPI_ISL_542377
EPI_ISL_419297
EPI_ISL_5441703
EPI_ISL_685041
EPI_ISL_475648
EPI_ISL_513234
EPI_ISL_688284
EPI_ISL_2790839
EPI_ISL_686320
EPI_ISL_2692988
EPI_ISL_686624
EPI_ISL_475050
EPI_ISL_479975
EPI_ISL_528759
EPI_ISL_685649
EPI_ISL_512064
EPI_ISL_460085
EPI_ISL_477178
EPI_ISL_602726
EPI_ISL_623136
EPI_ISL_685124
EPI_ISL_576130
EPI_ISL_5441419
EPI_ISL_837679
EPI_ISL_5917722
EPI_ISL_689365
EPI_ISL_685473
EPI_ISL_689225
EPI_ISL_691715
EPI_ISL_495015
EPI_ISL_419215
EPI_ISL_686762
EPI_ISL_6595985
EPI_ISL_513055
EPI_ISL_496542
EPI_ISL_691776
EPI_ISL_692351
EPI_ISL_688666
EPI_ISL_569880
EPI_ISL_459936
EPI_ISL_685200
EPI_ISL_955254
EPI_ISL_685674
EPI_ISL_1111393
EPI_ISL_685690
EPI_ISL_691282
EPI_ISL_686987
EPI_ISL_6316741
EPI_ISL_684791
EPI_ISL_6316661
EPI_ISL_5441688
EPI_ISL_560639
EPI_ISL_2894802
EPI_ISL_516775
EPI_ISL_648678
EPI_ISL_686405
EPI_ISL_691081
EPI_ISL_5441563
EPI_ISL_690404
EPI_ISL_475667
EPI_ISL_687772
EPI_ISL_692059
EPI_ISL_495437
EPI_ISL_690660
EPI_ISL_837719
EPI_ISL_837648
EPI_ISL_538468
EPI_ISL_539541
EPI_ISL_689699
EPI_ISL_687922
EPI_ISL_509342
EPI_ISL_560991
EPI_ISL_5441538
EPI_ISL_1694634
EPI_ISL_692292
EPI_ISL_689900
EPI_ISL_688885
EPI_ISL_690255
EPI_ISL_1040836
EPI_ISL_486822
EPI_ISL_684833
EPI_ISL_691036
EPI_ISL_480103
EPI_ISL_455790
EPI_ISL_560412
EPI_ISL_688726
EPI_ISL_691143
EPI_ISL_1761312
EPI_ISL_693201
EPI_ISL_684755
EPI_ISL_542347
EPI_ISL_688933
EPI_ISL_2835476
EPI_ISL_1111368
EPI_ISL_1301571
EPI_ISL_547967
EPI_ISL_685204
EPI_ISL_593908
EPI_ISL_700254
EPI_ISL_686527
EPI_ISL_416502
EPI_ISL_535394
EPI_ISL_1111372
EPI_ISL_479528
EPI_ISL_872633
EPI_ISL_2790873
EPI_ISL_586559
EPI_ISL_648797
EPI_ISL_1111179
EPI_ISL_751417
EPI_ISL_685284
EPI_ISL_689011
EPI_ISL_861419
EPI_ISL_524465
EPI_ISL_451319
EPI_ISL_1111115
EPI_ISL_691559
EPI_ISL_862635
EPI_ISL_512884
EPI_ISL_684867
EPI_ISL_418262
EPI_ISL_692154
EPI_ISL_687869
EPI_ISL_529785
EPI_ISL_9159809
EPI_ISL_688941
EPI_ISL_690830
EPI_ISL_690644
EPI_ISL_416470
EPI_ISL_685717
EPI_ISL_685157
EPI_ISL_688355
EPI_ISL_5918391
EPI_ISL_3716605
EPI_ISL_689132
EPI_ISL_692483
EPI_ISL_602719
EPI_ISL_2835334
EPI_ISL_421510
EPI_ISL_2894729
EPI_ISL_691548
EPI_ISL_498096
EPI_ISL_685666
EPI_ISL_568693
EPI_ISL_447750
EPI_ISL_512984
EPI_ISL_862860
EPI_ISL_3758038
EPI_ISL_603156
EPI_ISL_688017
EPI_ISL_451962
EPI_ISL_692190
EPI_ISL_690128
EPI_ISL_688818
EPI_ISL_837804
EPI_ISL_2790855
EPI_ISL_685269
EPI_ISL_692400
EPI_ISL_1752499
EPI_ISL_692264
EPI_ISL_685540
EPI_ISL_539809
EPI_ISL_671433
EPI_ISL_689212
EPI_ISL_689258
EPI_ISL_452358
EPI_ISL_691492
EPI_ISL_475660
EPI_ISL_691275
EPI_ISL_469030
EPI_ISL_418253
EPI_ISL_677767
EPI_ISL_671448
EPI_ISL_542173
EPI_ISL_684317
EPI_ISL_547575
EPI_ISL_699910
EPI_ISL_690995
EPI_ISL_658901
EPI_ISL_862855
EPI_ISL_692238
EPI_ISL_686704
EPI_ISL_689779
EPI_ISL_690007
EPI_ISL_685818
EPI_ISL_2877381
EPI_ISL_1301725
EPI_ISL_700278
EPI_ISL_512935
EPI_ISL_613424
EPI_ISL_2502656
EPI_ISL_603166
EPI_ISL_3105113
EPI_ISL_685254
EPI_ISL_430070
EPI_ISL_513020
EPI_ISL_685852
EPI_ISL_420069
EPI_ISL_454504
EPI_ISL_684821
EPI_ISL_2877466
EPI_ISL_3876895
EPI_ISL_539803
EPI_ISL_862876
EPI_ISL_476862
EPI_ISL_689760
EPI_ISL_690091
EPI_ISL_525650
EPI_ISL_566078
EPI_ISL_515675
EPI_ISL_582513
EPI_ISL_690551
EPI_ISL_751353
EPI_ISL_498092
EPI_ISL_689036
EPI_ISL_546436
EPI_ISL_687456
EPI_ISL_686329
EPI_ISL_447255
EPI_ISL_603142
EPI_ISL_684428
EPI_ISL_479847
EPI_ISL_602755
EPI_ISL_685775
EPI_ISL_1020173
EPI_ISL_852587
EPI_ISL_691158
EPI_ISL_692229
EPI_ISL_690892
EPI_ISL_529733
EPI_ISL_686366
EPI_ISL_684846
EPI_ISL_1502885
EPI_ISL_686636
EPI_ISL_671447
EPI_ISL_1121330
EPI_ISL_542119
EPI_ISL_1018133
EPI_ISL_513559
EPI_ISL_684184
EPI_ISL_699860
EPI_ISL_2364506
EPI_ISL_10957371
EPI_ISL_538482
EPI_ISL_699932
EPI_ISL_518011
EPI_ISL_414598
EPI_ISL_542218
EPI_ISL_1301589
EPI_ISL_690815
EPI_ISL_688319
EPI_ISL_686095
EPI_ISL_686271
EPI_ISL_3088368
EPI_ISL_687600
EPI_ISL_728159
EPI_ISL_1502838
EPI_ISL_862856
EPI_ISL_648798
EPI_ISL_687355
EPI_ISL_417879
EPI_ISL_451303
EPI_ISL_688016
EPI_ISL_538478
EPI_ISL_686784
EPI_ISL_685517
EPI_ISL_685689
EPI_ISL_516946
EPI_ISL_685576
EPI_ISL_535397
EPI_ISL_5441624
EPI_ISL_691708
EPI_ISL_684751
EPI_ISL_687943
EPI_ISL_699843
EPI_ISL_631829
EPI_ISL_480078
EPI_ISL_692644
EPI_ISL_515544
EPI_ISL_1301648
EPI_ISL_688928
EPI_ISL_687317
EPI_ISL_2285105
EPI_ISL_685661
EPI_ISL_542201
EPI_ISL_684710
EPI_ISL_699804
EPI_ISL_542372
EPI_ISL_684597
EPI_ISL_2894636
EPI_ISL_4392854
EPI_ISL_686231
EPI_ISL_687394
EPI_ISL_684308
EPI_ISL_688186
EPI_ISL_685217
EPI_ISL_560614
EPI_ISL_451150
EPI_ISL_685526
EPI_ISL_509304
EPI_ISL_590695
EPI_ISL_690676
EPI_ISL_5196745
EPI_ISL_648629
EPI_ISL_468817
EPI_ISL_684904
EPI_ISL_688136
EPI_ISL_684898
EPI_ISL_735360
EPI_ISL_1018126
EPI_ISL_688190
EPI_ISL_480086
EPI_ISL_528718
EPI_ISL_469040
EPI_ISL_483826
EPI_ISL_751414
EPI_ISL_684615
EPI_ISL_2894775
EPI_ISL_811181
EPI_ISL_623157
EPI_ISL_685817
EPI_ISL_480055
EPI_ISL_416570
EPI_ISL_2835456
EPI_ISL_2835298
EPI_ISL_692261
EPI_ISL_699980
EPI_ISL_688352
EPI_ISL_486395
EPI_ISL_613552
EPI_ISL_420057
EPI_ISL_686719
EPI_ISL_1752589
EPI_ISL_458117
EPI_ISL_690276
EPI_ISL_516776
EPI_ISL_461491
EPI_ISL_583476
EPI_ISL_687819
EPI_ISL_513022
EPI_ISL_837684
EPI_ISL_691575
EPI_ISL_538488
EPI_ISL_1201883
EPI_ISL_540999
EPI_ISL_688246
EPI_ISL_685875
EPI_ISL_447291
EPI_ISL_452360
EPI_ISL_512072
EPI_ISL_700263
EPI_ISL_450241
EPI_ISL_1279951
EPI_ISL_686669
EPI_ISL_689012
EPI_ISL_688239
EPI_ISL_688758
EPI_ISL_688690
EPI_ISL_686273
EPI_ISL_1799502
EPI_ISL_837610
EPI_ISL_684498
EPI_ISL_804972
EPI_ISL_2835474
EPI_ISL_1626497
EPI_ISL_501191
EPI_ISL_690476
EPI_ISL_512934
EPI_ISL_535422
EPI_ISL_458112
EPI_ISL_684266
EPI_ISL_560597
EPI_ISL_5441386
EPI_ISL_535533
EPI_ISL_692434
EPI_ISL_436725
EPI_ISL_2835432
EPI_ISL_684934
EPI_ISL_483843
EPI_ISL_691952
EPI_ISL_513108
EPI_ISL_699696
EPI_ISL_837649
EPI_ISL_686496
EPI_ISL_692151
EPI_ISL_727999
EPI_ISL_1111385
EPI_ISL_534342
EPI_ISL_837742
EPI_ISL_11229170
EPI_ISL_2877324
EPI_ISL_512973
EPI_ISL_687209
EPI_ISL_435416
EPI_ISL_501169
EPI_ISL_685182
EPI_ISL_540996
EPI_ISL_690045
EPI_ISL_699667
EPI_ISL_421236
EPI_ISL_691481
EPI_ISL_602715
EPI_ISL_9159671
EPI_ISL_692516
EPI_ISL_700280
EPI_ISL_700047
EPI_ISL_5917751
EPI_ISL_686630
EPI_ISL_691012
EPI_ISL_8311770
EPI_ISL_576278
EPI_ISL_435283
EPI_ISL_2894773
EPI_ISL_3088357
EPI_ISL_436722
EPI_ISL_940965
EPI_ISL_524743
EPI_ISL_463297
EPI_ISL_691469
EPI_ISL_686208
EPI_ISL_7780459
EPI_ISL_2285152
EPI_ISL_687161
EPI_ISL_687307
EPI_ISL_735409
EPI_ISL_689910
EPI_ISL_450272
EPI_ISL_689673
EPI_ISL_434543
EPI_ISL_1018152
EPI_ISL_688231
EPI_ISL_687973
EPI_ISL_437468
EPI_ISL_685278
EPI_ISL_5441402
EPI_ISL_685485
EPI_ISL_684558
EPI_ISL_2364496
EPI_ISL_515654
EPI_ISL_693230
EPI_ISL_692353
EPI_ISL_688524
EPI_ISL_631774
EPI_ISL_1301661
EPI_ISL_516771
EPI_ISL_962578
EPI_ISL_535526
EPI_ISL_941130
EPI_ISL_10397652
EPI_ISL_483878
EPI_ISL_1694628
EPI_ISL_872636
EPI_ISL_691744
EPI_ISL_480163
EPI_ISL_687075
EPI_ISL_3138681
EPI_ISL_454500
EPI_ISL_513124
EPI_ISL_5917737
EPI_ISL_451300
EPI_ISL_722898
EPI_ISL_685643
EPI_ISL_687396
EPI_ISL_648790
EPI_ISL_648748
EPI_ISL_804979
EPI_ISL_495434
EPI_ISL_515732
EPI_ISL_686736
EPI_ISL_1111235
EPI_ISL_509348
EPI_ISL_495535
EPI_ISL_690430
EPI_ISL_685461
EPI_ISL_689287
EPI_ISL_1112948
EPI_ISL_5918380
EPI_ISL_684382
EPI_ISL_691313
EPI_ISL_691780
EPI_ISL_436953
EPI_ISL_596455
EPI_ISL_685903
EPI_ISL_2502643
EPI_ISL_482770
EPI_ISL_687148
EPI_ISL_437192
EPI_ISL_692242
EPI_ISL_686288
EPI_ISL_690948
EPI_ISL_542249
EPI_ISL_687043
EPI_ISL_529022
EPI_ISL_419231
EPI_ISL_443290
EPI_ISL_2835283
EPI_ISL_583462
EPI_ISL_482684
EPI_ISL_455695
EPI_ISL_538493
EPI_ISL_454581
EPI_ISL_515773
EPI_ISL_685297
EPI_ISL_3410654
EPI_ISL_456145
EPI_ISL_689410
EPI_ISL_513562
EPI_ISL_648112
EPI_ISL_511895
EPI_ISL_5441593
EPI_ISL_495411
EPI_ISL_837647
EPI_ISL_1301731
EPI_ISL_658896
EPI_ISL_684241
EPI_ISL_2694587
EPI_ISL_687230
EPI_ISL_447305
EPI_ISL_430441
EPI_ISL_688685
EPI_ISL_690417
EPI_ISL_491450
EPI_ISL_5196753
EPI_ISL_690140
EPI_ISL_684546
EPI_ISL_419252
EPI_ISL_685483
EPI_ISL_699779
EPI_ISL_416577
EPI_ISL_684118
EPI_ISL_514601
EPI_ISL_560411
EPI_ISL_479967
EPI_ISL_687015
EPI_ISL_700191
EPI_ISL_5441638
EPI_ISL_689940
EPI_ISL_685940
EPI_ISL_5918396
EPI_ISL_495052
EPI_ISL_513090
EPI_ISL_498072
EPI_ISL_689261
EPI_ISL_602670
EPI_ISL_479841
EPI_ISL_512900
EPI_ISL_458098
EPI_ISL_686308
EPI_ISL_690434
EPI_ISL_685156
EPI_ISL_685596
EPI_ISL_613436
EPI_ISL_690876
EPI_ISL_528937
EPI_ISL_688480
EPI_ISL_10957412
EPI_ISL_475711
EPI_ISL_2877364
EPI_ISL_685612
EPI_ISL_528945
EPI_ISL_4899870
EPI_ISL_515674
EPI_ISL_2790882
EPI_ISL_6595984
EPI_ISL_538552
EPI_ISL_514602
EPI_ISL_1301596
EPI_ISL_491118
EPI_ISL_418233
EPI_ISL_526941
EPI_ISL_428361
EPI_ISL_690812
EPI_ISL_430730
EPI_ISL_687457
EPI_ISL_1112965
EPI_ISL_691863
EPI_ISL_690852
EPI_ISL_476846
EPI_ISL_689015
EPI_ISL_688353
EPI_ISL_691004
EPI_ISL_509269
EPI_ISL_421501
EPI_ISL_491442
EPI_ISL_688052
EPI_ISL_480556
EPI_ISL_523958
EPI_ISL_689812
EPI_ISL_501212
EPI_ISL_495425
EPI_ISL_451655
EPI_ISL_687775
EPI_ISL_685898
EPI_ISL_1018184
EPI_ISL_684691
EPI_ISL_688369
EPI_ISL_686202
EPI_ISL_684502
EPI_ISL_513070
EPI_ISL_686467
EPI_ISL_501203
EPI_ISL_1111106
EPI_ISL_626586
EPI_ISL_422421
EPI_ISL_512670
EPI_ISL_685134
EPI_ISL_10957443
EPI_ISL_862606
EPI_ISL_686912
EPI_ISL_511893
EPI_ISL_889365
EPI_ISL_684991
EPI_ISL_686829
EPI_ISL_691074
EPI_ISL_691852
EPI_ISL_685405
EPI_ISL_2877435
EPI_ISL_689869
EPI_ISL_5918413
EPI_ISL_699864
EPI_ISL_687527
EPI_ISL_688382
EPI_ISL_692622
EPI_ISL_688443
EPI_ISL_602853
EPI_ISL_690534
EPI_ISL_515842
EPI_ISL_690320
EPI_ISL_447617
EPI_ISL_2877458
EPI_ISL_593935
EPI_ISL_2502661
EPI_ISL_689714
EPI_ISL_691166
EPI_ISL_685053
EPI_ISL_437726
EPI_ISL_452206
EPI_ISL_689247
EPI_ISL_687902
EPI_ISL_686034
EPI_ISL_475047
EPI_ISL_689302
EPI_ISL_480201
EPI_ISL_689313
EPI_ISL_686820
EPI_ISL_956397
EPI_ISL_523971
EPI_ISL_560620
EPI_ISL_2835376
EPI_ISL_686967
EPI_ISL_691572
EPI_ISL_3088360
EPI_ISL_684289
EPI_ISL_2779418
EPI_ISL_2276073
EPI_ISL_483833
EPI_ISL_11229655
EPI_ISL_512974
EPI_ISL_2877357
EPI_ISL_475048
EPI_ISL_837787
EPI_ISL_687850
EPI_ISL_688373
EPI_ISL_699841
EPI_ISL_684711
EPI_ISL_685840
EPI_ISL_631808
EPI_ISL_691595
EPI_ISL_435422
EPI_ISL_10397633
EPI_ISL_414017
EPI_ISL_451304
EPI_ISL_686421
EPI_ISL_837720
EPI_ISL_593902
EPI_ISL_684254
EPI_ISL_475057
EPI_ISL_766034
EPI_ISL_690698
EPI_ISL_862844
EPI_ISL_688360
EPI_ISL_1018281
EPI_ISL_2081933
EPI_ISL_690166
EPI_ISL_1111442
EPI_ISL_688944
EPI_ISL_526956
EPI_ISL_542283
EPI_ISL_480220
EPI_ISL_483849
EPI_ISL_691868
EPI_ISL_5972654
EPI_ISL_687012
EPI_ISL_732560
EPI_ISL_2835369
EPI_ISL_691171
EPI_ISL_593905
EPI_ISL_467044
EPI_ISL_1112952
EPI_ISL_500561
EPI_ISL_687464
EPI_ISL_751402
EPI_ISL_535446
EPI_ISL_687579
EPI_ISL_623112
EPI_ISL_687487
EPI_ISL_688306
EPI_ISL_492044
EPI_ISL_447048
EPI_ISL_690715
EPI_ISL_1069215
EPI_ISL_413459
EPI_ISL_685396
EPI_ISL_689896
EPI_ISL_454866
EPI_ISL_686234
EPI_ISL_691536
EPI_ISL_479831
EPI_ISL_454532
EPI_ISL_515870
EPI_ISL_760037
EPI_ISL_1301588
EPI_ISL_779712
EPI_ISL_495528
EPI_ISL_685120
EPI_ISL_430110
EPI_ISL_430742
EPI_ISL_962571
EPI_ISL_687435
EPI_ISL_671427
EPI_ISL_583893
EPI_ISL_692110
EPI_ISL_3275386
EPI_ISL_689681
EPI_ISL_1301565
EPI_ISL_692473
EPI_ISL_513065
EPI_ISL_1111214
EPI_ISL_632937
EPI_ISL_538491
EPI_ISL_689281
EPI_ISL_8311711
EPI_ISL_648772
EPI_ISL_685740
EPI_ISL_435045
EPI_ISL_10397638
EPI_ISL_492023
EPI_ISL_1018139
EPI_ISL_476876
EPI_ISL_447786
EPI_ISL_689299
EPI_ISL_872569
EPI_ISL_686490
EPI_ISL_688921
EPI_ISL_691239
EPI_ISL_447741
EPI_ISL_700199
EPI_ISL_687745
EPI_ISL_514589
EPI_ISL_686318
EPI_ISL_470904
EPI_ISL_5441407
EPI_ISL_692171
EPI_ISL_542175
EPI_ISL_688518
EPI_ISL_479924
EPI_ISL_685694
EPI_ISL_692192
EPI_ISL_687016
EPI_ISL_692126
EPI_ISL_693231
EPI_ISL_685135
EPI_ISL_684204
EPI_ISL_686714
EPI_ISL_688698
EPI_ISL_691015
EPI_ISL_602707
EPI_ISL_475027
EPI_ISL_512058
EPI_ISL_6316853
EPI_ISL_685745
EPI_ISL_2322458
EPI_ISL_1708507
EPI_ISL_2015115
EPI_ISL_513181
EPI_ISL_690251
EPI_ISL_691061
EPI_ISL_837806
EPI_ISL_691592
EPI_ISL_685406
EPI_ISL_718279
EPI_ISL_690363
EPI_ISL_513063
EPI_ISL_685833
EPI_ISL_718154
EPI_ISL_535427
EPI_ISL_692673
EPI_ISL_700234
EPI_ISL_872628
EPI_ISL_578199
EPI_ISL_837737
EPI_ISL_560601
EPI_ISL_8311714
EPI_ISL_690560
EPI_ISL_5934919
EPI_ISL_528687
EPI_ISL_576274
EPI_ISL_576128
EPI_ISL_687086
EPI_ISL_529963
EPI_ISL_691457
EPI_ISL_837682
EPI_ISL_479804
EPI_ISL_10989157
EPI_ISL_5441550
EPI_ISL_1018163
EPI_ISL_691092
EPI_ISL_560589
EPI_ISL_602630
EPI_ISL_452152
EPI_ISL_2350814
EPI_ISL_691331
EPI_ISL_513571
EPI_ISL_1014676
EPI_ISL_469044
EPI_ISL_692015
EPI_ISL_603172
EPI_ISL_602806
EPI_ISL_480030
EPI_ISL_837566
EPI_ISL_2835338
EPI_ISL_691725
EPI_ISL_685148
EPI_ISL_685288
EPI_ISL_506996
EPI_ISL_684415
EPI_ISL_692271
EPI_ISL_690957
EPI_ISL_700009
EPI_ISL_699862
EPI_ISL_594186
EPI_ISL_2779444
EPI_ISL_686197
EPI_ISL_2894797
EPI_ISL_480066
EPI_ISL_686336
EPI_ISL_692365
EPI_ISL_1018230
EPI_ISL_735355
EPI_ISL_2692895
EPI_ISL_687590
EPI_ISL_833156
EPI_ISL_699729
EPI_ISL_692478
EPI_ISL_2894635
EPI_ISL_685839
EPI_ISL_692450
EPI_ISL_535527
EPI_ISL_689701
EPI_ISL_513177
EPI_ISL_452473
EPI_ISL_454542
EPI_ISL_2791028
EPI_ISL_690053
EPI_ISL_684433
EPI_ISL_648623
EPI_ISL_685141
EPI_ISL_613451
EPI_ISL_436946
EPI_ISL_688742
EPI_ISL_524732
EPI_ISL_2894677
EPI_ISL_686747
EPI_ISL_689435
EPI_ISL_524463
EPI_ISL_475612
EPI_ISL_541004
EPI_ISL_687962
EPI_ISL_479899
EPI_ISL_688213
EPI_ISL_8311715
EPI_ISL_583450
EPI_ISL_5441465
EPI_ISL_684617
EPI_ISL_690012
EPI_ISL_686922
EPI_ISL_738194
EPI_ISL_872019
EPI_ISL_613559
EPI_ISL_480237
EPI_ISL_687348
EPI_ISL_1301562
EPI_ISL_686380
EPI_ISL_5441410
EPI_ISL_480189
EPI_ISL_648743
EPI_ISL_454508
EPI_ISL_687505
EPI_ISL_480043
EPI_ISL_452534
EPI_ISL_686819
EPI_ISL_691791
EPI_ISL_811166
EPI_ISL_687763
EPI_ISL_700156
EPI_ISL_689468
EPI_ISL_648614
EPI_ISL_686451
EPI_ISL_475634
EPI_ISL_5441409
EPI_ISL_690683
EPI_ISL_684959
EPI_ISL_535425
EPI_ISL_602843
EPI_ISL_684788
EPI_ISL_5441443
EPI_ISL_692643
EPI_ISL_2835387
EPI_ISL_1111414
EPI_ISL_722872
EPI_ISL_1111188
EPI_ISL_689631
EPI_ISL_1111164
EPI_ISL_687829
EPI_ISL_475580
EPI_ISL_427349
EPI_ISL_2322464
EPI_ISL_688169
EPI_ISL_509357
EPI_ISL_735331
EPI_ISL_495029
EPI_ISL_6316565
EPI_ISL_452337
EPI_ISL_690700
EPI_ISL_688100
EPI_ISL_687983
EPI_ISL_684386
EPI_ISL_424657
EPI_ISL_687294
EPI_ISL_451311
EPI_ISL_685854
EPI_ISL_690807
EPI_ISL_1301602
EPI_ISL_687905
EPI_ISL_688344
EPI_ISL_648073
EPI_ISL_689282
EPI_ISL_631701
EPI_ISL_687920
EPI_ISL_687116
EPI_ISL_690221
EPI_ISL_735400
EPI_ISL_691496
EPI_ISL_687995
EPI_ISL_684499
EPI_ISL_692289
EPI_ISL_690989
EPI_ISL_688458
EPI_ISL_539558
EPI_ISL_687346
EPI_ISL_686613
EPI_ISL_648074
EPI_ISL_684167
EPI_ISL_2015123
EPI_ISL_690855
EPI_ISL_1502844
EPI_ISL_455413
EPI_ISL_648632
EPI_ISL_689502
EPI_ISL_692078
EPI_ISL_5441546
EPI_ISL_689919
EPI_ISL_699904
EPI_ISL_514134
EPI_ISL_479617
EPI_ISL_636964
EPI_ISL_685756
EPI_ISL_689457
EPI_ISL_412964
EPI_ISL_691870
EPI_ISL_512979
EPI_ISL_685007
EPI_ISL_941990
EPI_ISL_751399
EPI_ISL_5441698
EPI_ISL_684581
EPI_ISL_602629
EPI_ISL_5441413
EPI_ISL_872012
EPI_ISL_542274
EPI_ISL_2835410
EPI_ISL_685826
EPI_ISL_480031
EPI_ISL_685925
EPI_ISL_862843
EPI_ISL_684408
EPI_ISL_542196
EPI_ISL_685403
EPI_ISL_450261
EPI_ISL_699997
EPI_ISL_804949
EPI_ISL_513054
EPI_ISL_685695
EPI_ISL_692348
EPI_ISL_687596
EPI_ISL_542341
EPI_ISL_687768
EPI_ISL_462447
EPI_ISL_648085
EPI_ISL_444995
EPI_ISL_690886
EPI_ISL_687491
EPI_ISL_541082
EPI_ISL_685474
EPI_ISL_689655
EPI_ISL_447794
EPI_ISL_542424
EPI_ISL_535529
EPI_ISL_610244
EPI_ISL_1018164
EPI_ISL_687426
EPI_ISL_837669
EPI_ISL_501249
EPI_ISL_690758
EPI_ISL_788978
EPI_ISL_2894769
EPI_ISL_686664
EPI_ISL_5441442
EPI_ISL_687038
EPI_ISL_691714
EPI_ISL_685772
EPI_ISL_416600
EPI_ISL_700078
EPI_ISL_538446
EPI_ISL_560607
EPI_ISL_444477
EPI_ISL_690754
EPI_ISL_5441511
EPI_ISL_688511
EPI_ISL_687343
EPI_ISL_687586
EPI_ISL_1040923
EPI_ISL_691609
EPI_ISL_685382
EPI_ISL_529800
EPI_ISL_684961
EPI_ISL_691565
EPI_ISL_602760
EPI_ISL_5199406
EPI_ISL_687323
EPI_ISL_495529
EPI_ISL_788974
EPI_ISL_699816
EPI_ISL_685303
EPI_ISL_444996
EPI_ISL_691757
EPI_ISL_653814
EPI_ISL_2276072
EPI_ISL_648762
EPI_ISL_686049
EPI_ISL_699675
EPI_ISL_689097
EPI_ISL_686003
EPI_ISL_2502647
EPI_ISL_535516
EPI_ISL_688667
EPI_ISL_688813
EPI_ISL_2694195
EPI_ISL_3138692
EPI_ISL_1859617
EPI_ISL_428355
EPI_ISL_685139
EPI_ISL_421505
EPI_ISL_831940
EPI_ISL_689641
EPI_ISL_685499
EPI_ISL_688687
EPI_ISL_451390
EPI_ISL_691038
EPI_ISL_690828
EPI_ISL_700248
EPI_ISL_686790
EPI_ISL_3088347
EPI_ISL_691233
EPI_ISL_447302
EPI_ISL_5441385
EPI_ISL_528997
EPI_ISL_636980
EPI_ISL_653818
EPI_ISL_602821
EPI_ISL_688371
EPI_ISL_688131
EPI_ISL_529967
EPI_ISL_687031
EPI_ISL_684281
EPI_ISL_501192
EPI_ISL_5441536
EPI_ISL_515877
EPI_ISL_690984
EPI_ISL_602758
EPI_ISL_2839240
EPI_ISL_6633743
EPI_ISL_513052
EPI_ISL_684175
EPI_ISL_444456
EPI_ISL_2894803
EPI_ISL_1502881
EPI_ISL_11229150
EPI_ISL_1111189
EPI_ISL_686750
EPI_ISL_735397
EPI_ISL_751422
EPI_ISL_476885
EPI_ISL_685535
EPI_ISL_475652
EPI_ISL_475692
EPI_ISL_688801
EPI_ISL_686299
EPI_ISL_1111068
EPI_ISL_515554
EPI_ISL_700018
EPI_ISL_942898
EPI_ISL_684853
EPI_ISL_687952
EPI_ISL_1301678
EPI_ISL_689403
EPI_ISL_451301
EPI_ISL_535432
EPI_ISL_490112
EPI_ISL_603155
EPI_ISL_421228
EPI_ISL_1040850
EPI_ISL_5441704
EPI_ISL_685360
EPI_ISL_593930
EPI_ISL_1443002
EPI_ISL_689265
EPI_ISL_687028
EPI_ISL_689267
EPI_ISL_513217
EPI_ISL_690596
EPI_ISL_686141
EPI_ISL_5441659
EPI_ISL_6316663
EPI_ISL_610162
EPI_ISL_692343
EPI_ISL_586533
EPI_ISL_687154
EPI_ISL_699830
EPI_ISL_447777
EPI_ISL_1007671
EPI_ISL_5441389
EPI_ISL_594118
EPI_ISL_685563
EPI_ISL_690905
EPI_ISL_5918419
EPI_ISL_690428
EPI_ISL_686192
EPI_ISL_492041
EPI_ISL_689396
EPI_ISL_837739
EPI_ISL_685516
EPI_ISL_862872
EPI_ISL_687605
EPI_ISL_2894777
EPI_ISL_690277
EPI_ISL_480140
EPI_ISL_495433
EPI_ISL_688011
EPI_ISL_542124
EPI_ISL_1502846
EPI_ISL_688955
EPI_ISL_480148
EPI_ISL_833392
EPI_ISL_684750
EPI_ISL_515881
EPI_ISL_688151
EPI_ISL_482704
EPI_ISL_2894670
EPI_ISL_837693
EPI_ISL_688536
EPI_ISL_735267
EPI_ISL_515523
EPI_ISL_560641
EPI_ISL_653916
EPI_ISL_542156
EPI_ISL_1797583
EPI_ISL_2693972
EPI_ISL_690212
EPI_ISL_475646
EPI_ISL_1543985
EPI_ISL_688047
EPI_ISL_688840
EPI_ISL_501217
EPI_ISL_509303
EPI_ISL_686892
EPI_ISL_776764
EPI_ISL_689825
EPI_ISL_941119
EPI_ISL_479942
EPI_ISL_692168
EPI_ISL_2779504
EPI_ISL_9159966
EPI_ISL_687445
EPI_ISL_685424
EPI_ISL_2894634
EPI_ISL_3716413
EPI_ISL_943574
EPI_ISL_648781
EPI_ISL_686881
EPI_ISL_480177
EPI_ISL_1255117
EPI_ISL_690658
EPI_ISL_475628
EPI_ISL_688299
EPI_ISL_691251
EPI_ISL_687418
EPI_ISL_689746
EPI_ISL_500570
EPI_ISL_684798
EPI_ISL_1111242
EPI_ISL_429853
EPI_ISL_692630
EPI_ISL_687303
EPI_ISL_684295
EPI_ISL_686711
EPI_ISL_513512
EPI_ISL_509263
EPI_ISL_5917706
EPI_ISL_686176
EPI_ISL_500542
EPI_ISL_5441390
EPI_ISL_1517400
EPI_ISL_5441412
EPI_ISL_437197
EPI_ISL_1111125
EPI_ISL_689368
EPI_ISL_623142
EPI_ISL_463290
EPI_ISL_430112
EPI_ISL_512899
EPI_ISL_7780442
EPI_ISL_940957
EPI_ISL_684297
EPI_ISL_529758
EPI_ISL_684239
EPI_ISL_691702
EPI_ISL_671434
EPI_ISL_685376
EPI_ISL_689541
EPI_ISL_688484
EPI_ISL_418648
EPI_ISL_699737
EPI_ISL_837789
EPI_ISL_516624
EPI_ISL_699684
EPI_ISL_512946
EPI_ISL_487334
EPI_ISL_688501
EPI_ISL_699782
EPI_ISL_534312
EPI_ISL_688664
EPI_ISL_486870
EPI_ISL_690652
EPI_ISL_1301713
EPI_ISL_940927
EPI_ISL_482582
EPI_ISL_751366
EPI_ISL_583464
EPI_ISL_684724
EPI_ISL_687529
EPI_ISL_699668
EPI_ISL_483842
EPI_ISL_1112976
EPI_ISL_685916
EPI_ISL_685900
EPI_ISL_437702
EPI_ISL_691132
EPI_ISL_689518
EPI_ISL_1040845
EPI_ISL_686755
EPI_ISL_689289
EPI_ISL_751420
EPI_ISL_688033
EPI_ISL_450321
EPI_ISL_687611
EPI_ISL_5143054
EPI_ISL_461486
EPI_ISL_476704
EPI_ISL_2501085
EPI_ISL_671438
EPI_ISL_10957375
EPI_ISL_691072
EPI_ISL_692500
EPI_ISL_3527832
EPI_ISL_454557
EPI_ISL_692231
EPI_ISL_693199
EPI_ISL_687901
EPI_ISL_2790807
EPI_ISL_688287
EPI_ISL_684648
EPI_ISL_631812
EPI_ISL_833155
EPI_ISL_691049
EPI_ISL_691139
EPI_ISL_687314
EPI_ISL_690784
EPI_ISL_515656
EPI_ISL_2015108
EPI_ISL_1014680
EPI_ISL_1018255
EPI_ISL_684160
EPI_ISL_2502630
EPI_ISL_574591
EPI_ISL_691167
EPI_ISL_686073
EPI_ISL_428672
EPI_ISL_602779
EPI_ISL_872092
EPI_ISL_2081905
EPI_ISL_688665
EPI_ISL_5687706
EPI_ISL_529018
EPI_ISL_509270
EPI_ISL_690048
EPI_ISL_688077
EPI_ISL_690748
EPI_ISL_11172655
EPI_ISL_479914
EPI_ISL_689745
EPI_ISL_689761
EPI_ISL_2835441
EPI_ISL_515645
EPI_ISL_497736
EPI_ISL_1404131
EPI_ISL_684729
EPI_ISL_436106
EPI_ISL_687607
EPI_ISL_690647
EPI_ISL_5441663
EPI_ISL_685520
EPI_ISL_648799
EPI_ISL_2877344
EPI_ISL_2894674
EPI_ISL_688123
EPI_ISL_1029961
EPI_ISL_475629
EPI_ISL_416572
EPI_ISL_685150
EPI_ISL_1018185
EPI_ISL_1112967
EPI_ISL_634984
EPI_ISL_631574
EPI_ISL_699713
EPI_ISL_480202
EPI_ISL_419311
EPI_ISL_692684
EPI_ISL_690650
EPI_ISL_586562
EPI_ISL_691356
EPI_ISL_495051
EPI_ISL_900730
EPI_ISL_1018130
EPI_ISL_6603670
EPI_ISL_751348
EPI_ISL_538461
EPI_ISL_513578
EPI_ISL_871985
EPI_ISL_686637
EPI_ISL_447592
EPI_ISL_1502842
EPI_ISL_6316646
EPI_ISL_513082
EPI_ISL_689348
EPI_ISL_524469
EPI_ISL_1018294
EPI_ISL_454507
EPI_ISL_460088
EPI_ISL_700107
EPI_ISL_1301714
EPI_ISL_699920
EPI_ISL_8986685
EPI_ISL_610234
EPI_ISL_515752
EPI_ISL_452334
EPI_ISL_431103
EPI_ISL_3664353
EPI_ISL_699686
EPI_ISL_685629
EPI_ISL_455341
EPI_ISL_524724
EPI_ISL_685607
EPI_ISL_2779524
EPI_ISL_525492
EPI_ISL_807153
EPI_ISL_1001044
EPI_ISL_4251931
EPI_ISL_1112985
EPI_ISL_529761
EPI_ISL_692357
EPI_ISL_456152
EPI_ISL_689589
EPI_ISL_539542
EPI_ISL_691118
EPI_ISL_1112977
EPI_ISL_956387
EPI_ISL_2081906
EPI_ISL_2835296
EPI_ISL_1301716
EPI_ISL_685093
EPI_ISL_690759
EPI_ISL_509327
EPI_ISL_852594
EPI_ISL_542378
EPI_ISL_686900
EPI_ISL_2835450
EPI_ISL_688233
EPI_ISL_688714
EPI_ISL_686970
EPI_ISL_512923
EPI_ISL_10957382
EPI_ISL_525481
EPI_ISL_940911
EPI_ISL_688356
EPI_ISL_602798
EPI_ISL_1018290
EPI_ISL_941143
EPI_ISL_685136
EPI_ISL_685121
EPI_ISL_687771
EPI_ISL_685351
EPI_ISL_691347
EPI_ISL_583453
EPI_ISL_491980
EPI_ISL_943577
EPI_ISL_416500
EPI_ISL_688574
EPI_ISL_685208
EPI_ISL_10397629
EPI_ISL_685022
EPI_ISL_861649
EPI_ISL_602701
EPI_ISL_684601
EPI_ISL_509319
EPI_ISL_5441598
EPI_ISL_2894656
EPI_ISL_576114
EPI_ISL_452509
EPI_ISL_469045
EPI_ISL_685509
EPI_ISL_903346
EPI_ISL_458089
EPI_ISL_685593
EPI_ISL_6595990
EPI_ISL_2877450
EPI_ISL_686960
EPI_ISL_689670
EPI_ISL_690161
EPI_ISL_574603
EPI_ISL_686445
EPI_ISL_941992
EPI_ISL_623130
EPI_ISL_985171
EPI_ISL_691263
EPI_ISL_688606
EPI_ISL_498183
EPI_ISL_690125
EPI_ISL_5934911
EPI_ISL_735318
EPI_ISL_690882
EPI_ISL_689550
EPI_ISL_576265
EPI_ISL_699770
EPI_ISL_686237
EPI_ISL_603138
EPI_ISL_687188
EPI_ISL_1039701
EPI_ISL_688874
EPI_ISL_3716562
EPI_ISL_688579
EPI_ISL_684950
EPI_ISL_5441530
EPI_ISL_535569
EPI_ISL_982182
EPI_ISL_690680
EPI_ISL_2835462
EPI_ISL_689587
EPI_ISL_5441433
EPI_ISL_685786
EPI_ISL_436721
EPI_ISL_687921
EPI_ISL_10957405
EPI_ISL_539568
EPI_ISL_689967
EPI_ISL_687282
EPI_ISL_689952
EPI_ISL_686355
EPI_ISL_837639
EPI_ISL_685283
EPI_ISL_687363
EPI_ISL_685274
EPI_ISL_735283
EPI_ISL_2877495
EPI_ISL_3758034
EPI_ISL_692621
EPI_ISL_685632
EPI_ISL_480274
EPI_ISL_447756
EPI_ISL_1111352
EPI_ISL_690724
EPI_ISL_685181
EPI_ISL_2894717
EPI_ISL_605804
EPI_ISL_513560
EPI_ISL_5441569
EPI_ISL_692476
EPI_ISL_583459
EPI_ISL_685845
EPI_ISL_872632
EPI_ISL_689765
EPI_ISL_691095
EPI_ISL_486821
EPI_ISL_422418
EPI_ISL_1111197
EPI_ISL_2877312
EPI_ISL_690473
EPI_ISL_513541
EPI_ISL_515847
EPI_ISL_613423
EPI_ISL_447736
EPI_ISL_574617
EPI_ISL_692732
EPI_ISL_700253
EPI_ISL_685439
EPI_ISL_688956
EPI_ISL_614312
EPI_ISL_1301618
EPI_ISL_2894686
EPI_ISL_689684
EPI_ISL_735280
EPI_ISL_688738
EPI_ISL_482765
EPI_ISL_862651
EPI_ISL_690010
EPI_ISL_692528
EPI_ISL_8725404
EPI_ISL_5196741
EPI_ISL_685365
EPI_ISL_444022
EPI_ISL_691948
EPI_ISL_751410
EPI_ISL_1040045
EPI_ISL_447251
EPI_ISL_498109
EPI_ISL_691337
EPI_ISL_1098839
EPI_ISL_476574
EPI_ISL_691434
EPI_ISL_1301569
EPI_ISL_418991
EPI_ISL_444998
EPI_ISL_480175
EPI_ISL_602674
EPI_ISL_2877472
EPI_ISL_2015114
EPI_ISL_613431
EPI_ISL_415154
EPI_ISL_2710849
EPI_ISL_690359
EPI_ISL_685793
EPI_ISL_837781
EPI_ISL_2877418
EPI_ISL_455352
EPI_ISL_582132
EPI_ISL_437460
EPI_ISL_690868
EPI_ISL_700325
EPI_ISL_728155
EPI_ISL_691797
EPI_ISL_691248
EPI_ISL_602835
EPI_ISL_574618
EPI_ISL_5944579
EPI_ISL_468774
EPI_ISL_687443
EPI_ISL_688983
EPI_ISL_515831
EPI_ISL_700069
EPI_ISL_483864
EPI_ISL_538476
EPI_ISL_482761
EPI_ISL_940913
EPI_ISL_691903
EPI_ISL_535469
EPI_ISL_1502843
EPI_ISL_837715
EPI_ISL_688754
EPI_ISL_1111108
EPI_ISL_480007
EPI_ISL_687773
EPI_ISL_614265
EPI_ISL_691504
EPI_ISL_890186
EPI_ISL_512895
EPI_ISL_837766
EPI_ISL_686738
EPI_ISL_574595
EPI_ISL_524759
EPI_ISL_687606
EPI_ISL_796032
EPI_ISL_509320
EPI_ISL_480094
EPI_ISL_445082
EPI_ISL_684374
EPI_ISL_690881
EPI_ISL_2009172
EPI_ISL_687239
EPI_ISL_515694
EPI_ISL_735343
EPI_ISL_1301645
EPI_ISL_513019
EPI_ISL_2877475
EPI_ISL_962535
EPI_ISL_690865
EPI_ISL_686029
EPI_ISL_479507
EPI_ISL_688325
EPI_ISL_684503
EPI_ISL_457730
EPI_ISL_692076
EPI_ISL_2226216
EPI_ISL_691114
EPI_ISL_689431
EPI_ISL_529752
EPI_ISL_688852
EPI_ISL_831474
EPI_ISL_690847
EPI_ISL_689925
EPI_ISL_686414
EPI_ISL_1014687
EPI_ISL_572386
EPI_ISL_689414
EPI_ISL_6582769
EPI_ISL_5441436
EPI_ISL_515759
EPI_ISL_602803
EPI_ISL_515964
EPI_ISL_687200
EPI_ISL_687837
EPI_ISL_512963
EPI_ISL_689236
EPI_ISL_684668
EPI_ISL_690953
EPI_ISL_687375
EPI_ISL_2839284
EPI_ISL_2877422
EPI_ISL_2835380
EPI_ISL_684580
EPI_ISL_483571
EPI_ISL_495418
EPI_ISL_6661895
EPI_ISL_862840
EPI_ISL_1063526
EPI_ISL_486408
EPI_ISL_2877334
EPI_ISL_648080
EPI_ISL_691895
EPI_ISL_872025
EPI_ISL_685108
EPI_ISL_692029
EPI_ISL_690850
EPI_ISL_691111
EPI_ISL_495048
EPI_ISL_686768
EPI_ISL_2894818
EPI_ISL_1113007
EPI_ISL_692153
EPI_ISL_686962
EPI_ISL_516762
EPI_ISL_689644
EPI_ISL_483845
EPI_ISL_686763
EPI_ISL_735396
EPI_ISL_2835446
EPI_ISL_509345
EPI_ISL_900706
EPI_ISL_514606
EPI_ISL_686833
EPI_ISL_480185
EPI_ISL_2835451
EPI_ISL_514138
EPI_ISL_1301663
EPI_ISL_2894696
EPI_ISL_509388
EPI_ISL_482719
EPI_ISL_582131
EPI_ISL_688703
EPI_ISL_686250
EPI_ISL_2835383
EPI_ISL_691259
EPI_ISL_692041
EPI_ISL_539805
EPI_ISL_1039702
EPI_ISL_690060
EPI_ISL_602742
EPI_ISL_648681
EPI_ISL_648816
EPI_ISL_690688
EPI_ISL_692560
EPI_ISL_2285126
EPI_ISL_535502
EPI_ISL_684263
EPI_ISL_513158
EPI_ISL_685675
EPI_ISL_602832
EPI_ISL_689297
EPI_ISL_447802
EPI_ISL_454527
EPI_ISL_688504
EPI_ISL_539815
EPI_ISL_699676
EPI_ISL_1532301
EPI_ISL_583899
EPI_ISL_962558
EPI_ISL_690513
EPI_ISL_738243
EPI_ISL_690474
EPI_ISL_690411
EPI_ISL_687511
EPI_ISL_5441469
EPI_ISL_2877451
EPI_ISL_688081
EPI_ISL_2692904
EPI_ISL_480128
EPI_ISL_528921
EPI_ISL_700247
EPI_ISL_1111107
EPI_ISL_6591001
EPI_ISL_692074
EPI_ISL_688201
EPI_ISL_700268
EPI_ISL_862613
EPI_ISL_418234
EPI_ISL_682273
EPI_ISL_811173
EPI_ISL_686751
EPI_ISL_685395
EPI_ISL_2958740
EPI_ISL_687712
EPI_ISL_861665
EPI_ISL_9509907
EPI_ISL_684363
EPI_ISL_685336
EPI_ISL_455461
EPI_ISL_2894831
EPI_ISL_586540
EPI_ISL_690579
EPI_ISL_468798
EPI_ISL_498085
EPI_ISL_685945
EPI_ISL_690580
EPI_ISL_735340
EPI_ISL_686439
EPI_ISL_5441365
EPI_ISL_2015117
EPI_ISL_686694
EPI_ISL_459882
EPI_ISL_689110
EPI_ISL_602659
EPI_ISL_501167
EPI_ISL_479989
EPI_ISL_546935
EPI_ISL_1112969
EPI_ISL_900711
EPI_ISL_515745
EPI_ISL_689895
EPI_ISL_688152
EPI_ISL_602770
EPI_ISL_2710850
EPI_ISL_487332
EPI_ISL_429852
EPI_ISL_3716551
EPI_ISL_468591
EPI_ISL_689167
EPI_ISL_438139
EPI_ISL_508862
EPI_ISL_685671
EPI_ISL_759959
EPI_ISL_687839
EPI_ISL_690237
EPI_ISL_684435
EPI_ISL_686505
EPI_ISL_956392
EPI_ISL_687389
EPI_ISL_501180
EPI_ISL_5973838
EPI_ISL_1797598
EPI_ISL_469024
EPI_ISL_455023
EPI_ISL_7780443
EPI_ISL_475034
EPI_ISL_631577
EPI_ISL_483874
EPI_ISL_9159790
EPI_ISL_940967
EPI_ISL_687887
EPI_ISL_1111245
EPI_ISL_1111268
EPI_ISL_452359
EPI_ISL_692087
EPI_ISL_700298
EPI_ISL_689480
EPI_ISL_688326
EPI_ISL_687195
EPI_ISL_686641
EPI_ISL_687143
EPI_ISL_414636
EPI_ISL_528700
EPI_ISL_491992
EPI_ISL_837625
EPI_ISL_688603
EPI_ISL_420049
EPI_ISL_804975
EPI_ISL_688632
EPI_ISL_686475
EPI_ISL_692028
EPI_ISL_751373
EPI_ISL_689320
EPI_ISL_690236
EPI_ISL_512912
EPI_ISL_542260
EPI_ISL_613435
EPI_ISL_5918344
EPI_ISL_687844
EPI_ISL_685394
EPI_ISL_692474
EPI_ISL_480131
EPI_ISL_539500
EPI_ISL_1014681
EPI_ISL_602693
EPI_ISL_631769
EPI_ISL_419233
EPI_ISL_450280
EPI_ISL_688654
EPI_ISL_688316
EPI_ISL_692562
EPI_ISL_689799
EPI_ISL_518010
EPI_ISL_688222
EPI_ISL_5441667
EPI_ISL_688720
EPI_ISL_691533
EPI_ISL_495067
EPI_ISL_685223
EPI_ISL_686479
EPI_ISL_700138
EPI_ISL_685867
EPI_ISL_2894755
EPI_ISL_687358
EPI_ISL_685167
EPI_ISL_837701
EPI_ISL_419709
EPI_ISL_686054
EPI_ISL_677744
EPI_ISL_610238
EPI_ISL_940963
EPI_ISL_685127
EPI_ISL_482677
EPI_ISL_526223
EPI_ISL_691210
EPI_ISL_516984
EPI_ISL_2671835
EPI_ISL_684441
EPI_ISL_527870
EPI_ISL_691156
EPI_ISL_459934
EPI_ISL_509260
EPI_ISL_690328
EPI_ISL_690802
EPI_ISL_684803
EPI_ISL_509365
EPI_ISL_500547
EPI_ISL_5687702
EPI_ISL_690022
EPI_ISL_574615
EPI_ISL_686718
EPI_ISL_3716646
EPI_ISL_5918359
EPI_ISL_692569
EPI_ISL_492019
EPI_ISL_5918295
EPI_ISL_900727
EPI_ISL_452350
EPI_ISL_684851
EPI_ISL_691875
EPI_ISL_2364493
EPI_ISL_460091
EPI_ISL_837805
EPI_ISL_2835382
EPI_ISL_660168
EPI_ISL_443278
EPI_ISL_513163
EPI_ISL_690667
EPI_ISL_476882
EPI_ISL_2779399
EPI_ISL_534340
EPI_ISL_684834
EPI_ISL_447780
EPI_ISL_690199
EPI_ISL_2015142
EPI_ISL_5687725
EPI_ISL_751409
EPI_ISL_602633
EPI_ISL_613422
EPI_ISL_6316660
EPI_ISL_687079
EPI_ISL_5441457
EPI_ISL_603148
EPI_ISL_5934921
EPI_ISL_684114
EPI_ISL_5441543
EPI_ISL_445000
EPI_ISL_691247
EPI_ISL_689134
EPI_ISL_685911
EPI_ISL_686648
EPI_ISL_699863
EPI_ISL_2779423
EPI_ISL_479546
EPI_ISL_479929
EPI_ISL_689158
EPI_ISL_700089
EPI_ISL_690056
EPI_ISL_447297
EPI_ISL_689703
EPI_ISL_9585218
EPI_ISL_792109
EPI_ISL_538464
EPI_ISL_515787
EPI_ISL_685361
EPI_ISL_686462
EPI_ISL_524761
EPI_ISL_2791010
EPI_ISL_687576
EPI_ISL_900713
EPI_ISL_689666
EPI_ISL_648746
EPI_ISL_2894685
EPI_ISL_9159626
EPI_ISL_3716505
EPI_ISL_2790852
EPI_ISL_437487
EPI_ISL_955239
EPI_ISL_7780438
EPI_ISL_528811
EPI_ISL_692006
EPI_ISL_735268
EPI_ISL_687179
EPI_ISL_685479
EPI_ISL_513129
EPI_ISL_689475
EPI_ISL_687967
EPI_ISL_692709
EPI_ISL_500555
EPI_ISL_9159722
EPI_ISL_2790887
EPI_ISL_9579586
EPI_ISL_689898
EPI_ISL_5917661
EPI_ISL_1111237
EPI_ISL_687010
EPI_ISL_690814
EPI_ISL_480059
EPI_ISL_687328
EPI_ISL_1018233
EPI_ISL_2877311
EPI_ISL_690657
EPI_ISL_648789
EPI_ISL_648724
EPI_ISL_691127
EPI_ISL_690514
EPI_ISL_691090
EPI_ISL_685374
EPI_ISL_1018168
EPI_ISL_10657511
EPI_ISL_691165
EPI_ISL_4899863
EPI_ISL_3266919
EPI_ISL_684189
EPI_ISL_535522
EPI_ISL_837672
EPI_ISL_476148
EPI_ISL_455438
EPI_ISL_8311732
EPI_ISL_2790811
EPI_ISL_690047
EPI_ISL_11229658
EPI_ISL_648658
EPI_ISL_2791003
EPI_ISL_2443763
EPI_ISL_735305
EPI_ISL_684602
EPI_ISL_689023
EPI_ISL_2779445
EPI_ISL_688854
EPI_ISL_444465
EPI_ISL_688160
EPI_ISL_513149
EPI_ISL_691335
EPI_ISL_689492
EPI_ISL_560585
EPI_ISL_737201
EPI_ISL_444476
EPI_ISL_861646
EPI_ISL_686350
EPI_ISL_450278
EPI_ISL_3332727
EPI_ISL_687569
EPI_ISL_690191
EPI_ISL_542423
EPI_ISL_941999
EPI_ISL_862654
EPI_ISL_495457
EPI_ISL_689768
EPI_ISL_6582796
EPI_ISL_539511
EPI_ISL_513073
EPI_ISL_2958742
EPI_ISL_1111174
EPI_ISL_684426
EPI_ISL_877128
EPI_ISL_700201
EPI_ISL_535547
EPI_ISL_684646
EPI_ISL_687523
EPI_ISL_686804
EPI_ISL_2693675
EPI_ISL_422410
EPI_ISL_691942
EPI_ISL_654881
EPI_ISL_648657
EPI_ISL_687205
EPI_ISL_5687715
EPI_ISL_691236
EPI_ISL_690204
EPI_ISL_687441
EPI_ISL_685408
EPI_ISL_471417
EPI_ISL_648048
EPI_ISL_688869
EPI_ISL_5441510
EPI_ISL_535499
EPI_ISL_10957368
EPI_ISL_691286
EPI_ISL_687108
EPI_ISL_560600
EPI_ISL_690041
EPI_ISL_1007667
EPI_ISL_1063494
EPI_ISL_513117
EPI_ISL_637109
EPI_ISL_687907
EPI_ISL_684179
EPI_ISL_535458
EPI_ISL_900694
EPI_ISL_699948
EPI_ISL_690478
EPI_ISL_574608
EPI_ISL_804965
EPI_ISL_444486
EPI_ISL_692715
EPI_ISL_690719
EPI_ISL_689716
EPI_ISL_751363
EPI_ISL_422407
EPI_ISL_648756
EPI_ISL_526232
EPI_ISL_5918408
EPI_ISL_5441363
EPI_ISL_499083
EPI_ISL_689094
EPI_ISL_5524288
EPI_ISL_685440
EPI_ISL_479936
EPI_ISL_2894827
EPI_ISL_684713
EPI_ISL_1111165
EPI_ISL_688728
EPI_ISL_2835415
EPI_ISL_631797
EPI_ISL_684840
EPI_ISL_523957
EPI_ISL_685824
EPI_ISL_1972893
EPI_ISL_686142
EPI_ISL_689177
EPI_ISL_477193
EPI_ISL_691793
EPI_ISL_684667
EPI_ISL_613421
EPI_ISL_455333
EPI_ISL_479940
EPI_ISL_685248
EPI_ISL_686634
EPI_ISL_690751
EPI_ISL_689665
EPI_ISL_3088351
EPI_ISL_699682
EPI_ISL_2877488
EPI_ISL_833504
EPI_ISL_686368
EPI_ISL_692280
EPI_ISL_684838
EPI_ISL_418800
EPI_ISL_648817
EPI_ISL_495044
EPI_ISL_685859
EPI_ISL_480147
EPI_ISL_779704
EPI_ISL_482710
EPI_ISL_487308
EPI_ISL_690378
EPI_ISL_468780
EPI_ISL_691057
EPI_ISL_687009
EPI_ISL_2790876
EPI_ISL_686513
EPI_ISL_732559
EPI_ISL_685056
EPI_ISL_430089
EPI_ISL_692145
EPI_ISL_509315
EPI_ISL_692223
EPI_ISL_541385
EPI_ISL_692215
EPI_ISL_689697
EPI_ISL_451659
EPI_ISL_542248
EPI_ISL_1018312
EPI_ISL_2968053
EPI_ISL_699832
EPI_ISL_862625
EPI_ISL_689164
EPI_ISL_480149
EPI_ISL_1289436
EPI_ISL_687401
EPI_ISL_690485
EPI_ISL_6316668
EPI_ISL_689301
EPI_ISL_421190
EPI_ISL_507274
EPI_ISL_685973
EPI_ISL_507294
EPI_ISL_459872
EPI_ISL_586569
EPI_ISL_684837
EPI_ISL_1111071
EPI_ISL_509353
EPI_ISL_515789
EPI_ISL_689135
EPI_ISL_509247
EPI_ISL_4496576
EPI_ISL_690854
EPI_ISL_1469668
EPI_ISL_685896
EPI_ISL_687926
EPI_ISL_7054620
EPI_ISL_837629
EPI_ISL_689230
EPI_ISL_689842
EPI_ISL_2790845
EPI_ISL_1129218
EPI_ISL_408431
EPI_ISL_416587
EPI_ISL_690467
EPI_ISL_539806
EPI_ISL_686915
EPI_ISL_458139
EPI_ISL_684432
EPI_ISL_687366
EPI_ISL_692568
EPI_ISL_686708
EPI_ISL_686835
EPI_ISL_691578
EPI_ISL_690833
EPI_ISL_688310
EPI_ISL_3716502
EPI_ISL_687498
EPI_ISL_690357
EPI_ISL_452344
EPI_ISL_700118
EPI_ISL_685590
EPI_ISL_689862
EPI_ISL_1112958
EPI_ISL_689358
EPI_ISL_501189
EPI_ISL_955256
EPI_ISL_542234
EPI_ISL_454867
EPI_ISL_5918390
EPI_ISL_636477
EPI_ISL_509361
EPI_ISL_437753
EPI_ISL_700046
EPI_ISL_685633
EPI_ISL_684660
EPI_ISL_691717
EPI_ISL_2894642
EPI_ISL_684372
EPI_ISL_687090
EPI_ISL_686949
EPI_ISL_692689
EPI_ISL_689534
EPI_ISL_2710868
EPI_ISL_688975
EPI_ISL_1527376
EPI_ISL_9823343
EPI_ISL_5934912
EPI_ISL_2835466
EPI_ISL_1752498
EPI_ISL_2710825
EPI_ISL_428229
EPI_ISL_524745
EPI_ISL_811175
EPI_ISL_451151
EPI_ISL_2894830
EPI_ISL_451302
EPI_ISL_515736
EPI_ISL_480240
EPI_ISL_689209
EPI_ISL_602736
EPI_ISL_602669
EPI_ISL_1113003
EPI_ISL_685362
EPI_ISL_684126
EPI_ISL_685191
EPI_ISL_516938
EPI_ISL_8311707
EPI_ISL_480789
EPI_ISL_513524
EPI_ISL_690131
EPI_ISL_525640
EPI_ISL_940954
EPI_ISL_685000
EPI_ISL_690789
EPI_ISL_686187
EPI_ISL_687049
EPI_ISL_688114
EPI_ISL_515760
EPI_ISL_418227
EPI_ISL_684666
EPI_ISL_684392
EPI_ISL_692044
EPI_ISL_686692
EPI_ISL_11172704
EPI_ISL_685368
EPI_ISL_689710
EPI_ISL_690050
EPI_ISL_685886
EPI_ISL_515559
EPI_ISL_527869
EPI_ISL_515705
EPI_ISL_690113
EPI_ISL_833503
EPI_ISL_686840
EPI_ISL_862649
EPI_ISL_687672
EPI_ISL_566077
EPI_ISL_685363
EPI_ISL_802738
EPI_ISL_476814
EPI_ISL_648683
EPI_ISL_692152
EPI_ISL_468149
EPI_ISL_686662
EPI_ISL_648079
EPI_ISL_427371
EPI_ISL_684378
EPI_ISL_684715
EPI_ISL_528821
EPI_ISL_691682
EPI_ISL_529723
EPI_ISL_416597
EPI_ISL_684989
EPI_ISL_955142
EPI_ISL_1112953
EPI_ISL_692270
EPI_ISL_718221
EPI_ISL_479918
EPI_ISL_491444
EPI_ISL_685937
EPI_ISL_648630
EPI_ISL_5918382
EPI_ISL_687894
EPI_ISL_462448
EPI_ISL_1701311
EPI_ISL_486815
EPI_ISL_688051
EPI_ISL_699803
EPI_ISL_687525
EPI_ISL_688709
EPI_ISL_479897
EPI_ISL_685250
EPI_ISL_509223
EPI_ISL_538436
EPI_ISL_684832
EPI_ISL_685863
EPI_ISL_3252972
EPI_ISL_2835368
EPI_ISL_688087
EPI_ISL_677740
EPI_ISL_498071
EPI_ISL_5441621
EPI_ISL_5917663
EPI_ISL_685054
EPI_ISL_687691
EPI_ISL_686182
EPI_ISL_5918322
EPI_ISL_686364
EPI_ISL_700279
EPI_ISL_692067
EPI_ISL_690168
EPI_ISL_512981
EPI_ISL_1797575
EPI_ISL_5441446
EPI_ISL_686842
EPI_ISL_685188
EPI_ISL_685908
EPI_ISL_2894744
EPI_ISL_1111194
EPI_ISL_1139060
EPI_ISL_1289446
EPI_ISL_602632
EPI_ISL_1111101
EPI_ISL_6490468
EPI_ISL_837628
EPI_ISL_1111248
EPI_ISL_688279
EPI_ISL_686040
EPI_ISL_455315
EPI_ISL_420052
EPI_ISL_688945
EPI_ISL_516804
EPI_ISL_687320
EPI_ISL_444484
EPI_ISL_690339
EPI_ISL_687417
EPI_ISL_535553
EPI_ISL_691067
EPI_ISL_735337
EPI_ISL_529791
EPI_ISL_686478
EPI_ISL_455709
EPI_ISL_984244
EPI_ISL_690712
EPI_ISL_471647
EPI_ISL_648682
EPI_ISL_690659
EPI_ISL_576279
EPI_ISL_501176
EPI_ISL_1139053
EPI_ISL_687659
EPI_ISL_1301633
EPI_ISL_513180
EPI_ISL_692507
EPI_ISL_686093
EPI_ISL_686328
EPI_ISL_539524
EPI_ISL_1469799
EPI_ISL_684251
EPI_ISL_685045
EPI_ISL_690005
EPI_ISL_560581
EPI_ISL_512987
EPI_ISL_529794
EPI_ISL_690946
EPI_ISL_700067
EPI_ISL_686696
EPI_ISL_735421
EPI_ISL_686278
EPI_ISL_1018166
EPI_ISL_3050814
EPI_ISL_686011
EPI_ISL_1007668
EPI_ISL_10657533
EPI_ISL_689406
EPI_ISL_688915
EPI_ISL_689742
EPI_ISL_528995
EPI_ISL_2877461
EPI_ISL_514615
EPI_ISL_2015131
EPI_ISL_467040
EPI_ISL_526688
EPI_ISL_586565
EPI_ISL_455020
EPI_ISL_535562
EPI_ISL_586529
EPI_ISL_684887
EPI_ISL_456147
EPI_ISL_529741
EPI_ISL_690599
EPI_ISL_688751
EPI_ISL_479509
EPI_ISL_2835358
EPI_ISL_687797
EPI_ISL_475602
EPI_ISL_2779454
EPI_ISL_451376
EPI_ISL_686828
EPI_ISL_691345
EPI_ISL_689148
EPI_ISL_687345
EPI_ISL_516778
EPI_ISL_513133
EPI_ISL_687974
EPI_ISL_482690
EPI_ISL_450725
EPI_ISL_479932
EPI_ISL_684438
EPI_ISL_9159865
EPI_ISL_2877463
EPI_ISL_889363
EPI_ISL_684365
EPI_ISL_686166
EPI_ISL_603150
EPI_ISL_538458
EPI_ISL_688902
EPI_ISL_6633694
EPI_ISL_685369
EPI_ISL_692675
EPI_ISL_685808
EPI_ISL_613546
EPI_ISL_513114
EPI_ISL_602415
EPI_ISL_5441506
EPI_ISL_495541
EPI_ISL_687785
EPI_ISL_447796
EPI_ISL_614396
EPI_ISL_2285155
EPI_ISL_542425
EPI_ISL_515641
EPI_ISL_479818
EPI_ISL_11172658
EPI_ISL_689472
EPI_ISL_700189
EPI_ISL_648067
EPI_ISL_1111100
EPI_ISL_685644
EPI_ISL_691460
EPI_ISL_689077
EPI_ISL_688095
EPI_ISL_470902
EPI_ISL_685051
EPI_ISL_417185
EPI_ISL_542289
EPI_ISL_804951
EPI_ISL_1180250
EPI_ISL_861650
EPI_ISL_452208
EPI_ISL_700065
EPI_ISL_539526
EPI_ISL_455436
EPI_ISL_648046
EPI_ISL_2690146
EPI_ISL_692005
EPI_ISL_682262
EPI_ISL_5944677
EPI_ISL_688686
EPI_ISL_454531
EPI_ISL_941125
EPI_ISL_495414
EPI_ISL_735416
EPI_ISL_685103
EPI_ISL_692116
EPI_ISL_513042
EPI_ISL_689796
EPI_ISL_416494
EPI_ISL_699732
EPI_ISL_691153
EPI_ISL_691787
EPI_ISL_687546
EPI_ISL_687677
EPI_ISL_535431
EPI_ISL_471543
EPI_ISL_515565
EPI_ISL_2894762
EPI_ISL_1040042
EPI_ISL_447545
EPI_ISL_512917
EPI_ISL_421235
EPI_ISL_688426
EPI_ISL_689285
EPI_ISL_610227
EPI_ISL_1196286
EPI_ISL_692331
EPI_ISL_689651
EPI_ISL_688198
EPI_ISL_688889
EPI_ISL_428356
EPI_ISL_613434
EPI_ISL_2958723
EPI_ISL_688276
EPI_ISL_689460
EPI_ISL_684274
EPI_ISL_451326
EPI_ISL_631695
EPI_ISL_10957385
EPI_ISL_2835492
EPI_ISL_513527
EPI_ISL_699919
EPI_ISL_691965
EPI_ISL_1111417
EPI_ISL_837661
EPI_ISL_5917713
EPI_ISL_693237
EPI_ISL_1113039
EPI_ISL_686886
EPI_ISL_688791
EPI_ISL_788959
EPI_ISL_8311717
EPI_ISL_687369
EPI_ISL_5441458
EPI_ISL_687927
EPI_ISL_513171
EPI_ISL_524738
EPI_ISL_1091786
EPI_ISL_6590999
EPI_ISL_686895
EPI_ISL_690885
EPI_ISL_2877338
EPI_ISL_515744
EPI_ISL_677759
EPI_ISL_5944554
EPI_ISL_700192
EPI_ISL_690178
EPI_ISL_529797
EPI_ISL_685650
EPI_ISL_691950
EPI_ISL_685549
EPI_ISL_560612
EPI_ISL_689033
EPI_ISL_690163
EPI_ISL_688767
EPI_ISL_684785
EPI_ISL_1819072
EPI_ISL_692589
EPI_ISL_691225
EPI_ISL_5441694
EPI_ISL_2692908
EPI_ISL_690188
EPI_ISL_5441420
EPI_ISL_685508
EPI_ISL_692670
EPI_ISL_541352
EPI_ISL_692293
EPI_ISL_942010
EPI_ISL_498077
EPI_ISL_480166
EPI_ISL_985175
EPI_ISL_437470
EPI_ISL_688292
EPI_ISL_2839299
EPI_ISL_690215
EPI_ISL_476877
EPI_ISL_687515
EPI_ISL_2877438
EPI_ISL_692088
EPI_ISL_648804
EPI_ISL_4251927
EPI_ISL_686204
EPI_ISL_690415
EPI_ISL_941984
EPI_ISL_684227
EPI_ISL_732557
EPI_ISL_686107
EPI_ISL_437761
EPI_ISL_692641
EPI_ISL_5918388
EPI_ISL_1301587
EPI_ISL_692491
EPI_ISL_524800
EPI_ISL_8311738
EPI_ISL_735333
EPI_ISL_435050
EPI_ISL_648758
EPI_ISL_476871
EPI_ISL_454561
EPI_ISL_631558
EPI_ISL_515542
EPI_ISL_1797554
EPI_ISL_700011
EPI_ISL_535430
EPI_ISL_688290
EPI_ISL_539527
EPI_ISL_471416
EPI_ISL_491982
EPI_ISL_686111
EPI_ISL_684149
EPI_ISL_689810
EPI_ISL_1301553
EPI_ISL_602744
EPI_ISL_483865
EPI_ISL_690979
EPI_ISL_6582823
EPI_ISL_684255
EPI_ISL_479538
EPI_ISL_451371
EPI_ISL_686727
EPI_ISL_582680
EPI_ISL_528385
EPI_ISL_560642
EPI_ISL_692097
EPI_ISL_515832
EPI_ISL_688463
EPI_ISL_479526
EPI_ISL_6316585
EPI_ISL_861639
EPI_ISL_480110
EPI_ISL_959283
EPI_ISL_687025
EPI_ISL_691365
EPI_ISL_684779
EPI_ISL_692144
EPI_ISL_837635
EPI_ISL_684977
EPI_ISL_872097
EPI_ISL_498097
EPI_ISL_452357
EPI_ISL_566082
EPI_ISL_539781
EPI_ISL_463748
EPI_ISL_689490
EPI_ISL_482695
EPI_ISL_1018153
EPI_ISL_6582812
EPI_ISL_2015098
EPI_ISL_527860
EPI_ISL_648808
EPI_ISL_2835305
EPI_ISL_631867
EPI_ISL_2894791
EPI_ISL_690949
EPI_ISL_631606
EPI_ISL_684855
EPI_ISL_685466
EPI_ISL_6316842
EPI_ISL_535555
EPI_ISL_687204
EPI_ISL_692240
EPI_ISL_5687709
EPI_ISL_687594
EPI_ISL_450324
EPI_ISL_515874
EPI_ISL_833493
EPI_ISL_461490
EPI_ISL_483832
EPI_ISL_687063
EPI_ISL_529784
EPI_ISL_5441526
EPI_ISL_686388
EPI_ISL_496548
EPI_ISL_443266
EPI_ISL_9509904
EPI_ISL_687257
EPI_ISL_688150
EPI_ISL_437463
EPI_ISL_684598
EPI_ISL_420058
EPI_ISL_699706
EPI_ISL_5441625
EPI_ISL_542225
EPI_ISL_685880
EPI_ISL_542337
EPI_ISL_687680
EPI_ISL_690486
EPI_ISL_648667
EPI_ISL_688523
EPI_ISL_491092
EPI_ISL_872091
EPI_ISL_648068
EPI_ISL_2779419
EPI_ISL_689109
EPI_ISL_542199
EPI_ISL_1502834
EPI_ISL_5143046
EPI_ISL_2779470
EPI_ISL_700190
EPI_ISL_538494
EPI_ISL_964879
EPI_ISL_691206
EPI_ISL_728208
EPI_ISL_685013
EPI_ISL_685743
EPI_ISL_3023833
EPI_ISL_688994
EPI_ISL_684170
EPI_ISL_837692
EPI_ISL_548966
EPI_ISL_691085
EPI_ISL_542280
EPI_ISL_690824
EPI_ISL_837617
EPI_ISL_831645
EPI_ISL_738122
EPI_ISL_480152
EPI_ISL_913914
EPI_ISL_496571
EPI_ISL_688166
EPI_ISL_492042
EPI_ISL_684218
EPI_ISL_6582798
EPI_ISL_512955
EPI_ISL_1532300
EPI_ISL_479883
EPI_ISL_2877328
EPI_ISL_687801
EPI_ISL_1111391
EPI_ISL_735411
EPI_ISL_961780
EPI_ISL_513098
EPI_ISL_689315
EPI_ISL_6316705
EPI_ISL_5143059
EPI_ISL_900720
EPI_ISL_691966
EPI_ISL_483846
EPI_ISL_447308
EPI_ISL_688148
EPI_ISL_689013
EPI_ISL_837675
EPI_ISL_684232
EPI_ISL_513123
EPI_ISL_941109
EPI_ISL_462478
EPI_ISL_687084
EPI_ISL_689244
EPI_ISL_495059
EPI_ISL_691315
EPI_ISL_9509912
EPI_ISL_5441414
EPI_ISL_686974
EPI_ISL_685729
EPI_ISL_1111200
EPI_ISL_684540
EPI_ISL_943590
EPI_ISL_691214
EPI_ISL_684326
EPI_ISL_613708
EPI_ISL_689736
EPI_ISL_699871
EPI_ISL_685058
EPI_ISL_602840
EPI_ISL_700297
EPI_ISL_687882
EPI_ISL_412983
EPI_ISL_479974
EPI_ISL_692480
EPI_ISL_688024
EPI_ISL_691862
EPI_ISL_940932
EPI_ISL_490202
EPI_ISL_685742
EPI_ISL_492020
EPI_ISL_1139067
EPI_ISL_5441616
EPI_ISL_735274
EPI_ISL_496549
EPI_ISL_862597
EPI_ISL_687431
EPI_ISL_792105
EPI_ISL_1752509
EPI_ISL_688253
EPI_ISL_542384
EPI_ISL_476022
EPI_ISL_1069193
EPI_ISL_1018209
EPI_ISL_684915
EPI_ISL_1301615
EPI_ISL_483038
EPI_ISL_5441500
EPI_ISL_514597
EPI_ISL_408480
EPI_ISL_686132
EPI_ISL_684873
EPI_ISL_2877412
EPI_ISL_833500
EPI_ISL_691932
EPI_ISL_691810
EPI_ISL_692334
EPI_ISL_4251941
EPI_ISL_3138688
EPI_ISL_2835454
EPI_ISL_686048
EPI_ISL_689437
EPI_ISL_648069
EPI_ISL_9159851
EPI_ISL_2790802
EPI_ISL_498082
EPI_ISL_2958734
EPI_ISL_542130
EPI_ISL_707939
EPI_ISL_833153
EPI_ISL_687998
EPI_ISL_495020
EPI_ISL_688432
EPI_ISL_692160
EPI_ISL_685222
EPI_ISL_689698
EPI_ISL_421275
EPI_ISL_862837
EPI_ISL_422415
EPI_ISL_689182
EPI_ISL_480081
EPI_ISL_418230
EPI_ISL_691841
EPI_ISL_692443
EPI_ISL_1532299
EPI_ISL_5441594
EPI_ISL_751395
EPI_ISL_684769
EPI_ISL_535392
EPI_ISL_692426
EPI_ISL_691150
EPI_ISL_480036
EPI_ISL_684451
EPI_ISL_802742
EPI_ISL_491973
EPI_ISL_691610
EPI_ISL_3088346
EPI_ISL_700021
EPI_ISL_699886
EPI_ISL_4496543
EPI_ISL_685040
EPI_ISL_6316631
EPI_ISL_688122
EPI_ISL_8311718
EPI_ISL_535568
EPI_ISL_2894776
EPI_ISL_687217
EPI_ISL_10657525
EPI_ISL_684526
EPI_ISL_691844
EPI_ISL_9159670
EPI_ISL_480253
EPI_ISL_648694
EPI_ISL_648089
EPI_ISL_534318
EPI_ISL_689972
EPI_ISL_684604
EPI_ISL_862630
EPI_ISL_687290
EPI_ISL_684535
EPI_ISL_690263
EPI_ISL_468135
EPI_ISL_613433
EPI_ISL_498117
EPI_ISL_434378
EPI_ISL_500564
EPI_ISL_529748
EPI_ISL_475606
EPI_ISL_1301632
EPI_ISL_447537
EPI_ISL_1081331
EPI_ISL_4899881
EPI_ISL_542221
EPI_ISL_687261
EPI_ISL_690491
EPI_ISL_686985
EPI_ISL_576264
EPI_ISL_613550
EPI_ISL_685161
EPI_ISL_684268
EPI_ISL_689960
EPI_ISL_687555
EPI_ISL_542355
EPI_ISL_2877394
EPI_ISL_5441495
EPI_ISL_1301695
EPI_ISL_2835291
EPI_ISL_686744
EPI_ISL_542320
EPI_ISL_684425
EPI_ISL_610233
EPI_ISL_535552
EPI_ISL_648611
EPI_ISL_430725
EPI_ISL_685018
EPI_ISL_2894819
EPI_ISL_930857
EPI_ISL_2894794
EPI_ISL_1018210
EPI_ISL_455439
EPI_ISL_689421
EPI_ISL_688543
EPI_ISL_538469
EPI_ISL_535472
EPI_ISL_684626
EPI_ISL_686280
EPI_ISL_613707
EPI_ISL_687730
EPI_ISL_691201
EPI_ISL_11229164
EPI_ISL_475697
EPI_ISL_421508
EPI_ISL_523992
EPI_ISL_690396
EPI_ISL_515707
EPI_ISL_691016
EPI_ISL_1708506
EPI_ISL_959278
EPI_ISL_475682
EPI_ISL_417334
EPI_ISL_686314
EPI_ISL_776765
EPI_ISL_688732
EPI_ISL_9391148
EPI_ISL_862874
EPI_ISL_515769
EPI_ISL_687807
EPI_ISL_691220
EPI_ISL_455338
EPI_ISL_962566
EPI_ISL_539504
EPI_ISL_482585
EPI_ISL_479963
EPI_ISL_686042
EPI_ISL_8725400
EPI_ISL_688776
EPI_ISL_677732
EPI_ISL_688661
EPI_ISL_430443
EPI_ISL_2710814
EPI_ISL_689280
EPI_ISL_693202
EPI_ISL_483862
EPI_ISL_687598
EPI_ISL_692299
EPI_ISL_700291
EPI_ISL_687233
EPI_ISL_690552
EPI_ISL_692592
EPI_ISL_5441611
EPI_ISL_535563
EPI_ISL_691197
EPI_ISL_437728
EPI_ISL_471546
EPI_ISL_509239
EPI_ISL_1018273
EPI_ISL_692063
EPI_ISL_687237
EPI_ISL_687928
EPI_ISL_688601
EPI_ISL_685787
EPI_ISL_691340
EPI_ISL_6661745
EPI_ISL_689128
EPI_ISL_2835405
EPI_ISL_437464
EPI_ISL_837651
EPI_ISL_1797556
EPI_ISL_515672
EPI_ISL_509283
EPI_ISL_691886
EPI_ISL_490203
EPI_ISL_421187
EPI_ISL_525627
EPI_ISL_689660
EPI_ISL_688273
EPI_ISL_576275
EPI_ISL_699893
EPI_ISL_691170
EPI_ISL_660174
EPI_ISL_4417493
EPI_ISL_690023
EPI_ISL_1111381
EPI_ISL_962539
EPI_ISL_648801
EPI_ISL_468793
EPI_ISL_2779538
EPI_ISL_689747
EPI_ISL_542354
EPI_ISL_686418
EPI_ISL_686901
EPI_ISL_2894793
EPI_ISL_10397644
EPI_ISL_689985
EPI_ISL_1972889
EPI_ISL_941126
EPI_ISL_890187
EPI_ISL_479757
EPI_ISL_486853
EPI_ISL_687554
EPI_ISL_648113
EPI_ISL_684609
EPI_ISL_690673
EPI_ISL_685158
EPI_ISL_443308
EPI_ISL_686939
EPI_ISL_684458
EPI_ISL_691109
EPI_ISL_684949
EPI_ISL_1081195
EPI_ISL_751398
EPI_ISL_586550
EPI_ISL_6835277
EPI_ISL_689669
EPI_ISL_1301634
EPI_ISL_475701
EPI_ISL_1018266
EPI_ISL_631770
EPI_ISL_5441640
EPI_ISL_5918384
EPI_ISL_480053
EPI_ISL_602769
EPI_ISL_690515
EPI_ISL_685927
EPI_ISL_688037
EPI_ISL_688986
EPI_ISL_1797568
EPI_ISL_688551
EPI_ISL_687913
EPI_ISL_480129
EPI_ISL_722864
EPI_ISL_1103556
EPI_ISL_436952
EPI_ISL_728156
EPI_ISL_602818
EPI_ISL_690300
EPI_ISL_692635
EPI_ISL_691554
EPI_ISL_2779472
EPI_ISL_684154
EPI_ISL_5441553
EPI_ISL_688062
EPI_ISL_2877350
EPI_ISL_686442
EPI_ISL_685714
EPI_ISL_529769
EPI_ISL_2894710
EPI_ISL_837664
EPI_ISL_476067
EPI_ISL_1029958
EPI_ISL_732539
EPI_ISL_486850
EPI_ISL_689439
EPI_ISL_687834
EPI_ISL_691383
EPI_ISL_498075
EPI_ISL_690021
EPI_ISL_1255105
EPI_ISL_837711
EPI_ISL_687687
EPI_ISL_542376
EPI_ISL_480074
EPI_ISL_962583
EPI_ISL_684484
EPI_ISL_691407
EPI_ISL_862628
EPI_ISL_2877314
EPI_ISL_906055
EPI_ISL_687545
EPI_ISL_689337
EPI_ISL_689887
EPI_ISL_2835371
EPI_ISL_685976
EPI_ISL_450786
EPI_ISL_691931
EPI_ISL_690689
EPI_ISL_9159840
EPI_ISL_515823
EPI_ISL_513009
EPI_ISL_631815
EPI_ISL_5441391
EPI_ISL_687522
EPI_ISL_518014
EPI_ISL_671452
EPI_ISL_690334
EPI_ISL_900715
EPI_ISL_584075
EPI_ISL_691205
EPI_ISL_1112947
EPI_ISL_660166
EPI_ISL_475690
EPI_ISL_1301702
EPI_ISL_686236
EPI_ISL_779709
EPI_ISL_955144
EPI_ISL_1111226
EPI_ISL_1797565
EPI_ISL_547579
EPI_ISL_529014
EPI_ISL_413599
EPI_ISL_436949
EPI_ISL_685412
EPI_ISL_1111193
EPI_ISL_788936
EPI_ISL_479840
EPI_ISL_1018248
EPI_ISL_593553
EPI_ISL_522878
EPI_ISL_6316587
EPI_ISL_5918376
EPI_ISL_692471
EPI_ISL_649154
EPI_ISL_452204
EPI_ISL_685503
EPI_ISL_690572
EPI_ISL_690966
EPI_ISL_1018203
EPI_ISL_686654
EPI_ISL_631781
EPI_ISL_699974
EPI_ISL_686110
EPI_ISL_684630
EPI_ISL_2835308
EPI_ISL_1040041
EPI_ISL_1301583
EPI_ISL_415649
EPI_ISL_576260
EPI_ISL_496560
EPI_ISL_684527
EPI_ISL_538450
EPI_ISL_528692
EPI_ISL_1111183
EPI_ISL_5441466
EPI_ISL_469035
EPI_ISL_685313
EPI_ISL_722892
EPI_ISL_692248
EPI_ISL_692272
EPI_ISL_6490473
EPI_ISL_691398
EPI_ISL_889360
EPI_ISL_689790
EPI_ISL_3088366
EPI_ISL_542339
EPI_ISL_690080
EPI_ISL_692077
EPI_ISL_475046
EPI_ISL_2364494
EPI_ISL_718162
EPI_ISL_689913
EPI_ISL_603149
EPI_ISL_941149
EPI_ISL_479845
EPI_ISL_1112966
EPI_ISL_443294
EPI_ISL_648083
EPI_ISL_501224
EPI_ISL_460081
EPI_ISL_542323
EPI_ISL_699911
EPI_ISL_602712
EPI_ISL_686722
EPI_ISL_691255
EPI_ISL_689279
EPI_ISL_454549
EPI_ISL_10957449
EPI_ISL_447622
EPI_ISL_5441631
EPI_ISL_509310
EPI_ISL_2894817
EPI_ISL_2894707
EPI_ISL_688641
EPI_ISL_687666
EPI_ISL_685390
EPI_ISL_686184
EPI_ISL_513260
EPI_ISL_688900
EPI_ISL_689180
EPI_ISL_430736
EPI_ISL_699794
EPI_ISL_480239
EPI_ISL_686477
EPI_ISL_5053970
EPI_ISL_11018473
EPI_ISL_688335
EPI_ISL_691748
EPI_ISL_610239
EPI_ISL_2015099
EPI_ISL_487107
EPI_ISL_684397
EPI_ISL_735275
EPI_ISL_688124
EPI_ISL_685727
EPI_ISL_5687729
EPI_ISL_602836
EPI_ISL_760036
EPI_ISL_776761
EPI_ISL_671419
EPI_ISL_1404139
EPI_ISL_688347
EPI_ISL_602831
EPI_ISL_699907
EPI_ISL_605811
EPI_ISL_2894792
EPI_ISL_424658
EPI_ISL_685317
EPI_ISL_691845
EPI_ISL_690768
EPI_ISL_437194
EPI_ISL_688278
EPI_ISL_689918
EPI_ISL_416621
EPI_ISL_699897
EPI_ISL_691851
EPI_ISL_512914
EPI_ISL_689295
EPI_ISL_590698
EPI_ISL_653784
EPI_ISL_447755
EPI_ISL_2877485
EPI_ISL_3118364
EPI_ISL_688789
EPI_ISL_687870
EPI_ISL_691883
EPI_ISL_8311742
EPI_ISL_515941
EPI_ISL_1443001
EPI_ISL_1168695
EPI_ISL_684973
EPI_ISL_11172708
EPI_ISL_871987
EPI_ISL_688348
EPI_ISL_9159929
EPI_ISL_691232
EPI_ISL_689386
EPI_ISL_687022
EPI_ISL_408488
EPI_ISL_689793
EPI_ISL_501236
EPI_ISL_560623
EPI_ISL_688027
EPI_ISL_450285
EPI_ISL_2322457
EPI_ISL_6582777
EPI_ISL_685624
EPI_ISL_1040851
EPI_ISL_2877399
EPI_ISL_690349
EPI_ISL_5441607
EPI_ISL_486383
EPI_ISL_689461
EPI_ISL_690271
EPI_ISL_524464
EPI_ISL_1626492
EPI_ISL_8311705
EPI_ISL_690356
EPI_ISL_687592
EPI_ISL_654874
EPI_ISL_684902
EPI_ISL_687655
EPI_ISL_688800
EPI_ISL_691872
EPI_ISL_538449
EPI_ISL_1301672
EPI_ISL_2835325
EPI_ISL_523988
EPI_ISL_626583
EPI_ISL_687275
EPI_ISL_684518
EPI_ISL_5918411
EPI_ISL_2877320
EPI_ISL_692498
EPI_ISL_479979
EPI_ISL_687513
EPI_ISL_479534
EPI_ISL_476889
EPI_ISL_690745
EPI_ISL_692243
EPI_ISL_689574
EPI_ISL_479886
EPI_ISL_686656
EPI_ISL_560628
EPI_ISL_862645
EPI_ISL_417015
EPI_ISL_660554
EPI_ISL_686165
EPI_ISL_5143045
EPI_ISL_685518
EPI_ISL_458079
EPI_ISL_684931
EPI_ISL_700102
EPI_ISL_5918338
EPI_ISL_487316
EPI_ISL_1111097
EPI_ISL_3039724
EPI_ISL_687591
EPI_ISL_2710855
EPI_ISL_687409
EPI_ISL_686894
EPI_ISL_684672
EPI_ISL_688865
EPI_ISL_686333
EPI_ISL_684407
EPI_ISL_689385
EPI_ISL_962555
EPI_ISL_1502845
EPI_ISL_512894
EPI_ISL_691473
EPI_ISL_688068
EPI_ISL_2839303
EPI_ISL_525676
EPI_ISL_691194
EPI_ISL_6316604
EPI_ISL_833198
EPI_ISL_691160
EPI_ISL_689625
EPI_ISL_685285
EPI_ISL_1111377
EPI_ISL_691380
EPI_ISL_498160
EPI_ISL_463287
EPI_ISL_689591
EPI_ISL_700006
EPI_ISL_687848
EPI_ISL_685144
EPI_ISL_455702
EPI_ISL_689141
EPI_ISL_10338307
EPI_ISL_691155
EPI_ISL_1018216
EPI_ISL_495077
EPI_ISL_648628
EPI_ISL_631698
EPI_ISL_535566
EPI_ISL_6633649
EPI_ISL_687854
EPI_ISL_685216
EPI_ISL_2779505
EPI_ISL_455325
EPI_ISL_11172675
EPI_ISL_686973
EPI_ISL_9159843
EPI_ISL_515525
EPI_ISL_498124
EPI_ISL_479505
EPI_ISL_542118
EPI_ISL_691108
EPI_ISL_689926
EPI_ISL_687557
EPI_ISL_686106
EPI_ISL_2001115
EPI_ISL_751419
EPI_ISL_684828
EPI_ISL_5917665
EPI_ISL_688780
EPI_ISL_2713076
EPI_ISL_691874
EPI_ISL_677681
EPI_ISL_689871
EPI_ISL_2835301
EPI_ISL_685010
EPI_ISL_689939
EPI_ISL_690998
EPI_ISL_451370
EPI_ISL_688715
EPI_ISL_513107
EPI_ISL_1752510
EPI_ISL_862842
EPI_ISL_508863
EPI_ISL_602671
EPI_ISL_1018175
EPI_ISL_6582786
EPI_ISL_686265
EPI_ISL_684158
EPI_ISL_1113018
EPI_ISL_1301685
EPI_ISL_1113011
EPI_ISL_895840
EPI_ISL_2877318
EPI_ISL_487321
EPI_ISL_512932
EPI_ISL_450730
EPI_ISL_455332
EPI_ISL_690976
EPI_ISL_437495
EPI_ISL_498062
EPI_ISL_687385
EPI_ISL_495432
EPI_ISL_687499
EPI_ISL_419224
EPI_ISL_684525
EPI_ISL_2877459
EPI_ISL_447619
EPI_ISL_513572
EPI_ISL_692564
EPI_ISL_691807
EPI_ISL_3023836
EPI_ISL_685143
EPI_ISL_4251938
EPI_ISL_689264
EPI_ISL_455017
EPI_ISL_693200
EPI_ISL_692306
EPI_ISL_3138687
EPI_ISL_495520
EPI_ISL_2727892
EPI_ISL_684229
EPI_ISL_1111443
EPI_ISL_518001
EPI_ISL_542154
EPI_ISL_469047
EPI_ISL_576263
EPI_ISL_985176
EPI_ISL_1196288
EPI_ISL_1111275
EPI_ISL_5918356
EPI_ISL_515683
EPI_ISL_699714
EPI_ISL_691009
EPI_ISL_2710852
EPI_ISL_513183
EPI_ISL_688187
EPI_ISL_5917669
EPI_ISL_686498
EPI_ISL_690124
EPI_ISL_686635
EPI_ISL_450342
EPI_ISL_2877416
EPI_ISL_495030
EPI_ISL_479905
EPI_ISL_689512
EPI_ISL_687359
EPI_ISL_515812
EPI_ISL_5687707
EPI_ISL_1404142
EPI_ISL_1469959
EPI_ISL_688298
EPI_ISL_1139065
EPI_ISL_495426
EPI_ISL_941112
EPI_ISL_513187
EPI_ISL_837655
EPI_ISL_2365883
EPI_ISL_2791004
EPI_ISL_1819075
EPI_ISL_687197
EPI_ISL_542216
EPI_ISL_1018299
EPI_ISL_602681
EPI_ISL_509317
EPI_ISL_419245
EPI_ISL_1055383
EPI_ISL_480070
EPI_ISL_862640
EPI_ISL_955242
EPI_ISL_687924
EPI_ISL_2502665
EPI_ISL_10957400
EPI_ISL_476840
EPI_ISL_479489
EPI_ISL_1797552
EPI_ISL_684587
EPI_ISL_685648
EPI_ISL_1303031
EPI_ISL_6832727
EPI_ISL_837574
EPI_ISL_692075
EPI_ISL_480132
EPI_ISL_2791014
EPI_ISL_480106
EPI_ISL_5934920
EPI_ISL_2835401
EPI_ISL_3333091
EPI_ISL_614280
EPI_ISL_2364508
EPI_ISL_687182
EPI_ISL_1018128
EPI_ISL_500552
EPI_ISL_2350800
EPI_ISL_485717
EPI_ISL_447033
EPI_ISL_686153
EPI_ISL_685693
EPI_ISL_685448
EPI_ISL_684418
EPI_ISL_684228
EPI_ISL_685105
EPI_ISL_684608
EPI_ISL_689360
EPI_ISL_688717
EPI_ISL_437447
EPI_ISL_602748
EPI_ISL_6591004
EPI_ISL_513113
EPI_ISL_751372
EPI_ISL_738124
EPI_ISL_692113
EPI_ISL_690153
EPI_ISL_623116
EPI_ISL_687628
EPI_ISL_685450
EPI_ISL_699749
EPI_ISL_2877366
EPI_ISL_454547
EPI_ISL_1181360
EPI_ISL_688771
EPI_ISL_686466
EPI_ISL_1398925
EPI_ISL_691588
EPI_ISL_602801
EPI_ISL_513159
EPI_ISL_424633
EPI_ISL_689517
EPI_ISL_690834
EPI_ISL_687076
EPI_ISL_690016
EPI_ISL_602817
EPI_ISL_862610
EPI_ISL_2671847
EPI_ISL_5441595
EPI_ISL_613449
EPI_ISL_10657528
EPI_ISL_687620
EPI_ISL_689675
EPI_ISL_3716585
EPI_ISL_467047
EPI_ISL_684403
EPI_ISL_690510
EPI_ISL_2710847
EPI_ISL_689266
EPI_ISL_648739
EPI_ISL_689045
EPI_ISL_692553
EPI_ISL_1018244
EPI_ISL_691096
EPI_ISL_985173
EPI_ISL_3716498
EPI_ISL_691878
EPI_ISL_5441373
EPI_ISL_602723
EPI_ISL_2779473
EPI_ISL_692547
EPI_ISL_686497
EPI_ISL_804959
EPI_ISL_872629
EPI_ISL_689442
EPI_ISL_684310
EPI_ISL_648784
EPI_ISL_524729
EPI_ISL_416633
EPI_ISL_1018141
EPI_ISL_691408
EPI_ISL_602828
EPI_ISL_690520
EPI_ISL_1055384
EPI_ISL_461484
EPI_ISL_450262
EPI_ISL_2692893
EPI_ISL_700017
EPI_ISL_689501
EPI_ISL_692538
EPI_ISL_5918343
EPI_ISL_700229
EPI_ISL_418208
EPI_ISL_418249
EPI_ISL_735352
EPI_ISL_684696
EPI_ISL_1301730
EPI_ISL_2877462
EPI_ISL_11229171
EPI_ISL_811192
EPI_ISL_691983
EPI_ISL_700271
EPI_ISL_512883
EPI_ISL_685988
EPI_ISL_447544
EPI_ISL_686101
EPI_ISL_623164
EPI_ISL_11018468
EPI_ISL_685995
EPI_ISL_689253
EPI_ISL_687970
EPI_ISL_687617
EPI_ISL_5441482
EPI_ISL_722866
EPI_ISL_700150
EPI_ISL_688849
EPI_ISL_10657518
EPI_ISL_509264
EPI_ISL_684886
EPI_ISL_691922
EPI_ISL_8986684
EPI_ISL_2894669
EPI_ISL_452332
EPI_ISL_685870
EPI_ISL_5944650
EPI_ISL_528693
EPI_ISL_684979
EPI_ISL_686185
EPI_ISL_1111103
EPI_ISL_690590
EPI_ISL_2835342
EPI_ISL_687919
EPI_ISL_2015143
EPI_ISL_2779430
EPI_ISL_10397646
EPI_ISL_437200
EPI_ISL_416029
EPI_ISL_685318
EPI_ISL_685145
EPI_ISL_691898
EPI_ISL_686120
EPI_ISL_443269
EPI_ISL_686331
EPI_ISL_684388
EPI_ISL_610243
EPI_ISL_602680
EPI_ISL_2791022
EPI_ISL_535515
EPI_ISL_689002
EPI_ISL_686661
EPI_ISL_475666
EPI_ISL_447767
EPI_ISL_688415
EPI_ISL_5687738
EPI_ISL_691541
EPI_ISL_2968049
EPI_ISL_686903
EPI_ISL_455434
EPI_ISL_689944
EPI_ISL_496556
EPI_ISL_648753
EPI_ISL_498121
EPI_ISL_692278
EPI_ISL_684737
EPI_ISL_5441396
EPI_ISL_586566
EPI_ISL_467031
EPI_ISL_862637
EPI_ISL_686449
EPI_ISL_690314
EPI_ISL_463292
EPI_ISL_583895
EPI_ISL_689379
EPI_ISL_450276
EPI_ISL_8311727
EPI_ISL_688960
EPI_ISL_689813
EPI_ISL_492039
EPI_ISL_3243097
EPI_ISL_512066
EPI_ISL_685625
EPI_ISL_688197
EPI_ISL_686338
EPI_ISL_475607
EPI_ISL_691545
EPI_ISL_685751
EPI_ISL_451657
EPI_ISL_509300
EPI_ISL_614271
EPI_ISL_451321
EPI_ISL_700005
EPI_ISL_586549
EPI_ISL_853820
EPI_ISL_691401
EPI_ISL_700111
EPI_ISL_688236
EPI_ISL_418247
EPI_ISL_542324
EPI_ISL_691775
EPI_ISL_693223
EPI_ISL_515886
EPI_ISL_418659
EPI_ISL_688376
EPI_ISL_687390
EPI_ISL_602783
EPI_ISL_686530
EPI_ISL_690661
EPI_ISL_688140
EPI_ISL_631732
EPI_ISL_689479
EPI_ISL_692219
EPI_ISL_689243
EPI_ISL_692252
EPI_ISL_2835392
EPI_ISL_454513
EPI_ISL_751380
EPI_ISL_837797
EPI_ISL_1502858
EPI_ISL_602731
EPI_ISL_690316
EPI_ISL_2860776
EPI_ISL_685475
EPI_ISL_686259
EPI_ISL_689354
EPI_ISL_480258
EPI_ISL_498066
EPI_ISL_648705
EPI_ISL_2484212
EPI_ISL_1797570
EPI_ISL_684178
EPI_ISL_2001643
EPI_ISL_602861
EPI_ISL_686823
EPI_ISL_513530
EPI_ISL_688350
EPI_ISL_542281
EPI_ISL_693195
EPI_ISL_690600
EPI_ISL_5441547
EPI_ISL_687664
EPI_ISL_5917739
EPI_ISL_430073
EPI_ISL_1113036
EPI_ISL_614398
EPI_ISL_685602
EPI_ISL_688260
EPI_ISL_648636
EPI_ISL_513003
EPI_ISL_5917671
EPI_ISL_687698
EPI_ISL_428357
EPI_ISL_512920
EPI_ISL_528703
EPI_ISL_3138697
EPI_ISL_5441528
EPI_ISL_862841
EPI_ISL_452223
EPI_ISL_690321
EPI_ISL_443286
EPI_ISL_687723
EPI_ISL_6590995
EPI_ISL_689633
EPI_ISL_452481
EPI_ISL_539532
EPI_ISL_542328
EPI_ISL_9512412
EPI_ISL_941113
EPI_ISL_451380
EPI_ISL_684663
EPI_ISL_480222
EPI_ISL_691006
EPI_ISL_687751
EPI_ISL_636977
EPI_ISL_690106
EPI_ISL_511898
EPI_ISL_1069198
EPI_ISL_5918420
EPI_ISL_837716
EPI_ISL_5934917
EPI_ISL_648061
EPI_ISL_686872
EPI_ISL_535497
EPI_ISL_496529
EPI_ISL_542431
EPI_ISL_586552
EPI_ISL_684895
EPI_ISL_450839
EPI_ISL_1060743
EPI_ISL_685084
EPI_ISL_688185
EPI_ISL_1015362
EPI_ISL_495449
EPI_ISL_5441529
EPI_ISL_437735
EPI_ISL_498249
EPI_ISL_1112963
EPI_ISL_686649
EPI_ISL_692260
EPI_ISL_467353
EPI_ISL_690960
EPI_ISL_692650
EPI_ISL_458096
EPI_ISL_677742
EPI_ISL_3332722
EPI_ISL_691525
EPI_ISL_2790809
EPI_ISL_542254
EPI_ISL_1532293
EPI_ISL_686375
EPI_ISL_2501083
EPI_ISL_455344
EPI_ISL_688659
EPI_ISL_687286
EPI_ISL_1111168
EPI_ISL_498060
EPI_ISL_745223
EPI_ISL_684124
EPI_ISL_648749
EPI_ISL_691272
EPI_ISL_692730
EPI_ISL_2779396
EPI_ISL_691066
EPI_ISL_487328
EPI_ISL_851049
EPI_ISL_468788
EPI_ISL_1502876
EPI_ISL_689642
EPI_ISL_699805
EPI_ISL_1752484
EPI_ISL_458083
EPI_ISL_811182
EPI_ISL_888678
EPI_ISL_1181474
EPI_ISL_492005
EPI_ISL_700167
EPI_ISL_688076
EPI_ISL_685967
EPI_ISL_498116
EPI_ISL_2894844
EPI_ISL_690409
EPI_ISL_687833
EPI_ISL_687082
EPI_ISL_428368
EPI_ISL_690799
EPI_ISL_688541
EPI_ISL_689376
EPI_ISL_450785
EPI_ISL_688853
EPI_ISL_513147
EPI_ISL_2790999
EPI_ISL_534343
EPI_ISL_686688
EPI_ISL_693246
EPI_ISL_700077
EPI_ISL_498114
EPI_ISL_686268
EPI_ISL_2710815
EPI_ISL_515700
EPI_ISL_2791016
EPI_ISL_479527
EPI_ISL_482694
EPI_ISL_480092
EPI_ISL_418216
EPI_ISL_691813
EPI_ISL_526971
EPI_ISL_516774
EPI_ISL_1111439
EPI_ISL_5441561
EPI_ISL_941965
EPI_ISL_2877335
EPI_ISL_690662
EPI_ISL_718146
EPI_ISL_690934
EPI_ISL_492048
EPI_ISL_687500
EPI_ISL_5196746
EPI_ISL_5918329
EPI_ISL_408977
EPI_ISL_529780
EPI_ISL_889392
EPI_ISL_691443
EPI_ISL_686411
EPI_ISL_2009170
EPI_ISL_1301593
EPI_ISL_689607
EPI_ISL_690118
EPI_ISL_684454
EPI_ISL_688367
EPI_ISL_5441498
EPI_ISL_689759
EPI_ISL_686525
EPI_ISL_689448
EPI_ISL_515718
EPI_ISL_699912
EPI_ISL_690821
EPI_ISL_685147
EPI_ISL_688410
EPI_ISL_687825
EPI_ISL_482722
EPI_ISL_684778
EPI_ISL_451391
EPI_ISL_500563
EPI_ISL_648098
EPI_ISL_956399
EPI_ISL_524739
EPI_ISL_691539
EPI_ISL_631773
EPI_ISL_648058
EPI_ISL_528941
EPI_ISL_469019
EPI_ISL_416509
EPI_ISL_525578
EPI_ISL_463296
EPI_ISL_699695
EPI_ISL_509230
EPI_ISL_2501082
EPI_ISL_686246
EPI_ISL_424637
EPI_ISL_684816
EPI_ISL_480068
EPI_ISL_693211
EPI_ISL_1532304
EPI_ISL_689718
EPI_ISL_603169
EPI_ISL_5918414
EPI_ISL_689039
EPI_ISL_686090
EPI_ISL_487297
EPI_ISL_686230
EPI_ISL_480011
EPI_ISL_437440
EPI_ISL_513116
EPI_ISL_689726
EPI_ISL_949252
EPI_ISL_687073
EPI_ISL_685669
EPI_ISL_691213
EPI_ISL_452210
EPI_ISL_450724
EPI_ISL_1238793
EPI_ISL_455329
EPI_ISL_2779507
EPI_ISL_686910
EPI_ISL_849654
EPI_ISL_686000
EPI_ISL_5918291
EPI_ISL_451384
EPI_ISL_5917658
EPI_ISL_5441672
EPI_ISL_475670
EPI_ISL_690315
EPI_ISL_560571
EPI_ISL_686119
EPI_ISL_481240
EPI_ISL_5736651
EPI_ISL_688477
EPI_ISL_700311
EPI_ISL_685227
EPI_ISL_700249
EPI_ISL_688882
EPI_ISL_2710845
EPI_ISL_685703
EPI_ISL_660176
EPI_ISL_461504
EPI_ISL_3333175
EPI_ISL_526224
EPI_ISL_529007
EPI_ISL_688058
EPI_ISL_469275
EPI_ISL_689306
EPI_ISL_848624
EPI_ISL_687330
EPI_ISL_2790854
EPI_ISL_634986
EPI_ISL_602730
EPI_ISL_688387
EPI_ISL_687909
EPI_ISL_496587
EPI_ISL_691217
EPI_ISL_2013323
EPI_ISL_648731
EPI_ISL_1007670
EPI_ISL_5918386
EPI_ISL_5687703
EPI_ISL_475712
EPI_ISL_684414
EPI_ISL_569865
EPI_ISL_700114
EPI_ISL_447252
EPI_ISL_450727
EPI_ISL_419232
EPI_ISL_1181536
EPI_ISL_416508
EPI_ISL_686207
EPI_ISL_692440
EPI_ISL_685821
EPI_ISL_684121
EPI_ISL_5441578
EPI_ISL_956395
EPI_ISL_690043
EPI_ISL_538435
EPI_ISL_415643
EPI_ISL_8311726
EPI_ISL_476856
EPI_ISL_692573
EPI_ISL_418246
EPI_ISL_1301641
EPI_ISL_479622
EPI_ISL_689839
EPI_ISL_691308
EPI_ISL_688434
EPI_ISL_542365
EPI_ISL_688217
EPI_ISL_735408
EPI_ISL_495527
EPI_ISL_10950510
EPI_ISL_513551
EPI_ISL_413213
EPI_ISL_962530
EPI_ISL_685777
EPI_ISL_528743
EPI_ISL_718268
EPI_ISL_9509911
EPI_ISL_602768
EPI_ISL_479834
EPI_ISL_687690
EPI_ISL_9582052
EPI_ISL_5143053
EPI_ISL_692070
EPI_ISL_480084
EPI_ISL_2894759
EPI_ISL_515751
EPI_ISL_691772
EPI_ISL_689221
EPI_ISL_434372
EPI_ISL_451161
EPI_ISL_541335
EPI_ISL_692291
EPI_ISL_688045
EPI_ISL_1533610
EPI_ISL_593912
EPI_ISL_512950
EPI_ISL_686500
EPI_ISL_689928
EPI_ISL_451344
EPI_ISL_691501
EPI_ISL_692652
EPI_ISL_479523
EPI_ISL_1060736
EPI_ISL_690401
EPI_ISL_1626503
EPI_ISL_526686
EPI_ISL_541383
EPI_ISL_688074
EPI_ISL_685099
EPI_ISL_687980
EPI_ISL_691815
EPI_ISL_5918394
EPI_ISL_796054
EPI_ISL_889384
EPI_ISL_512990
EPI_ISL_688126
EPI_ISL_686614
EPI_ISL_722867
EPI_ISL_685165
EPI_ISL_498105
EPI_ISL_2350794
EPI_ISL_451149
EPI_ISL_421513
EPI_ISL_690383
EPI_ISL_461479
EPI_ISL_691891
EPI_ISL_479938
EPI_ISL_513074
EPI_ISL_692407
EPI_ISL_415641
EPI_ISL_5918397
EPI_ISL_541337
EPI_ISL_2015140
EPI_ISL_1301561
EPI_ISL_685987
EPI_ISL_872017
EPI_ISL_684879
EPI_ISL_569883
EPI_ISL_684974
EPI_ISL_538497
EPI_ISL_414638
EPI_ISL_2790844
EPI_ISL_524716
EPI_ISL_452139
EPI_ISL_424664
EPI_ISL_3088362
EPI_ISL_5441549
EPI_ISL_691953
EPI_ISL_686800
EPI_ISL_5441617
EPI_ISL_416576
EPI_ISL_485708
EPI_ISL_1111261
EPI_ISL_529012
EPI_ISL_542166
EPI_ISL_687152
EPI_ISL_2877397
EPI_ISL_427372
EPI_ISL_699887
EPI_ISL_486816
EPI_ISL_3664333
EPI_ISL_9159835
EPI_ISL_535443
EPI_ISL_428349
EPI_ISL_688208
EPI_ISL_437473
EPI_ISL_686014
EPI_ISL_690645
EPI_ISL_452194
EPI_ISL_722851
EPI_ISL_686217
EPI_ISL_527864
EPI_ISL_480022
EPI_ISL_459920
EPI_ISL_688167
EPI_ISL_687438
EPI_ISL_515867
EPI_ISL_2894798
EPI_ISL_686158
EPI_ISL_542204
EPI_ISL_699994
EPI_ISL_459919
EPI_ISL_3138694
EPI_ISL_529793
EPI_ISL_688240
EPI_ISL_2894684
EPI_ISL_690655
EPI_ISL_529792
EPI_ISL_689988
EPI_ISL_513006
EPI_ISL_451365
EPI_ISL_454516
EPI_ISL_491994
EPI_ISL_977357
EPI_ISL_684659
EPI_ISL_690031
EPI_ISL_692484
EPI_ISL_689509
EPI_ISL_428209
EPI_ISL_435151
EPI_ISL_686869
EPI_ISL_691727
EPI_ISL_940972
EPI_ISL_593932
EPI_ISL_10431154
EPI_ISL_862880
EPI_ISL_811174
EPI_ISL_688793
EPI_ISL_690707
EPI_ISL_684195
EPI_ISL_447771
EPI_ISL_451157
EPI_ISL_687985
EPI_ISL_693219
EPI_ISL_648635
EPI_ISL_480016
EPI_ISL_684470
EPI_ISL_468151
EPI_ISL_690495
EPI_ISL_8311751
EPI_ISL_685498
EPI_ISL_686865
EPI_ISL_677757
EPI_ISL_690017
EPI_ISL_431101
EPI_ISL_735362
EPI_ISL_479986
EPI_ISL_447552
EPI_ISL_2790841
EPI_ISL_677673
EPI_ISL_686924
EPI_ISL_451318
EPI_ISL_613548
EPI_ISL_689889
EPI_ISL_686243
EPI_ISL_1500866
EPI_ISL_685281
EPI_ISL_10957414
EPI_ISL_501211
EPI_ISL_602703
EPI_ISL_692134
EPI_ISL_2835442
EPI_ISL_2382422
EPI_ISL_475694
EPI_ISL_686958
EPI_ISL_690686
EPI_ISL_700276
EPI_ISL_684377
EPI_ISL_479798
EPI_ISL_685356
EPI_ISL_2015112
EPI_ISL_5687731
EPI_ISL_648757
EPI_ISL_690529
EPI_ISL_686327
EPI_ISL_690173
EPI_ISL_547570
EPI_ISL_686374
EPI_ISL_1191736
EPI_ISL_687847
EPI_ISL_692401
EPI_ISL_688232
EPI_ISL_1238787
EPI_ISL_444457
EPI_ISL_513198
EPI_ISL_686008
EPI_ISL_1752505
EPI_ISL_684941
EPI_ISL_735294
EPI_ISL_1018191
EPI_ISL_690223
EPI_ISL_482675
EPI_ISL_5441649
EPI_ISL_700303
EPI_ISL_685231
EPI_ISL_688585
EPI_ISL_941952
EPI_ISL_516803
EPI_ISL_684653
EPI_ISL_942000
EPI_ISL_689695
EPI_ISL_691589
EPI_ISL_699822
EPI_ISL_685966
EPI_ISL_692683
EPI_ISL_480123
EPI_ISL_685444
EPI_ISL_692577
EPI_ISL_949248
EPI_ISL_471540
EPI_ISL_417188
EPI_ISL_690959
EPI_ISL_688752
EPI_ISL_1111274
EPI_ISL_2835327
EPI_ISL_602740
EPI_ISL_526222
EPI_ISL_5441531
EPI_ISL_686175
EPI_ISL_689197
EPI_ISL_1018292
EPI_ISL_685367
EPI_ISL_526950
EPI_ISL_684496
EPI_ISL_416631
EPI_ISL_718148
EPI_ISL_2692910
EPI_ISL_452354
EPI_ISL_692333
EPI_ISL_455791
EPI_ISL_658904
EPI_ISL_691540
EPI_ISL_5917753
EPI_ISL_689899
EPI_ISL_690867
EPI_ISL_447854
EPI_ISL_590697
EPI_ISL_413016
EPI_ISL_684689
EPI_ISL_692146
EPI_ISL_428360
EPI_ISL_2877490
EPI_ISL_691161
EPI_ISL_692295
EPI_ISL_2958735
EPI_ISL_699719
EPI_ISL_602822
EPI_ISL_515737
EPI_ISL_699826
EPI_ISL_539572
EPI_ISL_895839
EPI_ISL_889364
EPI_ISL_653764
EPI_ISL_684521
EPI_ISL_512975
EPI_ISL_525659
EPI_ISL_871977
EPI_ISL_689341
EPI_ISL_535561
EPI_ISL_416565
EPI_ISL_690964
EPI_ISL_688496
EPI_ISL_684916
EPI_ISL_654878
EPI_ISL_691262
EPI_ISL_5441368
EPI_ISL_2877494
EPI_ISL_501206
EPI_ISL_889373
EPI_ISL_687874
EPI_ISL_689357
EPI_ISL_685385
EPI_ISL_766039
EPI_ISL_491453
EPI_ISL_480052
EPI_ISL_692189
EPI_ISL_626588
EPI_ISL_685434
EPI_ISL_524750
EPI_ISL_524762
EPI_ISL_5441463
EPI_ISL_450746
EPI_ISL_685910
EPI_ISL_861651
EPI_ISL_689805
EPI_ISL_516765
EPI_ISL_512948
EPI_ISL_686909
EPI_ISL_690327
EPI_ISL_686203
EPI_ISL_636837
EPI_ISL_685048
EPI_ISL_692536
EPI_ISL_690863
EPI_ISL_686254
EPI_ISL_1018303
EPI_ISL_685075
EPI_ISL_700068
EPI_ISL_692112
EPI_ISL_471460
EPI_ISL_451353
EPI_ISL_468791
EPI_ISL_872088
EPI_ISL_1029967
EPI_ISL_690426
EPI_ISL_535445
EPI_ISL_684203
EPI_ISL_788971
EPI_ISL_690171
EPI_ISL_788977
EPI_ISL_691112
EPI_ISL_692517
EPI_ISL_688251
EPI_ISL_487320
EPI_ISL_2339878
EPI_ISL_3501741
EPI_ISL_1797558
EPI_ISL_692051
EPI_ISL_435055
EPI_ISL_447290
EPI_ISL_685982
EPI_ISL_525486
EPI_ISL_692236
EPI_ISL_686846
EPI_ISL_686777
EPI_ISL_837807
EPI_ISL_690066
EPI_ISL_480242
EPI_ISL_688196
EPI_ISL_2790997
EPI_ISL_1165070
EPI_ISL_685769
EPI_ISL_687900
EPI_ISL_443316
EPI_ISL_940916
EPI_ISL_5918347
EPI_ISL_688596
EPI_ISL_690977
EPI_ISL_689183
EPI_ISL_688797
EPI_ISL_1859507
EPI_ISL_684565
EPI_ISL_515680
EPI_ISL_686440
EPI_ISL_459923
EPI_ISL_7780454
EPI_ISL_475574
EPI_ISL_10957411
EPI_ISL_686878
EPI_ISL_492986
EPI_ISL_614274
EPI_ISL_671414
EPI_ISL_410546
EPI_ISL_6289939
EPI_ISL_500560
EPI_ISL_5441362
EPI_ISL_689030
EPI_ISL_692103
EPI_ISL_690062
EPI_ISL_528740
EPI_ISL_691193
EPI_ISL_692012
EPI_ISL_685670
EPI_ISL_686887
EPI_ISL_684847
EPI_ISL_1502839
EPI_ISL_687357
EPI_ISL_509374
EPI_ISL_686115
EPI_ISL_684486
EPI_ISL_1797561
EPI_ISL_685718
EPI_ISL_648769
EPI_ISL_688642
EPI_ISL_459963
EPI_ISL_529032
EPI_ISL_417333
EPI_ISL_436720
EPI_ISL_735329
EPI_ISL_690656
EPI_ISL_509253
EPI_ISL_614298
EPI_ISL_688733
EPI_ISL_691910
EPI_ISL_6582797
EPI_ISL_493205
EPI_ISL_6595993
EPI_ISL_689237
EPI_ISL_454506
EPI_ISL_648732
EPI_ISL_684423
EPI_ISL_480090
EPI_ISL_515848
EPI_ISL_1517401
EPI_ISL_686769
EPI_ISL_2779525
EPI_ISL_455710
EPI_ISL_962529
EPI_ISL_10957369
EPI_ISL_3088364
EPI_ISL_602771
EPI_ISL_583475
EPI_ISL_475603
EPI_ISL_2502649
EPI_ISL_688199
EPI_ISL_5918379
EPI_ISL_687761
EPI_ISL_689526
EPI_ISL_2835393
EPI_ISL_690554
EPI_ISL_515644
EPI_ISL_692062
EPI_ISL_451646
EPI_ISL_687014
EPI_ISL_685259
EPI_ISL_688804
EPI_ISL_687911
EPI_ISL_2350803
EPI_ISL_687933
EPI_ISL_688635
EPI_ISL_690183
EPI_ISL_684315
EPI_ISL_699691
EPI_ISL_524713
EPI_ISL_691020
EPI_ISL_603139
EPI_ISL_1859635
EPI_ISL_956277
EPI_ISL_689542
EPI_ISL_691376
EPI_ISL_4496545
EPI_ISL_684460
EPI_ISL_1111342
EPI_ISL_688357
EPI_ISL_593921
EPI_ISL_1112980
EPI_ISL_700286
EPI_ISL_862857
EPI_ISL_480173
EPI_ISL_495550
EPI_ISL_2081887
EPI_ISL_687312
EPI_ISL_735345
EPI_ISL_2894651
EPI_ISL_418183
EPI_ISL_447789
EPI_ISL_692008
EPI_ISL_1113021
EPI_ISL_685342
EPI_ISL_1139054
EPI_ISL_575331
EPI_ISL_10989161
EPI_ISL_569870
EPI_ISL_686674
EPI_ISL_686742
EPI_ISL_542433
EPI_ISL_940753
EPI_ISL_634989
EPI_ISL_688510
EPI_ISL_576269
EPI_ISL_631613
EPI_ISL_691938
EPI_ISL_435424
EPI_ISL_699985
EPI_ISL_416498
EPI_ISL_569871
EPI_ISL_837687
EPI_ISL_686191
EPI_ISL_690090
EPI_ISL_688985
EPI_ISL_690114
EPI_ISL_688286
EPI_ISL_2835409
EPI_ISL_684462
EPI_ISL_513148
EPI_ISL_684767
EPI_ISL_653930
EPI_ISL_687890
EPI_ISL_5143039
EPI_ISL_2779508
EPI_ISL_690287
EPI_ISL_684191
EPI_ISL_524748
EPI_ISL_2894738
EPI_ISL_688139
EPI_ISL_406594
EPI_ISL_692445
EPI_ISL_2835300
EPI_ISL_685806
EPI_ISL_542366
EPI_ISL_700224
EPI_ISL_525621
EPI_ISL_623132
EPI_ISL_690589
EPI_ISL_685016
EPI_ISL_475598
EPI_ISL_560577
EPI_ISL_648794
EPI_ISL_527819
EPI_ISL_512964
EPI_ISL_415155
EPI_ISL_3275390
EPI_ISL_435282
EPI_ISL_2692906
EPI_ISL_862589
EPI_ISL_1181451
EPI_ISL_690756
EPI_ISL_1018161
EPI_ISL_686959
EPI_ISL_689840
EPI_ISL_648649
EPI_ISL_751387
EPI_ISL_2254725
EPI_ISL_685414
EPI_ISL_443284
EPI_ISL_685636
EPI_ISL_955247
EPI_ISL_685019
EPI_ISL_684242
EPI_ISL_460093
EPI_ISL_688787
EPI_ISL_692017
EPI_ISL_690609
EPI_ISL_685960
EPI_ISL_691528
EPI_ISL_1111079
EPI_ISL_513086
EPI_ISL_2710856
EPI_ISL_526236
EPI_ISL_524742
EPI_ISL_689995
EPI_ISL_500541
EPI_ISL_690862
EPI_ISL_648703
EPI_ISL_1018270
EPI_ISL_538442
EPI_ISL_523975
EPI_ISL_1069173
EPI_ISL_735418
EPI_ISL_689987
EPI_ISL_413596
EPI_ISL_513549
EPI_ISL_811177
EPI_ISL_686035
EPI_ISL_479910
EPI_ISL_985170
EPI_ISL_687153
EPI_ISL_689585
EPI_ISL_452480
EPI_ISL_614277
EPI_ISL_542262
EPI_ISL_529036
EPI_ISL_685457
EPI_ISL_437751
EPI_ISL_684215
EPI_ISL_515658
EPI_ISL_447790
EPI_ISL_437445
EPI_ISL_416602
EPI_ISL_692554
EPI_ISL_491449
EPI_ISL_2791013
EPI_ISL_2960334
EPI_ISL_861654
EPI_ISL_469023
EPI_ISL_1301667
EPI_ISL_1181479
EPI_ISL_688570
EPI_ISL_501177
EPI_ISL_686972
EPI_ISL_11018475
EPI_ISL_648720
EPI_ISL_689788
EPI_ISL_6582817
EPI_ISL_1111390
EPI_ISL_861420
EPI_ISL_2015105
EPI_ISL_688957
EPI_ISL_751388
EPI_ISL_690563
EPI_ISL_1718321
EPI_ISL_2894690
EPI_ISL_692422
EPI_ISL_5142951
EPI_ISL_691357
EPI_ISL_1165069
EPI_ISL_691423
EPI_ISL_1054995
EPI_ISL_1797585
EPI_ISL_455712
EPI_ISL_2835486
EPI_ISL_685012
EPI_ISL_691419
EPI_ISL_687558
EPI_ISL_487288
EPI_ISL_480109
EPI_ISL_539496
EPI_ISL_718153
EPI_ISL_684884
EPI_ISL_603026
EPI_ISL_687934
EPI_ISL_684678
EPI_ISL_688832
EPI_ISL_437750
EPI_ISL_686004
EPI_ISL_418224
EPI_ISL_483869
EPI_ISL_479990
EPI_ISL_687349
EPI_ISL_685906
EPI_ISL_686356
EPI_ISL_476869
EPI_ISL_535454
EPI_ISL_776762
EPI_ISL_687583
EPI_ISL_689131
EPI_ISL_690262
EPI_ISL_684749
EPI_ISL_512901
EPI_ISL_603035
EPI_ISL_416620
EPI_ISL_692220
EPI_ISL_689743
EPI_ISL_416630
EPI_ISL_2968035
EPI_ISL_660173
EPI_ISL_2835471
EPI_ISL_692570
EPI_ISL_535504
EPI_ISL_4251932
EPI_ISL_420044
EPI_ISL_684443
EPI_ISL_2894732
EPI_ISL_686263
EPI_ISL_692410
EPI_ISL_528715
EPI_ISL_5441560
EPI_ISL_452331
EPI_ISL_496541
EPI_ISL_686402
EPI_ISL_479836
EPI_ISL_515806
EPI_ISL_861658
EPI_ISL_430077
EPI_ISL_528815
EPI_ISL_3758013
EPI_ISL_528927
EPI_ISL_688526
EPI_ISL_688225
EPI_ISL_722860
EPI_ISL_2350811
EPI_ISL_436956
EPI_ISL_687313
EPI_ISL_2790879
EPI_ISL_2790846
EPI_ISL_578197
EPI_ISL_428851
EPI_ISL_686683
EPI_ISL_2693906
EPI_ISL_691986
EPI_ISL_1018237
EPI_ISL_735357
EPI_ISL_699898
EPI_ISL_5917728
EPI_ISL_437450
EPI_ISL_5917731
EPI_ISL_691436
EPI_ISL_2835326
EPI_ISL_700072
EPI_ISL_3243101
EPI_ISL_419662
EPI_ISL_685807
EPI_ISL_648809
EPI_ISL_535485
EPI_ISL_421186
EPI_ISL_687268
EPI_ISL_648782
EPI_ISL_685682
EPI_ISL_5917664
EPI_ISL_691149
EPI_ISL_529776
EPI_ISL_477175
EPI_ISL_685272
EPI_ISL_1859500
EPI_ISL_1301573
EPI_ISL_1910397
EPI_ISL_1447347
EPI_ISL_690923
EPI_ISL_11172707
EPI_ISL_687561
EPI_ISL_2835468
EPI_ISL_687986
EPI_ISL_461483
EPI_ISL_692125
EPI_ISL_648070
EPI_ISL_940952
EPI_ISL_889385
EPI_ISL_689801
EPI_ISL_538483
EPI_ISL_1301701
EPI_ISL_686902
EPI_ISL_2835311
EPI_ISL_542322
EPI_ISL_539804
EPI_ISL_539813
EPI_ISL_513251
EPI_ISL_509380
EPI_ISL_941117
EPI_ISL_498180
EPI_ISL_525649
EPI_ISL_688212
EPI_ISL_691176
EPI_ISL_692697
EPI_ISL_613457
EPI_ISL_515699
EPI_ISL_529020
EPI_ISL_687371
EPI_ISL_754241
EPI_ISL_687637
EPI_ISL_5736652
EPI_ISL_1111098
EPI_ISL_688772
EPI_ISL_2835488
EPI_ISL_6590996
EPI_ISL_688334
EPI_ISL_514133
EPI_ISL_692566
EPI_ISL_451325
EPI_ISL_686079
EPI_ISL_1626504
EPI_ISL_691045
EPI_ISL_602756
EPI_ISL_685857
EPI_ISL_862869
EPI_ISL_454503
EPI_ISL_689323
EPI_ISL_700100
EPI_ISL_1708505
EPI_ISL_861653
EPI_ISL_837751
EPI_ISL_685258
EPI_ISL_2894664
EPI_ISL_691084
EPI_ISL_687454
EPI_ISL_1626494
EPI_ISL_688128
EPI_ISL_685330
EPI_ISL_688969
EPI_ISL_542306
EPI_ISL_2894795
EPI_ISL_687965
EPI_ISL_687514
EPI_ISL_515747
EPI_ISL_690740
EPI_ISL_578196
EPI_ISL_1111075
EPI_ISL_687535
EPI_ISL_688127
EPI_ISL_686618
EPI_ISL_699711
EPI_ISL_889374
EPI_ISL_700044
EPI_ISL_497950
EPI_ISL_436157
EPI_ISL_535451
EPI_ISL_648059
EPI_ISL_461493
EPI_ISL_1081196
EPI_ISL_1517403
EPI_ISL_687517
EPI_ISL_513014
EPI_ISL_692431
EPI_ISL_688085
EPI_ISL_1301613
EPI_ISL_751408
EPI_ISL_538487
EPI_ISL_5441554
EPI_ISL_455477
EPI_ISL_2877410
EPI_ISL_690540
EPI_ISL_837658
EPI_ISL_437710
EPI_ISL_692159
EPI_ISL_837606
EPI_ISL_1018157
EPI_ISL_687541
EPI_ISL_688623
EPI_ISL_811161
EPI_ISL_718273
EPI_ISL_861661
EPI_ISL_583494
EPI_ISL_941106
EPI_ISL_690532
EPI_ISL_686341
EPI_ISL_837645
EPI_ISL_583439
EPI_ISL_686934
EPI_ISL_689371
EPI_ISL_689999
EPI_ISL_689413
EPI_ISL_1301655
EPI_ISL_690465
EPI_ISL_5917734
EPI_ISL_525572
EPI_ISL_691105
EPI_ISL_458111
EPI_ISL_692108
EPI_ISL_491441
EPI_ISL_687033
EPI_ISL_498192
EPI_ISL_699702
EPI_ISL_1018160
EPI_ISL_1502874
EPI_ISL_685343
EPI_ISL_2835481
EPI_ISL_685117
EPI_ISL_5917700
EPI_ISL_515594
EPI_ISL_692081
EPI_ISL_940956
EPI_ISL_513248
EPI_ISL_2839335
EPI_ISL_516980
EPI_ISL_452213
EPI_ISL_3088344
EPI_ISL_8311704
EPI_ISL_415654
EPI_ISL_686502
EPI_ISL_535546
EPI_ISL_691830
EPI_ISL_419230
EPI_ISL_454562
EPI_ISL_480182
EPI_ISL_583499
EPI_ISL_686938
EPI_ISL_684561
EPI_ISL_1139068
EPI_ISL_1517406
EPI_ISL_1018135
EPI_ISL_5053986
EPI_ISL_684688
EPI_ISL_443273
EPI_ISL_1040847
EPI_ISL_685844
EPI_ISL_2015129
EPI_ISL_690435
EPI_ISL_691531
EPI_ISL_699916
EPI_ISL_447800
EPI_ISL_690064
EPI_ISL_735424
EPI_ISL_688188
EPI_ISL_515725
EPI_ISL_692676
EPI_ISL_687553
EPI_ISL_1063401
EPI_ISL_1752507
EPI_ISL_684508
EPI_ISL_452343
EPI_ISL_688135
EPI_ISL_451664
EPI_ISL_1069206
EPI_ISL_535558
EPI_ISL_691451
EPI_ISL_766041
EPI_ISL_684132
EPI_ISL_691495
EPI_ISL_751347
EPI_ISL_689026
EPI_ISL_602644
EPI_ISL_9159871
EPI_ISL_1301616
EPI_ISL_2894850
EPI_ISL_2710837
EPI_ISL_467046
EPI_ISL_690973
EPI_ISL_1111126
EPI_ISL_648644
EPI_ISL_5441682
EPI_ISL_5053985
EPI_ISL_10957424
EPI_ISL_685252
EPI_ISL_514136
EPI_ISL_416612
EPI_ISL_421511
EPI_ISL_688327
EPI_ISL_475691
EPI_ISL_1111382
EPI_ISL_4496546
EPI_ISL_1797567
EPI_ISL_452203
EPI_ISL_751386
EPI_ISL_690002
EPI_ISL_690974
EPI_ISL_689361
EPI_ISL_687820
EPI_ISL_689513
EPI_ISL_437452
EPI_ISL_623161
EPI_ISL_699933
EPI_ISL_776755
EPI_ISL_5918374
EPI_ISL_691358
EPI_ISL_593480
EPI_ISL_692398
EPI_ISL_685942
EPI_ISL_1301581
EPI_ISL_700016
EPI_ISL_690185
EPI_ISL_602811
EPI_ISL_463745
EPI_ISL_692096
EPI_ISL_5441632
EPI_ISL_692094
EPI_ISL_515701
EPI_ISL_515711
EPI_ISL_435056
EPI_ISL_2877491
EPI_ISL_509379
EPI_ISL_455316
EPI_ISL_688204
EPI_ISL_690458
EPI_ISL_684495
EPI_ISL_941104
EPI_ISL_5441565
EPI_ISL_690283
EPI_ISL_684494
EPI_ISL_687007
EPI_ISL_687114
EPI_ISL_686293
EPI_ISL_699797
EPI_ISL_689238
EPI_ISL_686416
EPI_ISL_941158
EPI_ISL_686811
EPI_ISL_500543
EPI_ISL_686866
EPI_ISL_8748552
EPI_ISL_475630
EPI_ISL_690429
EPI_ISL_788972
EPI_ISL_688146
EPI_ISL_501250
EPI_ISL_479619
EPI_ISL_691287
EPI_ISL_691855
EPI_ISL_513001
EPI_ISL_688174
EPI_ISL_427339
EPI_ISL_686988
EPI_ISL_699930
EPI_ISL_690358
EPI_ISL_480023
EPI_ISL_1301580
EPI_ISL_418213
EPI_ISL_691563
EPI_ISL_689078
EPI_ISL_691601
EPI_ISL_514585
EPI_ISL_1859397
EPI_ISL_690096
EPI_ISL_691299
EPI_ISL_1301708
EPI_ISL_735281
EPI_ISL_509238
EPI_ISL_686514
EPI_ISL_539531
EPI_ISL_941995
EPI_ISL_479533
EPI_ISL_1111406
EPI_ISL_685476
EPI_ISL_437758
EPI_ISL_479529
EPI_ISL_1436817
EPI_ISL_700321
EPI_ISL_512919
EPI_ISL_689317
EPI_ISL_583434
EPI_ISL_687644
EPI_ISL_436102
EPI_ISL_687288
EPI_ISL_515862
EPI_ISL_479797
EPI_ISL_690606
EPI_ISL_5441361
EPI_ISL_603162
EPI_ISL_941971
EPI_ISL_685489
EPI_ISL_690899
EPI_ISL_692225
EPI_ISL_685662
EPI_ISL_6595991
EPI_ISL_687247
EPI_ISL_524726
EPI_ISL_2614543
EPI_ISL_2322461
EPI_ISL_539519
EPI_ISL_1532290
EPI_ISL_5441401
EPI_ISL_691913
EPI_ISL_3252979
EPI_ISL_483570
EPI_ISL_686212
EPI_ISL_689598
EPI_ISL_1752501
EPI_ISL_4251928
EPI_ISL_535511
EPI_ISL_690036
EPI_ISL_687018
EPI_ISL_831646
EPI_ISL_687964
EPI_ISL_2790850
EPI_ISL_614272
EPI_ISL_686248
EPI_ISL_691478
EPI_ISL_691795
EPI_ISL_687823
EPI_ISL_691250
EPI_ISL_9159864
EPI_ISL_687387
EPI_ISL_568579
EPI_ISL_427319
EPI_ISL_455716
EPI_ISL_690967
EPI_ISL_688323
EPI_ISL_699857
EPI_ISL_414632
EPI_ISL_1301647
EPI_ISL_689693
EPI_ISL_5934922
EPI_ISL_685919
EPI_ISL_692575
EPI_ISL_692435
EPI_ISL_686687
EPI_ISL_677763
EPI_ISL_684198
EPI_ISL_515776
EPI_ISL_5918282
EPI_ISL_699743
EPI_ISL_2791007
EPI_ISL_634981
EPI_ISL_689043
EPI_ISL_479939
EPI_ISL_2894754
EPI_ISL_5944643
EPI_ISL_602785
EPI_ISL_542326
EPI_ISL_1797586
EPI_ISL_871989
EPI_ISL_653757
EPI_ISL_686615
EPI_ISL_1129224
EPI_ISL_692274
EPI_ISL_3716405
EPI_ISL_962547
EPI_ISL_515856
EPI_ISL_1511641
EPI_ISL_684909
EPI_ISL_685445
EPI_ISL_686218
EPI_ISL_1111384
EPI_ISL_583500
EPI_ISL_692614
EPI_ISL_699880
EPI_ISL_447810
EPI_ISL_692416
EPI_ISL_688978
EPI_ISL_693204
EPI_ISL_528938
EPI_ISL_837755
EPI_ISL_574597
EPI_ISL_687638
EPI_ISL_687225
EPI_ISL_534337
EPI_ISL_515781
EPI_ISL_436732
EPI_ISL_535462
EPI_ISL_692629
EPI_ISL_468782
EPI_ISL_417030
EPI_ISL_2433283
EPI_ISL_684370
EPI_ISL_689498
EPI_ISL_1111367
EPI_ISL_1111359
EPI_ISL_691703
EPI_ISL_685753
EPI_ISL_691195
EPI_ISL_1111360
EPI_ISL_687971
EPI_ISL_687803
EPI_ISL_420048
EPI_ISL_1111088
EPI_ISL_699973
EPI_ISL_699945
EPI_ISL_686720
EPI_ISL_2710880
EPI_ISL_811183
EPI_ISL_518043
EPI_ISL_684683
EPI_ISL_602842
EPI_ISL_586539
EPI_ISL_2877361
EPI_ISL_480004
EPI_ISL_471541
EPI_ISL_686452
EPI_ISL_480214
EPI_ISL_690729
EPI_ISL_5918318
EPI_ISL_1029965
EPI_ISL_479980
EPI_ISL_2835377
EPI_ISL_686646
EPI_ISL_692043
EPI_ISL_496543
EPI_ISL_689402
EPI_ISL_483866
EPI_ISL_574590
EPI_ISL_685226
EPI_ISL_421224
EPI_ISL_699717
EPI_ISL_686745
EPI_ISL_862849
EPI_ISL_735407
EPI_ISL_689504
EPI_ISL_751360
EPI_ISL_689723
EPI_ISL_486843
EPI_ISL_689908
EPI_ISL_686387
EPI_ISL_687350
EPI_ISL_1293051
EPI_ISL_699657
EPI_ISL_977411
EPI_ISL_2835479
EPI_ISL_5441587
EPI_ISL_525681
EPI_ISL_459889
EPI_ISL_689419
EPI_ISL_686918
EPI_ISL_524445
EPI_ISL_1799505
EPI_ISL_691100
EPI_ISL_2894641
EPI_ISL_2894845
EPI_ISL_11229151
EPI_ISL_691089
EPI_ISL_837771
EPI_ISL_688670
EPI_ISL_515708
EPI_ISL_690763
EPI_ISL_1018269
EPI_ISL_437469
EPI_ISL_692615
EPI_ISL_648662
EPI_ISL_687916
EPI_ISL_685647
EPI_ISL_1859645
EPI_ISL_691718
EPI_ISL_699787
EPI_ISL_443261
EPI_ISL_686852
EPI_ISL_691435
EPI_ISL_2894688
EPI_ISL_603176
EPI_ISL_476848
EPI_ISL_685389
EPI_ISL_10338097
EPI_ISL_660437
EPI_ISL_406595
EPI_ISL_687429
EPI_ISL_1502833
EPI_ISL_513245
EPI_ISL_3332724
EPI_ISL_5687705
EPI_ISL_2790888
EPI_ISL_689637
EPI_ISL_574596
EPI_ISL_514580
EPI_ISL_686433
EPI_ISL_955253
EPI_ISL_684325
EPI_ISL_452339
EPI_ISL_6582819
EPI_ISL_677741
EPI_ISL_3024033
EPI_ISL_685611
EPI_ISL_689291
EPI_ISL_684611
EPI_ISL_479802
EPI_ISL_475680
EPI_ISL_487304
EPI_ISL_685187
EPI_ISL_759965
EPI_ISL_692723
EPI_ISL_691828
EPI_ISL_689133
EPI_ISL_450325
EPI_ISL_689966
EPI_ISL_691921
EPI_ISL_430109
EPI_ISL_436944
EPI_ISL_430071
EPI_ISL_480196
EPI_ISL_686430
EPI_ISL_686964
EPI_ISL_534349
EPI_ISL_583473
EPI_ISL_689151
EPI_ISL_447030
EPI_ISL_684616
EPI_ISL_686822
EPI_ISL_6582818
EPI_ISL_511879
EPI_ISL_687074
EPI_ISL_654868
EPI_ISL_687110
EPI_ISL_436107
EPI_ISL_1111411
EPI_ISL_690616
EPI_ISL_686824
EPI_ISL_2710863
EPI_ISL_2835424
EPI_ISL_10397650
EPI_ISL_691386
EPI_ISL_542343
EPI_ISL_3266902
EPI_ISL_962567
EPI_ISL_602920
EPI_ISL_689758
EPI_ISL_685974
EPI_ISL_837811
EPI_ISL_542285
EPI_ISL_796030
EPI_ISL_1111081
EPI_ISL_447735
EPI_ISL_687865
EPI_ISL_602761
EPI_ISL_686325
EPI_ISL_524717
EPI_ISL_686027
EPI_ISL_509255
EPI_ISL_590693
EPI_ISL_689093
EPI_ISL_500946
EPI_ISL_692166
EPI_ISL_686148
EPI_ISL_8311757
EPI_ISL_513078
EPI_ISL_687538
EPI_ISL_524763
EPI_ISL_692663
EPI_ISL_475615
EPI_ISL_450789
EPI_ISL_529743
EPI_ISL_468148
EPI_ISL_2603255
EPI_ISL_691605
EPI_ISL_654819
EPI_ISL_689668
EPI_ISL_513511
EPI_ISL_699723
EPI_ISL_5441484
EPI_ISL_5918327
EPI_ISL_688191
EPI_ISL_690987
EPI_ISL_5918302
EPI_ISL_684456
EPI_ISL_687037
EPI_ISL_691888
EPI_ISL_479846
EPI_ISL_691441
EPI_ISL_515763
EPI_ISL_691866
EPI_ISL_2322462
EPI_ISL_690671
EPI_ISL_691511
EPI_ISL_3024017
EPI_ISL_5917704
EPI_ISL_2835431
EPI_ISL_535390
EPI_ISL_5917702
EPI_ISL_450511
EPI_ISL_602848
EPI_ISL_693244
EPI_ISL_491978
EPI_ISL_690448
EPI_ISL_480254
EPI_ISL_437298
EPI_ISL_692136
EPI_ISL_513262
EPI_ISL_699936
EPI_ISL_515557
EPI_ISL_648730
EPI_ISL_693240
EPI_ISL_460086
EPI_ISL_480018
EPI_ISL_451393
EPI_ISL_687501
EPI_ISL_691544
EPI_ISL_685951
EPI_ISL_648653
EPI_ISL_451386
EPI_ISL_690155
EPI_ISL_692660
EPI_ISL_686757
EPI_ISL_431180
EPI_ISL_942003
EPI_ISL_684536
EPI_ISL_3356366
EPI_ISL_687565
EPI_ISL_686369
EPI_ISL_6854857
EPI_ISL_687262
EPI_ISL_3356365
EPI_ISL_2894693
EPI_ISL_535452
EPI_ISL_687782
EPI_ISL_1018137
EPI_ISL_584049
EPI_ISL_687279
EPI_ISL_524741
EPI_ISL_692691
EPI_ISL_685468
EPI_ISL_2502638
EPI_ISL_525556
EPI_ISL_648104
EPI_ISL_686241
EPI_ISL_529736
EPI_ISL_574612
EPI_ISL_687421
EPI_ISL_690454
EPI_ISL_6582779
EPI_ISL_699854
EPI_ISL_788933
EPI_ISL_687581
EPI_ISL_1029972
EPI_ISL_1416222
EPI_ISL_518041
EPI_ISL_467043
EPI_ISL_480111
EPI_ISL_416614
EPI_ISL_686945
EPI_ISL_685719
EPI_ISL_452219
EPI_ISL_684513
EPI_ISL_459881
EPI_ISL_515865
EPI_ISL_692390
EPI_ISL_692013
EPI_ISL_692127
EPI_ISL_509313
EPI_ISL_735364
EPI_ISL_437696
EPI_ISL_535424
EPI_ISL_10657514
EPI_ISL_691798
EPI_ISL_687788
EPI_ISL_689214
EPI_ISL_475671
EPI_ISL_613951
EPI_ISL_5687713
EPI_ISL_468832
EPI_ISL_2692985
EPI_ISL_689950
EPI_ISL_1502820
EPI_ISL_684520
EPI_ISL_718164
EPI_ISL_691606
EPI_ISL_513252
EPI_ISL_690983
EPI_ISL_699751
EPI_ISL_456148
EPI_ISL_689231
EPI_ISL_501208
EPI_ISL_689700
EPI_ISL_1111272
EPI_ISL_689888
EPI_ISL_690927
EPI_ISL_688855
EPI_ISL_688707
EPI_ISL_690137
EPI_ISL_419309
EPI_ISL_5918315
EPI_ISL_1129219
EPI_ISL_447546
EPI_ISL_653755
EPI_ISL_454522
EPI_ISL_692040
EPI_ISL_2958717
EPI_ISL_751430
EPI_ISL_468155
EPI_ISL_688949
EPI_ISL_688459
EPI_ISL_690896
EPI_ISL_688431
EPI_ISL_691324
EPI_ISL_525684
EPI_ISL_796033
EPI_ISL_2835329
EPI_ISL_700209
EPI_ISL_685386
EPI_ISL_690480
EPI_ISL_623108
EPI_ISL_689956
EPI_ISL_685961
EPI_ISL_11229173
EPI_ISL_602725
EPI_ISL_895846
EPI_ISL_457702
EPI_ISL_677689
EPI_ISL_560595
EPI_ISL_469021
EPI_ISL_610242
EPI_ISL_684143
EPI_ISL_6316641
EPI_ISL_515734
EPI_ISL_468144
EPI_ISL_684427
EPI_ISL_10397645
EPI_ISL_691607
EPI_ISL_685251
EPI_ISL_5441695
EPI_ISL_605813
EPI_ISL_1111370
EPI_ISL_850510
EPI_ISL_495557
EPI_ISL_689821
EPI_ISL_943975
EPI_ISL_505003
EPI_ISL_455474
EPI_ISL_542288
EPI_ISL_684366
EPI_ISL_677731
EPI_ISL_509261
EPI_ISL_684186
EPI_ISL_6316802
EPI_ISL_593555
EPI_ISL_685307
EPI_ISL_492025
EPI_ISL_684253
EPI_ISL_700143
EPI_ISL_688872
EPI_ISL_452329
EPI_ISL_684823
EPI_ISL_454502
EPI_ISL_692338
EPI_ISL_699685
EPI_ISL_1040031
EPI_ISL_1113037
EPI_ISL_1238788
EPI_ISL_692657
EPI_ISL_955246
EPI_ISL_10657513
EPI_ISL_685132
EPI_ISL_687240
EPI_ISL_491117
EPI_ISL_626578
EPI_ISL_514436
EPI_ISL_872630
EPI_ISL_10397634
EPI_ISL_2835273
EPI_ISL_542419
EPI_ISL_699828
EPI_ISL_684269
EPI_ISL_837690
EPI_ISL_684560
EPI_ISL_955235
EPI_ISL_539817
EPI_ISL_691535
EPI_ISL_9160085
EPI_ISL_437497
EPI_ISL_837791
EPI_ISL_459911
EPI_ISL_751381
EPI_ISL_2894739
EPI_ISL_688289
EPI_ISL_6316844
EPI_ISL_689904
EPI_ISL_690972
EPI_ISL_685319
EPI_ISL_3099402
EPI_ISL_837725
EPI_ISL_687365
EPI_ISL_2894716
EPI_ISL_691246
EPI_ISL_437489
EPI_ISL_685436
EPI_ISL_941139
EPI_ISL_688897
EPI_ISL_685253
EPI_ISL_862614
EPI_ISL_691202
EPI_ISL_3275385
EPI_ISL_483825
EPI_ISL_685568
EPI_ISL_686087
EPI_ISL_685667
EPI_ISL_692246
EPI_ISL_941144
EPI_ISL_2693674
EPI_ISL_690110
EPI_ISL_692532
EPI_ISL_1060758
EPI_ISL_796029
EPI_ISL_691523
EPI_ISL_689560
EPI_ISL_513242
EPI_ISL_691543
EPI_ISL_677679
EPI_ISL_796035
EPI_ISL_582683
EPI_ISL_602833
EPI_ISL_512986
EPI_ISL_688873
EPI_ISL_689916
EPI_ISL_691790
EPI_ISL_686779
EPI_ISL_560606
EPI_ISL_480187
EPI_ISL_602679
EPI_ISL_535466
EPI_ISL_687293
EPI_ISL_479906
EPI_ISL_2835287
EPI_ISL_690298
EPI_ISL_524744
EPI_ISL_1040034
EPI_ISL_691278
EPI_ISL_487280
EPI_ISL_2779485
EPI_ISL_690842
EPI_ISL_6316821
EPI_ISL_408484
EPI_ISL_687203
EPI_ISL_751364
EPI_ISL_515657
EPI_ISL_1018271
EPI_ISL_529010
EPI_ISL_542290
EPI_ISL_648740
EPI_ISL_686057
EPI_ISL_685899
EPI_ISL_831892
EPI_ISL_2790856
EPI_ISL_8311744
EPI_ISL_443277
EPI_ISL_689948
EPI_ISL_671443
EPI_ISL_493335
EPI_ISL_534320
EPI_ISL_636737
EPI_ISL_605816
EPI_ISL_692693
EPI_ISL_603147
EPI_ISL_690906
EPI_ISL_603027
EPI_ISL_3186073
EPI_ISL_480019
EPI_ISL_498164
EPI_ISL_687562
EPI_ISL_5441435
EPI_ISL_602716
EPI_ISL_687814
EPI_ISL_509290
EPI_ISL_450275
EPI_ISL_691561
EPI_ISL_687915
EPI_ISL_735279
EPI_ISL_5441537
EPI_ISL_692654
EPI_ISL_539498
EPI_ISL_735363
EPI_ISL_831681
EPI_ISL_760033
EPI_ISL_687805
EPI_ISL_689091
EPI_ISL_515660
EPI_ISL_688252
EPI_ISL_602776
EPI_ISL_732538
EPI_ISL_692502
EPI_ISL_596266
EPI_ISL_862590
EPI_ISL_686752
EPI_ISL_685312
EPI_ISL_671445
EPI_ISL_542352
EPI_ISL_468801
EPI_ISL_699846
EPI_ISL_10397632
EPI_ISL_751405
EPI_ISL_692256
EPI_ISL_1289444
EPI_ISL_985177
EPI_ISL_417016
EPI_ISL_513036
EPI_ISL_2791001
EPI_ISL_689100
EPI_ISL_583498
EPI_ISL_495034
EPI_ISL_2894646
EPI_ISL_476149
EPI_ISL_692512
EPI_ISL_2710864
EPI_ISL_837607
EPI_ISL_623143
EPI_ISL_593922
EPI_ISL_534321
EPI_ISL_688828
EPI_ISL_689938
EPI_ISL_452218
EPI_ISL_687201
EPI_ISL_1301733
EPI_ISL_648656
EPI_ISL_852582
EPI_ISL_684469
EPI_ISL_687668
EPI_ISL_529777
EPI_ISL_687626
EPI_ISL_654870
EPI_ISL_689649
EPI_ISL_515829
EPI_ISL_437694
EPI_ISL_689884
EPI_ISL_2779432
EPI_ISL_437488
EPI_ISL_476865
EPI_ISL_419305
EPI_ISL_955238
EPI_ISL_437699
EPI_ISL_3716607
EPI_ISL_689438
EPI_ISL_687000
EPI_ISL_2839270
EPI_ISL_689816
EPI_ISL_691431
EPI_ISL_691394
EPI_ISL_688392
EPI_ISL_513179
EPI_ISL_434545
EPI_ISL_690436
EPI_ISL_685598
EPI_ISL_471551
EPI_ISL_687667
EPI_ISL_691181
EPI_ISL_2791031
EPI_ISL_684742
EPI_ISL_692421
EPI_ISL_700200
EPI_ISL_754856
EPI_ISL_475619
EPI_ISL_512909
EPI_ISL_467048
EPI_ISL_2779522
EPI_ISL_684999
EPI_ISL_509266
EPI_ISL_2779496
EPI_ISL_447792
EPI_ISL_515521
EPI_ISL_1113002
EPI_ISL_2790838
EPI_ISL_691093
EPI_ISL_539493
EPI_ISL_2877319
EPI_ISL_430729
EPI_ISL_548968
EPI_ISL_498104
EPI_ISL_5441375
EPI_ISL_690717
EPI_ISL_735319
EPI_ISL_692642
EPI_ISL_6582791
EPI_ISL_692234
EPI_ISL_479510
EPI_ISL_437733
EPI_ISL_498165
EPI_ISL_586524
EPI_ISL_5441476
EPI_ISL_692613
EPI_ISL_542282
EPI_ISL_529021
EPI_ISL_691293
EPI_ISL_684336
EPI_ISL_542200
EPI_ISL_690981
EPI_ISL_871975
EPI_ISL_2835307
EPI_ISL_685511
EPI_ISL_5918354
EPI_ISL_700162
EPI_ISL_687019
EPI_ISL_512998
EPI_ISL_691212
EPI_ISL_2433280
EPI_ISL_686180
EPI_ISL_684275
EPI_ISL_692656
EPI_ISL_11229166
EPI_ISL_495063
EPI_ISL_2565184
EPI_ISL_684856
EPI_ISL_689147
EPI_ISL_5196761
EPI_ISL_513002
EPI_ISL_1502852
EPI_ISL_583448
EPI_ISL_603145
EPI_ISL_2877379
EPI_ISL_690691
EPI_ISL_691989
EPI_ISL_1111386
EPI_ISL_458092
EPI_ISL_416601
EPI_ISL_1499504
EPI_ISL_613452
EPI_ISL_5196755
EPI_ISL_692626
EPI_ISL_699962
EPI_ISL_689130
EPI_ISL_495060
EPI_ISL_428347
EPI_ISL_437732
EPI_ISL_690859
EPI_ISL_687306
EPI_ISL_468137
EPI_ISL_691467
EPI_ISL_687645
EPI_ISL_690544
EPI_ISL_688702
EPI_ISL_837633
EPI_ISL_690651
EPI_ISL_569882
EPI_ISL_2894821
EPI_ISL_4496557
EPI_ISL_2364497
EPI_ISL_1795049
EPI_ISL_687026
EPI_ISL_691053
EPI_ISL_688455
EPI_ISL_5441647
EPI_ISL_1111070
EPI_ISL_977488
EPI_ISL_671421
EPI_ISL_691800
EPI_ISL_1111119
EPI_ISL_788956
EPI_ISL_688119
EPI_ISL_685980
EPI_ISL_5918353
EPI_ISL_690736
EPI_ISL_480260
EPI_ISL_6316569
EPI_ISL_837613
EPI_ISL_690461
EPI_ISL_479813
EPI_ISL_690749
EPI_ISL_479894
EPI_ISL_688604
EPI_ISL_685055
EPI_ISL_9159836
EPI_ISL_586521
EPI_ISL_10657512
EPI_ISL_509267
EPI_ISL_684284
EPI_ISL_437738
EPI_ISL_492022
EPI_ISL_514600
EPI_ISL_648699
EPI_ISL_419217
EPI_ISL_689143
EPI_ISL_735428
EPI_ISL_688817
EPI_ISL_1018118
EPI_ISL_6595989
EPI_ISL_735432
EPI_ISL_2968047
EPI_ISL_688925
EPI_ISL_871993
EPI_ISL_700140
EPI_ISL_684905
EPI_ISL_583479
EPI_ISL_5053968
EPI_ISL_569872
EPI_ISL_2835400
EPI_ISL_692347
EPI_ISL_684789
EPI_ISL_482699
EPI_ISL_862644
EPI_ISL_688578
EPI_ISL_1007676
EPI_ISL_2894781
EPI_ISL_515528
EPI_ISL_515522
EPI_ISL_1111198
EPI_ISL_686126
EPI_ISL_5917680
EPI_ISL_451389
EPI_ISL_685950
EPI_ISL_688099
EPI_ISL_540993
EPI_ISL_515869
EPI_ISL_578188
EPI_ISL_677739
EPI_ISL_495454
EPI_ISL_569873
EPI_ISL_889362
EPI_ISL_684869
EPI_ISL_460092
EPI_ISL_690301
EPI_ISL_685573
EPI_ISL_602809
EPI_ISL_687692
EPI_ISL_691812
EPI_ISL_956384
EPI_ISL_509240
EPI_ISL_498189
EPI_ISL_689722
EPI_ISL_796027
EPI_ISL_2894721
EPI_ISL_509378
EPI_ISL_6582804
EPI_ISL_685651
EPI_ISL_603152
EPI_ISL_692405
EPI_ISL_479488
EPI_ISL_5934909
EPI_ISL_689113
EPI_ISL_691582
EPI_ISL_688711
EPI_ISL_528698
EPI_ISL_686456
EPI_ISL_2692907
EPI_ISL_751439
EPI_ISL_735342
EPI_ISL_688886
EPI_ISL_689848
EPI_ISL_5918292
EPI_ISL_495014
EPI_ISL_685949
EPI_ISL_788950
EPI_ISL_692409
EPI_ISL_2894805
EPI_ISL_2502644
EPI_ISL_688336
EPI_ISL_684928
EPI_ISL_689308
EPI_ISL_538484
EPI_ISL_686652
EPI_ISL_2731461
EPI_ISL_684371
EPI_ISL_2279498
EPI_ISL_687718
EPI_ISL_687085
EPI_ISL_574598
EPI_ISL_686269
EPI_ISL_688134
EPI_ISL_686518
EPI_ISL_491983
EPI_ISL_686133
EPI_ISL_476852
EPI_ISL_468307
EPI_ISL_496551
EPI_ISL_690521
EPI_ISL_900733
EPI_ISL_528926
EPI_ISL_862636
EPI_ISL_447806
EPI_ISL_735413
EPI_ISL_677699
EPI_ISL_689802
EPI_ISL_688992
EPI_ISL_686883
EPI_ISL_691300
EPI_ISL_418217
EPI_ISL_452212
EPI_ISL_450788
EPI_ISL_468771
EPI_ISL_1018121
EPI_ISL_648084
EPI_ISL_539503
EPI_ISL_738125
EPI_ISL_513222
EPI_ISL_689085
EPI_ISL_1694627
EPI_ISL_688043
EPI_ISL_480153
EPI_ISL_486863
EPI_ISL_648750
EPI_ISL_1797579
EPI_ISL_498086
EPI_ISL_941988
EPI_ISL_688931
EPI_ISL_687540
EPI_ISL_692618
EPI_ISL_692414
EPI_ISL_684209
EPI_ISL_6833727
EPI_ISL_2835294
EPI_ISL_685755
EPI_ISL_2877370
EPI_ISL_454518
EPI_ISL_684885
EPI_ISL_686825
EPI_ISL_689974
EPI_ISL_690857
EPI_ISL_480216
EPI_ISL_3716428
EPI_ISL_10189661
EPI_ISL_1301705
EPI_ISL_686124
EPI_ISL_461481
EPI_ISL_685726
EPI_ISL_687683
EPI_ISL_690668
EPI_ISL_648805
EPI_ISL_687702
EPI_ISL_572330
EPI_ISL_3716419
EPI_ISL_751336
EPI_ISL_560644
EPI_ISL_2960335
EPI_ISL_602782
EPI_ISL_8311719
EPI_ISL_602664
EPI_ISL_687372
EPI_ISL_837636
EPI_ISL_5917660
EPI_ISL_691222
EPI_ISL_491455
EPI_ISL_522547
EPI_ISL_688436
EPI_ISL_458095
EPI_ISL_862878
EPI_ISL_2877321
EPI_ISL_685953
EPI_ISL_525489
EPI_ISL_1111398
EPI_ISL_479903
EPI_ISL_2839346
EPI_ISL_582659
EPI_ISL_685101
EPI_ISL_686803
EPI_ISL_688318
EPI_ISL_482686
EPI_ISL_8725399
EPI_ISL_509251
EPI_ISL_1121326
EPI_ISL_9159848
EPI_ISL_513145
EPI_ISL_437459
EPI_ISL_690344
EPI_ISL_689851
EPI_ISL_515801
EPI_ISL_699987
EPI_ISL_5917714
EPI_ISL_692432
EPI_ISL_542197
EPI_ISL_684748
EPI_ISL_1111376
EPI_ISL_722871
EPI_ISL_5441437
EPI_ISL_475644
EPI_ISL_529763
EPI_ISL_420074
EPI_ISL_1301627
EPI_ISL_10989154
EPI_ISL_685491
EPI_ISL_419234
EPI_ISL_686758
EPI_ISL_602732
EPI_ISL_684656
EPI_ISL_2860775
EPI_ISL_689515
EPI_ISL_417007
EPI_ISL_735276
EPI_ISL_416591
EPI_ISL_837695
EPI_ISL_2877388
EPI_ISL_2710812
EPI_ISL_684369
EPI_ISL_491969
EPI_ISL_576113
EPI_ISL_480241
EPI_ISL_653813
EPI_ISL_686455
EPI_ISL_648754
EPI_ISL_684461
EPI_ISL_962553
EPI_ISL_498188
EPI_ISL_430439
EPI_ISL_687378
EPI_ISL_5917675
EPI_ISL_2839301
EPI_ISL_735311
EPI_ISL_540998
EPI_ISL_452341
EPI_ISL_447618
EPI_ISL_416507
EPI_ISL_542292
EPI_ISL_689311
EPI_ISL_690581
EPI_ISL_10957448
EPI_ISL_500571
EPI_ISL_516758
EPI_ISL_690078
EPI_ISL_687119
EPI_ISL_689409
EPI_ISL_685486
EPI_ISL_9159855
EPI_ISL_515797
EPI_ISL_416499
EPI_ISL_1111424
EPI_ISL_3356319
EPI_ISL_2790815
EPI_ISL_468310
EPI_ISL_1301594
EPI_ISL_416035
EPI_ISL_1415428
EPI_ISL_1081310
EPI_ISL_688513
EPI_ISL_648094
EPI_ISL_476801
EPI_ISL_690382
EPI_ISL_691306
EPI_ISL_516756
EPI_ISL_1117450
EPI_ISL_493198
EPI_ISL_685277
EPI_ISL_2790891
EPI_ISL_653746
EPI_ISL_422408
EPI_ISL_542256
EPI_ISL_691041
EPI_ISL_687450
EPI_ISL_690081
EPI_ISL_1081311
EPI_ISL_613432
EPI_ISL_685829
EPI_ISL_1502886
EPI_ISL_10957370
EPI_ISL_490977
EPI_ISL_1168694
EPI_ISL_796040
EPI_ISL_689735
EPI_ISL_690603
EPI_ISL_837718
EPI_ISL_735325
EPI_ISL_689543
EPI_ISL_688520
EPI_ISL_487338
EPI_ISL_5441654
EPI_ISL_526967
EPI_ISL_708193
EPI_ISL_1797584
EPI_ISL_699861
EPI_ISL_802747
EPI_ISL_690235
EPI_ISL_689290
EPI_ISL_5917672
EPI_ISL_11172659
EPI_ISL_516753
EPI_ISL_1469587
EPI_ISL_690678
EPI_ISL_1191739
EPI_ISL_7780433
EPI_ISL_686868
EPI_ISL_495079
EPI_ISL_1289439
EPI_ISL_450508
EPI_ISL_677686
EPI_ISL_518044
EPI_ISL_5441470
EPI_ISL_427315
EPI_ISL_623114
EPI_ISL_684800
EPI_ISL_687410
EPI_ISL_692510
EPI_ISL_602754
EPI_ISL_482759
EPI_ISL_452193
EPI_ISL_688566
EPI_ISL_495054
EPI_ISL_689274
EPI_ISL_690721
EPI_ISL_1018122
EPI_ISL_1260836
EPI_ISL_685006
EPI_ISL_699683
EPI_ISL_686324
EPI_ISL_1626519
EPI_ISL_888982
EPI_ISL_463294
EPI_ISL_479972
EPI_ISL_614281
EPI_ISL_689334
EPI_ISL_2894659
EPI_ISL_416495
EPI_ISL_452347
EPI_ISL_1301728
EPI_ISL_735312
EPI_ISL_2690180
EPI_ISL_414631
EPI_ISL_452220
EPI_ISL_430084
EPI_ISL_450729
EPI_ISL_526235
EPI_ISL_833195
EPI_ISL_2896287
EPI_ISL_535408
EPI_ISL_479616
EPI_ISL_689808
EPI_ISL_686655
EPI_ISL_688137
EPI_ISL_684732
EPI_ISL_686332
EPI_ISL_479977
EPI_ISL_529774
EPI_ISL_686226
EPI_ISL_687836
EPI_ISL_535481
EPI_ISL_688015
EPI_ISL_684860
EPI_ISL_690175
EPI_ISL_691022
EPI_ISL_560574
EPI_ISL_530350
EPI_ISL_689456
EPI_ISL_688202
EPI_ISL_1437749
EPI_ISL_940933
EPI_ISL_692196
EPI_ISL_686291
EPI_ISL_699792
EPI_ISL_515562
EPI_ISL_2835458
EPI_ISL_2894705
EPI_ISL_648675
EPI_ISL_2894704
EPI_ISL_691065
EPI_ISL_686980
EPI_ISL_603151
EPI_ISL_5441702
EPI_ISL_451662
EPI_ISL_2710876
EPI_ISL_707937
EPI_ISL_491439
EPI_ISL_687582
EPI_ISL_862647
EPI_ISL_483835
EPI_ISL_1502853
EPI_ISL_692413
EPI_ISL_686487
EPI_ISL_430080
EPI_ISL_729798
EPI_ISL_685835
EPI_ISL_430724
EPI_ISL_690198
EPI_ISL_689877
EPI_ISL_687296
EPI_ISL_685759
EPI_ISL_479828
EPI_ISL_685865
EPI_ISL_602646
EPI_ISL_685571
EPI_ISL_1018231
EPI_ISL_687452
EPI_ISL_5917668
EPI_ISL_690586
EPI_ISL_690115
EPI_ISL_2835477
EPI_ISL_514131
EPI_ISL_5918407
EPI_ISL_1527381
EPI_ISL_471548
EPI_ISL_691865
EPI_ISL_700237
EPI_ISL_511894
EPI_ISL_523955
EPI_ISL_1113009
EPI_ISL_689477
EPI_ISL_685052
EPI_ISL_498100
EPI_ISL_691172
EPI_ISL_653817
EPI_ISL_2894718
EPI_ISL_416573
EPI_ISL_487313
EPI_ISL_515706
EPI_ISL_2015116
EPI_ISL_419308
EPI_ISL_535456
EPI_ISL_692035
EPI_ISL_2835285
EPI_ISL_685430
EPI_ISL_900716
EPI_ISL_480783
EPI_ISL_876811
EPI_ISL_500569
EPI_ISL_684787
EPI_ISL_631637
EPI_ISL_5917662
EPI_ISL_648627
EPI_ISL_1447336
EPI_ISL_500539
EPI_ISL_837722
EPI_ISL_692543
EPI_ISL_529009
EPI_ISL_692082
EPI_ISL_689711
EPI_ISL_660175
EPI_ISL_2968046
EPI_ISL_692391
EPI_ISL_576146
EPI_ISL_1018313
EPI_ISL_10957377
EPI_ISL_687474
EPI_ISL_1301621
EPI_ISL_776759
EPI_ISL_688768
EPI_ISL_501195
EPI_ISL_688932
EPI_ISL_688402
EPI_ISL_685166
EPI_ISL_458029
EPI_ISL_684664
EPI_ISL_686362
EPI_ISL_523956
EPI_ISL_685868
EPI_ISL_5441570
EPI_ISL_862602
EPI_ISL_689830
EPI_ISL_685215
EPI_ISL_688396
EPI_ISL_690566
EPI_ISL_691115
EPI_ISL_452363
EPI_ISL_692710
EPI_ISL_475596
EPI_ISL_10657515
EPI_ISL_487319
EPI_ISL_688444
EPI_ISL_955240
EPI_ISL_5917719
EPI_ISL_2710882
EPI_ISL_941142
EPI_ISL_691490
EPI_ISL_451298
EPI_ISL_684187
EPI_ISL_691879
EPI_ISL_687251
EPI_ISL_586526
EPI_ISL_450282
EPI_ISL_1111089
EPI_ISL_691831
EPI_ISL_691191
EPI_ISL_2877483
EPI_ISL_955236
EPI_ISL_1018151
EPI_ISL_688610
EPI_ISL_849653
EPI_ISL_10989159
EPI_ISL_685979
EPI_ISL_687765
EPI_ISL_539819
EPI_ISL_685256
EPI_ISL_422424
EPI_ISL_688168
EPI_ISL_475709
EPI_ISL_7780436
EPI_ISL_480051
EPI_ISL_430090
EPI_ISL_687704
EPI_ISL_5917691
EPI_ISL_486871
EPI_ISL_688082
EPI_ISL_455026
EPI_ISL_889377
EPI_ISL_631703
EPI_ISL_691829
EPI_ISL_1502850
EPI_ISL_1111405
EPI_ISL_2502658
EPI_ISL_691905
EPI_ISL_613564
EPI_ISL_1069205
EPI_ISL_692530
EPI_ISL_9159845
EPI_ISL_691985
EPI_ISL_509302
EPI_ISL_479969
EPI_ISL_677752
EPI_ISL_687755
EPI_ISL_450281
EPI_ISL_684411
EPI_ISL_1502859
EPI_ISL_684231
EPI_ISL_686178
EPI_ISL_5441462
EPI_ISL_648654
EPI_ISL_427364
EPI_ISL_689478
EPI_ISL_2727893
EPI_ISL_689352
EPI_ISL_686284
EPI_ISL_5918290
EPI_ISL_480291
EPI_ISL_686799
EPI_ISL_455697
EPI_ISL_685734
EPI_ISL_6973518
EPI_ISL_525658
EPI_ISL_690076
EPI_ISL_685043
EPI_ISL_5441637
EPI_ISL_686397
EPI_ISL_686481
EPI_ISL_509297
EPI_ISL_498123
EPI_ISL_3716496
EPI_ISL_2484141
EPI_ISL_1532291
EPI_ISL_690095
EPI_ISL_482769
EPI_ISL_586517
EPI_ISL_689205
EPI_ISL_689902
EPI_ISL_692329
EPI_ISL_416609
EPI_ISL_692682
EPI_ISL_1018190
EPI_ISL_582674
EPI_ISL_515957
EPI_ISL_688829
EPI_ISL_811186
EPI_ISL_684669
EPI_ISL_690643
EPI_ISL_542389
EPI_ISL_1111093
EPI_ISL_687097
EPI_ISL_447283
EPI_ISL_689632
EPI_ISL_759955
EPI_ISL_513550
EPI_ISL_690817
EPI_ISL_690503
EPI_ISL_498070
EPI_ISL_648777
EPI_ISL_688479
EPI_ISL_690325
EPI_ISL_688528
EPI_ISL_852591
EPI_ISL_447762
EPI_ISL_1111240
EPI_ISL_1112968
EPI_ISL_2894680
EPI_ISL_435149
EPI_ISL_454514
EPI_ISL_513167
EPI_ISL_1111231
EPI_ISL_692437
EPI_ISL_686041
EPI_ISL_751320
EPI_ISL_454525
EPI_ISL_686469
EPI_ISL_690764
EPI_ISL_513178
EPI_ISL_3716487
EPI_ISL_692677
EPI_ISL_690135
EPI_ISL_470899
EPI_ISL_685991
EPI_ISL_691709
EPI_ISL_498122
EPI_ISL_690798
EPI_ISL_687556
EPI_ISL_475699
EPI_ISL_593558
EPI_ISL_513244
EPI_ISL_471528
EPI_ISL_419303
EPI_ISL_690531
EPI_ISL_684257
EPI_ISL_574610
EPI_ISL_437693
EPI_ISL_578189
EPI_ISL_685207
EPI_ISL_626593
EPI_ISL_437453
EPI_ISL_687078
EPI_ISL_525677
EPI_ISL_687563
EPI_ISL_699703
EPI_ISL_3758035
EPI_ISL_583478
EPI_ISL_700187
EPI_ISL_507006
EPI_ISL_1111215
EPI_ISL_688999
EPI_ISL_688952
EPI_ISL_487340
EPI_ISL_689814
EPI_ISL_690284
EPI_ISL_542387
EPI_ISL_2710874
EPI_ISL_699872
EPI_ISL_689138
EPI_ISL_688700
EPI_ISL_491990
EPI_ISL_2476401
EPI_ISL_690965
EPI_ISL_602675
EPI_ISL_941110
EPI_ISL_687159
EPI_ISL_688622
EPI_ISL_691059
EPI_ISL_686009
EPI_ISL_5441583
EPI_ISL_2894728
EPI_ISL_1752590
EPI_ISL_2779503
EPI_ISL_699950
EPI_ISL_1111112
EPI_ISL_677736
EPI_ISL_412972
EPI_ISL_454540
EPI_ISL_602685
EPI_ISL_686105
EPI_ISL_700310
EPI_ISL_687880
EPI_ISL_2894713
EPI_ISL_686685
EPI_ISL_542428
EPI_ISL_895818
EPI_ISL_455475
EPI_ISL_456127
EPI_ISL_3023837
EPI_ISL_475627
EPI_ISL_689841
EPI_ISL_1068682
EPI_ISL_9509905
EPI_ISL_430067
EPI_ISL_671441
EPI_ISL_487377
EPI_ISL_495445
EPI_ISL_691466
EPI_ISL_455322
EPI_ISL_699796
EPI_ISL_498163
EPI_ISL_541375
EPI_ISL_2339903
EPI_ISL_2001644
EPI_ISL_685025
EPI_ISL_955250
EPI_ISL_690702
EPI_ISL_476891
EPI_ISL_685379
EPI_ISL_9160066
EPI_ISL_1301709
EPI_ISL_451308
EPI_ISL_684912
EPI_ISL_691025
EPI_ISL_509292
EPI_ISL_602759
EPI_ISL_3716375
EPI_ISL_691318
EPI_ISL_602691
EPI_ISL_686183
EPI_ISL_689917
EPI_ISL_687831
EPI_ISL_691730
EPI_ISL_560610
EPI_ISL_469284
EPI_ISL_614278
EPI_ISL_861627
EPI_ISL_689990
EPI_ISL_444459
EPI_ISL_692685
EPI_ISL_707938
EPI_ISL_480093
EPI_ISL_691404
EPI_ISL_414627
EPI_ISL_691253
EPI_ISL_686423
EPI_ISL_691484
EPI_ISL_690214
EPI_ISL_837734
EPI_ISL_418243
EPI_ISL_419304
EPI_ISL_434377
EPI_ISL_1797550
EPI_ISL_603144
EPI_ISL_956274
EPI_ISL_692265
EPI_ISL_523972
EPI_ISL_686464
EPI_ISL_480127
EPI_ISL_941974
EPI_ISL_685893
EPI_ISL_685138
EPI_ISL_418990
EPI_ISL_692133
EPI_ISL_692047
EPI_ISL_687219
EPI_ISL_689434
EPI_ISL_509274
EPI_ISL_684437
EPI_ISL_684969
EPI_ISL_692138
EPI_ISL_412979
EPI_ISL_2877343
EPI_ISL_475655
EPI_ISL_699741
EPI_ISL_689942
EPI_ISL_685849
EPI_ISL_688302
EPI_ISL_10957373
EPI_ISL_515635
EPI_ISL_940950
EPI_ISL_688490
EPI_ISL_2877474
EPI_ISL_422419
EPI_ISL_631712
EPI_ISL_692651
EPI_ISL_686170
EPI_ISL_690346
EPI_ISL_2960328
EPI_ISL_2877346
EPI_ISL_513253
EPI_ISL_495447
EPI_ISL_692702
EPI_ISL_454519
EPI_ISL_900740
EPI_ISL_686390
EPI_ISL_529035
EPI_ISL_691382
EPI_ISL_690922
EPI_ISL_437745
EPI_ISL_463295
EPI_ISL_684781
EPI_ISL_689588
EPI_ISL_515634
EPI_ISL_872008
EPI_ISL_479868
EPI_ISL_688916
EPI_ISL_684110
EPI_ISL_699924
EPI_ISL_1502866
EPI_ISL_700285
EPI_ISL_511896
EPI_ISL_525496
EPI_ISL_977486
EPI_ISL_420050
EPI_ISL_1018259
EPI_ISL_690024
EPI_ISL_2894758
EPI_ISL_685472
EPI_ISL_699701
EPI_ISL_513545
EPI_ISL_2835406
EPI_ISL_2894650
EPI_ISL_684194
EPI_ISL_653928
EPI_ISL_684984
EPI_ISL_2690182
EPI_ISL_684164
EPI_ISL_689872
EPI_ISL_687877
EPI_ISL_689469
EPI_ISL_685721
EPI_ISL_515802
EPI_ISL_690246
EPI_ISL_693245
EPI_ISL_492009
EPI_ISL_574607
EPI_ISL_422413
EPI_ISL_480095
EPI_ISL_837784
EPI_ISL_688701
EPI_ISL_512069
EPI_ISL_689389
EPI_ISL_900700
EPI_ISL_11229149
EPI_ISL_699991
EPI_ISL_408486
EPI_ISL_685541
EPI_ISL_684967
EPI_ISL_1301568
EPI_ISL_692462
EPI_ISL_480050
EPI_ISL_687391
EPI_ISL_455318
EPI_ISL_1111222
EPI_ISL_687408
EPI_ISL_685070
EPI_ISL_1527377
EPI_ISL_9159637
EPI_ISL_691426
EPI_ISL_689982
EPI_ISL_684252
EPI_ISL_688947
EPI_ISL_9160079
EPI_ISL_700099
EPI_ISL_535557
EPI_ISL_691450
EPI_ISL_689159
EPI_ISL_447816
EPI_ISL_2081929
EPI_ISL_685862
EPI_ISL_688763
EPI_ISL_9159879
EPI_ISL_468804
EPI_ISL_684975
EPI_ISL_692658
EPI_ISL_686431
EPI_ISL_686345
EPI_ISL_538448
EPI_ISL_498181
EPI_ISL_688002
EPI_ISL_3138690
EPI_ISL_422412
EPI_ISL_476492
EPI_ISL_686671
EPI_ISL_479982
EPI_ISL_450726
EPI_ISL_515719
EPI_ISL_688096
EPI_ISL_693198
EPI_ISL_1301652
EPI_ISL_1039696
EPI_ISL_480024
EPI_ISL_861626
EPI_ISL_699906
EPI_ISL_692314
EPI_ISL_648103
EPI_ISL_486844
EPI_ISL_577627
EPI_ISL_767405
EPI_ISL_516801
EPI_ISL_692303
EPI_ISL_422411
EPI_ISL_688320
EPI_ISL_687040
EPI_ISL_689578
EPI_ISL_686113
EPI_ISL_686879
EPI_ISL_2779469
EPI_ISL_11229169
EPI_ISL_977484
EPI_ISL_459955
EPI_ISL_689042
EPI_ISL_2877407
EPI_ISL_482723
EPI_ISL_687942
EPI_ISL_692230
EPI_ISL_450248
EPI_ISL_1404136
EPI_ISL_480108
EPI_ISL_2839289
EPI_ISL_10957401
EPI_ISL_1018134
EPI_ISL_1055788
EPI_ISL_468308
EPI_ISL_685538
EPI_ISL_2968044
EPI_ISL_420042
EPI_ISL_691470
EPI_ISL_419216
EPI_ISL_690813
EPI_ISL_539808
EPI_ISL_515709
EPI_ISL_685784
EPI_ISL_491476
EPI_ISL_479912
EPI_ISL_526963
EPI_ISL_2877478
EPI_ISL_688090
EPI_ISL_513199
EPI_ISL_862611
EPI_ISL_2779540
EPI_ISL_2835375
EPI_ISL_2790895
EPI_ISL_689497
EPI_ISL_3801793
EPI_ISL_631605
EPI_ISL_421225
EPI_ISL_479882
EPI_ISL_2690150
EPI_ISL_2081902
EPI_ISL_6289893
EPI_ISL_1029966
EPI_ISL_692609
EPI_ISL_689624
EPI_ISL_690210
EPI_ISL_501173
EPI_ISL_687023
EPI_ISL_486820
EPI_ISL_653924
EPI_ISL_700161
EPI_ISL_872099
EPI_ISL_513186
EPI_ISL_513533
EPI_ISL_1301688
EPI_ISL_482682
EPI_ISL_475647
EPI_ISL_687622
EPI_ISL_1055785
EPI_ISL_6582767
EPI_ISL_942929
EPI_ISL_480100
EPI_ISL_690291
EPI_ISL_2283774
EPI_ISL_685059
EPI_ISL_684726
EPI_ISL_684894
EPI_ISL_479915
EPI_ISL_735403
EPI_ISL_1795050
EPI_ISL_8311739
EPI_ISL_686482
EPI_ISL_691818
EPI_ISL_685304
EPI_ISL_693207
EPI_ISL_1289437
EPI_ISL_475035
EPI_ISL_690530
EPI_ISL_9160080
EPI_ISL_691517
EPI_ISL_686776
EPI_ISL_2835299
EPI_ISL_691388
EPI_ISL_5918285
EPI_ISL_418212
EPI_ISL_512988
EPI_ISL_688539
EPI_ISL_686896
EPI_ISL_492003
EPI_ISL_3758037
EPI_ISL_691098
EPI_ISL_475622
EPI_ISL_700313
EPI_ISL_2894660
EPI_ISL_2835491
EPI_ISL_688586
EPI_ISL_2790996
EPI_ISL_434379
EPI_ISL_518038
EPI_ISL_685310
EPI_ISL_687241
EPI_ISL_1018279
EPI_ISL_688583
EPI_ISL_686851
EPI_ISL_528751
EPI_ISL_525420
EPI_ISL_5441626
EPI_ISL_689984
EPI_ISL_687245
EPI_ISL_2790825
EPI_ISL_6603669
EPI_ISL_691412
EPI_ISL_2350805
EPI_ISL_447763
EPI_ISL_2364498
EPI_ISL_9159624
EPI_ISL_648072
EPI_ISL_940918
EPI_ISL_602777
EPI_ISL_671423
EPI_ISL_833497
EPI_ISL_687992
EPI_ISL_455015
EPI_ISL_480156
EPI_ISL_685732
EPI_ISL_528813
EPI_ISL_955234
EPI_ISL_437198
EPI_ISL_468305
EPI_ISL_498079
EPI_ISL_513173
EPI_ISL_450292
EPI_ISL_687993
EPI_ISL_417018
EPI_ISL_1129222
EPI_ISL_684316
EPI_ISL_1181363
EPI_ISL_686400
EPI_ISL_700183
EPI_ISL_688437
EPI_ISL_688110
EPI_ISL_480172
EPI_ISL_687727
EPI_ISL_455465
EPI_ISL_515972
EPI_ISL_482720
EPI_ISL_459879
EPI_ISL_605810
EPI_ISL_2779495
EPI_ISL_8311735
EPI_ISL_2894772
EPI_ISL_434548
EPI_ISL_542207
EPI_ISL_686476
EPI_ISL_536793
EPI_ISL_690370
EPI_ISL_688025
EPI_ISL_685780
EPI_ISL_452207
EPI_ISL_560407
EPI_ISL_455714
EPI_ISL_700241
EPI_ISL_1652053
EPI_ISL_491996
EPI_ISL_498175
EPI_ISL_687388
EPI_ISL_1111365
EPI_ISL_10957402
EPI_ISL_535468
EPI_ISL_542325
EPI_ISL_515704
EPI_ISL_501181
EPI_ISL_542314
EPI_ISL_6832357
EPI_ISL_5917686
EPI_ISL_686410
EPI_ISL_691598
EPI_ISL_671437
EPI_ISL_1301604
EPI_ISL_943974
EPI_ISL_684891
EPI_ISL_452333
EPI_ISL_686013
EPI_ISL_684246
EPI_ISL_700103
EPI_ISL_1752476
EPI_ISL_1301675
EPI_ISL_482673
EPI_ISL_1069192
EPI_ISL_804963
EPI_ISL_11229180
EPI_ISL_648616
EPI_ISL_686083
EPI_ISL_542180
EPI_ISL_690968
EPI_ISL_535393
EPI_ISL_688255
EPI_ISL_684741
EPI_ISL_689936
EPI_ISL_528719
EPI_ISL_690102
EPI_ISL_437746
EPI_ISL_1404141
EPI_ISL_735263
EPI_ISL_688671
EPI_ISL_861647
EPI_ISL_691329
EPI_ISL_692565
EPI_ISL_690381
EPI_ISL_5441673
EPI_ISL_648102
EPI_ISL_480209
EPI_ISL_583427
EPI_ISL_6582784
EPI_ISL_685172
EPI_ISL_686376
EPI_ISL_476894
EPI_ISL_5053984
EPI_ISL_593925
EPI_ISL_692555
EPI_ISL_526216
EPI_ISL_450512
EPI_ISL_2625925
EPI_ISL_689854
EPI_ISL_691475
EPI_ISL_513040
EPI_ISL_6633638
EPI_ISL_686283
EPI_ISL_2835354
EPI_ISL_542420
EPI_ISL_416619
EPI_ISL_5441366
EPI_ISL_455698
EPI_ISL_753699
EPI_ISL_691192
EPI_ISL_689495
EPI_ISL_699856
EPI_ISL_479962
EPI_ISL_451961
EPI_ISL_689391
EPI_ISL_507207
EPI_ISL_690849
EPI_ISL_671451
EPI_ISL_529747
EPI_ISL_1301657
EPI_ISL_690468
EPI_ISL_684924
EPI_ISL_692288
EPI_ISL_513049
EPI_ISL_586570
EPI_ISL_2790998
EPI_ISL_515550
EPI_ISL_437465
EPI_ISL_735288
EPI_ISL_685465
EPI_ISL_479522
EPI_ISL_691107
EPI_ISL_751440
EPI_ISL_486388
EPI_ISL_690057
EPI_ISL_692731
EPI_ISL_689852
EPI_ISL_699687
EPI_ISL_2790903
EPI_ISL_684133
EPI_ISL_685883
EPI_ISL_602838
EPI_ISL_745259
EPI_ISL_684972
EPI_ISL_2835289
EPI_ISL_482575
EPI_ISL_454551
EPI_ISL_687634
EPI_ISL_691437
EPI_ISL_688508
EPI_ISL_862839
EPI_ISL_420081
EPI_ISL_437714
EPI_ISL_483829
EPI_ISL_686724
EPI_ISL_1111094
EPI_ISL_492014
EPI_ISL_687679
EPI_ISL_686818
EPI_ISL_1069199
EPI_ISL_691055
EPI_ISL_690672
EPI_ISL_689798
EPI_ISL_1111170
EPI_ISL_871979
EPI_ISL_691304
EPI_ISL_690295
EPI_ISL_687032
EPI_ISL_837728
EPI_ISL_495448
EPI_ISL_692722
EPI_ISL_477194
EPI_ISL_688307
EPI_ISL_684606
EPI_ISL_687629
EPI_ISL_2779422
EPI_ISL_610229
EPI_ISL_692140
EPI_ISL_518040
EPI_ISL_648053
EPI_ISL_684657
EPI_ISL_542286
