# Supplementary material for: Unsupervised outlier detection applied to SARS-CoV-2 nucleotide sequences can identify sequences of common variants and other variants of interest
Source: BMC Bioinformatics. 2022 Dec 19;23:547. doi: 10.1186/s12859-022-05105-y (PMC9761049; doi:10.1186/s12859-022-05105-y)
Supplement: Supplementary file 1 — Additional file 1. Lists of GISAID IDs for the two reference datasets (simulating the time before the emergence of a new variant and the onset of a new variant) for each variant under consideration in the article (alpha, beta, delta, gamma, GH, lambda, mu, omicron). [file 12859_2022_5105_MOESM1_ESM.zip › sequences/beta_before_onset]

EPI_ISL_2433284
EPI_ISL_416602
EPI_ISL_451382
EPI_ISL_451353
EPI_ISL_403962
EPI_ISL_451338
EPI_ISL_582608
EPI_ISL_8311729
EPI_ISL_479863
EPI_ISL_416044
EPI_ISL_451299
EPI_ISL_416572
EPI_ISL_419225
EPI_ISL_419224
EPI_ISL_416597
EPI_ISL_451377
EPI_ISL_451337
EPI_ISL_412980
EPI_ISL_1081193
EPI_ISL_962559
EPI_ISL_421232
EPI_ISL_8311709
EPI_ISL_416569
EPI_ISL_8311756
EPI_ISL_482680
EPI_ISL_962873
EPI_ISL_416628
EPI_ISL_962567
EPI_ISL_1081196
EPI_ISL_480042
EPI_ISL_429854
EPI_ISL_408485
EPI_ISL_418990
EPI_ISL_962564
EPI_ISL_451354
EPI_ISL_406862
EPI_ISL_421234
EPI_ISL_451319
EPI_ISL_430742
EPI_ISL_2835566
EPI_ISL_962577
EPI_ISL_416598
EPI_ISL_8311707
EPI_ISL_962574
EPI_ISL_2304304
EPI_ISL_962566
EPI_ISL_455462
EPI_ISL_451302
EPI_ISL_451392
EPI_ISL_2710817
EPI_ISL_417187
EPI_ISL_416612
EPI_ISL_406592
EPI_ISL_416588
EPI_ISL_451346
EPI_ISL_8311758
EPI_ISL_1081311
EPI_ISL_648043
EPI_ISL_3501740
EPI_ISL_1069199
EPI_ISL_2710831
EPI_ISL_416579
EPI_ISL_430733
EPI_ISL_416589
EPI_ISL_2710815
EPI_ISL_416613
EPI_ISL_421228
EPI_ISL_1068593
EPI_ISL_417181
EPI_ISL_451378
EPI_ISL_479800
EPI_ISL_416573
EPI_ISL_8311755
EPI_ISL_452361
EPI_ISL_416610
EPI_ISL_421231
EPI_ISL_416601
EPI_ISL_416625
EPI_ISL_455791
EPI_ISL_538435
EPI_ISL_416609
EPI_ISL_962555
EPI_ISL_416583
EPI_ISL_416907
EPI_ISL_416585
EPI_ISL_962578
EPI_ISL_430728
EPI_ISL_419219
EPI_ISL_1081326
EPI_ISL_416611
EPI_ISL_416580
EPI_ISL_962551
EPI_ISL_4899917
EPI_ISL_451374
EPI_ISL_1069205
EPI_ISL_1069216
EPI_ISL_962581
EPI_ISL_412459
EPI_ISL_455465
EPI_ISL_1040034
EPI_ISL_8311705
EPI_ISL_1081198
EPI_ISL_451388
EPI_ISL_451365
EPI_ISL_421235
EPI_ISL_430729
EPI_ISL_455792
EPI_ISL_408481
EPI_ISL_416829
EPI_ISL_1081331
EPI_ISL_430724
EPI_ISL_455464
EPI_ISL_416596
EPI_ISL_962584
EPI_ISL_2710810
EPI_ISL_415711
EPI_ISL_421233
EPI_ISL_451371
EPI_ISL_429853
EPI_ISL_1069208
EPI_ISL_962869
EPI_ISL_416578
EPI_ISL_962570
EPI_ISL_8311704
EPI_ISL_1040036
EPI_ISL_410545
EPI_ISL_477170
EPI_ISL_451369
EPI_ISL_479799
EPI_ISL_451398
EPI_ISL_457726
EPI_ISL_1069192
EPI_ISL_1069198
EPI_ISL_3501739
EPI_ISL_407079
EPI_ISL_451298
EPI_ISL_962871
EPI_ISL_431785
EPI_ISL_452364
EPI_ISL_418815
EPI_ISL_421226
EPI_ISL_1069215
EPI_ISL_479850
EPI_ISL_417185
EPI_ISL_962537
EPI_ISL_416631
EPI_ISL_407893
EPI_ISL_455461
EPI_ISL_419222
EPI_ISL_451357
EPI_ISL_416600
EPI_ISL_3501741
EPI_ISL_430730
EPI_ISL_8311766
EPI_ISL_451393
EPI_ISL_451348
EPI_ISL_451359
EPI_ISL_451076
EPI_ISL_416629
EPI_ISL_480030
EPI_ISL_430741
EPI_ISL_419221
EPI_ISL_962543
EPI_ISL_416592
EPI_ISL_408666
EPI_ISL_416607
EPI_ISL_451360
EPI_ISL_451300
EPI_ISL_430725
EPI_ISL_1069219
EPI_ISL_416886
EPI_ISL_962554
EPI_ISL_421227
EPI_ISL_413522
EPI_ISL_451389
EPI_ISL_417443
EPI_ISL_416620
EPI_ISL_421230
EPI_ISL_412979
EPI_ISL_407313
EPI_ISL_408482
EPI_ISL_451320
EPI_ISL_962568
EPI_ISL_962558
EPI_ISL_429852
EPI_ISL_411220
EPI_ISL_416566
EPI_ISL_415709
EPI_ISL_406970
EPI_ISL_451385
EPI_ISL_451315
EPI_ISL_416046
EPI_ISL_1068682
EPI_ISL_8311771
EPI_ISL_962531
EPI_ISL_962572
EPI_ISL_962868
EPI_ISL_1069203
EPI_ISL_417030
EPI_ISL_403963
EPI_ISL_411902
EPI_ISL_410532
EPI_ISL_451394
EPI_ISL_3501737
EPI_ISL_962557
EPI_ISL_430736
EPI_ISL_455463
EPI_ISL_451301
EPI_ISL_1081340
EPI_ISL_962540
EPI_ISL_410984
EPI_ISL_416632
EPI_ISL_451379
EPI_ISL_430738
EPI_ISL_408669
EPI_ISL_430731
EPI_ISL_416575
EPI_ISL_8311703
EPI_ISL_416582
EPI_ISL_410301
EPI_ISL_962529
EPI_ISL_1081324
EPI_ISL_416618
EPI_ISL_451313
EPI_ISL_451321
EPI_ISL_419228
EPI_ISL_1081195
EPI_ISL_452362
EPI_ISL_411218
EPI_ISL_408489
EPI_ISL_455466
EPI_ISL_962533
EPI_ISL_417176
EPI_ISL_412981
EPI_ISL_962544
EPI_ISL_416626
EPI_ISL_1069210
EPI_ISL_416570
EPI_ISL_408488
EPI_ISL_1069213
EPI_ISL_8311741
EPI_ISL_8311702
EPI_ISL_416594
EPI_ISL_4899870
EPI_ISL_421236
EPI_ISL_413523
EPI_ISL_451345
EPI_ISL_407976
EPI_ISL_416577
EPI_ISL_419226
EPI_ISL_685585
EPI_ISL_416042
EPI_ISL_419215
EPI_ISL_451329
EPI_ISL_962552
EPI_ISL_962547
EPI_ISL_2710820
EPI_ISL_406594
EPI_ISL_451328
EPI_ISL_962546
EPI_ISL_1081260
EPI_ISL_451326
EPI_ISL_962560
EPI_ISL_416593
EPI_ISL_416576
EPI_ISL_416624
EPI_ISL_8311706
EPI_ISL_451316
EPI_ISL_451331
EPI_ISL_404228
EPI_ISL_962532
EPI_ISL_416621
EPI_ISL_10338097
EPI_ISL_962874
EPI_ISL_962542
EPI_ISL_408430
EPI_ISL_962561
EPI_ISL_962549
EPI_ISL_962870
EPI_ISL_1081310
EPI_ISL_8311731
EPI_ISL_410546
EPI_ISL_412978
EPI_ISL_416606
EPI_ISL_451386
EPI_ISL_3501738
EPI_ISL_2710814
EPI_ISL_421229
EPI_ISL_417188
EPI_ISL_4899881
EPI_ISL_8311708
EPI_ISL_455460
EPI_ISL_1069193
EPI_ISL_2433280
EPI_ISL_416885
EPI_ISL_451376
EPI_ISL_962576
EPI_ISL_430734
EPI_ISL_410218
EPI_ISL_419217
EPI_ISL_962575
EPI_ISL_454749
EPI_ISL_416627
EPI_ISL_452358
EPI_ISL_1007665
EPI_ISL_416473
EPI_ISL_416587
EPI_ISL_451370
EPI_ISL_416622
EPI_ISL_455790
EPI_ISL_1040033
EPI_ISL_962562
EPI_ISL_962534
EPI_ISL_684615
EPI_ISL_457730
EPI_ISL_451334
EPI_ISL_408977
EPI_ISL_2710821
EPI_ISL_417193
EPI_ISL_412386
EPI_ISL_416565
EPI_ISL_1069206
EPI_ISL_412983
EPI_ISL_451325
EPI_ISL_451314
EPI_ISL_421225
EPI_ISL_648071
EPI_ISL_430444
EPI_ISL_2811805
EPI_ISL_2710818
EPI_ISL_416634
EPI_ISL_452357
EPI_ISL_430443
EPI_ISL_1081291
EPI_ISL_1081197
EPI_ISL_408431
EPI_ISL_479851
EPI_ISL_451381
EPI_ISL_4899863
EPI_ISL_416567
EPI_ISL_582126
EPI_ISL_416604
EPI_ISL_404227
EPI_ISL_452359
EPI_ISL_416866
EPI_ISL_419229
EPI_ISL_416605
EPI_ISL_685780
EPI_ISL_416581
EPI_ISL_416603
EPI_ISL_408486
EPI_ISL_406593
EPI_ISL_416633
EPI_ISL_416571
EPI_ISL_452360
EPI_ISL_408480
EPI_ISL_416615
EPI_ISL_419227
EPI_ISL_416599
EPI_ISL_962556
EPI_ISL_411219
EPI_ISL_2433281
EPI_ISL_418991
EPI_ISL_416474
EPI_ISL_416630
EPI_ISL_962571
EPI_ISL_962580
EPI_ISL_451344
EPI_ISL_455467
EPI_ISL_451395
EPI_ISL_962545
EPI_ISL_451384
EPI_ISL_416590
EPI_ISL_451322
EPI_ISL_8311733
EPI_ISL_416614
EPI_ISL_419216
EPI_ISL_962553
EPI_ISL_2433282
EPI_ISL_962875
EPI_ISL_479824
EPI_ISL_416595
EPI_ISL_451390
EPI_ISL_582125
EPI_ISL_451387
EPI_ISL_421224
EPI_ISL_430740
EPI_ISL_1069211
EPI_ISL_962573
EPI_ISL_2710823
EPI_ISL_416574
EPI_ISL_451327
EPI_ISL_408484
EPI_ISL_451380
EPI_ISL_8311734
EPI_ISL_1081199
EPI_ISL_416425
EPI_ISL_416591
EPI_ISL_452363
EPI_ISL_451330
EPI_ISL_4899888
EPI_ISL_962582
EPI_ISL_416619
EPI_ISL_962579
EPI_ISL_416617
EPI_ISL_962583
EPI_ISL_451356
EPI_ISL_406595
EPI_ISL_416608
EPI_ISL_416047
EPI_ISL_1069201
EPI_ISL_962569
EPI_ISL_412982
EPI_ISL_416586
EPI_ISL_962563
EPI_ISL_685584
EPI_ISL_1081194
EPI_ISL_430735
EPI_ISL_2433283
EPI_ISL_1069200
EPI_ISL_410531
EPI_ISL_8311767
EPI_ISL_962550
EPI_ISL_1081325
EPI_ISL_1655937
EPI_ISL_1069173
EPI_ISL_8311730
EPI_ISL_962548
EPI_ISL_962565
EPI_ISL_962541
EPI_ISL_419214
EPI_ISL_8311711
EPI_ISL_2710812
EPI_ISL_430722
EPI_ISL_495459
EPI_ISL_451391
EPI_ISL_451383
EPI_ISL_1069207
