# Supplementary material for: Unsupervised outlier detection applied to SARS-CoV-2 nucleotide sequences can identify sequences of common variants and other variants of interest
Source: BMC Bioinformatics. 2022 Dec 19;23:547. doi: 10.1186/s12859-022-05105-y (PMC9761049; doi:10.1186/s12859-022-05105-y)
Supplement: Supplementary file 1 — Additional file 1. Lists of GISAID IDs for the two reference datasets (simulating the time before the emergence of a new variant and the onset of a new variant) for each variant under consideration in the article (alpha, beta, delta, gamma, GH, lambda, mu, omicron). [file 12859_2022_5105_MOESM1_ESM.zip › sequences/GH_ids]

EPI_ISL_10316436
EPI_ISL_10590337
EPI_ISL_10680885
EPI_ISL_10680886
EPI_ISL_10680890
EPI_ISL_10680896
EPI_ISL_10680897
EPI_ISL_10680903
EPI_ISL_10744483
EPI_ISL_10744484
EPI_ISL_10744487
EPI_ISL_10744489
EPI_ISL_10744490
EPI_ISL_10744493
EPI_ISL_10744495
EPI_ISL_10744496
EPI_ISL_10744502
EPI_ISL_10744504
EPI_ISL_10744506
EPI_ISL_10744512
EPI_ISL_10744513
EPI_ISL_10744514
EPI_ISL_10744515
EPI_ISL_10744516
EPI_ISL_10744517
EPI_ISL_10744518
EPI_ISL_10744519
EPI_ISL_10866055
EPI_ISL_10866057
EPI_ISL_10866062
EPI_ISL_10866067
EPI_ISL_10866079
EPI_ISL_10880297
EPI_ISL_10880299
EPI_ISL_10896252
EPI_ISL_10896253
EPI_ISL_10896254
EPI_ISL_10896258
EPI_ISL_10896279
EPI_ISL_10896280
EPI_ISL_10896284
EPI_ISL_10947040
EPI_ISL_11036860
EPI_ISL_11036862
EPI_ISL_11036865
EPI_ISL_11036869
EPI_ISL_11036903
EPI_ISL_11036995
EPI_ISL_5926666
EPI_ISL_6316493
EPI_ISL_6316495
EPI_ISL_6370559
EPI_ISL_6370560
EPI_ISL_6370561
EPI_ISL_6436737
EPI_ISL_6507497
EPI_ISL_6566889
EPI_ISL_6651700
EPI_ISL_6651704
EPI_ISL_6917140
EPI_ISL_6917181
EPI_ISL_7015793
EPI_ISL_7044771
EPI_ISL_7267557
EPI_ISL_7267559
EPI_ISL_7267560
EPI_ISL_7361684
EPI_ISL_7457419
EPI_ISL_7457423
EPI_ISL_7457424
EPI_ISL_7463934
EPI_ISL_7490856
EPI_ISL_7490863
EPI_ISL_7491362
EPI_ISL_7491838
EPI_ISL_7547548
EPI_ISL_7605396
EPI_ISL_7605397
EPI_ISL_7605433
EPI_ISL_7605434
EPI_ISL_7650303
EPI_ISL_7650311
EPI_ISL_7650314
EPI_ISL_7702718
EPI_ISL_7702732
EPI_ISL_7702749
EPI_ISL_7702752
EPI_ISL_7702778
EPI_ISL_7702799
EPI_ISL_7702804
EPI_ISL_7702807
EPI_ISL_7702809
EPI_ISL_7702812
EPI_ISL_7702825
EPI_ISL_7702915
EPI_ISL_7702918
EPI_ISL_7702929
EPI_ISL_7743804
EPI_ISL_7743805
EPI_ISL_7743806
EPI_ISL_7743807
EPI_ISL_7743808
EPI_ISL_7743809
EPI_ISL_7826443
EPI_ISL_7899560
EPI_ISL_7910269
EPI_ISL_7910270
EPI_ISL_7910271
EPI_ISL_7910272
EPI_ISL_7910273
EPI_ISL_8017143
EPI_ISL_8017144
EPI_ISL_8017145
EPI_ISL_8017146
EPI_ISL_8017147
EPI_ISL_8027821
EPI_ISL_8027822
EPI_ISL_8027823
EPI_ISL_8027824
EPI_ISL_8057572
EPI_ISL_8057573
EPI_ISL_8057574
EPI_ISL_8057575
EPI_ISL_8057576
EPI_ISL_8057577
EPI_ISL_8120299
EPI_ISL_8120300
EPI_ISL_8120303
EPI_ISL_8120310
EPI_ISL_8120342
EPI_ISL_8414664
EPI_ISL_8422813
EPI_ISL_8771934
EPI_ISL_8771935
EPI_ISL_8771936
EPI_ISL_8771937
EPI_ISL_8771939
EPI_ISL_8771941
EPI_ISL_8771942
EPI_ISL_8786217
EPI_ISL_8786218
EPI_ISL_8786219
EPI_ISL_8786220
EPI_ISL_8786221
EPI_ISL_8786222
EPI_ISL_8786223
EPI_ISL_8786224
EPI_ISL_8786225
EPI_ISL_8786226
EPI_ISL_8786227
EPI_ISL_8786228
EPI_ISL_8786229
EPI_ISL_8786230
EPI_ISL_8786231
EPI_ISL_8786232
EPI_ISL_8938437
EPI_ISL_9035060
EPI_ISL_9035069
EPI_ISL_9035074
EPI_ISL_9035075
EPI_ISL_9035076
EPI_ISL_9035077
EPI_ISL_9035078
EPI_ISL_9035079
EPI_ISL_9035080
EPI_ISL_9035081
EPI_ISL_9035082
EPI_ISL_9077861
EPI_ISL_9077862
EPI_ISL_9077863
EPI_ISL_9077864
EPI_ISL_9077865
EPI_ISL_9077866
EPI_ISL_9077867
EPI_ISL_9077868
EPI_ISL_9077869
EPI_ISL_9127142
EPI_ISL_9127143
EPI_ISL_9178366
EPI_ISL_9178367
EPI_ISL_9178368
EPI_ISL_9875541
EPI_ISL_9875542
EPI_ISL_9875543
