# Supplementary material for: Unsupervised outlier detection applied to SARS-CoV-2 nucleotide sequences can identify sequences of common variants and other variants of interest
Source: BMC Bioinformatics. 2022 Dec 19;23:547. doi: 10.1186/s12859-022-05105-y (PMC9761049; doi:10.1186/s12859-022-05105-y)
Supplement: Supplementary file 1 — Additional file 1. Lists of GISAID IDs for the two reference datasets (simulating the time before the emergence of a new variant and the onset of a new variant) for each variant under consideration in the article (alpha, beta, delta, gamma, GH, lambda, mu, omicron). [file 12859_2022_5105_MOESM1_ESM.zip › sequences/lambda_ids]

EPI_ISL_1111127
EPI_ISL_1111128
EPI_ISL_1111130
EPI_ISL_1111284
EPI_ISL_1111285
EPI_ISL_1111291
EPI_ISL_1111295
EPI_ISL_1111296
EPI_ISL_1111302
EPI_ISL_1111316
EPI_ISL_1111317
EPI_ISL_1111318
EPI_ISL_1111319
EPI_ISL_1111321
EPI_ISL_1111322
EPI_ISL_1111328
EPI_ISL_1111331
EPI_ISL_1111332
EPI_ISL_1111334
EPI_ISL_1111335
EPI_ISL_1111341
EPI_ISL_2157333
EPI_ISL_2342996
EPI_ISL_2342998
EPI_ISL_2426885
EPI_ISL_2492441
EPI_ISL_2492442
EPI_ISL_2492443
EPI_ISL_2492444
EPI_ISL_2492445
EPI_ISL_2492446
EPI_ISL_2492447
EPI_ISL_2492448
EPI_ISL_2492449
EPI_ISL_2492450
EPI_ISL_2492451
EPI_ISL_2492452
EPI_ISL_2492453
EPI_ISL_2492454
EPI_ISL_2492455
EPI_ISL_2492456
EPI_ISL_2492457
EPI_ISL_2492458
EPI_ISL_2492459
EPI_ISL_2492460
EPI_ISL_2492461
EPI_ISL_2492466
EPI_ISL_2492468
EPI_ISL_2492469
EPI_ISL_2492470
EPI_ISL_2492484
EPI_ISL_2492490
EPI_ISL_2545749
EPI_ISL_2545818
EPI_ISL_2671629
EPI_ISL_2681201
EPI_ISL_2728543
EPI_ISL_2728555
EPI_ISL_2728560
EPI_ISL_2728562
EPI_ISL_2728577
EPI_ISL_2801648
EPI_ISL_2820729
EPI_ISL_2942327
EPI_ISL_2942352
EPI_ISL_2942374
EPI_ISL_2942421
EPI_ISL_2942639
EPI_ISL_2942708
EPI_ISL_2942735
EPI_ISL_3060301
EPI_ISL_3066992
EPI_ISL_3066993
EPI_ISL_3066996
EPI_ISL_3067018
EPI_ISL_3067019
EPI_ISL_3067024
EPI_ISL_3067029
EPI_ISL_3067051
EPI_ISL_3067052
EPI_ISL_3067053
EPI_ISL_3067054
EPI_ISL_3067055
EPI_ISL_3067056
EPI_ISL_3067060
EPI_ISL_3133671
EPI_ISL_3133675
EPI_ISL_3133691
EPI_ISL_3133695
EPI_ISL_3133697
EPI_ISL_3133701
EPI_ISL_3149729
EPI_ISL_3149737
EPI_ISL_3241773
EPI_ISL_3298307
EPI_ISL_3298319
EPI_ISL_3298323
EPI_ISL_3298366
EPI_ISL_3321108
EPI_ISL_3321267
EPI_ISL_3321268
EPI_ISL_3321269
EPI_ISL_3321271
EPI_ISL_3321275
EPI_ISL_3321279
EPI_ISL_3321280
EPI_ISL_3321281
EPI_ISL_3321282
EPI_ISL_3321287
EPI_ISL_3321291
EPI_ISL_3321302
EPI_ISL_3321305
EPI_ISL_3321307
EPI_ISL_3332893
EPI_ISL_3347562
EPI_ISL_3347563
EPI_ISL_3347564
EPI_ISL_3370445
EPI_ISL_3370446
EPI_ISL_3370447
EPI_ISL_3370448
EPI_ISL_3370454
EPI_ISL_3370455
EPI_ISL_3388831
EPI_ISL_3459415
EPI_ISL_3459416
EPI_ISL_3459417
EPI_ISL_3460003
EPI_ISL_3460004
EPI_ISL_3460005
EPI_ISL_3504753
EPI_ISL_3505400
EPI_ISL_3535718
EPI_ISL_3535732
EPI_ISL_3535736
EPI_ISL_3535752
EPI_ISL_3638763
EPI_ISL_3642584
EPI_ISL_3642585
EPI_ISL_3758938
EPI_ISL_3758942
EPI_ISL_3768916
EPI_ISL_3805724
EPI_ISL_3805725
EPI_ISL_3898951
EPI_ISL_3898953
EPI_ISL_3905328
EPI_ISL_3905329
EPI_ISL_3905352
EPI_ISL_3923760
EPI_ISL_3923761
EPI_ISL_3944419
EPI_ISL_4006499
EPI_ISL_4080668
EPI_ISL_4196717
EPI_ISL_4258611
EPI_ISL_4258643
EPI_ISL_4258671
EPI_ISL_4261435
EPI_ISL_4419155
EPI_ISL_4419159
EPI_ISL_4419160
EPI_ISL_4419162
EPI_ISL_4419175
EPI_ISL_4503176
EPI_ISL_4601196
EPI_ISL_4601233
EPI_ISL_4744468
EPI_ISL_4744604
EPI_ISL_4772303
EPI_ISL_4820972
EPI_ISL_4820974
EPI_ISL_4890149
EPI_ISL_5047433
EPI_ISL_5144808
EPI_ISL_5152642
EPI_ISL_5196216
EPI_ISL_5196217
EPI_ISL_5196309
EPI_ISL_5264657
EPI_ISL_5332881
EPI_ISL_5934935
EPI_ISL_6010013
EPI_ISL_6010015
EPI_ISL_6010016
EPI_ISL_6174676
EPI_ISL_7775350
