# Supplementary material for: Unsupervised outlier detection applied to SARS-CoV-2 nucleotide sequences can identify sequences of common variants and other variants of interest
Source: BMC Bioinformatics. 2022 Dec 19;23:547. doi: 10.1186/s12859-022-05105-y (PMC9761049; doi:10.1186/s12859-022-05105-y)
Supplement: Supplementary file 1 — Additional file 1. Lists of GISAID IDs for the two reference datasets (simulating the time before the emergence of a new variant and the onset of a new variant) for each variant under consideration in the article (alpha, beta, delta, gamma, GH, lambda, mu, omicron). [file 12859_2022_5105_MOESM1_ESM.zip › sequences/gamma_before_onset]

EPI_ISL_9159858
EPI_ISL_699984
EPI_ISL_684727
EPI_ISL_427319
EPI_ISL_700088
EPI_ISL_3332944
EPI_ISL_495023
EPI_ISL_1335896
EPI_ISL_514133
EPI_ISL_5917684
EPI_ISL_535412
EPI_ISL_513210
EPI_ISL_691994
EPI_ISL_699868
EPI_ISL_450277
EPI_ISL_687822
EPI_ISL_689172
EPI_ISL_1165075
EPI_ISL_692540
EPI_ISL_690112
EPI_ISL_2791021
EPI_ISL_691155
EPI_ISL_687578
EPI_ISL_535531
EPI_ISL_685358
EPI_ISL_2603249
EPI_ISL_691343
EPI_ISL_962583
EPI_ISL_515845
EPI_ISL_461478
EPI_ISL_1301643
EPI_ISL_689198
EPI_ISL_688880
EPI_ISL_691455
EPI_ISL_6289906
EPI_ISL_871975
EPI_ISL_436104
EPI_ISL_685249
EPI_ISL_430731
EPI_ISL_1111120
EPI_ISL_941991
EPI_ISL_685473
EPI_ISL_498229
EPI_ISL_418230
EPI_ISL_614271
EPI_ISL_688656
EPI_ISL_430820
EPI_ISL_467774
EPI_ISL_684761
EPI_ISL_583500
EPI_ISL_751334
EPI_ISL_447054
EPI_ISL_687393
EPI_ISL_688507
EPI_ISL_700104
EPI_ISL_687701
EPI_ISL_455702
EPI_ISL_690897
EPI_ISL_542321
EPI_ISL_5736650
EPI_ISL_4496577
EPI_ISL_685907
EPI_ISL_602636
EPI_ISL_684511
EPI_ISL_1111222
EPI_ISL_511891
EPI_ISL_2835310
EPI_ISL_685846
EPI_ISL_688310
EPI_ISL_837636
EPI_ISL_684258
EPI_ISL_479530
EPI_ISL_2877485
EPI_ISL_3088347
EPI_ISL_5196726
EPI_ISL_613445
EPI_ISL_452198
EPI_ISL_685256
EPI_ISL_684993
EPI_ISL_691911
EPI_ISL_631607
EPI_ISL_2835376
EPI_ISL_542435
EPI_ISL_691024
EPI_ISL_690190
EPI_ISL_648811
EPI_ISL_2158598
EPI_ISL_653746
EPI_ISL_648713
EPI_ISL_962871
EPI_ISL_515647
EPI_ISL_691122
EPI_ISL_2835484
EPI_ISL_689317
EPI_ISL_2894698
EPI_ISL_685747
EPI_ISL_690388
EPI_ISL_688802
EPI_ISL_900741
EPI_ISL_687332
EPI_ISL_1301631
EPI_ISL_751362
EPI_ISL_418990
EPI_ISL_687506
EPI_ISL_1111177
EPI_ISL_861627
EPI_ISL_2364506
EPI_ISL_684731
EPI_ISL_482774
EPI_ISL_685328
EPI_ISL_691781
EPI_ISL_1111413
EPI_ISL_690682
EPI_ISL_5143054
EPI_ISL_685179
EPI_ISL_688793
EPI_ISL_420063
EPI_ISL_685367
EPI_ISL_688978
EPI_ISL_2001481
EPI_ISL_751378
EPI_ISL_1111415
EPI_ISL_1018275
EPI_ISL_523974
EPI_ISL_447793
EPI_ISL_515809
EPI_ISL_691528
EPI_ISL_686437
EPI_ISL_735320
EPI_ISL_486853
EPI_ISL_718161
EPI_ISL_691204
EPI_ISL_431784
EPI_ISL_689010
EPI_ISL_2790997
EPI_ISL_689405
EPI_ISL_495069
EPI_ISL_692534
EPI_ISL_692208
EPI_ISL_685192
EPI_ISL_424657
EPI_ISL_687876
EPI_ISL_5441508
EPI_ISL_430085
EPI_ISL_687868
EPI_ISL_689129
EPI_ISL_684646
EPI_ISL_688413
EPI_ISL_687345
EPI_ISL_689009
EPI_ISL_513169
EPI_ISL_837671
EPI_ISL_498167
EPI_ISL_2790813
EPI_ISL_962556
EPI_ISL_688835
EPI_ISL_687561
EPI_ISL_837787
EPI_ISL_471543
EPI_ISL_5441474
EPI_ISL_491992
EPI_ISL_1113007
EPI_ISL_583504
EPI_ISL_692511
EPI_ISL_1081834
EPI_ISL_6582769
EPI_ISL_690259
EPI_ISL_684145
EPI_ISL_1301707
EPI_ISL_685581
EPI_ISL_688381
EPI_ISL_956397
EPI_ISL_686470
EPI_ISL_684602
EPI_ISL_688380
EPI_ISL_690352
EPI_ISL_692145
EPI_ISL_684171
EPI_ISL_1111430
EPI_ISL_684240
EPI_ISL_687002
EPI_ISL_692244
EPI_ISL_2877414
EPI_ISL_1018192
EPI_ISL_691845
EPI_ISL_1018211
EPI_ISL_688973
EPI_ISL_700047
EPI_ISL_593553
EPI_ISL_529007
EPI_ISL_684935
EPI_ISL_5687701
EPI_ISL_690211
EPI_ISL_515769
EPI_ISL_688681
EPI_ISL_560625
EPI_ISL_685270
EPI_ISL_2692907
EPI_ISL_1819074
EPI_ISL_941104
EPI_ISL_512997
EPI_ISL_515775
EPI_ISL_513014
EPI_ISL_685427
EPI_ISL_751361
EPI_ISL_444459
EPI_ISL_692643
EPI_ISL_735357
EPI_ISL_688270
EPI_ISL_686471
EPI_ISL_700107
EPI_ISL_418252
EPI_ISL_686869
EPI_ISL_690180
EPI_ISL_691574
EPI_ISL_690026
EPI_ISL_479514
EPI_ISL_542193
EPI_ISL_476149
EPI_ISL_1301581
EPI_ISL_684772
EPI_ISL_686668
EPI_ISL_692117
EPI_ISL_690395
EPI_ISL_648073
EPI_ISL_691478
EPI_ISL_684753
EPI_ISL_689012
EPI_ISL_529013
EPI_ISL_688799
EPI_ISL_3138696
EPI_ISL_688613
EPI_ISL_689916
EPI_ISL_699904
EPI_ISL_1752504
EPI_ISL_691015
EPI_ISL_684404
EPI_ISL_648657
EPI_ISL_692215
EPI_ISL_1111423
EPI_ISL_542335
EPI_ISL_751358
EPI_ISL_534348
EPI_ISL_1752480
EPI_ISL_495074
EPI_ISL_509388
EPI_ISL_6316578
EPI_ISL_648750
EPI_ISL_1018164
EPI_ISL_1054968
EPI_ISL_689430
EPI_ISL_542381
EPI_ISL_6316596
EPI_ISL_513216
EPI_ISL_687300
EPI_ISL_515846
EPI_ISL_685264
EPI_ISL_685845
EPI_ISL_3716405
EPI_ISL_515692
EPI_ISL_3088357
EPI_ISL_3088348
EPI_ISL_1081260
EPI_ISL_751320
EPI_ISL_2877366
EPI_ISL_1040846
EPI_ISL_5441502
EPI_ISL_414598
EPI_ISL_1301613
EPI_ISL_689251
EPI_ISL_687501
EPI_ISL_479529
EPI_ISL_1018212
EPI_ISL_468812
EPI_ISL_436946
EPI_ISL_468798
EPI_ISL_833500
EPI_ISL_2877315
EPI_ISL_689139
EPI_ISL_687749
EPI_ISL_684225
EPI_ISL_583431
EPI_ISL_2894690
EPI_ISL_699763
EPI_ISL_447763
EPI_ISL_684199
EPI_ISL_690764
EPI_ISL_454511
EPI_ISL_480022
EPI_ISL_692286
EPI_ISL_689835
EPI_ISL_451392
EPI_ISL_689886
EPI_ISL_692637
EPI_ISL_1129216
EPI_ISL_688861
EPI_ISL_542172
EPI_ISL_447760
EPI_ISL_498171
EPI_ISL_451321
EPI_ISL_837715
EPI_ISL_512995
EPI_ISL_2790843
EPI_ISL_684409
EPI_ISL_574618
EPI_ISL_985173
EPI_ISL_700017
EPI_ISL_491984
EPI_ISL_831688
EPI_ISL_451316
EPI_ISL_2835293
EPI_ISL_690302
EPI_ISL_690492
EPI_ISL_1859586
EPI_ISL_692711
EPI_ISL_631704
EPI_ISL_692578
EPI_ISL_1797578
EPI_ISL_542158
EPI_ISL_687075
EPI_ISL_686073
EPI_ISL_685901
EPI_ISL_2790004
EPI_ISL_692607
EPI_ISL_889385
EPI_ISL_688655
EPI_ISL_687515
EPI_ISL_452151
EPI_ISL_6698777
EPI_ISL_5441378
EPI_ISL_418221
EPI_ISL_648683
EPI_ISL_690036
EPI_ISL_2322463
EPI_ISL_684259
EPI_ISL_689102
EPI_ISL_688919
EPI_ISL_542121
EPI_ISL_2877318
EPI_ISL_2835380
EPI_ISL_2960328
EPI_ISL_684847
EPI_ISL_479493
EPI_ISL_412972
EPI_ISL_470900
EPI_ISL_699911
EPI_ISL_5053974
EPI_ISL_685060
EPI_ISL_684821
EPI_ISL_688523
EPI_ISL_421511
EPI_ISL_1113016
EPI_ISL_690818
EPI_ISL_9159768
EPI_ISL_471548
EPI_ISL_692528
EPI_ISL_470896
EPI_ISL_2894815
EPI_ISL_513516
EPI_ISL_2835401
EPI_ISL_480149
EPI_ISL_811187
EPI_ISL_455424
EPI_ISL_515802
EPI_ISL_539542
EPI_ISL_419709
EPI_ISL_687563
EPI_ISL_692593
EPI_ISL_690336
EPI_ISL_690275
EPI_ISL_690856
EPI_ISL_613955
EPI_ISL_687414
EPI_ISL_483824
EPI_ISL_1626483
EPI_ISL_2835388
EPI_ISL_9184186
EPI_ISL_688563
EPI_ISL_687361
EPI_ISL_3664314
EPI_ISL_691186
EPI_ISL_690729
EPI_ISL_560630
EPI_ISL_684116
EPI_ISL_6582814
EPI_ISL_648782
EPI_ISL_690263
EPI_ISL_685433
EPI_ISL_692646
EPI_ISL_8725405
EPI_ISL_1502831
EPI_ISL_2958731
EPI_ISL_686940
EPI_ISL_542345
EPI_ISL_1063527
EPI_ISL_451309
EPI_ISL_941142
EPI_ISL_685332
EPI_ISL_691718
EPI_ISL_691583
EPI_ISL_687313
EPI_ISL_690719
EPI_ISL_460087
EPI_ISL_688431
EPI_ISL_427371
EPI_ISL_539500
EPI_ISL_1489924
EPI_ISL_718140
EPI_ISL_5441358
EPI_ISL_692052
EPI_ISL_687619
EPI_ISL_688568
EPI_ISL_542241
EPI_ISL_941968
EPI_ISL_535475
EPI_ISL_684533
EPI_ISL_586554
EPI_ISL_686100
EPI_ISL_518008
EPI_ISL_1018203
EPI_ISL_2835405
EPI_ISL_5196750
EPI_ISL_513094
EPI_ISL_692008
EPI_ISL_690081
EPI_ISL_491969
EPI_ISL_6835277
EPI_ISL_2791011
EPI_ISL_956276
EPI_ISL_1111203
EPI_ISL_487277
EPI_ISL_691288
EPI_ISL_692044
EPI_ISL_690199
EPI_ISL_686724
EPI_ISL_5441458
EPI_ISL_525650
EPI_ISL_686750
EPI_ISL_788933
EPI_ISL_687573
EPI_ISL_692611
EPI_ISL_686036
EPI_ISL_691252
EPI_ISL_469031
EPI_ISL_542432
EPI_ISL_6582818
EPI_ISL_509304
EPI_ISL_690958
EPI_ISL_684958
EPI_ISL_467039
EPI_ISL_479824
EPI_ISL_688917
EPI_ISL_542338
EPI_ISL_689213
EPI_ISL_491978
EPI_ISL_691913
EPI_ISL_2958727
EPI_ISL_583434
EPI_ISL_515685
EPI_ISL_690518
EPI_ISL_1301636
EPI_ISL_692119
EPI_ISL_686093
EPI_ISL_955253
EPI_ISL_691179
EPI_ISL_500557
EPI_ISL_9159671
EPI_ISL_691503
EPI_ISL_2877446
EPI_ISL_689336
EPI_ISL_692651
EPI_ISL_684807
EPI_ISL_538440
EPI_ISL_690020
EPI_ISL_518052
EPI_ISL_535509
EPI_ISL_962533
EPI_ISL_735349
EPI_ISL_691832
EPI_ISL_837656
EPI_ISL_487320
EPI_ISL_685194
EPI_ISL_689380
EPI_ISL_479839
EPI_ISL_688202
EPI_ISL_690545
EPI_ISL_3410654
EPI_ISL_6490475
EPI_ISL_686621
EPI_ISL_515644
EPI_ISL_684284
EPI_ISL_689882
EPI_ISL_535390
EPI_ISL_691156
EPI_ISL_539781
EPI_ISL_685205
EPI_ISL_718157
EPI_ISL_2835315
EPI_ISL_538494
EPI_ISL_700111
EPI_ISL_751399
EPI_ISL_684550
EPI_ISL_690039
EPI_ISL_482773
EPI_ISL_419222
EPI_ISL_699760
EPI_ISL_1018233
EPI_ISL_560641
EPI_ISL_962528
EPI_ISL_691117
EPI_ISL_404227
EPI_ISL_685065
EPI_ISL_687107
EPI_ISL_513064
EPI_ISL_6316604
EPI_ISL_692655
EPI_ISL_495048
EPI_ISL_684551
EPI_ISL_452521
EPI_ISL_961761
EPI_ISL_548243
EPI_ISL_735360
EPI_ISL_690691
EPI_ISL_692503
EPI_ISL_684224
EPI_ISL_685242
EPI_ISL_443270
EPI_ISL_480200
EPI_ISL_479835
EPI_ISL_690334
EPI_ISL_10950509
EPI_ISL_515880
EPI_ISL_684673
EPI_ISL_487337
EPI_ISL_5441355
EPI_ISL_2894633
EPI_ISL_6565010
EPI_ISL_5917727
EPI_ISL_685567
EPI_ISL_684962
EPI_ISL_699902
EPI_ISL_479495
EPI_ISL_430108
EPI_ISL_700053
EPI_ISL_1111085
EPI_ISL_751364
EPI_ISL_692402
EPI_ISL_475598
EPI_ISL_501227
EPI_ISL_457824
EPI_ISL_688157
EPI_ISL_648645
EPI_ISL_1289437
EPI_ISL_688918
EPI_ISL_447535
EPI_ISL_3138656
EPI_ISL_850510
EPI_ISL_699816
EPI_ISL_689289
EPI_ISL_1972894
EPI_ISL_684337
EPI_ISL_689014
EPI_ISL_688606
EPI_ISL_2835298
EPI_ISL_685947
EPI_ISL_872035
EPI_ISL_684329
EPI_ISL_1113004
EPI_ISL_692464
EPI_ISL_685880
EPI_ISL_930858
EPI_ISL_541385
EPI_ISL_691090
EPI_ISL_529738
EPI_ISL_776758
EPI_ISL_475663
EPI_ISL_5917707
EPI_ISL_631554
EPI_ISL_514584
EPI_ISL_692336
EPI_ISL_535478
EPI_ISL_687368
EPI_ISL_515855
EPI_ISL_685487
EPI_ISL_577632
EPI_ISL_687362
EPI_ISL_685796
EPI_ISL_687274
EPI_ISL_692279
EPI_ISL_685876
EPI_ISL_418228
EPI_ISL_535514
EPI_ISL_1018169
EPI_ISL_688984
EPI_ISL_685371
EPI_ISL_415159
EPI_ISL_514580
EPI_ISL_418224
EPI_ISL_515645
EPI_ISL_684808
EPI_ISL_528920
EPI_ISL_542260
EPI_ISL_699668
EPI_ISL_691497
EPI_ISL_692328
EPI_ISL_685002
EPI_ISL_586548
EPI_ISL_3118362
EPI_ISL_524725
EPI_ISL_689159
EPI_ISL_1797561
EPI_ISL_450281
EPI_ISL_1111429
EPI_ISL_685383
EPI_ISL_569873
EPI_ISL_690813
EPI_ISL_541007
EPI_ISL_10657510
EPI_ISL_690588
EPI_ISL_684596
EPI_ISL_648101
EPI_ISL_631758
EPI_ISL_686873
EPI_ISL_584076
EPI_ISL_688975
EPI_ISL_691327
EPI_ISL_690237
EPI_ISL_690572
EPI_ISL_5917721
EPI_ISL_684945
EPI_ISL_495038
EPI_ISL_699815
EPI_ISL_2791028
EPI_ISL_690586
EPI_ISL_685853
EPI_ISL_688857
EPI_ISL_480034
EPI_ISL_699791
EPI_ISL_3802154
EPI_ISL_586533
EPI_ISL_684662
EPI_ISL_542240
EPI_ISL_691269
EPI_ISL_871983
EPI_ISL_686480
EPI_ISL_691332
EPI_ISL_735324
EPI_ISL_414632
EPI_ISL_515835
EPI_ISL_700092
EPI_ISL_776764
EPI_ISL_699745
EPI_ISL_631597
EPI_ISL_686862
EPI_ISL_1018180
EPI_ISL_686797
EPI_ISL_1111096
EPI_ISL_685693
EPI_ISL_6316760
EPI_ISL_699794
EPI_ISL_751369
EPI_ISL_687255
EPI_ISL_413016
EPI_ISL_1112987
EPI_ISL_450264
EPI_ISL_690082
EPI_ISL_685313
EPI_ISL_492014
EPI_ISL_2877479
EPI_ISL_527859
EPI_ISL_2779508
EPI_ISL_977473
EPI_ISL_509330
EPI_ISL_495426
EPI_ISL_861634
EPI_ISL_2835277
EPI_ISL_529009
EPI_ISL_685195
EPI_ISL_455436
EPI_ISL_480170
EPI_ISL_959283
EPI_ISL_480232
EPI_ISL_691908
EPI_ISL_480017
EPI_ISL_480101
EPI_ISL_690063
EPI_ISL_685128
EPI_ISL_689709
EPI_ISL_6590997
EPI_ISL_690664
EPI_ISL_573152
EPI_ISL_699853
EPI_ISL_692694
EPI_ISL_460081
EPI_ISL_690372
EPI_ISL_416031
EPI_ISL_424649
EPI_ISL_5441472
EPI_ISL_2835328
EPI_ISL_9159838
EPI_ISL_542346
EPI_ISL_691960
EPI_ISL_2894739
EPI_ISL_2779541
EPI_ISL_605803
EPI_ISL_687512
EPI_ISL_480158
EPI_ISL_691966
EPI_ISL_685665
EPI_ISL_6972396
EPI_ISL_539820
EPI_ISL_700039
EPI_ISL_495535
EPI_ISL_2877351
EPI_ISL_685181
EPI_ISL_700018
EPI_ISL_5441465
EPI_ISL_518049
EPI_ISL_685204
EPI_ISL_417878
EPI_ISL_684361
EPI_ISL_699717
EPI_ISL_941158
EPI_ISL_687767
EPI_ISL_685980
EPI_ISL_930857
EPI_ISL_10657530
EPI_ISL_435431
EPI_ISL_509287
EPI_ISL_3118364
EPI_ISL_408480
EPI_ISL_684703
EPI_ISL_689997
EPI_ISL_684189
EPI_ISL_687388
EPI_ISL_685212
EPI_ISL_804950
EPI_ISL_1447336
EPI_ISL_2958706
EPI_ISL_685045
EPI_ISL_1054980
EPI_ISL_686132
EPI_ISL_685640
EPI_ISL_416571
EPI_ISL_590694
EPI_ISL_516613
EPI_ISL_692110
EPI_ISL_691039
EPI_ISL_1196930
EPI_ISL_690481
EPI_ISL_6316844
EPI_ISL_509271
EPI_ISL_1797584
EPI_ISL_541082
EPI_ISL_509356
EPI_ISL_685466
EPI_ISL_751418
EPI_ISL_437460
EPI_ISL_687828
EPI_ISL_2958712
EPI_ISL_452488
EPI_ISL_689764
EPI_ISL_686013
EPI_ISL_416458
EPI_ISL_691249
EPI_ISL_837799
EPI_ISL_447817
EPI_ISL_700118
EPI_ISL_691909
EPI_ISL_900721
EPI_ISL_684316
EPI_ISL_1018150
EPI_ISL_689454
EPI_ISL_516948
EPI_ISL_515792
EPI_ISL_542415
EPI_ISL_699981
EPI_ISL_8725403
EPI_ISL_687643
EPI_ISL_518041
EPI_ISL_1301608
EPI_ISL_482718
EPI_ISL_690695
EPI_ISL_2894669
EPI_ISL_509329
EPI_ISL_685382
EPI_ISL_685517
EPI_ISL_631801
EPI_ISL_515689
EPI_ISL_688528
EPI_ISL_541336
EPI_ISL_501182
EPI_ISL_688816
EPI_ISL_476819
EPI_ISL_509327
EPI_ISL_424661
EPI_ISL_1626509
EPI_ISL_526233
EPI_ISL_685031
EPI_ISL_526943
EPI_ISL_684209
EPI_ISL_686791
EPI_ISL_686082
EPI_ISL_685609
EPI_ISL_689721
EPI_ISL_479803
EPI_ISL_691479
EPI_ISL_602622
EPI_ISL_690851
EPI_ISL_788945
EPI_ISL_513049
EPI_ISL_509253
EPI_ISL_2710831
EPI_ISL_513206
EPI_ISL_3024017
EPI_ISL_498086
EPI_ISL_684941
EPI_ISL_2015106
EPI_ISL_2081902
EPI_ISL_2877464
EPI_ISL_5441429
EPI_ISL_692496
EPI_ISL_685482
EPI_ISL_684865
EPI_ISL_686473
EPI_ISL_962562
EPI_ISL_1111280
EPI_ISL_1533094
EPI_ISL_685921
EPI_ISL_690919
EPI_ISL_2968039
EPI_ISL_443290
EPI_ISL_492982
EPI_ISL_688819
EPI_ISL_691711
EPI_ISL_684377
EPI_ISL_685503
EPI_ISL_837705
EPI_ISL_688907
EPI_ISL_480138
EPI_ISL_691378
EPI_ISL_660172
EPI_ISL_686427
EPI_ISL_687315
EPI_ISL_688339
EPI_ISL_686994
EPI_ISL_1859449
EPI_ISL_688536
EPI_ISL_450242
EPI_ISL_691719
EPI_ISL_5917659
EPI_ISL_684667
EPI_ISL_689288
EPI_ISL_718138
EPI_ISL_686629
EPI_ISL_2835451
EPI_ISL_685708
EPI_ISL_1018146
EPI_ISL_535513
EPI_ISL_684725
EPI_ISL_542166
EPI_ISL_691143
EPI_ISL_689752
EPI_ISL_5687706
EPI_ISL_689261
EPI_ISL_534317
EPI_ISL_684943
EPI_ISL_509234
EPI_ISL_1081835
EPI_ISL_528748
EPI_ISL_837650
EPI_ISL_689441
EPI_ISL_962555
EPI_ISL_515639
EPI_ISL_542106
EPI_ISL_690475
EPI_ISL_684530
EPI_ISL_686942
EPI_ISL_479879
EPI_ISL_513095
EPI_ISL_690866
EPI_ISL_1502841
EPI_ISL_495016
EPI_ISL_2835289
EPI_ISL_2877410
EPI_ISL_487311
EPI_ISL_685617
EPI_ISL_451354
EPI_ISL_690973
EPI_ISL_498101
EPI_ISL_1112955
EPI_ISL_2015102
EPI_ISL_687729
EPI_ISL_512875
EPI_ISL_685681
EPI_ISL_492039
EPI_ISL_687759
EPI_ISL_2443752
EPI_ISL_451962
EPI_ISL_1797600
EPI_ISL_5441417
EPI_ISL_648090
EPI_ISL_437442
EPI_ISL_416425
EPI_ISL_2894811
EPI_ISL_1190402
EPI_ISL_699879
EPI_ISL_688142
EPI_ISL_684239
EPI_ISL_687974
EPI_ISL_690601
EPI_ISL_685322
EPI_ISL_613457
EPI_ISL_480027
EPI_ISL_526235
EPI_ISL_512975
EPI_ISL_2835409
EPI_ISL_688577
EPI_ISL_831660
EPI_ISL_686685
EPI_ISL_447284
EPI_ISL_5196758
EPI_ISL_479850
EPI_ISL_527753
EPI_ISL_689601
EPI_ISL_2835397
EPI_ISL_1014687
EPI_ISL_699912
EPI_ISL_1111229
EPI_ISL_692387
EPI_ISL_688575
EPI_ISL_691487
EPI_ISL_684379
EPI_ISL_699787
EPI_ISL_475052
EPI_ISL_687421
EPI_ISL_471472
EPI_ISL_900729
EPI_ISL_690578
EPI_ISL_5441518
EPI_ISL_418646
EPI_ISL_480205
EPI_ISL_685672
EPI_ISL_691363
EPI_ISL_685158
EPI_ISL_684914
EPI_ISL_684167
EPI_ISL_691050
EPI_ISL_535543
EPI_ISL_691212
EPI_ISL_2364493
EPI_ISL_11229178
EPI_ISL_689324
EPI_ISL_430725
EPI_ISL_687627
EPI_ISL_811161
EPI_ISL_687430
EPI_ISL_2894637
EPI_ISL_685871
EPI_ISL_691462
EPI_ISL_688713
EPI_ISL_691337
EPI_ISL_751390
EPI_ISL_692096
EPI_ISL_684235
EPI_ISL_486395
EPI_ISL_501200
EPI_ISL_578200
EPI_ISL_699871
EPI_ISL_479507
EPI_ISL_689870
EPI_ISL_542197
EPI_ISL_687046
EPI_ISL_658896
EPI_ISL_691800
EPI_ISL_535529
EPI_ISL_3088343
EPI_ISL_690877
EPI_ISL_419298
EPI_ISL_685696
EPI_ISL_889391
EPI_ISL_631803
EPI_ISL_688710
EPI_ISL_686889
EPI_ISL_515561
EPI_ISL_691853
EPI_ISL_685409
EPI_ISL_648119
EPI_ISL_689958
EPI_ISL_582620
EPI_ISL_416907
EPI_ISL_692721
EPI_ISL_689381
EPI_ISL_451161
EPI_ISL_421196
EPI_ISL_495428
EPI_ISL_1752497
EPI_ISL_687295
EPI_ISL_686687
EPI_ISL_5944554
EPI_ISL_692366
EPI_ISL_535425
EPI_ISL_2790999
EPI_ISL_527819
EPI_ISL_1111247
EPI_ISL_471419
EPI_ISL_10397649
EPI_ISL_900695
EPI_ISL_687027
EPI_ISL_692375
EPI_ISL_5917702
EPI_ISL_718135
EPI_ISL_480234
EPI_ISL_480258
EPI_ISL_420037
EPI_ISL_475050
EPI_ISL_684825
EPI_ISL_479623
EPI_ISL_495459
EPI_ISL_419216
EPI_ISL_688879
EPI_ISL_692258
EPI_ISL_689792
EPI_ISL_685963
EPI_ISL_689005
EPI_ISL_692046
EPI_ISL_2502666
EPI_ISL_513200
EPI_ISL_689698
EPI_ISL_1543985
EPI_ISL_455474
EPI_ISL_861643
EPI_ISL_690423
EPI_ISL_685906
EPI_ISL_690183
EPI_ISL_1081195
EPI_ISL_482585
EPI_ISL_684497
EPI_ISL_447542
EPI_ISL_6289867
EPI_ISL_427314
EPI_ISL_542371
EPI_ISL_688769
EPI_ISL_684149
EPI_ISL_513243
EPI_ISL_2894689
EPI_ISL_7780442
EPI_ISL_1517404
EPI_ISL_479491
EPI_ISL_480031
EPI_ISL_513125
EPI_ISL_513139
EPI_ISL_1111264
EPI_ISL_421226
EPI_ISL_685788
EPI_ISL_685218
EPI_ISL_486823
EPI_ISL_447554
EPI_ISL_631542
EPI_ISL_524745
EPI_ISL_414625
EPI_ISL_685351
EPI_ISL_512933
EPI_ISL_495457
EPI_ISL_452473
EPI_ISL_2835447
EPI_ISL_689157
EPI_ISL_2322458
EPI_ISL_480168
EPI_ISL_687419
EPI_ISL_690867
EPI_ISL_689088
EPI_ISL_3716531
EPI_ISL_495537
EPI_ISL_5441422
EPI_ISL_523811
EPI_ISL_684609
EPI_ISL_685004
EPI_ISL_5917753
EPI_ISL_685117
EPI_ISL_480146
EPI_ISL_691578
EPI_ISL_900710
EPI_ISL_690880
EPI_ISL_452337
EPI_ISL_513160
EPI_ISL_691054
EPI_ISL_685228
EPI_ISL_692111
EPI_ISL_686769
EPI_ISL_623161
EPI_ISL_451150
EPI_ISL_450282
EPI_ISL_685542
EPI_ISL_689285
EPI_ISL_574605
EPI_ISL_2710877
EPI_ISL_515892
EPI_ISL_685011
EPI_ISL_684388
EPI_ISL_576265
EPI_ISL_735410
EPI_ISL_419225
EPI_ISL_479617
EPI_ISL_888982
EPI_ISL_4496555
EPI_ISL_690531
EPI_ISL_535448
EPI_ISL_1301680
EPI_ISL_526686
EPI_ISL_1111103
EPI_ISL_648800
EPI_ISL_685141
EPI_ISL_692123
EPI_ISL_7780430
EPI_ISL_688903
EPI_ISL_692722
EPI_ISL_3266916
EPI_ISL_500545
EPI_ISL_689098
EPI_ISL_956384
EPI_ISL_689318
EPI_ISL_688114
EPI_ISL_507005
EPI_ISL_690293
EPI_ISL_5441365
EPI_ISL_648103
EPI_ISL_700129
EPI_ISL_463277
EPI_ISL_6832357
EPI_ISL_689975
EPI_ISL_475634
EPI_ISL_414638
EPI_ISL_689353
EPI_ISL_690341
EPI_ISL_455698
EPI_ISL_5917666
EPI_ISL_792101
EPI_ISL_483826
EPI_ISL_837750
EPI_ISL_626593
EPI_ISL_861628
EPI_ISL_684234
EPI_ISL_685289
EPI_ISL_495020
EPI_ISL_689165
EPI_ISL_687320
EPI_ISL_691848
EPI_ISL_631733
EPI_ISL_738124
EPI_ISL_475635
EPI_ISL_1112998
EPI_ISL_535526
EPI_ISL_688408
EPI_ISL_515866
EPI_ISL_583501
EPI_ISL_690605
EPI_ISL_447813
EPI_ISL_690120
EPI_ISL_692463
EPI_ISL_837604
EPI_ISL_692621
EPI_ISL_535447
EPI_ISL_491974
EPI_ISL_648765
EPI_ISL_690071
EPI_ISL_450244
EPI_ISL_688845
EPI_ISL_688321
EPI_ISL_688929
EPI_ISL_582608
EPI_ISL_2894754
EPI_ISL_404228
EPI_ISL_514436
EPI_ISL_2894654
EPI_ISL_493199
EPI_ISL_5918282
EPI_ISL_482692
EPI_ISL_512987
EPI_ISL_513515
EPI_ISL_686733
EPI_ISL_691946
EPI_ISL_454578
EPI_ISL_685340
EPI_ISL_2001115
EPI_ISL_684620
EPI_ISL_941109
EPI_ISL_837673
EPI_ISL_5053984
EPI_ISL_5441504
EPI_ISL_509269
EPI_ISL_410218
EPI_ISL_690306
EPI_ISL_436726
EPI_ISL_509283
EPI_ISL_509246
EPI_ISL_1301611
EPI_ISL_475580
EPI_ISL_700086
EPI_ISL_691925
EPI_ISL_2790996
EPI_ISL_576276
EPI_ISL_862638
EPI_ISL_686764
EPI_ISL_849654
EPI_ISL_685238
EPI_ISL_516779
EPI_ISL_2894796
EPI_ISL_962551
EPI_ISL_8311687
EPI_ISL_475643
EPI_ISL_421195
EPI_ISL_735353
EPI_ISL_6316585
EPI_ISL_452209
EPI_ISL_691799
EPI_ISL_690585
EPI_ISL_467040
EPI_ISL_686187
EPI_ISL_2364495
EPI_ISL_689716
EPI_ISL_684816
EPI_ISL_10950511
EPI_ISL_509252
EPI_ISL_631781
EPI_ISL_689436
EPI_ISL_690925
EPI_ISL_691006
EPI_ISL_2894782
EPI_ISL_491444
EPI_ISL_459963
EPI_ISL_416513
EPI_ISL_692010
EPI_ISL_479925
EPI_ISL_690701
EPI_ISL_685937
EPI_ISL_468139
EPI_ISL_688406
EPI_ISL_513025
EPI_ISL_535467
EPI_ISL_437708
EPI_ISL_692416
EPI_ISL_862872
EPI_ISL_692588
EPI_ISL_452150
EPI_ISL_518001
EPI_ISL_476869
EPI_ISL_693217
EPI_ISL_5934916
EPI_ISL_2877295
EPI_ISL_692210
EPI_ISL_415155
EPI_ISL_437474
EPI_ISL_691041
EPI_ISL_435150
EPI_ISL_513241
EPI_ISL_495445
EPI_ISL_941119
EPI_ISL_692049
EPI_ISL_692219
EPI_ISL_480073
EPI_ISL_648693
EPI_ISL_692386
EPI_ISL_685261
EPI_ISL_688901
EPI_ISL_10189661
EPI_ISL_691290
EPI_ISL_685938
EPI_ISL_699931
EPI_ISL_5199406
EPI_ISL_1018171
EPI_ISL_689957
EPI_ISL_895845
EPI_ISL_451326
EPI_ISL_691763
EPI_ISL_419305
EPI_ISL_689392
EPI_ISL_688755
EPI_ISL_8311727
EPI_ISL_416142
EPI_ISL_688368
EPI_ISL_735350
EPI_ISL_685461
EPI_ISL_479972
EPI_ISL_447306
EPI_ISL_689917
EPI_ISL_1301720
EPI_ISL_427321
EPI_ISL_480181
EPI_ISL_691748
EPI_ISL_416497
EPI_ISL_513191
EPI_ISL_479975
EPI_ISL_2894725
EPI_ISL_691683
EPI_ISL_468830
EPI_ISL_447257
EPI_ISL_513003
EPI_ISL_690416
EPI_ISL_1797589
EPI_ISL_689425
EPI_ISL_5934919
EPI_ISL_586553
EPI_ISL_685073
EPI_ISL_686851
EPI_ISL_691539
EPI_ISL_687797
EPI_ISL_692296
EPI_ISL_515698
EPI_ISL_684226
EPI_ISL_501176
EPI_ISL_10957404
EPI_ISL_509302
EPI_ISL_684623
EPI_ISL_648694
EPI_ISL_471416
EPI_ISL_691883
EPI_ISL_684421
EPI_ISL_685486
EPI_ISL_10957424
EPI_ISL_2968037
EPI_ISL_603022
EPI_ISL_688124
EPI_ISL_688297
EPI_ISL_560590
EPI_ISL_443258
EPI_ISL_495442
EPI_ISL_1859500
EPI_ISL_689544
EPI_ISL_688935
EPI_ISL_692167
EPI_ISL_685500
EPI_ISL_455324
EPI_ISL_452340
EPI_ISL_6316802
EPI_ISL_454515
EPI_ISL_691839
EPI_ISL_692428
EPI_ISL_495550
EPI_ISL_455423
EPI_ISL_2894652
EPI_ISL_689563
EPI_ISL_5441394
EPI_ISL_479869
EPI_ISL_648092
EPI_ISL_480120
EPI_ISL_687591
EPI_ISL_427370
EPI_ISL_2835434
EPI_ISL_2835341
EPI_ISL_862845
EPI_ISL_895833
EPI_ISL_2835311
EPI_ISL_2350804
EPI_ISL_685038
EPI_ISL_688896
EPI_ISL_454583
EPI_ISL_475647
EPI_ISL_416511
EPI_ISL_422407
EPI_ISL_1112976
EPI_ISL_576113
EPI_ISL_687442
EPI_ISL_528689
EPI_ISL_5687713
EPI_ISL_690215
EPI_ISL_685571
EPI_ISL_689286
EPI_ISL_940903
EPI_ISL_5918284
EPI_ISL_483866
EPI_ISL_583492
EPI_ISL_685207
EPI_ISL_686112
EPI_ISL_692345
EPI_ISL_577629
EPI_ISL_2894667
EPI_ISL_542309
EPI_ISL_542420
EPI_ISL_687073
EPI_ISL_515615
EPI_ISL_648787
EPI_ISL_690359
EPI_ISL_684429
EPI_ISL_688274
EPI_ISL_586534
EPI_ISL_1018206
EPI_ISL_471457
EPI_ISL_692492
EPI_ISL_454530
EPI_ISL_526951
EPI_ISL_687503
EPI_ISL_2894780
EPI_ISL_685738
EPI_ISL_689438
EPI_ISL_691936
EPI_ISL_691980
EPI_ISL_861650
EPI_ISL_450784
EPI_ISL_452349
EPI_ISL_2226216
EPI_ISL_687065
EPI_ISL_687030
EPI_ISL_699749
EPI_ISL_1018177
EPI_ISL_686130
EPI_ISL_686890
EPI_ISL_688684
EPI_ISL_861640
EPI_ISL_509344
EPI_ISL_691518
EPI_ISL_690872
EPI_ISL_2081887
EPI_ISL_685357
EPI_ISL_541374
EPI_ISL_495425
EPI_ISL_2322462
EPI_ISL_688683
EPI_ISL_692045
EPI_ISL_528925
EPI_ISL_688844
EPI_ISL_443280
EPI_ISL_2790848
EPI_ISL_759966
EPI_ISL_718148
EPI_ISL_542442
EPI_ISL_1416222
EPI_ISL_480063
EPI_ISL_688073
EPI_ISL_525556
EPI_ISL_687177
EPI_ISL_837649
EPI_ISL_509303
EPI_ISL_699910
EPI_ISL_940908
EPI_ISL_479536
EPI_ISL_9509908
EPI_ISL_6316842
EPI_ISL_437738
EPI_ISL_538478
EPI_ISL_941135
EPI_ISL_692536
EPI_ISL_685044
EPI_ISL_5687705
EPI_ISL_700024
EPI_ISL_837661
EPI_ISL_513254
EPI_ISL_456120
EPI_ISL_538465
EPI_ISL_2877440
EPI_ISL_525638
EPI_ISL_1018209
EPI_ISL_690250
EPI_ISL_689249
EPI_ISL_685724
EPI_ISL_685137
EPI_ISL_738122
EPI_ISL_479933
EPI_ISL_538491
EPI_ISL_685185
EPI_ISL_437463
EPI_ISL_479887
EPI_ISL_5441455
EPI_ISL_686384
EPI_ISL_699990
EPI_ISL_685162
EPI_ISL_492009
EPI_ISL_419301
EPI_ISL_479488
EPI_ISL_688695
EPI_ISL_5944571
EPI_ISL_447299
EPI_ISL_427352
EPI_ISL_690964
EPI_ISL_692636
EPI_ISL_687755
EPI_ISL_2790854
EPI_ISL_688296
EPI_ISL_699706
EPI_ISL_542253
EPI_ISL_525639
EPI_ISL_685041
EPI_ISL_1040031
EPI_ISL_687061
EPI_ISL_498166
EPI_ISL_419299
EPI_ISL_684143
EPI_ISL_530350
EPI_ISL_483845
EPI_ISL_735272
EPI_ISL_751446
EPI_ISL_513573
EPI_ISL_513092
EPI_ISL_480222
EPI_ISL_436106
EPI_ISL_512076
EPI_ISL_475034
EPI_ISL_691501
EPI_ISL_687798
EPI_ISL_459922
EPI_ISL_479791
EPI_ISL_686053
EPI_ISL_482759
EPI_ISL_2364497
EPI_ISL_689898
EPI_ISL_691276
EPI_ISL_691236
EPI_ISL_523973
EPI_ISL_450322
EPI_ISL_685397
EPI_ISL_684371
EPI_ISL_1532285
EPI_ISL_700040
EPI_ISL_480202
EPI_ISL_515666
EPI_ISL_530347
EPI_ISL_603164
EPI_ISL_479935
EPI_ISL_495540
EPI_ISL_690232
EPI_ISL_691975
EPI_ISL_2710844
EPI_ISL_1301633
EPI_ISL_689315
EPI_ISL_692303
EPI_ISL_780413
EPI_ISL_495050
EPI_ISL_686877
EPI_ISL_501197
EPI_ISL_528813
EPI_ISL_479820
EPI_ISL_690100
EPI_ISL_691116
EPI_ISL_690765
EPI_ISL_2877302
EPI_ISL_688288
EPI_ISL_538444
EPI_ISL_535534
EPI_ISL_492024
EPI_ISL_7780443
EPI_ISL_480263
EPI_ISL_690499
EPI_ISL_691594
EPI_ISL_837743
EPI_ISL_686922
EPI_ISL_5441414
EPI_ISL_688061
EPI_ISL_419240
EPI_ISL_691402
EPI_ISL_686081
EPI_ISL_2779421
EPI_ISL_2894821
EPI_ISL_689419
EPI_ISL_455342
EPI_ISL_862885
EPI_ISL_515959
EPI_ISL_491986
EPI_ISL_691381
EPI_ISL_2894719
EPI_ISL_436101
EPI_ISL_526955
EPI_ISL_416566
EPI_ISL_2779418
EPI_ISL_690641
EPI_ISL_685310
EPI_ISL_837690
EPI_ISL_690882
EPI_ISL_422415
EPI_ISL_690750
EPI_ISL_513126
EPI_ISL_688131
EPI_ISL_437489
EPI_ISL_3243098
EPI_ISL_687577
EPI_ISL_699889
EPI_ISL_949250
EPI_ISL_512653
EPI_ISL_699780
EPI_ISL_691886
EPI_ISL_583445
EPI_ISL_418215
EPI_ISL_1301569
EPI_ISL_450729
EPI_ISL_689876
EPI_ISL_677689
EPI_ISL_1129226
EPI_ISL_688762
EPI_ISL_687889
EPI_ISL_509368
EPI_ISL_515575
EPI_ISL_480077
EPI_ISL_648635
EPI_ISL_497744
EPI_ISL_513187
EPI_ISL_690698
EPI_ISL_471422
EPI_ISL_445215
EPI_ISL_699939
EPI_ISL_486818
EPI_ISL_685469
EPI_ISL_956391
EPI_ISL_684635
EPI_ISL_526687
EPI_ISL_648699
EPI_ISL_3333003
EPI_ISL_477192
EPI_ISL_699858
EPI_ISL_1694631
EPI_ISL_437740
EPI_ISL_751384
EPI_ISL_684433
EPI_ISL_476844
EPI_ISL_691995
EPI_ISL_837617
EPI_ISL_1111195
EPI_ISL_605815
EPI_ISL_476814
EPI_ISL_525683
EPI_ISL_568692
EPI_ISL_688952
EPI_ISL_691878
EPI_ISL_691752
EPI_ISL_685114
EPI_ISL_689781
EPI_ISL_486398
EPI_ISL_522981
EPI_ISL_1718321
EPI_ISL_1060760
EPI_ISL_475613
EPI_ISL_648796
EPI_ISL_1111352
EPI_ISL_535396
EPI_ISL_2960320
EPI_ISL_685655
EPI_ISL_2710843
EPI_ISL_684301
EPI_ISL_766044
EPI_ISL_692006
EPI_ISL_475666
EPI_ISL_686878
EPI_ISL_688140
EPI_ISL_690193
EPI_ISL_526224
EPI_ISL_524722
EPI_ISL_450324
EPI_ISL_687026
EPI_ISL_2835307
EPI_ISL_480173
EPI_ISL_515716
EPI_ISL_416475
EPI_ISL_692231
EPI_ISL_512886
EPI_ISL_685595
EPI_ISL_6582773
EPI_ISL_684645
EPI_ISL_686719
EPI_ISL_940608
EPI_ISL_692077
EPI_ISL_1007670
EPI_ISL_941114
EPI_ISL_416487
EPI_ISL_684207
EPI_ISL_525421
EPI_ISL_2894706
EPI_ISL_692425
EPI_ISL_688089
EPI_ISL_419217
EPI_ISL_542363
EPI_ISL_538496
EPI_ISL_685974
EPI_ISL_447808
EPI_ISL_962548
EPI_ISL_687126
EPI_ISL_451381
EPI_ISL_447780
EPI_ISL_5441411
EPI_ISL_687875
EPI_ISL_684672
EPI_ISL_691406
EPI_ISL_943588
EPI_ISL_688936
EPI_ISL_685895
EPI_ISL_631754
EPI_ISL_686482
EPI_ISL_443316
EPI_ISL_574610
EPI_ISL_509267
EPI_ISL_535523
EPI_ISL_699761
EPI_ISL_1301717
EPI_ISL_459873
EPI_ISL_2779439
EPI_ISL_515709
EPI_ISL_689741
EPI_ISL_516829
EPI_ISL_2001656
EPI_ISL_689784
EPI_ISL_6661895
EPI_ISL_692666
EPI_ISL_687863
EPI_ISL_8311745
EPI_ISL_685224
EPI_ISL_688860
EPI_ISL_685092
EPI_ISL_692012
EPI_ISL_689561
EPI_ISL_11229175
EPI_ISL_688128
EPI_ISL_480215
EPI_ISL_685339
EPI_ISL_690121
EPI_ISL_684448
EPI_ISL_689143
EPI_ISL_431782
EPI_ISL_1069200
EPI_ISL_430069
EPI_ISL_685563
EPI_ISL_1111432
EPI_ISL_455015
EPI_ISL_2790992
EPI_ISL_495062
EPI_ISL_479905
EPI_ISL_685992
EPI_ISL_691917
EPI_ISL_10957446
EPI_ISL_509233
EPI_ISL_513195
EPI_ISL_1404615
EPI_ISL_648669
EPI_ISL_452344
EPI_ISL_687128
EPI_ISL_690170
EPI_ISL_688923
EPI_ISL_475625
EPI_ISL_692631
EPI_ISL_686163
EPI_ISL_1111165
EPI_ISL_687285
EPI_ISL_690290
EPI_ISL_691591
EPI_ISL_689545
EPI_ISL_685279
EPI_ISL_1112964
EPI_ISL_684254
EPI_ISL_690883
EPI_ISL_515797
EPI_ISL_2894759
EPI_ISL_686962
EPI_ISL_689981
EPI_ISL_872089
EPI_ISL_686754
EPI_ISL_613435
EPI_ISL_483864
EPI_ISL_535479
EPI_ISL_3716468
EPI_ISL_475631
EPI_ISL_900706
EPI_ISL_529964
EPI_ISL_535554
EPI_ISL_498061
EPI_ISL_526215
EPI_ISL_837679
EPI_ISL_691068
EPI_ISL_941112
EPI_ISL_479922
EPI_ISL_684893
EPI_ISL_729848
EPI_ISL_500562
EPI_ISL_692200
EPI_ISL_690956
EPI_ISL_480055
EPI_ISL_1111234
EPI_ISL_623124
EPI_ISL_2350797
EPI_ISL_862641
EPI_ISL_480109
EPI_ISL_542305
EPI_ISL_691489
EPI_ISL_687192
EPI_ISL_690607
EPI_ISL_539498
EPI_ISL_692091
EPI_ISL_9159722
EPI_ISL_569871
EPI_ISL_686087
EPI_ISL_684679
EPI_ISL_455794
EPI_ISL_509345
EPI_ISL_512901
EPI_ISL_491437
EPI_ISL_422413
EPI_ISL_692555
EPI_ISL_685843
EPI_ISL_1527377
EPI_ISL_688366
EPI_ISL_766036
EPI_ISL_693248
EPI_ISL_688207
EPI_ISL_1111080
EPI_ISL_513128
EPI_ISL_6316814
EPI_ISL_535450
EPI_ISL_688535
EPI_ISL_648707
EPI_ISL_689084
EPI_ISL_412964
EPI_ISL_1112974
EPI_ISL_1018282
EPI_ISL_699747
EPI_ISL_684876
EPI_ISL_435154
EPI_ISL_513204
EPI_ISL_631616
EPI_ISL_515702
EPI_ISL_2710837
EPI_ISL_2968050
EPI_ISL_895840
EPI_ISL_480147
EPI_ISL_5917730
EPI_ISL_684789
EPI_ISL_684123
EPI_ISL_2779549
EPI_ISL_684668
EPI_ISL_498191
EPI_ISL_501233
EPI_ISL_685077
EPI_ISL_582125
EPI_ISL_480115
EPI_ISL_685470
EPI_ISL_690273
EPI_ISL_2835417
EPI_ISL_690164
EPI_ISL_516772
EPI_ISL_8311705
EPI_ISL_685653
EPI_ISL_5934926
EPI_ISL_6582782
EPI_ISL_956390
EPI_ISL_690200
EPI_ISL_1301577
EPI_ISL_479834
EPI_ISL_515858
EPI_ISL_685381
EPI_ISL_690086
EPI_ISL_788964
EPI_ISL_689241
EPI_ISL_416500
EPI_ISL_648661
EPI_ISL_417491
EPI_ISL_690665
EPI_ISL_689900
EPI_ISL_690672
EPI_ISL_686103
EPI_ISL_535397
EPI_ISL_685934
EPI_ISL_495431
EPI_ISL_690295
EPI_ISL_513222
EPI_ISL_1301661
EPI_ISL_420070
EPI_ISL_686396
EPI_ISL_437485
EPI_ISL_831892
EPI_ISL_735406
EPI_ISL_1111371
EPI_ISL_525478
EPI_ISL_437490
EPI_ISL_1795049
EPI_ISL_1018256
EPI_ISL_689016
EPI_ISL_692404
EPI_ISL_480014
EPI_ISL_962572
EPI_ISL_513112
EPI_ISL_690832
EPI_ISL_689124
EPI_ISL_691325
EPI_ISL_684963
EPI_ISL_418633
EPI_ISL_569880
EPI_ISL_456148
EPI_ISL_693238
EPI_ISL_417016
EPI_ISL_949248
EPI_ISL_691920
EPI_ISL_480231
EPI_ISL_691506
EPI_ISL_690093
EPI_ISL_689894
EPI_ISL_596267
EPI_ISL_468820
EPI_ISL_692550
EPI_ISL_455701
EPI_ISL_480178
EPI_ISL_461496
EPI_ISL_692382
EPI_ISL_688761
EPI_ISL_688383
EPI_ISL_691785
EPI_ISL_547574
EPI_ISL_9509913
EPI_ISL_8311709
EPI_ISL_688694
EPI_ISL_495019
EPI_ISL_8311702
EPI_ISL_1111173
EPI_ISL_691098
EPI_ISL_687718
EPI_ISL_811176
EPI_ISL_686681
EPI_ISL_685524
EPI_ISL_509250
EPI_ISL_1301644
EPI_ISL_690759
EPI_ISL_689233
EPI_ISL_692011
EPI_ISL_684221
EPI_ISL_685113
EPI_ISL_688519
EPI_ISL_691183
EPI_ISL_691890
EPI_ISL_436729
EPI_ISL_480219
EPI_ISL_685421
EPI_ISL_451394
EPI_ISL_900716
EPI_ISL_687795
EPI_ISL_956399
EPI_ISL_689805
EPI_ISL_684887
EPI_ISL_691053
EPI_ISL_688635
EPI_ISL_5917752
EPI_ISL_415157
EPI_ISL_684412
EPI_ISL_491449
EPI_ISL_2433280
EPI_ISL_1415293
EPI_ISL_688698
EPI_ISL_684946
EPI_ISL_943582
EPI_ISL_688589
EPI_ISL_852581
EPI_ISL_542320
EPI_ISL_460083
EPI_ISL_690480
EPI_ISL_3716498
EPI_ISL_479988
EPI_ISL_572398
EPI_ISL_1655937
EPI_ISL_524716
EPI_ISL_985175
EPI_ISL_1752484
EPI_ISL_684754
EPI_ISL_690903
EPI_ISL_690084
EPI_ISL_495079
EPI_ISL_526237
EPI_ISL_685721
EPI_ISL_1111360
EPI_ISL_450278
EPI_ISL_447791
EPI_ISL_6633718
EPI_ISL_1469959
EPI_ISL_685320
EPI_ISL_685651
EPI_ISL_685505
EPI_ISL_686070
EPI_ISL_5441375
EPI_ISL_687846
EPI_ISL_5441525
EPI_ISL_2502020
EPI_ISL_605813
EPI_ISL_513134
EPI_ISL_688591
EPI_ISL_700131
EPI_ISL_539508
EPI_ISL_685784
EPI_ISL_689539
EPI_ISL_718268
EPI_ISL_479903
EPI_ISL_479817
EPI_ISL_684435
EPI_ISL_690213
EPI_ISL_688926
EPI_ISL_699667
EPI_ISL_1752503
EPI_ISL_416618
EPI_ISL_648045
EPI_ISL_685253
EPI_ISL_685573
EPI_ISL_686710
EPI_ISL_5917680
EPI_ISL_451302
EPI_ISL_1301695
EPI_ISL_513199
EPI_ISL_3716482
EPI_ISL_1018153
EPI_ISL_688741
EPI_ISL_684869
EPI_ISL_513194
EPI_ISL_688426
EPI_ISL_684394
EPI_ISL_689573
EPI_ISL_2835335
EPI_ISL_690478
EPI_ISL_962561
EPI_ISL_542282
EPI_ISL_941113
EPI_ISL_1301684
EPI_ISL_686091
EPI_ISL_526967
EPI_ISL_458100
EPI_ISL_603026
EPI_ISL_684306
EPI_ISL_685338
EPI_ISL_2779443
EPI_ISL_454830
EPI_ISL_541335
EPI_ISL_5917697
EPI_ISL_419250
EPI_ISL_479973
EPI_ISL_535511
EPI_ISL_685366
EPI_ISL_2790823
EPI_ISL_1111389
EPI_ISL_688689
EPI_ISL_685027
EPI_ISL_689424
EPI_ISL_692147
EPI_ISL_2501080
EPI_ISL_688988
EPI_ISL_459956
EPI_ISL_686923
EPI_ISL_480230
EPI_ISL_1060736
EPI_ISL_422418
EPI_ISL_535503
EPI_ISL_690924
EPI_ISL_1111416
EPI_ISL_688152
EPI_ISL_1301709
EPI_ISL_515616
EPI_ISL_718144
EPI_ISL_684132
EPI_ISL_2614543
EPI_ISL_687587
EPI_ISL_689426
EPI_ISL_691861
EPI_ISL_497738
EPI_ISL_1489926
EPI_ISL_2835303
EPI_ISL_2502658
EPI_ISL_691515
EPI_ISL_447792
EPI_ISL_689154
EPI_ISL_692237
EPI_ISL_1301583
EPI_ISL_648078
EPI_ISL_685735
EPI_ISL_509311
EPI_ISL_685813
EPI_ISL_691060
EPI_ISL_691569
EPI_ISL_529732
EPI_ISL_631605
EPI_ISL_692283
EPI_ISL_718142
EPI_ISL_708839
EPI_ISL_685142
EPI_ISL_480085
EPI_ISL_735268
EPI_ISL_687444
EPI_ISL_692559
EPI_ISL_515691
EPI_ISL_523981
EPI_ISL_535427
EPI_ISL_691768
EPI_ISL_435050
EPI_ISL_515781
EPI_ISL_687881
EPI_ISL_2835474
EPI_ISL_699795
EPI_ISL_722858
EPI_ISL_686662
EPI_ISL_542283
EPI_ISL_524751
EPI_ISL_692679
EPI_ISL_2894721
EPI_ISL_690568
EPI_ISL_688405
EPI_ISL_2835398
EPI_ISL_692506
EPI_ISL_692120
EPI_ISL_689653
EPI_ISL_699972
EPI_ISL_688544
EPI_ISL_788936
EPI_ISL_692561
EPI_ISL_2710868
EPI_ISL_529006
EPI_ISL_837738
EPI_ISL_689408
EPI_ISL_9509905
EPI_ISL_685641
EPI_ISL_690962
EPI_ISL_455475
EPI_ISL_685130
EPI_ISL_631813
EPI_ISL_463284
EPI_ISL_685190
EPI_ISL_461488
EPI_ISL_469041
EPI_ISL_605808
EPI_ISL_687873
EPI_ISL_427358
EPI_ISL_690523
EPI_ISL_455473
EPI_ISL_1439647
EPI_ISL_700099
EPI_ISL_691127
EPI_ISL_496534
EPI_ISL_648621
EPI_ISL_691609
EPI_ISL_418236
EPI_ISL_688362
EPI_ISL_690419
EPI_ISL_1018158
EPI_ISL_480285
EPI_ISL_685363
EPI_ISL_463288
EPI_ISL_688097
EPI_ISL_542133
EPI_ISL_687495
EPI_ISL_447771
EPI_ISL_447593
EPI_ISL_454507
EPI_ISL_648086
EPI_ISL_467032
EPI_ISL_421222
EPI_ISL_542192
EPI_ISL_1111367
EPI_ISL_454544
EPI_ISL_512927
EPI_ISL_410532
EPI_ISL_692221
EPI_ISL_527818
EPI_ISL_685911
EPI_ISL_684955
EPI_ISL_586562
EPI_ISL_528948
EPI_ISL_684803
EPI_ISL_2835302
EPI_ISL_5441498
EPI_ISL_6316650
EPI_ISL_1111200
EPI_ISL_685435
EPI_ISL_691921
EPI_ISL_443279
EPI_ISL_692309
EPI_ISL_940900
EPI_ISL_2877450
EPI_ISL_3769304
EPI_ISL_2322459
EPI_ISL_686048
EPI_ISL_418183
EPI_ISL_468809
EPI_ISL_690153
EPI_ISL_690294
EPI_ISL_648058
EPI_ISL_2694592
EPI_ISL_525481
EPI_ISL_689199
EPI_ISL_534319
EPI_ISL_689530
EPI_ISL_513151
EPI_ISL_692158
EPI_ISL_691144
EPI_ISL_1111378
EPI_ISL_684357
EPI_ISL_691822
EPI_ISL_480064
EPI_ISL_689683
EPI_ISL_690799
EPI_ISL_5441376
EPI_ISL_691007
EPI_ISL_542353
EPI_ISL_684858
EPI_ISL_688309
EPI_ISL_631562
EPI_ISL_684174
EPI_ISL_5441452
EPI_ISL_686728
EPI_ISL_684281
EPI_ISL_684586
EPI_ISL_691096
EPI_ISL_512984
EPI_ISL_418245
EPI_ISL_690137
EPI_ISL_686870
EPI_ISL_480289
EPI_ISL_6595984
EPI_ISL_837783
EPI_ISL_686700
EPI_ISL_515712
EPI_ISL_684328
EPI_ISL_467050
EPI_ISL_690288
EPI_ISL_513010
EPI_ISL_690428
EPI_ISL_692135
EPI_ISL_648788
EPI_ISL_1301580
EPI_ISL_691775
EPI_ISL_5917660
EPI_ISL_691808
EPI_ISL_1029958
EPI_ISL_692230
EPI_ISL_535400
EPI_ISL_691349
EPI_ISL_2835344
EPI_ISL_538462
EPI_ISL_515762
EPI_ISL_444998
EPI_ISL_560610
EPI_ISL_837703
EPI_ISL_686426
EPI_ISL_689002
EPI_ISL_689952
EPI_ISL_690305
EPI_ISL_735343
EPI_ISL_684948
EPI_ISL_685389
EPI_ISL_692246
EPI_ISL_2710859
EPI_ISL_688712
EPI_ISL_692285
EPI_ISL_515864
EPI_ISL_2877394
EPI_ISL_539521
EPI_ISL_1111397
EPI_ISL_452196
EPI_ISL_688181
EPI_ISL_685103
EPI_ISL_1018247
EPI_ISL_690198
EPI_ISL_1502857
EPI_ISL_475576
EPI_ISL_576271
EPI_ISL_437734
EPI_ISL_524470
EPI_ISL_9159878
EPI_ISL_437300
EPI_ISL_500570
EPI_ISL_684503
EPI_ISL_689431
EPI_ISL_509377
EPI_ISL_900694
EPI_ISL_575331
EPI_ISL_688471
EPI_ISL_688884
EPI_ISL_735397
EPI_ISL_692042
EPI_ISL_2476401
EPI_ISL_480201
EPI_ISL_735413
EPI_ISL_509245
EPI_ISL_690398
EPI_ISL_684128
EPI_ISL_542206
EPI_ISL_684523
EPI_ISL_687318
EPI_ISL_751405
EPI_ISL_688808
EPI_ISL_534316
EPI_ISL_692191
EPI_ISL_699968
EPI_ISL_690736
EPI_ISL_445243
EPI_ISL_513157
EPI_ISL_414520
EPI_ISL_684220
EPI_ISL_900709
EPI_ISL_684676
EPI_ISL_476876
EPI_ISL_454516
EPI_ISL_452223
EPI_ISL_2013325
EPI_ISL_535499
EPI_ISL_6316654
EPI_ISL_648790
EPI_ISL_906067
EPI_ISL_454556
EPI_ISL_684658
EPI_ISL_688777
EPI_ISL_686731
EPI_ISL_535497
EPI_ISL_6590999
EPI_ISL_648622
EPI_ISL_1111241
EPI_ISL_693214
EPI_ISL_1404132
EPI_ISL_689693
EPI_ISL_837641
EPI_ISL_1111263
EPI_ISL_690489
EPI_ISL_903346
EPI_ISL_692670
EPI_ISL_685514
EPI_ISL_2958714
EPI_ISL_509394
EPI_ISL_686672
EPI_ISL_692253
EPI_ISL_2877486
EPI_ISL_684203
EPI_ISL_692360
EPI_ISL_684961
EPI_ISL_985176
EPI_ISL_690992
EPI_ISL_686074
EPI_ISL_2015128
EPI_ISL_687895
EPI_ISL_605809
EPI_ISL_648100
EPI_ISL_6316647
EPI_ISL_2791026
EPI_ISL_687330
EPI_ISL_684249
EPI_ISL_685059
EPI_ISL_955238
EPI_ISL_492984
EPI_ISL_687824
EPI_ISL_689740
EPI_ISL_685489
EPI_ISL_686979
EPI_ISL_470901
EPI_ISL_684699
EPI_ISL_455313
EPI_ISL_417019
EPI_ISL_479926
EPI_ISL_416609
EPI_ISL_477180
EPI_ISL_688122
EPI_ISL_586567
EPI_ISL_468815
EPI_ISL_872091
EPI_ISL_837697
EPI_ISL_685099
EPI_ISL_416603
EPI_ISL_515522
EPI_ISL_539525
EPI_ISL_1018274
EPI_ISL_850514
EPI_ISL_538492
EPI_ISL_496543
EPI_ISL_513090
EPI_ISL_1111402
EPI_ISL_514604
EPI_ISL_688540
EPI_ISL_603143
EPI_ISL_691974
EPI_ISL_523980
EPI_ISL_5441407
EPI_ISL_451658
EPI_ISL_690631
EPI_ISL_1797597
EPI_ISL_684730
EPI_ISL_689397
EPI_ISL_692212
EPI_ISL_700054
EPI_ISL_1001062
EPI_ISL_700011
EPI_ISL_689994
EPI_ISL_648619
EPI_ISL_2791000
EPI_ISL_688346
EPI_ISL_690755
EPI_ISL_685556
EPI_ISL_1301562
EPI_ISL_788954
EPI_ISL_811179
EPI_ISL_687774
EPI_ISL_479917
EPI_ISL_691157
EPI_ISL_1111092
EPI_ISL_1018159
EPI_ISL_452480
EPI_ISL_2779454
EPI_ISL_872021
EPI_ISL_509232
EPI_ISL_418233
EPI_ISL_699696
EPI_ISL_689406
EPI_ISL_5441395
EPI_ISL_480255
EPI_ISL_690024
EPI_ISL_6582812
EPI_ISL_444996
EPI_ISL_1029961
EPI_ISL_447777
EPI_ISL_688559
EPI_ISL_2877487
EPI_ISL_699921
EPI_ISL_418239
EPI_ISL_1111431
EPI_ISL_2958703
EPI_ISL_648614
EPI_ISL_690139
EPI_ISL_454502
EPI_ISL_2835440
EPI_ISL_3332723
EPI_ISL_513207
EPI_ISL_426580
EPI_ISL_871978
EPI_ISL_513571
EPI_ISL_660173
EPI_ISL_416585
EPI_ISL_3716505
EPI_ISL_699918
EPI_ISL_837678
EPI_ISL_692113
EPI_ISL_688373
EPI_ISL_686474
EPI_ISL_509348
EPI_ISL_692014
EPI_ISL_1301582
EPI_ISL_523986
EPI_ISL_495031
EPI_ISL_524717
EPI_ISL_411218
EPI_ISL_686997
EPI_ISL_1111252
EPI_ISL_699659
EPI_ISL_690606
EPI_ISL_689247
EPI_ISL_2790893
EPI_ISL_434538
EPI_ISL_614266
EPI_ISL_542358
EPI_ISL_412979
EPI_ISL_613421
EPI_ISL_524741
EPI_ISL_501208
EPI_ISL_691859
EPI_ISL_949246
EPI_ISL_687864
EPI_ISL_692661
EPI_ISL_514594
EPI_ISL_690431
EPI_ISL_837768
EPI_ISL_735408
EPI_ISL_480004
EPI_ISL_631510
EPI_ISL_1301590
EPI_ISL_871977
EPI_ISL_480048
EPI_ISL_687308
EPI_ISL_1111233
EPI_ISL_689003
EPI_ISL_513105
EPI_ISL_684179
EPI_ISL_583477
EPI_ISL_513148
EPI_ISL_687802
EPI_ISL_451353
EPI_ISL_688910
EPI_ISL_691999
EPI_ISL_515973
EPI_ISL_513549
EPI_ISL_872633
EPI_ISL_447253
EPI_ISL_498077
EPI_ISL_524729
EPI_ISL_687172
EPI_ISL_648653
EPI_ISL_2692985
EPI_ISL_2790812
EPI_ISL_684740
EPI_ISL_486383
EPI_ISL_9159836
EPI_ISL_686195
EPI_ISL_690367
EPI_ISL_872631
EPI_ISL_686641
EPI_ISL_684766
EPI_ISL_2350801
EPI_ISL_959281
EPI_ISL_428673
EPI_ISL_685642
EPI_ISL_514138
EPI_ISL_542377
EPI_ISL_689521
EPI_ISL_689946
EPI_ISL_837648
EPI_ISL_684463
EPI_ISL_942001
EPI_ISL_9159783
EPI_ISL_413459
EPI_ISL_690474
EPI_ISL_686919
EPI_ISL_692389
EPI_ISL_687259
EPI_ISL_692151
EPI_ISL_691042
EPI_ISL_685900
EPI_ISL_1069205
EPI_ISL_692650
EPI_ISL_689191
EPI_ISL_684150
EPI_ISL_468805
EPI_ISL_445082
EPI_ISL_942931
EPI_ISL_691097
EPI_ISL_2894805
EPI_ISL_9512412
EPI_ISL_862594
EPI_ISL_1111088
EPI_ISL_688083
EPI_ISL_480020
EPI_ISL_692445
EPI_ISL_471424
EPI_ISL_686729
EPI_ISL_648708
EPI_ISL_691931
EPI_ISL_686023
EPI_ISL_776753
EPI_ISL_692675
EPI_ISL_512074
EPI_ISL_685076
EPI_ISL_526958
EPI_ISL_1315065
EPI_ISL_684434
EPI_ISL_900736
EPI_ISL_483835
EPI_ISL_648767
EPI_ISL_900701
EPI_ISL_486854
EPI_ISL_691029
EPI_ISL_648658
EPI_ISL_479757
EPI_ISL_686038
EPI_ISL_500569
EPI_ISL_686202
EPI_ISL_687280
EPI_ISL_443289
EPI_ISL_735431
EPI_ISL_435056
EPI_ISL_5441359
EPI_ISL_692033
EPI_ISL_691986
EPI_ISL_2015109
EPI_ISL_688921
EPI_ISL_6832742
EPI_ISL_692356
EPI_ISL_689685
EPI_ISL_691888
EPI_ISL_691240
EPI_ISL_515758
EPI_ISL_509228
EPI_ISL_686807
EPI_ISL_435148
EPI_ISL_2877338
EPI_ISL_1113008
EPI_ISL_689956
EPI_ISL_416586
EPI_ISL_700101
EPI_ISL_1139068
EPI_ISL_689234
EPI_ISL_688348
EPI_ISL_685604
EPI_ISL_480160
EPI_ISL_10689763
EPI_ISL_3664329
EPI_ISL_690327
EPI_ISL_691810
EPI_ISL_2835358
EPI_ISL_693205
EPI_ISL_648700
EPI_ISL_688000
EPI_ISL_700073
EPI_ISL_691399
EPI_ISL_691356
EPI_ISL_693244
EPI_ISL_10957385
EPI_ISL_2894674
EPI_ISL_686111
EPI_ISL_456146
EPI_ISL_418209
EPI_ISL_613563
EPI_ISL_700162
EPI_ISL_479522
EPI_ISL_653816
EPI_ISL_690089
EPI_ISL_539555
EPI_ISL_685916
EPI_ISL_2791015
EPI_ISL_535404
EPI_ISL_684420
EPI_ISL_4251928
EPI_ISL_2835278
EPI_ISL_2433281
EPI_ISL_837776
EPI_ISL_689269
EPI_ISL_452509
EPI_ISL_687712
EPI_ISL_6595994
EPI_ISL_542339
EPI_ISL_692196
EPI_ISL_480099
EPI_ISL_6316588
EPI_ISL_10957445
EPI_ISL_470897
EPI_ISL_689808
EPI_ISL_949249
EPI_ISL_468772
EPI_ISL_684522
EPI_ISL_5441521
EPI_ISL_475644
EPI_ISL_691421
EPI_ISL_462479
EPI_ISL_688590
EPI_ISL_2968043
EPI_ISL_486845
EPI_ISL_1301698
EPI_ISL_685478
EPI_ISL_690344
EPI_ISL_684815
EPI_ISL_535530
EPI_ISL_688854
EPI_ISL_862649
EPI_ISL_454525
EPI_ISL_691425
EPI_ISL_2958713
EPI_ISL_691947
EPI_ISL_515589
EPI_ISL_688489
EPI_ISL_941973
EPI_ISL_623138
EPI_ISL_2779445
EPI_ISL_3275390
EPI_ISL_5917696
EPI_ISL_688531
EPI_ISL_454592
EPI_ISL_468817
EPI_ISL_2364494
EPI_ISL_735292
EPI_ISL_539515
EPI_ISL_5196734
EPI_ISL_2894791
EPI_ISL_685415
EPI_ISL_688932
EPI_ISL_685808
EPI_ISL_648730
EPI_ISL_692705
EPI_ISL_862640
EPI_ISL_513582
EPI_ISL_2894742
EPI_ISL_691495
EPI_ISL_475714
EPI_ISL_684743
EPI_ISL_690340
EPI_ISL_689897
EPI_ISL_527867
EPI_ISL_542112
EPI_ISL_480069
EPI_ISL_691114
EPI_ISL_699890
EPI_ISL_684875
EPI_ISL_416594
EPI_ISL_452534
EPI_ISL_692072
EPI_ISL_692202
EPI_ISL_691033
EPI_ISL_691546
EPI_ISL_437762
EPI_ISL_495414
EPI_ISL_509321
EPI_ISL_576277
EPI_ISL_686169
EPI_ISL_3105856
EPI_ISL_692658
EPI_ISL_687584
EPI_ISL_690439
EPI_ISL_475682
EPI_ISL_1139057
EPI_ISL_1068593
EPI_ISL_2710857
EPI_ISL_437753
EPI_ISL_691526
EPI_ISL_691081
EPI_ISL_693222
EPI_ISL_421193
EPI_ISL_1701311
EPI_ISL_691301
EPI_ISL_688826
EPI_ISL_5917722
EPI_ISL_5441413
EPI_ISL_708190
EPI_ISL_727999
EPI_ISL_443278
EPI_ISL_2710874
EPI_ISL_5640141
EPI_ISL_685872
EPI_ISL_528687
EPI_ISL_535516
EPI_ISL_1859609
EPI_ISL_687737
EPI_ISL_1112953
EPI_ISL_479756
EPI_ISL_691009
EPI_ISL_686393
EPI_ISL_416469
EPI_ISL_437446
EPI_ISL_1018126
EPI_ISL_690021
EPI_ISL_648063
EPI_ISL_636476
EPI_ISL_691559
EPI_ISL_684202
EPI_ISL_613709
EPI_ISL_686678
EPI_ISL_2894687
EPI_ISL_692645
EPI_ISL_690584
EPI_ISL_524713
EPI_ISL_692211
EPI_ISL_689183
EPI_ISL_686893
EPI_ISL_689357
EPI_ISL_685533
EPI_ISL_444969
EPI_ISL_5944579
EPI_ISL_690751
EPI_ISL_689267
EPI_ISL_718160
EPI_ISL_507261
EPI_ISL_689574
EPI_ISL_690445
EPI_ISL_526222
EPI_ISL_516801
EPI_ISL_1301600
EPI_ISL_1111251
EPI_ISL_476879
EPI_ISL_437761
EPI_ISL_689138
EPI_ISL_688079
EPI_ISL_685043
EPI_ISL_529000
EPI_ISL_1018162
EPI_ISL_463296
EPI_ISL_2877482
EPI_ISL_684255
EPI_ISL_685785
EPI_ISL_686722
EPI_ISL_2835394
EPI_ISL_475574
EPI_ISL_690307
EPI_ISL_2835402
EPI_ISL_689852
EPI_ISL_447796
EPI_ISL_1111388
EPI_ISL_689092
EPI_ISL_685815
EPI_ISL_424636
EPI_ISL_475711
EPI_ISL_686740
EPI_ISL_688194
EPI_ISL_688354
EPI_ISL_692043
EPI_ISL_691168
EPI_ISL_691863
EPI_ISL_500567
EPI_ISL_479981
EPI_ISL_1424063
EPI_ISL_862849
EPI_ISL_1301733
EPI_ISL_2791018
EPI_ISL_1797586
EPI_ISL_735271
EPI_ISL_482709
EPI_ISL_501211
EPI_ISL_692048
EPI_ISL_2960321
EPI_ISL_688645
EPI_ISL_962544
EPI_ISL_469032
EPI_ISL_689728
EPI_ISL_512950
EPI_ISL_692586
EPI_ISL_5917720
EPI_ISL_626570
EPI_ISL_688706
EPI_ISL_692547
EPI_ISL_479509
EPI_ISL_684359
EPI_ISL_685898
EPI_ISL_686715
EPI_ISL_686643
EPI_ISL_513115
EPI_ISL_688517
EPI_ISL_517998
EPI_ISL_513020
EPI_ISL_535504
EPI_ISL_8748552
EPI_ISL_690561
EPI_ISL_1112989
EPI_ISL_985177
EPI_ISL_492035
EPI_ISL_479815
EPI_ISL_6316631
EPI_ISL_690256
EPI_ISL_523978
EPI_ISL_623158
EPI_ISL_689294
EPI_ISL_691040
EPI_ISL_535512
EPI_ISL_686071
EPI_ISL_690798
EPI_ISL_690345
EPI_ISL_689699
EPI_ISL_684851
EPI_ISL_538449
EPI_ISL_418231
EPI_ISL_495546
EPI_ISL_586520
EPI_ISL_689245
EPI_ISL_513037
EPI_ISL_687939
EPI_ISL_833197
EPI_ISL_6595985
EPI_ISL_692342
EPI_ISL_688781
EPI_ISL_688318
EPI_ISL_513545
EPI_ISL_687833
EPI_ISL_686760
EPI_ISL_684177
EPI_ISL_688382
EPI_ISL_684563
EPI_ISL_686434
EPI_ISL_480011
EPI_ISL_690358
EPI_ISL_700027
EPI_ISL_959278
EPI_ISL_693213
EPI_ISL_690805
EPI_ISL_690853
EPI_ISL_688933
EPI_ISL_686765
EPI_ISL_509393
EPI_ISL_515707
EPI_ISL_862866
EPI_ISL_420064
EPI_ISL_455026
EPI_ISL_1301605
EPI_ISL_2040230
EPI_ISL_685629
EPI_ISL_527862
EPI_ISL_941993
EPI_ISL_1301691
EPI_ISL_684970
EPI_ISL_2364496
EPI_ISL_1301609
EPI_ISL_435414
EPI_ISL_515715
EPI_ISL_689934
EPI_ISL_5441482
EPI_ISL_11229658
EPI_ISL_470898
EPI_ISL_435424
EPI_ISL_5934920
EPI_ISL_5441385
EPI_ISL_431103
EPI_ISL_2322461
EPI_ISL_1111406
EPI_ISL_1111086
EPI_ISL_437724
EPI_ISL_5917678
EPI_ISL_692330
EPI_ISL_689644
EPI_ISL_685603
EPI_ISL_700069
EPI_ISL_471552
EPI_ISL_529785
EPI_ISL_688299
EPI_ISL_513040
EPI_ISL_2894731
EPI_ISL_728000
EPI_ISL_977484
EPI_ISL_1018188
EPI_ISL_631767
EPI_ISL_692367
EPI_ISL_515652
EPI_ISL_2671835
EPI_ISL_636964
EPI_ISL_687449
EPI_ISL_687871
EPI_ISL_479872
EPI_ISL_455352
EPI_ISL_691593
EPI_ISL_686736
EPI_ISL_900715
EPI_ISL_513033
EPI_ISL_751393
EPI_ISL_690891
EPI_ISL_583897
EPI_ISL_467037
EPI_ISL_690730
EPI_ISL_10957405
EPI_ISL_686486
EPI_ISL_509362
EPI_ISL_691927
EPI_ISL_480264
EPI_ISL_527868
EPI_ISL_1001052
EPI_ISL_648698
EPI_ISL_688846
EPI_ISL_699937
EPI_ISL_686667
EPI_ISL_689085
EPI_ISL_691313
EPI_ISL_495443
EPI_ISL_700140
EPI_ISL_687076
EPI_ISL_728156
EPI_ISL_699999
EPI_ISL_475608
EPI_ISL_539534
EPI_ISL_690706
EPI_ISL_542170
EPI_ISL_691158
EPI_ISL_482712
EPI_ISL_2790824
EPI_ISL_515810
EPI_ISL_1018131
EPI_ISL_539561
EPI_ISL_1797568
EPI_ISL_735345
EPI_ISL_688316
EPI_ISL_691532
EPI_ISL_542291
EPI_ISL_442523
EPI_ISL_583441
EPI_ISL_418238
EPI_ISL_414017
EPI_ISL_688552
EPI_ISL_5944538
EPI_ISL_11018474
EPI_ISL_2877313
EPI_ISL_979972
EPI_ISL_684684
EPI_ISL_684981
EPI_ISL_648643
EPI_ISL_688680
EPI_ISL_1517407
EPI_ISL_417334
EPI_ISL_5918293
EPI_ISL_689182
EPI_ISL_690854
EPI_ISL_837625
EPI_ISL_631840
EPI_ISL_2877379
EPI_ISL_468782
EPI_ISL_699743
EPI_ISL_501226
EPI_ISL_1502843
EPI_ISL_437709
EPI_ISL_687653
EPI_ISL_2894779
EPI_ISL_2835347
EPI_ISL_687585
EPI_ISL_2835454
EPI_ISL_941106
EPI_ISL_2835291
EPI_ISL_776761
EPI_ISL_1112996
EPI_ISL_419219
EPI_ISL_1532305
EPI_ISL_689407
EPI_ISL_691113
EPI_ISL_685863
EPI_ISL_692649
EPI_ISL_690803
EPI_ISL_495039
EPI_ISL_5917751
EPI_ISL_699705
EPI_ISL_687993
EPI_ISL_690390
EPI_ISL_1502853
EPI_ISL_690575
EPI_ISL_3138692
EPI_ISL_690393
EPI_ISL_684185
EPI_ISL_420046
EPI_ISL_528705
EPI_ISL_688950
EPI_ISL_435152
EPI_ISL_690382
EPI_ISL_686636
EPI_ISL_2835396
EPI_ISL_692364
EPI_ISL_1972892
EPI_ISL_862567
EPI_ISL_699980
EPI_ISL_685055
EPI_ISL_691867
EPI_ISL_690123
EPI_ISL_5917695
EPI_ISL_422419
EPI_ISL_2835301
EPI_ISL_1111168
EPI_ISL_479797
EPI_ISL_475685
EPI_ISL_751420
EPI_ISL_691278
EPI_ISL_684263
EPI_ISL_482764
EPI_ISL_685331
EPI_ISL_687504
EPI_ISL_686676
EPI_ISL_475646
EPI_ISL_10957398
EPI_ISL_501230
EPI_ISL_940950
EPI_ISL_689518
EPI_ISL_837653
EPI_ISL_4880377
EPI_ISL_5441523
EPI_ISL_684415
EPI_ISL_849659
EPI_ISL_610238
EPI_ISL_984277
EPI_ISL_2894735
EPI_ISL_684992
EPI_ISL_690952
EPI_ISL_692603
EPI_ISL_482720
EPI_ISL_684864
EPI_ISL_692554
EPI_ISL_498108
EPI_ISL_1129222
EPI_ISL_692115
EPI_ISL_428368
EPI_ISL_2835282
EPI_ISL_482717
EPI_ISL_837702
EPI_ISL_684848
EPI_ISL_955247
EPI_ISL_684188
EPI_ISL_690470
EPI_ISL_1111278
EPI_ISL_689940
EPI_ISL_690235
EPI_ISL_688581
EPI_ISL_590693
EPI_ISL_482763
EPI_ISL_452500
EPI_ISL_685866
EPI_ISL_686886
EPI_ISL_479484
EPI_ISL_459888
EPI_ISL_686630
EPI_ISL_692457
EPI_ISL_10957367
EPI_ISL_427385
EPI_ISL_2835485
EPI_ISL_862657
EPI_ISL_685897
EPI_ISL_475029
EPI_ISL_691419
EPI_ISL_6289893
EPI_ISL_692166
EPI_ISL_515759
EPI_ISL_455322
EPI_ISL_436157
EPI_ISL_437707
EPI_ISL_690055
EPI_ISL_689186
EPI_ISL_686950
EPI_ISL_2958702
EPI_ISL_501196
EPI_ISL_479830
EPI_ISL_699777
EPI_ISL_699821
EPI_ISL_509261
EPI_ISL_480131
EPI_ISL_528693
EPI_ISL_498100
EPI_ISL_686421
EPI_ISL_900724
EPI_ISL_684900
EPI_ISL_1502837
EPI_ISL_509243
EPI_ISL_492012
EPI_ISL_690044
EPI_ISL_1301679
EPI_ISL_690224
EPI_ISL_872635
EPI_ISL_685058
EPI_ISL_687706
EPI_ISL_686487
EPI_ISL_691164
EPI_ISL_688205
EPI_ISL_687586
EPI_ISL_2835366
EPI_ISL_5441386
EPI_ISL_687327
EPI_ISL_690537
EPI_ISL_6582808
EPI_ISL_483840
EPI_ISL_437203
EPI_ISL_546436
EPI_ISL_516946
EPI_ISL_685579
EPI_ISL_699804
EPI_ISL_692715
EPI_ISL_1301618
EPI_ISL_940899
EPI_ISL_751404
EPI_ISL_687635
EPI_ISL_2322456
EPI_ISL_686697
EPI_ISL_962874
EPI_ISL_513185
EPI_ISL_547966
EPI_ISL_687380
EPI_ISL_541337
EPI_ISL_2835476
EPI_ISL_690968
EPI_ISL_690816
EPI_ISL_2713119
EPI_ISL_574616
EPI_ISL_528739
EPI_ISL_691833
EPI_ISL_501220
EPI_ISL_666870
EPI_ISL_837609
EPI_ISL_691119
EPI_ISL_735409
EPI_ISL_528740
EPI_ISL_495067
EPI_ISL_542175
EPI_ISL_1550388
EPI_ISL_692699
EPI_ISL_418247
EPI_ISL_1111176
EPI_ISL_688200
EPI_ISL_690581
EPI_ISL_461506
EPI_ISL_690029
EPI_ISL_684410
EPI_ISL_2894708
EPI_ISL_513133
EPI_ISL_3013040
EPI_ISL_455412
EPI_ISL_688325
EPI_ISL_1018183
EPI_ISL_684827
EPI_ISL_693224
EPI_ISL_498075
EPI_ISL_689217
EPI_ISL_501223
EPI_ISL_2790998
EPI_ISL_684822
EPI_ISL_677685
EPI_ISL_541000
EPI_ISL_684122
EPI_ISL_685702
EPI_ISL_535556
EPI_ISL_534343
EPI_ISL_1406177
EPI_ISL_5441426
EPI_ISL_1139061
EPI_ISL_692337
EPI_ISL_690059
EPI_ISL_690186
EPI_ISL_685318
EPI_ISL_538438
EPI_ISL_687445
EPI_ISL_479874
EPI_ISL_435049
EPI_ISL_686430
EPI_ISL_692349
EPI_ISL_699671
EPI_ISL_487295
EPI_ISL_687733
EPI_ISL_1018268
EPI_ISL_692276
EPI_ISL_691417
EPI_ISL_685454
EPI_ISL_610235
EPI_ISL_428855
EPI_ISL_691185
EPI_ISL_509324
EPI_ISL_689195
EPI_ISL_485713
EPI_ISL_686967
EPI_ISL_1121328
EPI_ISL_452363
EPI_ISL_691262
EPI_ISL_942929
EPI_ISL_480119
EPI_ISL_685051
EPI_ISL_5441431
EPI_ISL_515529
EPI_ISL_2502634
EPI_ISL_737201
EPI_ISL_529767
EPI_ISL_1797583
EPI_ISL_688156
EPI_ISL_5441700
EPI_ISL_685432
EPI_ISL_2779501
EPI_ISL_691806
EPI_ISL_501181
EPI_ISL_528820
EPI_ISL_955235
EPI_ISL_837683
EPI_ISL_691829
EPI_ISL_437449
EPI_ISL_9159862
EPI_ISL_690296
EPI_ISL_688670
EPI_ISL_5441379
EPI_ISL_689508
EPI_ISL_690656
EPI_ISL_560639
EPI_ISL_5441367
EPI_ISL_722897
EPI_ISL_690988
EPI_ISL_9160002
EPI_ISL_690843
EPI_ISL_463742
EPI_ISL_687020
EPI_ISL_437719
EPI_ISL_1301688
EPI_ISL_420056
EPI_ISL_430090
EPI_ISL_498098
EPI_ISL_528747
EPI_ISL_475605
EPI_ISL_690269
EPI_ISL_686196
EPI_ISL_688166
EPI_ISL_3716481
EPI_ISL_3356332
EPI_ISL_437712
EPI_ISL_414628
EPI_ISL_684980
EPI_ISL_1181388
EPI_ISL_468780
EPI_ISL_1111365
EPI_ISL_684942
EPI_ISL_684830
EPI_ISL_690462
EPI_ISL_515839
EPI_ISL_491980
EPI_ISL_692641
EPI_ISL_498096
EPI_ISL_692319
EPI_ISL_584048
EPI_ISL_685800
EPI_ISL_5441393
EPI_ISL_513137
EPI_ISL_560602
EPI_ISL_2835319
EPI_ISL_486842
EPI_ISL_447854
EPI_ISL_685112
EPI_ISL_459954
EPI_ISL_684706
EPI_ISL_690974
EPI_ISL_687790
EPI_ISL_437461
EPI_ISL_524735
EPI_ISL_687299
EPI_ISL_515757
EPI_ISL_687502
EPI_ISL_689125
EPI_ISL_699829
EPI_ISL_685711
EPI_ISL_685022
EPI_ISL_509317
EPI_ISL_941990
EPI_ISL_451391
EPI_ISL_542118
EPI_ISL_468771
EPI_ISL_691286
EPI_ISL_691579
EPI_ISL_1111435
EPI_ISL_416567
EPI_ISL_689998
EPI_ISL_475688
EPI_ISL_512880
EPI_ISL_528745
EPI_ISL_684418
EPI_ISL_1112986
EPI_ISL_690697
EPI_ISL_511892
EPI_ISL_876811
EPI_ISL_692067
EPI_ISL_5687703
EPI_ISL_483876
EPI_ISL_689313
EPI_ISL_513551
EPI_ISL_688490
EPI_ISL_514137
EPI_ISL_539550
EPI_ISL_690042
EPI_ISL_690441
EPI_ISL_1180935
EPI_ISL_837615
EPI_ISL_1111213
EPI_ISL_831685
EPI_ISL_688719
EPI_ISL_610236
EPI_ISL_443266
EPI_ISL_692570
EPI_ISL_692624
EPI_ISL_486397
EPI_ISL_686075
EPI_ISL_687699
EPI_ISL_5918289
EPI_ISL_686888
EPI_ISL_631757
EPI_ISL_686709
EPI_ISL_2081909
EPI_ISL_468800
EPI_ISL_691983
EPI_ISL_469284
EPI_ISL_2894750
EPI_ISL_687188
EPI_ISL_538452
EPI_ISL_623154
EPI_ISL_1289436
EPI_ISL_486851
EPI_ISL_2968044
EPI_ISL_498175
EPI_ISL_1255117
EPI_ISL_6633660
EPI_ISL_688272
EPI_ISL_685061
EPI_ISL_689179
EPI_ISL_1040040
EPI_ISL_479532
EPI_ISL_5687726
EPI_ISL_417877
EPI_ISL_690114
EPI_ISL_687000
EPI_ISL_524762
EPI_ISL_691070
EPI_ISL_420060
EPI_ISL_495433
EPI_ISL_1502836
EPI_ISL_2958709
EPI_ISL_576272
EPI_ISL_692248
EPI_ISL_437704
EPI_ISL_451344
EPI_ISL_8725401
EPI_ISL_631511
EPI_ISL_685023
EPI_ISL_686117
EPI_ISL_424629
EPI_ISL_691770
EPI_ISL_614274
EPI_ISL_692702
EPI_ISL_692076
EPI_ISL_412970
EPI_ISL_685765
EPI_ISL_687810
EPI_ISL_1495049
EPI_ISL_2968051
EPI_ISL_690959
EPI_ISL_684625
EPI_ISL_699854
EPI_ISL_538446
EPI_ISL_689639
EPI_ISL_689170
EPI_ISL_685594
EPI_ISL_690999
EPI_ISL_2790800
EPI_ISL_419234
EPI_ISL_2894820
EPI_ISL_424366
EPI_ISL_454547
EPI_ISL_515891
EPI_ISL_699883
EPI_ISL_687595
EPI_ISL_686154
EPI_ISL_689628
EPI_ISL_684521
EPI_ISL_691326
EPI_ISL_689970
EPI_ISL_515863
EPI_ISL_686097
EPI_ISL_691998
EPI_ISL_9160066
EPI_ISL_2877383
EPI_ISL_515818
EPI_ISL_491995
EPI_ISL_941153
EPI_ISL_498109
EPI_ISL_685078
EPI_ISL_5589826
EPI_ISL_487436
EPI_ISL_631866
EPI_ISL_445081
EPI_ISL_1626491
EPI_ISL_684277
EPI_ISL_450508
EPI_ISL_5441531
EPI_ISL_691510
EPI_ISL_459883
EPI_ISL_690651
EPI_ISL_516777
EPI_ISL_2958724
EPI_ISL_688792
EPI_ISL_688352
EPI_ISL_455477
EPI_ISL_686429
EPI_ISL_648753
EPI_ISL_528720
EPI_ISL_684506
EPI_ISL_751337
EPI_ISL_5441442
EPI_ISL_406862
EPI_ISL_513120
EPI_ISL_685954
EPI_ISL_5687734
EPI_ISL_687292
EPI_ISL_687446
EPI_ISL_687309
EPI_ISL_691014
EPI_ISL_685762
EPI_ISL_528939
EPI_ISL_2364491
EPI_ISL_1301553
EPI_ISL_684119
EPI_ISL_735325
EPI_ISL_837707
EPI_ISL_692251
EPI_ISL_687986
EPI_ISL_690811
EPI_ISL_691415
EPI_ISL_685606
EPI_ISL_539493
EPI_ISL_476572
EPI_ISL_515877
EPI_ISL_690616
EPI_ISL_687837
EPI_ISL_735414
EPI_ISL_538479
EPI_ISL_692291
EPI_ISL_479533
EPI_ISL_687616
EPI_ISL_593478
EPI_ISL_837700
EPI_ISL_507207
EPI_ISL_495538
EPI_ISL_699770
EPI_ISL_686984
EPI_ISL_515848
EPI_ISL_3024016
EPI_ISL_648676
EPI_ISL_687341
EPI_ISL_759965
EPI_ISL_513147
EPI_ISL_416144
EPI_ISL_700070
EPI_ISL_2894816
EPI_ISL_687869
EPI_ISL_427312
EPI_ISL_6316741
EPI_ISL_688675
EPI_ISL_5441400
EPI_ISL_700080
EPI_ISL_648720
EPI_ISL_450251
EPI_ISL_5918288
EPI_ISL_468151
EPI_ISL_685345
EPI_ISL_6565013
EPI_ISL_690980
EPI_ISL_1517403
EPI_ISL_690984
EPI_ISL_437744
EPI_ISL_700064
EPI_ISL_2284873
EPI_ISL_688063
EPI_ISL_480023
EPI_ISL_525682
EPI_ISL_454732
EPI_ISL_689275
EPI_ISL_5441466
EPI_ISL_788974
EPI_ISL_487314
EPI_ISL_900714
EPI_ISL_685619
EPI_ISL_5736652
EPI_ISL_685048
EPI_ISL_1502845
EPI_ISL_688148
EPI_ISL_689560
EPI_ISL_692379
EPI_ISL_689166
EPI_ISL_2710839
EPI_ISL_686162
EPI_ISL_691815
EPI_ISL_1301596
EPI_ISL_480240
EPI_ISL_690208
EPI_ISL_690647
EPI_ISL_479900
EPI_ISL_2779433
EPI_ISL_684416
EPI_ISL_2835295
EPI_ISL_688534
EPI_ISL_421183
EPI_ISL_687760
EPI_ISL_498106
EPI_ISL_480229
EPI_ISL_699932
EPI_ISL_421508
EPI_ISL_692078
EPI_ISL_525641
EPI_ISL_962546
EPI_ISL_684519
EPI_ISL_1289443
EPI_ISL_1081194
EPI_ISL_5196757
EPI_ISL_688691
EPI_ISL_586515
EPI_ISL_455315
EPI_ISL_613453
EPI_ISL_8311686
EPI_ISL_690311
EPI_ISL_692207
EPI_ISL_692523
EPI_ISL_690595
EPI_ISL_687395
EPI_ISL_690464
EPI_ISL_583476
EPI_ISL_691873
EPI_ISL_692629
EPI_ISL_476894
EPI_ISL_1799499
EPI_ISL_512931
EPI_ISL_689757
EPI_ISL_542256
EPI_ISL_689223
EPI_ISL_687101
EPI_ISL_10957368
EPI_ISL_685133
EPI_ISL_686431
EPI_ISL_538482
EPI_ISL_1112947
EPI_ISL_2285148
EPI_ISL_690571
EPI_ISL_418226
EPI_ISL_1018252
EPI_ISL_648631
EPI_ISL_416593
EPI_ISL_1255242
EPI_ISL_699741
EPI_ISL_689546
EPI_ISL_482769
EPI_ISL_687365
EPI_ISL_687991
EPI_ISL_687404
EPI_ISL_699678
EPI_ISL_450262
EPI_ISL_690239
EPI_ISL_699723
EPI_ISL_699764
EPI_ISL_535464
EPI_ISL_690979
EPI_ISL_689180
EPI_ISL_1795045
EPI_ISL_6490472
EPI_ISL_2894722
EPI_ISL_699709
EPI_ISL_451389
EPI_ISL_437303
EPI_ISL_692708
EPI_ISL_498551
EPI_ISL_691456
EPI_ISL_804965
EPI_ISL_699942
EPI_ISL_648773
EPI_ISL_2835411
EPI_ISL_648647
EPI_ISL_685701
EPI_ISL_872628
EPI_ISL_10397647
EPI_ISL_691500
EPI_ISL_684974
EPI_ISL_2779436
EPI_ISL_2894787
EPI_ISL_685254
EPI_ISL_648791
EPI_ISL_692434
EPI_ISL_688284
EPI_ISL_487321
EPI_ISL_648741
EPI_ISL_852582
EPI_ISL_455435
EPI_ISL_690920
EPI_ISL_692274
EPI_ISL_685392
EPI_ISL_689765
EPI_ISL_461485
EPI_ISL_941975
EPI_ISL_2894850
EPI_ISL_690132
EPI_ISL_690049
EPI_ISL_419311
EPI_ISL_515613
EPI_ISL_4251930
EPI_ISL_481237
EPI_ISL_458104
EPI_ISL_5199415
EPI_ISL_495450
EPI_ISL_685292
EPI_ISL_688868
EPI_ISL_535422
EPI_ISL_5441433
EPI_ISL_498177
EPI_ISL_686713
EPI_ISL_479878
EPI_ISL_692002
EPI_ISL_509262
EPI_ISL_690375
EPI_ISL_420042
EPI_ISL_451314
EPI_ISL_1112984
EPI_ISL_686092
EPI_ISL_479873
EPI_ISL_2835385
EPI_ISL_458089
EPI_ISL_685450
EPI_ISL_482878
EPI_ISL_1543937
EPI_ISL_480223
EPI_ISL_751395
EPI_ISL_686927
EPI_ISL_689731
EPI_ISL_685744
EPI_ISL_691338
EPI_ISL_688925
EPI_ISL_447750
EPI_ISL_687928
EPI_ISL_689697
EPI_ISL_454506
EPI_ISL_691900
EPI_ISL_10657528
EPI_ISL_498071
EPI_ISL_1301724
EPI_ISL_685359
EPI_ISL_480237
EPI_ISL_518043
EPI_ISL_686379
EPI_ISL_480203
EPI_ISL_435305
EPI_ISL_584052
EPI_ISL_491457
EPI_ISL_5441397
EPI_ISL_529721
EPI_ISL_684423
EPI_ISL_686106
EPI_ISL_648820
EPI_ISL_1113010
EPI_ISL_686645
EPI_ISL_513533
EPI_ISL_498099
EPI_ISL_515854
EPI_ISL_648760
EPI_ISL_684494
EPI_ISL_962543
EPI_ISL_689497
EPI_ISL_686084
EPI_ISL_614279
EPI_ISL_451356
EPI_ISL_418225
EPI_ISL_542199
EPI_ISL_429852
EPI_ISL_684507
EPI_ISL_1001044
EPI_ISL_2276076
EPI_ISL_10957401
EPI_ISL_11229169
EPI_ISL_529734
EPI_ISL_603173
EPI_ISL_699799
EPI_ISL_940927
EPI_ISL_1018160
EPI_ISL_529735
EPI_ISL_1014683
EPI_ISL_690541
EPI_ISL_1029959
EPI_ISL_686788
EPI_ISL_690365
EPI_ISL_688758
EPI_ISL_690792
EPI_ISL_539816
EPI_ISL_513051
EPI_ISL_699720
EPI_ISL_603037
EPI_ISL_535506
EPI_ISL_542362
EPI_ISL_688320
EPI_ISL_475616
EPI_ISL_1469840
EPI_ISL_542327
EPI_ISL_560614
EPI_ISL_6582778
EPI_ISL_513521
EPI_ISL_690539
EPI_ISL_491443
EPI_ISL_455467
EPI_ISL_861654
EPI_ISL_691000
EPI_ISL_572386
EPI_ISL_684911
EPI_ISL_969258
EPI_ISL_535508
EPI_ISL_684649
EPI_ISL_584049
EPI_ISL_513531
EPI_ISL_560604
EPI_ISL_535558
EPI_ISL_422417
EPI_ISL_509325
EPI_ISL_862863
EPI_ISL_491968
EPI_ISL_542382
EPI_ISL_804961
EPI_ISL_524468
EPI_ISL_2877403
EPI_ISL_693230
EPI_ISL_962582
EPI_ISL_1502865
EPI_ISL_690943
EPI_ISL_811169
EPI_ISL_689297
EPI_ISL_685685
EPI_ISL_447807
EPI_ISL_1404137
EPI_ISL_686646
EPI_ISL_498236
EPI_ISL_684242
EPI_ISL_500572
EPI_ISL_5441454
EPI_ISL_687732
EPI_ISL_5934914
EPI_ISL_862658
EPI_ISL_509270
EPI_ISL_2732373
EPI_ISL_685768
EPI_ISL_6582776
EPI_ISL_699844
EPI_ISL_451377
EPI_ISL_515874
EPI_ISL_524740
EPI_ISL_475673
EPI_ISL_437737
EPI_ISL_9509907
EPI_ISL_430740
EPI_ISL_529758
EPI_ISL_1018262
EPI_ISL_538445
EPI_ISL_495527
EPI_ISL_2877494
EPI_ISL_691952
EPI_ISL_837632
EPI_ISL_479868
EPI_ISL_689519
EPI_ISL_479985
EPI_ISL_513052
EPI_ISL_496549
EPI_ISL_692569
EPI_ISL_444466
EPI_ISL_690135
EPI_ISL_687562
EPI_ISL_699856
EPI_ISL_688542
EPI_ISL_688469
EPI_ISL_515596
EPI_ISL_689961
EPI_ISL_699953
EPI_ISL_689849
EPI_ISL_539510
EPI_ISL_688697
EPI_ISL_648719
EPI_ISL_699841
EPI_ISL_900730
EPI_ISL_648065
EPI_ISL_480123
EPI_ISL_524743
EPI_ISL_688485
EPI_ISL_538454
EPI_ISL_691838
EPI_ISL_849657
EPI_ISL_688703
EPI_ISL_1752500
EPI_ISL_468788
EPI_ISL_692306
EPI_ISL_690160
EPI_ISL_690323
EPI_ISL_689230
EPI_ISL_689110
EPI_ISL_491438
EPI_ISL_687117
EPI_ISL_2894795
EPI_ISL_413490
EPI_ISL_487377
EPI_ISL_684156
EPI_ISL_686852
EPI_ISL_3663690
EPI_ISL_689450
EPI_ISL_699657
EPI_ISL_689625
EPI_ISL_1301646
EPI_ISL_479539
EPI_ISL_689737
EPI_ISL_416602
EPI_ISL_512990
EPI_ISL_590696
EPI_ISL_525642
EPI_ISL_542297
EPI_ISL_699956
EPI_ISL_492010
EPI_ISL_688795
EPI_ISL_688890
EPI_ISL_837640
EPI_ISL_3252974
EPI_ISL_3803642
EPI_ISL_688145
EPI_ISL_686748
EPI_ISL_962559
EPI_ISL_475664
EPI_ISL_447035
EPI_ISL_684711
EPI_ISL_479828
EPI_ISL_512989
EPI_ISL_500541
EPI_ISL_509375
EPI_ISL_2877331
EPI_ISL_688809
EPI_ISL_518819
EPI_ISL_1502866
EPI_ISL_691058
EPI_ISL_1018167
EPI_ISL_684398
EPI_ISL_528998
EPI_ISL_699979
EPI_ISL_1069207
EPI_ISL_689099
EPI_ISL_690023
EPI_ISL_512952
EPI_ISL_535457
EPI_ISL_485717
EPI_ISL_2231475
EPI_ISL_526232
EPI_ISL_2779524
EPI_ISL_692431
EPI_ISL_2877326
EPI_ISL_955249
EPI_ISL_3716552
EPI_ISL_686095
EPI_ISL_623164
EPI_ISL_479984
EPI_ISL_454546
EPI_ISL_687376
EPI_ISL_689420
EPI_ISL_685219
EPI_ISL_690554
EPI_ISL_689531
EPI_ISL_576263
EPI_ISL_691383
EPI_ISL_684854
EPI_ISL_8311769
EPI_ISL_682266
EPI_ISL_767405
EPI_ISL_498152
EPI_ISL_685607
EPI_ISL_574606
EPI_ISL_685241
EPI_ISL_528750
EPI_ISL_735337
EPI_ISL_479968
EPI_ISL_421194
EPI_ISL_900691
EPI_ISL_2894748
EPI_ISL_458086
EPI_ISL_7829660
EPI_ISL_418246
EPI_ISL_690598
EPI_ISL_2877332
EPI_ISL_538495
EPI_ISL_461487
EPI_ISL_690012
EPI_ISL_690227
EPI_ISL_648659
EPI_ISL_444462
EPI_ISL_613436
EPI_ISL_687811
EPI_ISL_529769
EPI_ISL_10957382
EPI_ISL_690708
EPI_ISL_578199
EPI_ISL_500558
EPI_ISL_684610
EPI_ISL_906769
EPI_ISL_513575
EPI_ISL_689744
EPI_ISL_5441401
EPI_ISL_1111235
EPI_ISL_535562
EPI_ISL_451337
EPI_ISL_685334
EPI_ISL_688500
EPI_ISL_648098
EPI_ISL_690485
EPI_ISL_690937
EPI_ISL_686094
EPI_ISL_509363
EPI_ISL_689922
EPI_ISL_2877323
EPI_ISL_690504
EPI_ISL_434541
EPI_ISL_6316655
EPI_ISL_685175
EPI_ISL_2835408
EPI_ISL_560595
EPI_ISL_515700
EPI_ISL_490204
EPI_ISL_2790816
EPI_ISL_687640
EPI_ISL_837763
EPI_ISL_684779
EPI_ISL_2779540
EPI_ISL_476871
EPI_ISL_603031
EPI_ISL_689422
EPI_ISL_686151
EPI_ISL_690884
EPI_ISL_491454
EPI_ISL_2894794
EPI_ISL_728153
EPI_ISL_691150
EPI_ISL_692485
EPI_ISL_684489
EPI_ISL_1532287
EPI_ISL_684180
EPI_ISL_684402
EPI_ISL_9823343
EPI_ISL_688971
EPI_ISL_513530
EPI_ISL_735364
EPI_ISL_2710818
EPI_ISL_691087
EPI_ISL_10397642
EPI_ISL_691008
EPI_ISL_408485
EPI_ISL_861419
EPI_ISL_690223
EPI_ISL_524733
EPI_ISL_687284
EPI_ISL_687779
EPI_ISL_687399
EPI_ISL_700160
EPI_ISL_447810
EPI_ISL_2877444
EPI_ISL_685635
EPI_ISL_513219
EPI_ISL_479898
EPI_ISL_458120
EPI_ISL_692155
EPI_ISL_943988
EPI_ISL_491095
EPI_ISL_513047
EPI_ISL_688423
EPI_ISL_687363
EPI_ISL_686022
EPI_ISL_691484
EPI_ISL_539494
EPI_ISL_560646
EPI_ISL_691396
EPI_ISL_430087
EPI_ISL_461484
EPI_ISL_685145
EPI_ISL_447742
EPI_ISL_3023836
EPI_ISL_535392
EPI_ISL_9159852
EPI_ISL_837569
EPI_ISL_684863
EPI_ISL_692079
EPI_ISL_403962
EPI_ISL_1859635
EPI_ISL_535510
EPI_ISL_516778
EPI_ISL_2791001
EPI_ISL_11172658
EPI_ISL_685288
EPI_ISL_631772
EPI_ISL_3333176
EPI_ISL_454862
EPI_ISL_479528
EPI_ISL_692164
EPI_ISL_689909
EPI_ISL_458101
EPI_ISL_1111217
EPI_ISL_685029
EPI_ISL_483879
EPI_ISL_539821
EPI_ISL_525476
EPI_ISL_692727
EPI_ISL_5441467
EPI_ISL_541002
EPI_ISL_686478
EPI_ISL_688326
EPI_ISL_871990
EPI_ISL_691367
EPI_ISL_684903
EPI_ISL_685105
EPI_ISL_688109
EPI_ISL_436684
EPI_ISL_5917734
EPI_ISL_691438
EPI_ISL_602626
EPI_ISL_689881
EPI_ISL_690052
EPI_ISL_428366
EPI_ISL_475601
EPI_ISL_511897
EPI_ISL_686670
EPI_ISL_699843
EPI_ISL_480164
EPI_ISL_684393
EPI_ISL_542379
EPI_ISL_490203
EPI_ISL_454501
EPI_ISL_1113025
EPI_ISL_480041
EPI_ISL_687814
EPI_ISL_603039
EPI_ISL_452356
EPI_ISL_479882
EPI_ISL_428356
EPI_ISL_513118
EPI_ISL_535532
EPI_ISL_691869
EPI_ISL_688367
EPI_ISL_480206
EPI_ISL_689804
EPI_ISL_692363
EPI_ISL_689178
EPI_ISL_690466
EPI_ISL_8311706
EPI_ISL_605807
EPI_ISL_542351
EPI_ISL_528700
EPI_ISL_688530
EPI_ISL_689745
EPI_ISL_480266
EPI_ISL_691038
EPI_ISL_685825
EPI_ISL_837734
EPI_ISL_688686
EPI_ISL_421192
EPI_ISL_684741
EPI_ISL_435052
EPI_ISL_687844
EPI_ISL_689760
EPI_ISL_535551
EPI_ISL_690824
EPI_ISL_583433
EPI_ISL_686394
EPI_ISL_688191
EPI_ISL_648726
EPI_ISL_451388
EPI_ISL_541333
EPI_ISL_459889
EPI_ISL_475629
EPI_ISL_735277
EPI_ISL_685812
EPI_ISL_480204
EPI_ISL_482771
EPI_ISL_732537
EPI_ISL_686698
EPI_ISL_516773
EPI_ISL_447769
EPI_ISL_1112971
EPI_ISL_685822
EPI_ISL_699726
EPI_ISL_684931
EPI_ISL_535418
EPI_ISL_1111108
EPI_ISL_861663
EPI_ISL_689293
EPI_ISL_463293
EPI_ISL_735298
EPI_ISL_687367
EPI_ISL_685549
EPI_ISL_686968
EPI_ISL_1111221
EPI_ISL_495562
EPI_ISL_513564
EPI_ISL_603139
EPI_ISL_872024
EPI_ISL_685827
EPI_ISL_686772
EPI_ISL_648618
EPI_ISL_509365
EPI_ISL_871980
EPI_ISL_614396
EPI_ISL_437728
EPI_ISL_480078
EPI_ISL_692423
EPI_ISL_751355
EPI_ISL_631705
EPI_ISL_539529
EPI_ISL_584079
EPI_ISL_690374
EPI_ISL_689919
EPI_ISL_2835299
EPI_ISL_1055383
EPI_ISL_837699
EPI_ISL_509301
EPI_ISL_586525
EPI_ISL_574603
EPI_ISL_2894786
EPI_ISL_691764
EPI_ISL_872636
EPI_ISL_688410
EPI_ISL_685096
EPI_ISL_687646
EPI_ISL_688862
EPI_ISL_467375
EPI_ISL_468158
EPI_ISL_2877399
EPI_ISL_686863
EPI_ISL_479969
EPI_ISL_689411
EPI_ISL_690205
EPI_ISL_2958726
EPI_ISL_8311732
EPI_ISL_513548
EPI_ISL_685449
EPI_ISL_690520
EPI_ISL_689838
EPI_ISL_513149
EPI_ISL_686914
EPI_ISL_690912
EPI_ISL_685156
EPI_ISL_690976
EPI_ISL_2894729
EPI_ISL_10989159
EPI_ISL_690061
EPI_ISL_1301635
EPI_ISL_491970
EPI_ISL_1112963
EPI_ISL_685620
EPI_ISL_687773
EPI_ISL_509389
EPI_ISL_493206
EPI_ISL_685942
EPI_ISL_468849
EPI_ISL_514590
EPI_ISL_685434
EPI_ISL_882657
EPI_ISL_1018250
EPI_ISL_539512
EPI_ISL_833493
EPI_ISL_688407
EPI_ISL_956395
EPI_ISL_688176
EPI_ISL_690777
EPI_ISL_516969
EPI_ISL_686625
EPI_ISL_688878
EPI_ISL_3088355
EPI_ISL_603154
EPI_ISL_4496567
EPI_ISL_690932
EPI_ISL_479993
EPI_ISL_603138
EPI_ISL_687129
EPI_ISL_684493
EPI_ISL_5441360
EPI_ISL_688329
EPI_ISL_513229
EPI_ISL_837798
EPI_ISL_699754
EPI_ISL_686424
EPI_ISL_542224
EPI_ISL_421230
EPI_ISL_833156
EPI_ISL_450746
EPI_ISL_447620
EPI_ISL_491476
EPI_ISL_692662
EPI_ISL_452335
EPI_ISL_2894679
EPI_ISL_1301699
EPI_ISL_688778
EPI_ISL_684853
EPI_ISL_687439
EPI_ISL_4899863
EPI_ISL_751415
EPI_ISL_699870
EPI_ISL_690905
EPI_ISL_688690
EPI_ISL_515821
EPI_ISL_648633
EPI_ISL_8311718
EPI_ISL_699993
EPI_ISL_700145
EPI_ISL_684657
EPI_ISL_691047
EPI_ISL_689538
EPI_ISL_699862
EPI_ISL_871987
EPI_ISL_418815
EPI_ISL_682257
EPI_ISL_2710866
EPI_ISL_1014678
EPI_ISL_8725402
EPI_ISL_480117
EPI_ISL_515805
EPI_ISL_2502664
EPI_ISL_700074
EPI_ISL_418219
EPI_ISL_692153
EPI_ISL_690144
EPI_ISL_515820
EPI_ISL_689283
EPI_ISL_690468
EPI_ISL_5918341
EPI_ISL_459943
EPI_ISL_690191
EPI_ISL_691973
EPI_ISL_10957406
EPI_ISL_686032
EPI_ISL_685729
EPI_ISL_687859
EPI_ISL_6316821
EPI_ISL_689445
EPI_ISL_690634
EPI_ISL_687661
EPI_ISL_687726
EPI_ISL_1111311
EPI_ISL_685226
EPI_ISL_837565
EPI_ISL_538468
EPI_ISL_862846
EPI_ISL_690929
EPI_ISL_687652
EPI_ISL_2278896
EPI_ISL_691955
EPI_ISL_1111091
EPI_ISL_623145
EPI_ISL_518046
EPI_ISL_1111107
EPI_ISL_535487
EPI_ISL_469033
EPI_ISL_2779448
EPI_ISL_982182
EPI_ISL_507006
EPI_ISL_1081325
EPI_ISL_685686
EPI_ISL_1626511
EPI_ISL_416042
EPI_ISL_631835
EPI_ISL_501225
EPI_ISL_862844
EPI_ISL_686761
EPI_ISL_445084
EPI_ISL_688752
EPI_ISL_686200
EPI_ISL_418213
EPI_ISL_447285
EPI_ISL_516804
EPI_ISL_690716
EPI_ISL_686175
EPI_ISL_689529
EPI_ISL_512955
EPI_ISL_5687702
EPI_ISL_451645
EPI_ISL_1018243
EPI_ISL_688168
EPI_ISL_486394
EPI_ISL_492008
EPI_ISL_689035
EPI_ISL_689000
EPI_ISL_498060
EPI_ISL_837647
EPI_ISL_687484
EPI_ISL_684972
EPI_ISL_689905
EPI_ISL_977480
EPI_ISL_459885
EPI_ISL_2877348
EPI_ISL_691072
EPI_ISL_479941
EPI_ISL_417034
EPI_ISL_5441478
EPI_ISL_684154
EPI_ISL_692281
EPI_ISL_691192
EPI_ISL_524760
EPI_ISL_5917725
EPI_ISL_483834
EPI_ISL_985174
EPI_ISL_2894673
EPI_ISL_1301664
EPI_ISL_2958715
EPI_ISL_468834
EPI_ISL_512070
EPI_ISL_462448
EPI_ISL_4496573
EPI_ISL_2835300
EPI_ISL_548970
EPI_ISL_480151
EPI_ISL_454526
EPI_ISL_11229174
EPI_ISL_895769
EPI_ISL_690447
EPI_ISL_691422
EPI_ISL_690972
EPI_ISL_690705
EPI_ISL_2894822
EPI_ISL_435155
EPI_ISL_2779429
EPI_ISL_685883
EPI_ISL_691407
EPI_ISL_692082
EPI_ISL_560411
EPI_ISL_509341
EPI_ISL_513536
EPI_ISL_688667
EPI_ISL_684712
EPI_ISL_689726
EPI_ISL_691958
EPI_ISL_452348
EPI_ISL_5687733
EPI_ISL_476890
EPI_ISL_689415
EPI_ISL_480214
EPI_ISL_690986
EPI_ISL_688389
EPI_ISL_693195
EPI_ISL_699874
EPI_ISL_688557
EPI_ISL_6316668
EPI_ISL_514606
EPI_ISL_1113020
EPI_ISL_837635
EPI_ISL_586549
EPI_ISL_690316
EPI_ISL_463007
EPI_ISL_685183
EPI_ISL_10957399
EPI_ISL_9443228
EPI_ISL_1069215
EPI_ISL_692383
EPI_ISL_690862
EPI_ISL_498163
EPI_ISL_691881
EPI_ISL_1112982
EPI_ISL_479979
EPI_ISL_684308
EPI_ISL_833504
EPI_ISL_700016
EPI_ISL_447033
EPI_ISL_690881
EPI_ISL_688146
EPI_ISL_689706
EPI_ISL_475670
EPI_ISL_501187
EPI_ISL_690893
EPI_ISL_2877451
EPI_ISL_547570
EPI_ISL_837778
EPI_ISL_685138
EPI_ISL_631633
EPI_ISL_685803
EPI_ISL_528709
EPI_ISL_688116
EPI_ISL_2443769
EPI_ISL_735262
EPI_ISL_660168
EPI_ISL_542331
EPI_ISL_691884
EPI_ISL_5917731
EPI_ISL_417339
EPI_ISL_688654
EPI_ISL_6316653
EPI_ISL_648729
EPI_ISL_480310
EPI_ISL_542373
EPI_ISL_1626494
EPI_ISL_689800
EPI_ISL_2877458
EPI_ISL_2894683
EPI_ISL_687464
EPI_ISL_691572
EPI_ISL_614265
EPI_ISL_566078
EPI_ISL_684936
EPI_ISL_691516
EPI_ISL_1111095
EPI_ISL_542108
EPI_ISL_689633
EPI_ISL_722872
EPI_ISL_6603667
EPI_ISL_437201
EPI_ISL_421275
EPI_ISL_691108
EPI_ISL_759956
EPI_ISL_10957371
EPI_ISL_906065
EPI_ISL_480134
EPI_ISL_684383
EPI_ISL_459911
EPI_ISL_686027
EPI_ISL_479483
EPI_ISL_416505
EPI_ISL_690687
EPI_ISL_2894639
EPI_ISL_895834
EPI_ISL_700128
EPI_ISL_687913
EPI_ISL_687514
EPI_ISL_687730
EPI_ISL_450728
EPI_ISL_2958700
EPI_ISL_451158
EPI_ISL_5441364
EPI_ISL_1111390
EPI_ISL_685074
EPI_ISL_416495
EPI_ISL_631797
EPI_ISL_692551
EPI_ISL_444457
EPI_ISL_416471
EPI_ISL_480111
EPI_ISL_692359
EPI_ISL_6582768
EPI_ISL_509241
EPI_ISL_416614
EPI_ISL_837606
EPI_ISL_685955
EPI_ISL_492007
EPI_ISL_6582777
EPI_ISL_687130
EPI_ISL_654819
EPI_ISL_969740
EPI_ISL_518048
EPI_ISL_2691710
EPI_ISL_538474
EPI_ISL_509361
EPI_ISL_686904
EPI_ISL_686766
EPI_ISL_515555
EPI_ISL_5917712
EPI_ISL_636980
EPI_ISL_1502856
EPI_ISL_689767
EPI_ISL_1111342
EPI_ISL_1301657
EPI_ISL_837616
EPI_ISL_1112958
EPI_ISL_2860776
EPI_ISL_690236
EPI_ISL_686647
EPI_ISL_692538
EPI_ISL_435146
EPI_ISL_2731461
EPI_ISL_416569
EPI_ISL_693216
EPI_ISL_500544
EPI_ISL_509292
EPI_ISL_692334
EPI_ISL_692709
EPI_ISL_501204
EPI_ISL_684971
EPI_ISL_428350
EPI_ISL_940913
EPI_ISL_685413
EPI_ISL_1533610
EPI_ISL_513544
EPI_ISL_1301614
EPI_ISL_413598
EPI_ISL_685799
EPI_ISL_690430
EPI_ISL_692689
EPI_ISL_684636
EPI_ISL_539559
EPI_ISL_691765
EPI_ISL_1626513
EPI_ISL_685919
EPI_ISL_613446
EPI_ISL_959280
EPI_ISL_687366
EPI_ISL_837722
EPI_ISL_416493
EPI_ISL_422411
EPI_ISL_480274
EPI_ISL_735415
EPI_ISL_684440
EPI_ISL_685010
EPI_ISL_690599
EPI_ISL_685829
EPI_ISL_603162
EPI_ISL_495018
EPI_ISL_535537
EPI_ISL_9159850
EPI_ISL_636477
EPI_ISL_692671
EPI_ISL_486863
EPI_ISL_436719
EPI_ISL_495452
EPI_ISL_511879
EPI_ISL_688728
EPI_ISL_477175
EPI_ISL_2835487
EPI_ISL_539822
EPI_ISL_684810
EPI_ISL_495561
EPI_ISL_430742
EPI_ISL_509360
EPI_ISL_2835467
EPI_ISL_689290
EPI_ISL_648067
EPI_ISL_690099
EPI_ISL_6316663
EPI_ISL_685749
EPI_ISL_2894764
EPI_ISL_691934
EPI_ISL_688927
EPI_ISL_684882
EPI_ISL_416600
EPI_ISL_685759
EPI_ISL_447816
EPI_ISL_459940
EPI_ISL_837710
EPI_ISL_692039
EPI_ISL_648705
EPI_ISL_693204
EPI_ISL_501199
EPI_ISL_688532
EPI_ISL_685152
EPI_ISL_560633
EPI_ISL_1111261
EPI_ISL_699934
EPI_ISL_955255
EPI_ISL_685504
EPI_ISL_688886
EPI_ISL_526934
EPI_ISL_471541
EPI_ISL_631587
EPI_ISL_690417
EPI_ISL_751368
EPI_ISL_2894711
EPI_ISL_542322
EPI_ISL_613439
EPI_ISL_2968046
EPI_ISL_416628
EPI_ISL_690732
EPI_ISL_794745
EPI_ISL_685798
EPI_ISL_513048
EPI_ISL_1626508
EPI_ISL_690361
EPI_ISL_5917735
EPI_ISL_429968
EPI_ISL_648640
EPI_ISL_689322
EPI_ISL_751416
EPI_ISL_11229657
EPI_ISL_792104
EPI_ISL_586547
EPI_ISL_1111209
EPI_ISL_451298
EPI_ISL_2713077
EPI_ISL_2894730
EPI_ISL_648047
EPI_ISL_458105
EPI_ISL_523971
EPI_ISL_1111215
EPI_ISL_476804
EPI_ISL_534345
EPI_ISL_471456
EPI_ISL_512894
EPI_ISL_687507
EPI_ISL_613450
EPI_ISL_689665
EPI_ISL_692300
EPI_ISL_483849
EPI_ISL_688501
EPI_ISL_686063
EPI_ISL_685687
EPI_ISL_437187
EPI_ISL_687761
EPI_ISL_687347
EPI_ISL_684878
EPI_ISL_684622
EPI_ISL_501198
EPI_ISL_684172
EPI_ISL_1069211
EPI_ISL_686102
EPI_ISL_685864
EPI_ISL_684806
EPI_ISL_514605
EPI_ISL_689839
EPI_ISL_447766
EPI_ISL_684588
EPI_ISL_685302
EPI_ISL_542122
EPI_ISL_941110
EPI_ISL_461500
EPI_ISL_691021
EPI_ISL_690942
EPI_ISL_430068
EPI_ISL_6316632
EPI_ISL_837623
EPI_ISL_460091
EPI_ISL_689803
EPI_ISL_684895
EPI_ISL_538497
EPI_ISL_862077
EPI_ISL_2081878
EPI_ISL_1113019
EPI_ISL_2877470
EPI_ISL_513228
EPI_ISL_513131
EPI_ISL_451664
EPI_ISL_2779471
EPI_ISL_10657511
EPI_ISL_688944
EPI_ISL_686367
EPI_ISL_5143049
EPI_ISL_574259
EPI_ISL_687823
EPI_ISL_766032
EPI_ISL_6633708
EPI_ISL_686145
EPI_ISL_686435
EPI_ISL_688920
EPI_ISL_690248
EPI_ISL_699669
EPI_ISL_455025
EPI_ISL_526937
EPI_ISL_686125
EPI_ISL_482875
EPI_ISL_687890
EPI_ISL_431101
EPI_ISL_684430
EPI_ISL_542290
EPI_ISL_686669
EPI_ISL_9159782
EPI_ISL_751402
EPI_ISL_486848
EPI_ISL_436730
EPI_ISL_691368
EPI_ISL_686089
EPI_ISL_684933
EPI_ISL_512922
EPI_ISL_509294
EPI_ISL_9509910
EPI_ISL_512993
EPI_ISL_685787
EPI_ISL_751409
EPI_ISL_1014681
EPI_ISL_2835465
EPI_ISL_2958720
EPI_ISL_515668
EPI_ISL_417335
EPI_ISL_690864
EPI_ISL_895789
EPI_ISL_962564
EPI_ISL_2285149
EPI_ISL_691145
EPI_ISL_535502
EPI_ISL_690450
EPI_ISL_2877370
EPI_ISL_577633
EPI_ISL_2501085
EPI_ISL_685530
EPI_ISL_483852
EPI_ISL_686199
EPI_ISL_691336
EPI_ISL_648662
EPI_ISL_688280
EPI_ISL_691868
EPI_ISL_526220
EPI_ISL_513541
EPI_ISL_1502874
EPI_ISL_529726
EPI_ISL_498165
EPI_ISL_685940
EPI_ISL_509333
EPI_ISL_479620
EPI_ISL_437758
EPI_ISL_689146
EPI_ISL_2350814
EPI_ISL_2502018
EPI_ISL_459881
EPI_ISL_2894651
EPI_ISL_684486
EPI_ISL_416034
EPI_ISL_524756
EPI_ISL_690109
EPI_ISL_831683
EPI_ISL_513259
EPI_ISL_1517392
EPI_ISL_498095
EPI_ISL_430469
EPI_ISL_542337
EPI_ISL_692141
EPI_ISL_516624
EPI_ISL_691385
EPI_ISL_424652
EPI_ISL_688098
EPI_ISL_413647
EPI_ISL_648716
EPI_ISL_688533
EPI_ISL_691393
EPI_ISL_560623
EPI_ISL_684724
EPI_ISL_416866
EPI_ISL_688734
EPI_ISL_872088
EPI_ISL_515661
EPI_ISL_480233
EPI_ISL_513221
EPI_ISL_495049
EPI_ISL_1014684
EPI_ISL_688829
EPI_ISL_690115
EPI_ISL_512944
EPI_ISL_689921
EPI_ISL_430736
EPI_ISL_515579
EPI_ISL_513066
EPI_ISL_450839
EPI_ISL_686961
EPI_ISL_436723
EPI_ISL_700028
EPI_ISL_722856
EPI_ISL_692235
EPI_ISL_542374
EPI_ISL_692124
EPI_ISL_7473142
EPI_ISL_542326
EPI_ISL_1502879
EPI_ISL_689809
EPI_ISL_689403
EPI_ISL_688328
EPI_ISL_427359
EPI_ISL_455567
EPI_ISL_509318
EPI_ISL_11229166
EPI_ISL_500948
EPI_ISL_515554
EPI_ISL_689714
EPI_ISL_541376
EPI_ISL_685483
EPI_ISL_689707
EPI_ISL_516753
EPI_ISL_419228
EPI_ISL_1060757
EPI_ISL_735312
EPI_ISL_603029
EPI_ISL_692459
EPI_ISL_1111274
EPI_ISL_700020
EPI_ISL_458029
EPI_ISL_455022
EPI_ISL_430441
EPI_ISL_2196362
EPI_ISL_631812
EPI_ISL_2501079
EPI_ISL_583458
EPI_ISL_11229173
EPI_ISL_460084
EPI_ISL_684320
EPI_ISL_648711
EPI_ISL_691032
EPI_ISL_691435
EPI_ISL_486866
EPI_ISL_572351
EPI_ISL_691965
EPI_ISL_689858
EPI_ISL_3356366
EPI_ISL_3138686
EPI_ISL_479992
EPI_ISL_458081
EPI_ISL_1111375
EPI_ISL_415156
EPI_ISL_689398
EPI_ISL_529019
EPI_ISL_479924
EPI_ISL_480033
EPI_ISL_700114
EPI_ISL_1301561
EPI_ISL_437482
EPI_ISL_529766
EPI_ISL_689661
EPI_ISL_1752590
EPI_ISL_689203
EPI_ISL_691599
EPI_ISL_523988
EPI_ISL_751371
EPI_ISL_459932
EPI_ISL_5143043
EPI_ISL_452208
EPI_ISL_2502657
EPI_ISL_684502
EPI_ISL_452206
EPI_ISL_487432
EPI_ISL_686161
EPI_ISL_610227
EPI_ISL_684632
EPI_ISL_3013041
EPI_ISL_512900
EPI_ISL_684286
EPI_ISL_6582806
EPI_ISL_687855
EPI_ISL_9160092
EPI_ISL_692066
EPI_ISL_513005
EPI_ISL_447546
EPI_ISL_415649
EPI_ISL_509336
EPI_ISL_687276
EPI_ISL_900699
EPI_ISL_539812
EPI_ISL_692470
EPI_ISL_692021
EPI_ISL_684757
EPI_ISL_6582783
EPI_ISL_482852
EPI_ISL_480199
EPI_ISL_5441510
EPI_ISL_1289440
EPI_ISL_735423
EPI_ISL_837770
EPI_ISL_1018127
EPI_ISL_685281
EPI_ISL_528714
EPI_ISL_684922
EPI_ISL_469048
EPI_ISL_509251
EPI_ISL_687984
EPI_ISL_684546
EPI_ISL_833494
EPI_ISL_732538
EPI_ISL_687508
EPI_ISL_574590
EPI_ISL_687348
EPI_ISL_447616
EPI_ISL_735264
EPI_ISL_529036
EPI_ISL_718145
EPI_ISL_648695
EPI_ISL_689734
EPI_ISL_689541
EPI_ISL_6316656
EPI_ISL_677681
EPI_ISL_685081
EPI_ISL_545580
EPI_ISL_582511
EPI_ISL_5917693
EPI_ISL_5441403
EPI_ISL_5441381
EPI_ISL_6490477
EPI_ISL_568875
EPI_ISL_479502
EPI_ISL_5441438
EPI_ISL_479930
EPI_ISL_577631
EPI_ISL_690154
EPI_ISL_427337
EPI_ISL_542433
EPI_ISL_476860
EPI_ISL_523975
EPI_ISL_529724
EPI_ISL_686113
EPI_ISL_480005
EPI_ISL_686723
EPI_ISL_707939
EPI_ISL_443274
EPI_ISL_1301628
EPI_ISL_692018
EPI_ISL_648680
EPI_ISL_11359361
EPI_ISL_686005
EPI_ISL_450273
EPI_ISL_2835444
EPI_ISL_687838
EPI_ISL_686134
EPI_ISL_444477
EPI_ISL_956389
EPI_ISL_648076
EPI_ISL_691243
EPI_ISL_2894825
EPI_ISL_457702
EPI_ISL_941149
EPI_ISL_1111396
EPI_ISL_475713
EPI_ISL_535559
EPI_ISL_811177
EPI_ISL_539805
EPI_ISL_685987
EPI_ISL_542308
EPI_ISL_687116
EPI_ISL_458112
EPI_ISL_480166
EPI_ISL_688167
EPI_ISL_690661
EPI_ISL_2894823
EPI_ISL_2791020
EPI_ISL_436715
EPI_ISL_525474
EPI_ISL_485712
EPI_ISL_691527
EPI_ISL_2894666
EPI_ISL_688286
EPI_ISL_691384
EPI_ISL_691190
EPI_ISL_445219
EPI_ISL_690261
EPI_ISL_689985
EPI_ISL_1502886
EPI_ISL_1111121
EPI_ISL_2790891
EPI_ISL_686902
EPI_ISL_3716551
EPI_ISL_1111180
EPI_ISL_692682
EPI_ISL_5441450
EPI_ISL_2710850
EPI_ISL_687060
EPI_ISL_605811
EPI_ISL_535553
EPI_ISL_515566
EPI_ISL_513215
EPI_ISL_539541
EPI_ISL_689717
EPI_ISL_837634
EPI_ISL_689829
EPI_ISL_941133
EPI_ISL_690491
EPI_ISL_690749
EPI_ISL_5687732
EPI_ISL_613951
EPI_ISL_444474
EPI_ISL_542154
EPI_ISL_498120
EPI_ISL_685132
EPI_ISL_419247
EPI_ISL_10397636
EPI_ISL_480108
EPI_ISL_542263
EPI_ISL_1018263
EPI_ISL_6582794
EPI_ISL_569869
EPI_ISL_684683
EPI_ISL_416143
EPI_ISL_512072
EPI_ISL_691892
EPI_ISL_438138
EPI_ISL_535455
EPI_ISL_648724
EPI_ISL_498112
EPI_ISL_7e+05
EPI_ISL_1111188
EPI_ISL_691311
EPI_ISL_684782
EPI_ISL_688556
EPI_ISL_688696
EPI_ISL_2231485
EPI_ISL_688943
EPI_ISL_452481
EPI_ISL_689108
EPI_ISL_437488
EPI_ISL_685484
EPI_ISL_684495
EPI_ISL_692122
EPI_ISL_452492
EPI_ISL_689527
EPI_ISL_2339878
EPI_ISL_862839
EPI_ISL_513558
EPI_ISL_1055384
EPI_ISL_692557
EPI_ISL_689310
EPI_ISL_514599
EPI_ISL_700132
EPI_ISL_2894663
EPI_ISL_9159842
EPI_ISL_8311758
EPI_ISL_1797565
EPI_ISL_690762
EPI_ISL_10657534
EPI_ISL_437754
EPI_ISL_690704
EPI_ISL_889388
EPI_ISL_451644
EPI_ISL_515816
EPI_ISL_476023
EPI_ISL_479521
EPI_ISL_416509
EPI_ISL_480110
EPI_ISL_648784
EPI_ISL_690839
EPI_ISL_416620
EPI_ISL_539517
EPI_ISL_692304
EPI_ISL_686051
EPI_ISL_468914
EPI_ISL_535498
EPI_ISL_686717
EPI_ISL_468145
EPI_ISL_495072
EPI_ISL_528994
EPI_ISL_690782
EPI_ISL_684644
EPI_ISL_461498
EPI_ISL_1112985
EPI_ISL_692159
EPI_ISL_5441436
EPI_ISL_686197
EPI_ISL_688779
EPI_ISL_1301612
EPI_ISL_895747
EPI_ISL_687893
EPI_ISL_685769
EPI_ISL_689945
EPI_ISL_2835469
EPI_ISL_428852
EPI_ISL_5917689
EPI_ISL_498189
EPI_ISL_480001
EPI_ISL_692529
EPI_ISL_509358
EPI_ISL_691605
EPI_ISL_5917745
EPI_ISL_528937
EPI_ISL_688653
EPI_ISL_512065
EPI_ISL_578188
EPI_ISL_2958717
EPI_ISL_447308
EPI_ISL_688737
EPI_ISL_648783
EPI_ISL_603167
EPI_ISL_687166
EPI_ISL_414663
EPI_ISL_6582805
EPI_ISL_692410
EPI_ISL_689153
EPI_ISL_688701
EPI_ISL_525422
EPI_ISL_522984
EPI_ISL_2502644
EPI_ISL_692223
EPI_ISL_10957440
EPI_ISL_6316753
EPI_ISL_687182
EPI_ISL_471550
EPI_ISL_692260
EPI_ISL_455471
EPI_ISL_648110
EPI_ISL_486868
EPI_ISL_684765
EPI_ISL_569867
EPI_ISL_476854
EPI_ISL_498180
EPI_ISL_692094
EPI_ISL_610233
EPI_ISL_424633
EPI_ISL_689713
EPI_ISL_962537
EPI_ISL_461501
EPI_ISL_515738
EPI_ISL_515850
EPI_ISL_689892
EPI_ISL_2835400
EPI_ISL_525647
EPI_ISL_687708
EPI_ISL_684253
EPI_ISL_416633
EPI_ISL_509343
EPI_ISL_684237
EPI_ISL_684467
EPI_ISL_437691
EPI_ISL_735282
EPI_ISL_512917
EPI_ISL_513579
EPI_ISL_686122
EPI_ISL_684276
EPI_ISL_685587
EPI_ISL_692352
EPI_ISL_685407
EPI_ISL_477189
EPI_ISL_447790
EPI_ISL_689959
EPI_ISL_900692
EPI_ISL_690192
EPI_ISL_692617
EPI_ISL_690035
EPI_ISL_430733
EPI_ISL_515747
EPI_ISL_685063
EPI_ISL_691553
EPI_ISL_735420
EPI_ISL_689008
EPI_ISL_529966
EPI_ISL_648104
EPI_ISL_941952
EPI_ISL_684540
EPI_ISL_687709
EPI_ISL_475604
EPI_ISL_2835308
EPI_ISL_1111436
EPI_ISL_529743
EPI_ISL_1494726
EPI_ISL_684110
EPI_ISL_686972
EPI_ISL_469027
EPI_ISL_692358
EPI_ISL_692717
EPI_ISL_691099
EPI_ISL_955250
EPI_ISL_776756
EPI_ISL_496545
EPI_ISL_637108
EPI_ISL_454533
EPI_ISL_5736647
EPI_ISL_692604
EPI_ISL_833497
EPI_ISL_685451
EPI_ISL_956396
EPI_ISL_471528
EPI_ISL_458093
EPI_ISL_686892
EPI_ISL_687053
EPI_ISL_691059
EPI_ISL_1111250
EPI_ISL_443265
EPI_ISL_541334
EPI_ISL_837795
EPI_ISL_1018154
EPI_ISL_487325
EPI_ISL_688164
EPI_ISL_631595
EPI_ISL_718221
EPI_ISL_692512
EPI_ISL_684959
EPI_ISL_475619
EPI_ISL_684518
EPI_ISL_1111382
EPI_ISL_759960
EPI_ISL_431785
EPI_ISL_687472
EPI_ISL_2835377
EPI_ISL_690006
EPI_ISL_692450
EPI_ISL_692460
EPI_ISL_430080
EPI_ISL_480065
EPI_ISL_686744
EPI_ISL_692114
EPI_ISL_690825
EPI_ISL_455023
EPI_ISL_689542
EPI_ISL_648706
EPI_ISL_415652
EPI_ISL_5918296
EPI_ISL_837764
EPI_ISL_416577
EPI_ISL_911513
EPI_ISL_941157
EPI_ISL_5441418
EPI_ISL_689341
EPI_ISL_482862
EPI_ISL_691537
EPI_ISL_482772
EPI_ISL_493336
EPI_ISL_2790803
EPI_ISL_861631
EPI_ISL_419215
EPI_ISL_512986
EPI_ISL_687854
EPI_ISL_684369
EPI_ISL_614270
EPI_ISL_447042
EPI_ISL_690728
EPI_ISL_10957410
EPI_ISL_699943
EPI_ISL_685412
EPI_ISL_480783
EPI_ISL_1502851
EPI_ISL_684232
EPI_ISL_940929
EPI_ISL_660174
EPI_ISL_692059
EPI_ISL_529011
EPI_ISL_483855
EPI_ISL_811164
EPI_ISL_686989
EPI_ISL_692318
EPI_ISL_2894643
EPI_ISL_6591002
EPI_ISL_459962
EPI_ISL_684532
EPI_ISL_699967
EPI_ISL_1238788
EPI_ISL_515699
EPI_ISL_476882
EPI_ISL_691896
EPI_ISL_687047
EPI_ISL_686899
EPI_ISL_1799505
EPI_ISL_688278
EPI_ISL_684881
EPI_ISL_574596
EPI_ISL_1111380
EPI_ISL_11229163
EPI_ISL_467038
EPI_ISL_690722
EPI_ISL_602637
EPI_ISL_3138685
EPI_ISL_685425
EPI_ISL_428229
EPI_ISL_685720
EPI_ISL_480003
EPI_ISL_684182
EPI_ISL_529720
EPI_ISL_560632
EPI_ISL_688275
EPI_ISL_686612
EPI_ISL_804958
EPI_ISL_837742
EPI_ISL_455318
EPI_ISL_1111119
EPI_ISL_690333
EPI_ISL_1014677
EPI_ISL_468851
EPI_ISL_685722
EPI_ISL_461481
EPI_ISL_688092
EPI_ISL_691585
EPI_ISL_437755
EPI_ISL_560644
EPI_ISL_691308
EPI_ISL_483828
EPI_ISL_692029
EPI_ISL_3316170
EPI_ISL_691565
EPI_ISL_689984
EPI_ISL_687807
EPI_ISL_1111411
EPI_ISL_572331
EPI_ISL_686702
EPI_ISL_688175
EPI_ISL_831646
EPI_ISL_1859553
EPI_ISL_956278
EPI_ISL_443267
EPI_ISL_1752496
EPI_ISL_687328
EPI_ISL_686088
EPI_ISL_691293
EPI_ISL_418800
EPI_ISL_528924
EPI_ISL_468318
EPI_ISL_685032
EPI_ISL_1532282
EPI_ISL_509248
EPI_ISL_689943
EPI_ISL_687766
EPI_ISL_688913
EPI_ISL_684407
EPI_ISL_687498
EPI_ISL_648768
EPI_ISL_811193
EPI_ISL_861658
EPI_ISL_5934910
EPI_ISL_688162
EPI_ISL_691148
EPI_ISL_475600
EPI_ISL_684452
EPI_ISL_685750
EPI_ISL_500555
EPI_ISL_688566
EPI_ISL_689034
EPI_ISL_872630
EPI_ISL_862848
EPI_ISL_700033
EPI_ISL_462447
EPI_ISL_450272
EPI_ISL_535435
EPI_ISL_2692910
EPI_ISL_687636
EPI_ISL_436956
EPI_ISL_837806
EPI_ISL_692521
EPI_ISL_691250
EPI_ISL_513581
EPI_ISL_491456
EPI_ISL_686002
EPI_ISL_684598
EPI_ISL_566081
EPI_ISL_538469
EPI_ISL_539554
EPI_ISL_3716496
EPI_ISL_5441469
EPI_ISL_1301665
EPI_ISL_416046
EPI_ISL_515466
EPI_ISL_688970
EPI_ISL_542169
EPI_ISL_692530
EPI_ISL_542243
EPI_ISL_689202
EPI_ISL_684898
EPI_ISL_463287
EPI_ISL_480029
EPI_ISL_479942
EPI_ISL_2790895
EPI_ISL_862841
EPI_ISL_688087
EPI_ISL_479894
EPI_ISL_539571
EPI_ISL_692324
EPI_ISL_962580
EPI_ISL_699664
EPI_ISL_2877493
EPI_ISL_416632
EPI_ISL_10957442
EPI_ISL_542287
EPI_ISL_732533
EPI_ISL_699872
EPI_ISL_1112950
EPI_ISL_690922
EPI_ISL_688977
EPI_ISL_515627
EPI_ISL_833506
EPI_ISL_1819077
EPI_ISL_1301629
EPI_ISL_513188
EPI_ISL_690735
EPI_ISL_685453
EPI_ISL_1091786
EPI_ISL_2835290
EPI_ISL_2790819
EPI_ISL_2835479
EPI_ISL_542289
EPI_ISL_688594
EPI_ISL_498158
EPI_ISL_513568
EPI_ISL_692140
EPI_ISL_690967
EPI_ISL_688716
EPI_ISL_690565
EPI_ISL_509332
EPI_ISL_699685
EPI_ISL_689983
EPI_ISL_6603675
EPI_ISL_689379
EPI_ISL_685874
EPI_ISL_529004
EPI_ISL_853821
EPI_ISL_691300
EPI_ISL_692146
EPI_ISL_690910
EPI_ISL_862655
EPI_ISL_452194
EPI_ISL_687499
EPI_ISL_684327
EPI_ISL_689821
EPI_ISL_513132
EPI_ISL_483875
EPI_ISL_586539
EPI_ISL_1113026
EPI_ISL_687258
EPI_ISL_688805
EPI_ISL_862842
EPI_ISL_418220
EPI_ISL_477016
EPI_ISL_688514
EPI_ISL_687375
EPI_ISL_454518
EPI_ISL_687753
EPI_ISL_1255390
EPI_ISL_538450
EPI_ISL_688833
EPI_ISL_689404
EPI_ISL_690014
EPI_ISL_692419
EPI_ISL_691901
EPI_ISL_452212
EPI_ISL_692311
EPI_ISL_437759
EPI_ISL_2877363
EPI_ISL_613419
EPI_ISL_687297
EPI_ISL_515586
EPI_ISL_2779497
EPI_ISL_690335
EPI_ISL_685914
EPI_ISL_2835274
EPI_ISL_689930
EPI_ISL_959277
EPI_ISL_515764
EPI_ISL_542431
EPI_ISL_5917676
EPI_ISL_542153
EPI_ISL_512902
EPI_ISL_420039
EPI_ISL_416619
EPI_ISL_513522
EPI_ISL_688756
EPI_ISL_692339
EPI_ISL_691541
EPI_ISL_690739
EPI_ISL_496544
EPI_ISL_1301713
EPI_ISL_648615
EPI_ISL_468308
EPI_ISL_2877343
EPI_ISL_513017
EPI_ISL_690238
EPI_ISL_690781
EPI_ISL_475030
EPI_ISL_495539
EPI_ISL_2779473
EPI_ISL_691480
EPI_ISL_542375
EPI_ISL_475044
EPI_ISL_690402
EPI_ISL_686911
EPI_ISL_1301567
EPI_ISL_482710
EPI_ISL_513018
EPI_ISL_524754
EPI_ISL_692420
EPI_ISL_498184
EPI_ISL_428363
EPI_ISL_837761
EPI_ISL_605810
EPI_ISL_6490474
EPI_ISL_5441503
EPI_ISL_586523
EPI_ISL_455470
EPI_ISL_1404133
EPI_ISL_691360
EPI_ISL_623149
EPI_ISL_687835
EPI_ISL_690889
EPI_ISL_685062
EPI_ISL_420053
EPI_ISL_479821
EPI_ISL_527864
EPI_ISL_941970
EPI_ISL_687650
EPI_ISL_524469
EPI_ISL_685529
EPI_ISL_463280
EPI_ISL_689147
EPI_ISL_699738
EPI_ISL_515675
EPI_ISL_685983
EPI_ISL_515753
EPI_ISL_535485
EPI_ISL_688827
EPI_ISL_684655
EPI_ISL_3410639
EPI_ISL_837631
EPI_ISL_687381
EPI_ISL_689562
EPI_ISL_687433
EPI_ISL_535484
EPI_ISL_568579
EPI_ISL_1018130
EPI_ISL_476564
EPI_ISL_689715
EPI_ISL_479841
EPI_ISL_513252
EPI_ISL_692388
EPI_ISL_949244
EPI_ISL_693218
EPI_ISL_686388
EPI_ISL_690600
EPI_ISL_480057
EPI_ISL_751422
EPI_ISL_685691
EPI_ISL_2835390
EPI_ISL_648756
EPI_ISL_1111183
EPI_ISL_684889
EPI_ISL_687936
EPI_ISL_5441406
EPI_ISL_498160
EPI_ISL_689995
EPI_ISL_1404139
EPI_ISL_685986
EPI_ISL_685858
EPI_ISL_690941
EPI_ISL_2835482
EPI_ISL_687425
EPI_ISL_498188
EPI_ISL_568691
EPI_ISL_576259
EPI_ISL_5917739
EPI_ISL_1111226
EPI_ISL_685178
EPI_ISL_610232
EPI_ISL_452328
EPI_ISL_941976
EPI_ISL_691472
EPI_ISL_5441432
EPI_ISL_1111376
EPI_ISL_475632
EPI_ISL_689664
EPI_ISL_636485
EPI_ISL_435405
EPI_ISL_686982
EPI_ISL_693227
EPI_ISL_631760
EPI_ISL_569868
EPI_ISL_406594
EPI_ISL_686845
EPI_ISL_1111387
EPI_ISL_687281
EPI_ISL_735358
EPI_ISL_1018138
EPI_ISL_685362
EPI_ISL_623120
EPI_ISL_492021
EPI_ISL_5441509
EPI_ISL_6633764
EPI_ISL_480210
EPI_ISL_685931
EPI_ISL_482677
EPI_ISL_523958
EPI_ISL_5917683
EPI_ISL_2835382
EPI_ISL_1113034
EPI_ISL_684751
EPI_ISL_443299
EPI_ISL_700089
EPI_ISL_2790889
EPI_ISL_648638
EPI_ISL_416625
EPI_ISL_691189
EPI_ISL_1301621
EPI_ISL_690339
EPI_ISL_455332
EPI_ISL_688669
EPI_ISL_684839
EPI_ISL_475708
EPI_ISL_513012
EPI_ISL_516749
EPI_ISL_513101
EPI_ISL_539518
EPI_ISL_686642
EPI_ISL_833571
EPI_ISL_685447
EPI_ISL_685997
EPI_ISL_1139067
EPI_ISL_685040
EPI_ISL_687872
EPI_ISL_6832662
EPI_ISL_538487
EPI_ISL_576149
EPI_ISL_685836
EPI_ISL_687437
EPI_ISL_583466
EPI_ISL_515610
EPI_ISL_685149
EPI_ISL_684191
EPI_ISL_447774
EPI_ISL_1020171
EPI_ISL_690387
EPI_ISL_691813
EPI_ISL_692125
EPI_ISL_688772
EPI_ISL_5934925
EPI_ISL_684565
EPI_ISL_479807
EPI_ISL_690978
EPI_ISL_691704
EPI_ISL_2779428
EPI_ISL_455704
EPI_ISL_684462
EPI_ISL_513113
EPI_ISL_4496547
EPI_ISL_5053985
EPI_ISL_2790840
EPI_ISL_692095
EPI_ISL_688347
EPI_ISL_689773
EPI_ISL_700169
EPI_ISL_685552
EPI_ISL_690761
EPI_ISL_614273
EPI_ISL_689902
EPI_ISL_1111381
EPI_ISL_436948
EPI_ISL_2894672
EPI_ISL_480243
EPI_ISL_1113031
EPI_ISL_1301708
EPI_ISL_5441415
EPI_ISL_862837
EPI_ISL_542360
EPI_ISL_501218
EPI_ISL_862884
EPI_ISL_515690
EPI_ISL_2835472
EPI_ISL_688863
EPI_ISL_700068
EPI_ISL_691972
EPI_ISL_648665
EPI_ISL_495077
EPI_ISL_690249
EPI_ISL_437748
EPI_ISL_691916
EPI_ISL_1301619
EPI_ISL_468314
EPI_ISL_467809
EPI_ISL_480045
EPI_ISL_1301653
EPI_ISL_5441371
EPI_ISL_455434
EPI_ISL_692287
EPI_ISL_691542
EPI_ISL_685559
EPI_ISL_685107
EPI_ISL_5917704
EPI_ISL_6582779
EPI_ISL_525621
EPI_ISL_691709
EPI_ISL_455021
EPI_ISL_566079
EPI_ISL_1242007
EPI_ISL_427366
EPI_ISL_2790993
EPI_ISL_1111267
EPI_ISL_509238
EPI_ISL_1859361
EPI_ISL_1289444
EPI_ISL_480177
EPI_ISL_692254
EPI_ISL_686043
EPI_ISL_495416
EPI_ISL_603036
EPI_ISL_699917
EPI_ISL_6854857
EPI_ISL_684419
EPI_ISL_687793
EPI_ISL_10431155
EPI_ISL_692535
EPI_ISL_692606
EPI_ISL_691602
EPI_ISL_837652
EPI_ISL_461495
EPI_ISL_2877299
EPI_ISL_660171
EPI_ISL_1018156
EPI_ISL_648096
EPI_ISL_684238
EPI_ISL_584075
EPI_ISL_691837
EPI_ISL_614276
EPI_ISL_2791033
EPI_ISL_513141
EPI_ISL_469016
EPI_ISL_686983
EPI_ISL_516774
EPI_ISL_516984
EPI_ISL_5441507
EPI_ISL_527856
EPI_ISL_691567
EPI_ISL_1859615
EPI_ISL_687319
EPI_ISL_862852
EPI_ISL_1129219
EPI_ISL_509416
EPI_ISL_689720
EPI_ISL_452350
EPI_ISL_690268
EPI_ISL_648797
EPI_ISL_692064
EPI_ISL_528926
EPI_ISL_689750
EPI_ISL_451348
EPI_ISL_586564
EPI_ISL_687724
EPI_ISL_692170
EPI_ISL_686859
EPI_ISL_2790807
EPI_ISL_623166
EPI_ISL_416630
EPI_ISL_480015
EPI_ISL_690658
EPI_ISL_690527
EPI_ISL_689507
EPI_ISL_688473
EPI_ISL_1301670
EPI_ISL_535571
EPI_ISL_509352
EPI_ISL_811188
EPI_ISL_699719
EPI_ISL_700149
EPI_ISL_2877327
EPI_ISL_2877342
EPI_ISL_685837
EPI_ISL_735356
EPI_ISL_6289962
EPI_ISL_962534
EPI_ISL_691610
EPI_ISL_686068
EPI_ISL_3716598
EPI_ISL_10657512
EPI_ISL_483857
EPI_ISL_2790995
EPI_ISL_5441463
EPI_ISL_5441419
EPI_ISL_688510
EPI_ISL_686158
EPI_ISL_2894649
EPI_ISL_1797588
EPI_ISL_1301704
EPI_ISL_455019
EPI_ISL_692596
EPI_ISL_476895
EPI_ISL_6490471
EPI_ISL_414496
EPI_ISL_572330
EPI_ISL_691125
EPI_ISL_540994
EPI_ISL_515601
EPI_ISL_418262
EPI_ISL_586522
EPI_ISL_692348
EPI_ISL_688724
EPI_ISL_690526
EPI_ISL_690366
EPI_ISL_691951
EPI_ISL_529745
EPI_ISL_515640
EPI_ISL_9159835
EPI_ISL_889392
EPI_ISL_452332
EPI_ISL_513560
EPI_ISL_692239
EPI_ISL_684905
EPI_ISL_691608
EPI_ISL_1111333
EPI_ISL_686917
EPI_ISL_451655
EPI_ISL_691524
EPI_ISL_515660
EPI_ISL_872033
EPI_ISL_528638
EPI_ISL_685668
EPI_ISL_692069
EPI_ISL_479516
EPI_ISL_685793
EPI_ISL_1081197
EPI_ISL_685354
EPI_ISL_688883
EPI_ISL_688364
EPI_ISL_900718
EPI_ISL_689277
EPI_ISL_5687730
EPI_ISL_686618
EPI_ISL_11018475
EPI_ISL_2877461
EPI_ISL_614889
EPI_ISL_427354
EPI_ISL_861641
EPI_ISL_7054620
EPI_ISL_2484211
EPI_ISL_455793
EPI_ISL_684190
EPI_ISL_686708
EPI_ISL_529750
EPI_ISL_436959
EPI_ISL_862634
EPI_ISL_1060743
EPI_ISL_962538
EPI_ISL_515683
EPI_ISL_534346
EPI_ISL_732559
EPI_ISL_535572
EPI_ISL_492025
EPI_ISL_5917662
EPI_ISL_512954
EPI_ISL_699776
EPI_ISL_686160
EPI_ISL_594118
EPI_ISL_535563
EPI_ISL_513244
EPI_ISL_2254726
EPI_ISL_691985
EPI_ISL_751435
EPI_ISL_688821
EPI_ISL_468832
EPI_ISL_2835389
EPI_ISL_413599
EPI_ISL_685387
EPI_ISL_687007
EPI_ISL_1433132
EPI_ISL_605806
EPI_ISL_751427
EPI_ISL_691132
EPI_ISL_576148
EPI_ISL_692236
EPI_ISL_480032
EPI_ISL_1111214
EPI_ISL_687102
EPI_ISL_684781
EPI_ISL_837706
EPI_ISL_586537
EPI_ISL_422424
EPI_ISL_691126
EPI_ISL_2692901
EPI_ISL_3275388
EPI_ISL_415643
EPI_ISL_688739
EPI_ISL_648738
EPI_ISL_648770
EPI_ISL_461504
EPI_ISL_525557
EPI_ISL_524723
EPI_ISL_510689
EPI_ISL_653815
EPI_ISL_527869
EPI_ISL_2894828
EPI_ISL_699721
EPI_ISL_516770
EPI_ISL_560613
EPI_ISL_509305
EPI_ISL_11448682
EPI_ISL_479888
EPI_ISL_480216
EPI_ISL_528991
EPI_ISL_467042
EPI_ISL_1034305
EPI_ISL_684997
EPI_ISL_687428
EPI_ISL_690324
EPI_ISL_523983
EPI_ISL_687329
EPI_ISL_3716512
EPI_ISL_690791
EPI_ISL_2877353
EPI_ISL_685664
EPI_ISL_541372
EPI_ISL_692513
EPI_ISL_685973
EPI_ISL_2877359
EPI_ISL_690686
EPI_ISL_5441460
EPI_ISL_690225
EPI_ISL_4899881
EPI_ISL_690668
EPI_ISL_685995
EPI_ISL_684770
EPI_ISL_542178
EPI_ISL_693242
EPI_ISL_690502
EPI_ISL_685859
EPI_ISL_699971
EPI_ISL_940952
EPI_ISL_688693
EPI_ISL_690258
EPI_ISL_837745
EPI_ISL_498179
EPI_ISL_685877
EPI_ISL_692370
EPI_ISL_692609
EPI_ISL_1018213
EPI_ISL_689196
EPI_ISL_495536
EPI_ISL_583899
EPI_ISL_688090
EPI_ISL_699846
EPI_ISL_468316
EPI_ISL_684375
EPI_ISL_7780427
EPI_ISL_685733
EPI_ISL_1499593
EPI_ISL_482685
EPI_ISL_687039
EPI_ISL_514611
EPI_ISL_690564
EPI_ISL_2015110
EPI_ISL_692085
EPI_ISL_535459
EPI_ISL_1797585
EPI_ISL_689701
EPI_ISL_452210
EPI_ISL_424641
EPI_ISL_451647
EPI_ISL_513082
EPI_ISL_690917
EPI_ISL_5441416
EPI_ISL_688432
EPI_ISL_500556
EPI_ISL_688506
EPI_ISL_631625
EPI_ISL_480095
EPI_ISL_691508
EPI_ISL_1191738
EPI_ISL_689795
EPI_ISL_1121329
EPI_ISL_690921
EPI_ISL_603153
EPI_ISL_1018281
EPI_ISL_685307
EPI_ISL_687334
EPI_ISL_437469
EPI_ISL_5917724
EPI_ISL_984243
EPI_ISL_684951
EPI_ISL_687278
EPI_ISL_9159636
EPI_ISL_451300
EPI_ISL_692397
EPI_ISL_687588
EPI_ISL_751429
EPI_ISL_445083
EPI_ISL_690459
EPI_ISL_833391
EPI_ISL_687410
EPI_ISL_447768
EPI_ISL_6633694
EPI_ISL_469040
EPI_ISL_837643
EPI_ISL_686472
EPI_ISL_692567
EPI_ISL_900717
EPI_ISL_1018251
EPI_ISL_500946
EPI_ISL_653755
EPI_ISL_690088
EPI_ISL_690540
EPI_ISL_523992
EPI_ISL_528384
EPI_ISL_685647
EPI_ISL_455431
EPI_ISL_648113
EPI_ISL_686012
EPI_ISL_686751
EPI_ISL_689654
EPI_ISL_685676
EPI_ISL_689123
EPI_ISL_525680
EPI_ISL_1499504
EPI_ISL_535436
EPI_ISL_538484
EPI_ISL_513168
EPI_ISL_692556
EPI_ISL_1018135
EPI_ISL_689164
EPI_ISL_414636
EPI_ISL_685290
EPI_ISL_515550
EPI_ISL_862651
EPI_ISL_692189
EPI_ISL_456151
EPI_ISL_1112948
EPI_ISL_688709
EPI_ISL_689840
EPI_ISL_692539
EPI_ISL_2894665
EPI_ISL_528702
EPI_ISL_437484
EPI_ISL_872634
EPI_ISL_475657
EPI_ISL_1499727
EPI_ISL_2958741
EPI_ISL_940753
EPI_ISL_482690
EPI_ISL_524749
EPI_ISL_2877392
EPI_ISL_685330
EPI_ISL_578193
EPI_ISL_685147
EPI_ISL_560586
EPI_ISL_452358
EPI_ISL_692197
EPI_ISL_692623
EPI_ISL_685033
EPI_ISL_457750
EPI_ISL_688957
EPI_ISL_6582767
EPI_ISL_515847
EPI_ISL_495014
EPI_ISL_480062
EPI_ISL_416591
EPI_ISL_687025
EPI_ISL_688496
EPI_ISL_686615
EPI_ISL_9196026
EPI_ISL_515865
EPI_ISL_437190
EPI_ISL_2877300
EPI_ISL_513093
EPI_ISL_900740
EPI_ISL_688954
EPI_ISL_648801
EPI_ISL_2365883
EPI_ISL_547968
EPI_ISL_416499
EPI_ISL_2779426
EPI_ISL_515780
EPI_ISL_692305
EPI_ISL_684605
EPI_ISL_690977
EPI_ISL_501250
EPI_ISL_691558
EPI_ISL_470902
EPI_ISL_2502630
EPI_ISL_962552
EPI_ISL_518010
EPI_ISL_688637
EPI_ISL_648617
EPI_ISL_452202
EPI_ISL_690989
EPI_ISL_686420
EPI_ISL_5917726
EPI_ISL_684675
EPI_ISL_691214
EPI_ISL_688730
EPI_ISL_535405
EPI_ISL_1752509
EPI_ISL_455460
EPI_ISL_699660
EPI_ISL_515824
EPI_ISL_691217
EPI_ISL_851051
EPI_ISL_509223
EPI_ISL_509354
EPI_ISL_687771
EPI_ISL_500540
EPI_ISL_648668
EPI_ISL_687783
EPI_ISL_542324
EPI_ISL_1018185
EPI_ISL_479526
EPI_ISL_2710878
EPI_ISL_685772
EPI_ISL_513015
EPI_ISL_738123
EPI_ISL_692598
EPI_ISL_682250
EPI_ISL_684465
EPI_ISL_690407
EPI_ISL_1039696
EPI_ISL_690136
EPI_ISL_690379
EPI_ISL_1020174
EPI_ISL_451961
EPI_ISL_437433
EPI_ISL_692061
EPI_ISL_483059
EPI_ISL_9160085
EPI_ISL_699737
EPI_ISL_5441506
EPI_ISL_451331
EPI_ISL_458099
EPI_ISL_692664
EPI_ISL_692268
EPI_ISL_692647
EPI_ISL_529784
EPI_ISL_689857
EPI_ISL_943586
EPI_ISL_699840
EPI_ISL_700030
EPI_ISL_751386
EPI_ISL_690185
EPI_ISL_686069
EPI_ISL_535428
EPI_ISL_479813
EPI_ISL_811172
EPI_ISL_692433
EPI_ISL_477182
EPI_ISL_418237
EPI_ISL_692163
EPI_ISL_685989
EPI_ISL_689987
EPI_ISL_1111077
EPI_ISL_5196764
EPI_ISL_837781
EPI_ISL_692007
EPI_ISL_602630
EPI_ISL_691273
EPI_ISL_940907
EPI_ISL_685873
EPI_ISL_691369
EPI_ISL_837674
EPI_ISL_568874
EPI_ISL_940918
EPI_ISL_686059
EPI_ISL_691844
EPI_ISL_685251
EPI_ISL_735400
EPI_ISL_689077
EPI_ISL_688733
EPI_ISL_437189
EPI_ISL_560628
EPI_ISL_2894647
EPI_ISL_455717
EPI_ISL_686058
EPI_ISL_687305
EPI_ISL_447759
EPI_ISL_501205
EPI_ISL_648667
EPI_ISL_7780436
EPI_ISL_689927
EPI_ISL_475035
EPI_ISL_428359
EPI_ISL_435430
EPI_ISL_690991
EPI_ISL_690896
EPI_ISL_686080
EPI_ISL_691717
EPI_ISL_515796
EPI_ISL_690696
EPI_ISL_2350800
EPI_ISL_495021
EPI_ISL_648691
EPI_ISL_418240
EPI_ISL_3501739
EPI_ISL_495030
EPI_ISL_692169
EPI_ISL_684944
EPI_ISL_2779496
EPI_ISL_692023
EPI_ISL_495064
EPI_ISL_477202
EPI_ISL_2350815
EPI_ISL_539778
EPI_ISL_682264
EPI_ISL_690158
EPI_ISL_475686
EPI_ISL_583480
EPI_ISL_602625
EPI_ISL_691299
EPI_ISL_524449
EPI_ISL_2790825
EPI_ISL_3716568
EPI_ISL_5687728
EPI_ISL_430440
EPI_ISL_684648
EPI_ISL_560643
EPI_ISL_3024027
EPI_ISL_437440
EPI_ISL_689214
EPI_ISL_1113009
EPI_ISL_2835287
EPI_ISL_479939
EPI_ISL_509240
EPI_ISL_2350812
EPI_ISL_2790834
EPI_ISL_456155
EPI_ISL_542364
EPI_ISL_10957381
EPI_ISL_542213
EPI_ISL_1060762
EPI_ISL_515967
EPI_ISL_837620
EPI_ISL_560584
EPI_ISL_687832
EPI_ISL_687409
EPI_ISL_684187
EPI_ISL_5441500
EPI_ISL_688771
EPI_ISL_692444
EPI_ISL_690009
EPI_ISL_751360
EPI_ISL_691981
EPI_ISL_692731
EPI_ISL_861652
EPI_ISL_2835431
EPI_ISL_480137
EPI_ISL_692298
EPI_ISL_692222
EPI_ISL_10957384
EPI_ISL_688814
EPI_ISL_475658
EPI_ISL_684746
EPI_ISL_477171
EPI_ISL_1301689
EPI_ISL_513138
EPI_ISL_507209
EPI_ISL_443269
EPI_ISL_421184
EPI_ISL_447544
EPI_ISL_435281
EPI_ISL_5196742
EPI_ISL_455716
EPI_ISL_509392
EPI_ISL_1111230
EPI_ISL_686928
EPI_ISL_871976
EPI_ISL_3243102
EPI_ISL_513024
EPI_ISL_691589
EPI_ISL_686034
EPI_ISL_691022
EPI_ISL_688365
EPI_ISL_483837
EPI_ISL_961780
EPI_ISL_515826
EPI_ISL_416581
EPI_ISL_691167
EPI_ISL_509378
EPI_ISL_690583
EPI_ISL_421504
EPI_ISL_944635
EPI_ISL_458103
EPI_ISL_689120
EPI_ISL_691971
EPI_ISL_1301639
EPI_ISL_1018119
EPI_ISL_534318
EPI_ISL_687264
EPI_ISL_416579
EPI_ISL_602629
EPI_ISL_2968036
EPI_ISL_691535
EPI_ISL_2894792
EPI_ISL_8311734
EPI_ISL_614307
EPI_ISL_699954
EPI_ISL_691163
EPI_ISL_700146
EPI_ISL_5441435
EPI_ISL_692199
EPI_ISL_689342
EPI_ISL_684763
EPI_ISL_691241
EPI_ISL_700161
EPI_ISL_487319
EPI_ISL_688165
EPI_ISL_686675
EPI_ISL_1018142
EPI_ISL_686115
EPI_ISL_648785
EPI_ISL_524737
EPI_ISL_687048
EPI_ISL_469021
EPI_ISL_962573
EPI_ISL_583493
EPI_ISL_687581
EPI_ISL_1018240
EPI_ISL_689830
EPI_ISL_523967
EPI_ISL_837666
EPI_ISL_686953
EPI_ISL_515734
EPI_ISL_525496
EPI_ISL_688801
EPI_ISL_691025
EPI_ISL_699813
EPI_ISL_684643
EPI_ISL_684142
EPI_ISL_513145
EPI_ISL_430111
EPI_ISL_833200
EPI_ISL_512920
EPI_ISL_501202
EPI_ISL_687883
EPI_ISL_690940
EPI_ISL_480286
EPI_ISL_837672
EPI_ISL_2877384
EPI_ISL_512879
EPI_ISL_455699
EPI_ISL_578190
EPI_ISL_623162
EPI_ISL_1111361
EPI_ISL_686040
EPI_ISL_685355
EPI_ISL_1111249
EPI_ISL_1018249
EPI_ISL_689648
EPI_ISL_684564
EPI_ISL_648046
EPI_ISL_596228
EPI_ISL_1447347
EPI_ISL_9159834
EPI_ISL_469025
EPI_ISL_515828
EPI_ISL_2894661
EPI_ISL_480291
EPI_ISL_2779522
EPI_ISL_686768
EPI_ISL_1111190
EPI_ISL_684791
EPI_ISL_688074
EPI_ISL_6316643
EPI_ISL_1404136
EPI_ISL_444022
EPI_ISL_535473
EPI_ISL_497736
EPI_ISL_2693907
EPI_ISL_515881
EPI_ISL_690521
EPI_ISL_699916
EPI_ISL_583468
EPI_ISL_535533
EPI_ISL_686185
EPI_ISL_691330
EPI_ISL_687406
EPI_ISL_418253
EPI_ISL_515941
EPI_ISL_515814
EPI_ISL_631728
EPI_ISL_428672
EPI_ISL_631561
EPI_ISL_480103
EPI_ISL_525640
EPI_ISL_468155
EPI_ISL_693239
EPI_ISL_759958
EPI_ISL_542208
EPI_ISL_428209
EPI_ISL_10397639
EPI_ISL_964878
EPI_ISL_468859
EPI_ISL_688727
EPI_ISL_480106
EPI_ISL_686085
EPI_ISL_689960
EPI_ISL_691180
EPI_ISL_688876
EPI_ISL_684873
EPI_ISL_685118
EPI_ISL_515631
EPI_ISL_495436
EPI_ISL_516802
EPI_ISL_690246
EPI_ISL_693225
EPI_ISL_689890
EPI_ISL_416744
EPI_ISL_501179
EPI_ISL_687884
EPI_ISL_475047
EPI_ISL_729800
EPI_ISL_430081
EPI_ISL_685661
EPI_ISL_10957372
EPI_ISL_708191
EPI_ISL_475036
EPI_ISL_690823
EPI_ISL_2694590
EPI_ISL_482695
EPI_ISL_685616
EPI_ISL_648799
EPI_ISL_685072
EPI_ISL_862875
EPI_ISL_455018
EPI_ISL_687796
EPI_ISL_687121
EPI_ISL_690702
EPI_ISL_691596
EPI_ISL_539535
EPI_ISL_686638
EPI_ISL_514591
EPI_ISL_691454
EPI_ISL_699742
EPI_ISL_1018271
EPI_ISL_690105
EPI_ISL_529736
EPI_ISL_495076
EPI_ISL_685369
EPI_ISL_500564
EPI_ISL_515551
EPI_ISL_685245
EPI_ISL_9159809
EPI_ISL_684464
EPI_ISL_677683
EPI_ISL_483838
EPI_ISL_1111202
EPI_ISL_691334
EPI_ISL_687852
EPI_ISL_687782
EPI_ISL_941116
EPI_ISL_690756
EPI_ISL_2894848
EPI_ISL_515574
EPI_ISL_535505
EPI_ISL_408486
EPI_ISL_691101
EPI_ISL_1301677
EPI_ISL_686671
EPI_ISL_689282
EPI_ISL_685168
EPI_ISL_684614
EPI_ISL_542120
EPI_ISL_569879
EPI_ISL_688340
EPI_ISL_862645
EPI_ISL_766034
EPI_ISL_692453
EPI_ISL_2835314
EPI_ISL_480257
EPI_ISL_689184
EPI_ISL_2443725
EPI_ISL_689104
EPI_ISL_689891
EPI_ISL_576130
EPI_ISL_684685
EPI_ISL_1111070
EPI_ISL_684840
EPI_ISL_691520
EPI_ISL_3802287
EPI_ISL_700078
EPI_ISL_688416
EPI_ISL_688617
EPI_ISL_691370
EPI_ISL_690519
EPI_ISL_692264
EPI_ISL_480247
EPI_ISL_3716558
EPI_ISL_690219
EPI_ISL_1018253
EPI_ISL_1690551
EPI_ISL_690858
EPI_ISL_2779482
EPI_ISL_525489
EPI_ISL_1139065
EPI_ISL_688134
EPI_ISL_482722
EPI_ISL_1111272
EPI_ISL_685847
EPI_ISL_862847
EPI_ISL_685121
EPI_ISL_1111102
EPI_ISL_686129
EPI_ISL_900702
EPI_ISL_529765
EPI_ISL_539813
EPI_ISL_447762
EPI_ISL_735425
EPI_ISL_686803
EPI_ISL_685699
EPI_ISL_569875
EPI_ISL_603158
EPI_ISL_1196305
EPI_ISL_547571
EPI_ISL_512947
EPI_ISL_685791
EPI_ISL_475037
EPI_ISL_690265
EPI_ISL_962554
EPI_ISL_962574
EPI_ISL_686484
EPI_ISL_690162
EPI_ISL_5917714
EPI_ISL_2894751
EPI_ISL_687992
EPI_ISL_527866
EPI_ISL_445214
EPI_ISL_735317
EPI_ISL_418217
EPI_ISL_690841
EPI_ISL_419303
EPI_ISL_684696
EPI_ISL_3716406
EPI_ISL_895748
EPI_ISL_689287
EPI_ISL_2790817
EPI_ISL_685966
EPI_ISL_1797553
EPI_ISL_583438
EPI_ISL_613546
EPI_ISL_685977
EPI_ISL_690286
EPI_ISL_689631
EPI_ISL_452200
EPI_ISL_686887
EPI_ISL_811189
EPI_ISL_688120
EPI_ISL_455696
EPI_ISL_688094
EPI_ISL_648626
EPI_ISL_962575
EPI_ISL_684389
EPI_ISL_685703
EPI_ISL_941127
EPI_ISL_689817
EPI_ISL_685402
EPI_ISL_475046
EPI_ISL_685305
EPI_ISL_685388
EPI_ISL_2710876
EPI_ISL_735301
EPI_ISL_692369
EPI_ISL_689232
EPI_ISL_689175
EPI_ISL_2397307
EPI_ISL_689637
EPI_ISL_692204
EPI_ISL_692220
EPI_ISL_686966
EPI_ISL_687014
EPI_ISL_689399
EPI_ISL_2877298
EPI_ISL_480156
EPI_ISL_542294
EPI_ISL_688892
EPI_ISL_690842
EPI_ISL_482770
EPI_ISL_693209
EPI_ISL_524757
EPI_ISL_437710
EPI_ISL_515680
EPI_ISL_728206
EPI_ISL_690030
EPI_ISL_513055
EPI_ISL_700025
EPI_ISL_515569
EPI_ISL_2710845
EPI_ISL_690771
EPI_ISL_495027
EPI_ISL_685485
EPI_ISL_689991
EPI_ISL_513257
EPI_ISL_684411
EPI_ISL_685342
EPI_ISL_5441369
EPI_ISL_1694627
EPI_ISL_467369
EPI_ISL_498117
EPI_ISL_1301630
EPI_ISL_631808
EPI_ISL_455463
EPI_ISL_692354
EPI_ISL_512897
EPI_ISL_684713
EPI_ISL_452152
EPI_ISL_686993
EPI_ISL_486859
EPI_ISL_538441
EPI_ISL_686477
EPI_ISL_528819
EPI_ISL_480271
EPI_ISL_685377
EPI_ISL_6832720
EPI_ISL_6316709
EPI_ISL_493198
EPI_ISL_418242
EPI_ISL_1502846
EPI_ISL_421509
EPI_ISL_693208
EPI_ISL_699701
EPI_ISL_436961
EPI_ISL_476896
EPI_ISL_684136
EPI_ISL_496533
EPI_ISL_693220
EPI_ISL_693226
EPI_ISL_422427
EPI_ISL_684243
EPI_ISL_2958708
EPI_ISL_684155
EPI_ISL_512973
EPI_ISL_631724
EPI_ISL_687513
EPI_ISL_690674
EPI_ISL_509369
EPI_ISL_586565
EPI_ISL_1111116
EPI_ISL_692266
EPI_ISL_529015
EPI_ISL_447545
EPI_ISL_495542
EPI_ISL_685479
EPI_ISL_690207
EPI_ISL_804952
EPI_ISL_1301554
EPI_ISL_482721
EPI_ISL_689354
EPI_ISL_689228
EPI_ISL_685953
EPI_ISL_687010
EPI_ISL_689666
EPI_ISL_475607
EPI_ISL_586527
EPI_ISL_2835346
EPI_ISL_569885
EPI_ISL_596455
EPI_ISL_692168
EPI_ISL_691587
EPI_ISL_2779452
EPI_ISL_9159586
EPI_ISL_492000
EPI_ISL_498185
EPI_ISL_480161
EPI_ISL_689763
EPI_ISL_1055788
EPI_ISL_648809
EPI_ISL_6490468
EPI_ISL_2603251
EPI_ISL_2877407
EPI_ISL_689673
EPI_ISL_690890
EPI_ISL_631712
EPI_ISL_837696
EPI_ISL_686168
EPI_ISL_684278
EPI_ISL_1289441
EPI_ISL_535403
EPI_ISL_735428
EPI_ISL_735417
EPI_ISL_687879
EPI_ISL_3138691
EPI_ISL_648696
EPI_ISL_498156
EPI_ISL_412980
EPI_ISL_699839
EPI_ISL_692242
EPI_ISL_684904
EPI_ISL_479890
EPI_ISL_443303
EPI_ISL_539850
EPI_ISL_689949
EPI_ISL_2692885
EPI_ISL_469024
EPI_ISL_691816
EPI_ISL_691823
EPI_ISL_690053
EPI_ISL_443298
EPI_ISL_447552
EPI_ISL_648052
EPI_ISL_458091
EPI_ISL_560588
EPI_ISL_689323
EPI_ISL_653813
EPI_ISL_686809
EPI_ISL_513198
EPI_ISL_685311
EPI_ISL_541001
EPI_ISL_767043
EPI_ISL_450323
EPI_ISL_700085
EPI_ISL_686042
EPI_ISL_2877310
EPI_ISL_940935
EPI_ISL_416494
EPI_ISL_692032
EPI_ISL_690354
EPI_ISL_512896
EPI_ISL_5441459
EPI_ISL_542367
EPI_ISL_447045
EPI_ISL_690126
EPI_ISL_1111275
EPI_ISL_686987
EPI_ISL_684470
EPI_ISL_416598
EPI_ISL_691171
EPI_ISL_481243
EPI_ISL_1018128
EPI_ISL_437192
EPI_ISL_1112954
EPI_ISL_690069
EPI_ISL_451304
EPI_ISL_690608
EPI_ISL_648639
EPI_ISL_692108
EPI_ISL_889384
EPI_ISL_685596
EPI_ISL_1797554
EPI_ISL_500949
EPI_ISL_631773
EPI_ISL_689148
EPI_ISL_685633
EPI_ISL_1301655
EPI_ISL_2501083
EPI_ISL_690936
EPI_ISL_691280
EPI_ISL_688100
EPI_ISL_699765
EPI_ISL_584077
EPI_ISL_2835386
EPI_ISL_539558
EPI_ISL_430110
EPI_ISL_11229661
EPI_ISL_941107
EPI_ISL_837803
EPI_ISL_623160
EPI_ISL_447030
EPI_ISL_686784
EPI_ISL_482867
EPI_ISL_690657
EPI_ISL_515852
EPI_ISL_689514
EPI_ISL_685756
EPI_ISL_450293
EPI_ISL_412978
EPI_ISL_685649
EPI_ISL_2835286
EPI_ISL_690623
EPI_ISL_692546
EPI_ISL_443286
EPI_ISL_962868
EPI_ISL_613423
EPI_ISL_613451
EPI_ISL_699684
EPI_ISL_480035
EPI_ISL_691184
EPI_ISL_648071
EPI_ISL_507274
EPI_ISL_2958742
EPI_ISL_688065
EPI_ISL_685321
EPI_ISL_516768
EPI_ISL_687326
EPI_ISL_513167
EPI_ISL_684517
EPI_ISL_512905
EPI_ISL_2835324
EPI_ISL_2364492
EPI_ISL_688723
EPI_ISL_688276
EPI_ISL_686376
EPI_ISL_513044
EPI_ISL_500559
EPI_ISL_690683
EPI_ISL_688722
EPI_ISL_685481
EPI_ISL_837646
EPI_ISL_688487
EPI_ISL_487381
EPI_ISL_690737
EPI_ISL_688824
EPI_ISL_688174
EPI_ISL_2693905
EPI_ISL_684307
EPI_ISL_684265
EPI_ISL_692476
EPI_ISL_693200
EPI_ISL_1018215
EPI_ISL_476868
EPI_ISL_408669
EPI_ISL_5441486
EPI_ISL_689240
EPI_ISL_516765
EPI_ISL_690442
EPI_ISL_2791013
EPI_ISL_542330
EPI_ISL_687277
EPI_ISL_594187
EPI_ISL_455314
EPI_ISL_512969
EPI_ISL_515970
EPI_ISL_2350813
EPI_ISL_450283
EPI_ISL_2790892
EPI_ISL_451318
EPI_ISL_692488
EPI_ISL_689826
EPI_ISL_515547
EPI_ISL_434384
EPI_ISL_560600
EPI_ISL_691898
EPI_ISL_688665
EPI_ISL_512948
EPI_ISL_2877474
EPI_ISL_596264
EPI_ISL_1752507
EPI_ISL_837577
EPI_ISL_687050
EPI_ISL_686958
EPI_ISL_685440
EPI_ISL_699740
EPI_ISL_700010
EPI_ISL_6633758
EPI_ISL_475577
EPI_ISL_507262
EPI_ISL_1910398
EPI_ISL_837718
EPI_ISL_692665
EPI_ISL_2877303
EPI_ISL_9159929
EPI_ISL_455329
EPI_ISL_837747
EPI_ISL_690848
EPI_ISL_528921
EPI_ISL_941981
EPI_ISL_2696941
EPI_ISL_940919
EPI_ISL_684181
EPI_ISL_1111265
EPI_ISL_690163
EPI_ISL_3716489
EPI_ISL_689658
EPI_ISL_539557
EPI_ISL_631694
EPI_ISL_718150
EPI_ISL_685150
EPI_ISL_447754
EPI_ISL_535426
EPI_ISL_837732
EPI_ISL_419302
EPI_ISL_539556
EPI_ISL_684896
EPI_ISL_2001643
EPI_ISL_5917741
EPI_ISL_690037
EPI_ISL_735328
EPI_ISL_1113038
EPI_ISL_687930
EPI_ISL_480026
EPI_ISL_2790851
EPI_ISL_648629
EPI_ISL_700012
EPI_ISL_437202
EPI_ISL_498067
EPI_ISL_811191
EPI_ISL_501178
EPI_ISL_476574
EPI_ISL_690161
EPI_ISL_804959
EPI_ISL_5918337
EPI_ISL_583429
EPI_ISL_513583
EPI_ISL_480036
EPI_ISL_437720
EPI_ISL_692173
EPI_ISL_732534
EPI_ISL_492026
EPI_ISL_528699
EPI_ISL_542317
EPI_ISL_5441476
EPI_ISL_690017
EPI_ISL_700044
EPI_ISL_2835413
EPI_ISL_686138
EPI_ISL_1113027
EPI_ISL_528695
EPI_ISL_454503
EPI_ISL_10657517
EPI_ISL_690642
EPI_ISL_686159
EPI_ISL_686920
EPI_ISL_1111174
EPI_ISL_542202
EPI_ISL_416612
EPI_ISL_5917669
EPI_ISL_943576
EPI_ISL_684319
EPI_ISL_2690146
EPI_ISL_9159798
EPI_ISL_2148602
EPI_ISL_684917
EPI_ISL_685659
EPI_ISL_2307341
EPI_ISL_889386
EPI_ISL_690068
EPI_ISL_430082
EPI_ISL_447251
EPI_ISL_685949
EPI_ISL_542212
EPI_ISL_476840
EPI_ISL_691811
EPI_ISL_475045
EPI_ISL_429256
EPI_ISL_811175
EPI_ISL_690488
EPI_ISL_691138
EPI_ISL_684759
EPI_ISL_5917728
EPI_ISL_700041
EPI_ISL_5687709
EPI_ISL_3716425
EPI_ISL_515851
EPI_ISL_416580
EPI_ISL_690692
EPI_ISL_691720
EPI_ISL_648808
EPI_ISL_428347
EPI_ISL_648649
EPI_ISL_2877448
EPI_ISL_2835419
EPI_ISL_1301592
EPI_ISL_906066
EPI_ISL_699852
EPI_ISL_509342
EPI_ISL_491436
EPI_ISL_693211
EPI_ISL_685878
EPI_ISL_689899
EPI_ISL_479490
EPI_ISL_2894635
EPI_ISL_1111392
EPI_ISL_691843
EPI_ISL_654867
EPI_ISL_2779425
EPI_ISL_542228
EPI_ISL_684195
EPI_ISL_686770
EPI_ISL_684812
EPI_ISL_10397638
EPI_ISL_471158
EPI_ISL_735396
EPI_ISL_9580536
EPI_ISL_691272
EPI_ISL_1111223
EPI_ISL_684769
EPI_ISL_685643
EPI_ISL_811184
EPI_ISL_962570
EPI_ISL_1018207
EPI_ISL_527863
EPI_ISL_692483
EPI_ISL_686874
EPI_ISL_699695
EPI_ISL_654872
EPI_ISL_1018168
EPI_ISL_691309
EPI_ISL_2894812
EPI_ISL_450727
EPI_ISL_548967
EPI_ISL_1018189
EPI_ISL_560601
EPI_ISL_427322
EPI_ISL_2779470
EPI_ISL_648068
EPI_ISL_686037
EPI_ISL_688312
EPI_ISL_692493
EPI_ISL_648069
EPI_ISL_689678
EPI_ISL_445220
EPI_ISL_837724
EPI_ISL_5441443
EPI_ISL_493205
EPI_ISL_684204
EPI_ISL_451345
EPI_ISL_692719
EPI_ISL_512844
EPI_ISL_501193
EPI_ISL_452148
EPI_ISL_687441
EPI_ISL_459871
EPI_ISL_685734
EPI_ISL_1113040
EPI_ISL_2877330
EPI_ISL_1797571
EPI_ISL_688956
EPI_ISL_490103
EPI_ISL_455468
EPI_ISL_949252
EPI_ISL_648754
EPI_ISL_3470345
EPI_ISL_1063400
EPI_ISL_2791027
EPI_ISL_984242
EPI_ISL_443272
EPI_ISL_685034
EPI_ISL_685961
EPI_ISL_417187
EPI_ISL_495051
EPI_ISL_480010
EPI_ISL_690369
EPI_ISL_686079
EPI_ISL_837566
EPI_ISL_582624
EPI_ISL_691073
EPI_ISL_688538
EPI_ISL_443294
EPI_ISL_685743
EPI_ISL_1468432
EPI_ISL_684800
EPI_ISL_684309
EPI_ISL_687978
EPI_ISL_689963
EPI_ISL_498238
EPI_ISL_2894762
EPI_ISL_2710021
EPI_ISL_480217
EPI_ISL_542413
EPI_ISL_631736
EPI_ISL_685644
EPI_ISL_2835285
EPI_ISL_2894724
EPI_ISL_3138684
EPI_ISL_690096
EPI_ISL_685210
EPI_ISL_524719
EPI_ISL_9159637
EPI_ISL_685885
EPI_ISL_428358
EPI_ISL_689252
EPI_ISL_685910
EPI_ISL_459868
EPI_ISL_977488
EPI_ISL_2015123
EPI_ISL_685515
EPI_ISL_688736
EPI_ISL_515669
EPI_ISL_685496
EPI_ISL_2894799
EPI_ISL_690420
EPI_ISL_685423
EPI_ISL_10397641
EPI_ISL_684590
EPI_ISL_523969
EPI_ISL_477143
EPI_ISL_692063
EPI_ISL_941999
EPI_ISL_688204
EPI_ISL_1111424
EPI_ISL_688561
EPI_ISL_2894808
EPI_ISL_691028
EPI_ISL_686793
EPI_ISL_687019
EPI_ISL_837658
EPI_ISL_437739
EPI_ISL_500571
EPI_ISL_529728
EPI_ISL_691403
EPI_ISL_684247
EPI_ISL_685030
EPI_ISL_1502884
EPI_ISL_452357
EPI_ISL_5441470
EPI_ISL_691034
EPI_ISL_690731
EPI_ISL_541375
EPI_ISL_2894761
EPI_ISL_513034
EPI_ISL_689679
EPI_ISL_6289910
EPI_ISL_837624
EPI_ISL_509274
EPI_ISL_9159875
EPI_ISL_418222
EPI_ISL_691820
EPI_ISL_690487
EPI_ISL_689944
EPI_ISL_690640
EPI_ISL_735352
EPI_ISL_455466
EPI_ISL_569884
EPI_ISL_513089
EPI_ISL_692525
EPI_ISL_10957414
EPI_ISL_2894720
EPI_ISL_512941
EPI_ISL_492043
EPI_ISL_699798
EPI_ISL_699728
EPI_ISL_691852
EPI_ISL_699873
EPI_ISL_686746
EPI_ISL_427349
EPI_ISL_454560
EPI_ISL_3243112
EPI_ISL_685465
EPI_ISL_479937
EPI_ISL_486392
EPI_ISL_685818
EPI_ISL_507213
EPI_ISL_690550
EPI_ISL_1111232
EPI_ISL_583462
EPI_ISL_688955
EPI_ISL_699962
EPI_ISL_583443
EPI_ISL_735336
EPI_ISL_509323
EPI_ISL_482687
EPI_ISL_479938
EPI_ISL_436725
EPI_ISL_2713078
EPI_ISL_735433
EPI_ISL_690204
EPI_ISL_689675
EPI_ISL_5441479
EPI_ISL_687815
EPI_ISL_685206
EPI_ISL_684669
EPI_ISL_437299
EPI_ISL_690322
EPI_ISL_686098
EPI_ISL_691540
EPI_ISL_648646
EPI_ISL_468808
EPI_ISL_955142
EPI_ISL_475583
EPI_ISL_941134
EPI_ISL_5441373
EPI_ISL_528947
EPI_ISL_895846
EPI_ISL_684272
EPI_ISL_1434443
EPI_ISL_5917711
EPI_ISL_479963
EPI_ISL_684600
EPI_ISL_833152
EPI_ISL_6582800
EPI_ISL_2835353
EPI_ISL_735419
EPI_ISL_512906
EPI_ISL_603175
EPI_ISL_10989154
EPI_ISL_685755
EPI_ISL_691216
EPI_ISL_766037
EPI_ISL_486870
EPI_ISL_476562
EPI_ISL_430086
EPI_ISL_2791025
EPI_ISL_535413
EPI_ISL_480143
EPI_ISL_614398
EPI_ISL_463746
EPI_ISL_699786
EPI_ISL_583427
EPI_ISL_691943
EPI_ISL_684384
EPI_ISL_413594
EPI_ISL_613425
EPI_ISL_631596
EPI_ISL_528691
EPI_ISL_862632
EPI_ISL_2894778
EPI_ISL_691247
EPI_ISL_689212
EPI_ISL_515791
EPI_ISL_511895
EPI_ISL_480282
EPI_ISL_523500
EPI_ISL_685184
EPI_ISL_684680
EPI_ISL_515744
EPI_ISL_689117
EPI_ISL_687803
EPI_ISL_2894701
EPI_ISL_434366
EPI_ISL_2015133
EPI_ISL_692270
EPI_ISL_542225
EPI_ISL_529733
EPI_ISL_648085
EPI_ISL_455346
EPI_ISL_2304304
EPI_ISL_684954
EPI_ISL_560585
EPI_ISL_459918
EPI_ISL_2727893
EPI_ISL_687069
EPI_ISL_692015
EPI_ISL_2894703
EPI_ISL_447295
EPI_ISL_605804
EPI_ISL_2835387
EPI_ISL_1113011
EPI_ISL_528996
EPI_ISL_688940
EPI_ISL_690763
EPI_ISL_2791019
EPI_ISL_445080
EPI_ISL_455462
EPI_ISL_10657523
EPI_ISL_498084
EPI_ISL_454522
EPI_ISL_528712
EPI_ISL_688412
EPI_ISL_686374
EPI_ISL_515763
EPI_ISL_469019
EPI_ISL_688638
EPI_ISL_515942
EPI_ISL_956400
EPI_ISL_688744
EPI_ISL_690412
EPI_ISL_691175
EPI_ISL_444493
EPI_ISL_688930
EPI_ISL_691923
EPI_ISL_685452
EPI_ISL_1301718
EPI_ISL_6595992
EPI_ISL_522877
EPI_ISL_648749
EPI_ISL_684363
EPI_ISL_687509
EPI_ISL_942930
EPI_ISL_690276
EPI_ISL_691392
EPI_ISL_688843
EPI_ISL_689255
EPI_ISL_688904
EPI_ISL_3275385
EPI_ISL_2727891
EPI_ISL_2779446
EPI_ISL_513164
EPI_ISL_699700
EPI_ISL_862629
EPI_ISL_690898
EPI_ISL_688427
EPI_ISL_685965
EPI_ISL_430444
EPI_ISL_1502840
EPI_ISL_687799
EPI_ISL_685066
EPI_ISL_684912
EPI_ISL_691879
EPI_ISL_1018165
EPI_ISL_498088
EPI_ISL_586540
EPI_ISL_689162
EPI_ISL_2835331
EPI_ISL_524720
EPI_ISL_692344
EPI_ISL_513114
EPI_ISL_542230
EPI_ISL_889365
EPI_ISL_2958732
EPI_ISL_689797
EPI_ISL_691592
EPI_ISL_2877350
EPI_ISL_687628
EPI_ISL_648722
EPI_ISL_437735
EPI_ISL_684157
EPI_ISL_685634
EPI_ISL_480270
EPI_ISL_435282
EPI_ISL_688894
EPI_ISL_1255113
EPI_ISL_538453
EPI_ISL_837804
EPI_ISL_686981
EPI_ISL_3088351
EPI_ISL_690622
EPI_ISL_2710842
EPI_ISL_509265
EPI_ISL_538455
EPI_ISL_498159
EPI_ISL_692353
EPI_ISL_498554
EPI_ISL_692542
EPI_ISL_691020
EPI_ISL_475615
EPI_ISL_691906
EPI_ISL_416587
EPI_ISL_687510
EPI_ISL_2790826
EPI_ISL_684332
EPI_ISL_690950
EPI_ISL_542329
EPI_ISL_2285152
EPI_ISL_463744
EPI_ISL_1055789
EPI_ISL_689775
EPI_ISL_1111373
EPI_ISL_689106
EPI_ISL_684742
EPI_ISL_699907
EPI_ISL_542276
EPI_ISL_684661
EPI_ISL_509293
EPI_ISL_690836
EPI_ISL_692466
EPI_ISL_689032
EPI_ISL_1708506
EPI_ISL_941126
EPI_ISL_2779538
EPI_ISL_691681
EPI_ISL_685536
EPI_ISL_1111162
EPI_ISL_686624
EPI_ISL_613420
EPI_ISL_871979
EPI_ISL_691948
EPI_ISL_547580
EPI_ISL_480083
EPI_ISL_447794
EPI_ISL_1018214
EPI_ISL_2835279
EPI_ISL_688747
EPI_ISL_1018231
EPI_ISL_686680
EPI_ISL_583464
EPI_ISL_2692982
EPI_ISL_688305
EPI_ISL_689758
EPI_ISL_2081886
EPI_ISL_735273
EPI_ISL_876812
EPI_ISL_687005
EPI_ISL_689727
EPI_ISL_501188
EPI_ISL_692217
EPI_ISL_2693906
EPI_ISL_692142
EPI_ISL_685199
EPI_ISL_685267
EPI_ISL_688494
EPI_ISL_688586
EPI_ISL_475627
EPI_ISL_688433
EPI_ISL_1797590
EPI_ISL_512884
EPI_ISL_685166
EPI_ISL_684797
EPI_ISL_690438
EPI_ISL_542101
EPI_ISL_10657519
EPI_ISL_614269
EPI_ISL_509386
EPI_ISL_486850
EPI_ISL_691064
EPI_ISL_660110
EPI_ISL_483570
EPI_ISL_688429
EPI_ISL_468135
EPI_ISL_480254
EPI_ISL_700046
EPI_ISL_509390
EPI_ISL_688770
EPI_ISL_509244
EPI_ISL_578192
EPI_ISL_690097
EPI_ISL_677686
EPI_ISL_684999
EPI_ISL_699833
EPI_ISL_1255246
EPI_ISL_480141
EPI_ISL_420047
EPI_ISL_687566
EPI_ISL_5917673
EPI_ISL_689446
EPI_ISL_686143
EPI_ISL_689932
EPI_ISL_2835320
EPI_ISL_689712
EPI_ISL_4496545
EPI_ISL_1055770
EPI_ISL_636737
EPI_ISL_538458
EPI_ISL_686009
EPI_ISL_684311
EPI_ISL_512075
EPI_ISL_501228
EPI_ISL_501249
EPI_ISL_459875
EPI_ISL_516940
EPI_ISL_941979
EPI_ISL_685054
EPI_ISL_459921
EPI_ISL_3356319
EPI_ISL_1112980
EPI_ISL_2835363
EPI_ISL_1543934
EPI_ISL_691242
EPI_ISL_8311721
EPI_ISL_1301703
EPI_ISL_1301598
EPI_ISL_687374
EPI_ISL_542316
EPI_ISL_648654
EPI_ISL_691094
EPI_ISL_6316587
EPI_ISL_685715
EPI_ISL_690167
EPI_ISL_688855
EPI_ISL_699790
EPI_ISL_535451
EPI_ISL_837790
EPI_ISL_1111179
EPI_ISL_3332724
EPI_ISL_539807
EPI_ISL_515872
EPI_ISL_476493
EPI_ISL_463745
EPI_ISL_515873
EPI_ISL_692137
EPI_ISL_751365
EPI_ISL_6582809
EPI_ISL_686882
EPI_ISL_1859412
EPI_ISL_692107
EPI_ISL_687008
EPI_ISL_459867
EPI_ISL_691499
EPI_ISL_691538
EPI_ISL_872022
EPI_ISL_9509911
EPI_ISL_455718
EPI_ISL_692017
EPI_ISL_480016
EPI_ISL_689948
EPI_ISL_1111273
EPI_ISL_2791029
EPI_ISL_685171
EPI_ISL_1111115
EPI_ISL_685522
EPI_ISL_445216
EPI_ISL_686039
EPI_ISL_2790801
EPI_ISL_862633
EPI_ISL_417181
EPI_ISL_1018170
EPI_ISL_889360
EPI_ISL_677684
EPI_ISL_685541
EPI_ISL_684200
EPI_ISL_2350807
EPI_ISL_686637
EPI_ISL_684414
EPI_ISL_688271
EPI_ISL_480098
EPI_ISL_686144
EPI_ISL_631703
EPI_ISL_690448
EPI_ISL_443284
EPI_ISL_10957407
EPI_ISL_648670
EPI_ISL_1502833
EPI_ISL_5441526
EPI_ISL_2791030
EPI_ISL_684326
EPI_ISL_443260
EPI_ISL_420078
EPI_ISL_691530
EPI_ISL_648747
EPI_ISL_685151
EPI_ISL_837754
EPI_ISL_482726
EPI_ISL_614268
EPI_ISL_648270
EPI_ISL_5196772
EPI_ISL_593480
EPI_ISL_690817
EPI_ISL_686691
EPI_ISL_539806
EPI_ISL_483821
EPI_ISL_482760
EPI_ISL_515862
EPI_ISL_2791006
EPI_ISL_688877
EPI_ISL_2791012
EPI_ISL_688345
EPI_ISL_684728
EPI_ISL_2791023
EPI_ISL_692502
EPI_ISL_1533077
EPI_ISL_687036
EPI_ISL_692422
EPI_ISL_690131
EPI_ISL_688072
EPI_ISL_684386
EPI_ISL_691410
EPI_ISL_837655
EPI_ISL_513009
EPI_ISL_574614
EPI_ISL_687468
EPI_ISL_2015141
EPI_ISL_447615
EPI_ISL_476516
EPI_ISL_689663
EPI_ISL_2694589
EPI_ISL_685259
EPI_ISL_2015111
EPI_ISL_689536
EPI_ISL_2894695
EPI_ISL_513235
EPI_ISL_412982
EPI_ISL_538464
EPI_ISL_691027
EPI_ISL_479804
EPI_ISL_684454
EPI_ISL_690363
EPI_ISL_479891
EPI_ISL_2791010
EPI_ISL_833503
EPI_ISL_515831
EPI_ISL_876813
EPI_ISL_687405
EPI_ISL_515789
EPI_ISL_459919
EPI_ISL_685284
EPI_ISL_512904
EPI_ISL_690317
EPI_ISL_684778
EPI_ISL_688518
EPI_ISL_526227
EPI_ISL_547573
EPI_ISL_686679
EPI_ISL_766048
EPI_ISL_690505
EPI_ISL_2894641
EPI_ISL_479886
EPI_ISL_528703
EPI_ISL_541003
EPI_ISL_687758
EPI_ISL_1018237
EPI_ISL_776757
EPI_ISL_542343
EPI_ISL_486819
EPI_ISL_482877
EPI_ISL_512963
EPI_ISL_684764
EPI_ISL_691390
EPI_ISL_6591001
EPI_ISL_603174
EPI_ISL_792111
EPI_ISL_437496
EPI_ISL_699915
EPI_ISL_850509
EPI_ISL_692365
EPI_ISL_700112
EPI_ISL_677678
EPI_ISL_1301701
EPI_ISL_483850
EPI_ISL_688768
EPI_ISL_691187
EPI_ISL_2015135
EPI_ISL_8725406
EPI_ISL_690953
EPI_ISL_422410
EPI_ISL_837629
EPI_ISL_684466
EPI_ISL_467034
EPI_ISL_2835356
EPI_ISL_1111205
EPI_ISL_1859632
EPI_ISL_684920
EPI_ISL_688982
EPI_ISL_690176
EPI_ISL_648612
EPI_ISL_688150
EPI_ISL_688847
EPI_ISL_687882
EPI_ISL_2894772
EPI_ISL_513036
EPI_ISL_515804
EPI_ISL_430100
EPI_ISL_454606
EPI_ISL_688112
EPI_ISL_691895
EPI_ISL_578189
EPI_ISL_495068
EPI_ISL_3088345
EPI_ISL_516764
EPI_ISL_751401
EPI_ISL_1416192
EPI_ISL_691949
EPI_ISL_1040850
EPI_ISL_501201
EPI_ISL_689200
EPI_ISL_7780451
EPI_ISL_5441704
EPI_ISL_689554
EPI_ISL_837676
EPI_ISL_480092
EPI_ISL_648685
EPI_ISL_596451
EPI_ISL_687310
EPI_ISL_515773
EPI_ISL_5143047
EPI_ISL_566080
EPI_ISL_454540
EPI_ISL_691872
EPI_ISL_5736657
EPI_ISL_691205
EPI_ISL_430070
EPI_ISL_596454
EPI_ISL_458087
EPI_ISL_2710867
EPI_ISL_512959
EPI_ISL_689414
EPI_ISL_687791
EPI_ISL_534339
EPI_ISL_690806
EPI_ISL_1259400
EPI_ISL_430722
EPI_ISL_689569
EPI_ISL_518045
EPI_ISL_582625
EPI_ISL_691992
EPI_ISL_513146
EPI_ISL_515701
EPI_ISL_2877477
EPI_ISL_538447
EPI_ISL_534338
EPI_ISL_690015
EPI_ISL_692259
EPI_ISL_687403
EPI_ISL_692333
EPI_ISL_687654
EPI_ISL_735266
EPI_ISL_687006
EPI_ISL_513144
EPI_ISL_437197
EPI_ISL_691840
EPI_ISL_452354
EPI_ISL_1626506
EPI_ISL_684634
EPI_ISL_482583
EPI_ISL_452193
EPI_ISL_542372
EPI_ISL_686913
EPI_ISL_5736663
EPI_ISL_690740
EPI_ISL_691871
EPI_ISL_648777
EPI_ISL_685090
EPI_ISL_1289445
EPI_ISL_509355
EPI_ISL_524763
EPI_ISL_1301651
EPI_ISL_10657514
EPI_ISL_689567
EPI_ISL_417193
EPI_ISL_648648
EPI_ISL_687438
EPI_ISL_428365
EPI_ISL_5196745
EPI_ISL_10657520
EPI_ISL_692081
EPI_ISL_1795043
EPI_ISL_686438
EPI_ISL_477194
EPI_ISL_5441464
EPI_ISL_487318
EPI_ISL_2877442
EPI_ISL_469046
EPI_ISL_538456
EPI_ISL_689393
EPI_ISL_686153
EPI_ISL_691929
EPI_ISL_688503
EPI_ISL_837663
EPI_ISL_685591
EPI_ISL_6595989
EPI_ISL_421190
EPI_ISL_956270
EPI_ISL_1301687
EPI_ISL_631755
EPI_ISL_685036
EPI_ISL_690970
EPI_ISL_692674
EPI_ISL_1007666
EPI_ISL_1797563
EPI_ISL_732531
EPI_ISL_856695
EPI_ISL_687071
EPI_ISL_684650
EPI_ISL_515653
EPI_ISL_2710815
EPI_ISL_689807
EPI_ISL_688785
EPI_ISL_684505
EPI_ISL_471581
EPI_ISL_2894705
EPI_ISL_535483
EPI_ISL_684861
EPI_ISL_2835470
EPI_ISL_450243
EPI_ISL_648048
EPI_ISL_436107
EPI_ISL_2710852
EPI_ISL_692489
EPI_ISL_722857
EPI_ISL_686064
EPI_ISL_498064
EPI_ISL_414629
EPI_ISL_498563
EPI_ISL_955245
EPI_ISL_1301594
EPI_ISL_481240
EPI_ISL_944638
EPI_ISL_515592
EPI_ISL_690299
EPI_ISL_687113
EPI_ISL_417185
EPI_ISL_788938
EPI_ISL_1069206
EPI_ISL_688871
EPI_ISL_685436
EPI_ISL_515710
EPI_ISL_690151
EPI_ISL_524766
EPI_ISL_985172
EPI_ISL_451329
EPI_ISL_689802
EPI_ISL_685979
EPI_ISL_512930
EPI_ISL_685969
EPI_ISL_5917732
EPI_ISL_691468
EPI_ISL_631774
EPI_ISL_498087
EPI_ISL_687580
EPI_ISL_529731
EPI_ISL_2835354
EPI_ISL_735342
EPI_ISL_514135
EPI_ISL_776755
EPI_ISL_685991
EPI_ISL_686392
EPI_ISL_692026
EPI_ISL_687923
EPI_ISL_539509
EPI_ISL_542210
EPI_ISL_690892
EPI_ISL_517997
EPI_ISL_690270
EPI_ISL_509284
EPI_ISL_687874
EPI_ISL_437471
EPI_ISL_687282
EPI_ISL_6316667
EPI_ISL_480277
EPI_ISL_479896
EPI_ISL_11229180
EPI_ISL_691030
EPI_ISL_684587
EPI_ISL_686921
EPI_ISL_539543
EPI_ISL_691218
EPI_ISL_940933
EPI_ISL_692613
EPI_ISL_684619
EPI_ISL_1424060
EPI_ISL_685605
EPI_ISL_691429
EPI_ISL_515952
EPI_ISL_2835456
EPI_ISL_437199
EPI_ISL_853820
EPI_ISL_691232
EPI_ISL_689412
EPI_ISL_688812
EPI_ISL_605812
EPI_ISL_535424
EPI_ISL_443264
EPI_ISL_1181479
EPI_ISL_690744
EPI_ISL_2894769
EPI_ISL_687485
EPI_ISL_690671
EPI_ISL_788944
EPI_ISL_684891
EPI_ISL_1859592
EPI_ISL_684663
EPI_ISL_688317
EPI_ISL_691427
EPI_ISL_479912
EPI_ISL_956401
EPI_ISL_479907
EPI_ISL_535472
EPI_ISL_685001
EPI_ISL_2835312
EPI_ISL_685925
EPI_ISL_686147
EPI_ISL_1404140
EPI_ISL_2015105
EPI_ISL_688852
EPI_ISL_690820
EPI_ISL_542114
EPI_ISL_685971
EPI_ISL_689736
EPI_ISL_451359
EPI_ISL_686704
EPI_ISL_2877355
EPI_ISL_10957447
EPI_ISL_480130
EPI_ISL_436716
EPI_ISL_688478
EPI_ISL_469043
EPI_ISL_686105
EPI_ISL_718139
EPI_ISL_689912
EPI_ISL_691124
EPI_ISL_1112977
EPI_ISL_1039249
EPI_ISL_447804
EPI_ISL_688708
EPI_ISL_686896
EPI_ISL_837694
EPI_ISL_1111099
EPI_ISL_1069193
EPI_ISL_2877307
EPI_ISL_687583
EPI_ISL_416470
EPI_ISL_539519
EPI_ISL_648714
EPI_ISL_1111271
EPI_ISL_479895
EPI_ISL_688895
EPI_ISL_631770
EPI_ISL_2835460
EPI_ISL_515724
EPI_ISL_542354
EPI_ISL_475678
EPI_ISL_535415
EPI_ISL_515876
EPI_ISL_684841
EPI_ISL_1069199
EPI_ISL_586528
EPI_ISL_5917708
EPI_ISL_471417
EPI_ISL_419226
EPI_ISL_2860775
EPI_ISL_1111262
EPI_ISL_685361
EPI_ISL_518016
EPI_ISL_691084
EPI_ISL_447755
EPI_ISL_6603669
EPI_ISL_685003
EPI_ISL_687857
EPI_ISL_538442
EPI_ISL_524715
EPI_ISL_447044
EPI_ISL_2693672
EPI_ISL_687891
EPI_ISL_4251935
EPI_ISL_416994
EPI_ISL_691834
EPI_ISL_685807
EPI_ISL_1626486
EPI_ISL_496555
EPI_ISL_482673
EPI_ISL_684559
EPI_ISL_514609
EPI_ISL_685826
EPI_ISL_1040848
EPI_ISL_687440
EPI_ISL_631761
EPI_ISL_691287
EPI_ISL_452347
EPI_ISL_2790811
EPI_ISL_1018137
EPI_ISL_513028
EPI_ISL_2894793
EPI_ISL_419224
EPI_ISL_693246
EPI_ISL_437465
EPI_ISL_1502826
EPI_ISL_751381
EPI_ISL_538467
EPI_ISL_692690
EPI_ISL_491439
EPI_ISL_11229656
EPI_ISL_862650
EPI_ISL_3716410
EPI_ISL_515972
EPI_ISL_1112999
EPI_ISL_1404142
EPI_ISL_535507
EPI_ISL_437191
EPI_ISL_686932
EPI_ISL_515703
EPI_ISL_451386
EPI_ISL_690678
EPI_ISL_475027
EPI_ISL_461491
EPI_ISL_699732
EPI_ISL_583898
EPI_ISL_496537
EPI_ISL_685448
EPI_ISL_515782
EPI_ISL_689236
EPI_ISL_482683
EPI_ISL_687784
EPI_ISL_482580
EPI_ISL_690592
EPI_ISL_475652
EPI_ISL_684381
EPI_ISL_685939
EPI_ISL_444476
EPI_ISL_687423
EPI_ISL_691470
EPI_ISL_586542
EPI_ISL_480139
EPI_ISL_475610
EPI_ISL_1752476
EPI_ISL_691228
EPI_ISL_2835477
EPI_ISL_479943
EPI_ISL_684664
EPI_ISL_691274
EPI_ISL_692491
EPI_ISL_692442
EPI_ISL_691586
EPI_ISL_6633777
EPI_ISL_416502
EPI_ISL_766040
EPI_ISL_688832
EPI_ISL_515548
EPI_ISL_735403
EPI_ISL_2835318
EPI_ISL_541970
EPI_ISL_513236
EPI_ISL_685414
EPI_ISL_2877457
EPI_ISL_684534
EPI_ISL_689128
EPI_ISL_685560
EPI_ISL_526949
EPI_ISL_788971
EPI_ISL_688720
EPI_ISL_516981
EPI_ISL_529763
EPI_ISL_459955
EPI_ISL_689271
EPI_ISL_689168
EPI_ISL_692580
EPI_ISL_687432
EPI_ISL_692524
EPI_ISL_690951
EPI_ISL_688195
EPI_ISL_685116
EPI_ISL_690580
EPI_ISL_691215
EPI_ISL_476880
EPI_ISL_417880
EPI_ISL_687924
EPI_ISL_685814
EPI_ISL_513535
EPI_ISL_1301732
EPI_ISL_685295
EPI_ISL_529764
EPI_ISL_542223
EPI_ISL_685860
EPI_ISL_689210
EPI_ISL_685888
EPI_ISL_479823
EPI_ISL_686773
EPI_ISL_686880
EPI_ISL_1018155
EPI_ISL_688867
EPI_ISL_682273
EPI_ISL_475614
EPI_ISL_8311737
EPI_ISL_493346
EPI_ISL_2894646
EPI_ISL_684460
EPI_ISL_691395
EPI_ISL_684246
EPI_ISL_648721
EPI_ISL_491985
EPI_ISL_452207
EPI_ISL_542347
EPI_ISL_648671
EPI_ISL_692560
EPI_ISL_452351
EPI_ISL_516982
EPI_ISL_479908
EPI_ISL_941966
EPI_ISL_586544
EPI_ISL_2835309
EPI_ISL_903344
EPI_ISL_692409
EPI_ISL_482765
EPI_ISL_852580
EPI_ISL_1500151
EPI_ISL_862648
EPI_ISL_447740
EPI_ISL_685964
EPI_ISL_684749
EPI_ISL_420080
EPI_ISL_515570
EPI_ISL_10957402
EPI_ISL_418651
EPI_ISL_692323
EPI_ISL_515817
EPI_ISL_690062
EPI_ISL_691277
EPI_ISL_700050
EPI_ISL_526229
EPI_ISL_538471
EPI_ISL_687114
EPI_ISL_685627
EPI_ISL_687731
EPI_ISL_434547
EPI_ISL_542285
EPI_ISL_648111
EPI_ISL_689865
EPI_ISL_684760
EPI_ISL_751347
EPI_ISL_1301625
EPI_ISL_699845
EPI_ISL_690582
EPI_ISL_1500086
EPI_ISL_498123
EPI_ISL_513156
EPI_ISL_759962
EPI_ISL_586531
EPI_ISL_833495
EPI_ISL_1040042
EPI_ISL_690847
EPI_ISL_690828
EPI_ISL_480124
EPI_ISL_687843
EPI_ISL_459872
EPI_ISL_691210
EPI_ISL_688424
EPI_ISL_700057
EPI_ISL_542392
EPI_ISL_522980
EPI_ISL_529016
EPI_ISL_1626518
EPI_ISL_479512
EPI_ISL_528929
EPI_ISL_648742
EPI_ISL_480133
EPI_ISL_690432
EPI_ISL_498250
EPI_ISL_513166
EPI_ISL_689914
EPI_ISL_691809
EPI_ISL_2779502
EPI_ISL_458094
EPI_ISL_684282
EPI_ISL_534323
EPI_ISL_648217
EPI_ISL_443277
EPI_ISL_452342
EPI_ISL_513081
EPI_ISL_685555
EPI_ISL_455330
EPI_ISL_479885
EPI_ISL_416576
EPI_ISL_418241
EPI_ISL_735265
EPI_ISL_648818
EPI_ISL_483566
EPI_ISL_539568
EPI_ISL_687632
EPI_ISL_686433
EPI_ISL_686090
EPI_ISL_513230
EPI_ISL_2835478
EPI_ISL_687067
EPI_ISL_837721
EPI_ISL_8311751
EPI_ISL_2710861
EPI_ISL_468140
EPI_ISL_512988
EPI_ISL_447296
EPI_ISL_684780
EPI_ISL_692238
EPI_ISL_686123
EPI_ISL_943577
EPI_ISL_688796
EPI_ISL_699725
EPI_ISL_691866
EPI_ISL_690216
EPI_ISL_447543
EPI_ISL_692565
EPI_ISL_5441428
EPI_ISL_526219
EPI_ISL_692594
EPI_ISL_1502881
EPI_ISL_2790815
EPI_ISL_451303
EPI_ISL_685139
EPI_ISL_690667
EPI_ISL_685830
EPI_ISL_434375
EPI_ISL_871985
EPI_ISL_685370
EPI_ISL_687491
EPI_ISL_684166
EPI_ISL_1029963
EPI_ISL_540995
EPI_ISL_560611
EPI_ISL_417188
EPI_ISL_468144
EPI_ISL_2502025
EPI_ISL_2894718
EPI_ISL_2382422
EPI_ISL_735429
EPI_ISL_5917664
EPI_ISL_2894655
EPI_ISL_430738
EPI_ISL_4496569
EPI_ISL_872026
EPI_ISL_495447
EPI_ISL_501185
EPI_ISL_686389
EPI_ISL_686908
EPI_ISL_603024
EPI_ISL_687104
EPI_ISL_2502637
EPI_ISL_2835404
EPI_ISL_692027
EPI_ISL_699964
EPI_ISL_684627
EPI_ISL_685782
EPI_ISL_2696940
EPI_ISL_3664351
EPI_ISL_689977
EPI_ISL_684813
EPI_ISL_686640
EPI_ISL_475578
EPI_ISL_699906
EPI_ISL_688314
EPI_ISL_516974
EPI_ISL_11172653
EPI_ISL_416029
EPI_ISL_1098839
EPI_ISL_690734
EPI_ISL_5142970
EPI_ISL_1301731
EPI_ISL_735318
EPI_ISL_688077
EPI_ISL_2877312
EPI_ISL_524758
EPI_ISL_648108
EPI_ISL_1018147
EPI_ISL_1502832
EPI_ISL_459936
EPI_ISL_480179
EPI_ISL_738243
EPI_ISL_512935
EPI_ISL_5917690
EPI_ISL_692329
EPI_ISL_685075
EPI_ISL_691350
EPI_ISL_941121
EPI_ISL_691782
EPI_ISL_476514
EPI_ISL_416606
EPI_ISL_6833727
EPI_ISL_681703
EPI_ISL_492011
EPI_ISL_509313
EPI_ISL_513574
EPI_ISL_5917736
EPI_ISL_685652
EPI_ISL_685087
EPI_ISL_687016
EPI_ISL_437495
EPI_ISL_516980
EPI_ISL_524467
EPI_ISL_692092
EPI_ISL_8311717
EPI_ISL_2894662
EPI_ISL_690994
EPI_ISL_2484147
EPI_ISL_689246
EPI_ISL_837793
EPI_ISL_685348
EPI_ISL_2877345
EPI_ISL_861648
EPI_ISL_435045
EPI_ISL_687314
EPI_ISL_631603
EPI_ISL_684637
EPI_ISL_3275382
EPI_ISL_447756
EPI_ISL_1532302
EPI_ISL_699802
EPI_ISL_691939
EPI_ISL_525676
EPI_ISL_837726
EPI_ISL_1112990
EPI_ISL_535547
EPI_ISL_1859669
EPI_ISL_689756
EPI_ISL_804956
EPI_ISL_685405
EPI_ISL_2835432
EPI_ISL_560582
EPI_ISL_691182
EPI_ISL_686619
EPI_ISL_690349
EPI_ISL_691996
EPI_ISL_684428
EPI_ISL_631720
EPI_ISL_452139
EPI_ISL_941138
EPI_ISL_5917703
EPI_ISL_513177
EPI_ISL_2835449
EPI_ISL_684723
EPI_ISL_851049
EPI_ISL_691753
EPI_ISL_692203
EPI_ISL_689748
EPI_ISL_476888
EPI_ISL_515884
EPI_ISL_691245
EPI_ISL_451384
EPI_ISL_509242
EPI_ISL_2958722
EPI_ISL_480283
EPI_ISL_10957377
EPI_ISL_685375
EPI_ISL_684793
EPI_ISL_542173
EPI_ISL_560612
EPI_ISL_542370
EPI_ISL_480113
EPI_ISL_690041
EPI_ISL_1018255
EPI_ISL_685527
EPI_ISL_475700
EPI_ISL_699838
EPI_ISL_529730
EPI_ISL_685574
EPI_ISL_685182
EPI_ISL_2877314
EPI_ISL_690067
EPI_ISL_480000
EPI_ISL_735335
EPI_ISL_685024
EPI_ISL_691224
EPI_ISL_542389
EPI_ISL_1018273
EPI_ISL_689565
EPI_ISL_5441475
EPI_ISL_691997
EPI_ISL_692581
EPI_ISL_699751
EPI_ISL_525469
EPI_ISL_2835443
EPI_ISL_526226
EPI_ISL_903343
EPI_ISL_684597
EPI_ISL_2307338
EPI_ISL_454500
EPI_ISL_1111206
EPI_ISL_685406
EPI_ISL_515833
EPI_ISL_526963
EPI_ISL_686118
EPI_ISL_515752
EPI_ISL_689634
EPI_ISL_684826
EPI_ISL_690122
EPI_ISL_687068
EPI_ISL_687804
EPI_ISL_515947
EPI_ISL_3716460
EPI_ISL_686109
EPI_ISL_495432
EPI_ISL_689979
EPI_ISL_688840
EPI_ISL_436952
EPI_ISL_605799
EPI_ISL_437466
EPI_ISL_528706
EPI_ISL_524727
EPI_ISL_2779525
EPI_ISL_1797598
EPI_ISL_480067
EPI_ISL_515573
EPI_ISL_684417
EPI_ISL_568686
EPI_ISL_437198
EPI_ISL_516805
EPI_ISL_685999
EPI_ISL_889390
EPI_ISL_686635
EPI_ISL_687719
EPI_ISL_6316805
EPI_ISL_574611
EPI_ISL_691162
EPI_ISL_687306
EPI_ISL_684796
EPI_ISL_512889
EPI_ISL_1018148
EPI_ISL_688553
EPI_ISL_482684
EPI_ISL_689846
EPI_ISL_498157
EPI_ISL_578195
EPI_ISL_515778
EPI_ISL_542288
EPI_ISL_684331
EPI_ISL_689079
EPI_ISL_2790832
EPI_ISL_10397645
EPI_ISL_6582785
EPI_ISL_475609
EPI_ISL_648798
EPI_ISL_692414
EPI_ISL_2835468
EPI_ISL_430104
EPI_ISL_583447
EPI_ISL_511893
EPI_ISL_691582
EPI_ISL_690111
EPI_ISL_692710
EPI_ISL_688336
EPI_ISL_512908
EPI_ISL_688472
EPI_ISL_603166
EPI_ISL_5196768
EPI_ISL_689953
EPI_ISL_1113013
EPI_ISL_687057
EPI_ISL_6316577
EPI_ISL_690567
EPI_ISL_691086
EPI_ISL_422409
EPI_ISL_688803
EPI_ISL_690241
EPI_ISL_685140
EPI_ISL_691225
EPI_ISL_691051
EPI_ISL_430075
EPI_ISL_10989161
EPI_ISL_518002
EPI_ISL_515600
EPI_ISL_514608
EPI_ISL_691457
EPI_ISL_687179
EPI_ISL_527870
EPI_ISL_1181532
EPI_ISL_518013
EPI_ISL_428856
EPI_ISL_475639
EPI_ISL_526950
EPI_ISL_518004
EPI_ISL_687275
EPI_ISL_692001
EPI_ISL_686419
EPI_ISL_700125
EPI_ISL_515563
EPI_ISL_475048
EPI_ISL_437736
EPI_ISL_412459
EPI_ISL_480218
EPI_ISL_515604
EPI_ISL_691443
EPI_ISL_686031
EPI_ISL_487433
EPI_ISL_2835348
EPI_ISL_689704
EPI_ISL_700006
EPI_ISL_583449
EPI_ISL_5934909
EPI_ISL_685303
EPI_ISL_690975
EPI_ISL_1111377
EPI_ISL_735316
EPI_ISL_457705
EPI_ISL_10397650
EPI_ISL_690370
EPI_ISL_430443
EPI_ISL_689444
EPI_ISL_2835446
EPI_ISL_4417493
EPI_ISL_534311
EPI_ISL_690331
EPI_ISL_467300
EPI_ISL_686193
EPI_ISL_1502820
EPI_ISL_414631
EPI_ISL_685589
EPI_ISL_688076
EPI_ISL_689413
EPI_ISL_603147
EPI_ISL_687582
EPI_ISL_684531
EPI_ISL_495078
EPI_ISL_5917744
EPI_ISL_451365
EPI_ISL_690710
EPI_ISL_688912
EPI_ISL_529760
EPI_ISL_437696
EPI_ISL_454558
EPI_ISL_735313
EPI_ISL_451656
EPI_ISL_623130
EPI_ISL_648066
EPI_ISL_6582811
EPI_ISL_5687715
EPI_ISL_513553
EPI_ISL_699730
EPI_ISL_471547
EPI_ISL_5918339
EPI_ISL_837716
EPI_ISL_450343
EPI_ISL_2835424
EPI_ISL_523956
EPI_ISL_685223
EPI_ISL_691825
EPI_ISL_487329
EPI_ISL_708840
EPI_ISL_688075
EPI_ISL_515607
EPI_ISL_862838
EPI_ISL_699878
EPI_ISL_699733
EPI_ISL_469018
EPI_ISL_539496
EPI_ISL_684424
EPI_ISL_861636
EPI_ISL_574591
EPI_ISL_692497
EPI_ISL_684368
EPI_ISL_576274
EPI_ISL_10397643
EPI_ISL_687842
EPI_ISL_837708
EPI_ISL_1301700
EPI_ISL_685035
EPI_ISL_691289
EPI_ISL_837662
EPI_ISL_535519
EPI_ISL_542217
EPI_ISL_690090
EPI_ISL_690501
EPI_ISL_480180
EPI_ISL_689225
EPI_ISL_5441427
EPI_ISL_691357
EPI_ISL_692099
EPI_ISL_692139
EPI_ISL_699822
EPI_ISL_560599
EPI_ISL_434535
EPI_ISL_686003
EPI_ISL_685613
EPI_ISL_862868
EPI_ISL_444475
EPI_ISL_688292
EPI_ISL_690993
EPI_ISL_419664
EPI_ISL_690727
EPI_ISL_687862
EPI_ISL_547577
EPI_ISL_542341
EPI_ISL_515597
EPI_ISL_692508
EPI_ISL_501169
EPI_ISL_2835343
EPI_ISL_690182
EPI_ISL_418206
EPI_ISL_603025
EPI_ISL_495448
EPI_ISL_688550
EPI_ISL_2791032
EPI_ISL_8311731
EPI_ISL_688571
EPI_ISL_2254725
EPI_ISL_941998
EPI_ISL_416501
EPI_ISL_2894675
EPI_ISL_685110
EPI_ISL_685565
EPI_ISL_498249
EPI_ISL_1111255
EPI_ISL_735284
EPI_ISL_689525
EPI_ISL_688307
EPI_ISL_436412
EPI_ISL_692256
EPI_ISL_686905
EPI_ISL_482705
EPI_ISL_691466
EPI_ISL_2790002
EPI_ISL_689813
EPI_ISL_691446
EPI_ISL_528738
EPI_ISL_751382
EPI_ISL_688302
EPI_ISL_515784
EPI_ISL_686695
EPI_ISL_437477
EPI_ISL_684397
EPI_ISL_515749
EPI_ISL_513062
EPI_ISL_1113033
EPI_ISL_586550
EPI_ISL_461483
EPI_ISL_513056
EPI_ISL_700103
EPI_ISL_467036
EPI_ISL_689566
EPI_ISL_684856
EPI_ISL_2710841
EPI_ISL_437731
EPI_ISL_685779
EPI_ISL_5687725
EPI_ISL_525685
EPI_ISL_536411
EPI_ISL_692398
EPI_ISL_685157
EPI_ISL_685127
EPI_ISL_586560
EPI_ISL_685700
EPI_ISL_1255244
EPI_ISL_684677
EPI_ISL_686926
EPI_ISL_513542
EPI_ISL_690436
EPI_ISL_690614
EPI_ISL_686866
EPI_ISL_1081196
EPI_ISL_430730
EPI_ISL_9509912
EPI_ISL_788953
EPI_ISL_685439
EPI_ISL_689452
EPI_ISL_2350793
EPI_ISL_539809
EPI_ISL_690797
EPI_ISL_1301722
EPI_ISL_467051
EPI_ISL_977483
EPI_ISL_684647
EPI_ISL_735309
EPI_ISL_451307
EPI_ISL_690065
EPI_ISL_477183
EPI_ISL_476022
EPI_ISL_413522
EPI_ISL_412975
EPI_ISL_690544
EPI_ISL_685913
EPI_ISL_3023833
EPI_ISL_692315
EPI_ISL_687270
EPI_ISL_692232
EPI_ISL_583494
EPI_ISL_500561
EPI_ISL_685857
EPI_ISL_688666
EPI_ISL_837748
EPI_ISL_688512
EPI_ISL_2710883
EPI_ISL_686686
EPI_ISL_2835367
EPI_ISL_685990
EPI_ISL_10397644
EPI_ISL_688291
EPI_ISL_518011
EPI_ISL_1018216
EPI_ISL_689815
EPI_ISL_686875
EPI_ISL_691344
EPI_ISL_11172672
EPI_ISL_8725400
EPI_ISL_684445
EPI_ISL_688649
EPI_ISL_475633
EPI_ISL_686368
EPI_ISL_690119
EPI_ISL_693199
EPI_ISL_837749
EPI_ISL_1165082
EPI_ISL_2835361
EPI_ISL_509373
EPI_ISL_692640
EPI_ISL_862642
EPI_ISL_437493
EPI_ISL_691031
EPI_ISL_467044
EPI_ISL_542159
EPI_ISL_516938
EPI_ISL_688376
EPI_ISL_452364
EPI_ISL_804951
EPI_ISL_479618
EPI_ISL_689962
EPI_ISL_475654
EPI_ISL_2502643
EPI_ISL_2502635
EPI_ISL_685403
EPI_ISL_2835330
EPI_ISL_475630
EPI_ISL_1301648
EPI_ISL_1111369
EPI_ISL_1111248
EPI_ISL_735270
EPI_ISL_871974
EPI_ISL_689333
EPI_ISL_9159859
EPI_ISL_1029960
EPI_ISL_528692
EPI_ISL_516934
EPI_ISL_574598
EPI_ISL_513068
EPI_ISL_6633735
EPI_ISL_443263
EPI_ISL_837689
EPI_ISL_10957411
EPI_ISL_648637
EPI_ISL_690604
EPI_ISL_2877484
EPI_ISL_485708
EPI_ISL_1029973
EPI_ISL_5917713
EPI_ISL_1018172
EPI_ISL_631689
EPI_ISL_700038
EPI_ISL_684665
EPI_ISL_732535
EPI_ISL_700127
EPI_ISL_1301674
EPI_ISL_483862
EPI_ISL_692447
EPI_ISL_751408
EPI_ISL_483841
EPI_ISL_479977
EPI_ISL_529962
EPI_ISL_1121327
EPI_ISL_692129
EPI_ISL_788963
EPI_ISL_692657
EPI_ISL_688269
EPI_ISL_450250
EPI_ISL_1111122
EPI_ISL_560622
EPI_ISL_685120
EPI_ISL_413213
EPI_ISL_689954
EPI_ISL_455024
EPI_ISL_421503
EPI_ISL_419306
EPI_ISL_654869
EPI_ISL_1289438
EPI_ISL_437453
EPI_ISL_468320
EPI_ISL_451659
EPI_ISL_689276
EPI_ISL_690703
EPI_ISL_526238
EPI_ISL_689996
EPI_ISL_501191
EPI_ISL_455469
EPI_ISL_1111117
EPI_ISL_1111090
EPI_ISL_2484215
EPI_ISL_475585
EPI_ISL_483573
EPI_ISL_689989
EPI_ISL_542242
EPI_ISL_684516
EPI_ISL_688093
EPI_ISL_515842
EPI_ISL_687734
EPI_ISL_5687704
EPI_ISL_677682
EPI_ISL_685269
EPI_ISL_690508
EPI_ISL_479551
EPI_ISL_692684
EPI_ISL_482688
EPI_ISL_689356
EPI_ISL_691721
EPI_ISL_690624
EPI_ISL_461482
EPI_ISL_538481
EPI_ISL_691391
EPI_ISL_685097
EPI_ISL_684292
EPI_ISL_498104
EPI_ISL_685088
EPI_ISL_2894743
EPI_ISL_2710858
EPI_ISL_1469668
EPI_ISL_699861
EPI_ISL_471545
EPI_ISL_458106
EPI_ISL_512878
EPI_ISL_412983
EPI_ISL_452338
EPI_ISL_5687723
EPI_ISL_691607
EPI_ISL_684892
EPI_ISL_509258
EPI_ISL_687788
EPI_ISL_542231
EPI_ISL_2710854
EPI_ISL_498153
EPI_ISL_689321
EPI_ISL_560587
EPI_ISL_684589
EPI_ISL_684918
EPI_ISL_689723
EPI_ISL_700031
EPI_ISL_454513
EPI_ISL_479547
EPI_ISL_689239
EPI_ISL_1018134
EPI_ISL_684271
EPI_ISL_692229
EPI_ISL_941985
EPI_ISL_691777
EPI_ISL_418991
EPI_ISL_443309
EPI_ISL_514435
EPI_ISL_2015118
EPI_ISL_443283
EPI_ISL_691409
EPI_ISL_691912
EPI_ISL_1001059
EPI_ISL_687629
EPI_ISL_2015101
EPI_ISL_735339
EPI_ISL_688593
EPI_ISL_9159590
EPI_ISL_735304
EPI_ISL_699806
EPI_ISL_776762
EPI_ISL_455312
EPI_ISL_687487
EPI_ISL_700059
EPI_ISL_684616
EPI_ISL_735326
EPI_ISL_735302
EPI_ISL_1495053
EPI_ISL_699897
EPI_ISL_804962
EPI_ISL_500551
EPI_ISL_688555
EPI_ISL_684938
EPI_ISL_648807
EPI_ISL_480789
EPI_ISL_691552
EPI_ISL_689331
EPI_ISL_613456
EPI_ISL_687858
EPI_ISL_837709
EPI_ISL_513107
EPI_ISL_2502633
EPI_ISL_686666
EPI_ISL_416885
EPI_ISL_515857
EPI_ISL_479505
EPI_ISL_684737
EPI_ISL_735311
EPI_ISL_686152
EPI_ISL_699826
EPI_ISL_1181363
EPI_ISL_516755
EPI_ISL_648775
EPI_ISL_454542
EPI_ISL_849662
EPI_ISL_962535
EPI_ISL_1301556
EPI_ISL_471544
EPI_ISL_512981
EPI_ISL_690033
EPI_ISL_468315
EPI_ISL_686990
EPI_ISL_512945
EPI_ISL_861629
EPI_ISL_1301711
EPI_ISL_685089
EPI_ISL_495035
EPI_ISL_684700
EPI_ISL_476494
EPI_ISL_443308
EPI_ISL_691710
EPI_ISL_479541
EPI_ISL_2710821
EPI_ISL_515961
EPI_ISL_691104
EPI_ISL_685119
EPI_ISL_458116
EPI_ISL_6289939
EPI_ISL_428670
EPI_ISL_687062
EPI_ISL_699863
EPI_ISL_685688
EPI_ISL_732560
EPI_ISL_475603
EPI_ISL_685794
EPI_ISL_691234
EPI_ISL_1111443
EPI_ISL_648692
EPI_ISL_479920
EPI_ISL_837741
EPI_ISL_1029971
EPI_ISL_518003
EPI_ISL_1289446
EPI_ISL_614310
EPI_ISL_940895
EPI_ISL_692545
EPI_ISL_2877368
EPI_ISL_501170
EPI_ISL_8311729
EPI_ISL_7780438
EPI_ISL_584073
EPI_ISL_690955
EPI_ISL_685645
EPI_ISL_1502877
EPI_ISL_5917671
EPI_ISL_685623
EPI_ISL_542376
EPI_ISL_539572
EPI_ISL_528711
EPI_ISL_514603
EPI_ISL_524718
EPI_ISL_569877
EPI_ISL_692100
EPI_ISL_700051
EPI_ISL_1469587
EPI_ISL_583490
EPI_ISL_692716
EPI_ISL_889358
EPI_ISL_516977
EPI_ISL_2835429
EPI_ISL_692473
EPI_ISL_688902
EPI_ISL_447039
EPI_ISL_582510
EPI_ISL_691270
EPI_ISL_940912
EPI_ISL_685816
EPI_ISL_7780433
EPI_ISL_691045
EPI_ISL_535430
EPI_ISL_690283
EPI_ISL_509381
EPI_ISL_689609
EPI_ISL_469038
EPI_ISL_689772
EPI_ISL_688951
EPI_ISL_889375
EPI_ISL_483035
EPI_ISL_468154
EPI_ISL_690547
EPI_ISL_546936
EPI_ISL_686762
EPI_ISL_687751
EPI_ISL_614278
EPI_ISL_688979
EPI_ISL_691316
EPI_ISL_9571768
EPI_ISL_689660
EPI_ISL_690050
EPI_ISL_6258781
EPI_ISL_424630
EPI_ISL_689866
EPI_ISL_862850
EPI_ISL_691372
EPI_ISL_509320
EPI_ISL_687124
EPI_ISL_2877467
EPI_ISL_631762
EPI_ISL_684222
EPI_ISL_1018260
EPI_ISL_529770
EPI_ISL_692610
EPI_ISL_837757
EPI_ISL_2382423
EPI_ISL_480042
EPI_ISL_690579
EPI_ISL_560618
EPI_ISL_486865
EPI_ISL_691324
EPI_ISL_437454
EPI_ISL_2779430
EPI_ISL_475637
EPI_ISL_8311704
EPI_ISL_648755
EPI_ISL_623114
EPI_ISL_692574
EPI_ISL_688327
EPI_ISL_648070
EPI_ISL_1301586
EPI_ISL_631686
EPI_ISL_6603673
EPI_ISL_574588
EPI_ISL_687337
EPI_ISL_691930
EPI_ISL_691513
EPI_ISL_689229
EPI_ISL_560617
EPI_ISL_685422
EPI_ISL_684441
EPI_ISL_583463
EPI_ISL_735296
EPI_ISL_738194
EPI_ISL_691208
EPI_ISL_684693
EPI_ISL_4251929
EPI_ISL_542119
EPI_ISL_2894680
EPI_ISL_691105
EPI_ISL_4496543
EPI_ISL_690515
EPI_ISL_1139055
EPI_ISL_5196744
EPI_ISL_685886
EPI_ISL_3088353
EPI_ISL_6316586
EPI_ISL_418244
EPI_ISL_689611
EPI_ISL_509255
EPI_ISL_9159861
EPI_ISL_685706
EPI_ISL_691447
EPI_ISL_576258
EPI_ISL_690376
EPI_ISL_10657527
EPI_ISL_480242
EPI_ISL_2779399
EPI_ISL_501210
EPI_ISL_3716572
EPI_ISL_515825
EPI_ISL_688815
EPI_ISL_487328
EPI_ISL_6582774
EPI_ISL_450840
EPI_ISL_684400
EPI_ISL_735293
EPI_ISL_2835420
EPI_ISL_513247
EPI_ISL_582124
EPI_ISL_686206
EPI_ISL_690146
EPI_ISL_536793
EPI_ISL_692070
EPI_ISL_631777
EPI_ISL_2894642
EPI_ISL_514132
EPI_ISL_491445
EPI_ISL_685615
EPI_ISL_688285
EPI_ISL_1111425
EPI_ISL_660175
EPI_ISL_486408
EPI_ISL_684405
EPI_ISL_483878
EPI_ISL_452339
EPI_ISL_535443
EPI_ISL_648044
EPI_ISL_691195
EPI_ISL_962579
EPI_ISL_686620
EPI_ISL_690253
EPI_ISL_447778
EPI_ISL_10957443
EPI_ISL_689185
EPI_ISL_542236
EPI_ISL_687462
EPI_ISL_688612
EPI_ISL_1502839
EPI_ISL_10338097
EPI_ISL_1301601
EPI_ISL_691991
EPI_ISL_467043
EPI_ISL_686739
EPI_ISL_2835415
EPI_ISL_686078
EPI_ISL_476848
EPI_ISL_513154
EPI_ISL_685601
EPI_ISL_700102
EPI_ISL_687296
EPI_ISL_539777
EPI_ISL_1301622
EPI_ISL_513240
EPI_ISL_535439
EPI_ISL_684287
EPI_ISL_2501081
EPI_ISL_686677
EPI_ISL_515544
EPI_ISL_468147
EPI_ISL_684736
EPI_ISL_941143
EPI_ISL_687785
EPI_ISL_471267
EPI_ISL_515731
EPI_ISL_483867
EPI_ISL_685021
EPI_ISL_962540
EPI_ISL_9579949
EPI_ISL_699832
EPI_ISL_686616
EPI_ISL_454524
EPI_ISL_5441388
EPI_ISL_2790900
EPI_ISL_455316
EPI_ISL_699793
EPI_ISL_450724
EPI_ISL_692271
EPI_ISL_2877375
EPI_ISL_542196
EPI_ISL_692335
EPI_ISL_684998
EPI_ISL_584080
EPI_ISL_862856
EPI_ISL_688132
EPI_ISL_691142
EPI_ISL_692320
EPI_ISL_940953
EPI_ISL_685597
EPI_ISL_687736
EPI_ISL_518050
EPI_ISL_690452
EPI_ISL_513184
EPI_ISL_583495
EPI_ISL_2690148
EPI_ISL_688659
EPI_ISL_479619
EPI_ISL_486829
EPI_ISL_1129221
EPI_ISL_686969
EPI_ISL_692517
EPI_ISL_751377
EPI_ISL_9160084
EPI_ISL_688664
EPI_ISL_2015126
EPI_ISL_941147
EPI_ISL_685247
EPI_ISL_2835455
EPI_ISL_688735
EPI_ISL_691223
EPI_ISL_482723
EPI_ISL_447803
EPI_ISL_416028
EPI_ISL_684336
EPI_ISL_3050814
EPI_ISL_689532
EPI_ISL_872028
EPI_ISL_447301
EPI_ISL_10957403
EPI_ISL_684500
EPI_ISL_529776
EPI_ISL_690000
EPI_ISL_1626497
EPI_ISL_685695
EPI_ISL_538489
EPI_ISL_1181491
EPI_ISL_528990
EPI_ISL_684832
EPI_ISL_534337
EPI_ISL_1301666
EPI_ISL_690279
EPI_ISL_685521
EPI_ISL_468835
EPI_ISL_687049
EPI_ISL_684929
EPI_ISL_538460
EPI_ISL_648114
EPI_ISL_692392
EPI_ISL_480116
EPI_ISL_692562
EPI_ISL_648732
EPI_ISL_687413
EPI_ISL_443295
EPI_ISL_512982
EPI_ISL_692031
EPI_ISL_513162
EPI_ISL_685404
EPI_ISL_691790
EPI_ISL_691133
EPI_ISL_691493
EPI_ISL_2894740
EPI_ISL_480252
EPI_ISL_529026
EPI_ISL_699692
EPI_ISL_480207
EPI_ISL_687459
EPI_ISL_454509
EPI_ISL_10338307
EPI_ISL_689133
EPI_ISL_837687
EPI_ISL_688279
EPI_ISL_515564
EPI_ISL_1018197
EPI_ISL_691199
EPI_ISL_421500
EPI_ISL_686938
EPI_ISL_542277
EPI_ISL_686142
EPI_ISL_837711
EPI_ISL_690421
EPI_ISL_686156
EPI_ISL_1196284
EPI_ISL_421236
EPI_ISL_685324
EPI_ISL_689577
EPI_ISL_699946
EPI_ISL_685056
EPI_ISL_479499
EPI_ISL_480112
EPI_ISL_691561
EPI_ISL_447735
EPI_ISL_450275
EPI_ISL_685291
EPI_ISL_2710872
EPI_ISL_862879
EPI_ISL_5736662
EPI_ISL_686440
EPI_ISL_684884
EPI_ISL_691178
EPI_ISL_692347
EPI_ISL_1018132
EPI_ISL_479986
EPI_ISL_688887
EPI_ISL_687377
EPI_ISL_735424
EPI_ISL_690507
EPI_ISL_686692
EPI_ISL_687977
EPI_ISL_690720
EPI_ISL_528821
EPI_ISL_691483
EPI_ISL_1111227
EPI_ISL_11229164
EPI_ISL_560569
EPI_ISL_515969
EPI_ISL_688468
EPI_ISL_689651
EPI_ISL_685512
EPI_ISL_498072
EPI_ISL_9159847
EPI_ISL_10957412
EPI_ISL_685719
EPI_ISL_1055771
EPI_ISL_699947
EPI_ISL_518051
EPI_ISL_1069208
EPI_ISL_11018469
EPI_ISL_9159667
EPI_ISL_691231
EPI_ISL_689107
EPI_ISL_811167
EPI_ISL_515807
EPI_ISL_684279
EPI_ISL_686951
EPI_ISL_693241
EPI_ISL_540996
EPI_ISL_684580
EPI_ISL_535527
EPI_ISL_689350
EPI_ISL_538501
EPI_ISL_837791
EPI_ISL_480129
EPI_ISL_692494
EPI_ISL_690159
EPI_ISL_487107
EPI_ISL_685593
EPI_ISL_699687
EPI_ISL_9160089
EPI_ISL_542348
EPI_ISL_690184
EPI_ISL_691292
EPI_ISL_862876
EPI_ISL_690058
EPI_ISL_688987
EPI_ISL_685707
EPI_ISL_486828
EPI_ISL_685869
EPI_ISL_691993
EPI_ISL_692269
EPI_ISL_526933
EPI_ISL_476852
EPI_ISL_498055
EPI_ISL_583498
EPI_ISL_430105
EPI_ISL_684458
EPI_ISL_690659
EPI_ISL_686439
EPI_ISL_509331
EPI_ISL_480054
EPI_ISL_692314
EPI_ISL_6603670
EPI_ISL_691962
EPI_ISL_688201
EPI_ISL_779714
EPI_ISL_728159
EPI_ISL_447577
EPI_ISL_11172675
EPI_ISL_690560
EPI_ISL_684792
EPI_ISL_689677
EPI_ISL_684290
EPI_ISL_459953
EPI_ISL_686778
EPI_ISL_687417
EPI_ISL_685516
EPI_ISL_648737
EPI_ISL_687486
EPI_ISL_2710864
EPI_ISL_688882
EPI_ISL_690456
EPI_ISL_447800
EPI_ISL_692262
EPI_ISL_418216
EPI_ISL_1063529
EPI_ISL_5441477
EPI_ISL_684989
EPI_ISL_684897
EPI_ISL_689266
EPI_ISL_483877
EPI_ISL_689256
EPI_ISL_2958740
EPI_ISL_699891
EPI_ISL_685438
EPI_ISL_689571
EPI_ISL_685941
EPI_ISL_1416165
EPI_ISL_690875
EPI_ISL_523963
EPI_ISL_5107658
EPI_ISL_685831
EPI_ISL_451152
EPI_ISL_418234
EPI_ISL_447553
EPI_ISL_685751
EPI_ISL_862631
EPI_ISL_8311720
EPI_ISL_623112
EPI_ISL_941972
EPI_ISL_735285
EPI_ISL_422636
EPI_ISL_2350811
EPI_ISL_514131
EPI_ISL_480002
EPI_ISL_1502823
EPI_ISL_468775
EPI_ISL_941108
EPI_ISL_692000
EPI_ISL_542183
EPI_ISL_479906
EPI_ISL_455349
EPI_ISL_513262
EPI_ISL_690214
EPI_ISL_631845
EPI_ISL_414637
EPI_ISL_687301
EPI_ISL_513233
EPI_ISL_590695
EPI_ISL_501203
EPI_ISL_690437
EPI_ISL_692084
EPI_ISL_479489
EPI_ISL_1111379
EPI_ISL_688674
EPI_ISL_685122
EPI_ISL_1111408
EPI_ISL_495411
EPI_ISL_7780445
EPI_ISL_418227
EPI_ISL_685262
EPI_ISL_685775
EPI_ISL_691598
EPI_ISL_691437
EPI_ISL_691375
EPI_ISL_1139054
EPI_ISL_515889
EPI_ISL_690449
EPI_ISL_2835435
EPI_ISL_603170
EPI_ISL_11229168
EPI_ISL_560637
EPI_ISL_687519
EPI_ISL_515682
EPI_ISL_2877429
EPI_ISL_523991
EPI_ISL_686995
EPI_ISL_690517
EPI_ISL_685528
EPI_ISL_688330
EPI_ISL_685628
EPI_ISL_477187
EPI_ISL_1819072
EPI_ISL_689543
EPI_ISL_699702
EPI_ISL_2350803
EPI_ISL_1797550
EPI_ISL_692090
EPI_ISL_515658
EPI_ISL_5917658
EPI_ISL_1532288
EPI_ISL_690271
EPI_ISL_684926
EPI_ISL_603160
EPI_ISL_479913
EPI_ISL_515594
EPI_ISL_1168693
EPI_ISL_689822
EPI_ISL_691702
EPI_ISL_959282
EPI_ISL_690635
EPI_ISL_691933
EPI_ISL_688789
EPI_ISL_1502876
EPI_ISL_583437
EPI_ISL_459934
EPI_ISL_692437
EPI_ISL_691458
EPI_ISL_732532
EPI_ISL_690046
EPI_ISL_685680
EPI_ISL_685881
EPI_ISL_687115
EPI_ISL_1111196
EPI_ISL_529961
EPI_ISL_480185
EPI_ISL_686858
EPI_ISL_689201
EPI_ISL_605814
EPI_ISL_687926
EPI_ISL_699950
EPI_ISL_693206
EPI_ISL_686952
EPI_ISL_689629
EPI_ISL_2013323
EPI_ISL_688953
EPI_ISL_480163
EPI_ISL_420052
EPI_ISL_495065
EPI_ISL_692126
EPI_ISL_5441362
EPI_ISL_686787
EPI_ISL_512992
EPI_ISL_582127
EPI_ISL_688515
EPI_ISL_516762
EPI_ISL_1181614
EPI_ISL_689156
EPI_ISL_462753
EPI_ISL_524747
EPI_ISL_700150
EPI_ISL_684266
EPI_ISL_528637
EPI_ISL_687664
EPI_ISL_2958719
EPI_ISL_524714
EPI_ISL_1018179
EPI_ISL_685875
EPI_ISL_690171
EPI_ISL_2001429
EPI_ISL_437699
EPI_ISL_690742
EPI_ISL_689136
EPI_ISL_483856
EPI_ISL_684615
EPI_ISL_688714
EPI_ISL_693202
EPI_ISL_691760
EPI_ISL_495070
EPI_ISL_11358212
EPI_ISL_513547
EPI_ISL_688658
EPI_ISL_837746
EPI_ISL_5441488
EPI_ISL_684834
EPI_ISL_684870
EPI_ISL_692448
EPI_ISL_486820
EPI_ISL_6316665
EPI_ISL_837677
EPI_ISL_687290
EPI_ISL_513512
EPI_ISL_2433282
EPI_ISL_686726
EPI_ISL_692372
EPI_ISL_688911
EPI_ISL_849652
EPI_ISL_479833
EPI_ISL_529741
EPI_ISL_1018144
EPI_ISL_1111218
EPI_ISL_688915
EPI_ISL_688481
EPI_ISL_687394
EPI_ISL_689923
EPI_ISL_677673
EPI_ISL_577625
EPI_ISL_482691
EPI_ISL_691519
EPI_ISL_691779
EPI_ISL_692498
EPI_ISL_2835306
EPI_ISL_5918285
EPI_ISL_690700
EPI_ISL_2727899
EPI_ISL_690827
EPI_ISL_690150
EPI_ISL_692471
EPI_ISL_691473
EPI_ISL_685988
EPI_ISL_690435
EPI_ISL_690509
EPI_ISL_479923
EPI_ISL_475593
EPI_ISL_513109
EPI_ISL_541352
EPI_ISL_450259
EPI_ISL_491117
EPI_ISL_542334
EPI_ISL_837725
EPI_ISL_1111419
EPI_ISL_513106
EPI_ISL_486826
EPI_ISL_1301647
EPI_ISL_414691
EPI_ISL_690284
EPI_ISL_415711
EPI_ISL_447748
EPI_ISL_699694
EPI_ISL_5143055
EPI_ISL_513108
EPI_ISL_515603
EPI_ISL_480182
EPI_ISL_2835284
EPI_ISL_5917667
EPI_ISL_692681
EPI_ISL_515837
EPI_ISL_690289
EPI_ISL_685890
EPI_ISL_688931
EPI_ISL_687424
EPI_ISL_692653
EPI_ISL_684674
EPI_ISL_5934922
EPI_ISL_513135
EPI_ISL_684855
EPI_ISL_690101
EPI_ISL_1255249
EPI_ISL_688421
EPI_ISL_686201
EPI_ISL_685049
EPI_ISL_528718
EPI_ISL_447797
EPI_ISL_689657
EPI_ISL_1029969
EPI_ISL_452205
EPI_ISL_6582797
EPI_ISL_690110
EPI_ISL_542146
EPI_ISL_2894688
EPI_ISL_689101
EPI_ISL_837684
EPI_ISL_452345
EPI_ISL_436732
EPI_ISL_690596
EPI_ISL_586518
EPI_ISL_718151
EPI_ISL_1289435
EPI_ISL_684269
EPI_ISL_837728
EPI_ISL_684593
EPI_ISL_447293
EPI_ISL_648687
EPI_ISL_437486
EPI_ISL_1018184
EPI_ISL_1112962
EPI_ISL_692520
EPI_ISL_692435
EPI_ISL_684988
EPI_ISL_417879
EPI_ISL_513042
EPI_ISL_539779
EPI_ISL_699797
EPI_ISL_692087
EPI_ISL_2692908
EPI_ISL_688363
EPI_ISL_566082
EPI_ISL_455439
EPI_ISL_686047
EPI_ISL_2877316
EPI_ISL_515728
EPI_ISL_688790
EPI_ISL_483858
EPI_ISL_5441461
EPI_ISL_691876
EPI_ISL_514592
EPI_ISL_2835334
EPI_ISL_862857
EPI_ISL_684374
EPI_ISL_1054947
EPI_ISL_1442993
EPI_ISL_10980370
EPI_ISL_542261
EPI_ISL_677679
EPI_ISL_691940
EPI_ISL_684965
EPI_ISL_687630
EPI_ISL_690460
EPI_ISL_687831
EPI_ISL_688837
EPI_ISL_459886
EPI_ISL_1797576
EPI_ISL_2877357
EPI_ISL_692071
EPI_ISL_692138
EPI_ISL_9160103
EPI_ISL_837785
EPI_ISL_586526
EPI_ISL_955234
EPI_ISL_690931
EPI_ISL_586521
EPI_ISL_8311753
EPI_ISL_699924
EPI_ISL_507212
EPI_ISL_735321
EPI_ISL_977475
EPI_ISL_560593
EPI_ISL_479860
EPI_ISL_700097
EPI_ISL_479829
EPI_ISL_492017
EPI_ISL_560568
EPI_ISL_498561
EPI_ISL_690855
EPI_ISL_538470
EPI_ISL_513071
EPI_ISL_5053970
EPI_ISL_516625
EPI_ISL_535449
EPI_ISL_688172
EPI_ISL_524448
EPI_ISL_2877335
EPI_ISL_686375
EPI_ISL_535442
EPI_ISL_962873
EPI_ISL_699927
EPI_ISL_692669
EPI_ISL_685968
EPI_ISL_631768
EPI_ISL_686977
EPI_ISL_700143
EPI_ISL_687750
EPI_ISL_688144
EPI_ISL_482853
EPI_ISL_5946799
EPI_ISL_479849
EPI_ISL_689939
EPI_ISL_437481
EPI_ISL_469020
EPI_ISL_691795
EPI_ISL_437723
EPI_ISL_515767
EPI_ISL_603027
EPI_ISL_700004
EPI_ISL_689968
EPI_ISL_759957
EPI_ISL_684504
EPI_ISL_837670
EPI_ISL_687012
EPI_ISL_686663
EPI_ISL_648815
EPI_ISL_700061
EPI_ISL_603021
EPI_ISL_535468
EPI_ISL_689999
EPI_ISL_692501
EPI_ISL_718158
EPI_ISL_11229170
EPI_ISL_452192
EPI_ISL_11229181
EPI_ISL_751375
EPI_ISL_686696
EPI_ISL_690496
EPI_ISL_692131
EPI_ISL_458095
EPI_ISL_491446
EPI_ISL_690673
EPI_ISL_718159
EPI_ISL_513002
EPI_ISL_1111198
EPI_ISL_542255
EPI_ISL_525495
EPI_ISL_692455
EPI_ISL_687397
EPI_ISL_687017
EPI_ISL_682252
EPI_ISL_529780
EPI_ISL_689810
EPI_ISL_515760
EPI_ISL_684241
EPI_ISL_480080
EPI_ISL_513511
EPI_ISL_468829
EPI_ISL_1018190
EPI_ISL_5736651
EPI_ISL_535463
EPI_ISL_688420
EPI_ISL_2502021
EPI_ISL_431180
EPI_ISL_8311771
EPI_ISL_515521
EPI_ISL_437491
EPI_ISL_576115
EPI_ISL_542280
EPI_ISL_515736
EPI_ISL_513580
EPI_ISL_691275
EPI_ISL_692040
EPI_ISL_686767
EPI_ISL_690685
EPI_ISL_688163
EPI_ISL_455320
EPI_ISL_688196
EPI_ISL_421231
EPI_ISL_2502659
EPI_ISL_691969
EPI_ISL_498113
EPI_ISL_689965
EPI_ISL_693233
EPI_ISL_2693676
EPI_ISL_690902
EPI_ISL_685544
EPI_ISL_2398288
EPI_ISL_691469
EPI_ISL_513190
EPI_ISL_686805
EPI_ISL_509290
EPI_ISL_1301551
EPI_ISL_486834
EPI_ISL_699935
EPI_ISL_940906
EPI_ISL_527858
EPI_ISL_889359
EPI_ISL_416044
EPI_ISL_811165
EPI_ISL_455341
EPI_ISL_3050769
EPI_ISL_684867
EPI_ISL_690681
EPI_ISL_430442
EPI_ISL_691227
EPI_ISL_687999
EPI_ISL_684382
EPI_ISL_515725
EPI_ISL_577624
EPI_ISL_699938
EPI_ISL_688757
EPI_ISL_700056
EPI_ISL_690655
EPI_ISL_631598
EPI_ISL_685258
EPI_ISL_691229
EPI_ISL_542359
EPI_ISL_495456
EPI_ISL_689460
EPI_ISL_507214
EPI_ISL_477190
EPI_ISL_486843
EPI_ISL_718155
EPI_ISL_10957374
EPI_ISL_688782
EPI_ISL_2015137
EPI_ISL_480142
EPI_ISL_1063401
EPI_ISL_1301578
EPI_ISL_687570
EPI_ISL_2015113
EPI_ISL_2276073
EPI_ISL_5441524
EPI_ISL_2877465
EPI_ISL_688922
EPI_ISL_962542
EPI_ISL_1018266
EPI_ISL_560642
EPI_ISL_437717
EPI_ISL_685458
EPI_ISL_460085
EPI_ISL_512892
EPI_ISL_2958728
EPI_ISL_940922
EPI_ISL_518042
EPI_ISL_684599
EPI_ISL_6316572
EPI_ISL_525430
EPI_ISL_685753
EPI_ISL_437472
EPI_ISL_735286
EPI_ISL_515633
EPI_ISL_8025564
EPI_ISL_685922
EPI_ISL_689272
EPI_ISL_688411
EPI_ISL_542124
EPI_ISL_6582804
EPI_ISL_435423
EPI_ISL_5917691
EPI_ISL_690543
EPI_ISL_542155
EPI_ISL_690312
EPI_ISL_1111208
EPI_ISL_833198
EPI_ISL_2835340
EPI_ISL_535541
EPI_ISL_686181
EPI_ISL_690056
EPI_ISL_687316
EPI_ISL_1111268
EPI_ISL_691246
EPI_ISL_2835374
EPI_ISL_691937
EPI_ISL_685012
EPI_ISL_10957397
EPI_ISL_685713
EPI_ISL_691842
EPI_ISL_691220
EPI_ISL_1626496
EPI_ISL_542281
EPI_ISL_689130
EPI_ISL_685558
EPI_ISL_6316733
EPI_ISL_430078
EPI_ISL_690981
EPI_ISL_648072
EPI_ISL_691103
EPI_ISL_685790
EPI_ISL_685564
EPI_ISL_1018259
EPI_ISL_862877
EPI_ISL_943581
EPI_ISL_690010
EPI_ISL_691803
EPI_ISL_692247
EPI_ISL_2790805
EPI_ISL_435412
EPI_ISL_684629
EPI_ISL_560583
EPI_ISL_686757
EPI_ISL_831645
EPI_ISL_542391
EPI_ISL_686387
EPI_ISL_498181
EPI_ISL_3716573
EPI_ISL_700013
EPI_ISL_685306
EPI_ISL_458139
EPI_ISL_5441421
EPI_ISL_569882
EPI_ISL_1111236
EPI_ISL_699683
EPI_ISL_689696
EPI_ISL_735314
EPI_ISL_686850
EPI_ISL_687634
EPI_ISL_479940
EPI_ISL_471459
EPI_ISL_513537
EPI_ISL_3275389
EPI_ISL_900725
EPI_ISL_574580
EPI_ISL_691404
EPI_ISL_685000
EPI_ISL_691380
EPI_ISL_685918
EPI_ISL_416036
EPI_ISL_5441462
EPI_ISL_949247
EPI_ISL_486867
EPI_ISL_1111075
EPI_ISL_2779499
EPI_ISL_518006
EPI_ISL_691581
EPI_ISL_416610
EPI_ISL_1301555
EPI_ISL_419662
EPI_ISL_498126
EPI_ISL_523990
EPI_ISL_538483
EPI_ISL_498115
EPI_ISL_688657
EPI_ISL_480024
EPI_ISL_486825
EPI_ISL_593554
EPI_ISL_691201
EPI_ISL_687293
EPI_ISL_495557
EPI_ISL_779704
EPI_ISL_1111073
EPI_ISL_10957444
EPI_ISL_434376
EPI_ISL_689833
EPI_ISL_811173
EPI_ISL_11229662
EPI_ISL_515745
EPI_ISL_1910397
EPI_ISL_692209
EPI_ISL_500548
EPI_ISL_467374
EPI_ISL_2877431
EPI_ISL_2484141
EPI_ISL_687870
EPI_ISL_586524
EPI_ISL_691544
EPI_ISL_692592
EPI_ISL_10397640
EPI_ISL_692639
EPI_ISL_560636
EPI_ISL_1532303
EPI_ISL_688333
EPI_ISL_692035
EPI_ISL_1029965
EPI_ISL_732540
EPI_ISL_691568
EPI_ISL_687118
EPI_ISL_560638
EPI_ISL_631719
EPI_ISL_689667
EPI_ISL_1111260
EPI_ISL_420048
EPI_ISL_5934927
EPI_ISL_1111184
EPI_ISL_574597
EPI_ISL_692726
EPI_ISL_690621
EPI_ISL_9159843
EPI_ISL_528721
EPI_ISL_467367
EPI_ISL_515893
EPI_ISL_686991
EPI_ISL_1018257
EPI_ISL_690016
EPI_ISL_515674
EPI_ISL_690079
EPI_ISL_660436
EPI_ISL_689746
EPI_ISL_515557
EPI_ISL_3088344
EPI_ISL_447289
EPI_ISL_515584
EPI_ISL_526939
EPI_ISL_692013
EPI_ISL_586545
EPI_ISL_512953
EPI_ISL_5441532
EPI_ISL_687465
EPI_ISL_735294
EPI_ISL_692399
EPI_ISL_8311711
EPI_ISL_684916
EPI_ISL_690399
EPI_ISL_542307
EPI_ISL_684459
EPI_ISL_458096
EPI_ISL_1111187
EPI_ISL_766039
EPI_ISL_690401
EPI_ISL_684995
EPI_ISL_2443718
EPI_ISL_479899
EPI_ISL_699961
EPI_ISL_413595
EPI_ISL_699739
EPI_ISL_525468
EPI_ISL_438139
EPI_ISL_480235
EPI_ISL_690022
EPI_ISL_684960
EPI_ISL_479919
EPI_ISL_5441440
EPI_ISL_692714
EPI_ISL_479548
EPI_ISL_686391
EPI_ISL_6582802
EPI_ISL_685929
EPI_ISL_560576
EPI_ISL_515748
EPI_ISL_421232
EPI_ISL_455321
EPI_ISL_692371
EPI_ISL_476558
EPI_ISL_691897
EPI_ISL_699974
EPI_ISL_718162
EPI_ISL_2790821
EPI_ISL_687100
EPI_ISL_2835359
EPI_ISL_692310
EPI_ISL_689109
EPI_ISL_688078
EPI_ISL_2894810
EPI_ISL_2663160
EPI_ISL_689352
EPI_ISL_691968
EPI_ISL_690653
EPI_ISL_584078
EPI_ISL_422422
EPI_ISL_687596
EPI_ISL_513152
EPI_ISL_688804
EPI_ISL_480248
EPI_ISL_1819075
EPI_ISL_1007671
EPI_ISL_528817
EPI_ISL_686418
EPI_ISL_515606
EPI_ISL_955241
EPI_ISL_688775
EPI_ISL_480118
EPI_ISL_417337
EPI_ISL_689391
EPI_ISL_689517
EPI_ISL_420069
EPI_ISL_458097
EPI_ISL_437492
EPI_ISL_445000
EPI_ISL_687034
EPI_ISL_1301616
EPI_ISL_686010
EPI_ISL_690966
EPI_ISL_11018470
EPI_ISL_689338
EPI_ISL_528741
EPI_ISL_1797566
EPI_ISL_691078
EPI_ISL_688353
EPI_ISL_691197
EPI_ISL_450263
EPI_ISL_2710825
EPI_ISL_1111093
EPI_ISL_1111219
EPI_ISL_685277
EPI_ISL_690032
EPI_ISL_560594
EPI_ISL_495439
EPI_ISL_941971
EPI_ISL_692381
EPI_ISL_2894737
EPI_ISL_471530
EPI_ISL_493333
EPI_ISL_529771
EPI_ISL_689152
EPI_ISL_509231
EPI_ISL_690473
EPI_ISL_2877377
EPI_ISL_685804
EPI_ISL_692532
EPI_ISL_528710
EPI_ISL_2894713
EPI_ISL_513027
EPI_ISL_6582801
EPI_ISL_689113
EPI_ISL_940921
EPI_ISL_479621
EPI_ISL_688891
EPI_ISL_2790904
EPI_ISL_735332
EPI_ISL_684264
EPI_ISL_686186
EPI_ISL_690873
EPI_ISL_689523
EPI_ISL_684484
EPI_ISL_689226
EPI_ISL_684455
EPI_ISL_872629
EPI_ISL_690643
EPI_ISL_498164
EPI_ISL_692192
EPI_ISL_437750
EPI_ISL_689559
EPI_ISL_690066
EPI_ISL_685304
EPI_ISL_699811
EPI_ISL_513263
EPI_ISL_1040923
EPI_ISL_689851
EPI_ISL_5917661
EPI_ISL_2877471
EPI_ISL_735365
EPI_ISL_463295
EPI_ISL_479862
EPI_ISL_631811
EPI_ISL_486844
EPI_ISL_477150
EPI_ISL_475595
EPI_ISL_476889
EPI_ISL_480084
EPI_ISL_8311707
EPI_ISL_837628
EPI_ISL_2894747
EPI_ISL_578191
EPI_ISL_689177
EPI_ISL_691860
EPI_ISL_699715
EPI_ISL_690870
EPI_ISL_1040037
EPI_ISL_447775
EPI_ISL_540997
EPI_ISL_492022
EPI_ISL_684362
