# Supplementary material for: Unsupervised outlier detection applied to SARS-CoV-2 nucleotide sequences can identify sequences of common variants and other variants of interest
Source: BMC Bioinformatics. 2022 Dec 19;23:547. doi: 10.1186/s12859-022-05105-y (PMC9761049; doi:10.1186/s12859-022-05105-y)
Supplement: Supplementary file 1 — Additional file 1. Lists of GISAID IDs for the two reference datasets (simulating the time before the emergence of a new variant and the onset of a new variant) for each variant under consideration in the article (alpha, beta, delta, gamma, GH, lambda, mu, omicron). [file 12859_2022_5105_MOESM1_ESM.zip › sequences/delta_before_onset]

EPI_ISL_1700813
EPI_ISL_1786369
EPI_ISL_889403
EPI_ISL_2188233
EPI_ISL_1608318
EPI_ISL_2616289
EPI_ISL_962546
EPI_ISL_2614658
EPI_ISL_1797591
EPI_ISL_2455932
EPI_ISL_832128
EPI_ISL_2778089
EPI_ISL_2171216
EPI_ISL_1358302
EPI_ISL_1465543
EPI_ISL_5589884
EPI_ISL_419216
EPI_ISL_2158175
EPI_ISL_2490515
EPI_ISL_515837
EPI_ISL_2547018
EPI_ISL_5570485
EPI_ISL_1180872
EPI_ISL_1911921
EPI_ISL_1196300
EPI_ISL_837712
EPI_ISL_1517395
EPI_ISL_2140866
EPI_ISL_677678
EPI_ISL_2382482
EPI_ISL_2029632
EPI_ISL_632310
EPI_ISL_548966
EPI_ISL_1231707
EPI_ISL_660146
EPI_ISL_1389328
EPI_ISL_1166185
EPI_ISL_1293067
EPI_ISL_1288257
EPI_ISL_7307230
EPI_ISL_512920
EPI_ISL_1263015
EPI_ISL_2860809
EPI_ISL_7709394
EPI_ISL_1577992
EPI_ISL_689978
EPI_ISL_2860796
EPI_ISL_2155705
EPI_ISL_1662189
EPI_ISL_1628853
EPI_ISL_1857223
EPI_ISL_480218
EPI_ISL_4417836
EPI_ISL_10492975
EPI_ISL_528926
EPI_ISL_2546999
EPI_ISL_1262981
EPI_ISL_542133
EPI_ISL_1118001
EPI_ISL_1651308
EPI_ISL_2464264
EPI_ISL_689986
EPI_ISL_9160035
EPI_ISL_2264810
EPI_ISL_1656979
EPI_ISL_2600361
EPI_ISL_1205253
EPI_ISL_2324428
EPI_ISL_2226222
EPI_ISL_688961
EPI_ISL_2226364
EPI_ISL_1656034
EPI_ISL_700143
EPI_ISL_1585512
EPI_ISL_1972297
EPI_ISL_1117815
EPI_ISL_542364
EPI_ISL_2648112
EPI_ISL_2319604
EPI_ISL_690384
EPI_ISL_2270836
EPI_ISL_2272808
EPI_ISL_1509842
EPI_ISL_515840
EPI_ISL_684627
EPI_ISL_2279596
EPI_ISL_5590235
EPI_ISL_574596
EPI_ISL_1700665
EPI_ISL_1580633
EPI_ISL_1710854
EPI_ISL_687196
EPI_ISL_1113011
EPI_ISL_2083077
EPI_ISL_754206
EPI_ISL_7307205
EPI_ISL_2530185
EPI_ISL_686701
EPI_ISL_1972111
EPI_ISL_2091151
EPI_ISL_2029720
EPI_ISL_684910
EPI_ISL_1366682
EPI_ISL_5061958
EPI_ISL_2713251
EPI_ISL_2397168
EPI_ISL_1841173
EPI_ISL_802735
EPI_ISL_1001385
EPI_ISL_8884407
EPI_ISL_1754834
EPI_ISL_2444374
EPI_ISL_1661485
EPI_ISL_1788833
EPI_ISL_954055
EPI_ISL_416598
EPI_ISL_688590
EPI_ISL_5589797
EPI_ISL_1019737
EPI_ISL_1478767
EPI_ISL_1205240
EPI_ISL_2671782
EPI_ISL_1483045
EPI_ISL_688163
EPI_ISL_1656994
EPI_ISL_1381349
EPI_ISL_1540447
EPI_ISL_1626491
EPI_ISL_1811230
EPI_ISL_1257859
EPI_ISL_691483
EPI_ISL_1465505
EPI_ISL_1118007
EPI_ISL_2029836
EPI_ISL_802760
EPI_ISL_1935602
EPI_ISL_688966
EPI_ISL_1020215
EPI_ISL_1628706
EPI_ISL_1799499
EPI_ISL_692727
EPI_ISL_7613832
EPI_ISL_687090
EPI_ISL_1084639
EPI_ISL_2603133
EPI_ISL_2189137
EPI_ISL_1478775
EPI_ISL_2544830
EPI_ISL_684303
EPI_ISL_1301858
EPI_ISL_688688
EPI_ISL_9052863
EPI_ISL_3261053
EPI_ISL_689403
EPI_ISL_2691196
EPI_ISL_1262736
EPI_ISL_685564
EPI_ISL_940981
EPI_ISL_1911582
EPI_ISL_427349
EPI_ISL_6701391
EPI_ISL_5590216
EPI_ISL_2614537
EPI_ISL_1019658
EPI_ISL_1672487
EPI_ISL_1190756
EPI_ISL_2399682
EPI_ISL_2713091
EPI_ISL_509318
EPI_ISL_2671484
EPI_ISL_422422
EPI_ISL_648052
EPI_ISL_1702301
EPI_ISL_4051212
EPI_ISL_10149605
EPI_ISL_2671492
EPI_ISL_1840916
EPI_ISL_5332858
EPI_ISL_4716633
EPI_ISL_414634
EPI_ISL_1360321
EPI_ISL_4251921
EPI_ISL_1463459
EPI_ISL_512937
EPI_ISL_1585397
EPI_ISL_1585532
EPI_ISL_1547464
EPI_ISL_1585388
EPI_ISL_685302
EPI_ISL_1322218
EPI_ISL_1628984
EPI_ISL_1788997
EPI_ISL_686395
EPI_ISL_5196340
EPI_ISL_2379094
EPI_ISL_447306
EPI_ISL_1824181
EPI_ISL_1319328
EPI_ISL_1417181
EPI_ISL_1403504
EPI_ISL_6689973
EPI_ISL_2091253
EPI_ISL_6590995
EPI_ISL_3023798
EPI_ISL_2601439
EPI_ISL_955096
EPI_ISL_965925
EPI_ISL_1007678
EPI_ISL_745253
EPI_ISL_2312908
EPI_ISL_1501205
EPI_ISL_1621542
EPI_ISL_2614680
EPI_ISL_450251
EPI_ISL_2105376
EPI_ISL_1279521
EPI_ISL_1020276
EPI_ISL_2361581
EPI_ISL_11229136
EPI_ISL_688804
EPI_ISL_2324222
EPI_ISL_690796
EPI_ISL_2095997
EPI_ISL_8311673
EPI_ISL_2402808
EPI_ISL_686021
EPI_ISL_1969689
EPI_ISL_1302900
EPI_ISL_404227
EPI_ISL_2674641
EPI_ISL_941026
EPI_ISL_962561
EPI_ISL_2341376
EPI_ISL_3980595
EPI_ISL_1340613
EPI_ISL_961749
EPI_ISL_1416425
EPI_ISL_1394337
EPI_ISL_2495997
EPI_ISL_2324206
EPI_ISL_4279296
EPI_ISL_1647083
EPI_ISL_1960243
EPI_ISL_690660
EPI_ISL_480043
EPI_ISL_687771
EPI_ISL_1623686
EPI_ISL_2710864
EPI_ISL_1287773
EPI_ISL_2155266
EPI_ISL_5589839
EPI_ISL_1360032
EPI_ISL_833252
EPI_ISL_11229218
EPI_ISL_1118070
EPI_ISL_2790847
EPI_ISL_1319417
EPI_ISL_1096244
EPI_ISL_965299
EPI_ISL_480178
EPI_ISL_2692207
EPI_ISL_1972287
EPI_ISL_8065534
EPI_ISL_5570397
EPI_ISL_2180427
EPI_ISL_1628414
EPI_ISL_1403558
EPI_ISL_512998
EPI_ISL_1527027
EPI_ISL_2189034
EPI_ISL_2690147
EPI_ISL_688910
EPI_ISL_1288185
EPI_ISL_2158197
EPI_ISL_687346
EPI_ISL_1358317
EPI_ISL_1500951
EPI_ISL_2081958
EPI_ISL_2710881
EPI_ISL_2490436
EPI_ISL_722897
EPI_ISL_1628705
EPI_ISL_2629172
EPI_ISL_684737
EPI_ISL_2886482
EPI_ISL_5570928
EPI_ISL_513046
EPI_ISL_2030128
EPI_ISL_429256
EPI_ISL_2502762
EPI_ISL_1463517
EPI_ISL_2603445
EPI_ISL_1470261
EPI_ISL_3402236
EPI_ISL_935615
EPI_ISL_2312809
EPI_ISL_2530206
EPI_ISL_9159843
EPI_ISL_2379111
EPI_ISL_686228
EPI_ISL_2382470
EPI_ISL_872307
EPI_ISL_2001428
EPI_ISL_1661522
EPI_ISL_2530334
EPI_ISL_2544508
EPI_ISL_686120
EPI_ISL_1340850
EPI_ISL_685834
EPI_ISL_1731989
EPI_ISL_2603251
EPI_ISL_8311705
EPI_ISL_542232
EPI_ISL_2097057
EPI_ISL_9159590
EPI_ISL_2232919
EPI_ISL_1627409
EPI_ISL_527819
EPI_ISL_1389156
EPI_ISL_2285142
EPI_ISL_2422782
EPI_ISL_538462
EPI_ISL_872256
EPI_ISL_2530151
EPI_ISL_918489
EPI_ISL_1360377
EPI_ISL_2657417
EPI_ISL_1423507
EPI_ISL_685990
EPI_ISL_1504106
EPI_ISL_2545766
EPI_ISL_542302
EPI_ISL_2188105
EPI_ISL_2530217
EPI_ISL_940979
EPI_ISL_1040033
EPI_ISL_10989155
EPI_ISL_1265458
EPI_ISL_535422
EPI_ISL_684993
EPI_ISL_1019810
EPI_ISL_6603965
EPI_ISL_1322110
EPI_ISL_1608285
EPI_ISL_1483704
EPI_ISL_10657520
EPI_ISL_2535810
EPI_ISL_2020953
EPI_ISL_1117845
EPI_ISL_686336
EPI_ISL_2332717
EPI_ISL_876788
EPI_ISL_1186113
EPI_ISL_2671847
EPI_ISL_486408
EPI_ISL_2001338
EPI_ISL_2757946
EPI_ISL_5196236
EPI_ISL_11229919
EPI_ISL_2374244
EPI_ISL_594185
EPI_ISL_1627447
EPI_ISL_5703421
EPI_ISL_689747
EPI_ISL_2791028
EPI_ISL_5142520
EPI_ISL_3914979
EPI_ISL_1960606
EPI_ISL_2501083
EPI_ISL_1322155
EPI_ISL_6174489
EPI_ISL_1336918
EPI_ISL_689353
EPI_ISL_2422576
EPI_ISL_2340895
EPI_ISL_692392
EPI_ISL_1786183
EPI_ISL_2171186
EPI_ISL_2156527
EPI_ISL_1516811
EPI_ISL_2374285
EPI_ISL_1013126
EPI_ISL_753699
EPI_ISL_428671
EPI_ISL_837608
EPI_ISL_486854
EPI_ISL_1060432
EPI_ISL_913052
EPI_ISL_872313
EPI_ISL_722884
EPI_ISL_4744627
EPI_ISL_2391594
EPI_ISL_1019863
EPI_ISL_5143167
EPI_ISL_6316039
EPI_ISL_480206
EPI_ISL_1391257
EPI_ISL_909658
EPI_ISL_2304303
EPI_ISL_2501276
EPI_ISL_3162201
EPI_ISL_802755
EPI_ISL_691884
EPI_ISL_2307342
EPI_ISL_1910031
EPI_ISL_2832352
EPI_ISL_1731974
EPI_ISL_1288464
EPI_ISL_2106231
EPI_ISL_2200156
EPI_ISL_1250992
EPI_ISL_685106
EPI_ISL_1707612
EPI_ISL_5736678
EPI_ISL_3023751
EPI_ISL_1209285
EPI_ISL_524751
EPI_ISL_2155474
EPI_ISL_5598580
EPI_ISL_689400
EPI_ISL_1910158
EPI_ISL_2107122
EPI_ISL_486392
EPI_ISL_2214690
EPI_ISL_687827
EPI_ISL_2189237
EPI_ISL_5441417
EPI_ISL_5934924
EPI_ISL_2500947
EPI_ISL_1960471
EPI_ISL_2427391
EPI_ISL_1919947
EPI_ISL_2894756
EPI_ISL_1608561
EPI_ISL_1303533
EPI_ISL_1470135
EPI_ISL_1018268
EPI_ISL_3799793
EPI_ISL_5142922
EPI_ISL_1416399
EPI_ISL_5441606
EPI_ISL_686004
EPI_ISL_2340869
EPI_ISL_5736668
EPI_ISL_689710
EPI_ISL_685601
EPI_ISL_872961
EPI_ISL_7307229
EPI_ISL_2099473
EPI_ISL_685110
EPI_ISL_688668
EPI_ISL_2348725
EPI_ISL_2835485
EPI_ISL_2756488
EPI_ISL_690616
EPI_ISL_475634
EPI_ISL_1255138
EPI_ISL_2778058
EPI_ISL_2097002
EPI_ISL_2283691
EPI_ISL_1629184
EPI_ISL_862042
EPI_ISL_2272836
EPI_ISL_5918316
EPI_ISL_688664
EPI_ISL_2530384
EPI_ISL_953970
EPI_ISL_1400540
EPI_ISL_1406608
EPI_ISL_2003141
EPI_ISL_11172697
EPI_ISL_2178460
EPI_ISL_2495469
EPI_ISL_2285843
EPI_ISL_2391543
EPI_ISL_2444348
EPI_ISL_2728605
EPI_ISL_1659535
EPI_ISL_1288519
EPI_ISL_1401265
EPI_ISL_2532462
EPI_ISL_1008683
EPI_ISL_2863877
EPI_ISL_1595497
EPI_ISL_1965552
EPI_ISL_5590006
EPI_ISL_1111250
EPI_ISL_2293334
EPI_ISL_1707575
EPI_ISL_1910137
EPI_ISL_833241
EPI_ISL_11172655
EPI_ISL_2157346
EPI_ISL_1478838
EPI_ISL_1965477
EPI_ISL_2616291
EPI_ISL_2341008
EPI_ISL_883402
EPI_ISL_690174
EPI_ISL_4030230
EPI_ISL_3231393
EPI_ISL_2091200
EPI_ISL_2226332
EPI_ISL_1470203
EPI_ISL_722904
EPI_ISL_2402688
EPI_ISL_1755095
EPI_ISL_2374162
EPI_ISL_6340532
EPI_ISL_4899888
EPI_ISL_1288155
EPI_ISL_1366692
EPI_ISL_2479907
EPI_ISL_5863741
EPI_ISL_1656084
EPI_ISL_1700613
EPI_ISL_1138545
EPI_ISL_5589758
EPI_ISL_1502504
EPI_ISL_1840908
EPI_ISL_2779538
EPI_ISL_2601612
EPI_ISL_959279
EPI_ISL_1401170
EPI_ISL_1656993
EPI_ISL_7710017
EPI_ISL_685686
EPI_ISL_1110971
EPI_ISL_5196351
EPI_ISL_1110432
EPI_ISL_688021
EPI_ISL_3100422
EPI_ISL_2894638
EPI_ISL_416583
EPI_ISL_684701
EPI_ISL_2544840
EPI_ISL_1588106
EPI_ISL_2293436
EPI_ISL_1528208
EPI_ISL_2162810
EPI_ISL_1495147
EPI_ISL_1517423
EPI_ISL_422410
EPI_ISL_1789527
EPI_ISL_688491
EPI_ISL_688541
EPI_ISL_1910259
EPI_ISL_2017800
EPI_ISL_1242045
EPI_ISL_1528217
EPI_ISL_1470095
EPI_ISL_882646
EPI_ISL_5687783
EPI_ISL_1652054
EPI_ISL_935643
EPI_ISL_5568098
EPI_ISL_1516956
EPI_ISL_1463476
EPI_ISL_2501086
EPI_ISL_11229950
EPI_ISL_2006929
EPI_ISL_2374313
EPI_ISL_2001417
EPI_ISL_2179763
EPI_ISL_884003
EPI_ISL_2324435
EPI_ISL_416630
EPI_ISL_837679
EPI_ISL_447759
EPI_ISL_1159071
EPI_ISL_685668
EPI_ISL_824738
EPI_ISL_1078981
EPI_ISL_1001456
EPI_ISL_684661
EPI_ISL_1111251
EPI_ISL_2153784
EPI_ISL_1392660
EPI_ISL_631573
EPI_ISL_2919262
EPI_ISL_1301593
EPI_ISL_985178
EPI_ISL_1662103
EPI_ISL_509275
EPI_ISL_2402774
EPI_ISL_2264863
EPI_ISL_1910254
EPI_ISL_2364578
EPI_ISL_5441615
EPI_ISL_692155
EPI_ISL_9812329
EPI_ISL_5199342
EPI_ISL_2402190
EPI_ISL_2188259
EPI_ISL_2841964
EPI_ISL_614279
EPI_ISL_11229777
EPI_ISL_2535436
EPI_ISL_1908791
EPI_ISL_2490459
EPI_ISL_1110924
EPI_ISL_685915
EPI_ISL_736996
EPI_ISL_2432952
EPI_ISL_912953
EPI_ISL_788953
EPI_ISL_2601519
EPI_ISL_1821250
EPI_ISL_2374336
EPI_ISL_2483587
EPI_ISL_699656
EPI_ISL_2348714
EPI_ISL_687197
EPI_ISL_4549154
EPI_ISL_1111349
EPI_ISL_1391270
EPI_ISL_1322153
EPI_ISL_2466276
EPI_ISL_2535439
EPI_ISL_5597973
EPI_ISL_1811466
EPI_ISL_2485141
EPI_ISL_2171091
EPI_ISL_5598588
EPI_ISL_3417524
EPI_ISL_1662136
EPI_ISL_1910070
EPI_ISL_2546933
EPI_ISL_1117695
EPI_ISL_1824681
EPI_ISL_1811408
EPI_ISL_2535460
EPI_ISL_684362
EPI_ISL_1259310
EPI_ISL_1788904
EPI_ISL_1797619
EPI_ISL_7139701
EPI_ISL_2155057
EPI_ISL_2401944
EPI_ISL_690147
EPI_ISL_2001323
EPI_ISL_1840882
EPI_ISL_2293441
EPI_ISL_2629137
EPI_ISL_1470286
EPI_ISL_690676
EPI_ISL_2492450
EPI_ISL_418651
EPI_ISL_2399631
EPI_ISL_691829
EPI_ISL_687108
EPI_ISL_1301582
EPI_ISL_515711
EPI_ISL_5569317
EPI_ISL_2495505
EPI_ISL_5917716
EPI_ISL_2155548
EPI_ISL_525640
EPI_ISL_1389271
EPI_ISL_688937
EPI_ISL_1301584
EPI_ISL_1040042
EPI_ISL_691181
EPI_ISL_689559
EPI_ISL_2671760
EPI_ISL_876756
EPI_ISL_542110
EPI_ISL_1018139
EPI_ISL_3446711
EPI_ISL_451314
EPI_ISL_2688957
EPI_ISL_2567604
EPI_ISL_965031
EPI_ISL_688267
EPI_ISL_2017850
EPI_ISL_1110291
EPI_ISL_2105502
EPI_ISL_2180155
EPI_ISL_2193273
EPI_ISL_954065
EPI_ISL_2101218
EPI_ISL_495044
EPI_ISL_1708637
EPI_ISL_5736696
EPI_ISL_437300
EPI_ISL_501211
EPI_ISL_1752591
EPI_ISL_687795
EPI_ISL_1465463
EPI_ISL_7139692
EPI_ISL_1910181
EPI_ISL_11229880
EPI_ISL_1686019
EPI_ISL_1788905
EPI_ISL_691719
EPI_ISL_1503025
EPI_ISL_1841188
EPI_ISL_471581
EPI_ISL_5589756
EPI_ISL_1626614
EPI_ISL_2559317
EPI_ISL_2107211
EPI_ISL_6316046
EPI_ISL_699972
EPI_ISL_1279952
EPI_ISL_687510
EPI_ISL_1656930
EPI_ISL_686347
EPI_ISL_486826
EPI_ISL_1621715
EPI_ISL_687912
EPI_ISL_462448
EPI_ISL_1302034
EPI_ISL_509287
EPI_ISL_5143136
EPI_ISL_1013344
EPI_ISL_690576
EPI_ISL_688806
EPI_ISL_690353
EPI_ISL_1020104
EPI_ISL_1281683
EPI_ISL_1301668
EPI_ISL_495072
EPI_ISL_5142777
EPI_ISL_5441396
EPI_ISL_2648080
EPI_ISL_2919015
EPI_ISL_1707583
EPI_ISL_605807
EPI_ISL_483035
EPI_ISL_1580547
EPI_ISL_2154995
EPI_ISL_684177
EPI_ISL_5736672
EPI_ISL_5597575
EPI_ISL_1111075
EPI_ISL_1166980
EPI_ISL_1416341
EPI_ISL_1389312
EPI_ISL_1524866
EPI_ISL_3031381
EPI_ISL_2362530
EPI_ISL_1672418
EPI_ISL_2402786
EPI_ISL_961100
EPI_ISL_542280
EPI_ISL_685891
EPI_ISL_2312954
EPI_ISL_2426148
EPI_ISL_1118073
EPI_ISL_11229639
EPI_ISL_2311861
EPI_ISL_913608
EPI_ISL_722875
EPI_ISL_1424014
EPI_ISL_860912
EPI_ISL_735354
EPI_ISL_1547407
EPI_ISL_574579
EPI_ISL_2364573
EPI_ISL_1789542
EPI_ISL_6000441
EPI_ISL_3023905
EPI_ISL_542209
EPI_ISL_977472
EPI_ISL_685196
EPI_ISL_10491202
EPI_ISL_2091322
EPI_ISL_529007
EPI_ISL_2188390
EPI_ISL_5441372
EPI_ISL_6436508
EPI_ISL_1483761
EPI_ISL_2402534
EPI_ISL_2601577
EPI_ISL_5687764
EPI_ISL_857296
EPI_ISL_574589
EPI_ISL_3101232
EPI_ISL_3024036
EPI_ISL_3023986
EPI_ISL_909678
EPI_ISL_1113030
EPI_ISL_2391619
EPI_ISL_1911425
EPI_ISL_837719
EPI_ISL_692297
EPI_ISL_7613823
EPI_ISL_660623
EPI_ISL_692705
EPI_ISL_1651233
EPI_ISL_687861
EPI_ISL_4051147
EPI_ISL_690763
EPI_ISL_1670659
EPI_ISL_5918446
EPI_ISL_658873
EPI_ISL_1288213
EPI_ISL_2690139
EPI_ISL_4051182
EPI_ISL_2566219
EPI_ISL_1180861
EPI_ISL_3836250
EPI_ISL_1607981
EPI_ISL_833165
EPI_ISL_1627416
EPI_ISL_1231676
EPI_ISL_2001457
EPI_ISL_479910
EPI_ISL_959281
EPI_ISL_700168
EPI_ISL_2464556
EPI_ISL_1911734
EPI_ISL_2226678
EPI_ISL_1915147
EPI_ISL_687406
EPI_ISL_648072
EPI_ISL_1168453
EPI_ISL_407079
EPI_ISL_1478765
EPI_ISL_5441619
EPI_ISL_2033160
EPI_ISL_2362677
EPI_ISL_2208894
EPI_ISL_3067033
EPI_ISL_6565014
EPI_ISL_7139995
EPI_ISL_692146
EPI_ISL_2547038
EPI_ISL_684517
EPI_ISL_1661516
EPI_ISL_2535593
EPI_ISL_2231542
EPI_ISL_1113029
EPI_ISL_1262729
EPI_ISL_2674290
EPI_ISL_1494626
EPI_ISL_1731595
EPI_ISL_687267
EPI_ISL_5331895
EPI_ISL_2139540
EPI_ISL_1621748
EPI_ISL_2153805
EPI_ISL_5590513
EPI_ISL_5590486
EPI_ISL_11172676
EPI_ISL_2426189
EPI_ISL_687101
EPI_ISL_5441408
EPI_ISL_648622
EPI_ISL_542289
EPI_ISL_1936112
EPI_ISL_1258432
EPI_ISL_2562101
EPI_ISL_2308564
EPI_ISL_690571
EPI_ISL_6289932
EPI_ISL_468780
EPI_ISL_2495466
EPI_ISL_2285732
EPI_ISL_685361
EPI_ISL_1201530
EPI_ISL_3386459
EPI_ISL_2140847
EPI_ISL_2361911
EPI_ISL_5590297
EPI_ISL_2101080
EPI_ISL_1919863
EPI_ISL_685595
EPI_ISL_6491783
EPI_ISL_1319287
EPI_ISL_913601
EPI_ISL_1403549
EPI_ISL_1960335
EPI_ISL_1578024
EPI_ISL_1322191
EPI_ISL_1960553
EPI_ISL_1279501
EPI_ISL_2178942
EPI_ISL_1656965
EPI_ISL_2235317
EPI_ISL_2189075
EPI_ISL_501209
EPI_ISL_824714
EPI_ISL_5589750
EPI_ISL_2017827
EPI_ISL_2341004
EPI_ISL_1040029
EPI_ISL_690906
EPI_ISL_4417618
EPI_ISL_498104
EPI_ISL_1279606
EPI_ISL_699716
EPI_ISL_8725401
EPI_ISL_7709407
EPI_ISL_2107222
EPI_ISL_2426914
EPI_ISL_2382490
EPI_ISL_526934
EPI_ISL_2214804
EPI_ISL_2485225
EPI_ISL_4051257
EPI_ISL_452481
EPI_ISL_495412
EPI_ISL_1041206
EPI_ISL_2650007
EPI_ISL_2017777
EPI_ISL_2162827
EPI_ISL_717970
EPI_ISL_5568940
EPI_ISL_1821852
EPI_ISL_1096329
EPI_ISL_2003161
EPI_ISL_2361560
EPI_ISL_501185
EPI_ISL_1110462
EPI_ISL_2272849
EPI_ISL_1761316
EPI_ISL_2402225
EPI_ISL_495042
EPI_ISL_1060467
EPI_ISL_2627957
EPI_ISL_1406627
EPI_ISL_2713255
EPI_ISL_1001393
EPI_ISL_1501013
EPI_ISL_653800
EPI_ISL_1707566
EPI_ISL_2312891
EPI_ISL_2156171
EPI_ISL_940940
EPI_ISL_476893
EPI_ISL_860858
EPI_ISL_1288500
EPI_ISL_692074
EPI_ISL_1416849
EPI_ISL_575331
EPI_ISL_3410313
EPI_ISL_871990
EPI_ISL_2254718
EPI_ISL_1629305
EPI_ISL_1363117
EPI_ISL_5598039
EPI_ISL_1470065
EPI_ISL_8311716
EPI_ISL_8884440
EPI_ISL_1190921
EPI_ISL_692092
EPI_ISL_2030169
EPI_ISL_5441429
EPI_ISL_1764148
EPI_ISL_2544868
EPI_ISL_7174097
EPI_ISL_2860795
EPI_ISL_424658
EPI_ISL_509357
EPI_ISL_2029785
EPI_ISL_689900
EPI_ISL_837795
EPI_ISL_2189024
EPI_ISL_2516973
EPI_ISL_722879
EPI_ISL_687549
EPI_ISL_1055762
EPI_ISL_2101293
EPI_ISL_688991
EPI_ISL_2332804
EPI_ISL_862569
EPI_ISL_985002
EPI_ISL_2495729
EPI_ISL_1319295
EPI_ISL_10141473
EPI_ISL_1708636
EPI_ISL_5589861
EPI_ISL_883997
EPI_ISL_1213580
EPI_ISL_2131429
EPI_ISL_7624283
EPI_ISL_2091400
EPI_ISL_1711989
EPI_ISL_1121322
EPI_ISL_699860
EPI_ISL_1654946
EPI_ISL_1824603
EPI_ISL_3369952
EPI_ISL_2427053
EPI_ISL_2083031
EPI_ISL_1547470
EPI_ISL_685013
EPI_ISL_1622435
EPI_ISL_458116
EPI_ISL_2543908
EPI_ISL_513047
EPI_ISL_860860
EPI_ISL_1082253
EPI_ISL_2332707
EPI_ISL_1533090
EPI_ISL_2189385
EPI_ISL_1167160
EPI_ISL_1464617
EPI_ISL_2029921
EPI_ISL_1707645
EPI_ISL_2099434
EPI_ISL_687847
EPI_ISL_1623072
EPI_ISL_5199390
EPI_ISL_2756438
EPI_ISL_479619
EPI_ISL_806802
EPI_ISL_3100446
EPI_ISL_2532416
EPI_ISL_500559
EPI_ISL_3243098
EPI_ISL_1501203
EPI_ISL_475607
EPI_ISL_1381215
EPI_ISL_2621323
EPI_ISL_1180760
EPI_ISL_3019943
EPI_ISL_688508
EPI_ISL_2425547
EPI_ISL_687165
EPI_ISL_760042
EPI_ISL_837722
EPI_ISL_5918409
EPI_ISL_1911916
EPI_ISL_2171203
EPI_ISL_2710818
EPI_ISL_735280
EPI_ISL_1118216
EPI_ISL_860909
EPI_ISL_1322171
EPI_ISL_2348689
EPI_ISL_5589866
EPI_ISL_872188
EPI_ISL_451392
EPI_ISL_1096303
EPI_ISL_677743
EPI_ISL_936489
EPI_ISL_2688967
EPI_ISL_2681252
EPI_ISL_2757947
EPI_ISL_1655969
EPI_ISL_2101258
EPI_ISL_2374357
EPI_ISL_1731837
EPI_ISL_2312866
EPI_ISL_8311733
EPI_ISL_1503086
EPI_ISL_1628444
EPI_ISL_1629737
EPI_ISL_2779639
EPI_ISL_1201546
EPI_ISL_2756493
EPI_ISL_699966
EPI_ISL_8986685
EPI_ISL_1936209
EPI_ISL_824711
EPI_ISL_1685338
EPI_ISL_11230025
EPI_ISL_3021358
EPI_ISL_1391407
EPI_ISL_2561983
EPI_ISL_2544874
EPI_ISL_2235409
EPI_ISL_2379461
EPI_ISL_5568441
EPI_ISL_2178413
EPI_ISL_1910147
EPI_ISL_1392681
EPI_ISL_940993
EPI_ISL_7139709
EPI_ISL_872967
EPI_ISL_995359
EPI_ISL_6631667
EPI_ISL_2214788
EPI_ISL_995367
EPI_ISL_5196361
EPI_ISL_2422860
EPI_ISL_2501320
EPI_ISL_2231179
EPI_ISL_2272853
EPI_ISL_1527398
EPI_ISL_1118172
EPI_ISL_2139525
EPI_ISL_837646
EPI_ISL_1166904
EPI_ISL_2324343
EPI_ISL_2421118
EPI_ISL_2600954
EPI_ISL_5598481
EPI_ISL_1406684
EPI_ISL_684774
EPI_ISL_691360
EPI_ISL_1960226
EPI_ISL_1288334
EPI_ISL_2156397
EPI_ISL_700038
EPI_ISL_689136
EPI_ISL_1302048
EPI_ISL_469048
EPI_ISL_1761361
EPI_ISL_1233602
EPI_ISL_2188798
EPI_ISL_443283
EPI_ISL_1608257
EPI_ISL_690330
EPI_ISL_687566
EPI_ISL_995401
EPI_ISL_4878291
EPI_ISL_1470241
EPI_ISL_2614561
EPI_ISL_4888505
EPI_ISL_684413
EPI_ISL_2374380
EPI_ISL_626612
EPI_ISL_2348618
EPI_ISL_1401225
EPI_ISL_2339260
EPI_ISL_1789067
EPI_ISL_1910240
EPI_ISL_513123
EPI_ISL_1262829
EPI_ISL_1517252
EPI_ISL_2402780
EPI_ISL_2894755
EPI_ISL_2099382
EPI_ISL_1435787
EPI_ISL_1760285
EPI_ISL_1469963
EPI_ISL_1840903
EPI_ISL_686843
EPI_ISL_2614545
EPI_ISL_1501116
EPI_ISL_4296310
EPI_ISL_2232821
EPI_ISL_2423019
EPI_ISL_872953
EPI_ISL_2443543
EPI_ISL_689035
EPI_ISL_1284063
EPI_ISL_1470012
EPI_ISL_688852
EPI_ISL_2495679
EPI_ISL_1651263
EPI_ISL_1020283
EPI_ISL_479855
EPI_ISL_5918266
EPI_ISL_690837
EPI_ISL_2171141
EPI_ISL_1116432
EPI_ISL_2835394
EPI_ISL_1007670
EPI_ISL_6174503
EPI_ISL_2017780
EPI_ISL_1785247
EPI_ISL_660201
EPI_ISL_2681165
EPI_ISL_1117819
EPI_ISL_2399663
EPI_ISL_2100681
EPI_ISL_688332
EPI_ISL_912598
EPI_ISL_985101
EPI_ISL_2231257
EPI_ISL_542341
EPI_ISL_687467
EPI_ISL_1117930
EPI_ISL_718159
EPI_ISL_1526792
EPI_ISL_2156599
EPI_ISL_2081217
EPI_ISL_1662151
EPI_ISL_692102
EPI_ISL_4442620
EPI_ISL_2614625
EPI_ISL_2629156
EPI_ISL_2629176
EPI_ISL_699861
EPI_ISL_1647100
EPI_ISL_2231557
EPI_ISL_5687887
EPI_ISL_1859376
EPI_ISL_941089
EPI_ISL_1233569
EPI_ISL_2455947
EPI_ISL_10716759
EPI_ISL_1731979
EPI_ISL_1621632
EPI_ISL_5142905
EPI_ISL_1301821
EPI_ISL_4574534
EPI_ISL_691048
EPI_ISL_941155
EPI_ISL_2877339
EPI_ISL_686360
EPI_ISL_648709
EPI_ISL_1652064
EPI_ISL_699709
EPI_ISL_1063527
EPI_ISL_2086292
EPI_ISL_2106278
EPI_ISL_1169895
EPI_ISL_4252252
EPI_ISL_2919001
EPI_ISL_2304022
EPI_ISL_688024
EPI_ISL_1054983
EPI_ISL_2546985
EPI_ISL_1469287
EPI_ISL_2501312
EPI_ISL_1657016
EPI_ISL_2402006
EPI_ISL_5598453
EPI_ISL_2374186
EPI_ISL_3086836
EPI_ISL_1018121
EPI_ISL_2296102
EPI_ISL_2536158
EPI_ISL_686429
EPI_ISL_5589842
EPI_ISL_5143220
EPI_ISL_2547013
EPI_ISL_1171701
EPI_ISL_2710855
EPI_ISL_7174098
EPI_ISL_1623811
EPI_ISL_2427074
EPI_ISL_2153725
EPI_ISL_5917693
EPI_ISL_1811455
EPI_ISL_2476411
EPI_ISL_700256
EPI_ISL_2422976
EPI_ISL_688737
EPI_ISL_2189378
EPI_ISL_2727272
EPI_ISL_2490550
EPI_ISL_1715139
EPI_ISL_2422785
EPI_ISL_6195687
EPI_ISL_1168218
EPI_ISL_2374478
EPI_ISL_1659545
EPI_ISL_2156436
EPI_ISL_2402180
EPI_ISL_684437
EPI_ISL_2156170
EPI_ISL_690735
EPI_ISL_1732017
EPI_ISL_2391556
EPI_ISL_1301808
EPI_ISL_1911868
EPI_ISL_2082007
EPI_ISL_692654
EPI_ISL_1233251
EPI_ISL_1960496
EPI_ISL_462753
EPI_ISL_685424
EPI_ISL_1494661
EPI_ISL_2100735
EPI_ISL_688290
EPI_ISL_514138
EPI_ISL_1166998
EPI_ISL_960406
EPI_ISL_3023952
EPI_ISL_6316705
EPI_ISL_482878
EPI_ISL_516765
EPI_ISL_1785228
EPI_ISL_2312949
EPI_ISL_1416337
EPI_ISL_2532378
EPI_ISL_1788917
EPI_ISL_2279654
EPI_ISL_6174468
EPI_ISL_2490430
EPI_ISL_6491782
EPI_ISL_582125
EPI_ISL_1669936
EPI_ISL_5143163
EPI_ISL_2422919
EPI_ISL_8142120
EPI_ISL_1706483
EPI_ISL_614269
EPI_ISL_2601558
EPI_ISL_685643
EPI_ISL_7139678
EPI_ISL_4196725
EPI_ISL_2232838
EPI_ISL_692567
EPI_ISL_5736610
EPI_ISL_2341012
EPI_ISL_849657
EPI_ISL_2180117
EPI_ISL_792700
EPI_ISL_480129
EPI_ISL_1696751
EPI_ISL_498078
EPI_ISL_2140868
EPI_ISL_1580589
EPI_ISL_512897
EPI_ISL_437445
EPI_ISL_1501194
EPI_ISL_6342832
EPI_ISL_1960298
EPI_ISL_2293274
EPI_ISL_690831
EPI_ISL_417334
EPI_ISL_7139790
EPI_ISL_1259138
EPI_ISL_1465540
EPI_ISL_2621411
EPI_ISL_2180445
EPI_ISL_686985
EPI_ISL_416621
EPI_ISL_690138
EPI_ISL_1257841
EPI_ISL_3477563
EPI_ISL_862611
EPI_ISL_5199403
EPI_ISL_1749435
EPI_ISL_700112
EPI_ISL_5142852
EPI_ISL_2779474
EPI_ISL_2466347
EPI_ISL_1060417
EPI_ISL_2958650
EPI_ISL_7711803
EPI_ISL_3799860
EPI_ISL_2484763
EPI_ISL_1340633
EPI_ISL_1910424
EPI_ISL_1936203
EPI_ISL_763074
EPI_ISL_1697436
EPI_ISL_1939835
EPI_ISL_1583085
EPI_ISL_1279333
EPI_ISL_685695
EPI_ISL_1671804
EPI_ISL_2232745
EPI_ISL_5590066
EPI_ISL_486845
EPI_ISL_688625
EPI_ISL_525421
EPI_ISL_691831
EPI_ISL_689770
EPI_ISL_686196
EPI_ISL_435305
EPI_ISL_7613772
EPI_ISL_1391239
EPI_ISL_688479
EPI_ISL_5142623
EPI_ISL_2293423
EPI_ISL_1279268
EPI_ISL_690438
EPI_ISL_1279534
EPI_ISL_2346369
EPI_ISL_5590204
EPI_ISL_961067
EPI_ISL_1110401
EPI_ISL_684154
EPI_ISL_496542
EPI_ISL_1288513
EPI_ISL_2379168
EPI_ISL_5142652
EPI_ISL_1715135
EPI_ISL_3410752
EPI_ISL_837575
EPI_ISL_1018157
EPI_ISL_5687704
EPI_ISL_9509914
EPI_ISL_2188402
EPI_ISL_1965438
EPI_ISL_1299549
EPI_ISL_1111119
EPI_ISL_1322215
EPI_ISL_1406649
EPI_ISL_5441358
EPI_ISL_2877336
EPI_ISL_5736642
EPI_ISL_5142903
EPI_ISL_11229720
EPI_ISL_560575
EPI_ISL_5687726
EPI_ISL_5142710
EPI_ISL_1960078
EPI_ISL_1936261
EPI_ISL_1960268
EPI_ISL_2312733
EPI_ISL_1416398
EPI_ISL_2155881
EPI_ISL_1020202
EPI_ISL_2105322
EPI_ISL_1018130
EPI_ISL_3098958
EPI_ISL_2688966
EPI_ISL_509339
EPI_ISL_5199345
EPI_ISL_1745700
EPI_ISL_1532303
EPI_ISL_2835383
EPI_ISL_3342147
EPI_ISL_1085533
EPI_ISL_2713121
EPI_ISL_692026
EPI_ISL_1656871
EPI_ISL_2154419
EPI_ISL_2343016
EPI_ISL_2462931
EPI_ISL_2788853
EPI_ISL_2491668
EPI_ISL_2324416
EPI_ISL_1821558
EPI_ISL_1706598
EPI_ISL_955184
EPI_ISL_1417173
EPI_ISL_1936274
EPI_ISL_2180352
EPI_ISL_2131843
EPI_ISL_5569638
EPI_ISL_5441581
EPI_ISL_1288426
EPI_ISL_1585578
EPI_ISL_5142641
EPI_ISL_1731943
EPI_ISL_1060577
EPI_ISL_1357598
EPI_ISL_688738
EPI_ISL_435422
EPI_ISL_2235426
EPI_ISL_11229925
EPI_ISL_437708
EPI_ISL_2156427
EPI_ISL_435407
EPI_ISL_7174102
EPI_ISL_1972280
EPI_ISL_691979
EPI_ISL_5918227
EPI_ISL_1910932
EPI_ISL_2091140
EPI_ISL_1823445
EPI_ISL_2490594
EPI_ISL_1621759
EPI_ISL_475677
EPI_ISL_2131394
EPI_ISL_686736
EPI_ISL_2379227
EPI_ISL_2464216
EPI_ISL_1372549
EPI_ISL_5937310
EPI_ISL_2397321
EPI_ISL_4030241
EPI_ISL_2835467
EPI_ISL_2545986
EPI_ISL_1622372
EPI_ISL_427308
EPI_ISL_690027
EPI_ISL_2001477
EPI_ISL_5142676
EPI_ISL_2495587
EPI_ISL_1212621
EPI_ISL_2919227
EPI_ISL_455707
EPI_ISL_1001339
EPI_ISL_492033
EPI_ISL_707696
EPI_ISL_961078
EPI_ISL_2839348
EPI_ISL_2405129
EPI_ISL_2391640
EPI_ISL_1651879
EPI_ISL_1520122
EPI_ISL_687789
EPI_ISL_1351540
EPI_ISL_1257845
EPI_ISL_2713149
EPI_ISL_2401940
EPI_ISL_1298482
EPI_ISL_688905
EPI_ISL_2485180
EPI_ISL_1288175
EPI_ISL_1670638
EPI_ISL_3013041
EPI_ISL_2434134
EPI_ISL_2402766
EPI_ISL_1116453
EPI_ISL_10149616
EPI_ISL_691467
EPI_ISL_7711741
EPI_ISL_648715
EPI_ISL_824677
EPI_ISL_2621358
EPI_ISL_1036414
EPI_ISL_1085387
EPI_ISL_1656875
EPI_ISL_2443497
EPI_ISL_2105264
EPI_ISL_1628821
EPI_ISL_2779464
EPI_ISL_8630335
EPI_ISL_1969688
EPI_ISL_691547
EPI_ISL_2097027
EPI_ISL_447286
EPI_ISL_1491628
EPI_ISL_509327
EPI_ISL_2894690
EPI_ISL_872343
EPI_ISL_1754984
EPI_ISL_2190111
EPI_ISL_2382014
EPI_ISL_4169856
EPI_ISL_454500
EPI_ISL_1019693
EPI_ISL_1403506
EPI_ISL_2894769
EPI_ISL_515732
EPI_ISL_849638
EPI_ISL_514607
EPI_ISL_2478152
EPI_ISL_2029740
EPI_ISL_759701
EPI_ISL_1821125
EPI_ISL_825057
EPI_ISL_5200508
EPI_ISL_5589711
EPI_ISL_2100464
EPI_ISL_2958710
EPI_ISL_1920221
EPI_ISL_689888
EPI_ISL_684145
EPI_ISL_1585534
EPI_ISL_1916494
EPI_ISL_2601522
EPI_ISL_1544117
EPI_ISL_1351462
EPI_ISL_10141477
EPI_ISL_1652073
EPI_ISL_689262
EPI_ISL_1710860
EPI_ISL_1656907
EPI_ISL_872292
EPI_ISL_509303
EPI_ISL_1111161
EPI_ISL_2492498
EPI_ISL_1085553
EPI_ISL_2732373
EPI_ISL_1416369
EPI_ISL_2091182
EPI_ISL_2003126
EPI_ISL_684626
EPI_ISL_2029704
EPI_ISL_3836243
EPI_ISL_4252224
EPI_ISL_1403521
EPI_ISL_689845
EPI_ISL_2621285
EPI_ISL_2873865
EPI_ISL_685066
EPI_ISL_1558603
EPI_ISL_689980
EPI_ISL_1351543
EPI_ISL_1180788
EPI_ISL_2877477
EPI_ISL_2099409
EPI_ISL_1517256
EPI_ISL_1526735
EPI_ISL_454511
EPI_ISL_2134780
EPI_ISL_2131491
EPI_ISL_2193234
EPI_ISL_692636
EPI_ISL_1406578
EPI_ISL_7613716
EPI_ISL_1840907
EPI_ISL_1391067
EPI_ISL_1111027
EPI_ISL_837690
EPI_ISL_1547466
EPI_ISL_2343245
EPI_ISL_906065
EPI_ISL_2155951
EPI_ISL_691518
EPI_ISL_1591258
EPI_ISL_2107241
EPI_ISL_1710853
EPI_ISL_2029774
EPI_ISL_2231354
EPI_ISL_1627338
EPI_ISL_2188149
EPI_ISL_906058
EPI_ISL_498094
EPI_ISL_467030
EPI_ISL_1418327
EPI_ISL_692006
EPI_ISL_2188751
EPI_ISL_677781
EPI_ISL_427311
EPI_ISL_512894
EPI_ISL_8880974
EPI_ISL_528751
EPI_ISL_1168215
EPI_ISL_2017805
EPI_ISL_1279423
EPI_ISL_2444325
EPI_ISL_861645
EPI_ISL_3535721
EPI_ISL_603168
EPI_ISL_2601655
EPI_ISL_2157310
EPI_ISL_1524370
EPI_ISL_1288293
EPI_ISL_2391588
EPI_ISL_1336729
EPI_ISL_700232
EPI_ISL_1180834
EPI_ISL_1669912
EPI_ISL_961088
EPI_ISL_577634
EPI_ISL_447750
EPI_ISL_1855907
EPI_ISL_1111114
EPI_ISL_1534705
EPI_ISL_2614621
EPI_ISL_2099435
EPI_ISL_542199
EPI_ISL_2535559
EPI_ISL_1594450
EPI_ISL_2259304
EPI_ISL_1915139
EPI_ISL_1117521
EPI_ISL_2001462
EPI_ISL_684418
EPI_ISL_735307
EPI_ISL_5687736
EPI_ISL_1516954
EPI_ISL_1096136
EPI_ISL_1013411
EPI_ISL_692611
EPI_ISL_1651881
EPI_ISL_1509774
EPI_ISL_451338
EPI_ISL_2490415
EPI_ISL_1180840
EPI_ISL_6633758
EPI_ISL_4417597
EPI_ISL_1707595
EPI_ISL_687919
EPI_ISL_692316
EPI_ISL_2332604
EPI_ISL_2426899
EPI_ISL_11230282
EPI_ISL_5598461
EPI_ISL_2293360
EPI_ISL_1732050
EPI_ISL_2427223
EPI_ISL_1669923
EPI_ISL_2399672
EPI_ISL_1363086
EPI_ISL_2231400
EPI_ISL_960415
EPI_ISL_2533787
EPI_ISL_1517089
EPI_ISL_1389344
EPI_ISL_1671803
EPI_ISL_1785229
EPI_ISL_547579
EPI_ISL_1656027
EPI_ISL_2107177
EPI_ISL_7613835
EPI_ISL_1085013
EPI_ISL_2674317
EPI_ISL_2099474
EPI_ISL_5589942
EPI_ISL_1416842
EPI_ISL_4251927
EPI_ISL_1403422
EPI_ISL_1917516
EPI_ISL_699946
EPI_ISL_2426878
EPI_ISL_1403565
EPI_ISL_2483666
EPI_ISL_4888529
EPI_ISL_1629759
EPI_ISL_1910141
EPI_ISL_2156364
EPI_ISL_4888485
EPI_ISL_687045
EPI_ISL_5143144
EPI_ISL_1447341
EPI_ISL_1857025
EPI_ISL_626617
EPI_ISL_824596
EPI_ISL_1909822
EPI_ISL_602721
EPI_ISL_4255005
EPI_ISL_872014
EPI_ISL_984264
EPI_ISL_2097120
EPI_ISL_1788836
EPI_ISL_7711776
EPI_ISL_2101166
EPI_ISL_1675651
EPI_ISL_2490395
EPI_ISL_690526
EPI_ISL_2968062
EPI_ISL_1405909
EPI_ISL_692401
EPI_ISL_2399691
EPI_ISL_684244
EPI_ISL_699828
EPI_ISL_688419
EPI_ISL_861666
EPI_ISL_2402773
EPI_ISL_687102
EPI_ISL_2143393
EPI_ISL_684808
EPI_ISL_2491635
EPI_ISL_458099
EPI_ISL_11172680
EPI_ISL_2285149
EPI_ISL_512898
EPI_ISL_492985
EPI_ISL_1195463
EPI_ISL_2020241
EPI_ISL_678290
EPI_ISL_2319620
EPI_ISL_3368635
EPI_ISL_541007
EPI_ISL_529765
EPI_ISL_1389286
EPI_ISL_2382057
EPI_ISL_2231554
EPI_ISL_602813
EPI_ISL_1669809
EPI_ISL_1910164
EPI_ISL_2131505
EPI_ISL_2490605
EPI_ISL_689841
EPI_ISL_2107152
EPI_ISL_692694
EPI_ISL_648649
EPI_ISL_2462870
EPI_ISL_596453
EPI_ISL_3138715
EPI_ISL_2226322
EPI_ISL_1079008
EPI_ISL_2270865
EPI_ISL_1363116
EPI_ISL_832131
EPI_ISL_5143197
EPI_ISL_5568821
EPI_ISL_1096982
EPI_ISL_2894733
EPI_ISL_2530273
EPI_ISL_2426915
EPI_ISL_2214819
EPI_ISL_1797348
EPI_ISL_480082
EPI_ISL_837639
EPI_ISL_1322150
EPI_ISL_1917493
EPI_ISL_684393
EPI_ISL_2097089
EPI_ISL_1760255
EPI_ISL_5441642
EPI_ISL_689550
EPI_ISL_11172722
EPI_ISL_690036
EPI_ISL_684255
EPI_ISL_1301638
EPI_ISL_1662139
EPI_ISL_1301891
EPI_ISL_688993
EPI_ISL_1114768
EPI_ISL_1336869
EPI_ISL_954805
EPI_ISL_1112279
EPI_ISL_1580562
EPI_ISL_2517049
EPI_ISL_2099426
EPI_ISL_1470276
EPI_ISL_2455899
EPI_ISL_513222
EPI_ISL_2293585
EPI_ISL_492003
EPI_ISL_965931
EPI_ISL_1013365
EPI_ISL_623143
EPI_ISL_1516987
EPI_ISL_2304004
EPI_ISL_1910024
EPI_ISL_2230790
EPI_ISL_2425557
EPI_ISL_1111074
EPI_ISL_2100929
EPI_ISL_2958874
EPI_ISL_691402
EPI_ISL_1118177
EPI_ISL_2544851
EPI_ISL_2272856
EPI_ISL_2334503
EPI_ISL_1662166
EPI_ISL_2532345
EPI_ISL_3477560
EPI_ISL_5196247
EPI_ISL_2361910
EPI_ISL_872963
EPI_ISL_2425612
EPI_ISL_685003
EPI_ISL_535496
EPI_ISL_2546904
EPI_ISL_1279328
EPI_ISL_1678452
EPI_ISL_2029809
EPI_ISL_2155753
EPI_ISL_5589887
EPI_ISL_11229600
EPI_ISL_5736612
EPI_ISL_1909811
EPI_ISL_1299504
EPI_ISL_1669934
EPI_ISL_437759
EPI_ISL_2143451
EPI_ISL_1209275
EPI_ISL_1060469
EPI_ISL_5918448
EPI_ISL_4417852
EPI_ISL_860317
EPI_ISL_1110948
EPI_ISL_1647146
EPI_ISL_690834
EPI_ISL_528924
EPI_ISL_1669952
EPI_ISL_689890
EPI_ISL_2091429
EPI_ISL_3088344
EPI_ISL_954815
EPI_ISL_2029670
EPI_ISL_849639
EPI_ISL_602711
EPI_ISL_1180252
EPI_ISL_2156343
EPI_ISL_691080
EPI_ISL_700085
EPI_ISL_686288
EPI_ISL_2100819
EPI_ISL_687537
EPI_ISL_2214953
EPI_ISL_2200111
EPI_ISL_1085306
EPI_ISL_2379080
EPI_ISL_1706545
EPI_ISL_1489730
EPI_ISL_687632
EPI_ISL_871980
EPI_ISL_689223
EPI_ISL_1700783
EPI_ISL_1081176
EPI_ISL_4549057
EPI_ISL_11229227
EPI_ISL_2235375
EPI_ISL_509313
EPI_ISL_5142972
EPI_ISL_1301577
EPI_ISL_1085589
EPI_ISL_692100
EPI_ISL_1251044
EPI_ISL_11229394
EPI_ISL_2391634
EPI_ISL_1358294
EPI_ISL_2155565
EPI_ISL_1233460
EPI_ISL_2382515
EPI_ISL_689463
EPI_ISL_3409603
EPI_ISL_718172
EPI_ISL_2401933
EPI_ISL_2270862
EPI_ISL_1081320
EPI_ISL_1097012
EPI_ISL_1710965
EPI_ISL_2399566
EPI_ISL_1111489
EPI_ISL_2156383
EPI_ISL_1673273
EPI_ISL_1582699
EPI_ISL_4211271
EPI_ISL_1508846
EPI_ISL_913057
EPI_ISL_11229594
EPI_ISL_1623812
EPI_ISL_1263002
EPI_ISL_1654969
EPI_ISL_684128
EPI_ISL_2179759
EPI_ISL_1910186
EPI_ISL_2362685
EPI_ISL_1200549
EPI_ISL_1336721
EPI_ISL_1340651
EPI_ISL_2155532
EPI_ISL_1118178
EPI_ISL_523969
EPI_ISL_912883
EPI_ISL_1628945
EPI_ISL_1651883
EPI_ISL_1731043
EPI_ISL_686249
EPI_ISL_1171661
EPI_ISL_2155080
EPI_ISL_1670596
EPI_ISL_1711997
EPI_ISL_1233586
EPI_ISL_515633
EPI_ISL_2859317
EPI_ISL_660259
EPI_ISL_1166901
EPI_ISL_2835476
EPI_ISL_872199
EPI_ISL_450724
EPI_ISL_1623047
EPI_ISL_5569064
EPI_ISL_492006
EPI_ISL_5196225
EPI_ISL_1084621
EPI_ISL_2335019
EPI_ISL_860915
EPI_ISL_1416595
EPI_ISL_685353
EPI_ISL_2272855
EPI_ISL_2081959
EPI_ISL_700091
EPI_ISL_691730
EPI_ISL_1262913
EPI_ISL_1321761
EPI_ISL_1279575
EPI_ISL_1502496
EPI_ISL_1857228
EPI_ISL_2545952
EPI_ISL_1401151
EPI_ISL_3138712
EPI_ISL_6829632
EPI_ISL_2559354
EPI_ISL_2562009
EPI_ISL_447793
EPI_ISL_5736697
EPI_ISL_1620596
EPI_ISL_2312821
EPI_ISL_690332
EPI_ISL_2189433
EPI_ISL_2081859
EPI_ISL_1527028
EPI_ISL_1041212
EPI_ISL_1662071
EPI_ISL_2308480
EPI_ISL_690596
EPI_ISL_1625987
EPI_ISL_688187
EPI_ISL_3316191
EPI_ISL_2756471
EPI_ISL_1792926
EPI_ISL_979970
EPI_ISL_2200133
EPI_ISL_1020142
EPI_ISL_2105418
EPI_ISL_1351520
EPI_ISL_5142774
EPI_ISL_1910365
EPI_ISL_684839
EPI_ISL_5441481
EPI_ISL_2616467
EPI_ISL_528998
EPI_ISL_2171104
EPI_ISL_1322213
EPI_ISL_2532469
EPI_ISL_1020158
EPI_ISL_1911042
EPI_ISL_1018223
EPI_ISL_687193
EPI_ISL_602413
EPI_ISL_1351583
EPI_ISL_2081872
EPI_ISL_1400560
EPI_ISL_837635
EPI_ISL_954048
EPI_ISL_935613
EPI_ISL_2626234
EPI_ISL_11229588
EPI_ISL_1502840
EPI_ISL_2180441
EPI_ISL_889400
EPI_ISL_684163
EPI_ISL_2402086
EPI_ISL_524465
EPI_ISL_1416528
EPI_ISL_514611
EPI_ISL_515794
EPI_ISL_1112980
EPI_ISL_5589982
EPI_ISL_912584
EPI_ISL_5567258
EPI_ISL_689984
EPI_ISL_690081
EPI_ISL_718141
EPI_ISL_1139073
EPI_ISL_2231158
EPI_ISL_2603436
EPI_ISL_941978
EPI_ISL_2231470
EPI_ISL_806779
EPI_ISL_8142127
EPI_ISL_1686222
EPI_ISL_2156612
EPI_ISL_2422987
EPI_ISL_3242441
EPI_ISL_1656066
EPI_ISL_1389285
EPI_ISL_3957751
EPI_ISL_7174090
EPI_ISL_2399734
EPI_ISL_5142592
EPI_ISL_3021371
EPI_ISL_690507
EPI_ISL_1336765
EPI_ISL_2464185
EPI_ISL_2835365
EPI_ISL_542219
EPI_ISL_1788778
EPI_ISL_686148
EPI_ISL_2096005
EPI_ISL_1503014
EPI_ISL_687903
EPI_ISL_2134775
EPI_ISL_909660
EPI_ISL_5589943
EPI_ISL_1628720
EPI_ISL_2293503
EPI_ISL_935628
EPI_ISL_700082
EPI_ISL_3330219
EPI_ISL_2839270
EPI_ISL_1821232
EPI_ISL_754202
EPI_ISL_689636
EPI_ISL_1016690
EPI_ISL_857066
EPI_ISL_687377
EPI_ISL_421235
EPI_ISL_542291
EPI_ISL_4251941
EPI_ISL_2188874
EPI_ISL_2272805
EPI_ISL_482677
EPI_ISL_3691683
EPI_ISL_684523
EPI_ISL_1315423
EPI_ISL_1401136
EPI_ISL_5570167
EPI_ISL_4549060
EPI_ISL_2399707
EPI_ISL_2029954
EPI_ISL_1381144
EPI_ISL_1851820
EPI_ISL_1118203
EPI_ISL_995399
EPI_ISL_2535239
EPI_ISL_5142910
EPI_ISL_1336893
EPI_ISL_1020268
EPI_ISL_1585441
EPI_ISL_4251944
EPI_ISL_1463471
EPI_ISL_2535535
EPI_ISL_2405131
EPI_ISL_2379163
EPI_ISL_861715
EPI_ISL_2143404
EPI_ISL_4549076
EPI_ISL_2532442
EPI_ISL_1319413
EPI_ISL_1069203
EPI_ISL_862876
EPI_ISL_2097025
EPI_ISL_687414
EPI_ISL_686510
EPI_ISL_5566656
EPI_ISL_6795029
EPI_ISL_685159
EPI_ISL_542122
EPI_ISL_6710625
EPI_ISL_2559287
EPI_ISL_1461641
EPI_ISL_1516920
EPI_ISL_2600557
EPI_ISL_1502933
EPI_ISL_2616265
EPI_ISL_535531
EPI_ISL_1911817
EPI_ISL_2101323
EPI_ISL_2391484
EPI_ISL_1911952
EPI_ISL_2625988
EPI_ISL_1468470
EPI_ISL_1700801
EPI_ISL_692243
EPI_ISL_2455962
EPI_ISL_2155437
EPI_ISL_10149557
EPI_ISL_2427081
EPI_ISL_454581
EPI_ISL_685728
EPI_ISL_690563
EPI_ISL_1086037
EPI_ISL_954773
EPI_ISL_687520
EPI_ISL_1804830
EPI_ISL_2894799
EPI_ISL_692106
EPI_ISL_2502709
EPI_ISL_7711808
EPI_ISL_1919626
EPI_ISL_2692882
EPI_ISL_1733057
EPI_ISL_1501253
EPI_ISL_525578
EPI_ISL_2105459
EPI_ISL_1389182
EPI_ISL_480197
EPI_ISL_542256
EPI_ISL_2157516
EPI_ISL_660217
EPI_ISL_2231123
EPI_ISL_2083082
EPI_ISL_2399704
EPI_ISL_1628467
EPI_ISL_2661801
EPI_ISL_5890446
EPI_ISL_911527
EPI_ISL_2346441
EPI_ISL_1180758
EPI_ISL_2105685
EPI_ISL_2293298
EPI_ISL_5590466
EPI_ISL_4946240
EPI_ISL_2661784
EPI_ISL_2001410
EPI_ISL_1623672
EPI_ISL_649939
EPI_ISL_2713252
EPI_ISL_5015507
EPI_ISL_1251094
EPI_ISL_1588445
EPI_ISL_1577388
EPI_ISL_1219132
EPI_ISL_1811401
EPI_ISL_837682
EPI_ISL_2029697
EPI_ISL_1351626
EPI_ISL_684956
EPI_ISL_535457
EPI_ISL_2779346
EPI_ISL_2400404
EPI_ISL_1379422
EPI_ISL_1401290
EPI_ISL_2189357
EPI_ISL_1265442
EPI_ISL_3799767
EPI_ISL_1752683
EPI_ISL_688995
EPI_ISL_602822
EPI_ISL_1097013
EPI_ISL_2082004
EPI_ISL_689015
EPI_ISL_1001443
EPI_ISL_1797583
EPI_ISL_688032
EPI_ISL_475050
EPI_ISL_1303512
EPI_ISL_1301712
EPI_ISL_687298
EPI_ISL_8257754
EPI_ISL_872258
EPI_ISL_2462912
EPI_ISL_2231460
EPI_ISL_512942
EPI_ISL_5590416
EPI_ISL_471554
EPI_ISL_471460
EPI_ISL_5143174
EPI_ISL_10149602
EPI_ISL_2671731
EPI_ISL_2293305
EPI_ISL_1608388
EPI_ISL_2131373
EPI_ISL_5142511
EPI_ISL_11229614
EPI_ISL_4496569
EPI_ISL_495029
EPI_ISL_468771
EPI_ISL_2364489
EPI_ISL_3691371
EPI_ISL_495558
EPI_ISL_2100946
EPI_ISL_1036430
EPI_ISL_1302103
EPI_ISL_2189556
EPI_ISL_2931333
EPI_ISL_1416512
EPI_ISL_684276
EPI_ISL_4417833
EPI_ISL_2894842
EPI_ISL_2443490
EPI_ISL_2546920
EPI_ISL_3154875
EPI_ISL_648048
EPI_ISL_500540
EPI_ISL_3099405
EPI_ISL_487322
EPI_ISL_1001342
EPI_ISL_1372286
EPI_ISL_1233452
EPI_ISL_689605
EPI_ISL_962523
EPI_ISL_2001302
EPI_ISL_954799
EPI_ISL_760056
EPI_ISL_5441623
EPI_ISL_602674
EPI_ISL_542345
EPI_ISL_684741
EPI_ISL_513177
EPI_ISL_1608483
EPI_ISL_1434443
EPI_ISL_2621293
EPI_ISL_9159964
EPI_ISL_1494659
EPI_ISL_688064
EPI_ISL_6582791
EPI_ISL_940934
EPI_ISL_1795056
EPI_ISL_1910017
EPI_ISL_648091
EPI_ISL_509356
EPI_ISL_631705
EPI_ISL_2421124
EPI_ISL_513003
EPI_ISL_804973
EPI_ISL_940896
EPI_ISL_6582823
EPI_ISL_1707593
EPI_ISL_685988
EPI_ISL_1381093
EPI_ISL_718229
EPI_ISL_700017
EPI_ISL_1544126
EPI_ISL_909963
EPI_ISL_692046
EPI_ISL_941053
EPI_ISL_2272844
EPI_ISL_1517290
EPI_ISL_2958847
EPI_ISL_2426941
EPI_ISL_2097088
EPI_ISL_3671906
EPI_ISL_2341375
EPI_ISL_4880379
EPI_ISL_3410583
EPI_ISL_2464094
EPI_ISL_1919422
EPI_ISL_7711767
EPI_ISL_3716646
EPI_ISL_690924
EPI_ISL_2502747
EPI_ISL_6194245
EPI_ISL_2502696
EPI_ISL_1678431
EPI_ISL_686720
EPI_ISL_955238
EPI_ISL_2422941
EPI_ISL_1500969
EPI_ISL_687873
EPI_ISL_3999690
EPI_ISL_1081150
EPI_ISL_1469946
EPI_ISL_692307
EPI_ISL_2426874
EPI_ISL_1060560
EPI_ISL_5441478
EPI_ISL_940632
EPI_ISL_2081953
EPI_ISL_1321797
EPI_ISL_2464063
EPI_ISL_496559
EPI_ISL_2143608
EPI_ISL_1180217
EPI_ISL_2545965
EPI_ISL_2105362
EPI_ISL_688670
EPI_ISL_6595985
EPI_ISL_1417200
EPI_ISL_1394295
EPI_ISL_1508869
EPI_ISL_2374296
EPI_ISL_687026
EPI_ISL_1707556
EPI_ISL_1406533
EPI_ISL_4888462
EPI_ISL_1501236
EPI_ISL_497744
EPI_ISL_2180379
EPI_ISL_699732
EPI_ISL_2001319
EPI_ISL_1060447
EPI_ISL_2546947
EPI_ISL_1288452
EPI_ISL_2779451
EPI_ISL_1041207
EPI_ISL_1402425
EPI_ISL_1655987
EPI_ISL_1669953
EPI_ISL_4260410
EPI_ISL_1628469
EPI_ISL_1656929
EPI_ISL_1301855
EPI_ISL_2931379
EPI_ISL_960419
EPI_ISL_687642
EPI_ISL_1301610
EPI_ISL_7613728
EPI_ISL_1591145
EPI_ISL_11172659
EPI_ISL_871978
EPI_ISL_2835518
EPI_ISL_443279
EPI_ISL_2422427
EPI_ISL_2340983
EPI_ISL_2788759
EPI_ISL_690220
EPI_ISL_1910280
EPI_ISL_1591252
EPI_ISL_2690186
EPI_ISL_1910068
EPI_ISL_700074
EPI_ISL_1822600
EPI_ISL_1262787
EPI_ISL_691700
EPI_ISL_1258431
EPI_ISL_2645494
EPI_ISL_1651281
EPI_ISL_509285
EPI_ISL_1288468
EPI_ISL_10149586
EPI_ISL_479861
EPI_ISL_2691104
EPI_ISL_4548977
EPI_ISL_1628443
EPI_ISL_2841965
EPI_ISL_2100749
EPI_ISL_2188414
EPI_ISL_1111411
EPI_ISL_2692902
EPI_ISL_2171201
EPI_ISL_1764152
EPI_ISL_1255140
EPI_ISL_5589673
EPI_ISL_455016
EPI_ISL_5598699
EPI_ISL_447740
EPI_ISL_2107227
EPI_ISL_1259077
EPI_ISL_684170
EPI_ISL_437448
EPI_ISL_2156393
EPI_ISL_2340955
EPI_ISL_954020
EPI_ISL_1628409
EPI_ISL_5598619
EPI_ISL_2188461
EPI_ISL_1651285
EPI_ISL_1520131
EPI_ISL_1389196
EPI_ISL_2692891
EPI_ISL_686384
EPI_ISL_691570
EPI_ISL_1096302
EPI_ISL_1908788
EPI_ISL_985059
EPI_ISL_2100704
EPI_ISL_1504097
EPI_ISL_2226284
EPI_ISL_535452
EPI_ISL_1911660
EPI_ISL_686886
EPI_ISL_529019
EPI_ISL_1406622
EPI_ISL_8142128
EPI_ISL_1389222
EPI_ISL_691836
EPI_ISL_1219023
EPI_ISL_689412
EPI_ISL_689244
EPI_ISL_2894640
EPI_ISL_2091354
EPI_ISL_648637
EPI_ISL_1096239
EPI_ISL_4252208
EPI_ISL_6575645
EPI_ISL_2097161
EPI_ISL_5196274
EPI_ISL_935017
EPI_ISL_515807
EPI_ISL_1786270
EPI_ISL_1190933
EPI_ISL_918268
EPI_ISL_2617632
EPI_ISL_2490373
EPI_ISL_513171
EPI_ISL_1084649
EPI_ISL_1585549
EPI_ISL_691911
EPI_ISL_2107164
EPI_ISL_2614674
EPI_ISL_1821153
EPI_ISL_416631
EPI_ISL_5918481
EPI_ISL_2691102
EPI_ISL_687515
EPI_ISL_538467
EPI_ISL_4549142
EPI_ISL_1628361
EPI_ISL_2795658
EPI_ISL_1118058
EPI_ISL_1008679
EPI_ISL_4271105
EPI_ISL_691125
EPI_ISL_955071
EPI_ISL_468135
EPI_ISL_1824629
EPI_ISL_1112273
EPI_ISL_560604
EPI_ISL_2448639
EPI_ISL_3098970
EPI_ISL_1911680
EPI_ISL_8257802
EPI_ISL_2030141
EPI_ISL_1911451
EPI_ISL_1111297
EPI_ISL_1381094
EPI_ISL_3315039
EPI_ISL_1190954
EPI_ISL_1302093
EPI_ISL_685269
EPI_ISL_2382784
EPI_ISL_684645
EPI_ISL_1580635
EPI_ISL_1608488
EPI_ISL_5143118
EPI_ISL_1415425
EPI_ISL_2790802
EPI_ISL_1336333
EPI_ISL_2422760
EPI_ISL_10957401
EPI_ISL_5570609
EPI_ISL_1685420
EPI_ISL_1706546
EPI_ISL_1288256
EPI_ISL_2131488
EPI_ISL_699725
EPI_ISL_2894678
EPI_ISL_2495677
EPI_ISL_2101226
EPI_ISL_1463467
EPI_ISL_1810911
EPI_ISL_513109
EPI_ISL_677762
EPI_ISL_1965530
EPI_ISL_5562504
EPI_ISL_1166997
EPI_ISL_602770
EPI_ISL_9627652
EPI_ISL_1909932
EPI_ISL_691373
EPI_ISL_2397170
EPI_ISL_2495756
EPI_ISL_2547337
EPI_ISL_692527
EPI_ISL_5143158
EPI_ISL_1785079
EPI_ISL_792104
EPI_ISL_4051238
EPI_ISL_2894662
EPI_ISL_1919621
EPI_ISL_1301656
EPI_ISL_684734
EPI_ISL_5143038
EPI_ISL_2086160
EPI_ISL_872232
EPI_ISL_542389
EPI_ISL_1470296
EPI_ISL_2332757
EPI_ISL_437732
EPI_ISL_447810
EPI_ISL_1035923
EPI_ISL_1960607
EPI_ISL_1582717
EPI_ISL_1406659
EPI_ISL_2171132
EPI_ISL_5687734
EPI_ISL_1654909
EPI_ISL_2391646
EPI_ISL_689184
EPI_ISL_4051163
EPI_ISL_1785199
EPI_ISL_1910319
EPI_ISL_5107663
EPI_ISL_1168608
EPI_ISL_1321748
EPI_ISL_7174126
EPI_ISL_685562
EPI_ISL_1013284
EPI_ISL_2492462
EPI_ISL_1786275
EPI_ISL_4422311
EPI_ISL_1608284
EPI_ISL_737031
EPI_ISL_690410
EPI_ISL_527857
EPI_ISL_1629429
EPI_ISL_689830
EPI_ISL_872192
EPI_ISL_1909882
EPI_ISL_2484771
EPI_ISL_1233570
EPI_ISL_7613708
EPI_ISL_2502651
EPI_ISL_463748
EPI_ISL_1629267
EPI_ISL_5143135
EPI_ISL_806771
EPI_ISL_2858984
EPI_ISL_1167149
EPI_ISL_691935
EPI_ISL_1262984
EPI_ISL_3162193
EPI_ISL_1302138
EPI_ISL_535541
EPI_ISL_690455
EPI_ISL_1910204
EPI_ISL_513061
EPI_ISL_1853357
EPI_ISL_2828653
EPI_ISL_529731
EPI_ISL_2107183
EPI_ISL_416586
EPI_ISL_436717
EPI_ISL_690548
EPI_ISL_3410859
EPI_ISL_1731893
EPI_ISL_1972948
EPI_ISL_3501740
EPI_ISL_824639
EPI_ISL_2490382
EPI_ISL_2312661
EPI_ISL_1791533
EPI_ISL_2343209
EPI_ISL_1647145
EPI_ISL_1111029
EPI_ISL_690083
EPI_ISL_2691066
EPI_ISL_2339266
EPI_ISL_2374414
EPI_ISL_686096
EPI_ISL_2157360
EPI_ISL_837628
EPI_ISL_3716573
EPI_ISL_1811442
EPI_ISL_2495498
EPI_ISL_2621257
EPI_ISL_5142560
EPI_ISL_1554909
EPI_ISL_2340875
EPI_ISL_2894790
EPI_ISL_2663166
EPI_ISL_7307164
EPI_ISL_689329
EPI_ISL_1366684
EPI_ISL_1013218
EPI_ISL_1279963
EPI_ISL_1656145
EPI_ISL_2425580
EPI_ISL_1279309
EPI_ISL_692429
EPI_ISL_1180709
EPI_ISL_1406630
EPI_ISL_459953
EPI_ISL_1810850
EPI_ISL_2155419
EPI_ISL_2657864
EPI_ISL_689892
EPI_ISL_2535524
EPI_ISL_1233511
EPI_ISL_2545854
EPI_ISL_2312744
EPI_ISL_2365889
EPI_ISL_1508838
EPI_ISL_1936205
EPI_ISL_4417882
EPI_ISL_2348859
EPI_ISL_2047867
EPI_ISL_475621
EPI_ISL_962575
EPI_ISL_11229585
EPI_ISL_7174078
EPI_ISL_2788756
EPI_ISL_1578015
EPI_ISL_475595
EPI_ISL_1663586
EPI_ISL_1121320
EPI_ISL_2308702
EPI_ISL_2455905
EPI_ISL_9159881
EPI_ISL_1302009
EPI_ISL_1096287
EPI_ISL_4030240
EPI_ISL_8485216
EPI_ISL_2231286
EPI_ISL_528693
EPI_ISL_5598625
EPI_ISL_5918281
EPI_ISL_1013110
EPI_ISL_2426931
EPI_ISL_1628462
EPI_ISL_1915160
EPI_ISL_685089
EPI_ISL_2090832
EPI_ISL_2657548
EPI_ISL_687687
EPI_ISL_2779195
EPI_ISL_2232812
EPI_ISL_1909907
EPI_ISL_1351706
EPI_ISL_2156435
EPI_ISL_2189199
EPI_ISL_1468473
EPI_ISL_2189000
EPI_ISL_1669805
EPI_ISL_693233
EPI_ISL_1583082
EPI_ISL_542353
EPI_ISL_2231216
EPI_ISL_1424031
EPI_ISL_2567608
EPI_ISL_1116430
EPI_ISL_1731491
EPI_ISL_6436622
EPI_ISL_824697
EPI_ISL_2180190
EPI_ISL_4549140
EPI_ISL_1491659
EPI_ISL_5051493
EPI_ISL_690366
EPI_ISL_1302401
EPI_ISL_1960314
EPI_ISL_2189102
EPI_ISL_1358304
EPI_ISL_5598308
EPI_ISL_2097085
EPI_ISL_1629045
EPI_ISL_2671562
EPI_ISL_1544147
EPI_ISL_1629770
EPI_ISL_1911898
EPI_ISL_5926986
EPI_ISL_2096001
EPI_ISL_1416968
EPI_ISL_686938
EPI_ISL_1821498
EPI_ISL_2626287
EPI_ISL_1117950
EPI_ISL_1516928
EPI_ISL_1588831
EPI_ISL_2226725
EPI_ISL_1138550
EPI_ISL_481235
EPI_ISL_687851
EPI_ISL_2788785
EPI_ISL_1298486
EPI_ISL_1018209
EPI_ISL_689009
EPI_ISL_954792
EPI_ISL_3088369
EPI_ISL_3914954
EPI_ISL_2495448
EPI_ISL_954052
EPI_ISL_1528186
EPI_ISL_1299567
EPI_ISL_7613874
EPI_ISL_3098960
EPI_ISL_2100501
EPI_ISL_2235455
EPI_ISL_2616330
EPI_ISL_895836
EPI_ISL_688382
EPI_ISL_2495574
EPI_ISL_2444341
EPI_ISL_686532
EPI_ISL_1517233
EPI_ISL_1112964
EPI_ISL_1181487
EPI_ISL_1501000
EPI_ISL_1517279
EPI_ISL_7140052
EPI_ISL_1678444
EPI_ISL_7711779
EPI_ISL_2189312
EPI_ISL_1209287
EPI_ISL_11229287
EPI_ISL_482694
EPI_ISL_1138563
EPI_ISL_518051
EPI_ISL_677792
EPI_ISL_5590020
EPI_ISL_2017499
EPI_ISL_1060418
EPI_ISL_2189178
EPI_ISL_2322454
EPI_ISL_691281
EPI_ISL_684469
EPI_ISL_1176328
EPI_ISL_524736
EPI_ISL_2231285
EPI_ISL_940902
EPI_ISL_1167131
EPI_ISL_1008710
EPI_ISL_2361576
EPI_ISL_5751061
EPI_ISL_6603672
EPI_ISL_2154632
EPI_ISL_1416346
EPI_ISL_1416514
EPI_ISL_794761
EPI_ISL_1821117
EPI_ISL_2097047
EPI_ISL_2441811
EPI_ISL_2790842
EPI_ISL_3088346
EPI_ISL_6436546
EPI_ISL_1096241
EPI_ISL_2545784
EPI_ISL_1500960
EPI_ISL_2091137
EPI_ISL_2603138
EPI_ISL_1250996
EPI_ISL_424643
EPI_ISL_648782
EPI_ISL_1117837
EPI_ISL_2535490
EPI_ISL_1662164
EPI_ISL_2426226
EPI_ISL_1785165
EPI_ISL_2649999
EPI_ISL_684650
EPI_ISL_1621588
EPI_ISL_420063
EPI_ISL_2029739
EPI_ISL_2692988
EPI_ISL_2626230
EPI_ISL_690234
EPI_ISL_5142650
EPI_ISL_1656006
EPI_ISL_2097038
EPI_ISL_2728604
EPI_ISL_1060407
EPI_ISL_1013420
EPI_ISL_5441545
EPI_ISL_2657573
EPI_ISL_1263017
EPI_ISL_2225610
EPI_ISL_1060414
EPI_ISL_2364608
EPI_ISL_480787
EPI_ISL_1180857
EPI_ISL_1761564
EPI_ISL_1827512
EPI_ISL_688884
EPI_ISL_5934916
EPI_ISL_2270842
EPI_ISL_1910041
EPI_ISL_686741
EPI_ISL_688434
EPI_ISL_2322462
EPI_ISL_1279497
EPI_ISL_806776
EPI_ISL_2091289
EPI_ISL_525570
EPI_ISL_4888521
EPI_ISL_4347767
EPI_ISL_690445
EPI_ISL_2625625
EPI_ISL_1139069
EPI_ISL_653802
EPI_ISL_1909873
EPI_ISL_1501267
EPI_ISL_691315
EPI_ISL_2029981
EPI_ISL_685831
EPI_ISL_523990
EPI_ISL_1251112
EPI_ISL_691239
EPI_ISL_685821
EPI_ISL_872207
EPI_ISL_2097070
EPI_ISL_2235346
EPI_ISL_1195475
EPI_ISL_2156726
EPI_ISL_1018191
EPI_ISL_2877353
EPI_ISL_684221
EPI_ISL_5687773
EPI_ISL_1789087
EPI_ISL_483847
EPI_ISL_806770
EPI_ISL_7139993
EPI_ISL_10141464
EPI_ISL_1447357
EPI_ISL_2095998
EPI_ISL_691475
EPI_ISL_8034954
EPI_ISL_1406546
EPI_ISL_495051
EPI_ISL_1823492
EPI_ISL_690545
EPI_ISL_2756466
EPI_ISL_1013122
EPI_ISL_2484598
EPI_ISL_1501132
EPI_ISL_5441485
EPI_ISL_982322
EPI_ISL_2156688
EPI_ISL_941975
EPI_ISL_685193
EPI_ISL_2091436
EPI_ISL_1233491
EPI_ISL_11229583
EPI_ISL_1197037
EPI_ISL_1111105
EPI_ISL_2083022
EPI_ISL_1180253
EPI_ISL_5590469
EPI_ISL_689401
EPI_ISL_636485
EPI_ISL_574619
EPI_ISL_1911947
EPI_ISL_1712416
EPI_ISL_7613732
EPI_ISL_2546964
EPI_ISL_6436529
EPI_ISL_1623075
EPI_ISL_690323
EPI_ISL_1647151
EPI_ISL_1168552
EPI_ISL_1911904
EPI_ISL_5146802
EPI_ISL_689045
EPI_ISL_2476424
EPI_ISL_1196279
EPI_ISL_1166893
EPI_ISL_2105522
EPI_ISL_2296064
EPI_ISL_2101280
EPI_ISL_1336939
EPI_ISL_1965529
EPI_ISL_1857237
EPI_ISL_735294
EPI_ISL_1111353
EPI_ISL_9160027
EPI_ISL_648750
EPI_ISL_1262818
EPI_ISL_833287
EPI_ISL_1060353
EPI_ISL_2188902
EPI_ISL_1791560
EPI_ISL_2100488
EPI_ISL_1909897
EPI_ISL_1491641
EPI_ISL_454537
EPI_ISL_2455951
EPI_ISL_5569350
EPI_ISL_912768
EPI_ISL_5597565
EPI_ISL_2139512
EPI_ISL_1627331
EPI_ISL_883972
EPI_ISL_2235490
EPI_ISL_1416529
EPI_ISL_2859305
EPI_ISL_2443507
EPI_ISL_751352
EPI_ISL_1599176
EPI_ISL_2081923
EPI_ISL_2374269
EPI_ISL_2426869
EPI_ISL_2158171
EPI_ISL_1795047
EPI_ISL_1969080
EPI_ISL_1700591
EPI_ISL_687924
EPI_ISL_1785201
EPI_ISL_1391337
EPI_ISL_1909927
EPI_ISL_2324425
EPI_ISL_8124693
EPI_ISL_436730
EPI_ISL_2097111
EPI_ISL_1910085
EPI_ISL_5419432
EPI_ISL_1656129
EPI_ISL_2081921
EPI_ISL_1465491
EPI_ISL_689798
EPI_ISL_955081
EPI_ISL_7139797
EPI_ISL_2226706
EPI_ISL_1302001
EPI_ISL_1372187
EPI_ISL_515542
EPI_ISL_3691389
EPI_ISL_1921767
EPI_ISL_4030192
EPI_ISL_1733055
EPI_ISL_2674320
EPI_ISL_1001417
EPI_ISL_1501002
EPI_ISL_6314699
EPI_ISL_941154
EPI_ISL_1585596
EPI_ISL_1209269
EPI_ISL_2756491
EPI_ISL_8884423
EPI_ISL_1219032
EPI_ISL_1811237
EPI_ISL_3098724
EPI_ISL_2312847
EPI_ISL_2490493
EPI_ISL_913060
EPI_ISL_1686048
EPI_ISL_2402175
EPI_ISL_2030157
EPI_ISL_2495499
EPI_ISL_1516799
EPI_ISL_861501
EPI_ISL_2616283
EPI_ISL_1262862
EPI_ISL_685349
EPI_ISL_1019767
EPI_ISL_415652
EPI_ISL_2547061
EPI_ISL_2443501
EPI_ISL_2958876
EPI_ISL_3232160
EPI_ISL_1085943
EPI_ISL_1336951
EPI_ISL_2231541
EPI_ISL_1296277
EPI_ISL_593553
EPI_ISL_1685374
EPI_ISL_2155102
EPI_ISL_1417184
EPI_ISL_1403567
EPI_ISL_431785
EPI_ISL_2001352
EPI_ISL_894231
EPI_ISL_699738
EPI_ISL_623124
EPI_ISL_2671509
EPI_ISL_5937318
EPI_ISL_2134739
EPI_ISL_1524339
EPI_ISL_2657872
EPI_ISL_876805
EPI_ISL_1843769
EPI_ISL_2532301
EPI_ISL_4252214
EPI_ISL_2226657
EPI_ISL_1118164
EPI_ISL_889011
EPI_ISL_2296066
EPI_ISL_3138703
EPI_ISL_1655013
EPI_ISL_2107196
EPI_ISL_2408064
EPI_ISL_6316604
EPI_ISL_542385
EPI_ISL_2495635
EPI_ISL_648095
EPI_ISL_2231430
EPI_ISL_2131408
EPI_ISL_1180873
EPI_ISL_513015
EPI_ISL_1843765
EPI_ISL_419228
EPI_ISL_2374329
EPI_ISL_3316316
EPI_ISL_1532257
EPI_ISL_686505
EPI_ISL_1818791
EPI_ISL_1457773
EPI_ISL_1517129
EPI_ISL_1910243
EPI_ISL_5687826
EPI_ISL_2029853
EPI_ISL_1675051
EPI_ISL_692252
EPI_ISL_2958833
EPI_ISL_4888520
EPI_ISL_691964
EPI_ISL_9159851
EPI_ISL_602810
EPI_ISL_684844
EPI_ISL_942003
EPI_ISL_1366676
EPI_ISL_1416651
EPI_ISL_1524361
EPI_ISL_1180795
EPI_ISL_2100818
EPI_ISL_1685397
EPI_ISL_940913
EPI_ISL_6194204
EPI_ISL_1960214
EPI_ISL_688006
EPI_ISL_1785145
EPI_ISL_1117687
EPI_ISL_1060401
EPI_ISL_751368
EPI_ISL_1263032
EPI_ISL_686109
EPI_ISL_2100869
EPI_ISL_452484
EPI_ISL_415157
EPI_ISL_2476426
EPI_ISL_1686185
EPI_ISL_1176315
EPI_ISL_692268
EPI_ISL_687561
EPI_ISL_690833
EPI_ISL_2382472
EPI_ISL_430087
EPI_ISL_11230284
EPI_ISL_1301555
EPI_ISL_1583033
EPI_ISL_2332811
EPI_ISL_1621692
EPI_ISL_2500952
EPI_ISL_684686
EPI_ISL_1239371
EPI_ISL_900695
EPI_ISL_3419390
EPI_ISL_2681223
EPI_ISL_631596
EPI_ISL_1811236
EPI_ISL_2030176
EPI_ISL_1585602
EPI_ISL_2002629
EPI_ISL_686214
EPI_ISL_686788
EPI_ISL_2156251
EPI_ISL_5918466
EPI_ISL_528708
EPI_ISL_2156258
EPI_ISL_691976
EPI_ISL_1113012
EPI_ISL_7505515
EPI_ISL_2671619
EPI_ISL_2616218
EPI_ISL_1013264
EPI_ISL_6316033
EPI_ISL_2894702
EPI_ISL_751422
EPI_ISL_1608372
EPI_ISL_2620744
EPI_ISL_5920814
EPI_ISL_1288389
EPI_ISL_5543285
EPI_ISL_1406639
EPI_ISL_602924
EPI_ISL_1685457
EPI_ISL_2485165
EPI_ISL_2391546
EPI_ISL_3023829
EPI_ISL_524716
EPI_ISL_692037
EPI_ISL_1686152
EPI_ISL_2713243
EPI_ISL_4211206
EPI_ISL_4252251
EPI_ISL_1394324
EPI_ISL_480125
EPI_ISL_689996
EPI_ISL_2403217
EPI_ISL_421504
EPI_ISL_2155775
EPI_ISL_1209309
EPI_ISL_11230042
EPI_ISL_2312668
EPI_ISL_1117884
EPI_ISL_1547414
EPI_ISL_876764
EPI_ISL_1965667
EPI_ISL_1195450
EPI_ISL_648736
EPI_ISL_685743
EPI_ISL_688940
EPI_ISL_4772303
EPI_ISL_623147
EPI_ISL_1821188
EPI_ISL_8421366
EPI_ISL_2308629
EPI_ISL_2860798
EPI_ISL_529798
EPI_ISL_8524305
EPI_ISL_2495627
EPI_ISL_2756372
EPI_ISL_1707572
EPI_ISL_1627360
EPI_ISL_1732053
EPI_ISL_476879
EPI_ISL_2692885
EPI_ISL_479551
EPI_ISL_700124
EPI_ISL_1381160
EPI_ISL_1301890
EPI_ISL_513543
EPI_ISL_2270915
EPI_ISL_684857
EPI_ISL_1085386
EPI_ISL_3999675
EPI_ISL_3231185
EPI_ISL_5568449
EPI_ISL_1788936
EPI_ISL_5589675
EPI_ISL_2455917
EPI_ISL_1582746
EPI_ISL_6195987
EPI_ISL_2143482
EPI_ISL_1819222
EPI_ISL_1389268
EPI_ISL_1288338
EPI_ISL_1351935
EPI_ISL_1851852
EPI_ISL_691468
EPI_ISL_1250983
EPI_ISL_509349
EPI_ISL_1501145
EPI_ISL_1628455
EPI_ISL_1544154
EPI_ISL_2535458
EPI_ISL_684440
EPI_ISL_1301703
EPI_ISL_1085385
EPI_ISL_1254664
EPI_ISL_2156536
EPI_ISL_1965475
EPI_ISL_660250
EPI_ISL_660231
EPI_ISL_2402728
EPI_ISL_2516949
EPI_ISL_718203
EPI_ISL_1608444
EPI_ISL_2545893
EPI_ISL_2614700
EPI_ISL_1400346
EPI_ISL_689625
EPI_ISL_3247164
EPI_ISL_430439
EPI_ISL_4744464
EPI_ISL_794791
EPI_ISL_2038932
EPI_ISL_689647
EPI_ISL_7613813
EPI_ISL_686955
EPI_ISL_660663
EPI_ISL_1233568
EPI_ISL_2156523
EPI_ISL_2096031
EPI_ISL_691479
EPI_ISL_685898
EPI_ISL_686618
EPI_ISL_2402642
EPI_ISL_688340
EPI_ISL_686282
EPI_ISL_2501288
EPI_ISL_1401401
EPI_ISL_684933
EPI_ISL_1013385
EPI_ISL_452362
EPI_ISL_2105513
EPI_ISL_1786319
EPI_ISL_1628785
EPI_ISL_3162208
EPI_ISL_416504
EPI_ISL_1960367
EPI_ISL_10993955
EPI_ISL_1391091
EPI_ISL_2612012
EPI_ISL_685486
EPI_ISL_2264834
EPI_ISL_691862
EPI_ISL_7752696
EPI_ISL_648118
EPI_ISL_2090779
EPI_ISL_2100962
EPI_ISL_1478757
EPI_ISL_699777
EPI_ISL_1791513
EPI_ISL_2002651
EPI_ISL_1279388
EPI_ISL_2779418
EPI_ISL_2180102
EPI_ISL_513052
EPI_ISL_2100952
EPI_ISL_5196287
EPI_ISL_2189549
EPI_ISL_2178442
EPI_ISL_513236
EPI_ISL_1960565
EPI_ISL_894223
EPI_ISL_691573
EPI_ISL_513138
EPI_ISL_1322198
EPI_ISL_1340807
EPI_ISL_1517468
EPI_ISL_2562024
EPI_ISL_1501098
EPI_ISL_686662
EPI_ISL_2200134
EPI_ISL_10397629
EPI_ISL_1965462
EPI_ISL_1007671
EPI_ISL_2402161
EPI_ISL_1710863
EPI_ISL_691508
EPI_ISL_1761572
EPI_ISL_690456
EPI_ISL_2621387
EPI_ISL_460086
EPI_ISL_471582
EPI_ISL_2490514
EPI_ISL_1279427
EPI_ISL_691579
EPI_ISL_2400403
EPI_ISL_2567602
EPI_ISL_1797598
EPI_ISL_1463505
EPI_ISL_6194876
EPI_ISL_1110996
EPI_ISL_2101135
EPI_ISL_1502474
EPI_ISL_1013335
EPI_ISL_1608307
EPI_ISL_2444357
EPI_ISL_688540
EPI_ISL_2462869
EPI_ISL_1910933
EPI_ISL_2958842
EPI_ISL_9670835
EPI_ISL_911526
EPI_ISL_862595
EPI_ISL_3716832
EPI_ISL_1336730
EPI_ISL_455026
EPI_ISL_2231513
EPI_ISL_2364659
EPI_ISL_2091314
EPI_ISL_2171090
EPI_ISL_2100857
EPI_ISL_524763
EPI_ISL_5196363
EPI_ISL_11394663
EPI_ISL_2270844
EPI_ISL_1915130
EPI_ISL_455424
EPI_ISL_2101888
EPI_ISL_5142895
EPI_ISL_2650010
EPI_ISL_1785138
EPI_ISL_2709720
EPI_ISL_686953
EPI_ISL_602750
EPI_ISL_7711757
EPI_ISL_2789862
EPI_ISL_421228
EPI_ISL_687350
EPI_ISL_2293314
EPI_ISL_690165
EPI_ISL_2097117
EPI_ISL_5441648
EPI_ISL_2097075
EPI_ISL_1700589
EPI_ISL_1138573
EPI_ISL_5687811
EPI_ISL_602820
EPI_ISL_833144
EPI_ISL_900716
EPI_ISL_2156666
EPI_ISL_1502832
EPI_ISL_1752642
EPI_ISL_689218
EPI_ISL_1859687
EPI_ISL_690756
EPI_ISL_1301990
EPI_ISL_2671567
EPI_ISL_1020266
EPI_ISL_515640
EPI_ISL_3356303
EPI_ISL_447781
EPI_ISL_1196285
EPI_ISL_685590
EPI_ISL_1008707
EPI_ISL_2426157
EPI_ISL_2621481
EPI_ISL_1583142
EPI_ISL_6258781
EPI_ISL_5142562
EPI_ISL_1534693
EPI_ISL_1288245
EPI_ISL_11229649
EPI_ISL_5590482
EPI_ISL_1785112
EPI_ISL_1470176
EPI_ISL_2189236
EPI_ISL_1577361
EPI_ISL_1857012
EPI_ISL_686087
EPI_ISL_513016
EPI_ISL_2616252
EPI_ISL_1840950
EPI_ISL_824627
EPI_ISL_2427207
EPI_ISL_684934
EPI_ISL_689740
EPI_ISL_2264828
EPI_ISL_2444390
EPI_ISL_1289436
EPI_ISL_5921123
EPI_ISL_690042
EPI_ISL_1447347
EPI_ISL_960439
EPI_ISL_2189325
EPI_ISL_1139075
EPI_ISL_3138673
EPI_ISL_1117814
EPI_ISL_1662196
EPI_ISL_685471
EPI_ISL_2790175
EPI_ISL_1608511
EPI_ISL_690975
EPI_ISL_2155856
EPI_ISL_2097061
EPI_ISL_5441528
EPI_ISL_560645
EPI_ISL_6603669
EPI_ISL_1707659
EPI_ISL_688858
EPI_ISL_1483734
EPI_ISL_535544
EPI_ISL_2180420
EPI_ISL_685717
EPI_ISL_2178731
EPI_ISL_5196770
EPI_ISL_941090
EPI_ISL_2400444
EPI_ISL_5920802
EPI_ISL_3716468
EPI_ISL_688726
EPI_ISL_542413
EPI_ISL_2158155
EPI_ISL_688068
EPI_ISL_5926943
EPI_ISL_4417620
EPI_ISL_2502663
EPI_ISL_692233
EPI_ISL_1112250
EPI_ISL_1020214
EPI_ISL_888993
EPI_ISL_2495956
EPI_ISL_1788942
EPI_ISL_1279605
EPI_ISL_1627406
EPI_ISL_3316204
EPI_ISL_735306
EPI_ISL_687686
EPI_ISL_940625
EPI_ISL_3138671
EPI_ISL_2188713
EPI_ISL_5142715
EPI_ISL_430078
EPI_ISL_1109640
EPI_ISL_737018
EPI_ISL_1627445
EPI_ISL_2100835
EPI_ISL_2029664
EPI_ISL_2348872
EPI_ISL_602879
EPI_ISL_812724
EPI_ISL_451354
EPI_ISL_1336811
EPI_ISL_1299564
EPI_ISL_1710866
EPI_ISL_2533761
EPI_ISL_688477
EPI_ISL_1110471
EPI_ISL_455325
EPI_ISL_542263
EPI_ISL_467041
EPI_ISL_2350807
EPI_ISL_4417834
EPI_ISL_1915159
EPI_ISL_684785
EPI_ISL_1841189
EPI_ISL_476880
EPI_ISL_3242429
EPI_ISL_949192
EPI_ISL_2099450
EPI_ISL_833166
EPI_ISL_524742
EPI_ISL_4254830
EPI_ISL_1629049
EPI_ISL_11229151
EPI_ISL_2226372
EPI_ISL_1180828
EPI_ISL_2835443
EPI_ISL_1524871
EPI_ISL_3138678
EPI_ISL_421229
EPI_ISL_489833
EPI_ISL_1761319
EPI_ISL_3031411
EPI_ISL_3021339
EPI_ISL_1020200
EPI_ISL_2422635
EPI_ISL_1190950
EPI_ISL_500561
EPI_ISL_722874
EPI_ISL_1608424
EPI_ISL_739660
EPI_ISL_1176317
EPI_ISL_1786313
EPI_ISL_602757
EPI_ISL_2200114
EPI_ISL_1381088
EPI_ISL_2293419
EPI_ISL_1424470
EPI_ISL_689441
EPI_ISL_2232986
EPI_ISL_691313
EPI_ISL_2001467
EPI_ISL_2156162
EPI_ISL_2657688
EPI_ISL_846644
EPI_ISL_9509907
EPI_ISL_437728
EPI_ISL_1401257
EPI_ISL_2779332
EPI_ISL_687502
EPI_ISL_1827535
EPI_ISL_1302079
EPI_ISL_691319
EPI_ISL_1651282
EPI_ISL_491983
EPI_ISL_1391089
EPI_ISL_2101171
EPI_ISL_2391524
EPI_ISL_985304
EPI_ISL_1391093
EPI_ISL_871997
EPI_ISL_2155793
EPI_ISL_513200
EPI_ISL_512908
EPI_ISL_5142929
EPI_ISL_636477
EPI_ISL_2213000
EPI_ISL_2171223
EPI_ISL_1517221
EPI_ISL_689013
EPI_ISL_2231383
EPI_ISL_6575576
EPI_ISL_1096320
EPI_ISL_1580652
EPI_ISL_691294
EPI_ISL_699706
EPI_ISL_2343011
EPI_ISL_602687
EPI_ISL_691236
EPI_ISL_1909904
EPI_ISL_1661999
EPI_ISL_935161
EPI_ISL_3400452
EPI_ISL_2426995
EPI_ISL_824560
EPI_ISL_2566231
EPI_ISL_3162221
EPI_ISL_1936312
EPI_ISL_686905
EPI_ISL_1086038
EPI_ISL_688979
EPI_ISL_1789063
EPI_ISL_2007001
EPI_ISL_1381099
EPI_ISL_1040839
EPI_ISL_7139786
EPI_ISL_2382043
EPI_ISL_454830
EPI_ISL_1685303
EPI_ISL_1190757
EPI_ISL_2312659
EPI_ISL_1756222
EPI_ISL_528738
EPI_ISL_692541
EPI_ISL_692462
EPI_ISL_1761354
EPI_ISL_1336848
EPI_ISL_1853386
EPI_ISL_5441540
EPI_ISL_2877337
EPI_ISL_5441557
EPI_ISL_2340948
EPI_ISL_5589846
EPI_ISL_1707642
EPI_ISL_685325
EPI_ISL_2455928
EPI_ISL_4030167
EPI_ISL_935589
EPI_ISL_857299
EPI_ISL_1760220
EPI_ISL_2484980
EPI_ISL_1909928
EPI_ISL_452221
EPI_ISL_1168612
EPI_ISL_1608300
EPI_ISL_1288489
EPI_ISL_452355
EPI_ISL_1811411
EPI_ISL_2422822
EPI_ISL_2155180
EPI_ISL_2485210
EPI_ISL_2919207
EPI_ISL_5561952
EPI_ISL_2835335
EPI_ISL_1110460
EPI_ISL_1936299
EPI_ISL_940629
EPI_ISL_2841930
EPI_ISL_685768
EPI_ISL_1489925
EPI_ISL_689454
EPI_ISL_2143603
EPI_ISL_2226357
EPI_ISL_2047868
EPI_ISL_1417182
EPI_ISL_5441680
EPI_ISL_3231755
EPI_ISL_6661764
EPI_ISL_2828657
EPI_ISL_1786233
EPI_ISL_1700605
EPI_ISL_1169049
EPI_ISL_2402655
EPI_ISL_648767
EPI_ISL_1288466
EPI_ISL_1588833
EPI_ISL_2100796
EPI_ISL_1731509
EPI_ISL_1013338
EPI_ISL_1622388
EPI_ISL_2350808
EPI_ISL_513161
EPI_ISL_684826
EPI_ISL_1628840
EPI_ISL_2324353
EPI_ISL_691424
EPI_ISL_3501737
EPI_ISL_944103
EPI_ISL_1287769
EPI_ISL_1819197
EPI_ISL_416034
EPI_ISL_513058
EPI_ISL_416578
EPI_ISL_3030039
EPI_ISL_677776
EPI_ISL_1960475
EPI_ISL_2155578
EPI_ISL_1656067
EPI_ISL_2492474
EPI_ISL_2189512
EPI_ISL_1731599
EPI_ISL_3023994
EPI_ISL_689914
EPI_ISL_1654967
EPI_ISL_1755075
EPI_ISL_602733
EPI_ISL_4744524
EPI_ISL_1685331
EPI_ISL_1167021
EPI_ISL_1752605
EPI_ISL_1279482
EPI_ISL_1558597
EPI_ISL_560597
EPI_ISL_692598
EPI_ISL_450285
EPI_ISL_1259196
EPI_ISL_542204
EPI_ISL_486834
EPI_ISL_2293537
EPI_ISL_688355
EPI_ISL_687327
EPI_ISL_2374433
EPI_ISL_2350789
EPI_ISL_1911079
EPI_ISL_4211290
EPI_ISL_2601624
EPI_ISL_687961
EPI_ISL_1396687
EPI_ISL_515696
EPI_ISL_689084
EPI_ISL_2483585
EPI_ISL_906067
EPI_ISL_539820
EPI_ISL_2105412
EPI_ISL_1055761
EPI_ISL_1685251
EPI_ISL_4744599
EPI_ISL_700290
EPI_ISL_1788865
EPI_ISL_4211237
EPI_ISL_2231101
EPI_ISL_2001322
EPI_ISL_1263319
EPI_ISL_2614582
EPI_ISL_1262809
EPI_ISL_2614560
EPI_ISL_684603
EPI_ISL_1097009
EPI_ISL_824604
EPI_ISL_699782
EPI_ISL_1647148
EPI_ISL_687766
EPI_ISL_1811474
EPI_ISL_1797600
EPI_ISL_1013106
EPI_ISL_1629322
EPI_ISL_2779217
EPI_ISL_2545824
EPI_ISL_1671795
EPI_ISL_2405144
EPI_ISL_1469265
EPI_ISL_1623775
EPI_ISL_422419
EPI_ISL_2422965
EPI_ISL_5441378
EPI_ISL_2423032
EPI_ISL_689780
EPI_ISL_2346469
EPI_ISL_2779295
EPI_ISL_1501180
EPI_ISL_501196
EPI_ISL_1517480
EPI_ISL_1686021
EPI_ISL_2105292
EPI_ISL_687624
EPI_ISL_2426166
EPI_ISL_1381307
EPI_ISL_1911439
EPI_ISL_1060425
EPI_ISL_1761326
EPI_ISL_5441626
EPI_ISL_2081932
EPI_ISL_1231701
EPI_ISL_486848
EPI_ISL_1111504
EPI_ISL_2103391
EPI_ISL_1194709
EPI_ISL_687433
EPI_ISL_691986
EPI_ISL_1018114
EPI_ISL_512988
EPI_ISL_427372
EPI_ISL_2502715
EPI_ISL_2546960
EPI_ISL_4237459
EPI_ISL_2427378
EPI_ISL_1392690
EPI_ISL_1960279
EPI_ISL_9160012
EPI_ISL_1424038
EPI_ISL_2835347
EPI_ISL_1700636
EPI_ISL_1060416
EPI_ISL_1363097
EPI_ISL_2379152
EPI_ISL_2178508
EPI_ISL_5687852
EPI_ISL_542228
EPI_ISL_528920
EPI_ISL_522350
EPI_ISL_5590238
EPI_ISL_883390
EPI_ISL_5441490
EPI_ISL_5736591
EPI_ISL_941080
EPI_ISL_2006941
EPI_ISL_7613730
EPI_ISL_2535790
EPI_ISL_1577995
EPI_ISL_1209333
EPI_ISL_2293604
EPI_ISL_995332
EPI_ISL_2188460
EPI_ISL_1167146
EPI_ISL_1190956
EPI_ISL_1731588
EPI_ISL_2402734
EPI_ISL_687662
EPI_ISL_482709
EPI_ISL_837729
EPI_ISL_1656116
EPI_ISL_1168207
EPI_ISL_1389229
EPI_ISL_690894
EPI_ISL_1509720
EPI_ISL_2500966
EPI_ISL_3024015
EPI_ISL_2502746
EPI_ISL_648625
EPI_ISL_2483615
EPI_ISL_648798
EPI_ISL_1336843
EPI_ISL_9160039
EPI_ISL_2283791
EPI_ISL_1621774
EPI_ISL_1351725
EPI_ISL_509251
EPI_ISL_509355
EPI_ISL_685787
EPI_ISL_3799757
EPI_ISL_1117949
EPI_ISL_2790997
EPI_ISL_2559267
EPI_ISL_4211247
EPI_ISL_837702
EPI_ISL_1857221
EPI_ISL_687314
EPI_ISL_3162198
EPI_ISL_2308621
EPI_ISL_1262959
EPI_ISL_2402042
EPI_ISL_689096
EPI_ISL_2600953
EPI_ISL_1417121
EPI_ISL_509234
EPI_ISL_1255113
EPI_ISL_2017844
EPI_ISL_5589510
EPI_ISL_437697
EPI_ISL_5332869
EPI_ISL_1254655
EPI_ISL_3086831
EPI_ISL_2547067
EPI_ISL_2756456
EPI_ISL_685656
EPI_ISL_1595595
EPI_ISL_2779326
EPI_ISL_1301860
EPI_ISL_3799863
EPI_ISL_2674323
EPI_ISL_2161809
EPI_ISL_1301660
EPI_ISL_1469264
EPI_ISL_2193291
EPI_ISL_1620551
EPI_ISL_2495661
EPI_ISL_3023991
EPI_ISL_2211115
EPI_ISL_1233463
EPI_ISL_1524755
EPI_ISL_2532411
EPI_ISL_6575602
EPI_ISL_1301650
EPI_ISL_1180733
EPI_ISL_689292
EPI_ISL_5158241
EPI_ISL_1821238
EPI_ISL_3410603
EPI_ISL_2139916
EPI_ISL_513231
EPI_ISL_5918294
EPI_ISL_965936
EPI_ISL_462479
EPI_ISL_2259256
EPI_ISL_2616295
EPI_ISL_11229092
EPI_ISL_1111258
EPI_ISL_691284
EPI_ISL_1279274
EPI_ISL_2688911
EPI_ISL_1406640
EPI_ISL_5598162
EPI_ISL_5590268
EPI_ISL_2425558
EPI_ISL_1621831
EPI_ISL_1085590
EPI_ISL_7711627
EPI_ISL_2180411
EPI_ISL_501230
EPI_ISL_5196286
EPI_ISL_686642
EPI_ISL_685693
EPI_ISL_883295
EPI_ISL_2828677
EPI_ISL_1406679
EPI_ISL_1351509
EPI_ISL_2029998
EPI_ISL_1731879
EPI_ISL_7307185
EPI_ISL_11229134
EPI_ISL_1662593
EPI_ISL_1166939
EPI_ISL_2637801
EPI_ISL_4211209
EPI_ISL_2616403
EPI_ISL_913598
EPI_ISL_1629809
EPI_ISL_1685244
EPI_ISL_477163
EPI_ISL_689040
EPI_ISL_1470254
EPI_ISL_1111229
EPI_ISL_1389228
EPI_ISL_689795
EPI_ISL_2663117
EPI_ISL_1233541
EPI_ISL_3023802
EPI_ISL_3237048
EPI_ISL_2495724
EPI_ISL_583500
EPI_ISL_940960
EPI_ISL_685888
EPI_ISL_1302004
EPI_ISL_903340
EPI_ISL_6316655
EPI_ISL_699714
EPI_ISL_2894696
EPI_ISL_3100462
EPI_ISL_691415
EPI_ISL_2464258
EPI_ISL_535394
EPI_ISL_1824638
EPI_ISL_2629013
EPI_ISL_10957438
EPI_ISL_872023
EPI_ISL_2382764
EPI_ISL_11229317
EPI_ISL_3316212
EPI_ISL_1470258
EPI_ISL_677785
EPI_ISL_2196194
EPI_ISL_2546976
EPI_ISL_1171707
EPI_ISL_5590011
EPI_ISL_1821586
EPI_ISL_1110436
EPI_ISL_747236
EPI_ISL_2289136
EPI_ISL_692619
EPI_ISL_1401345
EPI_ISL_1259184
EPI_ISL_5589679
EPI_ISL_1016968
EPI_ISL_1319258
EPI_ISL_1499627
EPI_ISL_691796
EPI_ISL_2422864
EPI_ISL_1443890
EPI_ISL_5917688
EPI_ISL_5918378
EPI_ISL_5142531
EPI_ISL_2226376
EPI_ISL_1263053
EPI_ISL_1085725
EPI_ISL_1336776
EPI_ISL_1787318
EPI_ISL_1993962
EPI_ISL_1504059
EPI_ISL_4442630
EPI_ISL_2180236
EPI_ISL_6000373
EPI_ISL_518009
EPI_ISL_935620
EPI_ISL_1585623
EPI_ISL_539778
EPI_ISL_1621682
EPI_ISL_2131439
EPI_ISL_686067
EPI_ISL_1708514
EPI_ISL_2774012
EPI_ISL_5598266
EPI_ISL_5441405
EPI_ISL_482577
EPI_ISL_686049
EPI_ISL_1524372
EPI_ISL_4888484
EPI_ISL_909713
EPI_ISL_2427110
EPI_ISL_1321765
EPI_ISL_1804840
EPI_ISL_4030139
EPI_ISL_687895
EPI_ISL_689733
EPI_ISL_824669
EPI_ISL_2495489
EPI_ISL_2188183
EPI_ISL_1381309
EPI_ISL_689562
EPI_ISL_1856994
EPI_ISL_1661528
EPI_ISL_2308620
EPI_ISL_602667
EPI_ISL_1085283
EPI_ISL_691539
EPI_ISL_827042
EPI_ISL_2188196
EPI_ISL_7505532
EPI_ISL_824638
EPI_ISL_1685329
EPI_ISL_2502689
EPI_ISL_691850
EPI_ISL_1700612
EPI_ISL_1381233
EPI_ISL_688035
EPI_ISL_1259034
EPI_ISL_1788803
EPI_ISL_5918295
EPI_ISL_796040
EPI_ISL_610235
EPI_ISL_1391218
EPI_ISL_1483740
EPI_ISL_1502556
EPI_ISL_1739326
EPI_ISL_692136
EPI_ISL_685199
EPI_ISL_1168617
EPI_ISL_1386926
EPI_ISL_1628835
EPI_ISL_691781
EPI_ISL_2621272
EPI_ISL_1585632
EPI_ISL_4211181
EPI_ISL_2097055
EPI_ISL_2293494
EPI_ISL_687016
EPI_ISL_722851
EPI_ISL_2490357
EPI_ISL_460088
EPI_ISL_1516807
EPI_ISL_2790889
EPI_ISL_2443500
EPI_ISL_3031414
EPI_ISL_1302395
EPI_ISL_2391502
EPI_ISL_1554906
EPI_ISL_1911016
EPI_ISL_501208
EPI_ISL_2657518
EPI_ISL_1501007
EPI_ISL_648697
EPI_ISL_5736660
EPI_ISL_653767
EPI_ISL_1910380
EPI_ISL_479903
EPI_ISL_977481
EPI_ISL_685130
EPI_ISL_1915191
EPI_ISL_2270885
EPI_ISL_2603143
EPI_ISL_1499646
EPI_ISL_493335
EPI_ISL_1662129
EPI_ISL_1621556
EPI_ISL_687498
EPI_ISL_2158227
EPI_ISL_2131278
EPI_ISL_1372425
EPI_ISL_2462951
EPI_ISL_1580511
EPI_ISL_837809
EPI_ISL_4051160
EPI_ISL_687604
EPI_ISL_691291
EPI_ISL_2047872
EPI_ISL_2923153
EPI_ISL_812759
EPI_ISL_2559425
EPI_ISL_515792
EPI_ISL_5143133
EPI_ISL_689645
EPI_ISL_876741
EPI_ISL_2535557
EPI_ISL_684179
EPI_ISL_631689
EPI_ISL_1761328
EPI_ISL_6195406
EPI_ISL_1732156
EPI_ISL_824573
EPI_ISL_430735
EPI_ISL_699770
EPI_ISL_10149588
EPI_ISL_2155688
EPI_ISL_857314
EPI_ISL_5687044
EPI_ISL_6125387
EPI_ISL_1909959
EPI_ISL_2559431
EPI_ISL_1391323
EPI_ISL_1656031
EPI_ISL_2483567
EPI_ISL_460081
EPI_ISL_6342881
EPI_ISL_2485051
EPI_ISL_2155611
EPI_ISL_1910364
EPI_ISL_2374284
EPI_ISL_1917521
EPI_ISL_1302854
EPI_ISL_687843
EPI_ISL_691833
EPI_ISL_1915163
EPI_ISL_1117841
EPI_ISL_690242
EPI_ISL_954056
EPI_ISL_1184135
EPI_ISL_1111177
EPI_ISL_2462929
EPI_ISL_912576
EPI_ISL_1469259
EPI_ISL_1700632
EPI_ISL_685894
EPI_ISL_1416522
EPI_ISL_5142691
EPI_ISL_1706796
EPI_ISL_1404140
EPI_ISL_2545708
EPI_ISL_1818947
EPI_ISL_1500955
EPI_ISL_941113
EPI_ISL_692508
EPI_ISL_2161797
EPI_ISL_2259418
EPI_ISL_5143206
EPI_ISL_1686202
EPI_ISL_693238
EPI_ISL_833280
EPI_ISL_9160093
EPI_ISL_1577378
EPI_ISL_6436635
EPI_ISL_9667068
EPI_ISL_9167433
EPI_ISL_3843849
EPI_ISL_1447336
EPI_ISL_824588
EPI_ISL_2232820
EPI_ISL_2374272
EPI_ISL_1321739
EPI_ISL_1786216
EPI_ISL_2485155
EPI_ISL_1401304
EPI_ISL_513038
EPI_ISL_2692984
EPI_ISL_690146
EPI_ISL_515728
EPI_ISL_1678466
EPI_ISL_660221
EPI_ISL_2727892
EPI_ISL_450785
EPI_ISL_1018214
EPI_ISL_1732059
EPI_ISL_2154036
EPI_ISL_1335889
EPI_ISL_1039703
EPI_ISL_1406575
EPI_ISL_2657515
EPI_ISL_1608305
EPI_ISL_1608239
EPI_ISL_1279384
EPI_ISL_5598750
EPI_ISL_2308602
EPI_ISL_1190910
EPI_ISL_1577362
EPI_ISL_2189041
EPI_ISL_5570268
EPI_ISL_1391254
EPI_ISL_5143127
EPI_ISL_1336084
EPI_ISL_1732042
EPI_ISL_497736
EPI_ISL_6436492
EPI_ISL_4251936
EPI_ISL_1400313
EPI_ISL_693767
EPI_ISL_1623663
EPI_ISL_6633839
EPI_ISL_699715
EPI_ISL_4051252
EPI_ISL_1509875
EPI_ISL_512896
EPI_ISL_2422745
EPI_ISL_2779299
EPI_ISL_1085942
EPI_ISL_444466
EPI_ISL_1392687
EPI_ISL_2095874
EPI_ISL_1786296
EPI_ISL_2332728
EPI_ISL_5332880
EPI_ISL_1129227
EPI_ISL_528692
EPI_ISL_4211272
EPI_ISL_2671603
EPI_ISL_1190934
EPI_ISL_685977
EPI_ISL_2779528
EPI_ISL_5918476
EPI_ISL_977592
EPI_ISL_4548986
EPI_ISL_660219
EPI_ISL_2308488
EPI_ISL_824632
EPI_ISL_687161
EPI_ISL_1257875
EPI_ISL_1319372
EPI_ISL_2100792
EPI_ISL_692682
EPI_ISL_833571
EPI_ISL_2485056
EPI_ISL_671466
EPI_ISL_1113019
EPI_ISL_4880359
EPI_ISL_1629778
EPI_ISL_2154478
EPI_ISL_2726972
EPI_ISL_1651237
EPI_ISL_1797553
EPI_ISL_1358289
EPI_ISL_2495972
EPI_ISL_955099
EPI_ISL_862604
EPI_ISL_1279538
EPI_ISL_2495985
EPI_ISL_9160061
EPI_ISL_476874
EPI_ISL_1180796
EPI_ISL_5736608
EPI_ISL_2658278
EPI_ISL_2545768
EPI_ISL_1661984
EPI_ISL_1263066
EPI_ISL_1621558
EPI_ISL_2559379
EPI_ISL_1406199
EPI_ISL_2402064
EPI_ISL_2293516
EPI_ISL_833278
EPI_ISL_4183188
EPI_ISL_2691114
EPI_ISL_2139527
EPI_ISL_794820
EPI_ISL_3957698
EPI_ISL_2464271
EPI_ISL_1993955
EPI_ISL_2455907
EPI_ISL_2382475
EPI_ISL_1700808
EPI_ISL_1760228
EPI_ISL_684392
EPI_ISL_685860
EPI_ISL_10431154
EPI_ISL_692200
EPI_ISL_2153785
EPI_ISL_2155866
EPI_ISL_475619
EPI_ISL_1195445
EPI_ISL_1544124
EPI_ISL_2629055
EPI_ISL_2361552
EPI_ISL_2152377
EPI_ISL_5053975
EPI_ISL_1628351
EPI_ISL_2860815
EPI_ISL_912810
EPI_ISL_1516921
EPI_ISL_686353
EPI_ISL_1321778
EPI_ISL_872593
EPI_ISL_699949
EPI_ISL_479990
EPI_ISL_1336812
EPI_ISL_812754
EPI_ISL_2427122
EPI_ISL_1910357
EPI_ISL_5598460
EPI_ISL_940885
EPI_ISL_1823527
EPI_ISL_1288406
EPI_ISL_5107668
EPI_ISL_2427094
EPI_ISL_2403237
EPI_ISL_689677
EPI_ISL_2099433
EPI_ISL_1700635
EPI_ISL_5918334
EPI_ISL_3716413
EPI_ISL_1827517
EPI_ISL_2030096
EPI_ISL_2894686
EPI_ISL_1166978
EPI_ISL_3023847
EPI_ISL_2382500
EPI_ISL_1786399
EPI_ISL_2779340
EPI_ISL_1707073
EPI_ISL_1502471
EPI_ISL_2095877
EPI_ISL_5598726
EPI_ISL_2835481
EPI_ISL_1288260
EPI_ISL_1196282
EPI_ISL_2958849
EPI_ISL_5736635
EPI_ISL_2189112
EPI_ISL_3470333
EPI_ISL_1180255
EPI_ISL_5917670
EPI_ISL_690064
EPI_ISL_2429134
EPI_ISL_2340867
EPI_ISL_5441443
EPI_ISL_692443
EPI_ISL_416472
EPI_ISL_689611
EPI_ISL_5921057
EPI_ISL_2546949
EPI_ISL_10957378
EPI_ISL_11018473
EPI_ISL_5562982
EPI_ISL_1265148
EPI_ISL_2161794
EPI_ISL_910029
EPI_ISL_1797566
EPI_ISL_1811425
EPI_ISL_8311765
EPI_ISL_2422780
EPI_ISL_5543196
EPI_ISL_2756441
EPI_ISL_1019683
EPI_ISL_1288288
EPI_ISL_2348677
EPI_ISL_1251048
EPI_ISL_463295
EPI_ISL_2105366
EPI_ISL_1731522
EPI_ISL_6174293
EPI_ISL_1019872
EPI_ISL_498171
EPI_ISL_2270851
EPI_ISL_515801
EPI_ISL_1417174
EPI_ISL_1013113
EPI_ISL_2650512
EPI_ISL_482583
EPI_ISL_1583073
EPI_ISL_2616448
EPI_ISL_2464155
EPI_ISL_3025762
EPI_ISL_1608337
EPI_ISL_542419
EPI_ISL_5441559
EPI_ISL_2155410
EPI_ISL_1159084
EPI_ISL_2179615
EPI_ISL_1396702
EPI_ISL_2107228
EPI_ISL_2095906
EPI_ISL_1279446
EPI_ISL_687475
EPI_ISL_1790086
EPI_ISL_1112979
EPI_ISL_2293616
EPI_ISL_2131480
EPI_ISL_2029875
EPI_ISL_1910004
EPI_ISL_602635
EPI_ISL_2091020
EPI_ISL_690403
EPI_ISL_1167137
EPI_ISL_1470094
EPI_ISL_2171207
EPI_ISL_5441385
EPI_ISL_1534708
EPI_ISL_2546932
EPI_ISL_1259042
EPI_ISL_2107199
EPI_ISL_1499483
EPI_ISL_512929
EPI_ISL_692637
EPI_ISL_1406545
EPI_ISL_5143215
EPI_ISL_1621782
EPI_ISL_5687836
EPI_ISL_1406614
EPI_ISL_1191082
EPI_ISL_1623692
EPI_ISL_1293078
EPI_ISL_2101122
EPI_ISL_684525
EPI_ISL_2422739
EPI_ISL_1394299
EPI_ISL_479936
EPI_ISL_2671899
EPI_ISL_2562019
EPI_ISL_909709
EPI_ISL_1301560
EPI_ISL_2614555
EPI_ISL_2894793
EPI_ISL_2180384
EPI_ISL_512901
EPI_ISL_1501036
EPI_ISL_1582666
EPI_ISL_1503016
EPI_ISL_2532358
EPI_ISL_2105688
EPI_ISL_1020150
EPI_ISL_1060420
EPI_ISL_912569
EPI_ISL_1821212
EPI_ISL_965300
EPI_ISL_5142886
EPI_ISL_1372540
EPI_ISL_871998
EPI_ISL_1608281
EPI_ISL_10716755
EPI_ISL_4219400
EPI_ISL_2105280
EPI_ISL_1732075
EPI_ISL_5589803
EPI_ISL_689659
EPI_ISL_700313
EPI_ISL_509369
EPI_ISL_995440
EPI_ISL_2153776
EPI_ISL_513553
EPI_ISL_2100923
EPI_ISL_1517445
EPI_ISL_691230
EPI_ISL_5918443
EPI_ISL_2180267
EPI_ISL_1366695
EPI_ISL_913597
EPI_ISL_691840
EPI_ISL_1627348
EPI_ISL_1501004
EPI_ISL_2156401
EPI_ISL_1020284
EPI_ISL_1502983
EPI_ISL_1111150
EPI_ISL_2235450
EPI_ISL_1110600
EPI_ISL_5687796
EPI_ISL_454532
EPI_ISL_1656996
EPI_ISL_8142107
EPI_ISL_2179333
EPI_ISL_5918218
EPI_ISL_1111407
EPI_ISL_871983
EPI_ISL_872021
EPI_ISL_512881
EPI_ISL_2100241
EPI_ISL_6436511
EPI_ISL_1910265
EPI_ISL_1788764
EPI_ISL_1018300
EPI_ISL_2101225
EPI_ISL_6721791
EPI_ISL_699833
EPI_ISL_1499625
EPI_ISL_1547459
EPI_ISL_2967815
EPI_ISL_1360298
EPI_ISL_5589966
EPI_ISL_1118163
EPI_ISL_5142649
EPI_ISL_1608369
EPI_ISL_1279419
EPI_ISL_2691092
EPI_ISL_962578
EPI_ISL_1319290
EPI_ISL_689433
EPI_ISL_9509913
EPI_ISL_691226
EPI_ISL_2158128
EPI_ISL_2671596
EPI_ISL_1859412
EPI_ISL_2272859
EPI_ISL_2100714
EPI_ISL_1711650
EPI_ISL_7111345
EPI_ISL_2691214
EPI_ISL_689637
EPI_ISL_1219710
EPI_ISL_849634
EPI_ISL_1655004
EPI_ISL_2296082
EPI_ISL_688819
EPI_ISL_648819
EPI_ISL_2402159
EPI_ISL_2180109
EPI_ISL_2613604
EPI_ISL_11229603
EPI_ISL_2443769
EPI_ISL_1020139
EPI_ISL_4549115
EPI_ISL_2713189
EPI_ISL_574609
EPI_ISL_4051168
EPI_ISL_2567606
EPI_ISL_2402770
EPI_ISL_5598485
EPI_ISL_1841171
EPI_ISL_687730
EPI_ISL_862643
EPI_ISL_2232768
EPI_ISL_535447
EPI_ISL_1404133
EPI_ISL_479872
EPI_ISL_1694765
EPI_ISL_6491773
EPI_ISL_2289141
EPI_ISL_956386
EPI_ISL_515724
EPI_ISL_10957423
EPI_ISL_5917765
EPI_ISL_2491827
EPI_ISL_1018269
EPI_ISL_1823499
EPI_ISL_480310
EPI_ISL_1196305
EPI_ISL_6174502
EPI_ISL_1517495
EPI_ISL_1856999
EPI_ISL_833499
EPI_ISL_1360371
EPI_ISL_2674702
EPI_ISL_2614610
EPI_ISL_1516896
EPI_ISL_688575
EPI_ISL_2894740
EPI_ISL_2101328
EPI_ISL_1960387
EPI_ISL_937189
EPI_ISL_965271
EPI_ISL_1960321
EPI_ISL_2312759
EPI_ISL_1599513
EPI_ISL_5917669
EPI_ISL_2559472
EPI_ISL_700208
EPI_ISL_2530317
EPI_ISL_6195178
EPI_ISL_1068998
EPI_ISL_2648087
EPI_ISL_1351805
EPI_ISL_660245
EPI_ISL_1662057
EPI_ISL_1288278
EPI_ISL_686159
EPI_ISL_2547036
EPI_ISL_1910083
EPI_ISL_2157553
EPI_ISL_1707075
EPI_ISL_1118020
EPI_ISL_1821139
EPI_ISL_2779503
EPI_ISL_4251934
EPI_ISL_1020061
EPI_ISL_1754587
EPI_ISL_995451
EPI_ISL_1503089
EPI_ISL_5598426
EPI_ISL_6436586
EPI_ISL_1580275
EPI_ISL_9159914
EPI_ISL_690815
EPI_ISL_688556
EPI_ISL_2001472
EPI_ISL_687484
EPI_ISL_1623042
EPI_ISL_692254
EPI_ISL_2091162
EPI_ISL_687960
EPI_ISL_1678414
EPI_ISL_4888492
EPI_ISL_437693
EPI_ISL_688698
EPI_ISL_2340953
EPI_ISL_6621331
EPI_ISL_1654985
EPI_ISL_1296288
EPI_ISL_2622038
EPI_ISL_4712255
EPI_ISL_572398
EPI_ISL_482692
EPI_ISL_512911
EPI_ISL_2343213
EPI_ISL_1760250
EPI_ISL_1797344
EPI_ISL_2545926
EPI_ISL_2283698
EPI_ISL_6436585
EPI_ISL_1936250
EPI_ISL_2340986
EPI_ISL_2530326
EPI_ISL_685958
EPI_ISL_482711
EPI_ISL_2293455
EPI_ISL_2545775
EPI_ISL_1301678
EPI_ISL_2426912
EPI_ISL_1391020
EPI_ISL_430728
EPI_ISL_3799858
EPI_ISL_2339904
EPI_ISL_3023995
EPI_ISL_2622020
EPI_ISL_5921570
EPI_ISL_11229383
EPI_ISL_2603424
EPI_ISL_2188877
EPI_ISL_3162210
EPI_ISL_688751
EPI_ISL_1585443
EPI_ISL_2693674
EPI_ISL_1501224
EPI_ISL_2484967
EPI_ISL_2534031
EPI_ISL_455712
EPI_ISL_5590018
EPI_ISL_1416663
EPI_ISL_692299
EPI_ISL_613557
EPI_ISL_1502959
EPI_ISL_2101267
EPI_ISL_2100851
EPI_ISL_688702
EPI_ISL_1594441
EPI_ISL_1470173
EPI_ISL_509332
EPI_ISL_691156
EPI_ISL_2153752
EPI_ISL_2100472
EPI_ISL_687091
EPI_ISL_1231724
EPI_ISL_1365654
EPI_ISL_690913
EPI_ISL_1013099
EPI_ISL_7957923
EPI_ISL_1215947
EPI_ISL_3914919
EPI_ISL_2495495
EPI_ISL_3356275
EPI_ISL_912585
EPI_ISL_686363
EPI_ISL_690743
EPI_ISL_1578031
EPI_ISL_542252
EPI_ISL_1972539
EPI_ISL_2601620
EPI_ISL_1517195
EPI_ISL_498117
EPI_ISL_4260400
EPI_ISL_4549077
EPI_ISL_5918410
EPI_ISL_2180358
EPI_ISL_935608
EPI_ISL_1242035
EPI_ISL_2462889
EPI_ISL_452203
EPI_ISL_2099471
EPI_ISL_699984
EPI_ISL_1821484
EPI_ISL_1415421
EPI_ISL_2171180
EPI_ISL_1786351
EPI_ISL_689273
EPI_ISL_2426905
EPI_ISL_689388
EPI_ISL_1301718
EPI_ISL_2023039
EPI_ISL_5441468
EPI_ISL_1593756
EPI_ISL_1289439
EPI_ISL_5143103
EPI_ISL_1416617
EPI_ISL_1389302
EPI_ISL_2082014
EPI_ISL_4417563
EPI_ISL_690449
EPI_ISL_5598303
EPI_ISL_1401149
EPI_ISL_1401104
EPI_ISL_686093
EPI_ISL_1110601
EPI_ISL_2501389
EPI_ISL_2017804
EPI_ISL_1111336
EPI_ISL_1756519
EPI_ISL_1788957
EPI_ISL_956387
EPI_ISL_4279295
EPI_ISL_3691361
EPI_ISL_476860
EPI_ISL_1712395
EPI_ISL_689963
EPI_ISL_7505528
EPI_ISL_690740
EPI_ISL_2193262
EPI_ISL_691092
EPI_ISL_1085859
EPI_ISL_1111316
EPI_ISL_684551
EPI_ISL_732980
EPI_ISL_2095897
EPI_ISL_1627361
EPI_ISL_689567
EPI_ISL_3023825
EPI_ISL_5199367
EPI_ISL_2671771
EPI_ISL_479899
EPI_ISL_689537
EPI_ISL_1403525
EPI_ISL_842652
EPI_ISL_2399593
EPI_ISL_1656942
EPI_ISL_2324354
EPI_ISL_2156375
EPI_ISL_1785085
EPI_ISL_513246
EPI_ISL_1911611
EPI_ISL_751336
EPI_ISL_684841
EPI_ISL_2502761
EPI_ISL_1656118
EPI_ISL_1607975
EPI_ISL_11229376
EPI_ISL_468153
EPI_ISL_1111491
EPI_ISL_861239
EPI_ISL_437477
EPI_ISL_455017
EPI_ISL_2312824
EPI_ISL_1626806
EPI_ISL_687654
EPI_ISL_2171126
EPI_ISL_687538
EPI_ISL_2081880
EPI_ISL_1656058
EPI_ISL_5918452
EPI_ISL_688842
EPI_ISL_1020033
EPI_ISL_1251007
EPI_ISL_6194029
EPI_ISL_2232843
EPI_ISL_2001161
EPI_ISL_10957412
EPI_ISL_1785119
EPI_ISL_2189331
EPI_ISL_7339465
EPI_ISL_1686196
EPI_ISL_7140056
EPI_ISL_2272994
EPI_ISL_689965
EPI_ISL_1259081
EPI_ISL_2603245
EPI_ISL_1013415
EPI_ISL_684485
EPI_ISL_837734
EPI_ISL_513549
EPI_ISL_2691212
EPI_ISL_689090
EPI_ISL_1401315
EPI_ISL_660633
EPI_ISL_3149728
EPI_ISL_5590093
EPI_ISL_1259054
EPI_ISL_5920683
EPI_ISL_1389258
EPI_ISL_1403570
EPI_ISL_1018259
EPI_ISL_855374
EPI_ISL_542363
EPI_ISL_518008
EPI_ISL_2779328
EPI_ISL_1827524
EPI_ISL_1018266
EPI_ISL_4417854
EPI_ISL_906054
EPI_ISL_1583124
EPI_ISL_5441693
EPI_ISL_754846
EPI_ISL_1754708
EPI_ISL_2756420
EPI_ISL_700309
EPI_ISL_1110395
EPI_ISL_685049
EPI_ISL_755644
EPI_ISL_2293324
EPI_ISL_2140870
EPI_ISL_2691186
EPI_ISL_5598533
EPI_ISL_2189451
EPI_ISL_833125
EPI_ISL_2485007
EPI_ISL_1336849
EPI_ISL_422409
EPI_ISL_1191092
EPI_ISL_692627
EPI_ISL_692163
EPI_ISL_1711647
EPI_ISL_2790877
EPI_ISL_1078986
EPI_ISL_2106275
EPI_ISL_1621708
EPI_ISL_2657423
EPI_ISL_872245
EPI_ISL_1675034
EPI_ISL_1509822
EPI_ISL_1013276
EPI_ISL_1112965
EPI_ISL_2530183
EPI_ISL_7613837
EPI_ISL_2100468
EPI_ISL_2231572
EPI_ISL_4051241
EPI_ISL_2671739
EPI_ISL_688980
EPI_ISL_2097009
EPI_ISL_792687
EPI_ISL_832162
EPI_ISL_1180218
EPI_ISL_480065
EPI_ISL_833297
EPI_ISL_4715844
EPI_ISL_535532
EPI_ISL_1195466
EPI_ISL_2092868
EPI_ISL_5196307
EPI_ISL_437199
EPI_ISL_2189482
EPI_ISL_2427104
EPI_ISL_1621631
EPI_ISL_1936305
EPI_ISL_2629051
EPI_ISL_860872
EPI_ISL_1279430
EPI_ISL_1319329
EPI_ISL_846646
EPI_ISL_691130
EPI_ISL_1599178
EPI_ISL_1498310
EPI_ISL_1544116
EPI_ISL_2105404
EPI_ISL_688869
EPI_ISL_872274
EPI_ISL_1821627
EPI_ISL_685226
EPI_ISL_690674
EPI_ISL_8257804
EPI_ISL_2091439
EPI_ISL_692436
EPI_ISL_1755040
EPI_ISL_691221
EPI_ISL_1117504
EPI_ISL_6159114
EPI_ISL_1823556
EPI_ISL_689971
EPI_ISL_1117696
EPI_ISL_1259105
EPI_ISL_2691026
EPI_ISL_1299515
EPI_ISL_1401331
EPI_ISL_2374490
EPI_ISL_1910102
EPI_ISL_718181
EPI_ISL_1302815
EPI_ISL_626597
EPI_ISL_995476
EPI_ISL_1841087
EPI_ISL_1167175
EPI_ISL_2100849
EPI_ISL_542175
EPI_ISL_688550
EPI_ISL_2103415
EPI_ISL_1629744
EPI_ISL_1501256
EPI_ISL_2029801
EPI_ISL_2483459
EPI_ISL_1111319
EPI_ISL_912872
EPI_ISL_5590019
EPI_ISL_2464147
EPI_ISL_1340804
EPI_ISL_514585
EPI_ISL_3088355
EPI_ISL_1608279
EPI_ISL_11396740
EPI_ISL_479973
EPI_ISL_1595480
EPI_ISL_2091123
EPI_ISL_7715438
EPI_ISL_5142599
EPI_ISL_2235336
EPI_ISL_1259198
EPI_ISL_2188155
EPI_ISL_1116455
EPI_ISL_7613759
EPI_ISL_689322
EPI_ISL_2110847
EPI_ISL_2626300
EPI_ISL_3347177
EPI_ISL_2648113
EPI_ISL_1785176
EPI_ISL_2101049
EPI_ISL_605808
EPI_ISL_1470262
EPI_ISL_689137
EPI_ISL_4496567
EPI_ISL_1020199
EPI_ISL_2188892
EPI_ISL_407893
EPI_ISL_2894704
EPI_ISL_1788943
EPI_ISL_1250952
EPI_ISL_699663
EPI_ISL_10957416
EPI_ISL_2791016
EPI_ISL_692326
EPI_ISL_961721
EPI_ISL_700113
EPI_ISL_1302143
EPI_ISL_6689991
EPI_ISL_1111471
EPI_ISL_5590085
EPI_ISL_1336772
EPI_ISL_1416402
EPI_ISL_2231478
EPI_ISL_2488812
EPI_ISL_2427121
EPI_ISL_1495146
EPI_ISL_691396
EPI_ISL_2674360
EPI_ISL_2107215
EPI_ISL_11266017
EPI_ISL_1200555
EPI_ISL_2312763
EPI_ISL_5569082
EPI_ISL_1302832
EPI_ISL_2601635
EPI_ISL_689300
EPI_ISL_1085724
EPI_ISL_454858
EPI_ISL_515555
EPI_ISL_1391405
EPI_ISL_684445
EPI_ISL_569875
EPI_ISL_2479906
EPI_ISL_1821506
EPI_ISL_437714
EPI_ISL_737027
EPI_ISL_6000452
EPI_ISL_1608251
EPI_ISL_2485108
EPI_ISL_444486
EPI_ISL_685983
EPI_ISL_710540
EPI_ISL_5589637
EPI_ISL_1972242
EPI_ISL_2535598
EPI_ISL_1190904
EPI_ISL_699730
EPI_ISL_1035953
EPI_ISL_688677
EPI_ISL_2422670
EPI_ISL_1489839
EPI_ISL_1761314
EPI_ISL_692240
EPI_ISL_2625998
EPI_ISL_1502887
EPI_ISL_479489
EPI_ISL_3021360
EPI_ISL_631776
EPI_ISL_2332800
EPI_ISL_9160025
EPI_ISL_8919644
EPI_ISL_2017761
EPI_ISL_688255
EPI_ISL_1020270
EPI_ISL_1673344
EPI_ISL_5598501
EPI_ISL_2099432
EPI_ISL_5703315
EPI_ISL_677740
EPI_ISL_862622
EPI_ISL_1627350
EPI_ISL_2293337
EPI_ISL_1819229
EPI_ISL_1917496
EPI_ISL_1081190
EPI_ISL_2462903
EPI_ISL_2029646
EPI_ISL_1381055
EPI_ISL_940613
EPI_ISL_700251
EPI_ISL_794790
EPI_ISL_1233587
EPI_ISL_1097021
EPI_ISL_689670
EPI_ISL_2835504
EPI_ISL_2343252
EPI_ISL_2374258
EPI_ISL_2671735
EPI_ISL_2235422
EPI_ISL_1205285
EPI_ISL_2081897
EPI_ISL_2391535
EPI_ISL_1389346
EPI_ISL_5918261
EPI_ISL_687047
EPI_ISL_9159889
EPI_ISL_2559265
EPI_ISL_1389334
EPI_ISL_524762
EPI_ISL_1111359
EPI_ISL_735274
EPI_ISL_1678003
EPI_ISL_1911463
EPI_ISL_1811394
EPI_ISL_1018119
EPI_ISL_1517204
EPI_ISL_940957
EPI_ISL_2374446
EPI_ISL_1392699
EPI_ISL_632937
EPI_ISL_5589733
EPI_ISL_2688265
EPI_ISL_1628914
EPI_ISL_955066
EPI_ISL_2671609
EPI_ISL_2399736
EPI_ISL_1739329
EPI_ISL_413597
EPI_ISL_1013258
EPI_ISL_692390
EPI_ISL_2835372
EPI_ISL_7613831
EPI_ISL_689404
EPI_ISL_2178422
EPI_ISL_2272991
EPI_ISL_686744
EPI_ISL_2839371
EPI_ISL_513092
EPI_ISL_1336809
EPI_ISL_912592
EPI_ISL_2101335
EPI_ISL_2270856
EPI_ISL_2279618
EPI_ISL_688770
EPI_ISL_1416876
EPI_ISL_689123
EPI_ISL_2562103
EPI_ISL_10657518
EPI_ISL_1399275
EPI_ISL_722893
EPI_ISL_1960302
EPI_ISL_1520379
EPI_ISL_1662000
EPI_ISL_691355
EPI_ISL_1857004
EPI_ISL_2485212
EPI_ISL_2235323
EPI_ISL_689714
EPI_ISL_2967878
EPI_ISL_685141
EPI_ISL_688908
EPI_ISL_1336771
EPI_ISL_2361527
EPI_ISL_1824596
EPI_ISL_964879
EPI_ISL_1111398
EPI_ISL_1732056
EPI_ISL_1916293
EPI_ISL_751398
EPI_ISL_1623032
EPI_ISL_872239
EPI_ISL_1841153
EPI_ISL_1504065
EPI_ISL_2006999
EPI_ISL_542212
EPI_ISL_1910061
EPI_ISL_671445
EPI_ISL_2495588
EPI_ISL_684960
EPI_ISL_483832
EPI_ISL_480084
EPI_ISL_3138756
EPI_ISL_1821203
EPI_ISL_1008689
EPI_ISL_2189469
EPI_ISL_5703246
EPI_ISL_2399604
EPI_ISL_5590525
EPI_ISL_1831681
EPI_ISL_1400348
EPI_ISL_1686119
EPI_ISL_1319457
EPI_ISL_1171694
EPI_ISL_6436594
EPI_ISL_1231672
EPI_ISL_2509953
EPI_ISL_5589496
EPI_ISL_2231442
EPI_ISL_11229876
EPI_ISL_2402701
EPI_ISL_1852563
EPI_ISL_5196308
EPI_ISL_985094
EPI_ISL_1760263
EPI_ISL_872007
EPI_ISL_1096277
EPI_ISL_6436591
EPI_ISL_513036
EPI_ISL_2155843
EPI_ISL_689427
EPI_ISL_648638
EPI_ISL_2100723
EPI_ISL_995418
EPI_ISL_2502703
EPI_ISL_1336763
EPI_ISL_902737
EPI_ISL_2156351
EPI_ISL_690683
EPI_ISL_942930
EPI_ISL_1312389
EPI_ISL_1279468
EPI_ISL_2621435
EPI_ISL_7747259
EPI_ISL_5441625
EPI_ISL_660570
EPI_ISL_515969
EPI_ISL_684527
EPI_ISL_1531773
EPI_ISL_1013137
EPI_ISL_691057
EPI_ISL_965294
EPI_ISL_2614574
EPI_ISL_1608545
EPI_ISL_2312861
EPI_ISL_10149535
EPI_ISL_2029915
EPI_ISL_1209306
EPI_ISL_1656846
EPI_ISL_1360355
EPI_ISL_1470102
EPI_ISL_1821575
EPI_ISL_2391538
EPI_ISL_942001
EPI_ISL_2188881
EPI_ISL_1627357
EPI_ISL_5196234
EPI_ISL_1490236
EPI_ISL_5570477
EPI_ISL_2134783
EPI_ISL_2559465
EPI_ISL_1279542
EPI_ISL_792021
EPI_ISL_4549065
EPI_ISL_1626805
EPI_ISL_2095872
EPI_ISL_2648084
EPI_ISL_2090809
EPI_ISL_2332590
EPI_ISL_4880372
EPI_ISL_487336
EPI_ISL_5989806
EPI_ISL_2180409
EPI_ISL_691079
EPI_ISL_689366
EPI_ISL_2296080
EPI_ISL_3038232
EPI_ISL_447031
EPI_ISL_691717
EPI_ISL_3800657
EPI_ISL_2530165
EPI_ISL_1623089
EPI_ISL_1904874
EPI_ISL_691486
EPI_ISL_5142690
EPI_ISL_5736617
EPI_ISL_687410
EPI_ISL_2614584
EPI_ISL_1319351
EPI_ISL_700089
EPI_ISL_686318
EPI_ISL_1499500
EPI_ISL_2312793
EPI_ISL_8142116
EPI_ISL_2153804
EPI_ISL_1662015
EPI_ISL_5687709
EPI_ISL_686856
EPI_ISL_660209
EPI_ISL_2621234
EPI_ISL_1554905
EPI_ISL_1358301
EPI_ISL_480199
EPI_ISL_691795
EPI_ISL_542104
EPI_ISL_5332888
EPI_ISL_954066
EPI_ISL_1533701
EPI_ISL_1608297
EPI_ISL_955150
EPI_ISL_2727565
EPI_ISL_1416856
EPI_ISL_2131452
EPI_ISL_691128
EPI_ISL_583442
EPI_ISL_1501158
EPI_ISL_479929
EPI_ISL_2156496
EPI_ISL_1020174
EPI_ISL_2312873
EPI_ISL_1911890
EPI_ISL_862854
EPI_ISL_2657531
EPI_ISL_1960362
EPI_ISL_10989162
EPI_ISL_6841890
EPI_ISL_529745
EPI_ISL_7711695
EPI_ISL_2188190
EPI_ISL_479756
EPI_ISL_1096127
EPI_ISL_872941
EPI_ISL_2361570
EPI_ISL_688203
EPI_ISL_2099367
EPI_ISL_4061017
EPI_ISL_526687
EPI_ISL_2601527
EPI_ISL_5590251
EPI_ISL_2464194
EPI_ISL_1821475
EPI_ISL_468312
EPI_ISL_689902
EPI_ISL_2391609
EPI_ISL_2490392
EPI_ISL_1029960
EPI_ISL_691953
EPI_ISL_4205878
EPI_ISL_824686
EPI_ISL_2690136
EPI_ISL_2547011
EPI_ISL_2756414
EPI_ISL_1470198
EPI_ISL_3150014
EPI_ISL_2629086
EPI_ISL_2788791
EPI_ISL_977485
EPI_ISL_498191
EPI_ISL_480274
EPI_ISL_3999681
EPI_ISL_2545804
EPI_ISL_8311740
EPI_ISL_1288254
EPI_ISL_1389317
EPI_ISL_437713
EPI_ISL_2490416
EPI_ISL_2361521
EPI_ISL_3321112
EPI_ISL_3231183
EPI_ISL_1585477
EPI_ISL_5590499
EPI_ISL_1823459
EPI_ISL_6227591
EPI_ISL_1381149
EPI_ISL_515883
EPI_ISL_5917689
EPI_ISL_2616255
EPI_ISL_1402410
EPI_ISL_1853419
EPI_ISL_2155499
EPI_ISL_1715149
EPI_ISL_1018181
EPI_ISL_1465516
EPI_ISL_2462918
EPI_ISL_2189554
EPI_ISL_1233228
EPI_ISL_985318
EPI_ISL_2131418
EPI_ISL_953961
EPI_ISL_2422852
EPI_ISL_480057
EPI_ISL_687563
EPI_ISL_1919654
EPI_ISL_2188725
EPI_ISL_4549038
EPI_ISL_1910358
EPI_ISL_1788830
EPI_ISL_5687857
EPI_ISL_2790900
EPI_ISL_1621656
EPI_ISL_2017500
EPI_ISL_1231700
EPI_ISL_2629081
EPI_ISL_1288516
EPI_ISL_1401279
EPI_ISL_2158139
EPI_ISL_1112288
EPI_ISL_2379092
EPI_ISL_1401326
EPI_ISL_5590032
EPI_ISL_895834
EPI_ISL_2894774
EPI_ISL_1502446
EPI_ISL_1502857
EPI_ISL_2462964
EPI_ISL_9167430
EPI_ISL_560594
EPI_ISL_909721
EPI_ISL_2106265
EPI_ISL_1035958
EPI_ISL_2156470
EPI_ISL_514440
EPI_ISL_685179
EPI_ISL_686267
EPI_ISL_528694
EPI_ISL_1789071
EPI_ISL_1262855
EPI_ISL_1298476
EPI_ISL_1700619
EPI_ISL_692354
EPI_ISL_1594436
EPI_ISL_437753
EPI_ISL_479918
EPI_ISL_11229807
EPI_ISL_542329
EPI_ISL_686515
EPI_ISL_995353
EPI_ISL_6633735
EPI_ISL_1020096
EPI_ISL_1608412
EPI_ISL_529967
EPI_ISL_888997
EPI_ISL_1827541
EPI_ISL_1117514
EPI_ISL_2688919
EPI_ISL_416587
EPI_ISL_3021333
EPI_ISL_1819238
EPI_ISL_686231
EPI_ISL_2545847
EPI_ISL_1250965
EPI_ISL_2105282
EPI_ISL_1621546
EPI_ISL_688807
EPI_ISL_1504063
EPI_ISL_1096267
EPI_ISL_2180371
EPI_ISL_689779
EPI_ISL_2340966
EPI_ISL_2017766
EPI_ISL_2617639
EPI_ISL_1118000
EPI_ISL_1651284
EPI_ISL_965289
EPI_ISL_1620626
EPI_ISL_1620616
EPI_ISL_1110888
EPI_ISL_3031297
EPI_ISL_2283704
EPI_ISL_2629045
EPI_ISL_691530
EPI_ISL_1010730
EPI_ISL_1789538
EPI_ISL_1960481
EPI_ISL_458087
EPI_ISL_2427012
EPI_ISL_1336732
EPI_ISL_2399601
EPI_ISL_954081
EPI_ISL_689202
EPI_ISL_687447
EPI_ISL_7711771
EPI_ISL_5703225
EPI_ISL_889379
EPI_ISL_2402802
EPI_ISL_2402194
EPI_ISL_1167174
EPI_ISL_5918303
EPI_ISL_1299529
EPI_ISL_2790902
EPI_ISL_728206
EPI_ISL_687971
EPI_ISL_1911881
EPI_ISL_7747240
EPI_ISL_2100966
EPI_ISL_6194857
EPI_ISL_1483716
EPI_ISL_3799866
EPI_ISL_953987
EPI_ISL_1615665
EPI_ISL_2188237
EPI_ISL_686233
EPI_ISL_1621658
EPI_ISL_689016
EPI_ISL_648610
EPI_ISL_2188262
EPI_ISL_2107167
EPI_ISL_5567555
EPI_ISL_686658
EPI_ISL_1381148
EPI_ISL_2485137
EPI_ISL_5687051
EPI_ISL_3330235
EPI_ISL_1821252
EPI_ISL_685597
EPI_ISL_6174411
EPI_ISL_691093
EPI_ISL_1470131
EPI_ISL_1811480
EPI_ISL_684519
EPI_ISL_977606
EPI_ISL_1752616
EPI_ISL_8311760
EPI_ISL_1707641
EPI_ISL_1168476
EPI_ISL_6316741
EPI_ISL_2235493
EPI_ISL_6436589
EPI_ISL_2426925
EPI_ISL_688735
EPI_ISL_792012
EPI_ISL_692363
EPI_ISL_1168551
EPI_ISL_4549049
EPI_ISL_1661993
EPI_ISL_1585544
EPI_ISL_2346468
EPI_ISL_1910355
EPI_ISL_1180224
EPI_ISL_692612
EPI_ISL_5590255
EPI_ISL_690696
EPI_ISL_1302925
EPI_ISL_2427227
EPI_ISL_4030168
EPI_ISL_689577
EPI_ISL_2349694
EPI_ISL_5934925
EPI_ISL_2920101
EPI_ISL_479986
EPI_ISL_2107179
EPI_ISL_487318
EPI_ISL_1524863
EPI_ISL_1859406
EPI_ISL_501173
EPI_ISL_691002
EPI_ISL_1138513
EPI_ISL_1392694
EPI_ISL_1013181
EPI_ISL_1217709
EPI_ISL_1111454
EPI_ISL_5918235
EPI_ISL_2101273
EPI_ISL_515551
EPI_ISL_2648066
EPI_ISL_1168507
EPI_ISL_687724
EPI_ISL_1527367
EPI_ISL_2101311
EPI_ISL_5142977
EPI_ISL_2374361
EPI_ISL_2490312
EPI_ISL_849650
EPI_ISL_455465
EPI_ISL_686830
EPI_ISL_686811
EPI_ISL_593927
EPI_ISL_1112259
EPI_ISL_5567786
EPI_ISL_5921524
EPI_ISL_2157584
EPI_ISL_1321771
EPI_ISL_677773
EPI_ISL_954070
EPI_ISL_2547065
EPI_ISL_2374388
EPI_ISL_732659
EPI_ISL_498174
EPI_ISL_1583027
EPI_ISL_1085453
EPI_ISL_788969
EPI_ISL_526224
EPI_ISL_4442792
EPI_ISL_1805499
EPI_ISL_1761312
EPI_ISL_2107181
EPI_ISL_754183
EPI_ISL_1827525
EPI_ISL_2091385
EPI_ISL_1018264
EPI_ISL_2374369
EPI_ISL_2835384
EPI_ISL_2645503
EPI_ISL_1138580
EPI_ISL_2614677
EPI_ISL_686334
EPI_ISL_889380
EPI_ISL_2156583
EPI_ISL_2877496
EPI_ISL_1166937
EPI_ISL_1700802
EPI_ISL_2364521
EPI_ISL_1111028
EPI_ISL_2427208
EPI_ISL_686427
EPI_ISL_2790817
EPI_ISL_5562648
EPI_ISL_1310781
EPI_ISL_2029831
EPI_ISL_2143579
EPI_ISL_1936231
EPI_ISL_3801325
EPI_ISL_995480
EPI_ISL_1661570
EPI_ISL_2270896
EPI_ISL_602629
EPI_ISL_7613792
EPI_ISL_483876
EPI_ISL_582127
EPI_ISL_526234
EPI_ISL_1755031
EPI_ISL_1621575
EPI_ISL_5918299
EPI_ISL_2490467
EPI_ISL_1859382
EPI_ISL_2779499
EPI_ISL_9052864
EPI_ISL_5569796
EPI_ISL_1785096
EPI_ISL_2091245
EPI_ISL_1663577
EPI_ISL_1685363
EPI_ISL_6436568
EPI_ISL_2400450
EPI_ISL_1909906
EPI_ISL_486398
EPI_ISL_1018305
EPI_ISL_686050
EPI_ISL_861642
EPI_ISL_687614
EPI_ISL_1366672
EPI_ISL_5687749
EPI_ISL_3316173
EPI_ISL_1319302
EPI_ISL_2621409
EPI_ISL_451962
EPI_ISL_2863885
EPI_ISL_2779533
EPI_ISL_2621283
EPI_ISL_686751
EPI_ISL_690521
EPI_ISL_2324301
EPI_ISL_479888
EPI_ISL_658880
EPI_ISL_2188038
EPI_ISL_1110901
EPI_ISL_1254690
EPI_ISL_2427041
EPI_ISL_2835461
EPI_ISL_1060348
EPI_ISL_1336825
EPI_ISL_2029718
EPI_ISL_1580596
EPI_ISL_1670662
EPI_ISL_689538
EPI_ISL_429853
EPI_ISL_1403595
EPI_ISL_2402185
EPI_ISL_1731597
EPI_ISL_1191142
EPI_ISL_900735
EPI_ISL_2090785
EPI_ISL_1621510
EPI_ISL_10149575
EPI_ISL_2894668
EPI_ISL_2188869
EPI_ISL_3066996
EPI_ISL_9159958
EPI_ISL_1754702
EPI_ISL_1785174
EPI_ISL_1111379
EPI_ISL_2157585
EPI_ISL_481243
EPI_ISL_1517460
EPI_ISL_1920176
EPI_ISL_6633826
EPI_ISL_1909835
EPI_ISL_1629012
EPI_ISL_2001158
EPI_ISL_685607
EPI_ISL_689876
EPI_ISL_2101302
EPI_ISL_687622
EPI_ISL_686274
EPI_ISL_2188364
EPI_ISL_2894751
EPI_ISL_513538
EPI_ISL_685476
EPI_ISL_1760232
EPI_ISL_2532424
EPI_ISL_1501001
EPI_ISL_1910868
EPI_ISL_2333811
EPI_ISL_1190764
EPI_ISL_1111194
EPI_ISL_1113032
EPI_ISL_2178943
EPI_ISL_1478806
EPI_ISL_1701311
EPI_ISL_732663
EPI_ISL_2272857
EPI_ISL_6174298
EPI_ISL_1288219
EPI_ISL_2180422
EPI_ISL_1527394
EPI_ISL_1544161
EPI_ISL_941127
EPI_ISL_686357
EPI_ISL_1112260
EPI_ISL_1060460
EPI_ISL_995345
EPI_ISL_1013392
EPI_ISL_5598496
EPI_ISL_2231521
EPI_ISL_1686199
EPI_ISL_2495980
EPI_ISL_2614627
EPI_ISL_660661
EPI_ISL_1544151
EPI_ISL_688054
EPI_ISL_2877338
EPI_ISL_687659
EPI_ISL_2399590
EPI_ISL_684758
EPI_ISL_1656957
EPI_ISL_475616
EPI_ISL_653776
EPI_ISL_2835328
EPI_ISL_4030217
EPI_ISL_1320193
EPI_ISL_690140
EPI_ISL_1416541
EPI_ISL_2886472
EPI_ISL_3799859
EPI_ISL_1715143
EPI_ISL_1651239
EPI_ISL_3758056
EPI_ISL_956399
EPI_ISL_1585384
EPI_ISL_2958729
EPI_ISL_2003134
EPI_ISL_2279671
EPI_ISL_2391526
EPI_ISL_5598786
EPI_ISL_515754
EPI_ISL_1001422
EPI_ISL_3023855
EPI_ISL_2099365
EPI_ISL_1416954
EPI_ISL_2308632
EPI_ISL_2779454
EPI_ISL_2727288
EPI_ISL_6589370
EPI_ISL_5887140
EPI_ISL_454524
EPI_ISL_5142912
EPI_ISL_690345
EPI_ISL_1821224
EPI_ISL_1686203
EPI_ISL_482762
EPI_ISL_455412
EPI_ISL_1298479
EPI_ISL_501178
EPI_ISL_1063531
EPI_ISL_691047
EPI_ISL_7709406
EPI_ISL_2086138
EPI_ISL_1301681
EPI_ISL_491978
EPI_ISL_862565
EPI_ISL_2530371
EPI_ISL_476023
EPI_ISL_2095932
EPI_ISL_1700659
EPI_ISL_1394746
EPI_ISL_534326
EPI_ISL_1020236
EPI_ISL_1259202
EPI_ISL_542225
EPI_ISL_2017770
EPI_ISL_2543893
EPI_ISL_1628368
EPI_ISL_791994
EPI_ISL_5196300
EPI_ISL_3086835
EPI_ISL_1180279
EPI_ISL_4211273
EPI_ISL_2340907
EPI_ISL_1360309
EPI_ISL_2621308
EPI_ISL_1910189
EPI_ISL_1707616
EPI_ISL_1585565
EPI_ISL_418659
EPI_ISL_3101142
EPI_ISL_1301997
EPI_ISL_4296333
EPI_ISL_872315
EPI_ISL_1972914
EPI_ISL_2617638
EPI_ISL_935165
EPI_ISL_735267
EPI_ISL_1013104
EPI_ISL_1406204
EPI_ISL_1465610
EPI_ISL_5687840
EPI_ISL_2545776
EPI_ISL_451316
EPI_ISL_4549006
EPI_ISL_2030068
EPI_ISL_1909985
EPI_ISL_671465
EPI_ISL_2485132
EPI_ISL_900702
EPI_ISL_2402727
EPI_ISL_1389315
EPI_ISL_1358290
EPI_ISL_2425566
EPI_ISL_1301987
EPI_ISL_1627446
EPI_ISL_1786408
EPI_ISL_2226227
EPI_ISL_1654977
EPI_ISL_515649
EPI_ISL_954761
EPI_ISL_1416405
EPI_ISL_626575
EPI_ISL_691610
EPI_ISL_1279318
EPI_ISL_691851
EPI_ISL_2626097
EPI_ISL_602705
EPI_ISL_2483654
EPI_ISL_513583
EPI_ISL_1786405
EPI_ISL_2155931
EPI_ISL_2101907
EPI_ISL_965912
EPI_ISL_2863883
EPI_ISL_1008687
EPI_ISL_1416622
EPI_ISL_2231378
EPI_ISL_1673271
EPI_ISL_1302883
EPI_ISL_691591
EPI_ISL_1167132
EPI_ISL_2397315
EPI_ISL_804038
EPI_ISL_686403
EPI_ISL_1623773
EPI_ISL_796036
EPI_ISL_2812441
EPI_ISL_1401201
EPI_ISL_1001448
EPI_ISL_2131177
EPI_ISL_1752634
EPI_ISL_811174
EPI_ISL_1069193
EPI_ISL_2348720
EPI_ISL_1110488
EPI_ISL_802746
EPI_ISL_476891
EPI_ISL_1303537
EPI_ISL_2346344
EPI_ISL_2091172
EPI_ISL_1401444
EPI_ISL_3946598
EPI_ISL_5918213
EPI_ISL_689769
EPI_ISL_914802
EPI_ISL_2691133
EPI_ISL_2422948
EPI_ISL_3446700
EPI_ISL_1020053
EPI_ISL_2349697
EPI_ISL_2501349
EPI_ISL_481236
EPI_ISL_1911080
EPI_ISL_2616404
EPI_ISL_3101122
EPI_ISL_1819189
EPI_ISL_2967806
EPI_ISL_2155994
EPI_ISL_1416828
EPI_ISL_468155
EPI_ISL_1509808
EPI_ISL_700248
EPI_ISL_1623768
EPI_ISL_2536159
EPI_ISL_690864
EPI_ISL_1262755
EPI_ISL_2402740
EPI_ISL_913979
EPI_ISL_2545872
EPI_ISL_2282233
EPI_ISL_4296353
EPI_ISL_495432
EPI_ISL_1111142
EPI_ISL_691772
EPI_ISL_861668
EPI_ISL_686302
EPI_ISL_3231180
EPI_ISL_1176325
EPI_ISL_5567681
EPI_ISL_688222
EPI_ISL_954050
EPI_ISL_2559307
EPI_ISL_7174172
EPI_ISL_1303534
EPI_ISL_1789055
EPI_ISL_1788900
EPI_ISL_2545787
EPI_ISL_5590040
EPI_ISL_2099446
EPI_ISL_2674657
EPI_ISL_1686057
EPI_ISL_1417046
EPI_ISL_2490387
EPI_ISL_2464242
EPI_ISL_1392673
EPI_ISL_1708634
EPI_ISL_2155890
EPI_ISL_2835468
EPI_ISL_3023809
EPI_ISL_631806
EPI_ISL_602735
EPI_ISL_2543914
EPI_ISL_2713101
EPI_ISL_509236
EPI_ISL_2379136
EPI_ISL_480232
EPI_ISL_1761573
EPI_ISL_2840611
EPI_ISL_1233243
EPI_ISL_2490546
EPI_ISL_1417154
EPI_ISL_1279590
EPI_ISL_1700627
EPI_ISL_2091218
EPI_ISL_807153
EPI_ISL_686155
EPI_ISL_1503128
EPI_ISL_1745685
EPI_ISL_5589878
EPI_ISL_1035904
EPI_ISL_686432
EPI_ISL_689151
EPI_ISL_688357
EPI_ISL_1628437
EPI_ISL_1670883
EPI_ISL_2483599
EPI_ISL_1394314
EPI_ISL_2155418
EPI_ISL_1652049
EPI_ISL_455694
EPI_ISL_2226654
EPI_ISL_2001435
EPI_ISL_2134752
EPI_ISL_1620546
EPI_ISL_1399271
EPI_ISL_489835
EPI_ISL_2877361
EPI_ISL_3716488
EPI_ISL_685045
EPI_ISL_435050
EPI_ISL_5158245
EPI_ISL_2484968
EPI_ISL_5703396
EPI_ISL_2324338
EPI_ISL_941057
EPI_ISL_2235393
EPI_ISL_2778042
EPI_ISL_9160079
EPI_ISL_1381204
EPI_ISL_1629090
EPI_ISL_684447
EPI_ISL_1787323
EPI_ISL_11229120
EPI_ISL_1111295
EPI_ISL_424366
EPI_ISL_1911943
EPI_ISL_1752475
EPI_ISL_2863856
EPI_ISL_10657515
EPI_ISL_1194713
EPI_ISL_11229655
EPI_ISL_4744544
EPI_ISL_2030159
EPI_ISL_1752620
EPI_ISL_831689
EPI_ISL_492022
EPI_ISL_2835364
EPI_ISL_1655066
EPI_ISL_456119
EPI_ISL_2235391
EPI_ISL_2691115
EPI_ISL_2839325
EPI_ISL_825046
EPI_ISL_8311704
EPI_ISL_7711784
EPI_ISL_515853
EPI_ISL_1520124
EPI_ISL_954765
EPI_ISL_1786251
EPI_ISL_1527375
EPI_ISL_1406654
EPI_ISL_2391584
EPI_ISL_1180865
EPI_ISL_1678417
EPI_ISL_2492446
EPI_ISL_11396757
EPI_ISL_3023840
EPI_ISL_688620
EPI_ISL_5598550
EPI_ISL_5143059
EPI_ISL_3023844
EPI_ISL_779704
EPI_ISL_1628515
EPI_ISL_463296
EPI_ISL_1403601
EPI_ISL_1036377
EPI_ISL_1018159
EPI_ISL_1786413
EPI_ISL_1936117
EPI_ISL_2374318
EPI_ISL_912611
EPI_ISL_2038958
EPI_ISL_5441500
EPI_ISL_1085944
EPI_ISL_4549000
EPI_ISL_1788992
EPI_ISL_1628875
EPI_ISL_1301864
EPI_ISL_687297
EPI_ISL_688478
EPI_ISL_1712393
EPI_ISL_1656069
EPI_ISL_2131382
EPI_ISL_2200116
EPI_ISL_4549085
EPI_ISL_691538
EPI_ISL_1303511
EPI_ISL_692591
EPI_ISL_1262798
EPI_ISL_2728590
EPI_ISL_2188142
EPI_ISL_3316215
EPI_ISL_515529
EPI_ISL_416609
EPI_ISL_2535563
EPI_ISL_2462961
EPI_ISL_940619
EPI_ISL_2346452
EPI_ISL_660645
EPI_ISL_2625974
EPI_ISL_849648
EPI_ISL_1399265
EPI_ISL_1401192
EPI_ISL_2312681
EPI_ISL_2279653
EPI_ISL_483836
EPI_ISL_2500945
EPI_ISL_2017811
EPI_ISL_2681440
EPI_ISL_2029695
EPI_ISL_3664329
EPI_ISL_688579
EPI_ISL_1110403
EPI_ISL_687077
EPI_ISL_692168
EPI_ISL_2001386
EPI_ISL_1821495
EPI_ISL_2200144
EPI_ISL_7711745
EPI_ISL_5918383
EPI_ISL_2097037
EPI_ISL_1594392
EPI_ISL_631803
EPI_ISL_4715945
EPI_ISL_4051228
EPI_ISL_3154043
EPI_ISL_979971
EPI_ISL_3836244
EPI_ISL_1707608
EPI_ISL_1478823
EPI_ISL_2490488
EPI_ISL_5142626
EPI_ISL_5921582
EPI_ISL_1001325
EPI_ISL_1336880
EPI_ISL_5196769
EPI_ISL_1788937
EPI_ISL_684372
EPI_ISL_2545778
EPI_ISL_1919745
EPI_ISL_1821803
EPI_ISL_684197
EPI_ISL_2427356
EPI_ISL_2002657
EPI_ISL_3799876
EPI_ISL_3799806
EPI_ISL_634979
EPI_ISL_2188994
EPI_ISL_1731993
EPI_ISL_1166949
EPI_ISL_2495550
EPI_ISL_1580581
EPI_ISL_1965466
EPI_ISL_1233826
EPI_ISL_475705
EPI_ISL_1001424
EPI_ISL_3046595
EPI_ISL_1516812
EPI_ISL_4744547
EPI_ISL_1168467
EPI_ISL_690644
EPI_ISL_4549081
EPI_ISL_2894651
EPI_ISL_2374173
EPI_ISL_1909857
EPI_ISL_421184
EPI_ISL_1259065
EPI_ISL_1580530
EPI_ISL_1406648
EPI_ISL_687581
EPI_ISL_685802
EPI_ISL_1811416
EPI_ISL_2158200
EPI_ISL_2143466
EPI_ISL_450323
EPI_ISL_1251005
EPI_ISL_1020022
EPI_ISL_1669753
EPI_ISL_1785215
EPI_ISL_602682
EPI_ISL_2105448
EPI_ISL_1761336
EPI_ISL_1533093
EPI_ISL_1920508
EPI_ISL_1818824
EPI_ISL_1416811
EPI_ISL_539567
EPI_ISL_660148
EPI_ISL_2530256
EPI_ISL_1110413
EPI_ISL_1516986
EPI_ISL_2713107
EPI_ISL_635026
EPI_ISL_689200
EPI_ISL_861674
EPI_ISL_3067003
EPI_ISL_685164
EPI_ISL_6607113
EPI_ISL_5590094
EPI_ISL_1580648
EPI_ISL_1231772
EPI_ISL_1406585
EPI_ISL_2495628
EPI_ISL_1233237
EPI_ISL_2709713
EPI_ISL_825061
EPI_ISL_2283785
EPI_ISL_1301700
EPI_ISL_2690138
EPI_ISL_2189148
EPI_ISL_1013265
EPI_ISL_11172672
EPI_ISL_941111
EPI_ISL_1035965
EPI_ISL_690166
EPI_ISL_2188434
EPI_ISL_685176
EPI_ISL_691276
EPI_ISL_1534706
EPI_ISL_1351567
EPI_ISL_2379029
EPI_ISL_1623071
EPI_ISL_2614539
EPI_ISL_1911614
EPI_ISL_687593
EPI_ISL_454832
EPI_ISL_3138736
EPI_ISL_691318
EPI_ISL_3031410
EPI_ISL_10149596
EPI_ISL_2603255
EPI_ISL_515708
EPI_ISL_1805479
EPI_ISL_1085269
EPI_ISL_631712
EPI_ISL_1470100
EPI_ISL_5143020
EPI_ISL_837715
EPI_ISL_1209277
EPI_ISL_2535299
EPI_ISL_862563
EPI_ISL_691413
EPI_ISL_7711643
EPI_ISL_883299
EPI_ISL_1655022
EPI_ISL_995468
EPI_ISL_2728583
EPI_ISL_5921734
EPI_ISL_2464196
EPI_ISL_862653
EPI_ISL_515773
EPI_ISL_4549039
EPI_ISL_1258440
EPI_ISL_2709689
EPI_ISL_692472
EPI_ISL_1336945
EPI_ISL_1018262
EPI_ISL_1279312
EPI_ISL_2530235
EPI_ISL_2101138
EPI_ISL_2270929
EPI_ISL_1625989
EPI_ISL_480067
EPI_ISL_1761339
EPI_ISL_2683956
EPI_ISL_2614695
EPI_ISL_1013435
EPI_ISL_2443508
EPI_ISL_2877379
EPI_ISL_862579
EPI_ISL_692047
EPI_ISL_686419
EPI_ISL_1587905
EPI_ISL_5937313
EPI_ISL_961075
EPI_ISL_1509955
EPI_ISL_3030031
EPI_ISL_1910096
EPI_ISL_685449
EPI_ISL_2779516
EPI_ISL_965254
EPI_ISL_4251986
EPI_ISL_1917522
EPI_ISL_1020227
EPI_ISL_977663
EPI_ISL_1113020
EPI_ISL_1662197
EPI_ISL_837696
EPI_ISL_3025717
EPI_ISL_860924
EPI_ISL_2779360
EPI_ISL_692530
EPI_ISL_5598630
EPI_ISL_690918
EPI_ISL_2091145
EPI_ISL_1040037
EPI_ISL_691105
EPI_ISL_5736684
EPI_ISL_684299
EPI_ISL_2402638
EPI_ISL_1406603
EPI_ISL_1118191
EPI_ISL_686962
EPI_ISL_1811437
EPI_ISL_2189256
EPI_ISL_6710239
EPI_ISL_574617
EPI_ISL_455422
EPI_ISL_1287775
EPI_ISL_1936201
EPI_ISL_2671578
EPI_ISL_1910058
EPI_ISL_2484797
EPI_ISL_8524302
EPI_ISL_686849
EPI_ISL_837771
EPI_ISL_6157233
EPI_ISL_937246
EPI_ISL_526229
EPI_ISL_2877461
EPI_ISL_1281680
EPI_ISL_1171652
EPI_ISL_1686178
EPI_ISL_1279496
EPI_ISL_688603
EPI_ISL_1351854
EPI_ISL_2097015
EPI_ISL_5589699
EPI_ISL_6575665
EPI_ISL_2153793
EPI_ISL_1300658
EPI_ISL_837691
EPI_ISL_2235297
EPI_ISL_2188392
EPI_ISL_1495049
EPI_ISL_1582684
EPI_ISL_2790890
EPI_ISL_2426935
EPI_ISL_1911938
EPI_ISL_2091335
EPI_ISL_1533692
EPI_ISL_2001135
EPI_ISL_495442
EPI_ISL_2200135
EPI_ISL_961735
EPI_ISL_687438
EPI_ISL_671495
EPI_ISL_2340960
EPI_ISL_1164929
EPI_ISL_1164964
EPI_ISL_1110938
EPI_ISL_2621275
EPI_ISL_4434012
EPI_ISL_1700614
EPI_ISL_2231342
EPI_ISL_431180
EPI_ISL_2674658
EPI_ISL_1389166
EPI_ISL_538437
EPI_ISL_1671770
EPI_ISL_2629074
EPI_ISL_2214830
EPI_ISL_1391015
EPI_ISL_2566218
EPI_ISL_5598572
EPI_ISL_1302130
EPI_ISL_11229097
EPI_ISL_691915
EPI_ISL_1180805
EPI_ISL_492038
EPI_ISL_7711734
EPI_ISL_2657547
EPI_ISL_2379002
EPI_ISL_2103417
EPI_ISL_2600961
EPI_ISL_2485019
EPI_ISL_2100750
EPI_ISL_2101113
EPI_ISL_2308601
EPI_ISL_686496
EPI_ISL_1259167
EPI_ISL_2097110
EPI_ISL_685778
EPI_ISL_2616419
EPI_ISL_578186
EPI_ISL_2382783
EPI_ISL_2312662
EPI_ISL_1791537
EPI_ISL_2545695
EPI_ISL_525646
EPI_ISL_2382055
EPI_ISL_2131416
EPI_ISL_454557
EPI_ISL_684793
EPI_ISL_2495453
EPI_ISL_2081893
EPI_ISL_2283804
EPI_ISL_1366696
EPI_ISL_2101073
EPI_ISL_2614520
EPI_ISL_686644
EPI_ISL_479819
EPI_ISL_3045557
EPI_ISL_421222
EPI_ISL_1495045
EPI_ISL_1840909
EPI_ISL_2340990
EPI_ISL_1387178
EPI_ISL_686311
EPI_ISL_1651277
EPI_ISL_1761589
EPI_ISL_687639
EPI_ISL_2649998
EPI_ISL_437303
EPI_ISL_7613755
EPI_ISL_648774
EPI_ISL_3066993
EPI_ISL_1585664
EPI_ISL_1761345
EPI_ISL_626591
EPI_ISL_3980661
EPI_ISL_2189379
EPI_ISL_1303007
EPI_ISL_2427215
EPI_ISL_1921894
EPI_ISL_685366
EPI_ISL_2030103
EPI_ISL_3099402
EPI_ISL_2779524
EPI_ISL_2231287
EPI_ISL_1351592
EPI_ISL_1823528
EPI_ISL_1671833
EPI_ISL_2264802
EPI_ISL_1279326
EPI_ISL_2835277
EPI_ISL_2200107
EPI_ISL_4549125
EPI_ISL_5918282
EPI_ISL_3316230
EPI_ISL_1112253
EPI_ISL_479519
EPI_ISL_11229188
EPI_ISL_965293
EPI_ISL_3150965
EPI_ISL_2180065
EPI_ISL_2566185
EPI_ISL_1443903
EPI_ISL_602904
EPI_ISL_1110980
EPI_ISL_535435
EPI_ISL_691022
EPI_ISL_634995
EPI_ISL_833059
EPI_ISL_2629034
EPI_ISL_1707650
EPI_ISL_692219
EPI_ISL_1406674
EPI_ISL_2657863
EPI_ISL_5196324
EPI_ISL_688535
EPI_ISL_1853381
EPI_ISL_700324
EPI_ISL_459941
EPI_ISL_1301881
EPI_ISL_1910327
EPI_ISL_933782
EPI_ISL_686990
EPI_ISL_2272968
EPI_ISL_792702
EPI_ISL_1761364
EPI_ISL_1340655
EPI_ISL_3399767
EPI_ISL_686208
EPI_ISL_1299512
EPI_ISL_2189526
EPI_ISL_688199
EPI_ISL_5918278
EPI_ISL_824735
EPI_ISL_2188954
EPI_ISL_653785
EPI_ISL_1502523
EPI_ISL_414598
EPI_ISL_686273
EPI_ISL_1960519
EPI_ISL_1112234
EPI_ISL_2081995
EPI_ISL_2156370
EPI_ISL_1608550
EPI_ISL_1752603
EPI_ISL_5598486
EPI_ISL_686401
EPI_ISL_2958649
EPI_ISL_941034
EPI_ISL_689879
EPI_ISL_1910305
EPI_ISL_685072
EPI_ISL_2778084
EPI_ISL_1757360
EPI_ISL_2029819
EPI_ISL_1138587
EPI_ISL_1577941
EPI_ISL_2030018
EPI_ISL_965295
EPI_ISL_1623674
EPI_ISL_689563
EPI_ISL_2550589
EPI_ISL_1303516
EPI_ISL_1113033
EPI_ISL_2007009
EPI_ISL_1841169
EPI_ISL_2235392
EPI_ISL_1700600
EPI_ISL_1678402
EPI_ISL_1731908
EPI_ISL_2171092
EPI_ISL_1301620
EPI_ISL_1841176
EPI_ISL_480140
EPI_ISL_2332705
EPI_ISL_5142999
EPI_ISL_603143
EPI_ISL_1381331
EPI_ISL_1629209
EPI_ISL_1321785
EPI_ISL_2894712
EPI_ISL_1810887
EPI_ISL_1755096
EPI_ISL_941050
EPI_ISL_2379650
EPI_ISL_692314
EPI_ISL_2835488
EPI_ISL_513226
EPI_ISL_528638
EPI_ISL_2534052
EPI_ISL_1229147
EPI_ISL_689216
EPI_ISL_513042
EPI_ISL_1685396
EPI_ISL_5598803
EPI_ISL_687737
EPI_ISL_1910056
EPI_ISL_6174485
EPI_ISL_451301
EPI_ISL_648054
EPI_ISL_1657097
EPI_ISL_2154499
EPI_ISL_486849
EPI_ISL_687131
EPI_ISL_5736619
EPI_ISL_2099352
EPI_ISL_4252235
EPI_ISL_1279319
EPI_ISL_1678465
EPI_ISL_792013
EPI_ISL_984619
EPI_ISL_2402123
EPI_ISL_482767
EPI_ISL_832821
EPI_ISL_692201
EPI_ISL_2532392
EPI_ISL_1111429
EPI_ISL_2690158
EPI_ISL_2200141
EPI_ISL_2091187
EPI_ISL_685067
EPI_ISL_2614618
EPI_ISL_1527381
EPI_ISL_4211198
EPI_ISL_547966
EPI_ISL_1097019
EPI_ISL_2231407
EPI_ISL_1301684
EPI_ISL_2441804
EPI_ISL_2621269
EPI_ISL_862593
EPI_ISL_2231316
EPI_ISL_1389278
EPI_ISL_9167423
EPI_ISL_1936219
EPI_ISL_528820
EPI_ISL_4549072
EPI_ISL_9160073
EPI_ISL_1259284
EPI_ISL_1013148
EPI_ISL_1509815
EPI_ISL_684369
EPI_ISL_1700567
EPI_ISL_451302
EPI_ISL_660202
EPI_ISL_1401199
EPI_ISL_542423
EPI_ISL_2713217
EPI_ISL_692259
EPI_ISL_3980563
EPI_ISL_690327
EPI_ISL_2296093
EPI_ISL_1036422
EPI_ISL_690647
EPI_ISL_2681161
EPI_ISL_2402736
EPI_ISL_2779315
EPI_ISL_3030028
EPI_ISL_654870
EPI_ISL_689749
EPI_ISL_1578034
EPI_ISL_512926
EPI_ISL_954768
EPI_ISL_5589666
EPI_ISL_1827510
EPI_ISL_691262
EPI_ISL_1909948
EPI_ISL_3758036
EPI_ISL_1857211
EPI_ISL_2779341
EPI_ISL_1935603
EPI_ISL_2189449
EPI_ISL_2270904
EPI_ISL_700217
EPI_ISL_1788794
EPI_ISL_718166
EPI_ISL_1622394
EPI_ISL_2379193
EPI_ISL_5590147
EPI_ISL_539559
EPI_ISL_5918434
EPI_ISL_685172
EPI_ISL_1760278
EPI_ISL_426415
EPI_ISL_2790807
EPI_ISL_447812
EPI_ISL_2324431
EPI_ISL_583480
EPI_ISL_2422893
EPI_ISL_689420
EPI_ISL_1168543
EPI_ISL_1399262
EPI_ISL_513187
EPI_ISL_2382301
EPI_ISL_1322199
EPI_ISL_2967791
EPI_ISL_6608581
EPI_ISL_2422716
EPI_ISL_2332722
EPI_ISL_2713220
EPI_ISL_1159085
EPI_ISL_2710849
EPI_ISL_824582
EPI_ISL_1591130
EPI_ISL_2091373
EPI_ISL_450275
EPI_ISL_1501078
EPI_ISL_1919757
EPI_ISL_1231696
EPI_ISL_2246837
EPI_ISL_690938
EPI_ISL_6900155
EPI_ISL_1686248
EPI_ISL_1712400
EPI_ISL_4549097
EPI_ISL_1406560
EPI_ISL_699763
EPI_ISL_686791
EPI_ISL_688341
EPI_ISL_2279602
EPI_ISL_2374210
EPI_ISL_1672474
EPI_ISL_2422755
EPI_ISL_684739
EPI_ISL_686328
EPI_ISL_1018137
EPI_ISL_1547422
EPI_ISL_480256
EPI_ISL_2402048
EPI_ISL_3086822
EPI_ISL_687685
EPI_ISL_1629724
EPI_ISL_1678393
EPI_ISL_1583037
EPI_ISL_2432937
EPI_ISL_2348509
EPI_ISL_5918332
EPI_ISL_2629095
EPI_ISL_700027
EPI_ISL_437720
EPI_ISL_4741332
EPI_ISL_1517213
EPI_ISL_1401275
EPI_ISL_1111220
EPI_ISL_1019655
EPI_ISL_2422722
EPI_ISL_2091296
EPI_ISL_1731972
EPI_ISL_418207
EPI_ISL_1389290
EPI_ISL_1259124
EPI_ISL_1112996
EPI_ISL_944102
EPI_ISL_660654
EPI_ISL_2374200
EPI_ISL_1279551
EPI_ISL_467051
EPI_ISL_1654206
EPI_ISL_2264795
EPI_ISL_2189145
EPI_ISL_2158312
EPI_ISL_2178462
EPI_ISL_941062
EPI_ISL_2422888
EPI_ISL_9167429
EPI_ISL_1911461
EPI_ISL_2617655
EPI_ISL_2100223
EPI_ISL_7711744
EPI_ISL_2361090
EPI_ISL_2502758
EPI_ISL_498161
EPI_ISL_4417911
EPI_ISL_690363
EPI_ISL_900701
EPI_ISL_5200504
EPI_ISL_1785191
EPI_ISL_509300
EPI_ISL_1352066
EPI_ISL_2550582
EPI_ISL_1732988
EPI_ISL_6701395
EPI_ISL_1534691
EPI_ISL_1255272
EPI_ISL_1656100
EPI_ISL_1969682
EPI_ISL_1910893
EPI_ISL_11229152
EPI_ISL_1340813
EPI_ISL_735412
EPI_ISL_735419
EPI_ISL_2426883
EPI_ISL_4252225
EPI_ISL_3716538
EPI_ISL_688211
EPI_ISL_833319
EPI_ISL_942007
EPI_ISL_2426860
EPI_ISL_419309
EPI_ISL_1910426
EPI_ISL_1517243
EPI_ISL_1385805
EPI_ISL_889364
EPI_ISL_1647126
EPI_ISL_1018275
EPI_ISL_4050473
EPI_ISL_699682
EPI_ISL_2671488
EPI_ISL_687927
EPI_ISL_2228655
EPI_ISL_455695
EPI_ISL_6491766
EPI_ISL_1936253
EPI_ISL_2324436
EPI_ISL_1508831
EPI_ISL_2379162
EPI_ISL_1585471
EPI_ISL_689280
EPI_ISL_1936222
EPI_ISL_2101221
EPI_ISL_2535478
EPI_ISL_2143541
EPI_ISL_2492477
EPI_ISL_1910369
EPI_ISL_690035
EPI_ISL_2134757
EPI_ISL_2155441
EPI_ISL_1279418
EPI_ISL_760034
EPI_ISL_1168484
EPI_ISL_4946238
EPI_ISL_5142980
EPI_ISL_1608481
EPI_ISL_1502991
EPI_ISL_11229180
EPI_ISL_2422840
EPI_ISL_691995
EPI_ISL_1018326
EPI_ISL_1013349
EPI_ISL_1508863
EPI_ISL_755655
EPI_ISL_1465544
EPI_ISL_2156557
EPI_ISL_1360031
EPI_ISL_2501383
EPI_ISL_1262841
EPI_ISL_1608564
EPI_ISL_1416672
EPI_ISL_1670631
EPI_ISL_1840921
EPI_ISL_1652053
EPI_ISL_1301568
EPI_ISL_1417020
EPI_ISL_1685293
EPI_ISL_688466
EPI_ISL_2232746
EPI_ISL_891219
EPI_ISL_3347176
EPI_ISL_1279352
EPI_ISL_1315633
EPI_ISL_2532438
EPI_ISL_1501209
EPI_ISL_1620601
EPI_ISL_2426919
EPI_ISL_2155737
EPI_ISL_689296
EPI_ISL_909669
EPI_ISL_1628364
EPI_ISL_699953
EPI_ISL_1366657
EPI_ISL_1096308
EPI_ISL_1110407
EPI_ISL_2567595
EPI_ISL_2621327
EPI_ISL_10957428
EPI_ISL_413594
EPI_ISL_687474
EPI_ISL_2214736
EPI_ISL_2790804
EPI_ISL_1594429
EPI_ISL_690625
EPI_ISL_1544155
EPI_ISL_2171163
EPI_ISL_1111131
EPI_ISL_1582670
EPI_ISL_2091250
EPI_ISL_6270690
EPI_ISL_2100463
EPI_ISL_2030069
EPI_ISL_2188378
EPI_ISL_1110294
EPI_ISL_4549139
EPI_ISL_2691049
EPI_ISL_2983448
EPI_ISL_1417036
EPI_ISL_2101034
EPI_ISL_1389191
EPI_ISL_2264784
EPI_ISL_3025699
EPI_ISL_1001369
EPI_ISL_1675639
EPI_ISL_583434
EPI_ISL_1622404
EPI_ISL_2082028
EPI_ISL_888981
EPI_ISL_483872
EPI_ISL_529773
EPI_ISL_2839331
EPI_ISL_10957406
EPI_ISL_1754988
EPI_ISL_2226674
EPI_ISL_4716453
EPI_ISL_688724
EPI_ISL_894227
EPI_ISL_430741
EPI_ISL_2422592
EPI_ISL_1180712
EPI_ISL_2894669
EPI_ISL_2501355
EPI_ISL_689829
EPI_ISL_1321792
EPI_ISL_5328549
EPI_ISL_2231132
EPI_ISL_2536304
EPI_ISL_1786244
EPI_ISL_1315424
EPI_ISL_1804821
EPI_ISL_1117836
EPI_ISL_1039695
EPI_ISL_754147
EPI_ISL_1786201
EPI_ISL_648063
EPI_ISL_685309
EPI_ISL_2095911
EPI_ISL_480039
EPI_ISL_685822
EPI_ISL_6316632
EPI_ISL_2101063
EPI_ISL_631584
EPI_ISL_3799847
EPI_ISL_935532
EPI_ISL_687893
EPI_ISL_2332765
EPI_ISL_849661
EPI_ISL_1111223
EPI_ISL_5598782
EPI_ISL_2958836
EPI_ISL_2657522
EPI_ISL_11230337
EPI_ISL_2156592
EPI_ISL_685288
EPI_ISL_512946
EPI_ISL_2270870
EPI_ISL_1041200
EPI_ISL_2567611
EPI_ISL_10149567
EPI_ISL_2189297
EPI_ISL_1302788
EPI_ISL_3716421
EPI_ISL_509338
EPI_ISL_688722
EPI_ISL_1588488
EPI_ISL_677682
EPI_ISL_2101305
EPI_ISL_2464236
EPI_ISL_2029703
EPI_ISL_1731476
EPI_ISL_2235454
EPI_ISL_1060453
EPI_ISL_1608533
EPI_ISL_2839321
EPI_ISL_5143068
EPI_ISL_1910210
EPI_ISL_2178507
EPI_ISL_1623035
EPI_ISL_1656138
EPI_ISL_2308579
EPI_ISL_876750
EPI_ISL_1621505
EPI_ISL_2611988
EPI_ISL_682250
EPI_ISL_1470120
EPI_ISL_1662161
EPI_ISL_1403505
EPI_ISL_685328
EPI_ISL_1288499
EPI_ISL_692624
EPI_ISL_3155341
EPI_ISL_2626192
EPI_ISL_1036204
EPI_ISL_1791486
EPI_ISL_8311681
EPI_ISL_631587
EPI_ISL_1262842
EPI_ISL_1785237
EPI_ISL_437189
EPI_ISL_7139739
EPI_ISL_1478818
EPI_ISL_687794
EPI_ISL_2789839
EPI_ISL_1116433
EPI_ISL_1319406
EPI_ISL_1219963
EPI_ISL_1585619
EPI_ISL_1279308
EPI_ISL_1013422
EPI_ISL_1754364
EPI_ISL_1533037
EPI_ISL_2188408
EPI_ISL_2003167
EPI_ISL_5687877
EPI_ISL_690203
EPI_ISL_11229579
EPI_ISL_1818819
EPI_ISL_5590488
EPI_ISL_476890
EPI_ISL_2621319
EPI_ISL_1296242
EPI_ISL_691211
EPI_ISL_9160016
EPI_ISL_689524
EPI_ISL_1708626
EPI_ISL_876797
EPI_ISL_1599538
EPI_ISL_1824610
EPI_ISL_1180806
EPI_ISL_480198
EPI_ISL_2535560
EPI_ISL_2155539
EPI_ISL_2082022
EPI_ISL_2091377
EPI_ISL_1685406
EPI_ISL_11230276
EPI_ISL_1785188
EPI_ISL_2530111
EPI_ISL_687804
EPI_ISL_602622
EPI_ISL_535460
EPI_ISL_1036379
EPI_ISL_1526789
EPI_ISL_1111482
EPI_ISL_2788788
EPI_ISL_2342593
EPI_ISL_699859
EPI_ISL_7711747
EPI_ISL_687623
EPI_ISL_691288
EPI_ISL_1628772
EPI_ISL_1018286
EPI_ISL_3085343
EPI_ISL_1262946
EPI_ISL_7747245
EPI_ISL_1859410
EPI_ISL_2629064
EPI_ISL_1628722
EPI_ISL_1502497
EPI_ISL_417880
EPI_ISL_2155110
EPI_ISL_1110446
EPI_ISL_1580555
EPI_ISL_688002
EPI_ISL_686518
EPI_ISL_2189022
EPI_ISL_4549089
EPI_ISL_5142513
EPI_ISL_421196
EPI_ISL_10141466
EPI_ISL_6590996
EPI_ISL_2788796
EPI_ISL_861664
EPI_ISL_684591
EPI_ISL_512069
EPI_ISL_479816
EPI_ISL_5829990
EPI_ISL_687494
EPI_ISL_1577942
EPI_ISL_2091230
EPI_ISL_2231163
EPI_ISL_1209389
EPI_ISL_6195561
EPI_ISL_1195464
EPI_ISL_1626819
EPI_ISL_689539
EPI_ISL_2232749
EPI_ISL_1502463
EPI_ISL_4296311
EPI_ISL_569872
EPI_ISL_1811432
EPI_ISL_2231299
EPI_ISL_3037835
EPI_ISL_3023963
EPI_ISL_2231175
EPI_ISL_941143
EPI_ISL_2001400
EPI_ISL_415649
EPI_ISL_5107510
EPI_ISL_1509816
EPI_ISL_1686206
EPI_ISL_1659534
EPI_ISL_685348
EPI_ISL_690850
EPI_ISL_1416332
EPI_ISL_602780
EPI_ISL_495444
EPI_ISL_3321108
EPI_ISL_690072
EPI_ISL_1805959
EPI_ISL_1647140
EPI_ISL_2180140
EPI_ISL_1501191
EPI_ISL_1585667
EPI_ISL_5143238
EPI_ISL_862613
EPI_ISL_2226765
EPI_ISL_2006966
EPI_ISL_751393
EPI_ISL_4051237
EPI_ISL_794784
EPI_ISL_1853286
EPI_ISL_1628430
EPI_ISL_2231424
EPI_ISL_2002633
EPI_ISL_1360333
EPI_ISL_1628872
EPI_ISL_2009171
EPI_ISL_9433268
EPI_ISL_1504087
EPI_ISL_648628
EPI_ISL_5590246
EPI_ISL_1628429
EPI_ISL_1585634
EPI_ISL_685863
EPI_ISL_1673270
EPI_ISL_5918232
EPI_ISL_479818
EPI_ISL_1036213
EPI_ISL_2603449
EPI_ISL_2399703
EPI_ISL_2029932
EPI_ISL_1960340
EPI_ISL_889401
EPI_ISL_686195
EPI_ISL_1213566
EPI_ISL_2532362
EPI_ISL_1786240
EPI_ISL_1302997
EPI_ISL_1577924
EPI_ISL_2616495
EPI_ISL_690886
EPI_ISL_686197
EPI_ISL_3038274
EPI_ISL_538463
EPI_ISL_512913
EPI_ISL_2158134
EPI_ISL_1351535
EPI_ISL_11230326
EPI_ISL_962535
EPI_ISL_2334517
EPI_ISL_1818784
EPI_ISL_1578021
EPI_ISL_5736620
EPI_ISL_11229816
EPI_ISL_690391
EPI_ISL_471550
EPI_ISL_5158240
EPI_ISL_5142503
EPI_ISL_501217
EPI_ISL_687478
EPI_ISL_2462894
EPI_ISL_689369
EPI_ISL_2103392
EPI_ISL_1001395
EPI_ISL_1018327
EPI_ISL_2535568
EPI_ISL_2188323
EPI_ISL_688661
EPI_ISL_1406645
EPI_ISL_2434155
EPI_ISL_2231096
EPI_ISL_732539
EPI_ISL_1209283
EPI_ISL_2859359
EPI_ISL_1259055
EPI_ISL_1465541
EPI_ISL_1121310
EPI_ISL_547573
EPI_ISL_2029688
EPI_ISL_1517073
EPI_ISL_3410447
EPI_ISL_1629326
EPI_ISL_1960237
EPI_ISL_1503011
EPI_ISL_1201891
EPI_ISL_1096256
EPI_ISL_5598678
EPI_ISL_475037
EPI_ISL_2180216
EPI_ISL_2485140
EPI_ISL_685222
EPI_ISL_1840914
EPI_ISL_1585600
EPI_ISL_2321623
EPI_ISL_5589892
EPI_ISL_686774
EPI_ISL_699890
EPI_ISL_1416935
EPI_ISL_2086154
EPI_ISL_2476428
EPI_ISL_2379012
EPI_ISL_935648
EPI_ISL_1585463
EPI_ISL_687774
EPI_ISL_1301930
EPI_ISL_1821260
EPI_ISL_516777
EPI_ISL_1255184
EPI_ISL_2535543
EPI_ISL_2713241
EPI_ISL_2960327
EPI_ISL_872011
EPI_ISL_2231219
EPI_ISL_512073
EPI_ISL_1336911
EPI_ISL_1731463
EPI_ISL_2545850
EPI_ISL_837737
EPI_ISL_1621750
EPI_ISL_1118187
EPI_ISL_1533695
EPI_ISL_1607972
EPI_ISL_2155904
EPI_ISL_1910290
EPI_ISL_5589989
EPI_ISL_2545739
EPI_ISL_2790887
EPI_ISL_687742
EPI_ISL_3512975
EPI_ISL_2495597
EPI_ISL_2155258
EPI_ISL_1406565
EPI_ISL_1994007
EPI_ISL_1627337
EPI_ISL_883976
EPI_ISL_2155799
EPI_ISL_1254683
EPI_ISL_1365668
EPI_ISL_2671684
EPI_ISL_1483050
EPI_ISL_685753
EPI_ISL_5566304
EPI_ISL_2688965
EPI_ISL_689342
EPI_ISL_1936216
EPI_ISL_2100722
EPI_ISL_2835375
EPI_ISL_1311964
EPI_ISL_691282
EPI_ISL_491447
EPI_ISL_1111443
EPI_ISL_528739
EPI_ISL_1786327
EPI_ISL_942011
EPI_ISL_889017
EPI_ISL_5441389
EPI_ISL_2235470
EPI_ISL_1791579
EPI_ISL_2101121
EPI_ISL_2967837
EPI_ISL_2105342
EPI_ISL_2096038
EPI_ISL_492000
EPI_ISL_527742
EPI_ISL_1502911
EPI_ISL_2616343
EPI_ISL_2422744
EPI_ISL_2374202
EPI_ISL_2427228
EPI_ISL_1406615
EPI_ISL_688765
EPI_ISL_1661537
EPI_ISL_1279976
EPI_ISL_2155551
EPI_ISL_1391269
EPI_ISL_11172717
EPI_ISL_1910001
EPI_ISL_460089
EPI_ISL_1117688
EPI_ISL_1483064
EPI_ISL_5589748
EPI_ISL_2710867
EPI_ISL_2690130
EPI_ISL_492034
EPI_ISL_1585582
EPI_ISL_2922000
EPI_ISL_1577990
EPI_ISL_1910276
EPI_ISL_862846
EPI_ISL_2188748
EPI_ISL_1424065
EPI_ISL_1823507
EPI_ISL_1180798
EPI_ISL_1303427
EPI_ISL_542327
EPI_ISL_1823478
EPI_ISL_1279596
EPI_ISL_2030035
EPI_ISL_1669826
EPI_ISL_1366686
EPI_ISL_11229721
EPI_ISL_2155340
EPI_ISL_542200
EPI_ISL_6633638
EPI_ISL_1914278
EPI_ISL_2374480
EPI_ISL_6436475
EPI_ISL_4051253
EPI_ISL_2601500
EPI_ISL_687567
EPI_ISL_2691188
EPI_ISL_1517472
EPI_ISL_5441582
EPI_ISL_824581
EPI_ISL_2382067
EPI_ISL_686928
EPI_ISL_2017485
EPI_ISL_6604465
EPI_ISL_1176301
EPI_ISL_1279607
EPI_ISL_513100
EPI_ISL_1911483
EPI_ISL_2894700
EPI_ISL_806795
EPI_ISL_1259125
EPI_ISL_5051473
EPI_ISL_1501052
EPI_ISL_2779408
EPI_ISL_2154787
EPI_ISL_1554930
EPI_ISL_1351944
EPI_ISL_1517474
EPI_ISL_2293461
EPI_ISL_2364496
EPI_ISL_1417091
EPI_ISL_837775
EPI_ISL_1495972
EPI_ISL_1621516
EPI_ISL_1019642
EPI_ISL_2562093
EPI_ISL_751364
EPI_ISL_2601416
EPI_ISL_686229
EPI_ISL_11229375
EPI_ISL_455340
EPI_ISL_526955
EPI_ISL_862605
EPI_ISL_1993983
EPI_ISL_1168532
EPI_ISL_1656848
EPI_ISL_10435935
EPI_ISL_2464189
EPI_ISL_5918460
EPI_ISL_5590086
EPI_ISL_2671551
EPI_ISL_3024037
EPI_ISL_1509804
EPI_ISL_941121
EPI_ISL_5590234
EPI_ISL_690399
EPI_ISL_689782
EPI_ISL_1259136
EPI_ISL_5142789
EPI_ISL_2232833
EPI_ISL_684827
EPI_ISL_2178733
EPI_ISL_1336942
EPI_ISL_687277
EPI_ISL_2671577
EPI_ISL_2231102
EPI_ISL_2341399
EPI_ISL_498554
EPI_ISL_684878
EPI_ISL_1060385
EPI_ISL_699853
EPI_ISL_5736592
EPI_ISL_824719
EPI_ISL_1911607
EPI_ISL_3067007
EPI_ISL_3803804
EPI_ISL_2099379
EPI_ISL_825058
EPI_ISL_1517079
EPI_ISL_1319332
EPI_ISL_6582821
EPI_ISL_1580565
EPI_ISL_2101115
EPI_ISL_5143017
EPI_ISL_1085716
EPI_ISL_2790813
EPI_ISL_477178
EPI_ISL_1608306
EPI_ISL_689593
EPI_ISL_1301658
EPI_ISL_2401956
EPI_ISL_690400
EPI_ISL_1788932
EPI_ISL_1401137
EPI_ISL_2374368
EPI_ISL_2713158
EPI_ISL_2919008
EPI_ISL_2101105
EPI_ISL_2086163
EPI_ISL_2566223
EPI_ISL_1366680
EPI_ISL_2155188
EPI_ISL_687673
EPI_ISL_7935557
EPI_ISL_2155271
EPI_ISL_1381372
EPI_ISL_1685443
EPI_ISL_689038
EPI_ISL_4211233
EPI_ISL_1823472
EPI_ISL_5918426
EPI_ISL_1168679
EPI_ISL_2671737
EPI_ISL_685814
EPI_ISL_977505
EPI_ISL_2002649
EPI_ISL_1389263
EPI_ISL_2566466
EPI_ISL_1504075
EPI_ISL_2080934
EPI_ISL_1191739
EPI_ISL_2713250
EPI_ISL_2427020
EPI_ISL_690707
EPI_ISL_689727
EPI_ISL_1731980
EPI_ISL_1463465
EPI_ISL_2547043
EPI_ISL_684150
EPI_ISL_487321
EPI_ISL_2259263
EPI_ISL_1911707
EPI_ISL_5990140
EPI_ISL_691769
EPI_ISL_1096269
EPI_ISL_941114
EPI_ISL_1788801
EPI_ISL_1060388
EPI_ISL_1465563
EPI_ISL_1841131
EPI_ISL_1171669
EPI_ISL_689019
EPI_ISL_688234
EPI_ISL_2687731
EPI_ISL_1821513
EPI_ISL_2561984
EPI_ISL_685304
EPI_ISL_1392691
EPI_ISL_2535564
EPI_ISL_2919208
EPI_ISL_560593
EPI_ISL_1678582
EPI_ISL_794811
EPI_ISL_2544816
EPI_ISL_2427140
EPI_ISL_687584
EPI_ISL_935005
EPI_ISL_5703453
EPI_ISL_10993954
EPI_ISL_2339790
EPI_ISL_1595605
EPI_ISL_1647091
EPI_ISL_1841144
EPI_ISL_2082010
EPI_ISL_2324236
EPI_ISL_2713228
EPI_ISL_1416603
EPI_ISL_428359
EPI_ISL_1168614
EPI_ISL_684547
EPI_ISL_2626446
EPI_ISL_2002610
EPI_ISL_2346358
EPI_ISL_1417111
EPI_ISL_5590126
EPI_ISL_648265
EPI_ISL_1262924
EPI_ISL_687891
EPI_ISL_1337373
EPI_ISL_1111364
EPI_ISL_4712289
EPI_ISL_631770
EPI_ISL_1279612
EPI_ISL_883408
EPI_ISL_529006
EPI_ISL_2863858
EPI_ISL_2490455
EPI_ISL_2534050
EPI_ISL_427357
EPI_ISL_2967854
EPI_ISL_560586
EPI_ISL_2189101
EPI_ISL_1554934
EPI_ISL_2402005
EPI_ISL_7570171
EPI_ISL_2645470
EPI_ISL_806781
EPI_ISL_685818
EPI_ISL_691918
EPI_ISL_1166976
EPI_ISL_1791505
EPI_ISL_2600376
EPI_ISL_1013105
EPI_ISL_1470138
EPI_ISL_1810873
EPI_ISL_5918361
EPI_ISL_1662192
EPI_ISL_1391415
EPI_ISL_1190894
EPI_ISL_10993959
EPI_ISL_1655025
EPI_ISL_687098
EPI_ISL_2402063
EPI_ISL_1261865
EPI_ISL_2779472
EPI_ISL_1585580
EPI_ISL_2546979
EPI_ISL_686112
EPI_ISL_1118050
EPI_ISL_1786302
EPI_ISL_689010
EPI_ISL_1231579
EPI_ISL_2691125
EPI_ISL_476702
EPI_ISL_1468436
EPI_ISL_1654966
EPI_ISL_1112221
EPI_ISL_3138695
EPI_ISL_2422773
EPI_ISL_685095
EPI_ISL_631836
EPI_ISL_2188828
EPI_ISL_4717007
EPI_ISL_1296249
EPI_ISL_1391033
EPI_ISL_690754
EPI_ISL_1403588
EPI_ISL_1712378
EPI_ISL_688164
EPI_ISL_422416
EPI_ISL_1302052
EPI_ISL_2214873
EPI_ISL_1859530
EPI_ISL_691140
EPI_ISL_691997
EPI_ISL_688072
EPI_ISL_1501059
EPI_ISL_1190915
EPI_ISL_692370
EPI_ISL_3844314
EPI_ISL_2324389
EPI_ISL_2535584
EPI_ISL_5196265
EPI_ISL_3980665
EPI_ISL_4211224
EPI_ISL_1180710
EPI_ISL_685841
EPI_ISL_451162
EPI_ISL_2095939
EPI_ISL_6582799
EPI_ISL_1517231
EPI_ISL_1517431
EPI_ISL_684845
EPI_ISL_5196269
EPI_ISL_2091283
EPI_ISL_2131462
EPI_ISL_2629029
EPI_ISL_2374417
EPI_ISL_691194
EPI_ISL_7307159
EPI_ISL_2790831
EPI_ISL_889009
EPI_ISL_995404
EPI_ISL_2213016
EPI_ISL_1321799
EPI_ISL_11266053
EPI_ISL_2178741
EPI_ISL_2464208
EPI_ISL_512067
EPI_ISL_686787
EPI_ISL_2485072
EPI_ISL_686387
EPI_ISL_8257790
EPI_ISL_3023895
EPI_ISL_962581
EPI_ISL_2293285
EPI_ISL_569867
EPI_ISL_437470
EPI_ISL_1180216
EPI_ISL_691770
EPI_ISL_2379174
EPI_ISL_1732079
EPI_ISL_1113022
EPI_ISL_1502949
EPI_ISL_1627347
EPI_ISL_454513
EPI_ISL_1121315
EPI_ISL_7565750
EPI_ISL_1965714
EPI_ISL_1013443
EPI_ISL_5917715
EPI_ISL_686174
EPI_ISL_2188814
EPI_ISL_1533055
EPI_ISL_824730
EPI_ISL_2629170
EPI_ISL_8142098
EPI_ISL_515830
EPI_ISL_483831
EPI_ISL_10149569
EPI_ISL_2616493
EPI_ISL_1111467
EPI_ISL_2312709
EPI_ISL_1417058
EPI_ISL_806803
EPI_ISL_2617659
EPI_ISL_2483651
EPI_ISL_4549149
EPI_ISL_2091144
EPI_ISL_910337
EPI_ISL_687238
EPI_ISL_660618
EPI_ISL_933533
EPI_ISL_943550
EPI_ISL_2030006
EPI_ISL_6194141
EPI_ISL_2157328
EPI_ISL_2340927
EPI_ISL_1392671
EPI_ISL_689109
EPI_ISL_2029669
EPI_ISL_2348707
EPI_ISL_4744626
EPI_ISL_1588584
EPI_ISL_5703343
EPI_ISL_1910134
EPI_ISL_2038957
EPI_ISL_414629
EPI_ISL_5590523
EPI_ISL_1911546
EPI_ISL_826274
EPI_ISL_2894858
EPI_ISL_685026
EPI_ISL_1517172
EPI_ISL_684235
EPI_ISL_6174341
EPI_ISL_492982
EPI_ISL_5543210
EPI_ISL_1657113
EPI_ISL_1303536
EPI_ISL_687009
EPI_ISL_2374164
EPI_ISL_1372186
EPI_ISL_416632
EPI_ISL_2095999
EPI_ISL_2464026
EPI_ISL_5143182
EPI_ISL_1406543
EPI_ISL_688034
EPI_ISL_1465499
EPI_ISL_2131431
EPI_ISL_480002
EPI_ISL_1700816
EPI_ISL_2155404
EPI_ISL_2364621
EPI_ISL_687391
EPI_ISL_6316668
EPI_ISL_2002627
EPI_ISL_913037
EPI_ISL_1389246
EPI_ISL_1754236
EPI_ISL_1686218
EPI_ISL_9052880
EPI_ISL_1910034
EPI_ISL_2485094
EPI_ISL_941002
EPI_ISL_1111334
EPI_ISL_2681386
EPI_ISL_2376386
EPI_ISL_2020166
EPI_ISL_7139681
EPI_ISL_689528
EPI_ISL_3023752
EPI_ISL_1731563
EPI_ISL_687241
EPI_ISL_688704
EPI_ISL_1686046
EPI_ISL_4417583
EPI_ISL_530348
EPI_ISL_2497875
EPI_ISL_3086841
EPI_ISL_1380064
EPI_ISL_1905210
EPI_ISL_1678401
EPI_ISL_686805
EPI_ISL_2614716
EPI_ISL_3799798
EPI_ISL_1110448
EPI_ISL_593906
EPI_ISL_614889
EPI_ISL_4252211
EPI_ISL_3138758
EPI_ISL_11230022
EPI_ISL_2106248
EPI_ISL_2391576
EPI_ISL_2143480
EPI_ISL_1336345
EPI_ISL_687263
EPI_ISL_4030162
EPI_ISL_2671780
EPI_ISL_2155744
EPI_ISL_7957943
EPI_ISL_1608036
EPI_ISL_1018134
EPI_ISL_1671824
EPI_ISL_684976
EPI_ISL_690484
EPI_ISL_5196229
EPI_ISL_1508916
EPI_ISL_1524340
EPI_ISL_2648078
EPI_ISL_1972245
EPI_ISL_512938
EPI_ISL_5589808
EPI_ISL_685625
EPI_ISL_2611671
EPI_ISL_686512
EPI_ISL_1262935
EPI_ISL_2156131
EPI_ISL_2713156
EPI_ISL_900707
EPI_ISL_2272818
EPI_ISL_2308572
EPI_ISL_480283
EPI_ISL_792693
EPI_ISL_2779397
EPI_ISL_1111495
EPI_ISL_11229085
EPI_ISL_883302
EPI_ISL_2346459
EPI_ISL_515769
EPI_ISL_1365639
EPI_ISL_528383
EPI_ISL_1302100
EPI_ISL_2462950
EPI_ISL_1036386
EPI_ISL_1351713
EPI_ISL_685187
EPI_ISL_4744577
EPI_ISL_4051250
EPI_ISL_602693
EPI_ISL_3150001
EPI_ISL_872287
EPI_ISL_1013182
EPI_ISL_1554897
EPI_ISL_2340999
EPI_ISL_2156360
EPI_ISL_2779488
EPI_ISL_431117
EPI_ISL_1231753
EPI_ISL_1786376
EPI_ISL_2157491
EPI_ISL_686015
EPI_ISL_2293573
EPI_ISL_2348877
EPI_ISL_4251915
EPI_ISL_463283
EPI_ISL_2099489
EPI_ISL_1786415
EPI_ISL_539537
EPI_ISL_1168615
EPI_ISL_692501
EPI_ISL_2188331
EPI_ISL_685483
EPI_ISL_2003154
EPI_ISL_623158
EPI_ISL_2621242
EPI_ISL_1209253
EPI_ISL_2324319
EPI_ISL_11229599
EPI_ISL_1620621
EPI_ISL_1960577
EPI_ISL_648747
EPI_ISL_2402792
EPI_ISL_691258
EPI_ISL_2099373
EPI_ISL_688802
EPI_ISL_2155637
EPI_ISL_6710586
EPI_ISL_4744480
EPI_ISL_1936196
EPI_ISL_2425563
EPI_ISL_2105944
EPI_ISL_2101100
EPI_ISL_2671891
EPI_ISL_2426856
EPI_ISL_1804835
EPI_ISL_872206
EPI_ISL_2756446
EPI_ISL_1582688
EPI_ISL_1001343
EPI_ISL_5441527
EPI_ISL_690189
EPI_ISL_1662212
EPI_ISL_1915161
EPI_ISL_7139642
EPI_ISL_855367
EPI_ISL_1013334
EPI_ISL_1911067
EPI_ISL_1580663
EPI_ISL_471269
EPI_ISL_690993
EPI_ISL_2001146
EPI_ISL_2099380
EPI_ISL_722873
EPI_ISL_2919267
EPI_ISL_479860
EPI_ISL_1301982
EPI_ISL_691412
EPI_ISL_1463532
EPI_ISL_5917730
EPI_ISL_2156712
EPI_ISL_912777
EPI_ISL_1517418
EPI_ISL_2107162
EPI_ISL_689571
EPI_ISL_794746
EPI_ISL_1608520
EPI_ISL_2495594
EPI_ISL_1678446
EPI_ISL_479943
EPI_ISL_4888475
EPI_ISL_5590095
EPI_ISL_1423511
EPI_ISL_837791
EPI_ISL_2226346
EPI_ISL_1117525
EPI_ISL_2531939
EPI_ISL_684495
EPI_ISL_447762
EPI_ISL_2264804
EPI_ISL_2464225
EPI_ISL_1627421
EPI_ISL_2545974
EPI_ISL_513512
EPI_ISL_1201884
EPI_ISL_1583144
EPI_ISL_1821227
EPI_ISL_660213
EPI_ISL_2967816
EPI_ISL_2422912
EPI_ISL_732674
EPI_ISL_6258776
EPI_ISL_833230
EPI_ISL_692639
EPI_ISL_3799795
EPI_ISL_1483732
EPI_ISL_5829986
EPI_ISL_1628394
EPI_ISL_11229141
EPI_ISL_2559410
EPI_ISL_1301704
EPI_ISL_2617652
EPI_ISL_2188887
EPI_ISL_2877452
EPI_ISL_2178433
EPI_ISL_2001378
EPI_ISL_539552
EPI_ISL_2101146
EPI_ISL_689358
EPI_ISL_1760233
EPI_ISL_700191
EPI_ISL_2779369
EPI_ISL_1416632
EPI_ISL_2545716
EPI_ISL_1909973
EPI_ISL_2692906
EPI_ISL_2379195
EPI_ISL_6174461
EPI_ISL_1819198
EPI_ISL_686078
EPI_ISL_1259029
EPI_ISL_5921416
EPI_ISL_2691139
EPI_ISL_2877345
EPI_ISL_2728595
EPI_ISL_690447
EPI_ISL_1301562
EPI_ISL_1254700
EPI_ISL_1621571
EPI_ISL_832195
EPI_ISL_2003146
EPI_ISL_2379062
EPI_ISL_2534036
EPI_ISL_1558801
EPI_ISL_5890292
EPI_ISL_1416832
EPI_ISL_722891
EPI_ISL_2081946
EPI_ISL_1583157
EPI_ISL_1180781
EPI_ISL_1117955
EPI_ISL_3356278
EPI_ISL_1259085
EPI_ISL_1628384
EPI_ISL_2422777
EPI_ISL_542308
EPI_ISL_2290159
EPI_ISL_7613761
EPI_ISL_2509951
EPI_ISL_1583151
EPI_ISL_1543934
EPI_ISL_2402065
EPI_ISL_1786402
EPI_ISL_860861
EPI_ISL_737024
EPI_ISL_686327
EPI_ISL_2200083
EPI_ISL_2188696
EPI_ISL_1594384
EPI_ISL_603152
EPI_ISL_2029989
EPI_ISL_851051
EPI_ISL_2140865
EPI_ISL_1424015
EPI_ISL_2180100
EPI_ISL_3023909
EPI_ISL_2464088
EPI_ISL_690199
EPI_ISL_3232161
EPI_ISL_1319362
EPI_ISL_5598763
EPI_ISL_2189400
EPI_ISL_613553
EPI_ISL_1823516
EPI_ISL_912586
EPI_ISL_2462902
EPI_ISL_2189084
EPI_ISL_2374228
EPI_ISL_507209
EPI_ISL_2156416
EPI_ISL_419302
EPI_ISL_1302834
EPI_ISL_2095921
EPI_ISL_1707567
EPI_ISL_1494640
EPI_ISL_1595726
EPI_ISL_1470051
EPI_ISL_1060559
EPI_ISL_2815971
EPI_ISL_1915137
EPI_ISL_688515
EPI_ISL_1526781
EPI_ISL_2188687
EPI_ISL_2232788
EPI_ISL_1501164
EPI_ISL_689592
EPI_ISL_1111408
EPI_ISL_5598506
EPI_ISL_1209310
EPI_ISL_5199413
EPI_ISL_2106277
EPI_ISL_10957353
EPI_ISL_2691150
EPI_ISL_2100911
EPI_ISL_2671501
EPI_ISL_1577932
EPI_ISL_2293631
EPI_ISL_2179338
EPI_ISL_455566
EPI_ISL_1465550
EPI_ISL_2293425
EPI_ISL_2155436
EPI_ISL_2626225
EPI_ISL_2232923
EPI_ISL_686493
EPI_ISL_2566196
EPI_ISL_528385
EPI_ISL_1381057
EPI_ISL_2200139
EPI_ISL_685807
EPI_ISL_2156428
EPI_ISL_862650
EPI_ISL_2713181
EPI_ISL_479821
EPI_ISL_935635
EPI_ISL_2086141
EPI_ISL_444969
EPI_ISL_1789066
EPI_ISL_686286
EPI_ISL_492007
EPI_ISL_2231388
EPI_ISL_2096039
EPI_ISL_1621817
EPI_ISL_6628752
EPI_ISL_2101272
EPI_ISL_688292
EPI_ISL_5589815
EPI_ISL_2788838
EPI_ISL_1018239
EPI_ISL_1262883
EPI_ISL_1785143
EPI_ISL_687880
EPI_ISL_688572
EPI_ISL_2091229
EPI_ISL_1288376
EPI_ISL_1117698
EPI_ISL_2155456
EPI_ISL_11229941
EPI_ISL_1620604
EPI_ISL_2490444
EPI_ISL_2029694
EPI_ISL_2379032
EPI_ISL_2189039
EPI_ISL_831938
EPI_ISL_1381122
EPI_ISL_593904
EPI_ISL_1336706
EPI_ISL_443277
EPI_ISL_2402752
EPI_ISL_5570519
EPI_ISL_1302098
EPI_ISL_685374
EPI_ISL_1655990
EPI_ISL_2426162
EPI_ISL_691383
EPI_ISL_648102
EPI_ISL_1656046
EPI_ISL_2188953
EPI_ISL_1389200
EPI_ISL_852819
EPI_ISL_1791554
EPI_ISL_3505896
EPI_ISL_2097072
EPI_ISL_2391533
EPI_ISL_2681396
EPI_ISL_11050879
EPI_ISL_692144
EPI_ISL_1911426
EPI_ISL_686504
EPI_ISL_941952
EPI_ISL_1811498
EPI_ISL_1404394
EPI_ISL_1111076
EPI_ISL_1292089
EPI_ISL_2614599
EPI_ISL_947249
EPI_ISL_1970837
EPI_ISL_965913
EPI_ISL_2788800
EPI_ISL_1517217
EPI_ISL_1190948
EPI_ISL_2600957
EPI_ISL_1788935
EPI_ISL_955067
EPI_ISL_5199399
EPI_ISL_1180803
EPI_ISL_1910322
EPI_ISL_2546901
EPI_ISL_2180068
EPI_ISL_692486
EPI_ISL_1470122
EPI_ISL_1731079
EPI_ISL_2312849
EPI_ISL_1622386
EPI_ISL_1582747
EPI_ISL_686746
EPI_ISL_754196
EPI_ISL_1381322
EPI_ISL_1910049
EPI_ISL_1110431
EPI_ISL_2987712
EPI_ISL_5917660
EPI_ISL_3275385
EPI_ISL_1201889
EPI_ISL_500947
EPI_ISL_7476656
EPI_ISL_689364
EPI_ISL_2235464
EPI_ISL_515659
EPI_ISL_1656037
EPI_ISL_2091014
EPI_ISL_2099490
EPI_ISL_5682039
EPI_ISL_513145
EPI_ISL_1465595
EPI_ISL_2779518
EPI_ISL_2462906
EPI_ISL_2756461
EPI_ISL_2616509
EPI_ISL_1960405
EPI_ISL_2101032
EPI_ISL_1020122
EPI_ISL_2374408
EPI_ISL_903389
EPI_ISL_1291551
EPI_ISL_10957381
EPI_ISL_2293268
EPI_ISL_1707607
EPI_ISL_3031409
EPI_ISL_1417205
EPI_ISL_1416956
EPI_ISL_2143511
EPI_ISL_2152588
EPI_ISL_1662055
EPI_ISL_691913
EPI_ISL_2232789
EPI_ISL_1731998
EPI_ISL_515674
EPI_ISL_2361091
EPI_ISL_1190897
EPI_ISL_691087
EPI_ISL_1919642
EPI_ISL_5566074
EPI_ISL_1288184
EPI_ISL_2155649
EPI_ISL_1302045
EPI_ISL_684926
EPI_ISL_2532387
EPI_ISL_9159971
EPI_ISL_1628411
EPI_ISL_1936307
EPI_ISL_5142519
EPI_ISL_1655976
EPI_ISL_1111226
EPI_ISL_7780431
EPI_ISL_11229355
EPI_ISL_2788826
EPI_ISL_2967847
EPI_ISL_443272
EPI_ISL_1993555
EPI_ISL_1859602
EPI_ISL_862883
EPI_ISL_2339907
EPI_ISL_1351917
EPI_ISL_10149598
EPI_ISL_1662469
EPI_ISL_2374484
EPI_ISL_1712402
EPI_ISL_560628
EPI_ISL_1118026
EPI_ISL_2097058
EPI_ISL_1001358
EPI_ISL_1672762
EPI_ISL_1936336
EPI_ISL_495435
EPI_ISL_954047
EPI_ISL_692394
EPI_ISL_515797
EPI_ISL_2566212
EPI_ISL_1608514
EPI_ISL_1841220
EPI_ISL_2614686
EPI_ISL_1731880
EPI_ISL_860927
EPI_ISL_1707565
EPI_ISL_2100805
EPI_ISL_1909861
EPI_ISL_2427159
EPI_ISL_2502634
EPI_ISL_2156403
EPI_ISL_1732044
EPI_ISL_751388
EPI_ISL_689381
EPI_ISL_479981
EPI_ISL_1656011
EPI_ISL_5921156
EPI_ISL_2193780
EPI_ISL_1351937
EPI_ISL_602789
EPI_ISL_708189
EPI_ISL_437706
EPI_ISL_1655002
EPI_ISL_10716774
EPI_ISL_1910029
EPI_ISL_2601423
EPI_ISL_5590267
EPI_ISL_1020094
EPI_ISL_1960310
EPI_ISL_2426886
EPI_ISL_2226301
EPI_ISL_5568805
EPI_ISL_1754359
EPI_ISL_1911479
EPI_ISL_2894801
EPI_ISL_1503114
EPI_ISL_862079
EPI_ISL_1516926
EPI_ISL_1841208
EPI_ISL_2958875
EPI_ISL_479891
EPI_ISL_2835448
EPI_ISL_965921
EPI_ISL_1110979
EPI_ISL_2545729
EPI_ISL_685345
EPI_ISL_1909942
EPI_ISL_837814
EPI_ISL_5590003
EPI_ISL_468775
EPI_ISL_1108017
EPI_ISL_1096334
EPI_ISL_7709393
EPI_ISL_2225609
EPI_ISL_689490
EPI_ISL_2402798
EPI_ISL_1117840
EPI_ISL_2671589
EPI_ISL_2374398
EPI_ISL_909735
EPI_ISL_2103376
EPI_ISL_2029834
EPI_ISL_1654933
EPI_ISL_2090828
EPI_ISL_1960450
EPI_ISL_2894787
EPI_ISL_1251090
EPI_ISL_539501
EPI_ISL_684259
EPI_ISL_2308612
EPI_ISL_1655921
EPI_ISL_5589734
EPI_ISL_11229320
EPI_ISL_1909984
EPI_ISL_1233594
EPI_ISL_2839340
EPI_ISL_2137725
EPI_ISL_2226688
EPI_ISL_2214968
EPI_ISL_5890269
EPI_ISL_691426
EPI_ISL_1936110
EPI_ISL_1416545
EPI_ISL_2549198
EPI_ISL_3030023
EPI_ISL_1406577
EPI_ISL_455701
EPI_ISL_1840872
EPI_ISL_671452
EPI_ISL_2101313
EPI_ISL_11394657
EPI_ISL_4744497
EPI_ISL_2617091
EPI_ISL_6575684
EPI_ISL_877131
EPI_ISL_1583007
EPI_ISL_686767
EPI_ISL_4549028
EPI_ISL_677775
EPI_ISL_1288320
EPI_ISL_688039
EPI_ISL_9159948
EPI_ISL_690433
EPI_ISL_2180061
EPI_ISL_538486
EPI_ISL_2455988
EPI_ISL_1670666
EPI_ISL_960413
EPI_ISL_1039710
EPI_ISL_5918492
EPI_ISL_1336960
EPI_ISL_1517409
EPI_ISL_479931
EPI_ISL_766041
EPI_ISL_2496023
EPI_ISL_1040048
EPI_ISL_688900
EPI_ISL_515702
EPI_ISL_690104
EPI_ISL_684578
EPI_ISL_635038
EPI_ISL_1196288
EPI_ISL_2188952
EPI_ISL_2399589
EPI_ISL_5196764
EPI_ISL_1001317
EPI_ISL_2790893
EPI_ISL_1517490
EPI_ISL_2681177
EPI_ISL_3664351
EPI_ISL_2756477
EPI_ISL_2756434
EPI_ISL_1580664
EPI_ISL_479517
EPI_ISL_437474
EPI_ISL_1516984
EPI_ISL_1301725
EPI_ISL_2530253
EPI_ISL_1040827
EPI_ISL_2002599
EPI_ISL_796030
EPI_ISL_2625624
EPI_ISL_1085280
EPI_ISL_687840
EPI_ISL_9159630
EPI_ISL_775213
EPI_ISL_1911021
EPI_ISL_5598649
EPI_ISL_2547429
EPI_ISL_1509772
EPI_ISL_4211264
EPI_ISL_5053963
EPI_ISL_1994027
EPI_ISL_1628439
EPI_ISL_699691
EPI_ISL_687617
EPI_ISL_2455241
EPI_ISL_1168695
EPI_ISL_1661563
EPI_ISL_5687864
EPI_ISL_1685422
EPI_ISL_528742
EPI_ISL_2401968
EPI_ISL_1582686
EPI_ISL_685917
EPI_ISL_5598028
EPI_ISL_1599527
EPI_ISL_430820
EPI_ISL_5589967
EPI_ISL_2180130
EPI_ISL_941151
EPI_ISL_691095
EPI_ISL_1013195
EPI_ISL_451390
EPI_ISL_2894852
EPI_ISL_2231152
EPI_ISL_2001366
EPI_ISL_1732991
EPI_ISL_2282248
EPI_ISL_2139516
EPI_ISL_691956
EPI_ISL_689908
EPI_ISL_718213
EPI_ISL_995351
EPI_ISL_1372408
EPI_ISL_1166913
EPI_ISL_2464174
EPI_ISL_2017799
EPI_ISL_1372542
EPI_ISL_1401407
EPI_ISL_6194864
EPI_ISL_2178468
EPI_ISL_837716
EPI_ISL_2001381
EPI_ISL_2713200
EPI_ISL_1788819
EPI_ISL_2789873
EPI_ISL_5441388
EPI_ISL_1205252
EPI_ISL_1712411
EPI_ISL_2434137
EPI_ISL_2839327
EPI_ISL_4417571
EPI_ISL_995431
EPI_ISL_1656949
EPI_ISL_2779365
EPI_ISL_1404615
EPI_ISL_685685
EPI_ISL_1381198
EPI_ISL_2096006
EPI_ISL_5142726
EPI_ISL_691520
EPI_ISL_1936354
EPI_ISL_954057
EPI_ISL_1821834
EPI_ISL_509373
EPI_ISL_1418320
EPI_ISL_692524
EPI_ISL_691117
EPI_ISL_1262906
EPI_ISL_722863
EPI_ISL_1856996
EPI_ISL_2535481
EPI_ISL_692621
EPI_ISL_586563
EPI_ISL_6833032
EPI_ISL_648053
EPI_ISL_9159944
EPI_ISL_1111391
EPI_ISL_2188998
EPI_ISL_1501167
EPI_ISL_2374397
EPI_ISL_1262820
EPI_ISL_1516942
EPI_ISL_2491618
EPI_ISL_2188924
EPI_ISL_10957437
EPI_ISL_1483726
EPI_ISL_509233
EPI_ISL_1499637
EPI_ISL_1911609
EPI_ISL_2323143
EPI_ISL_1111485
EPI_ISL_414637
EPI_ISL_3024020
EPI_ISL_1731516
EPI_ISL_700299
EPI_ISL_985084
EPI_ISL_1843771
EPI_ISL_2931345
EPI_ISL_2002600
EPI_ISL_1811470
EPI_ISL_691828
EPI_ISL_6174410
EPI_ISL_1351454
EPI_ISL_5921264
EPI_ISL_2427034
EPI_ISL_1250982
EPI_ISL_4279303
EPI_ISL_684397
EPI_ISL_1857210
EPI_ISL_692329
EPI_ISL_692564
EPI_ISL_1112269
EPI_ISL_687560
EPI_ISL_1785158
EPI_ISL_1700829
EPI_ISL_5918394
EPI_ISL_2835295
EPI_ISL_2090841
EPI_ISL_2178441
EPI_ISL_1018164
EPI_ISL_1420831
EPI_ISL_2671774
EPI_ISL_1112970
EPI_ISL_2562018
EPI_ISL_940912
EPI_ISL_1336737
EPI_ISL_2189534
EPI_ISL_2029832
EPI_ISL_1060429
EPI_ISL_495422
EPI_ISL_463282
EPI_ISL_416142
EPI_ISL_2629174
EPI_ISL_2156415
EPI_ISL_1231604
EPI_ISL_1231699
EPI_ISL_454504
EPI_ISL_1040043
EPI_ISL_1960251
EPI_ISL_1336728
EPI_ISL_1255130
EPI_ISL_2616273
EPI_ISL_1261869
EPI_ISL_1117938
EPI_ISL_1337519
EPI_ISL_1351749
EPI_ISL_467369
EPI_ISL_2545738
EPI_ISL_3356300
EPI_ISL_940945
EPI_ISL_5142923
EPI_ISL_2967839
EPI_ISL_2091384
EPI_ISL_1700633
EPI_ISL_1110160
EPI_ISL_8142105
EPI_ISL_4261401
EPI_ISL_699737
EPI_ISL_455435
EPI_ISL_2835305
EPI_ISL_2188162
EPI_ISL_2811805
EPI_ISL_2483627
EPI_ISL_1110392
EPI_ISL_718243
EPI_ISL_2270869
EPI_ISL_1001321
EPI_ISL_2155655
EPI_ISL_2188983
EPI_ISL_1965461
EPI_ISL_686638
EPI_ISL_2231386
EPI_ISL_2402002
EPI_ISL_1104647
EPI_ISL_1628357
EPI_ISL_692669
EPI_ISL_979961
EPI_ISL_2017855
EPI_ISL_1340783
EPI_ISL_1302032
EPI_ISL_1111221
EPI_ISL_1110468
EPI_ISL_1279424
EPI_ISL_689589
EPI_ISL_1416872
EPI_ISL_1469942
EPI_ISL_1917500
EPI_ISL_685916
EPI_ISL_1299519
EPI_ISL_692189
EPI_ISL_686116
EPI_ISL_1623800
EPI_ISL_837574
EPI_ISL_686700
EPI_ISL_1167140
EPI_ISL_2642542
EPI_ISL_4442675
EPI_ISL_1911078
EPI_ISL_1097008
EPI_ISL_1284105
EPI_ISL_1629127
EPI_ISL_3316308
EPI_ISL_876773
EPI_ISL_11229193
EPI_ISL_956281
EPI_ISL_956313
EPI_ISL_1262822
EPI_ISL_610243
EPI_ISL_691566
EPI_ISL_1300651
EPI_ISL_1168206
EPI_ISL_685148
EPI_ISL_2202178
EPI_ISL_995398
EPI_ISL_995419
EPI_ISL_5194960
EPI_ISL_691762
EPI_ISL_1081197
EPI_ISL_1517001
EPI_ISL_2455950
EPI_ISL_692080
EPI_ISL_2284883
EPI_ISL_2671779
EPI_ISL_3800654
EPI_ISL_7139302
EPI_ISL_2188215
EPI_ISL_3944410
EPI_ISL_912612
EPI_ISL_3149741
EPI_ISL_1628924
EPI_ISL_684608
EPI_ISL_3332712
EPI_ISL_1656110
EPI_ISL_3356299
EPI_ISL_1165071
EPI_ISL_1085796
EPI_ISL_2495618
EPI_ISL_1790124
EPI_ISL_1159087
EPI_ISL_2399588
EPI_ISL_1470105
EPI_ISL_2015108
EPI_ISL_2134767
EPI_ISL_2231327
EPI_ISL_2156387
EPI_ISL_1731895
EPI_ISL_685704
EPI_ISL_10895773
EPI_ISL_1534690
EPI_ISL_691923
EPI_ISL_2001443
EPI_ISL_9159993
EPI_ISL_699686
EPI_ISL_3981318
EPI_ISL_1678581
EPI_ISL_1254688
EPI_ISL_2546959
EPI_ISL_1960280
EPI_ISL_4252231
EPI_ISL_2379031
EPI_ISL_2671581
EPI_ISL_11190240
EPI_ISL_2188419
EPI_ISL_10957445
EPI_ISL_1501200
EPI_ISL_961466
EPI_ISL_688531
EPI_ISL_2713163
EPI_ISL_2629038
EPI_ISL_2092866
EPI_ISL_747235
EPI_ISL_1706478
EPI_ISL_1113039
EPI_ISL_2835424
EPI_ISL_2877423
EPI_ISL_1607970
EPI_ISL_833303
EPI_ISL_4030206
EPI_ISL_2566220
EPI_ISL_2341366
EPI_ISL_1381370
EPI_ISL_479540
EPI_ISL_1627439
EPI_ISL_961723
EPI_ISL_685080
EPI_ISL_560581
EPI_ISL_471648
EPI_ISL_1212670
EPI_ISL_686982
EPI_ISL_10435931
EPI_ISL_576116
EPI_ISL_11229718
EPI_ISL_687135
EPI_ISL_2502664
EPI_ISL_2379172
EPI_ISL_1661513
EPI_ISL_5142840
EPI_ISL_685561
EPI_ISL_491450
EPI_ISL_2476422
EPI_ISL_4715190
EPI_ISL_1789036
EPI_ISL_691060
EPI_ISL_1678461
EPI_ISL_512990
EPI_ISL_684818
EPI_ISL_2153771
EPI_ISL_1656082
EPI_ISL_692417
EPI_ISL_2408062
EPI_ISL_1284193
EPI_ISL_2178734
EPI_ISL_1656860
EPI_ISL_1936356
EPI_ISL_447854
EPI_ISL_1301898
EPI_ISL_4741351
EPI_ISL_1501127
EPI_ISL_5736616
EPI_ISL_5199371
EPI_ISL_480235
EPI_ISL_1911577
EPI_ISL_2003160
EPI_ISL_872901
EPI_ISL_6436518
EPI_ISL_2427359
EPI_ISL_2483686
EPI_ISL_2312807
EPI_ISL_2536311
EPI_ISL_691210
EPI_ISL_690769
EPI_ISL_1381245
EPI_ISL_2495458
EPI_ISL_2180070
EPI_ISL_483826
EPI_ISL_2189261
EPI_ISL_1336789
EPI_ISL_2688283
EPI_ISL_686714
EPI_ISL_7780430
EPI_ISL_684111
EPI_ISL_1001333
EPI_ISL_1626619
EPI_ISL_5598715
EPI_ISL_2546982
EPI_ISL_2502665
EPI_ISL_1939837
EPI_ISL_1621569
EPI_ISL_1389308
EPI_ISL_482685
EPI_ISL_2756453
EPI_ISL_2485143
EPI_ISL_1288222
EPI_ISL_2422651
EPI_ISL_5687762
EPI_ISL_1607980
EPI_ISL_6194179
EPI_ISL_2091405
EPI_ISL_568688
EPI_ISL_7711641
EPI_ISL_1789017
EPI_ISL_1671789
EPI_ISL_2462886
EPI_ISL_1288275
EPI_ISL_688972
EPI_ISL_2030005
EPI_ISL_7613740
EPI_ISL_3914908
EPI_ISL_653926
EPI_ISL_1580661
EPI_ISL_1788963
EPI_ISL_1623079
EPI_ISL_495073
EPI_ISL_4714141
EPI_ISL_2713154
EPI_ISL_2621349
EPI_ISL_2835366
EPI_ISL_2156732
EPI_ISL_1917498
EPI_ISL_1821758
EPI_ISL_1936346
EPI_ISL_1819213
EPI_ISL_995390
EPI_ISL_690084
EPI_ISL_1301709
EPI_ISL_857307
EPI_ISL_692511
EPI_ISL_538501
EPI_ISL_2189073
EPI_ISL_684983
EPI_ISL_692093
EPI_ISL_1494652
EPI_ISL_477189
EPI_ISL_2690152
EPI_ISL_977477
EPI_ISL_2293275
EPI_ISL_603035
EPI_ISL_518015
EPI_ISL_2617084
EPI_ISL_1279958
EPI_ISL_7613865
EPI_ISL_5589810
EPI_ISL_437722
EPI_ISL_691376
EPI_ISL_560616
EPI_ISL_4030364
EPI_ISL_2621372
EPI_ISL_648071
EPI_ISL_685549
EPI_ISL_686192
EPI_ISL_685540
EPI_ISL_3088370
EPI_ISL_1656953
EPI_ISL_1620619
EPI_ISL_691168
EPI_ISL_684212
EPI_ISL_2601547
EPI_ISL_1233472
EPI_ISL_687910
EPI_ISL_560589
EPI_ISL_2399556
EPI_ISL_688494
EPI_ISL_1588230
EPI_ISL_2105548
EPI_ISL_5736632
EPI_ISL_2894720
EPI_ISL_2483668
EPI_ISL_699950
EPI_ISL_877329
EPI_ISL_2402783
EPI_ISL_689483
EPI_ISL_860903
EPI_ISL_1394756
EPI_ISL_5687047
EPI_ISL_1788988
EPI_ISL_685355
EPI_ISL_596449
EPI_ISL_2877412
EPI_ISL_5918296
EPI_ISL_2188813
EPI_ISL_2285115
EPI_ISL_2193296
EPI_ISL_1084629
EPI_ISL_689099
EPI_ISL_513520
EPI_ISL_10145998
EPI_ISL_2101126
EPI_ISL_2894779
EPI_ISL_1129218
EPI_ISL_9160072
EPI_ISL_3316190
EPI_ISL_1401222
EPI_ISL_523989
EPI_ISL_1417060
EPI_ISL_1647153
EPI_ISL_1279448
EPI_ISL_5199340
EPI_ISL_2189494
EPI_ISL_1831691
EPI_ISL_2529858
EPI_ISL_691563
EPI_ISL_837803
EPI_ISL_455022
EPI_ISL_1583011
EPI_ISL_1167129
EPI_ISL_1675052
EPI_ISL_2559331
EPI_ISL_487319
EPI_ISL_2029972
EPI_ISL_1401458
EPI_ISL_1911842
EPI_ISL_1608558
EPI_ISL_2422848
EPI_ISL_1993957
EPI_ISL_691215
EPI_ISL_692214
EPI_ISL_1231592
EPI_ISL_2341000
EPI_ISL_2180299
EPI_ISL_687866
EPI_ISL_1166931
EPI_ISL_691434
EPI_ISL_1097004
EPI_ISL_686902
EPI_ISL_2374362
EPI_ISL_2863795
EPI_ISL_2531855
EPI_ISL_1117959
EPI_ISL_2693004
EPI_ISL_2099406
EPI_ISL_2096041
EPI_ISL_688709
EPI_ISL_684226
EPI_ISL_2334506
EPI_ISL_1788854
EPI_ISL_1656074
EPI_ISL_2030140
EPI_ISL_471164
EPI_ISL_2029754
EPI_ISL_2601441
EPI_ISL_1251019
EPI_ISL_1288302
EPI_ISL_584075
EPI_ISL_416510
EPI_ISL_1391227
EPI_ISL_1910200
EPI_ISL_3799846
EPI_ISL_1389176
EPI_ISL_2006931
EPI_ISL_2374236
EPI_ISL_2324412
EPI_ISL_4030214
EPI_ISL_1821156
EPI_ISL_4051244
EPI_ISL_2616424
EPI_ISL_1013191
EPI_ISL_3505821
EPI_ISL_1509846
EPI_ISL_1582701
EPI_ISL_1910399
EPI_ISL_5887118
EPI_ISL_7829660
EPI_ISL_1532269
EPI_ISL_940975
EPI_ISL_860900
EPI_ISL_3316170
EPI_ISL_1585491
EPI_ISL_491452
EPI_ISL_2047870
EPI_ISL_1686098
EPI_ISL_416579
EPI_ISL_918375
EPI_ISL_1785094
EPI_ISL_5590256
EPI_ISL_2835453
EPI_ISL_1760212
EPI_ISL_1811493
EPI_ISL_2757716
EPI_ISL_2346341
EPI_ISL_421188
EPI_ISL_689110
EPI_ISL_2341020
EPI_ISL_2029657
EPI_ISL_1302037
EPI_ISL_2188165
EPI_ISL_2015140
EPI_ISL_1936368
EPI_ISL_1656017
EPI_ISL_515938
EPI_ISL_5570811
EPI_ISL_688090
EPI_ISL_1857488
EPI_ISL_1300644
EPI_ISL_1685364
EPI_ISL_2671707
EPI_ISL_3332890
EPI_ISL_2293525
EPI_ISL_2188153
EPI_ISL_1416645
EPI_ISL_2693972
EPI_ISL_909702
EPI_ISL_535468
EPI_ISL_1279595
EPI_ISL_4549096
EPI_ISL_1381078
EPI_ISL_1336713
EPI_ISL_690113
EPI_ISL_2614530
EPI_ISL_883345
EPI_ISL_1608437
EPI_ISL_1856992
EPI_ISL_452200
EPI_ISL_890353
EPI_ISL_2613603
EPI_ISL_2406465
EPI_ISL_9159916
EPI_ISL_685242
EPI_ISL_687163
EPI_ISL_2029710
EPI_ISL_1651215
EPI_ISL_1013298
EPI_ISL_2188118
EPI_ISL_2232856
EPI_ISL_691201
EPI_ISL_1517220
EPI_ISL_2293610
EPI_ISL_2960339
EPI_ISL_2081215
EPI_ISL_2001460
EPI_ISL_6174331
EPI_ISL_631562
EPI_ISL_1910139
EPI_ISL_685463
EPI_ISL_1532302
EPI_ISL_2476438
EPI_ISL_1533076
EPI_ISL_1465572
EPI_ISL_2156117
EPI_ISL_2778061
EPI_ISL_5736640
EPI_ISL_1321789
EPI_ISL_691920
EPI_ISL_1532797
EPI_ISL_2601645
EPI_ISL_535459
EPI_ISL_1288247
EPI_ISL_685163
EPI_ISL_2105471
EPI_ISL_5918437
EPI_ISL_1821154
EPI_ISL_687958
EPI_ISL_2030132
EPI_ISL_1711998
EPI_ISL_1547416
EPI_ISL_2346451
EPI_ISL_688584
EPI_ISL_1594447
EPI_ISL_1336746
EPI_ISL_2616337
EPI_ISL_602658
EPI_ISL_541374
EPI_ISL_2613825
EPI_ISL_688565
EPI_ISL_1255266
EPI_ISL_1853407
EPI_ISL_5598503
EPI_ISL_2483602
EPI_ISL_1116439
EPI_ISL_4030349
EPI_ISL_1547803
EPI_ISL_1096994
EPI_ISL_455324
EPI_ISL_1544145
EPI_ISL_2158176
EPI_ISL_1401459
EPI_ISL_515544
EPI_ISL_2324406
EPI_ISL_2490499
EPI_ISL_691202
EPI_ISL_3664333
EPI_ISL_2545780
EPI_ISL_981379
EPI_ISL_2382006
EPI_ISL_2231379
EPI_ISL_1841139
EPI_ISL_947290
EPI_ISL_513546
EPI_ISL_1910187
EPI_ISL_689386
EPI_ISL_6000378
EPI_ISL_2231489
EPI_ISL_2863887
EPI_ISL_2967891
EPI_ISL_1910273
EPI_ISL_1389283
EPI_ISL_2189056
EPI_ISL_2621428
EPI_ISL_2391478
EPI_ISL_1250986
EPI_ISL_1168219
EPI_ISL_476892
EPI_ISL_745256
EPI_ISL_1351654
EPI_ISL_1785226
EPI_ISL_2663121
EPI_ISL_2030121
EPI_ISL_1755327
EPI_ISL_1336786
EPI_ISL_2422838
EPI_ISL_5917700
EPI_ISL_1554961
EPI_ISL_685749
EPI_ISL_1626504
EPI_ISL_3980690
EPI_ISL_1910432
EPI_ISL_2422784
EPI_ISL_2231389
EPI_ISL_733573
EPI_ISL_437754
EPI_ISL_977507
EPI_ISL_1406682
EPI_ISL_692014
EPI_ISL_3023999
EPI_ISL_2789867
EPI_ISL_2455992
EPI_ISL_3799844
EPI_ISL_686181
EPI_ISL_1960408
EPI_ISL_5441541
EPI_ISL_2189125
EPI_ISL_913607
EPI_ISL_525650
EPI_ISL_1262950
EPI_ISL_648082
EPI_ISL_3138696
EPI_ISL_2788781
EPI_ISL_1910233
EPI_ISL_732666
EPI_ISL_2274104
EPI_ISL_1582695
EPI_ISL_688665
EPI_ISL_1544113
EPI_ISL_985005
EPI_ISL_1685247
EPI_ISL_3505850
EPI_ISL_2196256
EPI_ISL_451076
EPI_ISL_688236
EPI_ISL_10983718
EPI_ISL_2501371
EPI_ISL_4549110
EPI_ISL_2835300
EPI_ISL_2671698
EPI_ISL_3025739
EPI_ISL_691416
EPI_ISL_1196298
EPI_ISL_2158110
EPI_ISL_1595486
EPI_ISL_2107224
EPI_ISL_2462867
EPI_ISL_535570
EPI_ISL_4888538
EPI_ISL_2158112
EPI_ISL_2231414
EPI_ISL_2156423
EPI_ISL_5590015
EPI_ISL_1821148
EPI_ISL_1821213
EPI_ISL_2179484
EPI_ISL_692562
EPI_ISL_2091165
EPI_ISL_1588186
EPI_ISL_685637
EPI_ISL_1401404
EPI_ISL_2562023
EPI_ISL_414636
EPI_ISL_2001320
EPI_ISL_2509956
EPI_ISL_1685304
EPI_ISL_648050
EPI_ISL_2235396
EPI_ISL_2105294
EPI_ISL_1935601
EPI_ISL_735413
EPI_ISL_2101051
EPI_ISL_2671530
EPI_ISL_1911485
EPI_ISL_2188754
EPI_ISL_660622
EPI_ISL_3046584
EPI_ISL_2180215
EPI_ISL_1655067
EPI_ISL_1700652
EPI_ISL_2788808
EPI_ISL_2189303
EPI_ISL_479834
EPI_ISL_2030105
EPI_ISL_1821235
EPI_ISL_1055261
EPI_ISL_648103
EPI_ISL_542443
EPI_ISL_2155580
EPI_ISL_754199
EPI_ISL_684494
EPI_ISL_2379229
EPI_ISL_4717154
EPI_ISL_1811428
EPI_ISL_691224
EPI_ISL_4251945
EPI_ISL_1483758
EPI_ISL_862609
EPI_ISL_5703309
EPI_ISL_1301618
EPI_ISL_2533765
EPI_ISL_2420647
EPI_ISL_2231227
EPI_ISL_2382792
EPI_ISL_2100490
EPI_ISL_1279431
EPI_ISL_2691144
EPI_ISL_1018322
EPI_ISL_516940
EPI_ISL_2107516
EPI_ISL_414663
EPI_ISL_1760274
EPI_ISL_687062
EPI_ISL_4503979
EPI_ISL_2484613
EPI_ISL_699897
EPI_ISL_11230280
EPI_ISL_1911584
EPI_ISL_1166975
EPI_ISL_2617675
EPI_ISL_4744595
EPI_ISL_824737
EPI_ISL_2374349
EPI_ISL_6582796
EPI_ISL_3067014
EPI_ISL_1821647
EPI_ISL_6436578
EPI_ISL_418633
EPI_ISL_635025
EPI_ISL_1621641
EPI_ISL_687322
EPI_ISL_2485026
EPI_ISL_487434
EPI_ISL_1336929
EPI_ISL_1117835
EPI_ISL_1662111
EPI_ISL_1585460
EPI_ISL_5736594
EPI_ISL_732556
EPI_ISL_1732154
EPI_ISL_1585499
EPI_ISL_2029999
EPI_ISL_1417101
EPI_ISL_2648101
EPI_ISL_2308598
EPI_ISL_2001211
EPI_ISL_5703082
EPI_ISL_1791581
EPI_ISL_906071
EPI_ISL_2756492
EPI_ISL_2967858
EPI_ISL_2100954
EPI_ISL_1675649
EPI_ISL_2354075
EPI_ISL_1168569
EPI_ISL_692593
EPI_ISL_692603
EPI_ISL_1233530
EPI_ISL_1608451
EPI_ISL_3025742
EPI_ISL_1686174
EPI_ISL_2648098
EPI_ISL_1389349
EPI_ISL_2017746
EPI_ISL_1201428
EPI_ISL_515703
EPI_ISL_2086136
EPI_ISL_2374409
EPI_ISL_2391488
EPI_ISL_1416885
EPI_ISL_2688318
EPI_ISL_1416985
EPI_ISL_687509
EPI_ISL_2105410
EPI_ISL_2835534
EPI_ISL_812749
EPI_ISL_1545654
EPI_ISL_4717200
EPI_ISL_699667
EPI_ISL_6195494
EPI_ISL_684113
EPI_ISL_2422701
EPI_ISL_2155403
EPI_ISL_2691154
EPI_ISL_2312738
EPI_ISL_1403605
EPI_ISL_1731866
EPI_ISL_2425553
EPI_ISL_1279555
EPI_ISL_2180180
EPI_ISL_2171200
EPI_ISL_1789053
EPI_ISL_2663328
EPI_ISL_1503143
EPI_ISL_10149620
EPI_ISL_2346456
EPI_ISL_862881
EPI_ISL_2756458
EPI_ISL_2496011
EPI_ISL_614292
EPI_ISL_2231103
EPI_ISL_2603246
EPI_ISL_2030143
EPI_ISL_686828
EPI_ISL_513018
EPI_ISL_437698
EPI_ISL_2091402
EPI_ISL_754238
EPI_ISL_2091417
EPI_ISL_1911087
EPI_ISL_491984
EPI_ISL_1686270
EPI_ISL_2189394
EPI_ISL_792009
EPI_ISL_1262894
EPI_ISL_691906
EPI_ISL_454520
EPI_ISL_495438
EPI_ISL_1084622
EPI_ISL_2629121
EPI_ISL_1577962
EPI_ISL_2894646
EPI_ISL_5196268
EPI_ISL_1585648
EPI_ISL_2228683
EPI_ISL_1205221
EPI_ISL_2157376
EPI_ISL_479799
EPI_ISL_1920183
EPI_ISL_1919618
EPI_ISL_1416432
EPI_ISL_1103580
EPI_ISL_2139534
EPI_ISL_2362684
EPI_ISL_2296103
EPI_ISL_2097105
EPI_ISL_1960309
EPI_ISL_2536319
EPI_ISL_2691113
EPI_ISL_2091243
EPI_ISL_1628440
EPI_ISL_5331894
EPI_ISL_1909844
EPI_ISL_542158
EPI_ISL_1840946
EPI_ISL_1911569
EPI_ISL_1620613
EPI_ISL_525621
EPI_ISL_1517413
EPI_ISL_692091
EPI_ISL_2214808
EPI_ISL_1081260
EPI_ISL_689340
EPI_ISL_1627438
EPI_ISL_1195449
EPI_ISL_3505829
EPI_ISL_1651252
EPI_ISL_5142871
EPI_ISL_2863796
EPI_ISL_1910018
EPI_ISL_2379105
EPI_ISL_2671683
EPI_ISL_2671635
EPI_ISL_690426
EPI_ISL_2495581
EPI_ISL_7624289
EPI_ISL_2427220
EPI_ISL_2360252
EPI_ISL_2490511
EPI_ISL_2464239
EPI_ISL_1394311
EPI_ISL_691832
EPI_ISL_1760244
EPI_ISL_1662209
EPI_ISL_2180110
EPI_ISL_1111369
EPI_ISL_685727
EPI_ISL_2650510
EPI_ISL_4051213
EPI_ISL_509331
EPI_ISL_2155407
EPI_ISL_5918461
EPI_ISL_2877381
EPI_ISL_1661988
EPI_ISL_1366659
EPI_ISL_2155186
EPI_ISL_602793
EPI_ISL_2614421
EPI_ISL_5917691
EPI_ISL_2293551
EPI_ISL_1171684
EPI_ISL_687034
EPI_ISL_602688
EPI_ISL_1528209
EPI_ISL_1319317
EPI_ISL_515871
EPI_ISL_690908
EPI_ISL_515586
EPI_ISL_882664
EPI_ISL_3088340
EPI_ISL_5917746
EPI_ISL_2691183
EPI_ISL_5196251
EPI_ISL_459868
EPI_ISL_1360335
EPI_ISL_1255137
EPI_ISL_1251047
EPI_ISL_523972
EPI_ISL_685002
EPI_ISL_692079
EPI_ISL_1595482
EPI_ISL_1351818
EPI_ISL_2189415
EPI_ISL_2155916
EPI_ISL_1608456
EPI_ISL_687413
EPI_ISL_586518
EPI_ISL_514441
EPI_ISL_3505851
EPI_ISL_1096292
EPI_ISL_692294
EPI_ISL_3153545
EPI_ISL_2455501
EPI_ISL_690337
EPI_ISL_416597
EPI_ISL_2322760
EPI_ISL_1111397
EPI_ISL_1662089
EPI_ISL_2188395
EPI_ISL_6000415
EPI_ISL_1580606
EPI_ISL_5946799
EPI_ISL_981006
EPI_ISL_2009181
EPI_ISL_964878
EPI_ISL_684801
EPI_ISL_1647123
EPI_ISL_686922
EPI_ISL_427364
EPI_ISL_5142669
EPI_ISL_2307334
EPI_ISL_2464055
EPI_ISL_2402033
EPI_ISL_11229377
EPI_ISL_512952
EPI_ISL_1911610
EPI_ISL_3691377
EPI_ISL_4741307
EPI_ISL_2421108
EPI_ISL_5441474
EPI_ISL_1117855
EPI_ISL_1629480
EPI_ISL_1288397
EPI_ISL_686937
EPI_ISL_1960417
EPI_ISL_1111055
EPI_ISL_1279543
EPI_ISL_1544136
EPI_ISL_7139774
EPI_ISL_2107138
EPI_ISL_2490477
EPI_ISL_1752639
EPI_ISL_1233516
EPI_ISL_3128539
EPI_ISL_2105684
EPI_ISL_5918338
EPI_ISL_2143544
EPI_ISL_6314687
EPI_ISL_806778
EPI_ISL_1585670
EPI_ISL_2100806
EPI_ISL_691346
EPI_ISL_1656071
EPI_ISL_5568331
EPI_ISL_954068
EPI_ISL_5598112
EPI_ISL_10149550
EPI_ISL_1112244
EPI_ISL_1302131
EPI_ISL_1166892
EPI_ISL_6000435
EPI_ISL_685244
EPI_ISL_2485068
EPI_ISL_1805933
EPI_ISL_1085718
EPI_ISL_2779398
EPI_ISL_1628402
EPI_ISL_3333003
EPI_ISL_2484973
EPI_ISL_5887119
EPI_ISL_1336853
EPI_ISL_2325177
EPI_ISL_688933
EPI_ISL_857057
EPI_ISL_965287
EPI_ISL_1821795
EPI_ISL_862869
EPI_ISL_3316238
EPI_ISL_476818
EPI_ISL_2100738
EPI_ISL_2105395
EPI_ISL_5598447
EPI_ISL_2617654
EPI_ISL_1406187
EPI_ISL_501188
EPI_ISL_1993982
EPI_ISL_468305
EPI_ISL_2601619
EPI_ISL_1760268
EPI_ISL_2690171
EPI_ISL_2600363
EPI_ISL_686476
EPI_ISL_513258
EPI_ISL_1685265
EPI_ISL_2156514
EPI_ISL_2231154
EPI_ISL_417186
EPI_ISL_1166962
EPI_ISL_691089
EPI_ISL_5598478
EPI_ISL_2101887
EPI_ISL_480117
EPI_ISL_1754995
EPI_ISL_1823437
EPI_ISL_1406590
EPI_ISL_475633
EPI_ISL_2601611
EPI_ISL_2339259
EPI_ISL_688639
EPI_ISL_2779479
EPI_ISL_5590385
EPI_ISL_2155584
EPI_ISL_2030071
EPI_ISL_2490325
EPI_ISL_2693906
EPI_ISL_2155504
EPI_ISL_692447
EPI_ISL_5920735
EPI_ISL_1469956
EPI_ISL_1811538
EPI_ISL_686160
EPI_ISL_1627432
EPI_ISL_1168468
EPI_ISL_1960579
EPI_ISL_419219
EPI_ISL_1084658
EPI_ISL_962537
EPI_ISL_692507
EPI_ISL_685284
EPI_ISL_5598502
EPI_ISL_837688
EPI_ISL_631561
EPI_ISL_2545922
EPI_ISL_2559297
EPI_ISL_4298670
EPI_ISL_447743
EPI_ISL_1416589
EPI_ISL_2422721
EPI_ISL_5199418
EPI_ISL_2495738
EPI_ISL_2180183
EPI_ISL_1663598
EPI_ISL_2081907
EPI_ISL_5598305
EPI_ISL_1544146
EPI_ISL_692150
EPI_ISL_2101089
EPI_ISL_1608039
EPI_ISL_1366752
EPI_ISL_5598441
EPI_ISL_912566
EPI_ISL_2332592
EPI_ISL_2877450
EPI_ISL_2478142
EPI_ISL_500950
EPI_ISL_3316176
EPI_ISL_688912
EPI_ISL_1752593
EPI_ISL_475694
EPI_ISL_1321743
EPI_ISL_1594381
EPI_ISL_7473136
EPI_ISL_833192
EPI_ISL_4051170
EPI_ISL_2502760
EPI_ISL_1478790
EPI_ISL_2713138
EPI_ISL_437729
EPI_ISL_5798588
EPI_ISL_690996
EPI_ISL_894219
EPI_ISL_2098721
EPI_ISL_1577967
EPI_ISL_1599545
EPI_ISL_660624
EPI_ISL_3316207
EPI_ISL_684790
EPI_ISL_2006984
EPI_ISL_2391512
EPI_ISL_2095827
EPI_ISL_2648108
EPI_ISL_1340860
EPI_ISL_1159096
EPI_ISL_690382
EPI_ISL_2420648
EPI_ISL_837730
EPI_ISL_2030125
EPI_ISL_1791570
EPI_ISL_1732072
EPI_ISL_684365
EPI_ISL_2293312
EPI_ISL_824704
EPI_ISL_1259044
EPI_ISL_1110484
EPI_ISL_2495749
EPI_ISL_476887
EPI_ISL_690181
EPI_ISL_2155563
EPI_ISL_685576
EPI_ISL_1360407
EPI_ISL_1118053
EPI_ISL_1527365
EPI_ISL_3410799
EPI_ISL_2091237
EPI_ISL_542351
EPI_ISL_2139549
EPI_ISL_1352060
EPI_ISL_2422715
EPI_ISL_5196750
EPI_ISL_1577939
EPI_ISL_690233
EPI_ISL_1823558
EPI_ISL_1212686
EPI_ISL_2308587
EPI_ISL_3330425
EPI_ISL_3370457
EPI_ISL_2391516
EPI_ISL_2099370
EPI_ISL_2788784
EPI_ISL_5598684
EPI_ISL_2401959
EPI_ISL_1841201
EPI_ISL_2495648
EPI_ISL_524752
EPI_ISL_2464259
EPI_ISL_1909924
EPI_ISL_3376841
EPI_ISL_2422788
EPI_ISL_1406561
EPI_ISL_685147
EPI_ISL_2180147
EPI_ISL_690562
EPI_ISL_1583064
EPI_ISL_2626294
EPI_ISL_833506
EPI_ISL_3836246
EPI_ISL_443278
EPI_ISL_1389238
EPI_ISL_515804
EPI_ISL_685766
EPI_ISL_2501282
EPI_ISL_941987
EPI_ISL_1416987
EPI_ISL_2545756
EPI_ISL_2231162
EPI_ISL_5597986
EPI_ISL_538470
EPI_ISL_2180066
EPI_ISL_2374455
EPI_ISL_1502858
EPI_ISL_684775
EPI_ISL_685689
EPI_ISL_2877460
EPI_ISL_687483
EPI_ISL_2426163
EPI_ISL_1190768
EPI_ISL_2379089
EPI_ISL_11050880
EPI_ISL_1262789
EPI_ISL_2231259
EPI_ISL_1625984
EPI_ISL_2226305
EPI_ISL_1209305
EPI_ISL_2346467
EPI_ISL_5441561
EPI_ISL_2189095
EPI_ISL_602791
EPI_ISL_689649
EPI_ISL_2943129
EPI_ISL_1626001
EPI_ISL_689786
EPI_ISL_1483072
EPI_ISL_1111004
EPI_ISL_2621491
EPI_ISL_445220
EPI_ISL_451384
EPI_ISL_1121321
EPI_ISL_6000376
EPI_ISL_1262893
EPI_ISL_1039694
EPI_ISL_691435
EPI_ISL_2877487
EPI_ISL_2968045
EPI_ISL_1608343
EPI_ISL_3031377
EPI_ISL_1731512
EPI_ISL_5143058
EPI_ISL_2545937
EPI_ISL_1254697
EPI_ISL_1168505
EPI_ISL_2006934
EPI_ISL_2616480
EPI_ISL_2496016
EPI_ISL_1263047
EPI_ISL_2535595
EPI_ISL_2535297
EPI_ISL_5918277
EPI_ISL_1608425
EPI_ISL_1577977
EPI_ISL_5921088
EPI_ISL_1811497
EPI_ISL_513086
EPI_ISL_2235333
EPI_ISL_1279365
EPI_ISL_1201480
EPI_ISL_1190937
EPI_ISL_1791475
EPI_ISL_2283780
EPI_ISL_7505520
EPI_ISL_1608494
EPI_ISL_1110913
EPI_ISL_953942
EPI_ISL_2674358
EPI_ISL_529747
EPI_ISL_576383
EPI_ISL_1669835
EPI_ISL_2082019
EPI_ISL_1558791
EPI_ISL_947252
EPI_ISL_1625985
EPI_ISL_995490
EPI_ISL_1351538
EPI_ISL_2158125
EPI_ISL_2029919
EPI_ISL_687148
EPI_ISL_686757
EPI_ISL_2155151
EPI_ISL_654818
EPI_ISL_1960436
EPI_ISL_692281
EPI_ISL_2378989
EPI_ISL_11229386
EPI_ISL_4716083
EPI_ISL_9160032
EPI_ISL_1527018
EPI_ISL_1841107
EPI_ISL_467035
EPI_ISL_2003124
EPI_ISL_1499478
EPI_ISL_10435896
EPI_ISL_475659
EPI_ISL_1494636
EPI_ISL_1463507
EPI_ISL_1470249
EPI_ISL_2227286
EPI_ISL_687437
EPI_ISL_693211
EPI_ISL_2464170
EPI_ISL_1305774
EPI_ISL_1502941
EPI_ISL_688648
EPI_ISL_529011
EPI_ISL_2791035
EPI_ISL_1469993
EPI_ISL_1389198
EPI_ISL_1288304
EPI_ISL_2490384
EPI_ISL_1936306
EPI_ISL_10957433
EPI_ISL_4260396
EPI_ISL_1406658
EPI_ISL_1532259
EPI_ISL_2403224
EPI_ISL_2156454
EPI_ISL_2689794
EPI_ISL_3153316
EPI_ISL_1509954
EPI_ISL_594187
EPI_ISL_2232882
EPI_ISL_7139686
EPI_ISL_447813
EPI_ISL_2131498
EPI_ISL_515705
EPI_ISL_691204
EPI_ISL_1168198
EPI_ISL_454525
EPI_ISL_2189232
EPI_ISL_1365644
EPI_ISL_2101118
EPI_ISL_2614720
EPI_ISL_1508859
EPI_ISL_2200103
EPI_ISL_4183198
EPI_ISL_1262932
EPI_ISL_2425551
EPI_ISL_2100478
EPI_ISL_2533771
EPI_ISL_7613751
EPI_ISL_2530128
EPI_ISL_7711732
EPI_ISL_690873
EPI_ISL_1910106
EPI_ISL_2158156
EPI_ISL_1117838
EPI_ISL_2293474
EPI_ISL_684438
EPI_ISL_2629099
EPI_ISL_690963
EPI_ISL_686379
EPI_ISL_2086127
EPI_ISL_690605
EPI_ISL_2131440
EPI_ISL_1381095
EPI_ISL_1707615
EPI_ISL_2161803
EPI_ISL_5921331
EPI_ISL_1259146
EPI_ISL_754207
EPI_ISL_1352070
EPI_ISL_2562045
EPI_ISL_1299502
EPI_ISL_3376950
EPI_ISL_2663179
EPI_ISL_2790848
EPI_ISL_2348869
EPI_ISL_527868
EPI_ISL_2017728
EPI_ISL_2100820
EPI_ISL_2101318
EPI_ISL_1401366
EPI_ISL_1401337
EPI_ISL_2100509
EPI_ISL_1791540
EPI_ISL_2828649
EPI_ISL_687179
EPI_ISL_2180206
EPI_ISL_2600542
EPI_ISL_3356269
EPI_ISL_685658
EPI_ISL_684791
EPI_ISL_832177
EPI_ISL_872212
EPI_ISL_2107273
EPI_ISL_2464115
EPI_ISL_2485185
EPI_ISL_1732169
EPI_ISL_5687848
EPI_ISL_5196293
EPI_ISL_2312685
EPI_ISL_1500950
EPI_ISL_2293568
EPI_ISL_2095970
EPI_ISL_1257821
EPI_ISL_7709387
EPI_ISL_2535238
EPI_ISL_995463
EPI_ISL_2105242
EPI_ISL_2340989
EPI_ISL_2378996
EPI_ISL_995477
EPI_ISL_5926981
EPI_ISL_2270875
EPI_ISL_941139
EPI_ISL_2379101
EPI_ISL_2379055
EPI_ISL_965262
EPI_ISL_1580549
EPI_ISL_1583089
EPI_ISL_1841192
EPI_ISL_2097052
EPI_ISL_1670655
EPI_ISL_4549131
EPI_ISL_1708643
EPI_ISL_3138738
EPI_ISL_937240
EPI_ISL_2101023
EPI_ISL_1302960
EPI_ISL_699832
EPI_ISL_2492484
EPI_ISL_1138581
EPI_ISL_513002
EPI_ISL_3800658
EPI_ISL_1621721
EPI_ISL_2100871
EPI_ISL_2137020
EPI_ISL_2614598
EPI_ISL_2495682
EPI_ISL_501179
EPI_ISL_1910171
EPI_ISL_2835318
EPI_ISL_2081992
EPI_ISL_1381071
EPI_ISL_2756393
EPI_ISL_480180
EPI_ISL_1019663
EPI_ISL_1788773
EPI_ISL_2029824
EPI_ISL_690840
EPI_ISL_5568475
EPI_ISL_2535496
EPI_ISL_7570169
EPI_ISL_1502888
EPI_ISL_1255127
EPI_ISL_2228666
EPI_ISL_1139064
EPI_ISL_2293590
EPI_ISL_690793
EPI_ISL_1416440
EPI_ISL_955072
EPI_ISL_9159911
EPI_ISL_2101223
EPI_ISL_985004
EPI_ISL_2100736
EPI_ISL_2422993
EPI_ISL_2495747
EPI_ISL_699870
EPI_ISL_1517055
EPI_ISL_1786252
EPI_ISL_2958704
EPI_ISL_1118161
EPI_ISL_1972892
EPI_ISL_837654
EPI_ISL_985091
EPI_ISL_718168
EPI_ISL_2462922
EPI_ISL_1755068
EPI_ISL_479490
EPI_ISL_3067026
EPI_ISL_3410330
EPI_ISL_3836238
EPI_ISL_6582819
EPI_ISL_1168506
EPI_ISL_2082031
EPI_ISL_947262
EPI_ISL_2756435
EPI_ISL_732660
EPI_ISL_1656111
EPI_ISL_648803
EPI_ISL_498180
EPI_ISL_1910120
EPI_ISL_1789082
EPI_ISL_688154
EPI_ISL_2443529
EPI_ISL_1857099
EPI_ISL_2101081
EPI_ISL_1911589
EPI_ISL_560569
EPI_ISL_6436487
EPI_ISL_475689
EPI_ISL_583479
EPI_ISL_2346460
EPI_ISL_941102
EPI_ISL_2140884
EPI_ISL_1821196
EPI_ISL_2272995
EPI_ISL_480083
EPI_ISL_1524857
EPI_ISL_5589953
EPI_ISL_1288523
EPI_ISL_542253
EPI_ISL_2180247
EPI_ISL_776769
EPI_ISL_1972551
EPI_ISL_1391421
EPI_ISL_2348670
EPI_ISL_735400
EPI_ISL_2293456
EPI_ISL_2790002
EPI_ISL_2332721
EPI_ISL_691357
EPI_ISL_437440
EPI_ISL_2535572
EPI_ISL_1470167
EPI_ISL_648100
EPI_ISL_501172
EPI_ISL_1656885
EPI_ISL_1288367
EPI_ISL_1502117
EPI_ISL_1810881
EPI_ISL_2691204
EPI_ISL_1468430
EPI_ISL_1036409
EPI_ISL_1661491
EPI_ISL_2841890
EPI_ISL_2097091
EPI_ISL_1621635
EPI_ISL_689440
EPI_ISL_1818786
EPI_ISL_2648104
EPI_ISL_1589002
EPI_ISL_2231373
EPI_ISL_686671
EPI_ISL_5568910
EPI_ISL_1233525
EPI_ISL_806801
EPI_ISL_3355502
EPI_ISL_686717
EPI_ISL_11230045
EPI_ISL_689574
EPI_ISL_1301645
EPI_ISL_1470230
EPI_ISL_1823185
EPI_ISL_1547406
EPI_ISL_872958
EPI_ISL_582653
EPI_ISL_2029661
EPI_ISL_699893
EPI_ISL_2100506
EPI_ISL_2158314
EPI_ISL_688046
EPI_ISL_1585409
EPI_ISL_7139725
EPI_ISL_547571
EPI_ISL_476857
EPI_ISL_2293534
EPI_ISL_2422613
EPI_ISL_5142916
EPI_ISL_684655
EPI_ISL_603025
EPI_ISL_1920197
EPI_ISL_1752484
EPI_ISL_941161
EPI_ISL_2226694
EPI_ISL_2495643
EPI_ISL_648733
EPI_ISL_2158189
EPI_ISL_687130
EPI_ISL_6841888
EPI_ISL_686246
EPI_ISL_4744606
EPI_ISL_4880329
EPI_ISL_686879
EPI_ISL_416033
EPI_ISL_1960336
EPI_ISL_3025725
EPI_ISL_1599540
EPI_ISL_2272919
EPI_ISL_1391013
EPI_ISL_1279400
EPI_ISL_2188843
EPI_ISL_5441603
EPI_ISL_883352
EPI_ISL_5918416
EPI_ISL_5590213
EPI_ISL_523959
EPI_ISL_2399712
EPI_ISL_1416609
EPI_ISL_4744552
EPI_ISL_1365643
EPI_ISL_2491611
EPI_ISL_833120
EPI_ISL_1096271
EPI_ISL_2863863
EPI_ISL_1509851
EPI_ISL_1920202
EPI_ISL_687093
EPI_ISL_1117691
EPI_ISL_2029846
EPI_ISL_2455911
EPI_ISL_2099424
EPI_ISL_2968063
EPI_ISL_688513
EPI_ISL_1113001
EPI_ISL_2188051
EPI_ISL_1675595
EPI_ISL_9046424
EPI_ISL_684253
EPI_ISL_1283970
EPI_ISL_1685429
EPI_ISL_690586
EPI_ISL_2728563
EPI_ISL_2324337
EPI_ISL_2379146
EPI_ISL_539535
EPI_ISL_688561
EPI_ISL_2226337
EPI_ISL_2264873
EPI_ISL_2601471
EPI_ISL_745033
EPI_ISL_2621442
EPI_ISL_1263016
EPI_ISL_2671549
EPI_ISL_692072
EPI_ISL_1406566
EPI_ISL_2188854
EPI_ISL_5917726
EPI_ISL_691759
EPI_ISL_2020167
EPI_ISL_623160
EPI_ISL_1118932
EPI_ISL_1040826
EPI_ISL_2671762
EPI_ISL_479921
EPI_ISL_5566115
EPI_ISL_1020262
EPI_ISL_2894699
EPI_ISL_4251912
EPI_ISL_2501280
EPI_ISL_700267
EPI_ISL_1502871
EPI_ISL_2156734
EPI_ISL_824623
EPI_ISL_2400459
EPI_ISL_686345
EPI_ISL_1821162
EPI_ISL_1301587
EPI_ISL_686290
EPI_ISL_1478824
EPI_ISL_3252977
EPI_ISL_479893
EPI_ISL_1084636
EPI_ISL_1843767
EPI_ISL_1096282
EPI_ISL_9794679
EPI_ISL_5590016
EPI_ISL_1795057
EPI_ISL_2545869
EPI_ISL_1118045
EPI_ISL_1262867
EPI_ISL_1621829
EPI_ISL_2661794
EPI_ISL_2312951
EPI_ISL_1821115
EPI_ISL_4888510
EPI_ISL_1544183
EPI_ISL_689365
EPI_ISL_602690
EPI_ISL_528753
EPI_ISL_1262986
EPI_ISL_1470206
EPI_ISL_444457
EPI_ISL_2629098
EPI_ISL_2626774
EPI_ISL_1111175
EPI_ISL_1406665
EPI_ISL_3799773
EPI_ISL_428351
EPI_ISL_1001330
EPI_ISL_1656874
EPI_ISL_3691388
EPI_ISL_1797554
EPI_ISL_1468471
EPI_ISL_4549029
EPI_ISL_2143556
EPI_ISL_1180752
EPI_ISL_2443509
EPI_ISL_689091
EPI_ISL_2399692
EPI_ISL_1669819
EPI_ISL_2188318
EPI_ISL_1554918
EPI_ISL_684623
EPI_ISL_5142873
EPI_ISL_833444
EPI_ISL_2422839
EPI_ISL_912751
EPI_ISL_2443506
EPI_ISL_1656855
EPI_ISL_754844
EPI_ISL_1096309
EPI_ISL_1661492
EPI_ISL_1118040
EPI_ISL_684110
EPI_ISL_735405
EPI_ISL_684710
EPI_ISL_1255185
EPI_ISL_6194157
EPI_ISL_2427113
EPI_ISL_960404
EPI_ISL_2427222
EPI_ISL_690238
EPI_ISL_648723
EPI_ISL_912669
EPI_ISL_3023931
EPI_ISL_1675008
EPI_ISL_2621351
EPI_ISL_2188138
EPI_ISL_11229749
EPI_ISL_690285
EPI_ISL_1416673
EPI_ISL_688045
EPI_ISL_6316667
EPI_ISL_1212691
EPI_ISL_1671822
EPI_ISL_6760905
EPI_ISL_833309
EPI_ISL_518016
EPI_ISL_1791549
EPI_ISL_692244
EPI_ISL_1629187
EPI_ISL_692110
EPI_ISL_1499650
EPI_ISL_1491667
EPI_ISL_2099436
EPI_ISL_1516960
EPI_ISL_1301597
EPI_ISL_2293514
EPI_ISL_2713135
EPI_ISL_883288
EPI_ISL_1499486
EPI_ISL_7307228
EPI_ISL_2289144
EPI_ISL_2839299
EPI_ISL_11230050
EPI_ISL_1509782
EPI_ISL_480074
EPI_ISL_2155554
EPI_ISL_2919239
EPI_ISL_1656914
EPI_ISL_2894689
EPI_ISL_1627344
EPI_ISL_4030150
EPI_ISL_4260395
EPI_ISL_6436612
EPI_ISL_691328
EPI_ISL_688777
EPI_ISL_935607
EPI_ISL_648814
EPI_ISL_582030
EPI_ISL_5687750
EPI_ISL_6194086
EPI_ISL_689421
EPI_ISL_2728560
EPI_ISL_2691156
EPI_ISL_684334
EPI_ISL_2290147
EPI_ISL_11229875
EPI_ISL_5142619
EPI_ISL_3025732
EPI_ISL_1166891
EPI_ISL_1255277
EPI_ISL_523983
EPI_ISL_2501359
EPI_ISL_1013425
EPI_ISL_2648093
EPI_ISL_653814
EPI_ISL_2728581
EPI_ISL_2545927
EPI_ISL_1960267
EPI_ISL_2921197
EPI_ISL_7613846
EPI_ISL_1528196
EPI_ISL_1547455
EPI_ISL_2601617
EPI_ISL_1706860
EPI_ISL_2143636
EPI_ISL_4549070
EPI_ISL_871994
EPI_ISL_415154
EPI_ISL_1595732
EPI_ISL_5053974
EPI_ISL_2097155
EPI_ISL_949250
EPI_ISL_1084611
EPI_ISL_1351571
EPI_ISL_804955
EPI_ISL_2713227
EPI_ISL_2462959
EPI_ISL_1819254
EPI_ISL_2490356
EPI_ISL_452211
EPI_ISL_2342597
EPI_ISL_2389624
EPI_ISL_1821578
EPI_ISL_1288204
EPI_ISL_2444359
EPI_ISL_1811501
EPI_ISL_686995
EPI_ISL_1251114
EPI_ISL_1585593
EPI_ISL_690685
EPI_ISL_1662174
EPI_ISL_5590087
EPI_ISL_2101322
EPI_ISL_691937
EPI_ISL_1013439
EPI_ISL_2429142
EPI_ISL_11229540
EPI_ISL_1823474
EPI_ISL_1547408
EPI_ISL_2153796
EPI_ISL_684932
EPI_ISL_687545
EPI_ISL_1470043
EPI_ISL_2692908
EPI_ISL_2616276
EPI_ISL_451647
EPI_ISL_2007823
EPI_ISL_1401211
EPI_ISL_700003
EPI_ISL_2091202
EPI_ISL_2232781
EPI_ISL_2374230
EPI_ISL_689871
EPI_ISL_2958864
EPI_ISL_1678407
EPI_ISL_2464248
EPI_ISL_1340837
EPI_ISL_7715431
EPI_ISL_1622401
EPI_ISL_11229747
EPI_ISL_1372185
EPI_ISL_2601541
EPI_ISL_593936
EPI_ISL_690073
EPI_ISL_690691
EPI_ISL_2100491
EPI_ISL_2231559
EPI_ISL_539523
EPI_ISL_691876
EPI_ISL_732671
EPI_ISL_568689
EPI_ISL_428346
EPI_ISL_6316802
EPI_ISL_5590484
EPI_ISL_1578026
EPI_ISL_2382755
EPI_ISL_806780
EPI_ISL_2340871
EPI_ISL_1588443
EPI_ISL_689024
EPI_ISL_686870
EPI_ISL_1279327
EPI_ISL_1469954
EPI_ISL_1524709
EPI_ISL_1012925
EPI_ISL_3980598
EPI_ISL_1654953
EPI_ISL_2180208
EPI_ISL_5590000
EPI_ISL_477194
EPI_ISL_1911196
EPI_ISL_3355567
EPI_ISL_421500
EPI_ISL_2382483
EPI_ISL_1176312
EPI_ISL_1340756
EPI_ISL_5541433
EPI_ISL_684588
EPI_ISL_1789061
EPI_ISL_602700
EPI_ISL_1706600
EPI_ISL_1672424
EPI_ISL_1608416
EPI_ISL_687898
EPI_ISL_2188893
EPI_ISL_2188811
EPI_ISL_495019
EPI_ISL_515722
EPI_ISL_1012922
EPI_ISL_1171700
EPI_ISL_1554948
