# Supplementary material for: Unsupervised outlier detection applied to SARS-CoV-2 nucleotide sequences can identify sequences of common variants and other variants of interest
Source: BMC Bioinformatics. 2022 Dec 19;23:547. doi: 10.1186/s12859-022-05105-y (PMC9761049; doi:10.1186/s12859-022-05105-y)
Supplement: Supplementary file 1 — Additional file 1. Lists of GISAID IDs for the two reference datasets (simulating the time before the emergence of a new variant and the onset of a new variant) for each variant under consideration in the article (alpha, beta, delta, gamma, GH, lambda, mu, omicron). [file 12859_2022_5105_MOESM1_ESM.zip › sequences/omicron_before_onset]

EPI_ISL_1706817
EPI_ISL_4263172
EPI_ISL_1936304
EPI_ISL_5682758
EPI_ISL_1502937
EPI_ISL_6092654
EPI_ISL_5936732
EPI_ISL_689998
EPI_ISL_2887728
EPI_ISL_3931746
EPI_ISL_5541765
EPI_ISL_3342676
EPI_ISL_3333614
EPI_ISL_4716910
EPI_ISL_685790
EPI_ISL_1608358
EPI_ISL_833280
EPI_ISL_5317784
EPI_ISL_3138691
EPI_ISL_1381089
EPI_ISL_2779172
EPI_ISL_3905140
EPI_ISL_5055465
EPI_ISL_3920048
EPI_ISL_2379011
EPI_ISL_635034
EPI_ISL_1301945
EPI_ISL_689540
EPI_ISL_4888505
EPI_ISL_2100725
EPI_ISL_1629031
EPI_ISL_2382797
EPI_ISL_1960214
EPI_ISL_684968
EPI_ISL_3265351
EPI_ISL_1020091
EPI_ISL_6698398
EPI_ISL_3298346
EPI_ISL_6863359
EPI_ISL_2020953
EPI_ISL_2232901
EPI_ISL_7613878
EPI_ISL_1821834
EPI_ISL_4411284
EPI_ISL_4545876
EPI_ISL_7813261
EPI_ISL_10853196
EPI_ISL_4892048
EPI_ISL_2688983
EPI_ISL_5053980
EPI_ISL_3757097
EPI_ISL_3639064
EPI_ISL_3557057
EPI_ISL_6436545
EPI_ISL_5460706
EPI_ISL_6840913
EPI_ISL_9089634
EPI_ISL_5202717
EPI_ISL_2425594
EPI_ISL_5067974
EPI_ISL_2779050
EPI_ISL_1036415
EPI_ISL_1001453
EPI_ISL_1732016
EPI_ISL_515964
EPI_ISL_708186
EPI_ISL_5142562
EPI_ISL_6700691
EPI_ISL_2214763
EPI_ISL_6050980
EPI_ISL_6261787
EPI_ISL_4061032
EPI_ISL_2691150
EPI_ISL_7121008
EPI_ISL_6699425
EPI_ISL_6158690
EPI_ISL_4601044
EPI_ISL_5990117
EPI_ISL_2140864
EPI_ISL_3033480
EPI_ISL_684154
EPI_ISL_2861166
EPI_ISL_3100122
EPI_ISL_6701325
EPI_ISL_4546695
EPI_ISL_1810844
EPI_ISL_11229908
EPI_ISL_2693004
EPI_ISL_602804
EPI_ISL_1788755
EPI_ISL_684338
EPI_ISL_5030039
EPI_ISL_2200112
EPI_ISL_2834202
EPI_ISL_3033599
EPI_ISL_2180231
EPI_ISL_3757154
EPI_ISL_6512789
EPI_ISL_1494654
EPI_ISL_1810921
EPI_ISL_3750527
EPI_ISL_2644664
EPI_ISL_690537
EPI_ISL_1675046
EPI_ISL_3241769
EPI_ISL_6228895
EPI_ISL_2233089
EPI_ISL_876774
EPI_ISL_623108
EPI_ISL_4636093
EPI_ISL_3265542
EPI_ISL_3546491
EPI_ISL_3832548
EPI_ISL_9159601
EPI_ISL_2942372
EPI_ISL_6174479
EPI_ISL_2006954
EPI_ISL_4878785
EPI_ISL_6097739
EPI_ISL_1288480
EPI_ISL_1470133
EPI_ISL_3214835
EPI_ISL_5741503
EPI_ISL_2081945
EPI_ISL_3757405
EPI_ISL_3979642
EPI_ISL_4550021
EPI_ISL_3089016
EPI_ISL_2958821
EPI_ISL_2841929
EPI_ISL_1502558
EPI_ISL_4273368
EPI_ISL_6775663
EPI_ISL_1301862
EPI_ISL_2967112
EPI_ISL_5569064
EPI_ISL_4740452
EPI_ISL_2402786
EPI_ISL_2790855
EPI_ISL_2626818
EPI_ISL_6104610
EPI_ISL_3245842
EPI_ISL_687751
EPI_ISL_6530540
EPI_ISL_493202
EPI_ISL_5194061
EPI_ISL_5428869
EPI_ISL_6571141
EPI_ISL_4546561
EPI_ISL_1257862
EPI_ISL_10994502
EPI_ISL_2690177
EPI_ISL_7329389
EPI_ISL_2600808
EPI_ISL_2567608
EPI_ISL_7711687
EPI_ISL_812730
EPI_ISL_3668057
EPI_ISL_6886752
EPI_ISL_3267860
EPI_ISL_2231377
EPI_ISL_832170
EPI_ISL_687296
EPI_ISL_428856
EPI_ISL_2340994
EPI_ISL_3133772
EPI_ISL_736998
EPI_ISL_688633
EPI_ISL_498115
EPI_ISL_7329139
EPI_ISL_7130065
EPI_ISL_2861305
EPI_ISL_3118369
EPI_ISL_3506731
EPI_ISL_953982
EPI_ISL_10266571
EPI_ISL_3548695
EPI_ISL_692145
EPI_ISL_2423009
EPI_ISL_3347881
EPI_ISL_687464
EPI_ISL_4475420
EPI_ISL_684652
EPI_ISL_6367848
EPI_ISL_7803579
EPI_ISL_6332517
EPI_ISL_2790880
EPI_ISL_3769175
EPI_ISL_912595
EPI_ISL_3757348
EPI_ISL_913983
EPI_ISL_2982155
EPI_ISL_5441707
EPI_ISL_1360031
EPI_ISL_2501346
EPI_ISL_2189357
EPI_ISL_2600964
EPI_ISL_2502693
EPI_ISL_3768978
EPI_ISL_2492443
EPI_ISL_4106554
EPI_ISL_3762732
EPI_ISL_1811437
EPI_ISL_2490603
EPI_ISL_5538607
EPI_ISL_3875424
EPI_ISL_6116810
EPI_ISL_10957358
EPI_ISL_4968071
EPI_ISL_6048431
EPI_ISL_5937061
EPI_ISL_1686260
EPI_ISL_5742092
EPI_ISL_6158197
EPI_ISL_6097638
EPI_ISL_1936359
EPI_ISL_3948514
EPI_ISL_5196324
EPI_ISL_1336791
EPI_ISL_4778322
EPI_ISL_7853317
EPI_ISL_1672424
EPI_ISL_6944030
EPI_ISL_2100789
EPI_ISL_3219489
EPI_ISL_691861
EPI_ISL_4434012
EPI_ISL_4545375
EPI_ISL_3924007
EPI_ISL_688683
EPI_ISL_6103645
EPI_ISL_6001584
EPI_ISL_3799853
EPI_ISL_2097146
EPI_ISL_3804156
EPI_ISL_6883263
EPI_ISL_5717859
EPI_ISL_1585593
EPI_ISL_3154985
EPI_ISL_2545932
EPI_ISL_4790196
EPI_ISL_471164
EPI_ISL_5544420
EPI_ISL_5265162
EPI_ISL_5394048
EPI_ISL_1628432
EPI_ISL_4882028
EPI_ISL_2713084
EPI_ISL_9361502
EPI_ISL_3757009
EPI_ISL_1662031
EPI_ISL_3506867
EPI_ISL_1911093
EPI_ISL_2190121
EPI_ISL_2294575
EPI_ISL_6825254
EPI_ISL_3506668
EPI_ISL_688318
EPI_ISL_5741793
EPI_ISL_7635886
EPI_ISL_5717733
EPI_ISL_4030208
EPI_ISL_4073253
EPI_ISL_4273316
EPI_ISL_3219726
EPI_ISL_5854817
EPI_ISL_2937786
EPI_ISL_9159807
EPI_ISL_6103823
EPI_ISL_4273307
EPI_ISL_6810306
EPI_ISL_1478811
EPI_ISL_2179486
EPI_ISL_526939
EPI_ISL_4821010
EPI_ISL_2100681
EPI_ISL_3088371
EPI_ISL_872344
EPI_ISL_2382502
EPI_ISL_832159
EPI_ISL_5562768
EPI_ISL_5262749
EPI_ISL_2402004
EPI_ISL_3570912
EPI_ISL_5249015
EPI_ISL_1661546
EPI_ISL_1960273
EPI_ISL_5778164
EPI_ISL_3904971
EPI_ISL_4199274
EPI_ISL_5933509
EPI_ISL_1391045
EPI_ISL_7463490
EPI_ISL_5428431
EPI_ISL_3336914
EPI_ISL_6692372
EPI_ISL_2100924
EPI_ISL_8257836
EPI_ISL_2835297
EPI_ISL_6115537
EPI_ISL_5396385
EPI_ISL_1036394
EPI_ISL_2779217
EPI_ISL_2153760
EPI_ISL_2839289
EPI_ISL_1259031
EPI_ISL_5194049
EPI_ISL_1079158
EPI_ISL_5143037
EPI_ISL_5389761
EPI_ISL_1060419
EPI_ISL_2402723
EPI_ISL_5142773
EPI_ISL_1401405
EPI_ISL_2083084
EPI_ISL_6641412
EPI_ISL_2441799
EPI_ISL_8090691
EPI_ISL_3058240
EPI_ISL_687326
EPI_ISL_4549054
EPI_ISL_6097893
EPI_ISL_2455991
EPI_ISL_3543847
EPI_ISL_11229167
EPI_ISL_6332571
EPI_ISL_861508
EPI_ISL_1257814
EPI_ISL_687655
EPI_ISL_6207968
EPI_ISL_6207126
EPI_ISL_889398
EPI_ISL_2786997
EPI_ISL_6910558
EPI_ISL_5802970
EPI_ISL_454865
EPI_ISL_6565018
EPI_ISL_2501360
EPI_ISL_2779068
EPI_ISL_6841942
EPI_ISL_6814786
EPI_ISL_6324732
EPI_ISL_8652711
EPI_ISL_2226740
EPI_ISL_3557084
EPI_ISL_935637
EPI_ISL_4917633
EPI_ISL_2657385
EPI_ISL_1360351
EPI_ISL_678391
EPI_ISL_2091306
EPI_ISL_1416615
EPI_ISL_3459946
EPI_ISL_1406546
EPI_ISL_6756503
EPI_ISL_686644
EPI_ISL_890358
EPI_ISL_6810272
EPI_ISL_5555054
EPI_ISL_3931760
EPI_ISL_5260281
EPI_ISL_479969
EPI_ISL_2105376
EPI_ISL_2226681
EPI_ISL_4299583
EPI_ISL_2029973
EPI_ISL_6122427
EPI_ISL_4503803
EPI_ISL_5557157
EPI_ISL_862655
EPI_ISL_4536628
EPI_ISL_5854859
EPI_ISL_4171771
EPI_ISL_7329103
EPI_ISL_4273600
EPI_ISL_7696441
EPI_ISL_6158985
EPI_ISL_482693
EPI_ISL_1372408
EPI_ISL_4207319
EPI_ISL_9361286
EPI_ISL_5796844
EPI_ISL_1656123
EPI_ISL_2029957
EPI_ISL_2931846
EPI_ISL_9373937
EPI_ISL_2332733
EPI_ISL_1035936
EPI_ISL_3219649
EPI_ISL_5421054
EPI_ISL_4461231
EPI_ISL_3307654
EPI_ISL_3506620
EPI_ISL_2105518
EPI_ISL_11333514
EPI_ISL_3133110
EPI_ISL_1301852
EPI_ISL_2545755
EPI_ISL_2443500
EPI_ISL_4600827
EPI_ISL_862544
EPI_ISL_692609
EPI_ISL_4299034
EPI_ISL_1499486
EPI_ISL_3231088
EPI_ISL_1583037
EPI_ISL_1172018
EPI_ISL_5543081
EPI_ISL_6017394
EPI_ISL_941113
EPI_ISL_689561
EPI_ISL_7853225
EPI_ISL_3568827
EPI_ISL_7260171
EPI_ISL_2189507
EPI_ISL_3031925
EPI_ISL_1663589
EPI_ISL_5659359
EPI_ISL_6846073
EPI_ISL_2923117
EPI_ISL_3460052
EPI_ISL_1262876
EPI_ISL_5196319
EPI_ISL_4348813
EPI_ISL_3230988
EPI_ISL_4435379
EPI_ISL_4550129
EPI_ISL_2438911
EPI_ISL_6711052
EPI_ISL_4878805
EPI_ISL_5945902
EPI_ISL_1621687
EPI_ISL_542253
EPI_ISL_3130014
EPI_ISL_1233224
EPI_ISL_3506749
EPI_ISL_5686733
EPI_ISL_5062258
EPI_ISL_5248978
EPI_ISL_6436780
EPI_ISL_2788862
EPI_ISL_514612
EPI_ISL_11036748
EPI_ISL_6885076
EPI_ISL_1655075
EPI_ISL_1731996
EPI_ISL_4713541
EPI_ISL_3162218
EPI_ISL_4712417
EPI_ISL_1686112
EPI_ISL_6175378
EPI_ISL_6115777
EPI_ISL_2312817
EPI_ISL_977601
EPI_ISL_2178738
EPI_ISL_3769176
EPI_ISL_602791
EPI_ISL_419219
EPI_ISL_602837
EPI_ISL_6886972
EPI_ISL_2003144
EPI_ISL_6424716
EPI_ISL_8065528
EPI_ISL_2600364
EPI_ISL_693768
EPI_ISL_3904861
EPI_ISL_1654922
EPI_ISL_1841167
EPI_ISL_690277
EPI_ISL_6181460
EPI_ISL_3801743
EPI_ISL_3100025
EPI_ISL_1180729
EPI_ISL_3026023
EPI_ISL_3543956
EPI_ISL_4252211
EPI_ISL_6102381
EPI_ISL_2490343
EPI_ISL_5265169
EPI_ISL_1911887
EPI_ISL_2801912
EPI_ISL_685735
EPI_ISL_4475852
EPI_ISL_1580553
EPI_ISL_5194155
EPI_ISL_477155
EPI_ISL_6711105
EPI_ISL_5924232
EPI_ISL_3801701
EPI_ISL_2600785
EPI_ISL_3506878
EPI_ISL_7015724
EPI_ISL_1084667
EPI_ISL_6207687
EPI_ISL_2478152
EPI_ISL_602902
EPI_ISL_3805527
EPI_ISL_2993539
EPI_ISL_4951710
EPI_ISL_5782092
EPI_ISL_6640628
EPI_ISL_5590369
EPI_ISL_4710528
EPI_ISL_1501261
EPI_ISL_6571029
EPI_ISL_5200480
EPI_ISL_2427214
EPI_ISL_2532282
EPI_ISL_6885253
EPI_ISL_3031556
EPI_ISL_3230799
EPI_ISL_5194566
EPI_ISL_5796843
EPI_ISL_4273331
EPI_ISL_5114263
EPI_ISL_691118
EPI_ISL_2235393
EPI_ISL_2863682
EPI_ISL_3265552
EPI_ISL_4963407
EPI_ISL_7329222
EPI_ISL_626592
EPI_ISL_722898
EPI_ISL_542258
EPI_ISL_6710538
EPI_ISL_5686764
EPI_ISL_2379222
EPI_ISL_687626
EPI_ISL_1685391
EPI_ISL_5850931
EPI_ISL_688033
EPI_ISL_6207407
EPI_ISL_5417131
EPI_ISL_4255482
EPI_ISL_6641534
EPI_ISL_1580645
EPI_ISL_5933684
EPI_ISL_2859078
EPI_ISL_2001421
EPI_ISL_4602924
EPI_ISL_5855159
EPI_ISL_2156681
EPI_ISL_3717889
EPI_ISL_2559375
EPI_ISL_900728
EPI_ISL_2801923
EPI_ISL_2307349
EPI_ISL_3087680
EPI_ISL_1085866
EPI_ISL_2495708
EPI_ISL_3155509
EPI_ISL_1112949
EPI_ISL_2860782
EPI_ISL_6261818
EPI_ISL_9160091
EPI_ISL_4185230
EPI_ISL_4058860
EPI_ISL_4550188
EPI_ISL_3920663
EPI_ISL_3805371
EPI_ISL_4920251
EPI_ISL_995438
EPI_ISL_5323737
EPI_ISL_5914993
EPI_ISL_2801597
EPI_ISL_6775741
EPI_ISL_4878997
EPI_ISL_3241783
EPI_ISL_3804205
EPI_ISL_1708514
EPI_ISL_1139073
EPI_ISL_3691386
EPI_ISL_4918099
EPI_ISL_2155257
EPI_ISL_4601635
EPI_ISL_3347884
EPI_ISL_2427335
EPI_ISL_1263083
EPI_ISL_6699413
EPI_ISL_3231061
EPI_ISL_2029803
EPI_ISL_4207336
EPI_ISL_2091144
EPI_ISL_3375489
EPI_ISL_5143605
EPI_ISL_3757142
EPI_ISL_6957718
EPI_ISL_7853359
EPI_ISL_6775548
EPI_ISL_1651892
EPI_ISL_5739617
EPI_ISL_1416648
EPI_ISL_6316590
EPI_ISL_3010386
EPI_ISL_7729066
EPI_ISL_3023720
EPI_ISL_685463
EPI_ISL_5552722
EPI_ISL_11229438
EPI_ISL_1656024
EPI_ISL_3535755
EPI_ISL_4917849
EPI_ISL_479842
EPI_ISL_8142096
EPI_ISL_3999657
EPI_ISL_684229
EPI_ISL_4741025
EPI_ISL_5686865
EPI_ISL_5502979
EPI_ISL_4741411
EPI_ISL_1303514
EPI_ISL_3690201
EPI_ISL_5936972
EPI_ISL_6512741
EPI_ISL_6207163
EPI_ISL_3979697
EPI_ISL_2547001
EPI_ISL_837658
EPI_ISL_4880424
EPI_ISL_5687779
EPI_ISL_4255395
EPI_ISL_1583069
EPI_ISL_5394010
EPI_ISL_5196749
EPI_ISL_2193956
EPI_ISL_3501737
EPI_ISL_4888094
EPI_ISL_687030
EPI_ISL_5741379
EPI_ISL_3245791
EPI_ISL_684159
EPI_ISL_1301572
EPI_ISL_1468432
EPI_ISL_1752661
EPI_ISL_8745568
EPI_ISL_2154042
EPI_ISL_689180
EPI_ISL_6115921
EPI_ISL_6567971
EPI_ISL_6840744
EPI_ISL_2425610
EPI_ISL_685667
EPI_ISL_2758221
EPI_ISL_1406661
EPI_ISL_688917
EPI_ISL_1391054
EPI_ISL_686198
EPI_ISL_7327691
EPI_ISL_5918458
EPI_ISL_4585303
EPI_ISL_1909832
EPI_ISL_3298353
EPI_ISL_685894
EPI_ISL_5999368
EPI_ISL_3232669
EPI_ISL_6701404
EPI_ISL_833319
EPI_ISL_7853068
EPI_ISL_2346463
EPI_ISL_1909968
EPI_ISL_690744
EPI_ISL_4236873
EPI_ISL_1036406
EPI_ISL_1655067
EPI_ISL_2621386
EPI_ISL_4740374
EPI_ISL_1416619
EPI_ISL_7728978
EPI_ISL_1627433
EPI_ISL_4006654
EPI_ISL_1417063
EPI_ISL_6115820
EPI_ISL_2107225
EPI_ISL_5921648
EPI_ISL_2374483
EPI_ISL_3543768
EPI_ISL_906054
EPI_ISL_1279483
EPI_ISL_1620577
EPI_ISL_3690275
EPI_ISL_5194252
EPI_ISL_513112
EPI_ISL_3031781
EPI_ISL_2312681
EPI_ISL_2296099
EPI_ISL_3915098
EPI_ISL_2466353
EPI_ISL_692649
EPI_ISL_1629429
EPI_ISL_2625978
EPI_ISL_2399709
EPI_ISL_4006612
EPI_ISL_3999661
EPI_ISL_6116586
EPI_ISL_1168583
EPI_ISL_648657
EPI_ISL_688834
EPI_ISL_1096301
EPI_ISL_1577340
EPI_ISL_1159073
EPI_ISL_9852010
EPI_ISL_1166986
EPI_ISL_7327184
EPI_ISL_1110891
EPI_ISL_10435762
EPI_ISL_5143598
EPI_ISL_437203
EPI_ISL_5703090
EPI_ISL_2157479
EPI_ISL_6158970
EPI_ISL_1655044
EPI_ISL_4541491
EPI_ISL_3544031
EPI_ISL_3799813
EPI_ISL_1401129
EPI_ISL_2346360
EPI_ISL_2985430
EPI_ISL_1336889
EPI_ISL_5597862
EPI_ISL_5366159
EPI_ISL_10846331
EPI_ISL_3247164
EPI_ISL_6194370
EPI_ISL_6810309
EPI_ISL_471544
EPI_ISL_5552813
EPI_ISL_979893
EPI_ISL_6827335
EPI_ISL_452347
EPI_ISL_2399628
EPI_ISL_8588649
EPI_ISL_6017127
EPI_ISL_900698
EPI_ISL_5030661
EPI_ISL_5238723
EPI_ISL_4741409
EPI_ISL_5241212
EPI_ISL_5428424
EPI_ISL_3983515
EPI_ISL_6651419
EPI_ISL_1418327
EPI_ISL_7970510
EPI_ISL_538449
EPI_ISL_2533799
EPI_ISL_3305973
EPI_ISL_3316283
EPI_ISL_6863422
EPI_ISL_4199289
EPI_ISL_1593757
EPI_ISL_5540129
EPI_ISL_6181548
EPI_ISL_1502120
EPI_ISL_2188731
EPI_ISL_2422847
EPI_ISL_1501048
EPI_ISL_3804401
EPI_ISL_5266040
EPI_ISL_941157
EPI_ISL_4541461
EPI_ISL_5542267
EPI_ISL_5317683
EPI_ISL_2304007
EPI_ISL_6887154
EPI_ISL_2535583
EPI_ISL_5559344
EPI_ISL_515893
EPI_ISL_5918334
EPI_ISL_3347610
EPI_ISL_688267
EPI_ISL_4920285
EPI_ISL_3980725
EPI_ISL_7218523
EPI_ISL_6945431
EPI_ISL_4199243
EPI_ISL_6259315
EPI_ISL_6207756
EPI_ISL_9361293
EPI_ISL_3527623
EPI_ISL_6175304
EPI_ISL_691275
EPI_ISL_5395702
EPI_ISL_2100700
EPI_ISL_1554934
EPI_ISL_3690162
EPI_ISL_691570
EPI_ISL_3460077
EPI_ISL_5417418
EPI_ISL_1608512
EPI_ISL_1502438
EPI_ISL_6937868
EPI_ISL_7195636
EPI_ISL_4299470
EPI_ISL_685981
EPI_ISL_3333595
EPI_ISL_2081836
EPI_ISL_5058080
EPI_ISL_3999834
EPI_ISL_471543
EPI_ISL_4896056
EPI_ISL_613449
EPI_ISL_2495716
EPI_ISL_6507448
EPI_ISL_692320
EPI_ISL_2101179
EPI_ISL_1786250
EPI_ISL_1669923
EPI_ISL_10957438
EPI_ISL_3219503
EPI_ISL_2188218
EPI_ISL_6967363
EPI_ISL_1707593
EPI_ISL_11230330
EPI_ISL_4489781
EPI_ISL_8152384
EPI_ISL_6157659
EPI_ISL_3760167
EPI_ISL_7326563
EPI_ISL_2483672
EPI_ISL_685808
EPI_ISL_8620669
EPI_ISL_6097612
EPI_ISL_3543729
EPI_ISL_2680939
EPI_ISL_4878610
EPI_ISL_3996739
EPI_ISL_4742031
EPI_ISL_2559414
EPI_ISL_5845505
EPI_ISL_4211286
EPI_ISL_7789172
EPI_ISL_691610
EPI_ISL_2348503
EPI_ISL_2840698
EPI_ISL_1416560
EPI_ISL_5013311
EPI_ISL_4461084
EPI_ISL_1020214
EPI_ISL_3298310
EPI_ISL_4917888
EPI_ISL_2887624
EPI_ISL_1212698
EPI_ISL_1656106
EPI_ISL_2966291
EPI_ISL_4744646
EPI_ISL_3804364
EPI_ISL_5917677
EPI_ISL_7876608
EPI_ISL_2106247
EPI_ISL_8588787
EPI_ISL_6050956
EPI_ISL_437760
EPI_ISL_2982182
EPI_ISL_691174
EPI_ISL_3900719
EPI_ISL_2009141
EPI_ISL_751384
EPI_ISL_6690254
EPI_ISL_1686062
EPI_ISL_3403358
EPI_ISL_4601189
EPI_ISL_5588245
EPI_ISL_671477
EPI_ISL_687094
EPI_ISL_2492428
EPI_ISL_7813306
EPI_ISL_1685457
EPI_ISL_3999818
EPI_ISL_1166157
EPI_ISL_3232192
EPI_ISL_5429424
EPI_ISL_833306
EPI_ISL_4601174
EPI_ISL_1516991
EPI_ISL_8257887
EPI_ISL_5779854
EPI_ISL_1533711
EPI_ISL_4881905
EPI_ISL_1594451
EPI_ISL_7327880
EPI_ISL_5194568
EPI_ISL_5096032
EPI_ISL_7328046
EPI_ISL_6773730
EPI_ISL_1417176
EPI_ISL_2180260
EPI_ISL_995413
EPI_ISL_2920751
EPI_ISL_4549108
EPI_ISL_5194524
EPI_ISL_5881059
EPI_ISL_5543877
EPI_ISL_6031236
EPI_ISL_3737688
EPI_ISL_610154
EPI_ISL_1577356
EPI_ISL_6091685
EPI_ISL_2614712
EPI_ISL_5561421
EPI_ISL_7711775
EPI_ISL_1661539
EPI_ISL_3931775
EPI_ISL_5194071
EPI_ISL_3333601
EPI_ISL_2611671
EPI_ISL_3718738
EPI_ISL_4236993
EPI_ISL_4550636
EPI_ISL_7162961
EPI_ISL_4546597
EPI_ISL_1655918
EPI_ISL_3506934
EPI_ISL_1911708
EPI_ISL_6097697
EPI_ISL_7219070
EPI_ISL_5143404
EPI_ISL_2835863
EPI_ISL_4170622
EPI_ISL_5937222
EPI_ISL_2187013
EPI_ISL_1821235
EPI_ISL_2657423
EPI_ISL_3665835
EPI_ISL_5779893
EPI_ISL_7329368
EPI_ISL_1301658
EPI_ISL_4741006
EPI_ISL_1209293
EPI_ISL_837655
EPI_ISL_2545961
EPI_ISL_2547042
EPI_ISL_4255180
EPI_ISL_1910313
EPI_ISL_687038
EPI_ISL_3355880
EPI_ISL_5143155
EPI_ISL_2178455
EPI_ISL_3232214
EPI_ISL_3864544
EPI_ISL_3031424
EPI_ISL_6016632
EPI_ISL_1919754
EPI_ISL_660637
EPI_ISL_4741545
EPI_ISL_5115174
EPI_ISL_1301680
EPI_ISL_6125694
EPI_ISL_5389692
EPI_ISL_1082253
EPI_ISL_688366
EPI_ISL_10145999
EPI_ISL_7309578
EPI_ISL_4951107
EPI_ISL_690799
EPI_ISL_2188405
EPI_ISL_7813186
EPI_ISL_5073932
EPI_ISL_1013417
EPI_ISL_1209317
EPI_ISL_3642587
EPI_ISL_5888491
EPI_ISL_586565
EPI_ISL_1279366
EPI_ISL_687307
EPI_ISL_837700
EPI_ISL_6116555
EPI_ISL_2626192
EPI_ISL_4236811
EPI_ISL_3543720
EPI_ISL_4194436
EPI_ISL_2272866
EPI_ISL_8090624
EPI_ISL_3155554
EPI_ISL_2834736
EPI_ISL_5589816
EPI_ISL_6175308
EPI_ISL_5315212
EPI_ISL_6439077
EPI_ISL_3923812
EPI_ISL_6102673
EPI_ISL_2131419
EPI_ISL_692652
EPI_ISL_2131485
EPI_ISL_5741629
EPI_ISL_4955896
EPI_ISL_3241736
EPI_ISL_3298347
EPI_ISL_2001350
EPI_ISL_1336733
EPI_ISL_3231072
EPI_ISL_3980567
EPI_ISL_3825412
EPI_ISL_689272
EPI_ISL_8065667
EPI_ISL_416829
EPI_ISL_689033
EPI_ISL_691864
EPI_ISL_4274516
EPI_ISL_4299727
EPI_ISL_2688962
EPI_ISL_4741291
EPI_ISL_5687787
EPI_ISL_5978600
EPI_ISL_4271134
EPI_ISL_3801469
EPI_ISL_10944295
EPI_ISL_7219394
EPI_ISL_5809202
EPI_ISL_3189610
EPI_ISL_3023923
EPI_ISL_511898
EPI_ISL_5416078
EPI_ISL_5854894
EPI_ISL_11230482
EPI_ISL_5428400
EPI_ISL_1279548
EPI_ISL_1315625
EPI_ISL_2485109
EPI_ISL_3999634
EPI_ISL_4299711
EPI_ISL_837707
EPI_ISL_10435957
EPI_ISL_6810174
EPI_ISL_3757309
EPI_ISL_2723588
EPI_ISL_6174411
EPI_ISL_985316
EPI_ISL_2100457
EPI_ISL_692576
EPI_ISL_3527640
EPI_ISL_5552008
EPI_ISL_1468412
EPI_ISL_684900
EPI_ISL_7326486
EPI_ISL_7328003
EPI_ISL_3825406
EPI_ISL_2374355
EPI_ISL_5945559
EPI_ISL_1117849
EPI_ISL_4549334
EPI_ISL_2285155
EPI_ISL_1911195
EPI_ISL_4510635
EPI_ISL_1647146
EPI_ISL_1585472
EPI_ISL_1501260
EPI_ISL_4541234
EPI_ISL_4918021
EPI_ISL_2561989
EPI_ISL_495025
EPI_ISL_2226668
EPI_ISL_6031167
EPI_ISL_6471374
EPI_ISL_2485154
EPI_ISL_1288334
EPI_ISL_2231112
EPI_ISL_7552410
EPI_ISL_1960335
EPI_ISL_1911561
EPI_ISL_2105301
EPI_ISL_684713
EPI_ISL_4197386
EPI_ISL_4261458
EPI_ISL_7218802
EPI_ISL_8629699
EPI_ISL_1392670
EPI_ISL_3427150
EPI_ISL_2099454
EPI_ISL_8106914
EPI_ISL_3920151
EPI_ISL_447593
EPI_ISL_5566989
EPI_ISL_6603670
EPI_ISL_9373995
EPI_ISL_5858575
EPI_ISL_10777298
EPI_ISL_5854691
EPI_ISL_3491029
EPI_ISL_2617649
EPI_ISL_965271
EPI_ISL_4299090
EPI_ISL_4536609
EPI_ISL_5458731
EPI_ISL_2490597
EPI_ISL_2312836
EPI_ISL_5104568
EPI_ISL_6368492
EPI_ISL_3924050
EPI_ISL_4080678
EPI_ISL_2189514
EPI_ISL_1180749
EPI_ISL_430742
EPI_ISL_5416065
EPI_ISL_688395
EPI_ISL_691106
EPI_ISL_2285126
EPI_ISL_687035
EPI_ISL_1909967
EPI_ISL_8316535
EPI_ISL_2860808
EPI_ISL_4603167
EPI_ISL_2612598
EPI_ISL_2158219
EPI_ISL_526227
EPI_ISL_2937848
EPI_ISL_1500956
EPI_ISL_4211292
EPI_ISL_4550105
EPI_ISL_5194665
EPI_ISL_4954820
EPI_ISL_3717886
EPI_ISL_9159883
EPI_ISL_3543744
EPI_ISL_6104463
EPI_ISL_5937322
EPI_ISL_4491508
EPI_ISL_1853386
EPI_ISL_5562580
EPI_ISL_3761814
EPI_ISL_4435522
EPI_ISL_3718587
EPI_ISL_685078
EPI_ISL_1663595
EPI_ISL_2674645
EPI_ISL_718230
EPI_ISL_5241282
EPI_ISL_689165
EPI_ISL_2674339
EPI_ISL_954812
EPI_ISL_1585495
EPI_ISL_2332717
EPI_ISL_8620537
EPI_ISL_5739155
EPI_ISL_954118
EPI_ISL_7813060
EPI_ISL_5914900
EPI_ISL_5317722
EPI_ISL_4742086
EPI_ISL_4881896
EPI_ISL_1661569
EPI_ISL_3155427
EPI_ISL_5568847
EPI_ISL_1401186
EPI_ISL_2509945
EPI_ISL_3427344
EPI_ISL_3532656
EPI_ISL_4461543
EPI_ISL_962572
EPI_ISL_2030070
EPI_ISL_685146
EPI_ISL_3506601
EPI_ISL_3155003
EPI_ISL_6097884
EPI_ISL_416510
EPI_ISL_7963571
EPI_ISL_6575599
EPI_ISL_5598738
EPI_ISL_690192
EPI_ISL_690124
EPI_ISL_8254331
EPI_ISL_1194710
EPI_ISL_687589
EPI_ISL_1508875
EPI_ISL_1853306
EPI_ISL_685184
EPI_ISL_5703445
EPI_ISL_6262996
EPI_ISL_3546542
EPI_ISL_6640277
EPI_ISL_2801811
EPI_ISL_5030063
EPI_ISL_6120663
EPI_ISL_3982823
EPI_ISL_3801663
EPI_ISL_1340860
EPI_ISL_3025739
EPI_ISL_1465500
EPI_ISL_5063056
EPI_ISL_2614590
EPI_ISL_3155358
EPI_ISL_4503879
EPI_ISL_5054052
EPI_ISL_3374152
EPI_ISL_1502536
EPI_ISL_691070
EPI_ISL_1811419
EPI_ISL_6092142
EPI_ISL_542223
EPI_ISL_2091366
EPI_ISL_6916412
EPI_ISL_4259928
EPI_ISL_9361404
EPI_ISL_8588491
EPI_ISL_688943
EPI_ISL_648631
EPI_ISL_7151002
EPI_ISL_2293361
EPI_ISL_4601852
EPI_ISL_6945276
EPI_ISL_699765
EPI_ISL_4600595
EPI_ISL_2756448
EPI_ISL_6011980
EPI_ISL_5013296
EPI_ISL_5550041
EPI_ISL_837774
EPI_ISL_6097885
EPI_ISL_684273
EPI_ISL_6260592
EPI_ISL_3245938
EPI_ISL_6102588
EPI_ISL_1284052
EPI_ISL_1205231
EPI_ISL_2942904
EPI_ISL_2107137
EPI_ISL_689364
EPI_ISL_5741837
EPI_ISL_691060
EPI_ISL_6471753
EPI_ISL_6507410
EPI_ISL_5428218
EPI_ISL_5199342
EPI_ISL_8065638
EPI_ISL_2545844
EPI_ISL_3905356
EPI_ISL_8620307
EPI_ISL_2348703
EPI_ISL_6471794
EPI_ISL_2137735
EPI_ISL_7327685
EPI_ISL_1501243
EPI_ISL_913603
EPI_ISL_1259050
EPI_ISL_3905164
EPI_ISL_2091233
EPI_ISL_4255497
EPI_ISL_1020192
EPI_ISL_6031943
EPI_ISL_1209297
EPI_ISL_3749837
EPI_ISL_1318212
EPI_ISL_2728580
EPI_ISL_2535578
EPI_ISL_2690668
EPI_ISL_5540773
EPI_ISL_1785171
EPI_ISL_1533724
EPI_ISL_1363107
EPI_ISL_6722476
EPI_ISL_6207119
EPI_ISL_2779457
EPI_ISL_4951044
EPI_ISL_4712829
EPI_ISL_3432485
EPI_ISL_5888609
EPI_ISL_1661982
EPI_ISL_5494531
EPI_ISL_3316213
EPI_ISL_3265400
EPI_ISL_5460654
EPI_ISL_2894730
EPI_ISL_4299270
EPI_ISL_1629425
EPI_ISL_6228010
EPI_ISL_977495
EPI_ISL_4299290
EPI_ISL_5540884
EPI_ISL_4412054
EPI_ISL_2621257
EPI_ISL_3031920
EPI_ISL_5265097
EPI_ISL_2438961
EPI_ISL_5194195
EPI_ISL_961749
EPI_ISL_7327831
EPI_ISL_1416654
EPI_ISL_1086038
EPI_ISL_5587912
EPI_ISL_6097720
EPI_ISL_3948474
EPI_ISL_8620642
EPI_ISL_9089744
EPI_ISL_515606
EPI_ISL_1761560
EPI_ISL_3244602
EPI_ISL_5543071
EPI_ISL_3100680
EPI_ISL_686239
EPI_ISL_3347203
EPI_ISL_1909977
EPI_ISL_1761347
EPI_ISL_862863
EPI_ISL_4998410
EPI_ISL_3893549
EPI_ISL_2790840
EPI_ISL_4731225
EPI_ISL_7898705
EPI_ISL_7328905
EPI_ISL_1281571
EPI_ISL_4549984
EPI_ISL_6104484
EPI_ISL_1911034
EPI_ISL_5063283
EPI_ISL_5095371
EPI_ISL_5936640
EPI_ISL_6710166
EPI_ISL_1911854
EPI_ISL_7379546
EPI_ISL_4603283
EPI_ISL_4006338
EPI_ISL_684884
EPI_ISL_2713303
EPI_ISL_3033423
EPI_ISL_2348712
EPI_ISL_688604
EPI_ISL_3395827
EPI_ISL_4954208
EPI_ISL_1040844
EPI_ISL_3568777
EPI_ISL_4260393
EPI_ISL_2788736
EPI_ISL_2091432
EPI_ISL_2324435
EPI_ISL_686697
EPI_ISL_2343211
EPI_ISL_6031871
EPI_ISL_5589944
EPI_ISL_6640281
EPI_ISL_3046081
EPI_ISL_4917903
EPI_ISL_3347917
EPI_ISL_3375564
EPI_ISL_942928
EPI_ISL_6773742
EPI_ISL_5568449
EPI_ISL_3265415
EPI_ISL_8561337
EPI_ISL_1166895
EPI_ISL_2616506
EPI_ISL_3824539
EPI_ISL_2283768
EPI_ISL_5547213
EPI_ISL_8806248
EPI_ISL_4712255
EPI_ISL_1366746
EPI_ISL_6684809
EPI_ISL_6229307
EPI_ISL_3491073
EPI_ISL_4741394
EPI_ISL_1303531
EPI_ISL_5598615
EPI_ISL_1972129
EPI_ISL_4770105
EPI_ISL_5064599
EPI_ISL_5498238
EPI_ISL_2382789
EPI_ISL_3386875
EPI_ISL_5598099
EPI_ISL_1532281
EPI_ISL_8769047
EPI_ISL_940986
EPI_ISL_1628895
EPI_ISL_6607109
EPI_ISL_1669948
EPI_ISL_3920026
EPI_ISL_2688291
EPI_ISL_3245935
EPI_ISL_7327998
EPI_ISL_2188245
EPI_ISL_2083041
EPI_ISL_6425650
EPI_ISL_3690375
EPI_ISL_1821635
EPI_ISL_1524871
EPI_ISL_1499483
EPI_ISL_4031042
EPI_ISL_475611
EPI_ISL_6595115
EPI_ISL_1110917
EPI_ISL_2030096
EPI_ISL_2835850
EPI_ISL_515973
EPI_ISL_6640577
EPI_ISL_5193999
EPI_ISL_9429794
EPI_ISL_1811442
EPI_ISL_4712822
EPI_ISL_3031914
EPI_ISL_2612564
EPI_ISL_3031520
EPI_ISL_482680
EPI_ISL_6775918
EPI_ISL_3999724
EPI_ISL_1788841
EPI_ISL_1577994
EPI_ISL_7882677
EPI_ISL_5262720
EPI_ISL_1406674
EPI_ISL_1651276
EPI_ISL_6017877
EPI_ISL_5054020
EPI_ISL_5552839
EPI_ISL_2376384
EPI_ISL_2029774
EPI_ISL_5542990
EPI_ISL_5740721
EPI_ISL_2402650
EPI_ISL_6158499
EPI_ISL_1819254
EPI_ISL_2143577
EPI_ISL_2773997
EPI_ISL_687971
EPI_ISL_2235336
EPI_ISL_5918233
EPI_ISL_1588116
EPI_ISL_468140
EPI_ISL_7139360
EPI_ISL_5562963
EPI_ISL_4717293
EPI_ISL_2228655
EPI_ISL_6158458
EPI_ISL_4211196
EPI_ISL_2645453
EPI_ISL_1443872
EPI_ISL_6158300
EPI_ISL_1020219
EPI_ISL_1819245
EPI_ISL_3347773
EPI_ISL_1231654
EPI_ISL_5021559
EPI_ISL_2774008
EPI_ISL_3241759
EPI_ISL_1416953
EPI_ISL_5241145
EPI_ISL_5566865
EPI_ISL_1117812
EPI_ISL_6207229
EPI_ISL_6863750
EPI_ISL_5845588
EPI_ISL_2612030
EPI_ISL_1259143
EPI_ISL_6633788
EPI_ISL_8004712
EPI_ISL_1675639
EPI_ISL_6591509
EPI_ISL_583493
EPI_ISL_3386910
EPI_ISL_751405
EPI_ISL_824736
EPI_ISL_2188940
EPI_ISL_5999295
EPI_ISL_4348872
EPI_ISL_2652214
EPI_ISL_4600602
EPI_ISL_1068682
EPI_ISL_3543702
EPI_ISL_690215
EPI_ISL_935592
EPI_ISL_2887743
EPI_ISL_6125189
EPI_ISL_3154979
EPI_ISL_2081943
EPI_ISL_2188393
EPI_ISL_603024
EPI_ISL_5888121
EPI_ISL_3274361
EPI_ISL_5194663
EPI_ISL_1909843
EPI_ISL_6691852
EPI_ISL_602635
EPI_ISL_6207817
EPI_ISL_775218
EPI_ISL_1509761
EPI_ISL_6810213
EPI_ISL_6227134
EPI_ISL_2982157
EPI_ISL_6826759
EPI_ISL_3001368
EPI_ISL_2293447
EPI_ISL_4205880
EPI_ISL_1656971
EPI_ISL_2391481
EPI_ISL_2495549
EPI_ISL_889001
EPI_ISL_688286
EPI_ISL_8004635
EPI_ISL_4273623
EPI_ISL_1517254
EPI_ISL_5194181
EPI_ISL_2464214
EPI_ISL_4051234
EPI_ISL_1319313
EPI_ISL_6174293
EPI_ISL_4199268
EPI_ISL_6111485
EPI_ISL_5565266
EPI_ISL_9159604
EPI_ISL_5064603
EPI_ISL_653810
EPI_ISL_516982
EPI_ISL_4891786
EPI_ISL_4197439
EPI_ISL_4878579
EPI_ISL_1110462
EPI_ISL_2188855
EPI_ISL_7327151
EPI_ISL_6475176
EPI_ISL_935593
EPI_ISL_2097143
EPI_ISL_4711694
EPI_ISL_613447
EPI_ISL_6886793
EPI_ISL_11036765
EPI_ISL_4391677
EPI_ISL_1671769
EPI_ISL_3375363
EPI_ISL_3805515
EPI_ISL_2535506
EPI_ISL_1279436
EPI_ISL_6945282
EPI_ISL_2235447
EPI_ISL_2483058
EPI_ISL_1119567
EPI_ISL_6315699
EPI_ISL_4918271
EPI_ISL_2361549
EPI_ISL_602784
EPI_ISL_3769014
EPI_ISL_7378191
EPI_ISL_9320214
EPI_ISL_6832142
EPI_ISL_3690109
EPI_ISL_5063374
EPI_ISL_2495444
EPI_ISL_5881800
EPI_ISL_5538106
EPI_ISL_5248556
EPI_ISL_1626009
EPI_ISL_6158920
EPI_ISL_8004950
EPI_ISL_2143607
EPI_ISL_1629380
EPI_ISL_5999330
EPI_ISL_1501204
EPI_ISL_2790882
EPI_ISL_3214817
EPI_ISL_1279296
EPI_ISL_7329250
EPI_ISL_4299294
EPI_ISL_2161804
EPI_ISL_5866780
EPI_ISL_6661745
EPI_ISL_2982177
EPI_ISL_2341362
EPI_ISL_4603070
EPI_ISL_5113855
EPI_ISL_1534002
EPI_ISL_1755357
EPI_ISL_7457065
EPI_ISL_3316263
EPI_ISL_4600268
EPI_ISL_6775529
EPI_ISL_4741928
EPI_ISL_1608494
EPI_ISL_8164134
EPI_ISL_1993989
EPI_ISL_4069511
EPI_ISL_5718325
EPI_ISL_3538776
EPI_ISL_4634215
EPI_ISL_4600676
EPI_ISL_2100734
EPI_ISL_2101870
EPI_ISL_687914
EPI_ISL_6016774
EPI_ISL_2877452
EPI_ISL_6701389
EPI_ISL_3033614
EPI_ISL_1013265
EPI_ISL_7327465
EPI_ISL_4862146
EPI_ISL_524739
EPI_ISL_3306099
EPI_ISL_7106408
EPI_ISL_3801465
EPI_ISL_876763
EPI_ISL_1396770
EPI_ISL_6604675
EPI_ISL_6115848
EPI_ISL_5718021
EPI_ISL_437442
EPI_ISL_2155458
EPI_ISL_699950
EPI_ISL_1180784
EPI_ISL_699884
EPI_ISL_689792
EPI_ISL_6840866
EPI_ISL_542114
EPI_ISL_6965899
EPI_ISL_3543490
EPI_ISL_6261295
EPI_ISL_6530637
EPI_ISL_1195446
EPI_ISL_7327906
EPI_ISL_1167177
EPI_ISL_2495686
EPI_ISL_3805667
EPI_ISL_5686822
EPI_ISL_5113886
EPI_ISL_3691700
EPI_ISL_4106497
EPI_ISL_3505823
EPI_ISL_1911881
EPI_ISL_5146926
EPI_ISL_5389850
EPI_ISL_11260820
EPI_ISL_421503
EPI_ISL_4171581
EPI_ISL_3298332
EPI_ISL_3979551
EPI_ISL_3306227
EPI_ISL_5999292
EPI_ISL_1233594
EPI_ISL_11172723
EPI_ISL_8258052
EPI_ISL_2391531
EPI_ISL_3805526
EPI_ISL_3385292
EPI_ISL_2921997
EPI_ISL_6103191
EPI_ISL_708188
EPI_ISL_6439433
EPI_ISL_2657490
EPI_ISL_4882005
EPI_ISL_1301618
EPI_ISL_450509
EPI_ISL_5589636
EPI_ISL_8251480
EPI_ISL_7218931
EPI_ISL_5557027
EPI_ISL_3105862
EPI_ISL_6158186
EPI_ISL_6271954
EPI_ISL_4874683
EPI_ISL_685468
EPI_ISL_685528
EPI_ISL_1960080
EPI_ISL_4731294
EPI_ISL_5241298
EPI_ISL_2107207
EPI_ISL_6566807
EPI_ISL_3153395
EPI_ISL_5945936
EPI_ISL_2789866
EPI_ISL_3923782
EPI_ISL_995436
EPI_ISL_1731848
EPI_ISL_6703206
EPI_ISL_4878632
EPI_ISL_6207235
EPI_ISL_475706
EPI_ISL_2360251
EPI_ISL_1416818
EPI_ISL_1696751
EPI_ISL_689234
EPI_ISL_5306664
EPI_ISL_4541374
EPI_ISL_2779004
EPI_ISL_3231069
EPI_ISL_6603951
EPI_ISL_443285
EPI_ISL_4237453
EPI_ISL_498229
EPI_ISL_5095410
EPI_ISL_5441368
EPI_ISL_2343018
EPI_ISL_3306303
EPI_ISL_4895086
EPI_ISL_2942513
EPI_ISL_3805595
EPI_ISL_3455729
EPI_ISL_4503775
EPI_ISL_6194270
EPI_ISL_3230762
EPI_ISL_832195
EPI_ISL_1840950
EPI_ISL_8090598
EPI_ISL_6208009
EPI_ISL_5945603
EPI_ISL_5845694
EPI_ISL_684115
EPI_ISL_6174552
EPI_ISL_4600871
EPI_ISL_5152678
EPI_ISL_1392712
EPI_ISL_3924016
EPI_ISL_6471337
EPI_ISL_4714840
EPI_ISL_2492370
EPI_ISL_5460388
EPI_ISL_2374327
EPI_ISL_7139783
EPI_ISL_11229099
EPI_ISL_2272875
EPI_ISL_4171554
EPI_ISL_2081853
EPI_ISL_4171593
EPI_ISL_4006598
EPI_ISL_5542870
EPI_ISL_7044327
EPI_ISL_3317880
EPI_ISL_2535582
EPI_ISL_6194778
EPI_ISL_4273614
EPI_ISL_2859090
EPI_ISL_5054102
EPI_ISL_3232159
EPI_ISL_3230819
EPI_ISL_1018208
EPI_ISL_7717028
EPI_ISL_4342645
EPI_ISL_1168695
EPI_ISL_2156010
EPI_ISL_3155362
EPI_ISL_6097727
EPI_ISL_3031535
EPI_ISL_6909939
EPI_ISL_1112991
EPI_ISL_5855150
EPI_ISL_3568833
EPI_ISL_6971137
EPI_ISL_2029663
EPI_ISL_1670660
EPI_ISL_3542856
EPI_ISL_2835838
EPI_ISL_3355752
EPI_ISL_5545202
EPI_ISL_2422882
EPI_ISL_2965772
EPI_ISL_7309594
EPI_ISL_1180753
EPI_ISL_4603150
EPI_ISL_1085863
EPI_ISL_1911532
EPI_ISL_4489779
EPI_ISL_1299500
EPI_ISL_3924338
EPI_ISL_5262717
EPI_ISL_6814899
EPI_ISL_4878739
EPI_ISL_6132696
EPI_ISL_686301
EPI_ISL_1340631
EPI_ISL_631770
EPI_ISL_1752637
EPI_ISL_688295
EPI_ISL_684510
EPI_ISL_2171187
EPI_ISL_3245986
EPI_ISL_8004797
EPI_ISL_3355810
EPI_ISL_1301954
EPI_ISL_1008666
EPI_ISL_3832543
EPI_ISL_2155661
EPI_ISL_7613785
EPI_ISL_2105282
EPI_ISL_498165
EPI_ISL_5590224
EPI_ISL_1823521
EPI_ISL_8251228
EPI_ISL_684526
EPI_ISL_4194357
EPI_ISL_2964617
EPI_ISL_1351827
EPI_ISL_3037814
EPI_ISL_690870
EPI_ISL_3446720
EPI_ISL_722894
EPI_ISL_5590056
EPI_ISL_2841944
EPI_ISL_6032094
EPI_ISL_4255378
EPI_ISL_3307674
EPI_ISL_7813133
EPI_ISL_648639
EPI_ISL_11230337
EPI_ISL_516806
EPI_ISL_689880
EPI_ISL_1483752
EPI_ISL_4171710
EPI_ISL_5866736
EPI_ISL_804973
EPI_ISL_6944020
EPI_ISL_1351935
EPI_ISL_9361746
EPI_ISL_3805369
EPI_ISL_6633111
EPI_ISL_1233570
EPI_ISL_6575501
EPI_ISL_4731251
EPI_ISL_6424833
EPI_ISL_5536454
EPI_ISL_2188701
EPI_ISL_1685253
EPI_ISL_2788857
EPI_ISL_7922321
EPI_ISL_2324181
EPI_ISL_6173034
EPI_ISL_2143506
EPI_ISL_3374702
EPI_ISL_2779028
EPI_ISL_2533768
EPI_ISL_6227837
EPI_ISL_1351638
EPI_ISL_6436747
EPI_ISL_691859
EPI_ISL_1110895
EPI_ISL_2272981
EPI_ISL_480030
EPI_ISL_4550741
EPI_ISL_5539185
EPI_ISL_6512992
EPI_ISL_5888592
EPI_ISL_3385259
EPI_ISL_5332286
EPI_ISL_1351460
EPI_ISL_2346377
EPI_ISL_1262725
EPI_ISL_4106511
EPI_ISL_1288401
EPI_ISL_534348
EPI_ISL_4236973
EPI_ISL_7853296
EPI_ISL_11380691
EPI_ISL_5589818
EPI_ISL_2399460
EPI_ISL_688002
EPI_ISL_5556206
EPI_ISL_2235513
EPI_ISL_3021364
EPI_ISL_8004900
EPI_ISL_9159758
EPI_ISL_7716979
EPI_ISL_542124
EPI_ISL_3033418
EPI_ISL_1662216
EPI_ISL_6031934
EPI_ISL_6208110
EPI_ISL_1669940
EPI_ISL_6470520
EPI_ISL_512967
EPI_ISL_691774
EPI_ISL_1707627
EPI_ISL_1810908
EPI_ISL_3356269
EPI_ISL_872592
EPI_ISL_6945434
EPI_ISL_1788864
EPI_ISL_1993961
EPI_ISL_5260282
EPI_ISL_1443869
EPI_ISL_447738
EPI_ISL_3127444
EPI_ISL_2083046
EPI_ISL_3768948
EPI_ISL_4717352
EPI_ISL_6159485
EPI_ISL_7952082
EPI_ISL_6699473
EPI_ISL_11229916
EPI_ISL_1060410
EPI_ISL_2272921
EPI_ISL_1166910
EPI_ISL_2612625
EPI_ISL_1662182
EPI_ISL_884007
EPI_ISL_2820321
EPI_ISL_6885176
EPI_ISL_2937775
EPI_ISL_6316561
EPI_ISL_6315683
EPI_ISL_2405166
EPI_ISL_3980628
EPI_ISL_4549946
EPI_ISL_4171878
EPI_ISL_5544791
EPI_ISL_3087036
EPI_ISL_4603057
EPI_ISL_5540622
EPI_ISL_3308762
EPI_ISL_6158520
EPI_ISL_689700
EPI_ISL_6103994
EPI_ISL_1060471
EPI_ISL_1585426
EPI_ISL_5541466
EPI_ISL_3315048
EPI_ISL_6570978
EPI_ISL_1580622
EPI_ISL_2495507
EPI_ISL_4878623
EPI_ISL_1960253
EPI_ISL_8318984
EPI_ISL_3470310
EPI_ISL_5441803
EPI_ISL_2464272
EPI_ISL_3320367
EPI_ISL_3230928
EPI_ISL_5945758
EPI_ISL_1595483
EPI_ISL_1851405
EPI_ISL_2691102
EPI_ISL_5938293
EPI_ISL_3306201
EPI_ISL_6698450
EPI_ISL_3904942
EPI_ISL_4498780
EPI_ISL_4742090
EPI_ISL_2350804
EPI_ISL_3734047
EPI_ISL_6886822
EPI_ISL_3804229
EPI_ISL_7327272
EPI_ISL_2374425
EPI_ISL_1424015
EPI_ISL_1696758
EPI_ISL_2671515
EPI_ISL_7159838
EPI_ISL_1707566
EPI_ISL_2942813
EPI_ISL_2688287
EPI_ISL_3370449
EPI_ISL_961719
EPI_ISL_437194
EPI_ISL_6945394
EPI_ISL_2090746
EPI_ISL_2612571
EPI_ISL_4237223
EPI_ISL_515882
EPI_ISL_2495930
EPI_ISL_1731833
EPI_ISL_4106592
EPI_ISL_2444322
EPI_ISL_766048
EPI_ISL_5460441
EPI_ISL_4000037
EPI_ISL_5460424
EPI_ISL_685720
EPI_ISL_2348880
EPI_ISL_4030214
EPI_ISL_6207160
EPI_ISL_3805517
EPI_ISL_1686081
EPI_ISL_11036800
EPI_ISL_2476409
EPI_ISL_3219596
EPI_ISL_5332190
EPI_ISL_1786358
EPI_ISL_6530747
EPI_ISL_3923783
EPI_ISL_6713034
EPI_ISL_5544033
EPI_ISL_2180089
EPI_ISL_2535593
EPI_ISL_3762718
EPI_ISL_1623779
EPI_ISL_1622367
EPI_ISL_3905078
EPI_ISL_3330219
EPI_ISL_1752617
EPI_ISL_5597588
EPI_ISL_501187
EPI_ISL_8217489
EPI_ISL_5541702
EPI_ISL_2673669
EPI_ISL_1336784
EPI_ISL_4545380
EPI_ISL_3232181
EPI_ISL_6565296
EPI_ISL_2495974
EPI_ISL_5061957
EPI_ISL_5559231
EPI_ISL_4171923
EPI_ISL_1501178
EPI_ISL_4171466
EPI_ISL_3153445
EPI_ISL_684220
EPI_ISL_5914986
EPI_ISL_1965449
EPI_ISL_7463412
EPI_ISL_6315734
EPI_ISL_690341
EPI_ISL_2200114
EPI_ISL_1911484
EPI_ISL_4748273
EPI_ISL_5332223
EPI_ISL_9373951
EPI_ISL_1662100
EPI_ISL_7120404
EPI_ISL_4551945
EPI_ISL_1413427
EPI_ISL_3155491
EPI_ISL_5544629
EPI_ISL_6566799
EPI_ISL_495435
EPI_ISL_3690044
EPI_ISL_3557073
EPI_ISL_6641522
EPI_ISL_5945498
EPI_ISL_872222
EPI_ISL_1019866
EPI_ISL_1463464
EPI_ISL_5546183
EPI_ISL_6031886
EPI_ISL_3542962
EPI_ISL_3804350
EPI_ISL_2374192
EPI_ISL_2502639
EPI_ISL_5934930
EPI_ISL_2835396
EPI_ISL_684372
EPI_ISL_4273283
EPI_ISL_4550010
EPI_ISL_2919258
EPI_ISL_985101
EPI_ISL_6315833
EPI_ISL_693766
EPI_ISL_5686891
EPI_ISL_4031621
EPI_ISL_3025758
EPI_ISL_1706774
EPI_ISL_2017817
EPI_ISL_2180193
EPI_ISL_4171893
EPI_ISL_3507063
EPI_ISL_5553906
EPI_ISL_1823516
EPI_ISL_7327383
EPI_ISL_2099467
EPI_ISL_6471421
EPI_ISL_6471874
EPI_ISL_7138687
EPI_ISL_3214853
EPI_ISL_4299289
EPI_ISL_2427111
EPI_ISL_2231455
EPI_ISL_4298824
EPI_ISL_4412279
EPI_ISL_1788753
EPI_ISL_2835513
EPI_ISL_1340846
EPI_ISL_2657412
EPI_ISL_1416348
EPI_ISL_5924040
EPI_ISL_2155816
EPI_ISL_2099468
EPI_ISL_7329530
EPI_ISL_941070
EPI_ISL_3987621
EPI_ISL_6885065
EPI_ISL_7812918
EPI_ISL_7327865
EPI_ISL_8004727
EPI_ISL_692338
EPI_ISL_941072
EPI_ISL_2312785
EPI_ISL_691776
EPI_ISL_2622028
EPI_ISL_1731608
EPI_ISL_1470090
EPI_ISL_4412365
EPI_ISL_3347898
EPI_ISL_1435789
EPI_ISL_1111219
EPI_ISL_5567695
EPI_ISL_2188072
EPI_ISL_3023863
EPI_ISL_5990065
EPI_ISL_1621799
EPI_ISL_811180
EPI_ISL_1288531
EPI_ISL_437699
EPI_ISL_912608
EPI_ISL_7380127
EPI_ISL_6315657
EPI_ISL_9373738
EPI_ISL_3911458
EPI_ISL_6104218
EPI_ISL_5159441
EPI_ISL_3219494
EPI_ISL_5396300
EPI_ISL_2180060
EPI_ISL_5917719
EPI_ISL_1965621
EPI_ISL_3098735
EPI_ISL_7970615
EPI_ISL_4742281
EPI_ISL_5542677
EPI_ISL_3261629
EPI_ISL_1086035
EPI_ISL_2188893
EPI_ISL_7982751
EPI_ISL_7550136
EPI_ISL_2790911
EPI_ISL_8090608
EPI_ISL_6957611
EPI_ISL_2017779
EPI_ISL_6115787
EPI_ISL_943989
EPI_ISL_1620593
EPI_ISL_5441419
EPI_ISL_2231274
EPI_ISL_2886174
EPI_ISL_4199512
EPI_ISL_3506585
EPI_ISL_5511673
EPI_ISL_1336748
EPI_ISL_4461598
EPI_ISL_5880639
EPI_ISL_2887524
EPI_ISL_2094428
EPI_ISL_2835348
EPI_ISL_4712503
EPI_ISL_5717841
EPI_ISL_1301646
EPI_ISL_2400444
EPI_ISL_1821150
EPI_ISL_3037828
EPI_ISL_3153404
EPI_ISL_412970
EPI_ISL_2379187
EPI_ISL_459921
EPI_ISL_5687882
EPI_ISL_2923225
EPI_ISL_5194447
EPI_ISL_583899
EPI_ISL_4546598
EPI_ISL_6227455
EPI_ISL_6886920
EPI_ISL_6511865
EPI_ISL_5717811
EPI_ISL_8693493
EPI_ISL_4546639
EPI_ISL_5927378
EPI_ISL_7327741
EPI_ISL_7711290
EPI_ISL_8620296
EPI_ISL_6843494
EPI_ISL_4890156
EPI_ISL_3905032
EPI_ISL_2332713
EPI_ISL_6826738
EPI_ISL_3983665
EPI_ISL_6571109
EPI_ISL_3805468
EPI_ISL_5717260
EPI_ISL_1502968
EPI_ISL_689544
EPI_ISL_685416
EPI_ISL_2835506
EPI_ISL_1532812
EPI_ISL_3316303
EPI_ISL_5031359
EPI_ISL_5858919
EPI_ISL_2030173
EPI_ISL_6424684
EPI_ISL_7174108
EPI_ISL_4503928
EPI_ISL_6570847
EPI_ISL_2491615
EPI_ISL_5544514
EPI_ISL_969884
EPI_ISL_7086629
EPI_ISL_4503989
EPI_ISL_542166
EPI_ISL_2559460
EPI_ISL_685693
EPI_ISL_3691403
EPI_ISL_5428169
EPI_ISL_542374
EPI_ISL_5569232
EPI_ISL_5460574
EPI_ISL_2101300
EPI_ISL_2029992
EPI_ISL_5096049
EPI_ISL_2887640
EPI_ISL_4171604
EPI_ISL_6569341
EPI_ISL_4778817
EPI_ISL_2612660
EPI_ISL_6208058
EPI_ISL_5855126
EPI_ISL_7550127
EPI_ISL_3356287
EPI_ISL_1524709
EPI_ISL_4741573
EPI_ISL_542291
EPI_ISL_2861163
EPI_ISL_1752688
EPI_ISL_1678450
EPI_ISL_6699486
EPI_ISL_1700575
EPI_ISL_5409514
EPI_ISL_5624476
EPI_ISL_6810136
EPI_ISL_4711848
EPI_ISL_4716650
EPI_ISL_7326489
EPI_ISL_602913
EPI_ISL_2001441
EPI_ISL_3410297
EPI_ISL_684742
EPI_ISL_5918447
EPI_ISL_2189479
EPI_ISL_6570984
EPI_ISL_4715585
EPI_ISL_7326355
EPI_ISL_430734
EPI_ISL_6436856
EPI_ISL_5589669
EPI_ISL_3796739
EPI_ISL_3133111
EPI_ISL_6885172
EPI_ISL_5550108
EPI_ISL_2426894
EPI_ISL_1731586
EPI_ISL_2188207
EPI_ISL_1254698
EPI_ISL_6913946
EPI_ISL_1403599
EPI_ISL_5717369
EPI_ISL_3032309
EPI_ISL_1819242
EPI_ISL_5686734
EPI_ISL_2323478
EPI_ISL_4348839
EPI_ISL_6960131
EPI_ISL_577625
EPI_ISL_9361330
EPI_ISL_7478535
EPI_ISL_7327082
EPI_ISL_2495983
EPI_ISL_1319432
EPI_ISL_5587901
EPI_ISL_5417400
EPI_ISL_6901123
EPI_ISL_4545887
EPI_ISL_6103246
EPI_ISL_515789
EPI_ISL_3532542
EPI_ISL_5880632
EPI_ISL_1381201
EPI_ISL_6031185
EPI_ISL_6507439
EPI_ISL_3804144
EPI_ISL_5589998
EPI_ISL_2629153
EPI_ISL_2324253
EPI_ISL_3838097
EPI_ISL_7728821
EPI_ISL_1288270
EPI_ISL_654877
EPI_ISL_541006
EPI_ISL_3304439
EPI_ISL_1628387
EPI_ISL_6566756
EPI_ISL_4919833
EPI_ISL_6016251
EPI_ISL_3923415
EPI_ISL_1761309
EPI_ISL_6181481
EPI_ISL_1700802
EPI_ISL_2546996
EPI_ISL_5598526
EPI_ISL_688532
EPI_ISL_2495466
EPI_ISL_2226271
EPI_ISL_1525253
EPI_ISL_1279580
EPI_ISL_1663229
EPI_ISL_3067054
EPI_ISL_3540060
EPI_ISL_3031692
EPI_ISL_3527778
EPI_ISL_4348819
EPI_ISL_2616217
EPI_ISL_3805301
EPI_ISL_3756952
EPI_ISL_1336741
EPI_ISL_5927342
EPI_ISL_1111425
EPI_ISL_6250476
EPI_ISL_6116912
EPI_ISL_5096048
EPI_ISL_2840731
EPI_ISL_2566460
EPI_ISL_8083678
EPI_ISL_2601452
EPI_ISL_8808560
EPI_ISL_686966
EPI_ISL_5863659
EPI_ISL_686984
EPI_ISL_2232763
EPI_ISL_4541468
EPI_ISL_888989
EPI_ISL_1054978
EPI_ISL_689849
EPI_ISL_3805446
EPI_ISL_3979520
EPI_ISL_1823552
EPI_ISL_3904949
EPI_ISL_5597857
EPI_ISL_3265529
EPI_ISL_515831
EPI_ISL_3506926
EPI_ISL_690986
EPI_ISL_1731463
EPI_ISL_7327827
EPI_ISL_4461150
EPI_ISL_2937890
EPI_ISL_2001312
EPI_ISL_3557132
EPI_ISL_3067019
EPI_ISL_2156300
EPI_ISL_3692534
EPI_ISL_3317910
EPI_ISL_1686178
EPI_ISL_1262844
EPI_ISL_4435544
EPI_ISL_6940255
EPI_ISL_11229624
EPI_ISL_2143446
EPI_ISL_5717653
EPI_ISL_1171684
EPI_ISL_2788752
EPI_ISL_6570908
EPI_ISL_2091378
EPI_ISL_6569335
EPI_ISL_3639043
EPI_ISL_5598536
EPI_ISL_722869
EPI_ISL_824596
EPI_ISL_685736
EPI_ISL_1840914
EPI_ISL_686276
EPI_ISL_6886952
EPI_ISL_2544834
EPI_ISL_2968081
EPI_ISL_4199360
EPI_ISL_5687784
EPI_ISL_5553272
EPI_ISL_5441834
EPI_ISL_1301639
EPI_ISL_5543861
EPI_ISL_2091225
EPI_ISL_450258
EPI_ISL_4918479
EPI_ISL_1656073
EPI_ISL_2617663
EPI_ISL_1116444
EPI_ISL_7326724
EPI_ISL_4461093
EPI_ISL_1580624
EPI_ISL_5266754
EPI_ISL_5429637
EPI_ISL_3188996
EPI_ISL_2546941
EPI_ISL_1662111
EPI_ISL_5417143
EPI_ISL_3620680
EPI_ISL_3543868
EPI_ISL_5564662
EPI_ISL_2427140
EPI_ISL_6227282
EPI_ISL_2779202
EPI_ISL_2155943
EPI_ISL_735363
EPI_ISL_4194410
EPI_ISL_4194462
EPI_ISL_3150974
EPI_ISL_2214914
EPI_ISL_4879183
EPI_ISL_6775744
EPI_ISL_2348722
EPI_ISL_7170094
EPI_ISL_4299616
EPI_ISL_3261565
EPI_ISL_689039
EPI_ISL_3943742
EPI_ISL_1483719
EPI_ISL_3355707
EPI_ISL_8251227
EPI_ISL_4503714
EPI_ISL_1018327
EPI_ISL_5202746
EPI_ISL_1623684
EPI_ISL_5314199
EPI_ISL_5054064
EPI_ISL_690671
EPI_ISL_5194978
EPI_ISL_2835726
EPI_ISL_5428517
EPI_ISL_1469109
EPI_ISL_568577
EPI_ISL_5021303
EPI_ISL_6507386
EPI_ISL_5782345
EPI_ISL_2228071
EPI_ISL_2648058
EPI_ISL_5409921
EPI_ISL_6886881
EPI_ISL_3154742
EPI_ISL_5058548
EPI_ISL_3543986
EPI_ISL_5542976
EPI_ISL_3265537
EPI_ISL_1109283
EPI_ISL_11229289
EPI_ISL_1841130
EPI_ISL_3999850
EPI_ISL_3548693
EPI_ISL_1911596
EPI_ISL_4255325
EPI_ISL_2155157
EPI_ISL_1656833
EPI_ISL_5434016
EPI_ISL_507264
EPI_ISL_7457524
EPI_ISL_2626005
EPI_ISL_3155440
EPI_ISL_6570983
EPI_ISL_9274929
EPI_ISL_4348325
EPI_ISL_4106565
EPI_ISL_6207706
EPI_ISL_2464117
EPI_ISL_5054076
EPI_ISL_3151746
EPI_ISL_2790255
EPI_ISL_1468434
EPI_ISL_2779021
EPI_ISL_1857025
EPI_ISL_2003167
EPI_ISL_509379
EPI_ISL_5460389
EPI_ISL_1517493
EPI_ISL_1791501
EPI_ISL_861631
EPI_ISL_2231321
EPI_ISL_6324753
EPI_ISL_6571114
EPI_ISL_7380132
EPI_ISL_1577939
EPI_ISL_9011058
EPI_ISL_435053
EPI_ISL_4251953
EPI_ISL_4461716
EPI_ISL_7328824
EPI_ISL_7328847
EPI_ISL_3690126
EPI_ISL_7711728
EPI_ISL_2967059
EPI_ISL_2422726
EPI_ISL_1910119
EPI_ISL_2422846
EPI_ISL_614270
EPI_ISL_2464092
EPI_ISL_4411238
EPI_ISL_2835835
EPI_ISL_691015
EPI_ISL_10435899
EPI_ISL_4731424
EPI_ISL_538488
EPI_ISL_5934047
EPI_ISL_1435820
EPI_ISL_3316155
EPI_ISL_1502436
EPI_ISL_5428430
EPI_ISL_2501023
EPI_ISL_688056
EPI_ISL_1502477
EPI_ISL_1360356
EPI_ISL_2863895
EPI_ISL_1656844
EPI_ISL_5738740
EPI_ISL_2131472
EPI_ISL_3557149
EPI_ISL_6227202
EPI_ISL_861665
EPI_ISL_6103676
EPI_ISL_6101532
EPI_ISL_687897
EPI_ISL_5892452
EPI_ISL_5428866
EPI_ISL_1262893
EPI_ISL_11230480
EPI_ISL_1040829
EPI_ISL_6173071
EPI_ISL_7716882
EPI_ISL_4199386
EPI_ISL_732979
EPI_ISL_6567959
EPI_ISL_2690423
EPI_ISL_2402002
EPI_ISL_3904919
EPI_ISL_2348686
EPI_ISL_5736591
EPI_ISL_689975
EPI_ISL_913032
EPI_ISL_4741904
EPI_ISL_692520
EPI_ISL_6566906
EPI_ISL_4628765
EPI_ISL_3532711
EPI_ISL_1180795
EPI_ISL_4475834
EPI_ISL_7015760
EPI_ISL_3245799
EPI_ISL_2894640
EPI_ISL_1577967
EPI_ISL_1020282
EPI_ISL_1755037
EPI_ISL_1117512
EPI_ISL_2828014
EPI_ISL_6570919
EPI_ISL_1655078
EPI_ISL_1821643
EPI_ISL_687778
EPI_ISL_1685234
EPI_ISL_9812329
EPI_ISL_6887012
EPI_ISL_3568812
EPI_ISL_2483825
EPI_ISL_6711126
EPI_ISL_5317648
EPI_ISL_6158569
EPI_ISL_1118161
EPI_ISL_6886719
EPI_ISL_6102170
EPI_ISL_2626824
EPI_ISL_1706777
EPI_ISL_6436852
EPI_ISL_2601641
EPI_ISL_3547497
EPI_ISL_1501264
EPI_ISL_613429
EPI_ISL_4546774
EPI_ISL_6910514
EPI_ISL_1500977
EPI_ISL_3546152
EPI_ISL_1054995
EPI_ISL_2501062
EPI_ISL_4073291
EPI_ISL_3908507
EPI_ISL_3233415
EPI_ISL_5597597
EPI_ISL_6227412
EPI_ISL_5890633
EPI_ISL_1623814
EPI_ISL_1910057
EPI_ISL_2100934
EPI_ISL_4171701
EPI_ISL_660252
EPI_ISL_3347623
EPI_ISL_2779249
EPI_ISL_6031204
EPI_ISL_903340
EPI_ISL_9718591
EPI_ISL_6915148
EPI_ISL_2455952
EPI_ISL_4629584
EPI_ISL_1085453
EPI_ISL_3031649
EPI_ISL_475057
EPI_ISL_3316277
EPI_ISL_3570928
EPI_ISL_6097810
EPI_ISL_4742186
EPI_ISL_2600554
EPI_ISL_3875740
EPI_ISL_535516
EPI_ISL_6773974
EPI_ISL_6530911
EPI_ISL_1500975
EPI_ISL_4466951
EPI_ISL_1360321
EPI_ISL_479831
EPI_ISL_2790997
EPI_ISL_2778056
EPI_ISL_4435548
EPI_ISL_6227493
EPI_ISL_2614745
EPI_ISL_2692171
EPI_ISL_4741258
EPI_ISL_6471190
EPI_ISL_956274
EPI_ISL_2235376
EPI_ISL_2657443
EPI_ISL_981374
EPI_ISL_1288527
EPI_ISL_2096049
EPI_ISL_6471354
EPI_ISL_6227453
EPI_ISL_2426976
EPI_ISL_687975
EPI_ISL_5460664
EPI_ISL_4493501
EPI_ISL_6595129
EPI_ISL_689024
EPI_ISL_811186
EPI_ISL_6250499
EPI_ISL_1019705
EPI_ISL_3155488
EPI_ISL_4072437
EPI_ISL_684899
EPI_ISL_4236940
EPI_ISL_4895967
EPI_ISL_4990638
EPI_ISL_2688913
EPI_ISL_692193
EPI_ISL_1263053
EPI_ISL_2692533
EPI_ISL_4918003
EPI_ISL_685189
EPI_ISL_961750
EPI_ISL_1262885
EPI_ISL_684671
EPI_ISL_434372
EPI_ISL_5306524
EPI_ISL_5740769
EPI_ISL_1591125
EPI_ISL_4106449
EPI_ISL_1731510
EPI_ISL_6227063
EPI_ISL_2180342
EPI_ISL_3544110
EPI_ISL_7368946
EPI_ISL_1465483
EPI_ISL_4741438
EPI_ISL_479970
EPI_ISL_1401435
EPI_ISL_1589002
EPI_ISL_6104377
EPI_ISL_1685316
EPI_ISL_1296241
EPI_ISL_756293
EPI_ISL_4503647
EPI_ISL_1671803
EPI_ISL_2877301
EPI_ISL_2642542
EPI_ISL_1168496
EPI_ISL_861497
EPI_ISL_2894652
EPI_ISL_2427147
EPI_ISL_2545782
EPI_ISL_5544621
EPI_ISL_6227285
EPI_ISL_5735916
EPI_ISL_1788970
EPI_ISL_5686788
EPI_ISL_3802151
EPI_ISL_3804418
EPI_ISL_3799791
EPI_ISL_6633834
EPI_ISL_1111482
EPI_ISL_982139
EPI_ISL_5417424
EPI_ISL_1591262
EPI_ISL_5503088
EPI_ISL_4273370
EPI_ISL_2105544
EPI_ISL_5396387
EPI_ISL_7780305
EPI_ISL_1761587
EPI_ISL_6367816
EPI_ISL_5096042
EPI_ISL_5115078
EPI_ISL_4032101
EPI_ISL_700276
EPI_ISL_6101764
EPI_ISL_2443532
EPI_ISL_11229949
EPI_ISL_3374704
EPI_ISL_691002
EPI_ISL_1470244
EPI_ISL_1823459
EPI_ISL_6886816
EPI_ISL_2312898
EPI_ISL_4547743
EPI_ISL_685449
EPI_ISL_498073
EPI_ISL_6698363
EPI_ISL_2156262
EPI_ISL_1707621
EPI_ISL_1504105
EPI_ISL_5590232
EPI_ISL_4171880
EPI_ISL_2495626
EPI_ISL_5460593
EPI_ISL_2006976
EPI_ISL_3507067
EPI_ISL_2095855
EPI_ISL_1251006
EPI_ISL_965028
EPI_ISL_9160023
EPI_ISL_684840
EPI_ISL_5262722
EPI_ISL_455703
EPI_ISL_8142130
EPI_ISL_507262
EPI_ISL_2495620
EPI_ISL_2427199
EPI_ISL_4541357
EPI_ISL_1263040
EPI_ISL_1111392
EPI_ISL_6916835
EPI_ISL_5914876
EPI_ISL_1181536
EPI_ISL_2544864
EPI_ISL_11229942
EPI_ISL_2006959
EPI_ISL_5441704
EPI_ISL_4600975
EPI_ISL_691563
EPI_ISL_501210
EPI_ISL_6174319
EPI_ISL_3742065
EPI_ISL_2600759
EPI_ISL_1526792
EPI_ISL_5561561
EPI_ISL_4919835
EPI_ISL_1020058
EPI_ISL_471528
EPI_ISL_6482408
EPI_ISL_525683
EPI_ISL_5064593
EPI_ISL_5306540
EPI_ISL_1911436
EPI_ISL_4715305
EPI_ISL_1621555
EPI_ISL_3098733
EPI_ISL_824600
EPI_ISL_480025
EPI_ISL_2621250
EPI_ISL_3980574
EPI_ISL_447299
EPI_ISL_2490462
EPI_ISL_437452
EPI_ISL_689899
EPI_ISL_1417207
EPI_ISL_4171394
EPI_ISL_1085725
EPI_ISL_5540720
EPI_ISL_687407
EPI_ISL_4051227
EPI_ISL_1262730
EPI_ISL_3716413
EPI_ISL_1018257
EPI_ISL_686222
EPI_ISL_2681125
EPI_ISL_5142775
EPI_ISL_1381141
EPI_ISL_5441624
EPI_ISL_3570936
EPI_ISL_583501
EPI_ISL_2180240
EPI_ISL_10435954
EPI_ISL_4716918
EPI_ISL_1623094
EPI_ISL_5428433
EPI_ISL_6175341
EPI_ISL_692361
EPI_ISL_3505841
EPI_ISL_2673656
EPI_ISL_3690002
EPI_ISL_512895
EPI_ISL_8251742
EPI_ISL_2800931
EPI_ISL_2081223
EPI_ISL_437704
EPI_ISL_1500965
EPI_ISL_1585505
EPI_ISL_2312834
EPI_ISL_648795
EPI_ISL_5054046
EPI_ISL_6316660
EPI_ISL_2106241
EPI_ISL_1416946
EPI_ISL_688932
EPI_ISL_4031599
EPI_ISL_5103733
EPI_ISL_1707571
EPI_ISL_3231104
EPI_ISL_2887668
EPI_ISL_11297803
EPI_ISL_7327463
EPI_ISL_1625973
EPI_ISL_4251923
EPI_ISL_693677
EPI_ISL_4740469
EPI_ISL_776766
EPI_ISL_6814883
EPI_ISL_8106923
EPI_ISL_685559
EPI_ISL_4412102
EPI_ISL_2774026
EPI_ISL_2566167
EPI_ISL_2279630
EPI_ISL_6174444
EPI_ISL_3690265
EPI_ISL_4918106
EPI_ISL_812744
EPI_ISL_1478763
EPI_ISL_2801916
EPI_ISL_3757392
EPI_ISL_2231220
EPI_ISL_1262875
EPI_ISL_3232541
EPI_ISL_2293581
EPI_ISL_1700587
EPI_ISL_3801450
EPI_ISL_6699429
EPI_ISL_684164
EPI_ISL_5846279
EPI_ISL_4562757
EPI_ISL_2490552
EPI_ISL_2942462
EPI_ISL_811161
EPI_ISL_2779076
EPI_ISL_1262817
EPI_ISL_2017776
EPI_ISL_812750
EPI_ISL_4503400
EPI_ISL_7367133
EPI_ISL_1284176
EPI_ISL_1288511
EPI_ISL_1340854
EPI_ISL_2491653
EPI_ISL_2100952
EPI_ISL_1558610
EPI_ISL_2545763
EPI_ISL_3031511
EPI_ISL_1110406
EPI_ISL_2143624
EPI_ISL_5543562
EPI_ISL_3265418
EPI_ISL_684283
EPI_ISL_4742156
EPI_ISL_2341406
EPI_ISL_5196344
EPI_ISL_2757780
EPI_ISL_7329007
EPI_ISL_6566952
EPI_ISL_443314
EPI_ISL_3542868
EPI_ISL_2193266
EPI_ISL_8172987
EPI_ISL_1621534
EPI_ISL_3506097
EPI_ISL_3931755
EPI_ISL_1509814
EPI_ISL_1233593
EPI_ISL_5587684
EPI_ISL_6775709
EPI_ISL_1623781
EPI_ISL_4731393
EPI_ISL_5540274
EPI_ISL_1013291
EPI_ISL_7378176
EPI_ISL_1785152
EPI_ISL_5715487
EPI_ISL_2422826
EPI_ISL_6075302
EPI_ISL_3246049
EPI_ISL_593912
EPI_ISL_8588714
EPI_ISL_1700607
EPI_ISL_5071197
EPI_ISL_1262828
EPI_ISL_1262757
EPI_ISL_1219963
EPI_ISL_6774832
EPI_ISL_1585659
EPI_ISL_6259363
EPI_ISL_1166147
EPI_ISL_2859054
EPI_ISL_3460243
EPI_ISL_2364576
EPI_ISL_1416607
EPI_ISL_2691114
EPI_ISL_2096016
EPI_ISL_2374250
EPI_ISL_1827537
EPI_ISL_2612605
EPI_ISL_1804970
EPI_ISL_1360300
EPI_ISL_2835509
EPI_ISL_4004961
EPI_ISL_6602672
EPI_ISL_692464
EPI_ISL_2155689
EPI_ISL_3691683
EPI_ISL_3347912
EPI_ISL_7219406
EPI_ISL_11036404
EPI_ISL_4879022
EPI_ISL_5734709
EPI_ISL_2860794
EPI_ISL_5331435
EPI_ISL_10944274
EPI_ISL_4715978
EPI_ISL_2567597
EPI_ISL_7729211
EPI_ISL_5797242
EPI_ISL_3188978
EPI_ISL_4717036
EPI_ISL_3505872
EPI_ISL_965924
EPI_ISL_2562092
EPI_ISL_7328897
EPI_ISL_476853
EPI_ISL_6102332
EPI_ISL_687250
EPI_ISL_700047
EPI_ISL_3460218
EPI_ISL_2382512
EPI_ISL_3321287
EPI_ISL_6227467
EPI_ISL_8311751
EPI_ISL_2001481
EPI_ISL_1406292
EPI_ISL_6207823
EPI_ISL_2083085
EPI_ISL_2312697
EPI_ISL_6691953
EPI_ISL_5850984
EPI_ISL_7151183
EPI_ISL_2835059
EPI_ISL_2485202
EPI_ISL_1055383
EPI_ISL_3716421
EPI_ISL_4748021
EPI_ISL_5750655
EPI_ISL_1501207
EPI_ISL_11036737
EPI_ISL_4255543
EPI_ISL_1301663
EPI_ISL_2616467
EPI_ISL_883405
EPI_ISL_4778446
EPI_ISL_685589
EPI_ISL_1035932
EPI_ISL_5548939
EPI_ISL_1001393
EPI_ISL_909661
EPI_ISL_5241132
EPI_ISL_4171365
EPI_ISL_7368949
EPI_ISL_1669747
EPI_ISL_3557135
EPI_ISL_1201539
EPI_ISL_2293472
EPI_ISL_4551990
EPI_ISL_2188973
EPI_ISL_1360036
EPI_ISL_883964
EPI_ISL_2531885
EPI_ISL_9373931
EPI_ISL_6843394
EPI_ISL_4536619
EPI_ISL_1824698
EPI_ISL_5604160
EPI_ISL_690492
EPI_ISL_6031277
EPI_ISL_687970
EPI_ISL_3010183
EPI_ISL_3261550
EPI_ISL_5062000
EPI_ISL_3920163
EPI_ISL_1647080
EPI_ISL_1582671
EPI_ISL_4918773
EPI_ISL_1686124
EPI_ISL_792104
EPI_ISL_2188990
EPI_ISL_2095848
EPI_ISL_6814902
EPI_ISL_6174238
EPI_ISL_4741001
EPI_ISL_691399
EPI_ISL_1018225
EPI_ISL_1391083
EPI_ISL_2231426
EPI_ISL_2774105
EPI_ISL_6424693
EPI_ISL_7151024
EPI_ISL_3532668
EPI_ISL_11330896
EPI_ISL_3665884
EPI_ISL_444458
EPI_ISL_7935547
EPI_ISL_691114
EPI_ISL_5540627
EPI_ISL_1547805
EPI_ISL_1233592
EPI_ISL_5643185
EPI_ISL_5589666
EPI_ISL_4199419
EPI_ISL_4183691
EPI_ISL_2835557
EPI_ISL_437475
EPI_ISL_5945781
EPI_ISL_6775334
EPI_ISL_515659
EPI_ISL_2756452
EPI_ISL_3989029
EPI_ISL_9429708
EPI_ISL_2877414
EPI_ISL_8630391
EPI_ISL_5428117
EPI_ISL_4600880
EPI_ISL_9361667
EPI_ISL_3410318
EPI_ISL_7716915
EPI_ISL_2340980
EPI_ISL_1180788
EPI_ISL_6566788
EPI_ISL_7468530
EPI_ISL_602812
EPI_ISL_2272831
EPI_ISL_1909880
EPI_ISL_7326573
EPI_ISL_2691048
EPI_ISL_5055413
EPI_ISL_7328822
EPI_ISL_2535443
EPI_ISL_6957668
EPI_ISL_3347799
EPI_ISL_6174314
EPI_ISL_3999989
EPI_ISL_10989160
EPI_ISL_2484276
EPI_ISL_735289
EPI_ISL_3268406
EPI_ISL_2693919
EPI_ISL_5265131
EPI_ISL_1857012
EPI_ISL_684215
EPI_ISL_1669929
EPI_ISL_1391253
EPI_ISL_691436
EPI_ISL_688003
EPI_ISL_872199
EPI_ISL_3425682
EPI_ISL_3545777
EPI_ISL_3401868
EPI_ISL_1351875
EPI_ISL_4879133
EPI_ISL_5114282
EPI_ISL_1081178
EPI_ISL_4103970
EPI_ISL_524760
EPI_ISL_7139353
EPI_ISL_1366656
EPI_ISL_2427044
EPI_ISL_3556946
EPI_ISL_6699299
EPI_ISL_6031136
EPI_ISL_1585600
EPI_ISL_4741307
EPI_ISL_4006320
EPI_ISL_2531908
EPI_ISL_2626030
EPI_ISL_4254678
EPI_ISL_2081207
EPI_ISL_1789010
EPI_ISL_4731242
EPI_ISL_8257956
EPI_ISL_6471288
EPI_ISL_6886733
EPI_ISL_451664
EPI_ISL_6471483
EPI_ISL_7326168
EPI_ISL_5547692
EPI_ISL_1110404
EPI_ISL_2835448
EPI_ISL_2942664
EPI_ISL_5021446
EPI_ISL_4545801
EPI_ISL_6316297
EPI_ISL_2546912
EPI_ISL_2942337
EPI_ISL_1018191
EPI_ISL_6116632
EPI_ISL_2982128
EPI_ISL_1662140
EPI_ISL_1786180
EPI_ISL_635017
EPI_ISL_3543972
EPI_ISL_2931699
EPI_ISL_4171226
EPI_ISL_2188220
EPI_ISL_6332770
EPI_ISL_2877297
EPI_ISL_1790124
EPI_ISL_6315627
EPI_ISL_2982140
EPI_ISL_529750
EPI_ISL_825055
EPI_ISL_3031749
EPI_ISL_5560426
EPI_ISL_4035718
EPI_ISL_4211240
EPI_ISL_4199189
EPI_ISL_3543908
EPI_ISL_3793130
EPI_ISL_4417606
EPI_ISL_2625624
EPI_ISL_3261541
EPI_ISL_3010357
EPI_ISL_3914991
EPI_ISL_3100033
EPI_ISL_3375453
EPI_ISL_5921066
EPI_ISL_4713496
EPI_ISL_2967869
EPI_ISL_2663341
EPI_ISL_3410699
EPI_ISL_6901468
EPI_ISL_3758057
EPI_ISL_2545904
EPI_ISL_7139786
EPI_ISL_824638
EPI_ISL_3691744
EPI_ISL_6967449
EPI_ISL_3999760
EPI_ISL_4171536
EPI_ISL_5428084
EPI_ISL_6810123
EPI_ISL_1914581
EPI_ISL_5588258
EPI_ISL_2101316
EPI_ISL_691283
EPI_ISL_2427401
EPI_ISL_7326795
EPI_ISL_3214859
EPI_ISL_6092005
EPI_ISL_4391655
EPI_ISL_2401938
EPI_ISL_1494672
EPI_ISL_6103709
EPI_ISL_1435808
EPI_ISL_2814168
EPI_ISL_2490541
EPI_ISL_6097789
EPI_ISL_2189259
EPI_ISL_6699207
EPI_ISL_5460585
EPI_ISL_5881736
EPI_ISL_7327126
EPI_ISL_3532572
EPI_ISL_4545836
EPI_ISL_4172304
EPI_ISL_995356
EPI_ISL_1625985
EPI_ISL_686474
EPI_ISL_4411583
EPI_ISL_3460064
EPI_ISL_876794
EPI_ISL_4503417
EPI_ISL_3040140
EPI_ISL_7326350
EPI_ISL_1669939
EPI_ISL_5194602
EPI_ISL_3801630
EPI_ISL_4541414
EPI_ISL_4585251
EPI_ISL_3048751
EPI_ISL_2107171
EPI_ISL_3548407
EPI_ISL_2779290
EPI_ISL_2545977
EPI_ISL_1516996
EPI_ISL_7853304
EPI_ISL_3261632
EPI_ISL_7368765
EPI_ISL_2340911
EPI_ISL_7328969
EPI_ISL_4171356
EPI_ISL_7121538
EPI_ISL_2646208
EPI_ISL_1013277
EPI_ISL_6194609
EPI_ISL_4708083
EPI_ISL_872026
EPI_ISL_4236954
EPI_ISL_631698
EPI_ISL_824576
EPI_ISL_1960481
EPI_ISL_2920750
EPI_ISL_1524149
EPI_ISL_5365918
EPI_ISL_4032165
EPI_ISL_6810049
EPI_ISL_480061
EPI_ISL_7970536
EPI_ISL_4171769
EPI_ISL_5890269
EPI_ISL_2952510
EPI_ISL_1583034
EPI_ISL_1417125
EPI_ISL_7138634
EPI_ISL_5845572
EPI_ISL_437464
EPI_ISL_3031532
EPI_ISL_2323010
EPI_ISL_5717561
EPI_ISL_1233440
EPI_ISL_1138411
EPI_ISL_1785240
EPI_ISL_1029968
EPI_ISL_6158222
EPI_ISL_5887046
EPI_ISL_7570293
EPI_ISL_1381047
EPI_ISL_9429838
EPI_ISL_4412198
EPI_ISL_5738705
EPI_ISL_3691421
EPI_ISL_3087633
EPI_ISL_1501190
EPI_ISL_1288223
EPI_ISL_1656087
EPI_ISL_961726
EPI_ISL_5551425
EPI_ISL_3741967
EPI_ISL_6115870
EPI_ISL_3039719
EPI_ISL_2155771
EPI_ISL_8630279
EPI_ISL_2399672
EPI_ISL_6886727
EPI_ISL_4006570
EPI_ISL_479489
EPI_ISL_3948501
EPI_ISL_1913255
EPI_ISL_6136012
EPI_ISL_3261043
EPI_ISL_5106646
EPI_ISL_1627462
EPI_ISL_941985
EPI_ISL_6827331
EPI_ISL_2230776
EPI_ISL_7327696
EPI_ISL_2324176
EPI_ISL_2399662
EPI_ISL_4917698
EPI_ISL_1284017
EPI_ISL_2029947
EPI_ISL_5555535
EPI_ISL_2156493
EPI_ISL_3154970
EPI_ISL_4273590
EPI_ISL_2502690
EPI_ISL_1018192
EPI_ISL_6115768
EPI_ISL_2713150
EPI_ISL_3983529
EPI_ISL_5541545
EPI_ISL_9437433
EPI_ISL_2629040
EPI_ISL_5104594
EPI_ISL_4206924
EPI_ISL_2158228
EPI_ISL_686668
EPI_ISL_1823423
EPI_ISL_5536455
EPI_ISL_4886526
EPI_ISL_3089264
EPI_ISL_5888562
EPI_ISL_1910010
EPI_ISL_6469911
EPI_ISL_2603132
EPI_ISL_2334499
EPI_ISL_2462934
EPI_ISL_3023859
EPI_ISL_5888645
EPI_ISL_1627432
EPI_ISL_689135
EPI_ISL_5145031
EPI_ISL_6174580
EPI_ISL_5262695
EPI_ISL_1036384
EPI_ISL_5064608
EPI_ISL_5858827
EPI_ISL_2601422
EPI_ISL_5194137
EPI_ISL_5598277
EPI_ISL_2231526
EPI_ISL_690276
EPI_ISL_2155672
EPI_ISL_6227264
EPI_ISL_3154949
EPI_ISL_5864285
EPI_ISL_4236784
EPI_ISL_3796702
EPI_ISL_687462
EPI_ISL_690984
EPI_ISL_4172472
EPI_ISL_4412117
EPI_ISL_6031144
EPI_ISL_7970631
EPI_ISL_2779497
EPI_ISL_6194310
EPI_ISL_5703241
EPI_ISL_577635
EPI_ISL_6103130
EPI_ISL_3792556
EPI_ISL_833259
EPI_ISL_6436541
EPI_ISL_7380252
EPI_ISL_2614526
EPI_ISL_5113970
EPI_ISL_3826152
EPI_ISL_7138757
EPI_ISL_4917837
EPI_ISL_2545894
EPI_ISL_689252
EPI_ISL_648114
EPI_ISL_2155554
EPI_ISL_3375443
EPI_ISL_6530530
EPI_ISL_5741460
EPI_ISL_6698468
EPI_ISL_4298734
EPI_ISL_1853383
EPI_ISL_1821117
EPI_ISL_6103770
EPI_ISL_1279305
EPI_ISL_1265143
EPI_ISL_2193253
EPI_ISL_4273583
EPI_ISL_4171723
EPI_ISL_3842042
EPI_ISL_689387
EPI_ISL_690272
EPI_ISL_5687825
EPI_ISL_2690171
EPI_ISL_6315711
EPI_ISL_2131505
EPI_ISL_6174492
EPI_ISL_583494
EPI_ISL_603168
EPI_ISL_538465
EPI_ISL_1686145
EPI_ISL_690388
EPI_ISL_2427052
EPI_ISL_4274521
EPI_ISL_2942759
EPI_ISL_443279
EPI_ISL_11230042
EPI_ISL_3076803
EPI_ISL_524742
EPI_ISL_4194370
EPI_ISL_1110973
EPI_ISL_5324057
EPI_ISL_7218050
EPI_ISL_685142
EPI_ISL_3690208
EPI_ISL_5267643
EPI_ISL_4006515
EPI_ISL_6031857
EPI_ISL_2532399
EPI_ISL_4106572
EPI_ISL_6227351
EPI_ISL_687224
EPI_ISL_5267015
EPI_ISL_5598711
EPI_ISL_7457463
EPI_ISL_1917530
EPI_ISL_1391348
EPI_ISL_1416894
EPI_ISL_4550000
EPI_ISL_1622373
EPI_ISL_2835844
EPI_ISL_848199
EPI_ISL_1821113
EPI_ISL_7326740
EPI_ISL_11036490
EPI_ISL_5552106
EPI_ISL_5587831
EPI_ISL_5542704
EPI_ISL_1501015
EPI_ISL_4603011
EPI_ISL_3639075
EPI_ISL_7570313
EPI_ISL_1117846
EPI_ISL_8405427
EPI_ISL_2828415
EPI_ISL_6424896
EPI_ISL_3696152
EPI_ISL_1993965
EPI_ISL_2967114
EPI_ISL_1401221
EPI_ISL_5592958
EPI_ISL_2942571
EPI_ISL_6840802
EPI_ISL_3230964
EPI_ISL_468829
EPI_ISL_2533811
EPI_ISL_2614567
EPI_ISL_2319623
EPI_ISL_1240074
EPI_ISL_4741532
EPI_ISL_4714691
EPI_ISL_3155567
EPI_ISL_1013342
EPI_ISL_7710025
EPI_ISL_5241353
EPI_ISL_872234
EPI_ISL_3690351
EPI_ISL_7711694
EPI_ISL_3404972
EPI_ISL_691715
EPI_ISL_447744
EPI_ISL_5194590
EPI_ISL_2942640
EPI_ISL_8065522
EPI_ISL_2081931
EPI_ISL_735271
EPI_ISL_1465579
EPI_ISL_5544352
EPI_ISL_5686864
EPI_ISL_4601220
EPI_ISL_4550026
EPI_ISL_5570913
EPI_ISL_6102402
EPI_ISL_5054059
EPI_ISL_6565289
EPI_ISL_7716903
EPI_ISL_5142694
EPI_ISL_6774828
EPI_ISL_1622361
EPI_ISL_6775375
EPI_ISL_7307166
EPI_ISL_6775710
EPI_ISL_1302058
EPI_ISL_3923906
EPI_ISL_1112266
EPI_ISL_5199373
EPI_ISL_6101615
EPI_ISL_6207863
EPI_ISL_6016597
EPI_ISL_2483821
EPI_ISL_1060479
EPI_ISL_2627738
EPI_ISL_891211
EPI_ISL_8801867
EPI_ISL_2686076
EPI_ISL_1547402
EPI_ISL_1360050
EPI_ISL_5054042
EPI_ISL_1301709
EPI_ISL_11229295
EPI_ISL_1121316
EPI_ISL_686771
EPI_ISL_2774110
EPI_ISL_685509
EPI_ISL_1319263
EPI_ISL_699932
EPI_ISL_2801918
EPI_ISL_5323573
EPI_ISL_3304541
EPI_ISL_5891040
EPI_ISL_689193
EPI_ISL_1289435
EPI_ISL_1470214
EPI_ISL_883302
EPI_ISL_6471924
EPI_ISL_1731850
EPI_ISL_692091
EPI_ISL_2379650
EPI_ISL_689717
EPI_ISL_468832
EPI_ISL_5241273
EPI_ISL_3133128
EPI_ISL_5143188
EPI_ISL_3506922
EPI_ISL_7327163
EPI_ISL_689144
EPI_ISL_6810122
EPI_ISL_9089697
EPI_ISL_2189197
EPI_ISL_1259049
EPI_ISL_2778997
EPI_ISL_4712835
EPI_ISL_486819
EPI_ISL_2790285
EPI_ISL_498154
EPI_ISL_6775430
EPI_ISL_4171250
EPI_ISL_8316538
EPI_ISL_1909810
EPI_ISL_1960552
EPI_ISL_2364596
EPI_ISL_1791479
EPI_ISL_3999624
EPI_ISL_6115883
EPI_ISL_2097157
EPI_ISL_5589496
EPI_ISL_1288515
EPI_ISL_954039
EPI_ISL_1416522
EPI_ISL_5945730
EPI_ISL_5644572
EPI_ISL_1707618
EPI_ISL_954031
EPI_ISL_7137468
EPI_ISL_1298485
EPI_ISL_5114296
EPI_ISL_5921177
EPI_ISL_2779430
EPI_ISL_1463537
EPI_ISL_6096973
EPI_ISL_6116563
EPI_ISL_2559393
EPI_ISL_2779130
EPI_ISL_2658281
EPI_ISL_684451
EPI_ISL_4255510
EPI_ISL_451385
EPI_ISL_5317656
EPI_ISL_4171408
EPI_ISL_686262
EPI_ISL_2987608
EPI_ISL_7151112
EPI_ISL_3749778
EPI_ISL_3031617
EPI_ISL_2191533
EPI_ISL_11468160
EPI_ISL_1176332
EPI_ISL_610237
EPI_ISL_3543722
EPI_ISL_684649
EPI_ISL_9160013
EPI_ISL_9361274
EPI_ISL_6207183
EPI_ISL_4603006
EPI_ISL_2625623
EPI_ISL_1558801
EPI_ISL_6016899
EPI_ISL_8173266
EPI_ISL_468820
EPI_ISL_4171879
EPI_ISL_2402129
EPI_ISL_4629621
EPI_ISL_3031664
EPI_ISL_11229657
EPI_ISL_4920282
EPI_ISL_4299323
EPI_ISL_1509862
EPI_ISL_2535810
EPI_ISL_7366923
EPI_ISL_2402108
EPI_ISL_437756
EPI_ISL_5717284
EPI_ISL_3031479
EPI_ISL_7970810
EPI_ISL_4806557
EPI_ISL_4255352
EPI_ISL_3316164
EPI_ISL_1804973
EPI_ISL_6773998
EPI_ISL_528926
EPI_ISL_688088
EPI_ISL_1588210
EPI_ISL_7711789
EPI_ISL_2091125
EPI_ISL_4741026
EPI_ISL_1621574
EPI_ISL_6424738
EPI_ISL_2156679
EPI_ISL_2932618
EPI_ISL_6471222
EPI_ISL_3375598
EPI_ISL_3298319
EPI_ISL_1041958
EPI_ISL_913027
EPI_ISL_1853390
EPI_ISL_10149618
EPI_ISL_7717022
EPI_ISL_1111173
EPI_ISL_513021
EPI_ISL_5892415
EPI_ISL_3219623
EPI_ISL_1790082
EPI_ISL_3460055
EPI_ISL_3233060
EPI_ISL_542263
EPI_ISL_6691812
EPI_ISL_3768902
EPI_ISL_5918207
EPI_ISL_1520132
EPI_ISL_2492429
EPI_ISL_1517443
EPI_ISL_3756955
EPI_ISL_5850932
EPI_ISL_5640150
EPI_ISL_2171148
EPI_ISL_2188185
EPI_ISL_5590529
EPI_ISL_1585421
EPI_ISL_4171417
EPI_ISL_684910
EPI_ISL_5544210
EPI_ISL_2942720
EPI_ISL_5441381
EPI_ISL_6854929
EPI_ISL_7327561
EPI_ISL_5248495
EPI_ISL_692223
EPI_ISL_3935079
EPI_ISL_3905111
EPI_ISL_4255519
EPI_ISL_678389
EPI_ISL_685707
EPI_ISL_871984
EPI_ISL_1786230
EPI_ISL_8065614
EPI_ISL_5566036
EPI_ISL_684234
EPI_ISL_1340804
EPI_ISL_3506796
EPI_ISL_1060412
EPI_ISL_1731067
EPI_ISL_2029739
EPI_ISL_3316308
EPI_ISL_2490524
EPI_ISL_7369623
EPI_ISL_1489733
EPI_ISL_3231105
EPI_ISL_2788758
EPI_ISL_3019482
EPI_ISL_1732070
EPI_ISL_3846646
EPI_ISL_1213569
EPI_ISL_2464172
EPI_ISL_2846017
EPI_ISL_1360354
EPI_ISL_1465591
EPI_ISL_2189073
EPI_ISL_3355831
EPI_ISL_1608239
EPI_ISL_1302797
EPI_ISL_4273323
EPI_ISL_2535811
EPI_ISL_513214
EPI_ISL_9361635
EPI_ISL_1760229
EPI_ISL_5569404
EPI_ISL_2422982
EPI_ISL_1007659
EPI_ISL_688684
EPI_ISL_1621685
EPI_ISL_7307214
EPI_ISL_4171645
EPI_ISL_3386847
EPI_ISL_6259312
EPI_ISL_9812325
EPI_ISL_2466294
EPI_ISL_6698467
EPI_ISL_4878782
EPI_ISL_2681129
EPI_ISL_5544779
EPI_ISL_6775397
EPI_ISL_4411860
EPI_ISL_1111402
EPI_ISL_4032185
EPI_ISL_6571017
EPI_ISL_2967186
EPI_ISL_5556980
EPI_ISL_5032297
EPI_ISL_3542972
EPI_ISL_6261802
EPI_ISL_7139695
EPI_ISL_1001329
EPI_ISL_2029818
EPI_ISL_700077
EPI_ISL_6963681
EPI_ISL_2790003
EPI_ISL_1180706
EPI_ISL_5945988
EPI_ISL_6575115
EPI_ISL_452492
EPI_ISL_5598221
EPI_ISL_5687048
EPI_ISL_4213126
EPI_ISL_5640153
EPI_ISL_1321738
EPI_ISL_6289962
EPI_ISL_2614657
EPI_ISL_3031793
EPI_ISL_1196299
EPI_ISL_3023959
EPI_ISL_3999725
EPI_ISL_692538
EPI_ISL_5428432
EPI_ISL_3245854
EPI_ISL_3768908
EPI_ISL_5985337
EPI_ISL_1401137
EPI_ISL_5736612
EPI_ISL_6475155
EPI_ISL_2616244
EPI_ISL_2924059
EPI_ISL_3031370
EPI_ISL_961735
EPI_ISL_2188881
EPI_ISL_5460676
EPI_ISL_862837
EPI_ISL_5241042
EPI_ISL_1351805
EPI_ISL_1797566
EPI_ISL_3153335
EPI_ISL_2464030
EPI_ISL_6250459
EPI_ISL_9159822
EPI_ISL_686631
EPI_ISL_6810056
EPI_ISL_6641154
EPI_ISL_1520131
EPI_ISL_6425542
EPI_ISL_2532340
EPI_ISL_3543964
EPI_ISL_2180235
EPI_ISL_602772
EPI_ISL_3980663
EPI_ISL_687636
EPI_ISL_2179333
EPI_ISL_2143445
EPI_ISL_6471511
EPI_ISL_3019475
EPI_ISL_956309
EPI_ISL_692205
EPI_ISL_4299655
EPI_ISL_6299228
EPI_ISL_1351629
EPI_ISL_692457
EPI_ISL_5543129
EPI_ISL_5750667
EPI_ISL_1502445
EPI_ISL_418229
EPI_ISL_7463319
EPI_ISL_1381368
EPI_ISL_6886602
EPI_ISL_6371269
EPI_ISL_6424895
EPI_ISL_3557046
EPI_ISL_1302146
EPI_ISL_6016829
EPI_ISL_3355649
EPI_ISL_2402795
EPI_ISL_3006772
EPI_ISL_2536307
EPI_ISL_7952081
EPI_ISL_2231503
EPI_ISL_1167015
EPI_ISL_1594405
EPI_ISL_7729029
EPI_ISL_3556979
EPI_ISL_2312682
EPI_ISL_586562
EPI_ISL_689732
EPI_ISL_6886819
EPI_ISL_6691562
EPI_ISL_2231472
EPI_ISL_2490574
EPI_ISL_5544577
EPI_ISL_5918283
EPI_ISL_5741220
EPI_ISL_1233526
EPI_ISL_2131442
EPI_ISL_3251243
EPI_ISL_2231176
EPI_ISL_1841213
EPI_ISL_3356266
EPI_ISL_5552926
EPI_ISL_6092978
EPI_ISL_1993992
EPI_ISL_2671775
EPI_ISL_1302117
EPI_ISL_4632897
EPI_ISL_688611
EPI_ISL_5194629
EPI_ISL_3506923
EPI_ISL_1499503
EPI_ISL_5202755
EPI_ISL_738124
EPI_ISL_4549055
EPI_ISL_5687880
EPI_ISL_8401627
EPI_ISL_3241787
EPI_ISL_1788824
EPI_ISL_6031312
EPI_ISL_5866805
EPI_ISL_1336739
EPI_ISL_2308643
EPI_ISL_4628749
EPI_ISL_3089079
EPI_ISL_2231348
EPI_ISL_684819
EPI_ISL_3375518
EPI_ISL_889358
EPI_ISL_4714517
EPI_ISL_583449
EPI_ISL_5434047
EPI_ISL_2156698
EPI_ISL_4917915
EPI_ISL_1527018
EPI_ISL_542194
EPI_ISL_5200509
EPI_ISL_7015716
EPI_ISL_2097041
EPI_ISL_3911454
EPI_ISL_4600681
EPI_ISL_4917655
EPI_ISL_4171869
EPI_ISL_2612631
EPI_ISL_6315845
EPI_ISL_4585272
EPI_ISL_2652198
EPI_ISL_6102373
EPI_ISL_6102193
EPI_ISL_2432945
EPI_ISL_3133066
EPI_ISL_2340951
EPI_ISL_5851030
EPI_ISL_5498214
EPI_ISL_2285138
EPI_ISL_2097142
EPI_ISL_5682681
EPI_ISL_979966
EPI_ISL_766041
EPI_ISL_2188696
EPI_ISL_4918520
EPI_ISL_4006339
EPI_ISL_523955
EPI_ISL_7711637
EPI_ISL_1821525
EPI_ISL_4493394
EPI_ISL_11229938
EPI_ISL_3981413
EPI_ISL_6227252
EPI_ISL_9373886
EPI_ISL_1340814
EPI_ISL_2713252
EPI_ISL_4255479
EPI_ISL_1465481
EPI_ISL_6104298
EPI_ISL_6101548
EPI_ISL_1117826
EPI_ISL_979963
EPI_ISL_5552237
EPI_ISL_1972291
EPI_ISL_5196308
EPI_ISL_5589677
EPI_ISL_1287764
EPI_ISL_9159615
EPI_ISL_2343007
EPI_ISL_7151036
EPI_ISL_5429413
EPI_ISL_2674658
EPI_ISL_2657523
EPI_ISL_1821506
EPI_ISL_2178508
EPI_ISL_685819
EPI_ISL_1336817
EPI_ISL_6227443
EPI_ISL_2566919
EPI_ISL_4503823
EPI_ISL_6863421
EPI_ISL_5194285
EPI_ISL_5544508
EPI_ISL_5199338
EPI_ISL_8405662
EPI_ISL_7613850
EPI_ISL_832190
EPI_ISL_4990593
EPI_ISL_3355728
EPI_ISL_7329242
EPI_ISL_3804407
EPI_ISL_5855142
EPI_ISL_1502202
EPI_ISL_1389199
EPI_ISL_2340915
EPI_ISL_1381246
EPI_ISL_729797
EPI_ISL_3904925
EPI_ISL_1406539
EPI_ISL_1821504
EPI_ISL_5194424
EPI_ISL_6840926
EPI_ISL_735265
EPI_ISL_5590510
EPI_ISL_6945230
EPI_ISL_5936695
EPI_ISL_7711808
EPI_ISL_1654948
EPI_ISL_1647083
EPI_ISL_684696
EPI_ISL_2492386
EPI_ISL_513028
EPI_ISL_687520
EPI_ISL_1231661
EPI_ISL_1911727
EPI_ISL_5945891
EPI_ISL_1585482
EPI_ISL_3920621
EPI_ISL_5926645
EPI_ISL_1181386
EPI_ISL_5540571
EPI_ISL_690941
EPI_ISL_480107
EPI_ISL_2691132
EPI_ISL_5241123
EPI_ISL_1334383
EPI_ISL_3398866
EPI_ISL_2029878
EPI_ISL_7150938
EPI_ISL_1810884
EPI_ISL_3542776
EPI_ISL_687866
EPI_ISL_4461529
EPI_ISL_689816
EPI_ISL_1621576
EPI_ISL_4032113
EPI_ISL_5570456
EPI_ISL_4888108
EPI_ISL_7404533
EPI_ISL_1647108
EPI_ISL_2835014
EPI_ISL_11018492
EPI_ISL_4881909
EPI_ISL_3825414
EPI_ISL_1593830
EPI_ISL_2293524
EPI_ISL_7380502
EPI_ISL_1391236
EPI_ISL_430089
EPI_ISL_7547554
EPI_ISL_2155866
EPI_ISL_7151007
EPI_ISL_7740625
EPI_ISL_542310
EPI_ISL_5409924
EPI_ISL_3798459
EPI_ISL_685834
EPI_ISL_4549975
EPI_ISL_2443218
EPI_ISL_1656051
EPI_ISL_5945455
EPI_ISL_9089674
EPI_ISL_7781240
EPI_ISL_6570986
EPI_ISL_1001354
EPI_ISL_688092
EPI_ISL_4711104
EPI_ISL_4442786
EPI_ISL_2096035
EPI_ISL_2495467
EPI_ISL_2544907
EPI_ISL_4712753
EPI_ISL_4030159
EPI_ISL_6582784
EPI_ISL_1669978
EPI_ISL_1262955
EPI_ISL_9159971
EPI_ISL_4504014
EPI_ISL_4411215
EPI_ISL_4461422
EPI_ISL_3275386
EPI_ISL_5544351
EPI_ISL_1199636
EPI_ISL_3033519
EPI_ISL_2608439
EPI_ISL_10149565
EPI_ISL_2081990
EPI_ISL_6938080
EPI_ISL_479904
EPI_ISL_1752618
EPI_ISL_6116951
EPI_ISL_2919267
EPI_ISL_6775811
EPI_ISL_6711660
EPI_ISL_648701
EPI_ISL_6158609
EPI_ISL_1960617
EPI_ISL_6567944
EPI_ISL_3690187
EPI_ISL_2284883
EPI_ISL_941141
EPI_ISL_7368770
EPI_ISL_5915002
EPI_ISL_686450
EPI_ISL_2549198
EPI_ISL_4461375
EPI_ISL_7326745
EPI_ISL_2629090
EPI_ISL_3033472
EPI_ISL_513044
EPI_ISL_524468
EPI_ISL_1855900
EPI_ISL_9159897
EPI_ISL_7494409
EPI_ISL_1279401
EPI_ISL_2103401
EPI_ISL_2101196
EPI_ISL_4199325
EPI_ISL_1081151
EPI_ISL_7327147
EPI_ISL_4541238
EPI_ISL_5570751
EPI_ISL_8251758
EPI_ISL_2545717
EPI_ISL_2532373
EPI_ISL_1117696
EPI_ISL_6690216
EPI_ISL_5881056
EPI_ISL_2894807
EPI_ISL_4466692
EPI_ISL_4711043
EPI_ISL_4260398
EPI_ISL_754143
EPI_ISL_1111020
EPI_ISL_5717949
EPI_ISL_941093
EPI_ISL_5417585
EPI_ISL_5568550
EPI_ISL_6840768
EPI_ISL_5107521
EPI_ISL_1910205
EPI_ISL_4296421
EPI_ISL_1577369
EPI_ISL_685450
EPI_ISL_7015767
EPI_ISL_5741867
EPI_ISL_3717571
EPI_ISL_6698373
EPI_ISL_6227084
EPI_ISL_1504078
EPI_ISL_4172425
EPI_ISL_5524337
EPI_ISL_4740419
EPI_ISL_2942398
EPI_ISL_2544893
EPI_ISL_1621496
EPI_ISL_2029986
EPI_ISL_1500959
EPI_ISL_3151727
EPI_ISL_1821550
EPI_ISL_5428150
EPI_ISL_2155988
EPI_ISL_1791564
EPI_ISL_3305908
EPI_ISL_2614619
EPI_ISL_3757198
EPI_ISL_6699248
EPI_ISL_4731295
EPI_ISL_8164205
EPI_ISL_1406561
EPI_ISL_1629210
EPI_ISL_5854743
EPI_ISL_6031210
EPI_ISL_3307484
EPI_ISL_4461445
EPI_ISL_3737224
EPI_ISL_6075508
EPI_ISL_660620
EPI_ISL_806733
EPI_ISL_8163928
EPI_ISL_1501095
EPI_ISL_2877489
EPI_ISL_7326797
EPI_ISL_6444284
EPI_ISL_1404377
EPI_ISL_3155584
EPI_ISL_9159790
EPI_ISL_2800937
EPI_ISL_1936124
EPI_ISL_10994510
EPI_ISL_6711145
EPI_ISL_2226324
EPI_ISL_2820739
EPI_ISL_1171675
EPI_ISL_4969091
EPI_ISL_9429710
EPI_ISL_692098
EPI_ISL_693231
EPI_ISL_3769069
EPI_ISL_5441710
EPI_ISL_3453862
EPI_ISL_2960339
EPI_ISL_2105411
EPI_ISL_516949
EPI_ISL_2646297
EPI_ISL_684435
EPI_ISL_10146016
EPI_ISL_5597574
EPI_ISL_11380687
EPI_ISL_5845696
EPI_ISL_1302080
EPI_ISL_3265620
EPI_ISL_2966264
EPI_ISL_2495600
EPI_ISL_5590072
EPI_ISL_1821527
EPI_ISL_6032102
EPI_ISL_415159
EPI_ISL_2193263
EPI_ISL_1517082
EPI_ISL_1524858
EPI_ISL_2188988
EPI_ISL_5558903
EPI_ISL_1082254
EPI_ISL_8500691
EPI_ISL_2648065
EPI_ISL_3507061
EPI_ISL_2779252
EPI_ISL_4545717
EPI_ISL_1196304
EPI_ISL_4503173
EPI_ISL_3233054
EPI_ISL_6207616
EPI_ISL_5265942
EPI_ISL_2029853
EPI_ISL_3760163
EPI_ISL_5598556
EPI_ISL_602632
EPI_ISL_7139731
EPI_ISL_2464195
EPI_ISL_7463137
EPI_ISL_5890994
EPI_ISL_3804643
EPI_ISL_833444
EPI_ISL_2534314
EPI_ISL_1233451
EPI_ISL_4299529
EPI_ISL_1259066
EPI_ISL_1013274
EPI_ISL_4006249
EPI_ISL_1841138
EPI_ISL_6207608
EPI_ISL_2828682
EPI_ISL_1670000
EPI_ISL_8808490
EPI_ISL_3491061
EPI_ISL_1841139
EPI_ISL_4411556
EPI_ISL_5926663
EPI_ISL_1406632
EPI_ISL_2180262
EPI_ISL_6324779
EPI_ISL_5999422
EPI_ISL_7328912
EPI_ISL_7361634
EPI_ISL_686111
EPI_ISL_2600962
EPI_ISL_5778168
EPI_ISL_2483819
EPI_ISL_5194135
EPI_ISL_4545367
EPI_ISL_2559386
EPI_ISL_7326474
EPI_ISL_3217414
EPI_ISL_1818954
EPI_ISL_4461757
EPI_ISL_9159873
EPI_ISL_1013426
EPI_ISL_6692374
EPI_ISL_1416911
EPI_ISL_509338
EPI_ISL_2312939
EPI_ISL_935597
EPI_ISL_2485134
EPI_ISL_3046608
EPI_ISL_5934928
EPI_ISL_1166942
EPI_ISL_4878698
EPI_ISL_6115899
EPI_ISL_2443512
EPI_ISL_3347815
EPI_ISL_7780480
EPI_ISL_5441445
EPI_ISL_5334595
EPI_ISL_2942458
EPI_ISL_862622
EPI_ISL_9159992
EPI_ISL_1334380
EPI_ISL_1936145
EPI_ISL_3568819
EPI_ISL_2756390
EPI_ISL_3432340
EPI_ISL_509363
EPI_ISL_941999
EPI_ISL_687877
EPI_ISL_833251
EPI_ISL_2545830
EPI_ISL_3098754
EPI_ISL_2284875
EPI_ISL_5738224
EPI_ISL_889007
EPI_ISL_8065600
EPI_ISL_2887582
EPI_ISL_6115530
EPI_ISL_2547041
EPI_ISL_1910907
EPI_ISL_4955886
EPI_ISL_2490518
EPI_ISL_6182109
EPI_ISL_1116438
EPI_ISL_684246
EPI_ISL_4194533
EPI_ISL_2959000
EPI_ISL_1176306
EPI_ISL_6684801
EPI_ISL_2671571
EPI_ISL_982193
EPI_ISL_3938687
EPI_ISL_1336651
EPI_ISL_5855821
EPI_ISL_5740645
EPI_ISL_2231126
EPI_ISL_3138677
EPI_ISL_1608385
EPI_ISL_6633748
EPI_ISL_1491656
EPI_ISL_4171937
EPI_ISL_6271545
EPI_ISL_688331
EPI_ISL_3068073
EPI_ISL_3154335
EPI_ISL_5945545
EPI_ISL_4348302
EPI_ISL_1823504
EPI_ISL_4711663
EPI_ISL_3546592
EPI_ISL_685410
EPI_ISL_1916421
EPI_ISL_5741395
EPI_ISL_3427128
EPI_ISL_2692706
EPI_ISL_2691017
EPI_ISL_1910359
EPI_ISL_7044464
EPI_ISL_3690001
EPI_ISL_686781
EPI_ISL_3769046
EPI_ISL_5890416
EPI_ISL_1678477
EPI_ISL_3153362
EPI_ISL_1608263
EPI_ISL_1013440
EPI_ISL_11036755
EPI_ISL_2501270
EPI_ISL_4503895
EPI_ISL_5095339
EPI_ISL_1608484
EPI_ISL_2495931
EPI_ISL_6228884
EPI_ISL_5552737
EPI_ISL_6194046
EPI_ISL_6840391
EPI_ISL_5802956
EPI_ISL_4550096
EPI_ISL_5146898
EPI_ISL_1840953
EPI_ISL_690431
EPI_ISL_1919633
EPI_ISL_685249
EPI_ISL_1647114
EPI_ISL_4503457
EPI_ISL_496520
EPI_ISL_5936705
EPI_ISL_5030676
EPI_ISL_2651402
EPI_ISL_2492375
EPI_ISL_1008669
EPI_ISL_1392654
EPI_ISL_7015701
EPI_ISL_3905115
EPI_ISL_7747256
EPI_ISL_4990420
EPI_ISL_534345
EPI_ISL_5850797
EPI_ISL_5265171
EPI_ISL_2646227
EPI_ISL_4881900
EPI_ISL_2790685
EPI_ISL_2491650
EPI_ISL_5408124
EPI_ISL_6641388
EPI_ISL_5855817
EPI_ISL_513060
EPI_ISL_495026
EPI_ISL_2801733
EPI_ISL_8095531
EPI_ISL_2502637
EPI_ISL_6691698
EPI_ISL_4881876
EPI_ISL_687672
EPI_ISL_2312661
EPI_ISL_2003142
EPI_ISL_7463856
EPI_ISL_1212628
EPI_ISL_5917721
EPI_ISL_1372316
EPI_ISL_5687800
EPI_ISL_2788757
EPI_ISL_5144523
EPI_ISL_2308481
EPI_ISL_1662102
EPI_ISL_685154
EPI_ISL_692018
EPI_ISL_9159844
EPI_ISL_877329
EPI_ISL_3265434
EPI_ISL_1478787
EPI_ISL_684277
EPI_ISL_5540079
EPI_ISL_688188
EPI_ISL_4603076
EPI_ISL_5542365
EPI_ISL_4731498
EPI_ISL_4549160
EPI_ISL_1001420
EPI_ISL_685891
EPI_ISL_1508897
EPI_ISL_1754223
EPI_ISL_2226341
EPI_ISL_11036402
EPI_ISL_4550194
EPI_ISL_7054640
EPI_ISL_690261
EPI_ISL_4299708
EPI_ISL_4578028
EPI_ISL_4172321
EPI_ISL_5146279
EPI_ISL_2600795
EPI_ISL_5417139
EPI_ISL_2427136
EPI_ISL_5194975
EPI_ISL_3232236
EPI_ISL_7789280
EPI_ISL_3153414
EPI_ISL_3506013
EPI_ISL_6207982
EPI_ISL_1279448
EPI_ISL_1652056
EPI_ISL_2231164
EPI_ISL_2789818
EPI_ISL_685012
EPI_ISL_2535269
EPI_ISL_4298687
EPI_ISL_3347886
EPI_ISL_5568035
EPI_ISL_4260404
EPI_ISL_2466300
EPI_ISL_2017486
EPI_ISL_3153461
EPI_ISL_4778537
EPI_ISL_4550788
EPI_ISL_3804100
EPI_ISL_2942707
EPI_ISL_3801776
EPI_ISL_2348881
EPI_ISL_6125711
EPI_ISL_6315864
EPI_ISL_685633
EPI_ISL_5555135
EPI_ISL_700146
EPI_ISL_2485102
EPI_ISL_686659
EPI_ISL_7329165
EPI_ISL_548968
EPI_ISL_1416359
EPI_ISL_1853416
EPI_ISL_1251246
EPI_ISL_1483772
EPI_ISL_1532794
EPI_ISL_685163
EPI_ISL_872036
EPI_ISL_1628888
EPI_ISL_2001425
EPI_ISL_689453
EPI_ISL_3188988
EPI_ISL_3132499
EPI_ISL_5717504
EPI_ISL_4030229
EPI_ISL_1091781
EPI_ISL_5604378
EPI_ISL_424366
EPI_ISL_3033485
EPI_ISL_735329
EPI_ISL_3427154
EPI_ISL_4603129
EPI_ISL_2091349
EPI_ISL_5945665
EPI_ISL_2483815
EPI_ISL_6775395
EPI_ISL_684139
EPI_ISL_4199379
EPI_ISL_6607106
EPI_ISL_937255
EPI_ISL_2601492
EPI_ISL_941131
EPI_ISL_692095
EPI_ISL_2397307
EPI_ISL_1478832
EPI_ISL_4058861
EPI_ISL_4255310
EPI_ISL_9089884
EPI_ISL_2091275
EPI_ISL_1911894
EPI_ISL_4881891
EPI_ISL_2324183
EPI_ISL_4412302
EPI_ISL_4255381
EPI_ISL_4299570
EPI_ISL_5143082
EPI_ISL_6513048
EPI_ISL_2663118
EPI_ISL_4103948
EPI_ISL_1621541
EPI_ISL_2535491
EPI_ISL_5054010
EPI_ISL_3410639
EPI_ISL_5559422
EPI_ISL_7716858
EPI_ISL_4251954
EPI_ISL_7366967
EPI_ISL_6651212
EPI_ISL_677800
EPI_ISL_5590197
EPI_ISL_1805501
EPI_ISL_876741
EPI_ISL_3797327
EPI_ISL_1167151
EPI_ISL_2532345
EPI_ISL_4546628
EPI_ISL_8142097
EPI_ISL_11155496
EPI_ISL_692693
EPI_ISL_6271600
EPI_ISL_2341408
EPI_ISL_6886743
EPI_ISL_5686896
EPI_ISL_1036427
EPI_ISL_685320
EPI_ISL_5054017
EPI_ISL_3532718
EPI_ISL_2887638
EPI_ISL_7139893
EPI_ISL_3804348
EPI_ISL_4299799
EPI_ISL_1501251
EPI_ISL_2293569
EPI_ISL_5543117
EPI_ISL_2530270
EPI_ISL_11229930
EPI_ISL_7740641
EPI_ISL_4600717
EPI_ISL_1917504
EPI_ISL_5417519
EPI_ISL_1340786
EPI_ISL_7982739
EPI_ISL_5644600
EPI_ISL_5597587
EPI_ISL_686760
EPI_ISL_3905075
EPI_ISL_8065546
EPI_ISL_2859005
EPI_ISL_7328958
EPI_ISL_5241190
EPI_ISL_4824591
EPI_ISL_1180845
EPI_ISL_3101142
EPI_ISL_6262994
EPI_ISL_2937754
EPI_ISL_3556975
EPI_ISL_3757223
EPI_ISL_2485170
EPI_ISL_747243
EPI_ISL_6568313
EPI_ISL_6915147
EPI_ISL_5265410
EPI_ISL_2188208
EPI_ISL_2681152
EPI_ISL_1251088
EPI_ISL_4918453
EPI_ISL_5777106
EPI_ISL_514580
EPI_ISL_6204389
EPI_ISL_7135270
EPI_ISL_5317742
EPI_ISL_1532806
EPI_ISL_7138599
EPI_ISL_8004827
EPI_ISL_2966388
EPI_ISL_1656882
EPI_ISL_3527661
EPI_ISL_3665816
EPI_ISL_3757220
EPI_ISL_5921593
EPI_ISL_3846691
EPI_ISL_2827984
EPI_ISL_482716
EPI_ISL_5990084
EPI_ISL_1524342
EPI_ISL_3268424
EPI_ISL_482685
EPI_ISL_2877407
EPI_ISL_2081852
EPI_ISL_5566769
EPI_ISL_479822
EPI_ISL_2652157
EPI_ISL_1096986
EPI_ISL_7329148
EPI_ISL_512948
EPI_ISL_2423025
EPI_ISL_2180084
EPI_ISL_593927
EPI_ISL_1630158
EPI_ISL_4601050
EPI_ISL_3298361
EPI_ISL_1821618
EPI_ISL_5936814
EPI_ISL_4442620
EPI_ISL_1499481
EPI_ISL_2391611
EPI_ISL_5334379
EPI_ISL_2483603
EPI_ISL_1788920
EPI_ISL_1381306
EPI_ISL_6508174
EPI_ISL_6940232
EPI_ISL_1463465
EPI_ISL_535518
EPI_ISL_1394324
EPI_ISL_1544175
EPI_ISL_648659
EPI_ISL_3949917
EPI_ISL_9159673
EPI_ISL_2402798
EPI_ISL_4717347
EPI_ISL_1788952
EPI_ISL_5543122
EPI_ISL_2484613
EPI_ISL_5543335
EPI_ISL_1843736
EPI_ISL_4951088
EPI_ISL_6116654
EPI_ISL_3690362
EPI_ISL_11229404
EPI_ISL_6641420
EPI_ISL_686811
EPI_ISL_5115058
EPI_ISL_6641451
EPI_ISL_4601210
EPI_ISL_3305990
EPI_ISL_6115886
EPI_ISL_900719
EPI_ISL_2601554
EPI_ISL_7366946
EPI_ISL_2495543
EPI_ISL_4716830
EPI_ISL_6699663
EPI_ISL_1416898
EPI_ISL_6157705
EPI_ISL_684703
EPI_ISL_5864544
EPI_ISL_1389330
EPI_ISL_3748191
EPI_ISL_2495706
EPI_ISL_5543080
EPI_ISL_5686738
EPI_ISL_7329606
EPI_ISL_2529858
EPI_ISL_5850891
EPI_ISL_6261826
EPI_ISL_1293076
EPI_ISL_1340832
EPI_ISL_4251960
EPI_ISL_6207383
EPI_ISL_2279654
EPI_ISL_1013224
EPI_ISL_1675086
EPI_ISL_7328218
EPI_ISL_692545
EPI_ISL_4955919
EPI_ISL_984259
EPI_ISL_8580421
EPI_ISL_3304479
EPI_ISL_2547337
EPI_ISL_7732662
EPI_ISL_1786405
EPI_ISL_5549765
EPI_ISL_5858675
EPI_ISL_2408067
EPI_ISL_4741933
EPI_ISL_5260516
EPI_ISL_1403574
EPI_ISL_2835421
EPI_ISL_2422842
EPI_ISL_3914919
EPI_ISL_2627953
EPI_ISL_3805593
EPI_ISL_3797279
EPI_ISL_3045571
EPI_ISL_5113874
EPI_ISL_4600821
EPI_ISL_5194516
EPI_ISL_11229996
EPI_ISL_686440
EPI_ISL_1621513
EPI_ISL_6102216
EPI_ISL_2982223
EPI_ISL_4056279
EPI_ISL_708191
EPI_ISL_2621287
EPI_ISL_3804209
EPI_ISL_3230969
EPI_ISL_469038
EPI_ISL_1909964
EPI_ISL_3507160
EPI_ISL_5002481
EPI_ISL_4556371
EPI_ISL_2985425
EPI_ISL_6125155
EPI_ISL_5802997
EPI_ISL_6774004
EPI_ISL_7729046
EPI_ISL_7174097
EPI_ISL_2657467
EPI_ISL_3031624
EPI_ISL_5597567
EPI_ISL_2455499
EPI_ISL_3355681
EPI_ISL_1279280
EPI_ISL_2293478
EPI_ISL_6097883
EPI_ISL_7327238
EPI_ISL_6471455
EPI_ISL_2877361
EPI_ISL_501182
EPI_ISL_3996916
EPI_ISL_686377
EPI_ISL_6111439
EPI_ISL_4493399
EPI_ISL_788936
EPI_ISL_2841917
EPI_ISL_4730424
EPI_ISL_5559079
EPI_ISL_4006483
EPI_ISL_3805723
EPI_ISL_4744644
EPI_ISL_918367
EPI_ISL_6315753
EPI_ISL_11229297
EPI_ISL_7781042
EPI_ISL_6316300
EPI_ISL_4171296
EPI_ISL_7780322
EPI_ISL_872595
EPI_ISL_11172707
EPI_ISL_860888
EPI_ISL_1909985
EPI_ISL_5428285
EPI_ISL_5265038
EPI_ISL_3741920
EPI_ISL_3737240
EPI_ISL_480184
EPI_ISL_1301704
EPI_ISL_2546959
EPI_ISL_891214
EPI_ISL_6324742
EPI_ISL_689963
EPI_ISL_2537078
EPI_ISL_2232724
EPI_ISL_6227857
EPI_ISL_3347624
EPI_ISL_1662018
EPI_ISL_3546529
EPI_ISL_5845612
EPI_ISL_6442180
EPI_ISL_2007814
EPI_ISL_1340660
EPI_ISL_4545821
EPI_ISL_6158957
EPI_ISL_2015135
EPI_ISL_688183
EPI_ISL_3805658
EPI_ISL_6945128
EPI_ISL_5590271
EPI_ISL_2180112
EPI_ISL_6261333
EPI_ISL_677743
EPI_ISL_4918143
EPI_ISL_2402064
EPI_ISL_3691699
EPI_ISL_4878894
EPI_ISL_1262788
EPI_ISL_6568626
EPI_ISL_6097795
EPI_ISL_4744491
EPI_ISL_3459985
EPI_ISL_6424968
EPI_ISL_2617657
EPI_ISL_4392660
EPI_ISL_2448636
EPI_ISL_6570872
EPI_ISL_2365890
EPI_ISL_6316434
EPI_ISL_3138672
EPI_ISL_1117518
EPI_ISL_5146251
EPI_ISL_6571037
EPI_ISL_5095343
EPI_ISL_2283682
EPI_ISL_1013233
EPI_ISL_7780396
EPI_ISL_688940
EPI_ISL_1804838
EPI_ISL_5498064
EPI_ISL_5332867
EPI_ISL_3543917
EPI_ISL_2427397
EPI_ISL_5428344
EPI_ISL_2490567
EPI_ISL_4196763
EPI_ISL_3149329
EPI_ISL_4572260
EPI_ISL_3805636
EPI_ISL_2545753
EPI_ISL_4733773
EPI_ISL_9089701
EPI_ISL_1501144
EPI_ISL_2324202
EPI_ISL_5395742
EPI_ISL_4546604
EPI_ISL_6699484
EPI_ISL_4600989
EPI_ISL_6711085
EPI_ISL_1785176
EPI_ISL_7329234
EPI_ISL_5686807
EPI_ISL_7326397
EPI_ISL_2343015
EPI_ISL_2321388
EPI_ISL_3230971
EPI_ISL_2341383
EPI_ISL_2483600
EPI_ISL_4547775
EPI_ISL_2427333
EPI_ISL_6207329
EPI_ISL_1263041
EPI_ISL_5196262
EPI_ISL_6097192
EPI_ISL_2029905
EPI_ISL_3957868
EPI_ISL_9159840
EPI_ISL_686728
EPI_ISL_5114287
EPI_ISL_2859032
EPI_ISL_3385240
EPI_ISL_685889
EPI_ISL_9159616
EPI_ISL_5538593
EPI_ISL_861495
EPI_ISL_6887020
EPI_ISL_8257778
EPI_ISL_4946265
EPI_ISL_2790689
EPI_ISL_6570924
EPI_ISL_7329538
EPI_ISL_4545759
EPI_ISL_7803575
EPI_ISL_6436784
EPI_ISL_6810347
EPI_ISL_6885078
EPI_ISL_1714797
EPI_ISL_4878873
EPI_ISL_2501320
EPI_ISL_4998624
EPI_ISL_6591601
EPI_ISL_2861164
EPI_ISL_6116569
EPI_ISL_6116734
EPI_ISL_2293428
EPI_ISL_2982175
EPI_ISL_2015137
EPI_ISL_3327991
EPI_ISL_5855170
EPI_ISL_7329467
EPI_ISL_3268418
EPI_ISL_2646205
EPI_ISL_515764
EPI_ISL_5441495
EPI_ISL_6102180
EPI_ISL_5194529
EPI_ISL_5566163
EPI_ISL_1416448
EPI_ISL_6471292
EPI_ISL_8164233
EPI_ISL_1288488
EPI_ISL_5561996
EPI_ISL_1013266
EPI_ISL_1499496
EPI_ISL_3796796
EPI_ISL_2848709
EPI_ISL_8257889
EPI_ISL_4260400
EPI_ISL_7503407
EPI_ISL_5061968
EPI_ISL_5938207
EPI_ISL_4601671
EPI_ISL_5544366
EPI_ISL_699940
EPI_ISL_2455954
EPI_ISL_4954235
EPI_ISL_4600758
EPI_ISL_1381097
EPI_ISL_4600971
EPI_ISL_4878835
EPI_ISL_6843476
EPI_ISL_5103994
EPI_ISL_5926617
EPI_ISL_7327338
EPI_ISL_5589781
EPI_ISL_2495548
EPI_ISL_685242
EPI_ISL_2226328
EPI_ISL_4541270
EPI_ISL_479874
EPI_ISL_11229668
EPI_ISL_745250
EPI_ISL_1840923
EPI_ISL_1233565
EPI_ISL_5502649
EPI_ISL_3135904
EPI_ISL_2671524
EPI_ISL_5544384
EPI_ISL_2325181
EPI_ISL_2601653
EPI_ISL_3058220
EPI_ISL_11229449
EPI_ISL_1910307
EPI_ISL_3801496
EPI_ISL_7853083
EPI_ISL_3990068
EPI_ISL_5703076
EPI_ISL_4770195
EPI_ISL_872336
EPI_ISL_5937223
EPI_ISL_2483827
EPI_ISL_1013102
EPI_ISL_8808484
EPI_ISL_5945649
EPI_ISL_1279302
EPI_ISL_6863558
EPI_ISL_6711206
EPI_ISL_3355859
EPI_ISL_6567016
EPI_ISL_2820478
EPI_ISL_684673
EPI_ISL_1167014
EPI_ISL_8582077
EPI_ISL_2485093
EPI_ISL_833091
EPI_ISL_2324370
EPI_ISL_4006258
EPI_ISL_5850822
EPI_ISL_4237190
EPI_ISL_6826740
EPI_ISL_2304022
EPI_ISL_4920233
EPI_ISL_4171192
EPI_ISL_5918375
EPI_ISL_3801449
EPI_ISL_1628355
EPI_ISL_2293346
EPI_ISL_6195136
EPI_ISL_1400320
EPI_ISL_1391210
EPI_ISL_6227271
EPI_ISL_2264834
EPI_ISL_5548925
EPI_ISL_2324178
EPI_ISL_3737223
EPI_ISL_5199408
EPI_ISL_2188948
EPI_ISL_6882714
EPI_ISL_8745572
EPI_ISL_3983498
EPI_ISL_480154
EPI_ISL_5267790
EPI_ISL_2530384
EPI_ISL_3031743
EPI_ISL_684650
EPI_ISL_5547805
EPI_ISL_5933191
EPI_ISL_4917667
EPI_ISL_6332670
EPI_ISL_1859727
EPI_ISL_941037
EPI_ISL_3304489
EPI_ISL_6967376
EPI_ISL_5142802
EPI_ISL_7015674
EPI_ISL_7369617
EPI_ISL_4255367
EPI_ISL_947268
EPI_ISL_6775620
EPI_ISL_2616299
EPI_ISL_1910914
EPI_ISL_690972
EPI_ISL_1302878
EPI_ISL_2379153
EPI_ISL_4106611
EPI_ISL_4461518
EPI_ISL_1478804
EPI_ISL_4770600
EPI_ISL_1965525
EPI_ISL_2790252
EPI_ISL_1628818
EPI_ISL_4888527
EPI_ISL_2402048
EPI_ISL_700083
EPI_ISL_2226283
EPI_ISL_3342662
EPI_ISL_5540438
EPI_ISL_2967835
EPI_ISL_995395
EPI_ISL_6115699
EPI_ISL_1628868
EPI_ISL_1321748
EPI_ISL_1628727
EPI_ISL_2091264
EPI_ISL_5315174
EPI_ISL_1279411
EPI_ISL_2657408
EPI_ISL_1180709
EPI_ISL_4917867
EPI_ISL_3155610
EPI_ISL_5267048
EPI_ISL_860926
EPI_ISL_3923949
EPI_ISL_2107521
EPI_ISL_5095333
EPI_ISL_3076757
EPI_ISL_6116779
EPI_ISL_1502951
EPI_ISL_1013327
EPI_ISL_6863632
EPI_ISL_3100076
EPI_ISL_1196290
EPI_ISL_4299672
EPI_ISL_2400399
EPI_ISL_1110587
EPI_ISL_6314699
EPI_ISL_754844
EPI_ISL_6115532
EPI_ISL_2533759
EPI_ISL_2629013
EPI_ISL_3307597
EPI_ISL_3760122
EPI_ISL_4768033
EPI_ISL_2029625
EPI_ISL_684173
EPI_ISL_5918371
EPI_ISL_1831681
EPI_ISL_1700609
EPI_ISL_690939
EPI_ISL_6116738
EPI_ISL_689896
EPI_ISL_5144704
EPI_ISL_3690087
EPI_ISL_1915134
EPI_ISL_688123
EPI_ISL_1732002
EPI_ISL_688608
EPI_ISL_3718787
EPI_ISL_602732
EPI_ISL_1351500
EPI_ISL_1391029
EPI_ISL_6436736
EPI_ISL_5589765
EPI_ISL_5592970
EPI_ISL_5558265
EPI_ISL_5903688
EPI_ISL_6316474
EPI_ISL_2894866
EPI_ISL_4503914
EPI_ISL_11172688
EPI_ISL_686715
EPI_ISL_1261829
EPI_ISL_529738
EPI_ISL_6915131
EPI_ISL_4562766
EPI_ISL_2231379
EPI_ISL_514603
EPI_ISL_738125
EPI_ISL_4917628
EPI_ISL_5589808
EPI_ISL_1470101
EPI_ISL_5686508
EPI_ISL_6691502
EPI_ISL_1647102
EPI_ISL_4550061
EPI_ISL_4255228
EPI_ISL_837749
EPI_ISL_7969631
EPI_ISL_1055818
EPI_ISL_8060088
EPI_ISL_3665878
EPI_ISL_5541001
EPI_ISL_2226357
EPI_ISL_692431
EPI_ISL_1502527
EPI_ISL_5626501
EPI_ISL_3556999
EPI_ISL_7326659
EPI_ISL_2443725
EPI_ISL_2464223
EPI_ISL_3259761
EPI_ISL_5946799
EPI_ISL_4806497
EPI_ISL_5416071
EPI_ISL_2967844
EPI_ISL_1626514
EPI_ISL_918360
EPI_ISL_1406294
EPI_ISL_3307764
EPI_ISL_11036676
EPI_ISL_7824826
EPI_ISL_4255320
EPI_ISL_10160582
EPI_ISL_6228947
EPI_ISL_5428398
EPI_ISL_7899891
EPI_ISL_4466967
EPI_ISL_8173298
EPI_ISL_2293544
EPI_ISL_1652064
EPI_ISL_3355763
EPI_ISL_2246280
EPI_ISL_7217988
EPI_ISL_2545951
EPI_ISL_3801495
EPI_ISL_5241185
EPI_ISL_1084638
EPI_ISL_5441604
EPI_ISL_3219584
EPI_ISL_5115181
EPI_ISL_2790830
EPI_ISL_2616277
EPI_ISL_4968072
EPI_ISL_475617
EPI_ISL_3153492
EPI_ISL_3990082
EPI_ISL_2341382
EPI_ISL_5054111
EPI_ISL_1621825
EPI_ISL_1583147
EPI_ISL_1517236
EPI_ISL_4503979
EPI_ISL_5916033
EPI_ISL_4890880
EPI_ISL_1936246
EPI_ISL_686498
EPI_ISL_4104434
EPI_ISL_1499502
EPI_ISL_5458827
EPI_ISL_3392638
EPI_ISL_4503205
EPI_ISL_1168678
EPI_ISL_1585632
EPI_ISL_2364618
EPI_ISL_909722
EPI_ISL_2312725
EPI_ISL_2081871
EPI_ISL_688513
EPI_ISL_861419
EPI_ISL_5589700
EPI_ISL_11406406
EPI_ISL_6825273
EPI_ISL_4824749
EPI_ISL_5544496
EPI_ISL_1301558
EPI_ISL_1583058
EPI_ISL_955236
EPI_ISL_2674282
EPI_ISL_687512
EPI_ISL_3946310
EPI_ISL_11033243
EPI_ISL_1788898
EPI_ISL_2691082
EPI_ISL_5334383
EPI_ISL_2007823
EPI_ISL_1257881
EPI_ISL_4946247
EPI_ISL_1001415
EPI_ISL_6207650
EPI_ISL_10957399
EPI_ISL_2495472
EPI_ISL_9361665
EPI_ISL_1288211
EPI_ISL_5739609
EPI_ISL_4106429
EPI_ISL_5945526
EPI_ISL_7121545
EPI_ISL_2101050
EPI_ISL_4824680
EPI_ISL_3307705
EPI_ISL_1110953
EPI_ISL_5317689
EPI_ISL_6711122
EPI_ISL_3138717
EPI_ISL_1673420
EPI_ISL_1785246
EPI_ISL_872347
EPI_ISL_5460603
EPI_ISL_1960233
EPI_ISL_6229335
EPI_ISL_7139800
EPI_ISL_2885643
EPI_ISL_1287777
EPI_ISL_8311679
EPI_ISL_1659527
EPI_ISL_6885042
EPI_ISL_4461673
EPI_ISL_689238
EPI_ISL_5103744
EPI_ISL_437453
EPI_ISL_2001366
EPI_ISL_2001307
EPI_ISL_7326977
EPI_ISL_3232549
EPI_ISL_1392655
EPI_ISL_5557035
EPI_ISL_11230270
EPI_ISL_1302051
EPI_ISL_688993
EPI_ISL_5926618
EPI_ISL_5441533
EPI_ISL_486822
EPI_ISL_1757356
EPI_ISL_2140807
EPI_ISL_6810047
EPI_ISL_1909918
EPI_ISL_6603669
EPI_ISL_685457
EPI_ISL_4918005
EPI_ISL_2155756
EPI_ISL_5717617
EPI_ISL_5682602
EPI_ISL_430104
EPI_ISL_2492471
EPI_ISL_1168503
EPI_ISL_2312673
EPI_ISL_5597483
EPI_ISL_2422728
EPI_ISL_2081983
EPI_ISL_8216607
EPI_ISL_1288182
EPI_ISL_3265564
EPI_ISL_699902
EPI_ISL_6571131
EPI_ISL_11403544
EPI_ISL_1685382
EPI_ISL_660163
EPI_ISL_7138654
EPI_ISL_2406463
EPI_ISL_2691049
EPI_ISL_2155547
EPI_ISL_2828432
EPI_ISL_3031500
EPI_ISL_6711121
EPI_ISL_5740583
EPI_ISL_9274935
EPI_ISL_4493389
EPI_ISL_4562751
EPI_ISL_3716578
EPI_ISL_2921208
EPI_ISL_4171616
EPI_ISL_1789490
EPI_ISL_7812972
EPI_ISL_3261598
EPI_ISL_824728
EPI_ISL_860834
EPI_ISL_6261801
EPI_ISL_4255380
EPI_ISL_3793399
EPI_ISL_3398101
EPI_ISL_6425332
EPI_ISL_2143469
EPI_ISL_837623
EPI_ISL_6174587
EPI_ISL_1196296
EPI_ISL_4744510
EPI_ISL_2339269
EPI_ISL_6103328
EPI_ISL_7363654
EPI_ISL_1501175
EPI_ISL_1752645
EPI_ISL_2235428
EPI_ISL_415155
EPI_ISL_2455909
EPI_ISL_2858977
EPI_ISL_4550680
EPI_ISL_8401629
EPI_ISL_5199367
EPI_ISL_7368955
EPI_ISL_1159075
EPI_ISL_1547804
EPI_ISL_5918258
EPI_ISL_4541213
EPI_ISL_458117
EPI_ISL_4656638
EPI_ISL_686499
EPI_ISL_3006737
EPI_ISL_2189490
EPI_ISL_6315876
EPI_ISL_5850860
EPI_ISL_2226267
EPI_ISL_4461651
EPI_ISL_6711698
EPI_ISL_10149556
EPI_ISL_1788950
EPI_ISL_2966320
EPI_ISL_684205
EPI_ISL_3797375
EPI_ISL_6115513
EPI_ISL_6439262
EPI_ISL_4251934
EPI_ISL_491452
EPI_ISL_5596391
EPI_ISL_7326680
EPI_ISL_3355724
EPI_ISL_4185152
EPI_ISL_4185124
EPI_ISL_4236991
EPI_ISL_2427091
EPI_ISL_692688
EPI_ISL_7613881
EPI_ISL_6227122
EPI_ISL_6424885
EPI_ISL_3801619
EPI_ISL_860867
EPI_ISL_2157348
EPI_ISL_685500
EPI_ISL_7326342
EPI_ISL_513137
EPI_ISL_2545752
EPI_ISL_4546760
EPI_ISL_3308772
EPI_ISL_2490557
EPI_ISL_2464031
EPI_ISL_4411632
EPI_ISL_3797092
EPI_ISL_2422989
EPI_ISL_7339461
EPI_ISL_2887553
EPI_ISL_2533814
EPI_ISL_4638334
EPI_ISL_2661788
EPI_ISL_796028
EPI_ISL_6370479
EPI_ISL_4237232
EPI_ISL_3717890
EPI_ISL_4171718
EPI_ISL_6698322
EPI_ISL_2931360
EPI_ISL_6575072
EPI_ISL_5687731
EPI_ISL_2096998
EPI_ISL_3799803
EPI_ISL_8251176
EPI_ISL_1647181
EPI_ISL_2399732
EPI_ISL_2731467
EPI_ISL_1259074
EPI_ISL_5241128
EPI_ISL_427350
EPI_ISL_3923945
EPI_ISL_6605341
EPI_ISL_5428298
EPI_ISL_6595160
EPI_ISL_5587633
EPI_ISL_2674662
EPI_ISL_8630252
EPI_ISL_8004700
EPI_ISL_4503231
EPI_ISL_2860775
EPI_ISL_5777117
EPI_ISL_5851022
EPI_ISL_1909957
EPI_ISL_2029807
EPI_ISL_3304496
EPI_ISL_2863571
EPI_ISL_2756461
EPI_ISL_2231363
EPI_ISL_4748022
EPI_ISL_1936214
EPI_ISL_7780467
EPI_ISL_6886968
EPI_ISL_4392633
EPI_ISL_3259532
EPI_ISL_5441831
EPI_ISL_4273346
EPI_ISL_7957889
EPI_ISL_2693921
EPI_ISL_1470139
EPI_ISL_3356293
EPI_ISL_3538824
EPI_ISL_3557115
EPI_ISL_862636
EPI_ISL_3089050
EPI_ISL_3219679
EPI_ISL_5945552
EPI_ISL_4298936
EPI_ISL_7150943
EPI_ISL_2340913
EPI_ISL_4917999
EPI_ISL_3532520
EPI_ISL_6125182
EPI_ISL_6825296
EPI_ISL_1171649
EPI_ISL_11448685
EPI_ISL_8004776
EPI_ISL_5880636
EPI_ISL_5604238
EPI_ISL_5266132
EPI_ISL_6103004
EPI_ISL_2931703
EPI_ISL_6760973
EPI_ISL_2137733
EPI_ISL_7329232
EPI_ISL_1424007
EPI_ISL_4574543
EPI_ISL_2232813
EPI_ISL_6721414
EPI_ISL_2531939
EPI_ISL_5640156
EPI_ISL_4984575
EPI_ISL_5002669
EPI_ISL_4998527
EPI_ISL_3757328
EPI_ISL_5194177
EPI_ISL_4412062
EPI_ISL_5502894
EPI_ISL_6031925
EPI_ISL_6885121
EPI_ISL_3066999
EPI_ISL_1417092
EPI_ISL_2154687
EPI_ISL_3317901
EPI_ISL_689806
EPI_ISL_688421
EPI_ISL_3025699
EPI_ISL_2657469
EPI_ISL_6840534
EPI_ISL_452149
EPI_ISL_3799861
EPI_ISL_4273293
EPI_ISL_1406558
EPI_ISL_3691414
EPI_ISL_955177
EPI_ISL_2490447
EPI_ISL_2603154
EPI_ISL_1761342
EPI_ISL_1628417
EPI_ISL_2671549
EPI_ISL_2158187
EPI_ISL_6846190
EPI_ISL_2779224
EPI_ISL_1288443
EPI_ISL_690378
EPI_ISL_3920092
EPI_ISL_4879023
EPI_ISL_6640260
EPI_ISL_9361325
EPI_ISL_479887
EPI_ISL_7780484
EPI_ISL_7015675
EPI_ISL_4171539
EPI_ISL_4541186
EPI_ISL_5306587
EPI_ISL_1018322
EPI_ISL_437742
EPI_ISL_745243
EPI_ISL_6692378
EPI_ISL_2156500
EPI_ISL_1315421
EPI_ISL_4744476
EPI_ISL_2629067
EPI_ISL_6884970
EPI_ISL_2274097
EPI_ISL_8588700
EPI_ISL_1628431
EPI_ISL_6915133
EPI_ISL_2919122
EPI_ISL_4211229
EPI_ISL_477170
EPI_ISL_4740389
EPI_ISL_7922278
EPI_ISL_1319319
EPI_ISL_1917507
EPI_ISL_688858
EPI_ISL_1279323
EPI_ISL_2841605
EPI_ISL_1656028
EPI_ISL_685479
EPI_ISL_1254660
EPI_ISL_5558296
EPI_ISL_6116652
EPI_ISL_3265506
EPI_ISL_1700811
EPI_ISL_660555
EPI_ISL_4878678
EPI_ISL_3543937
EPI_ISL_2757823
EPI_ISL_4602954
EPI_ISL_690690
EPI_ISL_687678
EPI_ISL_6174509
EPI_ISL_1972948
EPI_ISL_3805368
EPI_ISL_3101130
EPI_ISL_1695922
EPI_ISL_3347749
EPI_ISL_2657522
EPI_ISL_3347776
EPI_ISL_2801603
EPI_ISL_5999305
EPI_ISL_5541167
EPI_ISL_7780847
EPI_ISL_3540077
EPI_ISL_1263012
EPI_ISL_6194032
EPI_ISL_2614653
EPI_ISL_4716342
EPI_ISL_2342585
EPI_ISL_2397165
EPI_ISL_6000489
EPI_ISL_5850981
EPI_ISL_4603072
EPI_ISL_940957
EPI_ISL_3316199
EPI_ISL_8090688
EPI_ISL_4711540
EPI_ISL_8190438
EPI_ISL_3543493
EPI_ISL_5543028
EPI_ISL_3315010
EPI_ISL_8630286
EPI_ISL_5809332
EPI_ISL_2324326
EPI_ISL_5881292
EPI_ISL_5850994
EPI_ISL_3982805
EPI_ISL_690402
EPI_ISL_1756490
EPI_ISL_5598473
EPI_ISL_4536424
EPI_ISL_9373967
EPI_ISL_11229370
EPI_ISL_2091187
EPI_ISL_3446688
EPI_ISL_4748332
EPI_ISL_691764
EPI_ISL_3506030
EPI_ISL_4888561
EPI_ISL_5936752
EPI_ISL_4802969
EPI_ISL_2002611
EPI_ISL_6957986
EPI_ISL_5738897
EPI_ISL_4298746
EPI_ISL_3801665
EPI_ISL_2923238
EPI_ISL_6424855
EPI_ISL_3999970
EPI_ISL_1262944
EPI_ISL_7711236
EPI_ISL_2188138
EPI_ISL_6439662
EPI_ISL_450843
EPI_ISL_7329390
EPI_ISL_3023846
EPI_ISL_4194630
EPI_ISL_1607976
EPI_ISL_4878950
EPI_ISL_4601657
EPI_ISL_3532585
EPI_ISL_3375451
EPI_ISL_2379034
EPI_ISL_2427208
EPI_ISL_686802
EPI_ISL_1499645
EPI_ISL_3024032
EPI_ISL_3230112
EPI_ISL_6000360
EPI_ISL_5588252
EPI_ISL_3219616
EPI_ISL_6260715
EPI_ISL_3672268
EPI_ISL_2466282
EPI_ISL_416502
EPI_ISL_3232547
EPI_ISL_3824170
EPI_ISL_2923229
EPI_ISL_6174458
EPI_ISL_7715418
EPI_ISL_1007673
EPI_ISL_2958719
EPI_ISL_1483748
EPI_ISL_732663
EPI_ISL_5590242
EPI_ISL_1577953
EPI_ISL_6158400
EPI_ISL_692259
EPI_ISL_4578013
EPI_ISL_5315184
EPI_ISL_2966618
EPI_ISL_1707646
EPI_ISL_4917936
EPI_ISL_4051250
EPI_ISL_3911442
EPI_ISL_7326864
EPI_ISL_5543763
EPI_ISL_2340985
EPI_ISL_6031351
EPI_ISL_5618984
EPI_ISL_3382429
EPI_ISL_1585557
EPI_ISL_3797376
EPI_ISL_1180704
EPI_ISL_5866825
EPI_ISL_492039
EPI_ISL_11448684
EPI_ISL_872202
EPI_ISL_4051232
EPI_ISL_688984
EPI_ISL_5687801
EPI_ISL_1138536
EPI_ISL_5409860
EPI_ISL_1279524
EPI_ISL_3155501
EPI_ISL_6642267
EPI_ISL_5441552
EPI_ISL_5560510
EPI_ISL_1791551
EPI_ISL_4236924
EPI_ISL_7381165
EPI_ISL_3010182
EPI_ISL_9159627
EPI_ISL_3506074
EPI_ISL_5067994
EPI_ISL_1254696
EPI_ISL_5540261
EPI_ISL_480787
EPI_ISL_4503686
EPI_ISL_7326867
EPI_ISL_2427015
EPI_ISL_4006480
EPI_ISL_4503644
EPI_ISL_2017489
EPI_ISL_2308719
EPI_ISL_3006776
EPI_ISL_1656135
EPI_ISL_2629031
EPI_ISL_2155716
EPI_ISL_2629094
EPI_ISL_1841153
EPI_ISL_6017898
EPI_ISL_2968043
EPI_ISL_3100427
EPI_ISL_5936749
EPI_ISL_685187
EPI_ISL_1915129
EPI_ISL_1936237
EPI_ISL_2532389
EPI_ISL_2788842
EPI_ISL_7328195
EPI_ISL_535404
EPI_ISL_4600928
EPI_ISL_2214685
EPI_ISL_684929
EPI_ISL_2312753
EPI_ISL_688908
EPI_ISL_3801614
EPI_ISL_7328050
EPI_ISL_688001
EPI_ISL_3305906
EPI_ISL_1110961
EPI_ISL_7812852
EPI_ISL_450292
EPI_ISL_6963559
EPI_ISL_5267152
EPI_ISL_4261457
EPI_ISL_5095346
EPI_ISL_3347792
EPI_ISL_1301918
EPI_ISL_6102288
EPI_ISL_2425544
EPI_ISL_4417612
EPI_ISL_7367136
EPI_ISL_5687705
EPI_ISL_3000790
EPI_ISL_6207120
EPI_ISL_1623079
EPI_ISL_3233393
EPI_ISL_5194549
EPI_ISL_4881925
EPI_ISL_3532722
EPI_ISL_2156397
EPI_ISL_2382503
EPI_ISL_2399704
EPI_ISL_1406602
EPI_ISL_2483667
EPI_ISL_1708321
EPI_ISL_3019476
EPI_ISL_3154032
EPI_ISL_685041
EPI_ISL_2364496
EPI_ISL_6690019
EPI_ISL_4716192
EPI_ISL_3460069
EPI_ISL_8630240
EPI_ISL_2462868
EPI_ISL_1250983
EPI_ISL_5558360
EPI_ISL_2828667
EPI_ISL_1712395
EPI_ISL_7970307
EPI_ISL_2533804
EPI_ISL_3023734
EPI_ISL_4199276
EPI_ISL_7135244
EPI_ISL_5557090
EPI_ISL_5557167
EPI_ISL_6424827
EPI_ISL_3540054
EPI_ISL_846650
EPI_ISL_1166923
EPI_ISL_2629162
EPI_ISL_6207320
EPI_ISL_3507200
EPI_ISL_4058294
EPI_ISL_3261613
EPI_ISL_4969122
EPI_ISL_6316586
EPI_ISL_5934086
EPI_ISL_6264317
EPI_ISL_2091354
EPI_ISL_1607981
EPI_ISL_6965953
EPI_ISL_2693908
EPI_ISL_2835762
EPI_ISL_5854799
EPI_ISL_1110589
EPI_ISL_2105242
EPI_ISL_2681096
EPI_ISL_4917872
EPI_ISL_3718747
EPI_ISL_6571032
EPI_ISL_687586
EPI_ISL_2397182
EPI_ISL_2757659
EPI_ISL_4461275
EPI_ISL_690138
EPI_ISL_5686911
EPI_ISL_2600542
EPI_ISL_935577
EPI_ISL_613560
EPI_ISL_1190896
EPI_ISL_941975
EPI_ISL_2323465
EPI_ISL_4503878
EPI_ISL_4031600
EPI_ISL_4541279
EPI_ISL_7982746
EPI_ISL_1340624
EPI_ISL_1302010
EPI_ISL_5751061
EPI_ISL_4824774
EPI_ISL_5926684
EPI_ISL_940756
EPI_ISL_4171482
EPI_ISL_8004936
EPI_ISL_688388
EPI_ISL_1504096
EPI_ISL_2323149
EPI_ISL_1558611
EPI_ISL_2509939
EPI_ISL_4546670
EPI_ISL_7327014
EPI_ISL_6692038
EPI_ISL_941996
EPI_ISL_459890
EPI_ISL_1785102
EPI_ISL_4503931
EPI_ISL_2158217
EPI_ISL_5498107
EPI_ISL_6103797
EPI_ISL_1096251
EPI_ISL_3118411
EPI_ISL_5945933
EPI_ISL_4298901
EPI_ISL_2779099
EPI_ISL_1760264
EPI_ISL_5887080
EPI_ISL_7463799
EPI_ISL_7309582
EPI_ISL_2600819
EPI_ISL_6595051
EPI_ISL_515861
EPI_ISL_7711757
EPI_ISL_5541589
EPI_ISL_5845658
EPI_ISL_4258651
EPI_ISL_1110999
EPI_ISL_2100459
EPI_ISL_6173013
EPI_ISL_3259565
EPI_ISL_547967
EPI_ISL_2626023
EPI_ISL_3535742
EPI_ISL_3858010
EPI_ISL_5644577
EPI_ISL_2982168
EPI_ISL_692699
EPI_ISL_3716478
EPI_ISL_1018246
EPI_ISL_4741252
EPI_ISL_3020457
EPI_ISL_5196760
EPI_ISL_6507490
EPI_ISL_479547
EPI_ISL_2673507
EPI_ISL_4550247
EPI_ISL_3989769
EPI_ISL_9373896
EPI_ISL_3804151
EPI_ISL_3543902
EPI_ISL_1469268
EPI_ISL_1821498
EPI_ISL_2178469
EPI_ISL_2106257
EPI_ISL_3030009
EPI_ISL_2101338
EPI_ISL_687014
EPI_ISL_486842
EPI_ISL_1166960
EPI_ISL_7339466
EPI_ISL_7812877
EPI_ISL_2097163
EPI_ISL_4850560
EPI_ISL_2779025
EPI_ISL_7138653
EPI_ISL_4392618
EPI_ISL_2779421
EPI_ISL_4298688
EPI_ISL_5587783
EPI_ISL_5425567
EPI_ISL_688193
EPI_ISL_2626783
EPI_ISL_2107520
EPI_ISL_4085154
EPI_ISL_2671768
EPI_ISL_6103190
EPI_ISL_2231275
EPI_ISL_2101211
EPI_ISL_5069817
EPI_ISL_1036416
EPI_ISL_2143594
EPI_ISL_961067
EPI_ISL_1284083
EPI_ISL_3716482
EPI_ISL_4506759
EPI_ISL_5267462
EPI_ISL_4468538
EPI_ISL_3979631
EPI_ISL_2535569
EPI_ISL_4878728
EPI_ISL_685346
EPI_ISL_3375377
EPI_ISL_2495723
EPI_ISL_6031145
EPI_ISL_3900709
EPI_ISL_2422935
EPI_ISL_940749
EPI_ISL_1621694
EPI_ISL_4713290
EPI_ISL_2966616
EPI_ISL_6863665
EPI_ISL_2774033
EPI_ISL_690157
EPI_ISL_1502911
EPI_ISL_2840611
EPI_ISL_3347565
EPI_ISL_2621327
EPI_ISL_4547782
EPI_ISL_2650511
EPI_ISL_692254
EPI_ISL_6775596
EPI_ISL_5545679
EPI_ISL_5598258
EPI_ISL_1821505
EPI_ISL_4546739
EPI_ISL_5434045
EPI_ISL_3219666
EPI_ISL_515697
EPI_ISL_4741445
EPI_ISL_4807710
EPI_ISL_6633669
EPI_ISL_1302910
EPI_ISL_9988836
EPI_ISL_1301590
EPI_ISL_482581
EPI_ISL_6700866
EPI_ISL_2713155
EPI_ISL_6945452
EPI_ISL_3427335
EPI_ISL_5158247
EPI_ISL_1671821
EPI_ISL_745244
EPI_ISL_2840663
EPI_ISL_1655984
EPI_ISL_2178491
EPI_ISL_3739186
EPI_ISL_4748281
EPI_ISL_1732989
EPI_ISL_3259460
EPI_ISL_5682434
EPI_ISL_1231699
EPI_ISL_3153444
EPI_ISL_2029789
EPI_ISL_3037812
EPI_ISL_2501225
EPI_ISL_3543879
EPI_ISL_4917733
EPI_ISL_5194962
EPI_ISL_7327090
EPI_ISL_5303952
EPI_ISL_6698234
EPI_ISL_2143417
EPI_ISL_2652174
EPI_ISL_1254671
EPI_ISL_1096309
EPI_ISL_1494649
EPI_ISL_1831691
EPI_ISL_940997
EPI_ISL_7329400
EPI_ISL_4770300
EPI_ISL_1201514
EPI_ISL_1366659
EPI_ISL_837708
EPI_ISL_2157333
EPI_ISL_960412
EPI_ISL_5555335
EPI_ISL_6115879
EPI_ISL_538495
EPI_ISL_2401954
EPI_ISL_8147396
EPI_ISL_4713479
EPI_ISL_6507406
EPI_ISL_4998476
EPI_ISL_2600805
EPI_ISL_2188750
EPI_ISL_691548
EPI_ISL_4549152
EPI_ISL_6316312
EPI_ISL_6228410
EPI_ISL_3245988
EPI_ISL_1731876
EPI_ISL_6640243
EPI_ISL_1007679
EPI_ISL_2713168
EPI_ISL_4744551
EPI_ISL_1621704
EPI_ISL_5096050
EPI_ISL_2894781
EPI_ISL_4969150
EPI_ISL_692385
EPI_ISL_500540
EPI_ISL_1110432
EPI_ISL_7550093
EPI_ISL_7813269
EPI_ISL_1228908
EPI_ISL_2101278
EPI_ISL_689674
EPI_ISL_8257957
EPI_ISL_3762776
EPI_ISL_5920814
EPI_ISL_2613608
EPI_ISL_8630348
EPI_ISL_6595249
EPI_ISL_6691516
EPI_ISL_5143189
EPI_ISL_4298720
EPI_ISL_4296435
EPI_ISL_5241187
EPI_ISL_4601863
EPI_ISL_2612651
EPI_ISL_6711682
EPI_ISL_5589644
EPI_ISL_1299539
EPI_ISL_5304845
EPI_ISL_6826734
EPI_ISL_2189270
EPI_ISL_3241826
EPI_ISL_2490307
EPI_ISL_5142564
EPI_ISL_2427347
EPI_ISL_4601620
EPI_ISL_5624487
EPI_ISL_4951169
EPI_ISL_5739403
EPI_ISL_1960260
EPI_ISL_2887599
EPI_ISL_5916023
EPI_ISL_3265581
EPI_ISL_6159492
EPI_ISL_8056740
EPI_ISL_3219446
EPI_ISL_6684808
EPI_ISL_690266
EPI_ISL_5194093
EPI_ISL_535455
EPI_ISL_3915356
EPI_ISL_4255318
EPI_ISL_685823
EPI_ISL_5602364
EPI_ISL_2231149
EPI_ISL_2502738
EPI_ISL_4654618
EPI_ISL_416619
EPI_ISL_6640823
EPI_ISL_5441429
EPI_ISL_687879
EPI_ISL_4998698
EPI_ISL_6102201
EPI_ISL_5570935
EPI_ISL_7139891
EPI_ISL_9159984
EPI_ISL_1502506
EPI_ISL_6264291
EPI_ISL_5945500
EPI_ISL_3037838
EPI_ISL_7361666
EPI_ISL_4918120
EPI_ISL_6633265
EPI_ISL_4299804
EPI_ISL_1242043
EPI_ISL_2967797
EPI_ISL_4541442
EPI_ISL_1231704
EPI_ISL_3305923
EPI_ISL_4550067
EPI_ISL_3023794
EPI_ISL_4878672
EPI_ISL_9159950
EPI_ISL_1732997
EPI_ISL_5717626
EPI_ISL_2312922
EPI_ISL_1965556
EPI_ISL_2645500
EPI_ISL_6651152
EPI_ISL_2861193
EPI_ISL_6207188
EPI_ISL_1406641
EPI_ISL_6471872
EPI_ISL_2091433
EPI_ISL_1060451
EPI_ISL_1583016
EPI_ISL_6469429
EPI_ISL_4545872
EPI_ISL_1303543
EPI_ISL_2189546
EPI_ISL_6958087
EPI_ISL_602770
EPI_ISL_7747242
EPI_ISL_6361277
EPI_ISL_5687846
EPI_ISL_2231506
EPI_ISL_5779830
EPI_ISL_2155354
EPI_ISL_7327663
EPI_ISL_5441516
EPI_ISL_3118390
EPI_ISL_2532386
EPI_ISL_8173275
EPI_ISL_6689986
EPI_ISL_4171704
EPI_ISL_2235333
EPI_ISL_3797206
EPI_ISL_5858583
EPI_ISL_5543745
EPI_ISL_4194425
EPI_ISL_4888503
EPI_ISL_1406591
EPI_ISL_686097
EPI_ISL_5194117
EPI_ISL_687567
EPI_ISL_6781743
EPI_ISL_3718762
EPI_ISL_602872
EPI_ISL_6512820
EPI_ISL_2920761
EPI_ISL_5144678
EPI_ISL_3219552
EPI_ISL_1622427
EPI_ISL_2840649
EPI_ISL_5779853
EPI_ISL_3544035
EPI_ISL_3908621
EPI_ISL_5999319
EPI_ISL_2402012
EPI_ISL_3827133
EPI_ISL_1468422
EPI_ISL_2131386
EPI_ISL_7327061
EPI_ISL_6102570
EPI_ISL_5460490
EPI_ISL_3033360
EPI_ISL_689321
EPI_ISL_1593772
EPI_ISL_699830
EPI_ISL_3990138
EPI_ISL_831892
EPI_ISL_2171231
EPI_ISL_690183
EPI_ISL_7138725
EPI_ISL_2402688
EPI_ISL_2566164
EPI_ISL_4712050
EPI_ISL_4878744
EPI_ISL_2095850
EPI_ISL_4461783
EPI_ISL_2096018
EPI_ISL_5936958
EPI_ISL_2502715
EPI_ISL_6111566
EPI_ISL_2500943
EPI_ISL_443265
EPI_ISL_9373675
EPI_ISL_3905043
EPI_ISL_3875723
EPI_ISL_5450601
EPI_ISL_692675
EPI_ISL_3477561
EPI_ISL_2082028
EPI_ISL_2100761
EPI_ISL_6604671
EPI_ISL_6568293
EPI_ISL_613555
EPI_ISL_3999744
EPI_ISL_5568475
EPI_ISL_5687121
EPI_ISL_1086056
EPI_ISL_1111333
EPI_ISL_1129223
EPI_ISL_4051235
EPI_ISL_5590065
EPI_ISL_995494
EPI_ISL_3404949
EPI_ISL_6692031
EPI_ISL_3153458
EPI_ISL_1500995
EPI_ISL_6883004
EPI_ISL_5196217
EPI_ISL_1279526
EPI_ISL_5538229
EPI_ISL_4679428
EPI_ISL_1685995
EPI_ISL_824644
EPI_ISL_7380249
EPI_ISL_6513005
EPI_ISL_5549549
EPI_ISL_687665
EPI_ISL_3347603
EPI_ISL_3130000
EPI_ISL_1303006
EPI_ISL_6173005
EPI_ISL_7218825
EPI_ISL_3923429
EPI_ISL_2361359
EPI_ISL_1517001
EPI_ISL_7130104
EPI_ISL_3506018
EPI_ISL_6711738
EPI_ISL_5552148
EPI_ISL_4603218
EPI_ISL_5851009
EPI_ISL_1020174
EPI_ISL_5104567
EPI_ISL_1104656
EPI_ISL_876740
EPI_ISL_499083
EPI_ISL_2779402
EPI_ISL_1841084
EPI_ISL_3245945
EPI_ISL_6101561
EPI_ISL_1117692
EPI_ISL_2828653
EPI_ISL_6116593
EPI_ISL_8048129
EPI_ISL_1993985
EPI_ISL_1788973
EPI_ISL_3214809
EPI_ISL_3032457
EPI_ISL_6367824
EPI_ISL_4715543
EPI_ISL_6945426
EPI_ISL_7970794
EPI_ISL_5945813
EPI_ISL_6104787
EPI_ISL_3404979
EPI_ISL_2379190
EPI_ISL_6640890
EPI_ISL_4299642
EPI_ISL_4412029
EPI_ISL_451346
EPI_ISL_6424875
EPI_ISL_3948467
EPI_ISL_689353
EPI_ISL_6471146
EPI_ISL_2530207
EPI_ISL_6371276
EPI_ISL_1921893
EPI_ISL_1110440
EPI_ISL_5265152
EPI_ISL_602859
EPI_ISL_918266
EPI_ISL_4748300
EPI_ISL_1196302
EPI_ISL_1501159
EPI_ISL_2621237
EPI_ISL_6174680
EPI_ISL_1669953
EPI_ISL_5687791
EPI_ISL_6775527
EPI_ISL_3506780
EPI_ISL_7326520
EPI_ISL_3306290
EPI_ISL_2860789
EPI_ISL_1351815
EPI_ISL_1494923
EPI_ISL_4603110
EPI_ISL_1443883
EPI_ISL_1220862
EPI_ISL_5738241
EPI_ISL_2885375
EPI_ISL_1180818
EPI_ISL_2495497
EPI_ISL_7218224
EPI_ISL_5556333
EPI_ISL_2671678
EPI_ISL_513047
EPI_ISL_7327645
EPI_ISL_3089042
EPI_ISL_7717025
EPI_ISL_1625986
EPI_ISL_2485034
EPI_ISL_5559088
EPI_ISL_3058237
EPI_ISL_4603261
EPI_ISL_1621516
EPI_ISL_6104026
EPI_ISL_684601
EPI_ISL_5933185
EPI_ISL_2828444
EPI_ISL_2293540
EPI_ISL_6775924
EPI_ISL_6261320
EPI_ISL_688389
EPI_ISL_5417551
EPI_ISL_6698340
EPI_ISL_1811433
EPI_ISL_965270
EPI_ISL_1627467
EPI_ISL_699743
EPI_ISL_542172
EPI_ISL_1416963
EPI_ISL_2399607
EPI_ISL_1181388
EPI_ISL_2466312
EPI_ISL_7478613
EPI_ISL_4199266
EPI_ISL_1301681
EPI_ISL_6367799
EPI_ISL_3067010
EPI_ISL_690333
EPI_ISL_498090
EPI_ISL_6032111
EPI_ISL_692367
EPI_ISL_428357
EPI_ISL_6471821
EPI_ISL_6471529
EPI_ISL_6691319
EPI_ISL_6512757
EPI_ISL_3046542
EPI_ISL_3045601
EPI_ISL_2820307
EPI_ISL_961103
EPI_ISL_7327550
EPI_ISL_2427025
EPI_ISL_5428330
EPI_ISL_4194428
EPI_ISL_1577975
EPI_ISL_2779230
EPI_ISL_4545745
EPI_ISL_5265044
EPI_ISL_1731955
EPI_ISL_3100022
EPI_ISL_6690147
EPI_ISL_7329269
EPI_ISL_2671742
EPI_ISL_4071987
EPI_ISL_4073297
EPI_ISL_2284871
EPI_ISL_4199338
EPI_ISL_1111006
EPI_ISL_6711150
EPI_ISL_2426162
EPI_ISL_2231331
EPI_ISL_6471464
EPI_ISL_7327036
EPI_ISL_3690424
EPI_ISL_451660
EPI_ISL_6566885
EPI_ISL_2322464
EPI_ISL_3404945
EPI_ISL_684289
EPI_ISL_1960608
EPI_ISL_1103578
EPI_ISL_1670709
EPI_ISL_6886766
EPI_ISL_4824623
EPI_ISL_5054081
EPI_ISL_3799879
EPI_ISL_6173006
EPI_ISL_2485126
EPI_ISL_6910052
EPI_ISL_500544
EPI_ISL_691980
EPI_ISL_1588120
EPI_ISL_1628376
EPI_ISL_2214873
EPI_ISL_5194559
EPI_ISL_2153743
EPI_ISL_5194105
EPI_ISL_9429805
EPI_ISL_804950
EPI_ISL_2155220
EPI_ISL_6050960
EPI_ISL_985027
EPI_ISL_3190373
EPI_ISL_5113866
EPI_ISL_2139538
EPI_ISL_2189063
EPI_ISL_7711712
EPI_ISL_5569320
EPI_ISL_3033591
EPI_ISL_5428109
EPI_ISL_1502996
EPI_ISL_2399661
EPI_ISL_8630407
EPI_ISL_6208021
EPI_ISL_3733962
EPI_ISL_6690097
EPI_ISL_4171646
EPI_ISL_6097754
EPI_ISL_3046536
EPI_ISL_718277
EPI_ISL_2958706
EPI_ISL_5851042
EPI_ISL_5543736
EPI_ISL_5115026
EPI_ISL_6699165
EPI_ISL_3543727
EPI_ISL_3924071
EPI_ISL_479817
EPI_ISL_1020247
EPI_ISL_6910063
EPI_ISL_3824553
EPI_ISL_4957755
EPI_ISL_825057
EPI_ISL_1483036
EPI_ISL_463746
EPI_ISL_1112982
EPI_ISL_5687844
EPI_ISL_5809247
EPI_ISL_688956
EPI_ISL_4503211
EPI_ISL_7140049
EPI_ISL_6115756
EPI_ISL_1171677
EPI_ISL_6422344
EPI_ISL_3245946
EPI_ISL_1013238
EPI_ISL_6174361
EPI_ISL_3826157
EPI_ISL_4255440
EPI_ISL_535515
EPI_ISL_4998428
EPI_ISL_4069557
EPI_ISL_6116936
EPI_ISL_1335891
EPI_ISL_5365924
EPI_ISL_6568906
EPI_ISL_583463
EPI_ISL_479517
EPI_ISL_2692897
EPI_ISL_687398
EPI_ISL_937242
EPI_ISL_4171227
EPI_ISL_3544089
EPI_ISL_1655060
EPI_ISL_4731352
EPI_ISL_2091371
EPI_ISL_1416906
EPI_ISL_690467
EPI_ISL_2616519
EPI_ISL_985032
EPI_ISL_1960570
EPI_ISL_2179473
EPI_ISL_5850725
EPI_ISL_513001
EPI_ISL_690143
EPI_ISL_11229691
EPI_ISL_479482
EPI_ISL_862631
EPI_ISL_4918004
EPI_ISL_1818965
EPI_ISL_2308639
EPI_ISL_3983644
EPI_ISL_4194486
EPI_ISL_5194687
EPI_ISL_6471286
EPI_ISL_4298881
EPI_ISL_6227517
EPI_ISL_4342615
EPI_ISL_5866753
EPI_ISL_7044393
EPI_ISL_3540075
EPI_ISL_4461747
EPI_ISL_1911095
EPI_ISL_4171362
EPI_ISL_2432947
EPI_ISL_3061873
EPI_ISL_1910425
EPI_ISL_2621624
EPI_ISL_5866809
EPI_ISL_4496587
EPI_ISL_4549933
EPI_ISL_7740650
EPI_ISL_2341025
EPI_ISL_1580502
EPI_ISL_4032176
EPI_ISL_2455951
EPI_ISL_1060578
EPI_ISL_1608363
EPI_ISL_4879311
EPI_ISL_3904952
EPI_ISL_2967816
EPI_ISL_3247768
EPI_ISL_5936904
EPI_ISL_6158435
EPI_ISL_6424757
EPI_ISL_6960152
EPI_ISL_1279552
EPI_ISL_4194489
EPI_ISL_1760297
EPI_ISL_5199343
EPI_ISL_2603444
EPI_ISL_2389657
EPI_ISL_2530337
EPI_ISL_3268380
EPI_ISL_5718211
EPI_ISL_1036216
EPI_ISL_687748
EPI_ISL_523965
EPI_ISL_491990
EPI_ISL_6181439
EPI_ISL_5589664
EPI_ISL_7476727
EPI_ISL_4917879
EPI_ISL_4549830
EPI_ISL_3020377
EPI_ISL_3261589
EPI_ISL_3999740
EPI_ISL_1501047
EPI_ISL_6116878
EPI_ISL_2801742
EPI_ISL_5241146
EPI_ISL_685222
EPI_ISL_6471761
EPI_ISL_6570912
EPI_ISL_3039611
EPI_ISL_794791
EPI_ISL_7326962
EPI_ISL_3153384
EPI_ISL_5655430
EPI_ISL_6436830
EPI_ISL_6641512
EPI_ISL_2603246
EPI_ISL_1416985
EPI_ISL_3432348
EPI_ISL_2835308
EPI_ISL_3241732
EPI_ISL_2389655
EPI_ISL_5858750
EPI_ISL_3750515
EPI_ISL_3980562
EPI_ISL_1960228
EPI_ISL_1855875
EPI_ISL_1733039
EPI_ISL_5739524
EPI_ISL_6863354
EPI_ISL_6159012
EPI_ISL_5866889
EPI_ISL_2155278
EPI_ISL_6915138
EPI_ISL_4551040
EPI_ISL_8095524
EPI_ISL_6690240
EPI_ISL_3039524
EPI_ISL_1811536
EPI_ISL_3392667
EPI_ISL_6208099
EPI_ISL_6944039
EPI_ISL_3923897
EPI_ISL_2532351
EPI_ISL_4503624
EPI_ISL_7956768
EPI_ISL_3347668
EPI_ISL_3316289
EPI_ISL_2259263
EPI_ISL_2942734
EPI_ISL_1315619
EPI_ISL_1621627
EPI_ISL_1656862
EPI_ISL_2429140
EPI_ISL_6945366
EPI_ISL_4273336
EPI_ISL_10149621
EPI_ISL_1580563
EPI_ISL_5945652
EPI_ISL_4956009
EPI_ISL_2427384
EPI_ISL_693306
EPI_ISL_4172418
EPI_ISL_1159385
EPI_ISL_4122295
EPI_ISL_4206936
EPI_ISL_3527671
EPI_ISL_1110938
EPI_ISL_5589969
EPI_ISL_9373705
EPI_ISL_685739
EPI_ISL_1209307
EPI_ISL_509231
EPI_ISL_3801593
EPI_ISL_6263034
EPI_ISL_2923266
EPI_ISL_1416595
EPI_ISL_3370703
EPI_ISL_6471824
EPI_ISL_2616324
EPI_ISL_6207970
EPI_ISL_1391206
EPI_ISL_4298847
EPI_ISL_2232986
EPI_ISL_2156325
EPI_ISL_6884980
EPI_ISL_4006702
EPI_ISL_7476687
EPI_ISL_685916
EPI_ISL_1827542
EPI_ISL_1731605
EPI_ISL_2017793
EPI_ISL_2426174
EPI_ISL_5590015
EPI_ISL_5921651
EPI_ISL_2920749
EPI_ISL_482852
EPI_ISL_2790821
EPI_ISL_4712178
EPI_ISL_3920214
EPI_ISL_5640221
EPI_ISL_5920836
EPI_ISL_1554898
EPI_ISL_687278
EPI_ISL_4503930
EPI_ISL_2235346
EPI_ISL_5851038
EPI_ISL_2942738
EPI_ISL_480141
EPI_ISL_5460399
EPI_ISL_2894820
EPI_ISL_3464505
EPI_ISL_9429863
EPI_ISL_8013256
EPI_ISL_5544505
EPI_ISL_7326994
EPI_ISL_1654944
EPI_ISL_10071205
EPI_ISL_2339903
EPI_ISL_2101309
EPI_ISL_1841083
EPI_ISL_7711657
EPI_ISL_671414
EPI_ISL_11380697
EPI_ISL_689733
EPI_ISL_1662097
EPI_ISL_5262705
EPI_ISL_2532280
EPI_ISL_688039
EPI_ISL_6886987
EPI_ISL_1580583
EPI_ISL_4299595
EPI_ISL_1250982
EPI_ISL_5999114
EPI_ISL_2652173
EPI_ISL_7380123
EPI_ISL_4891997
EPI_ISL_6775349
EPI_ISL_2091256
EPI_ISL_6032077
EPI_ISL_1118211
EPI_ISL_2968052
EPI_ISL_6131984
EPI_ISL_686961
EPI_ISL_3920093
EPI_ISL_6092990
EPI_ISL_4255525
EPI_ISL_5494476
EPI_ISL_5565394
EPI_ISL_3307528
EPI_ISL_5541613
EPI_ISL_4541321
EPI_ISL_2495936
EPI_ISL_2709309
EPI_ISL_5554474
EPI_ISL_4550800
EPI_ISL_1279346
EPI_ISL_1706598
EPI_ISL_6571050
EPI_ISL_4546652
EPI_ISL_7327398
EPI_ISL_1060470
EPI_ISL_5193947
EPI_ISL_6775401
EPI_ISL_1322149
EPI_ISL_7328291
EPI_ISL_5640200
EPI_ISL_688305
EPI_ISL_3460105
EPI_ISL_3432338
EPI_ISL_3506681
EPI_ISL_685804
EPI_ISL_1965595
EPI_ISL_455456
EPI_ISL_9320228
EPI_ISL_455472
EPI_ISL_1396694
EPI_ISL_2264836
EPI_ISL_8158252
EPI_ISL_2001339
EPI_ISL_1321747
EPI_ISL_7494425
EPI_ISL_2627496
EPI_ISL_1173768
EPI_ISL_5428204
EPI_ISL_833153
EPI_ISL_4199228
EPI_ISL_5924208
EPI_ISL_2455927
EPI_ISL_7138746
EPI_ISL_1785113
EPI_ISL_5739283
EPI_ISL_5441856
EPI_ISL_3757162
EPI_ISL_5717610
EPI_ISL_471554
EPI_ISL_4006423
EPI_ISL_1360388
EPI_ISL_2928248
EPI_ISL_2923174
EPI_ISL_5936932
EPI_ISL_5937256
EPI_ISL_4299754
EPI_ISL_569877
EPI_ISL_688319
EPI_ISL_1168524
EPI_ISL_539501
EPI_ISL_3796126
EPI_ISL_4545341
EPI_ISL_4273289
EPI_ISL_2663162
EPI_ISL_7369576
EPI_ISL_4493439
EPI_ISL_2193291
EPI_ISL_2530326
EPI_ISL_8500649
EPI_ISL_4461580
EPI_ISL_3610794
EPI_ISL_1678410
EPI_ISL_3355825
EPI_ISL_4503733
EPI_ISL_3665815
EPI_ISL_688142
EPI_ISL_1608482
EPI_ISL_1219958
EPI_ISL_7151066
EPI_ISL_686103
EPI_ISL_6332805
EPI_ISL_623118
EPI_ISL_1675038
EPI_ISL_1786306
EPI_ISL_2162818
EPI_ISL_3023741
EPI_ISL_5408113
EPI_ISL_2422951
EPI_ISL_2272976
EPI_ISL_688791
EPI_ISL_677759
EPI_ISL_6721608
EPI_ISL_2757689
EPI_ISL_2401994
EPI_ISL_6910080
EPI_ISL_6324915
EPI_ISL_5538493
EPI_ISL_4998413
EPI_ISL_6810064
EPI_ISL_7121519
EPI_ISL_1818959
EPI_ISL_5106665
EPI_ISL_2861309
EPI_ISL_1503135
EPI_ISL_6710149
EPI_ISL_2820400
EPI_ISL_6775450
EPI_ISL_2323013
EPI_ISL_3038246
EPI_ISL_3665827
EPI_ISL_2100801
EPI_ISL_3355832
EPI_ISL_684788
EPI_ISL_4659007
EPI_ISL_900705
EPI_ISL_9954528
EPI_ISL_7728869
EPI_ISL_4468869
EPI_ISL_2101052
EPI_ISL_2501081
EPI_ISL_3570922
EPI_ISL_1111026
EPI_ISL_443267
EPI_ISL_7691477
EPI_ISL_3006752
EPI_ISL_2374380
EPI_ISL_690636
EPI_ISL_3506012
EPI_ISL_501181
EPI_ISL_4770088
EPI_ISL_3737235
EPI_ISL_5538270
EPI_ISL_3030444
EPI_ISL_4417586
EPI_ISL_3768952
EPI_ISL_1662226
EPI_ISL_3920667
EPI_ISL_5863681
EPI_ISL_2967894
EPI_ISL_4411848
EPI_ISL_2361542
EPI_ISL_11229401
EPI_ISL_5589890
EPI_ISL_955080
EPI_ISL_4417837
EPI_ISL_1478797
EPI_ISL_906775
EPI_ISL_3330347
EPI_ISL_5115018
EPI_ISL_2661847
EPI_ISL_1279415
EPI_ISL_684524
EPI_ISL_5845491
EPI_ISL_2778052
EPI_ISL_5858556
EPI_ISL_5829885
EPI_ISL_1827546
EPI_ISL_718192
EPI_ISL_689639
EPI_ISL_8581131
EPI_ISL_5944568
EPI_ISL_6227074
EPI_ISL_3355642
EPI_ISL_982180
EPI_ISL_3417856
EPI_ISL_1262724
EPI_ISL_2495938
EPI_ISL_687097
EPI_ISL_7329074
EPI_ISL_6781698
EPI_ISL_5428085
EPI_ISL_3507069
EPI_ISL_6436603
EPI_ISL_1301941
EPI_ISL_2931773
EPI_ISL_2779226
EPI_ISL_2621436
EPI_ISL_4633193
EPI_ISL_5441415
EPI_ISL_4984909
EPI_ISL_6963554
EPI_ISL_5686972
EPI_ISL_3089034
EPI_ISL_5985343
EPI_ISL_3306324
EPI_ISL_4255433
EPI_ISL_486399
EPI_ISL_5738230
EPI_ISL_1180740
EPI_ISL_3037808
EPI_ISL_6774833
EPI_ISL_1841220
EPI_ISL_2156464
EPI_ISL_476856
EPI_ISL_3375573
EPI_ISL_515959
EPI_ISL_4600767
EPI_ISL_2885632
EPI_ISL_3155463
EPI_ISL_6475124
EPI_ISL_5569306
EPI_ISL_3031745
EPI_ISL_5549443
EPI_ISL_6173411
EPI_ISL_5556983
EPI_ISL_5926621
EPI_ISL_707697
EPI_ISL_11229163
EPI_ISL_4601223
EPI_ISL_5855790
EPI_ISL_6102716
EPI_ISL_4665996
EPI_ISL_2681082
EPI_ISL_2612626
EPI_ISL_2709686
EPI_ISL_4990337
EPI_ISL_684423
EPI_ISL_2534048
EPI_ISL_4951677
EPI_ISL_5428197
EPI_ISL_1302953
EPI_ISL_3134171
EPI_ISL_4984955
EPI_ISL_3690008
EPI_ISL_8217383
EPI_ISL_4077534
EPI_ISL_2485117
EPI_ISL_3232215
EPI_ISL_2942893
EPI_ISL_1805479
EPI_ISL_1509871
EPI_ISL_6370464
EPI_ISL_4783654
EPI_ISL_5317726
EPI_ISL_4710359
EPI_ISL_6667223
EPI_ISL_6698210
EPI_ISL_6885008
EPI_ISL_2789830
EPI_ISL_6632962
EPI_ISL_1319378
EPI_ISL_6159015
EPI_ISL_7728887
EPI_ISL_4032123
EPI_ISL_2402006
EPI_ISL_5739560
EPI_ISL_5590468
EPI_ISL_6721542
EPI_ISL_4550708
EPI_ISL_1084629
EPI_ISL_1670645
EPI_ISL_8131214
EPI_ISL_6136000
EPI_ISL_447296
EPI_ISL_5880611
EPI_ISL_4550251
EPI_ISL_6104150
EPI_ISL_7789278
EPI_ISL_5602367
EPI_ISL_5560983
EPI_ISL_2686035
EPI_ISL_5547084
EPI_ISL_1544122
EPI_ISL_9429719
EPI_ISL_1501166
EPI_ISL_6175332
EPI_ISL_7329157
EPI_ISL_5738339
EPI_ISL_660122
EPI_ISL_4005955
EPI_ISL_2171244
EPI_ISL_1396670
EPI_ISL_8311722
EPI_ISL_4998448
EPI_ISL_685794
EPI_ISL_1909859
EPI_ISL_1483059
EPI_ISL_10146006
EPI_ISL_3241799
EPI_ISL_1599174
EPI_ISL_3796066
EPI_ISL_5544336
EPI_ISL_8630404
EPI_ISL_1478764
EPI_ISL_1707634
EPI_ISL_5559796
EPI_ISL_3692563
EPI_ISL_2495481
EPI_ISL_5918362
EPI_ISL_5314248
EPI_ISL_3750579
EPI_ISL_6436782
EPI_ISL_6966070
EPI_ISL_1138569
EPI_ISL_3010353
EPI_ISL_3805655
EPI_ISL_5587898
EPI_ISL_5536741
EPI_ISL_4236953
EPI_ISL_10657516
EPI_ISL_3690023
EPI_ISL_3716603
EPI_ISL_1583086
EPI_ISL_1811430
EPI_ISL_5738980
EPI_ISL_6097877
EPI_ISL_3875734
EPI_ISL_1018326
EPI_ISL_6475178
EPI_ISL_4715159
EPI_ISL_5142976
EPI_ISL_7368942
EPI_ISL_6963577
EPI_ISL_824665
EPI_ISL_5590194
EPI_ISL_5451644
EPI_ISL_5557052
EPI_ISL_7650136
EPI_ISL_4032152
EPI_ISL_3979623
EPI_ISL_1381092
EPI_ISL_2779115
EPI_ISL_6940210
EPI_ISL_5194123
EPI_ISL_5633439
EPI_ISL_6207388
EPI_ISL_6530547
EPI_ISL_689675
EPI_ISL_6092047
EPI_ISL_1788881
EPI_ISL_4273589
EPI_ISL_826270
EPI_ISL_3355796
EPI_ISL_2189132
EPI_ISL_2140847
EPI_ISL_6886845
EPI_ISL_5918396
EPI_ISL_447301
EPI_ISL_3037831
EPI_ISL_3542917
EPI_ISL_4219398
EPI_ISL_2002641
EPI_ISL_660201
EPI_ISL_1821475
EPI_ISL_1205230
EPI_ISL_11229711
EPI_ISL_4503502
EPI_ISL_687025
EPI_ISL_2491658
EPI_ISL_3298313
EPI_ISL_1669918
EPI_ISL_1406277
EPI_ISL_4006590
EPI_ISL_692092
EPI_ISL_4299015
EPI_ISL_700072
EPI_ISL_6775885
EPI_ISL_688408
EPI_ISL_1585621
EPI_ISL_1972282
EPI_ISL_5543012
EPI_ISL_3668061
EPI_ISL_492983
EPI_ISL_9361598
EPI_ISL_1389157
EPI_ISL_5332234
EPI_ISL_4541243
EPI_ISL_2312779
EPI_ISL_2379116
EPI_ISL_1493597
EPI_ISL_2107523
EPI_ISL_5735709
EPI_ISL_671416
EPI_ISL_7544819
EPI_ISL_6116762
EPI_ISL_4547783
EPI_ISL_6102398
EPI_ISL_2131413
EPI_ISL_4348805
EPI_ISL_2188129
EPI_ISL_5597639
EPI_ISL_7716902
EPI_ISL_5415687
EPI_ISL_5945599
EPI_ISL_6884997
EPI_ISL_735322
EPI_ISL_1811480
EPI_ISL_685640
EPI_ISL_2646219
EPI_ISL_2531926
EPI_ISL_3543517
EPI_ISL_2894670
EPI_ISL_3101316
EPI_ISL_7967359
EPI_ISL_4255414
EPI_ISL_1791563
EPI_ISL_687404
EPI_ISL_7327057
EPI_ISL_6945263
EPI_ISL_3031685
EPI_ISL_5314252
EPI_ISL_5540240
EPI_ISL_1821629
EPI_ISL_4006389
EPI_ISL_2030125
EPI_ISL_2100756
EPI_ISL_2402543
EPI_ISL_2835012
EPI_ISL_4031589
EPI_ISL_6591550
EPI_ISL_2859056
EPI_ISL_4600773
EPI_ISL_6641476
EPI_ISL_833254
EPI_ISL_535448
EPI_ISL_1673272
EPI_ISL_5064612
EPI_ISL_5146893
EPI_ISL_688469
EPI_ISL_9812327
EPI_ISL_6810110
EPI_ISL_5441355
EPI_ISL_5540283
EPI_ISL_7970303
EPI_ISL_2100946
EPI_ISL_414629
EPI_ISL_6640868
EPI_ISL_5686995
EPI_ISL_5561869
EPI_ISL_2982172
EPI_ISL_482682
EPI_ISL_3425653
EPI_ISL_2324175
EPI_ISL_6180992
EPI_ISL_2231402
EPI_ISL_6104438
EPI_ISL_498186
EPI_ISL_5030079
EPI_ISL_1112960
EPI_ISL_2422715
EPI_ISL_1700808
EPI_ISL_1656959
EPI_ISL_5200492
EPI_ISL_6174358
EPI_ISL_2616236
EPI_ISL_4397733
EPI_ISL_529792
EPI_ISL_1036396
EPI_ISL_5739601
EPI_ISL_3797220
EPI_ISL_1827506
EPI_ISL_8217444
EPI_ISL_6264294
EPI_ISL_1629439
EPI_ISL_691532
EPI_ISL_5544034
EPI_ISL_7613756
EPI_ISL_8004836
EPI_ISL_1909855
EPI_ISL_7803548
EPI_ISL_4503768
EPI_ISL_5266780
EPI_ISL_1110998
EPI_ISL_6115847
EPI_ISL_689681
EPI_ISL_6963514
EPI_ISL_4713370
EPI_ISL_1909858
EPI_ISL_1911250
EPI_ISL_5598245
EPI_ISL_3375557
EPI_ISL_7260108
EPI_ISL_1788778
EPI_ISL_6174280
EPI_ISL_690019
EPI_ISL_3355668
EPI_ISL_495070
EPI_ISL_1656003
EPI_ISL_1468421
EPI_ISL_4878911
EPI_ISL_2425586
EPI_ISL_5851054
EPI_ISL_7711250
EPI_ISL_6604642
EPI_ISL_4946248
EPI_ISL_685404
EPI_ISL_414623
EPI_ISL_8884414
EPI_ISL_5552396
EPI_ISL_862606
EPI_ISL_2156571
EPI_ISL_4503640
EPI_ISL_602757
EPI_ISL_2464215
EPI_ISL_935017
EPI_ISL_3347920
EPI_ISL_5544475
EPI_ISL_5502683
EPI_ISL_2919221
EPI_ISL_1731502
EPI_ISL_2402155
EPI_ISL_6863594
EPI_ISL_512884
EPI_ISL_5555179
EPI_ISL_755652
EPI_ISL_8217330
EPI_ISL_4199232
EPI_ISL_4711203
EPI_ISL_2231161
EPI_ISL_1671763
EPI_ISL_6000219
EPI_ISL_2828691
EPI_ISL_7307207
EPI_ISL_2982144
EPI_ISL_4742271
EPI_ISL_1855879
EPI_ISL_7813061
EPI_ISL_2009530
EPI_ISL_1919651
EPI_ISL_9087102
EPI_ISL_6061116
EPI_ISL_3023827
EPI_ISL_3058214
EPI_ISL_7135251
EPI_ISL_6885033
EPI_ISL_6174264
EPI_ISL_1580539
EPI_ISL_3989771
EPI_ISL_2958994
EPI_ISL_4496664
EPI_ISL_3259600
EPI_ISL_7711321
EPI_ISL_2293305
EPI_ISL_2178440
EPI_ISL_5855081
EPI_ISL_1711660
EPI_ISL_1418315
EPI_ISL_1841199
EPI_ISL_6101530
EPI_ISL_5740664
EPI_ISL_1110968
EPI_ISL_6661818
EPI_ISL_1424466
EPI_ISL_3690326
EPI_ISL_6181463
EPI_ISL_3265515
EPI_ISL_690965
EPI_ISL_1111452
EPI_ISL_4004956
EPI_ISL_2800921
EPI_ISL_2283775
EPI_ISL_5544400
EPI_ISL_5031335
EPI_ISL_2188449
EPI_ISL_6316802
EPI_ISL_7139714
EPI_ISL_6181454
EPI_ISL_417010
EPI_ISL_6158530
EPI_ISL_6843483
EPI_ISL_2681250
EPI_ISL_483571
EPI_ISL_2001450
EPI_ISL_940931
EPI_ISL_2324304
EPI_ISL_2790257
EPI_ISL_3219565
EPI_ISL_10957406
EPI_ISL_2713076
EPI_ISL_1628380
EPI_ISL_8428132
EPI_ISL_4601188
EPI_ISL_7812927
EPI_ISL_5598756
EPI_ISL_3923008
EPI_ISL_8620749
EPI_ISL_1544160
EPI_ISL_2081845
EPI_ISL_480166
EPI_ISL_2376387
EPI_ISL_5428305
EPI_ISL_1620536
EPI_ISL_4461034
EPI_ISL_2790688
EPI_ISL_4600878
EPI_ISL_4172390
EPI_ISL_8065795
EPI_ISL_2155745
EPI_ISL_2030105
EPI_ISL_8106930
EPI_ISL_691971
EPI_ISL_1960443
EPI_ISL_1910356
EPI_ISL_6684822
EPI_ISL_4298732
EPI_ISL_1731601
EPI_ISL_6424862
EPI_ISL_3316307
EPI_ISL_3757203
EPI_ISL_2399724
EPI_ISL_2030039
EPI_ISL_5306578
EPI_ISL_1920188
EPI_ISL_1205277
EPI_ISL_2155037
EPI_ISL_1517460
EPI_ISL_7326903
EPI_ISL_2779125
EPI_ISL_2030037
EPI_ISL_3734032
EPI_ISL_1731604
EPI_ISL_692523
EPI_ISL_6570895
EPI_ISL_2425554
EPI_ISL_480052
EPI_ISL_5460659
EPI_ISL_3804184
EPI_ISL_861637
EPI_ISL_1391217
EPI_ISL_2156364
EPI_ISL_6158296
EPI_ISL_7219405
EPI_ISL_3307780
EPI_ISL_5589721
EPI_ISL_4194426
EPI_ISL_2544817
EPI_ISL_5845514
EPI_ISL_688965
EPI_ISL_9159965
EPI_ISL_684918
EPI_ISL_3020424
EPI_ISL_7967480
EPI_ISL_6439208
EPI_ISL_5999370
EPI_ISL_1509769
EPI_ISL_8258089
EPI_ISL_4998603
EPI_ISL_4895276
EPI_ISL_2091436
EPI_ISL_5589928
EPI_ISL_5854723
EPI_ISL_6568315
EPI_ISL_2942710
EPI_ISL_7015637
EPI_ISL_4954302
EPI_ISL_5687719
EPI_ISL_4886551
EPI_ISL_5194662
EPI_ISL_1622423
EPI_ISL_5145053
EPI_ISL_2484632
EPI_ISL_3010352
EPI_ISL_4508266
EPI_ISL_2361567
EPI_ISL_687746
EPI_ISL_7151077
EPI_ISL_2940314
EPI_ISL_984998
EPI_ISL_1939830
EPI_ISL_2180273
EPI_ISL_2100877
EPI_ISL_6945420
EPI_ISL_3231240
EPI_ISL_5990109
EPI_ISL_6511907
EPI_ISL_2779301
EPI_ISL_1821493
EPI_ISL_2616291
EPI_ISL_690011
EPI_ISL_686271
EPI_ISL_2779112
EPI_ISL_528741
EPI_ISL_1936128
EPI_ISL_5850812
EPI_ISL_2142747
EPI_ISL_7781103
EPI_ISL_5199389
EPI_ISL_5742020
EPI_ISL_1608233
EPI_ISL_690468
EPI_ISL_2627961
EPI_ISL_1417000
EPI_ISL_5428252
EPI_ISL_6436775
EPI_ISL_5845553
EPI_ISL_2562044
EPI_ISL_2777231
EPI_ISL_1811436
EPI_ISL_8840452
EPI_ISL_583457
EPI_ISL_5441677
EPI_ISL_6425528
EPI_ISL_5924057
EPI_ISL_6092178
EPI_ISL_1389326
EPI_ISL_4461068
EPI_ISL_2189449
EPI_ISL_447614
EPI_ISL_9413741
EPI_ISL_6567958
EPI_ISL_7329183
EPI_ISL_4466683
EPI_ISL_689525
EPI_ISL_2422638
EPI_ISL_2081977
EPI_ISL_2100483
EPI_ISL_5396383
EPI_ISL_1233852
EPI_ISL_4878287
EPI_ISL_6093075
EPI_ISL_5934901
EPI_ISL_1675076
EPI_ISL_2152541
EPI_ISL_2081876
EPI_ISL_2801787
EPI_ISL_2341020
EPI_ISL_1351561
EPI_ISL_4917649
EPI_ISL_691977
EPI_ISL_3033597
EPI_ISL_5542204
EPI_ISL_3347795
EPI_ISL_6699298
EPI_ISL_4917834
EPI_ISL_3133096
EPI_ISL_7368947
EPI_ISL_3259710
EPI_ISL_1508889
EPI_ISL_1994000
EPI_ISL_5260552
EPI_ISL_1288191
EPI_ISL_7174111
EPI_ISL_3757204
EPI_ISL_3505855
EPI_ISL_3231163
EPI_ISL_3355663
EPI_ISL_684409
EPI_ISL_2603240
EPI_ISL_5095330
EPI_ISL_9361506
EPI_ISL_3265644
EPI_ISL_2196255
EPI_ISL_685681
EPI_ISL_2402039
EPI_ISL_7729044
EPI_ISL_6116881
EPI_ISL_9571768
EPI_ISL_2259259
EPI_ISL_3875702
EPI_ISL_690506
EPI_ISL_1615556
EPI_ISL_1293051
EPI_ISL_6810224
EPI_ISL_3386863
EPI_ISL_6227233
EPI_ISL_3237047
EPI_ISL_2923116
EPI_ISL_1672545
EPI_ISL_7139332
EPI_ISL_689904
EPI_ISL_3066998
EPI_ISL_6175345
EPI_ISL_2433283
EPI_ISL_4713170
EPI_ISL_912581
EPI_ISL_2157349
EPI_ISL_5557033
EPI_ISL_495534
EPI_ISL_6000208
EPI_ISL_912578
EPI_ISL_6158634
EPI_ISL_1111484
EPI_ISL_3999799
EPI_ISL_5803026
EPI_ISL_5924181
EPI_ISL_476516
EPI_ISL_2364582
EPI_ISL_6158967
EPI_ISL_5152679
EPI_ISL_6115636
EPI_ISL_688245
EPI_ISL_1036425
EPI_ISL_4740970
EPI_ISL_4742228
EPI_ISL_6424935
EPI_ISL_1279585
EPI_ISL_9373654
EPI_ISL_9159886
EPI_ISL_2958654
EPI_ISL_3690111
EPI_ISL_541138
EPI_ISL_1468431
EPI_ISL_4731456
EPI_ISL_3021406
EPI_ISL_1501194
EPI_ISL_2860791
EPI_ISL_690582
EPI_ISL_7130052
EPI_ISL_5845584
EPI_ISL_3762833
EPI_ISL_4461428
EPI_ISL_1823509
EPI_ISL_3154940
EPI_ISL_3804472
EPI_ISL_5071322
EPI_ISL_6721587
EPI_ISL_2673661
EPI_ISL_4878967
EPI_ISL_5548252
EPI_ISL_7314931
EPI_ISL_5549572
EPI_ISL_11229317
EPI_ISL_6175374
EPI_ISL_2626086
EPI_ISL_2155808
EPI_ISL_995387
EPI_ISL_4032189
EPI_ISL_2180217
EPI_ISL_2728582
EPI_ISL_542181
EPI_ISL_2483595
EPI_ISL_1469956
EPI_ISL_5921097
EPI_ISL_7613852
EPI_ISL_1447356
EPI_ISL_6909857
EPI_ISL_6690142
EPI_ISL_2001448
EPI_ISL_3980770
EPI_ISL_5717896
EPI_ISL_943974
EPI_ISL_512928
EPI_ISL_5539563
EPI_ISL_2139501
EPI_ISL_909700
EPI_ISL_7151155
EPI_ISL_1745692
EPI_ISL_2646145
EPI_ISL_3987584
EPI_ISL_912612
EPI_ISL_1294358
EPI_ISL_9361597
EPI_ISL_5194235
EPI_ISL_2894555
EPI_ISL_1909996
EPI_ISL_4742066
EPI_ISL_5458972
EPI_ISL_3506032
EPI_ISL_2193248
EPI_ISL_4601567
EPI_ISL_437746
EPI_ISL_4006633
EPI_ISL_684689
EPI_ISL_1840908
EPI_ISL_2156406
EPI_ISL_6640832
EPI_ISL_8065520
EPI_ISL_2921257
EPI_ISL_3671873
EPI_ISL_5916164
EPI_ISL_10189545
EPI_ISL_691830
EPI_ISL_2086152
EPI_ISL_2319605
EPI_ISL_1625975
EPI_ISL_5537262
EPI_ISL_5104584
EPI_ISL_3401891
EPI_ISL_5779818
EPI_ISL_1470248
EPI_ISL_4731201
EPI_ISL_2427123
EPI_ISL_5985324
EPI_ISL_5864426
EPI_ISL_7121491
EPI_ISL_5736687
EPI_ISL_6261319
EPI_ISL_3189627
EPI_ISL_11172652
EPI_ISL_1662150
EPI_ISL_6959842
EPI_ISL_2920683
EPI_ISL_2657450
EPI_ISL_860297
EPI_ISL_7404532
EPI_ISL_8172970
EPI_ISL_2097167
EPI_ISL_1509875
EPI_ISL_9123605
EPI_ISL_2443781
EPI_ISL_3797283
EPI_ISL_4536600
EPI_ISL_2535587
EPI_ISL_416601
EPI_ISL_5497949
EPI_ISL_3981393
EPI_ISL_699770
EPI_ISL_5845579
EPI_ISL_529006
EPI_ISL_3544135
EPI_ISL_6775911
EPI_ISL_2779057
EPI_ISL_7328257
EPI_ISL_2100825
EPI_ISL_3999655
EPI_ISL_6810018
EPI_ISL_4000028
EPI_ISL_5460695
EPI_ISL_2422877
EPI_ISL_2887725
EPI_ISL_7329297
EPI_ISL_2231253
EPI_ISL_1108770
EPI_ISL_4493379
EPI_ISL_5545154
EPI_ISL_3799810
EPI_ISL_3768921
EPI_ISL_5196198
EPI_ISL_5803012
EPI_ISL_5686729
EPI_ISL_542285
EPI_ISL_5544429
EPI_ISL_1672463
EPI_ISL_3665812
EPI_ISL_2189021
EPI_ISL_3189623
EPI_ISL_5540745
EPI_ISL_7328099
EPI_ISL_2156535
EPI_ISL_5238728
EPI_ISL_5937028
EPI_ISL_2086147
EPI_ISL_435282
EPI_ISL_1079008
EPI_ISL_2779535
EPI_ISL_6916156
EPI_ISL_4541227
EPI_ISL_6103358
EPI_ISL_1394298
EPI_ISL_5260501
EPI_ISL_3532715
EPI_ISL_3900671
EPI_ISL_3532544
EPI_ISL_3990160
EPI_ISL_3037793
EPI_ISL_833234
EPI_ISL_1970694
EPI_ISL_447281
EPI_ISL_692276
EPI_ISL_6699386
EPI_ISL_1351987
EPI_ISL_689832
EPI_ISL_1659537
EPI_ISL_6229337
EPI_ISL_6228996
EPI_ISL_1656997
EPI_ISL_5686529
EPI_ISL_1319423
EPI_ISL_418256
EPI_ISL_3370732
EPI_ISL_2422803
EPI_ISL_8090671
EPI_ISL_480034
EPI_ISL_684439
EPI_ISL_6810356
EPI_ISL_902737
EPI_ISL_699657
EPI_ISL_689547
EPI_ISL_6471492
EPI_ISL_5566756
EPI_ISL_5937148
EPI_ISL_7327620
EPI_ISL_4006611
EPI_ISL_1608321
EPI_ISL_2231212
EPI_ISL_2501314
EPI_ISL_1381076
EPI_ISL_2800934
EPI_ISL_2179616
EPI_ISL_2545685
EPI_ISL_689249
EPI_ISL_9046427
EPI_ISL_3757322
EPI_ISL_480088
EPI_ISL_11229228
EPI_ISL_480180
EPI_ISL_3265390
EPI_ISL_687059
EPI_ISL_2097027
EPI_ISL_1823465
EPI_ISL_684891
EPI_ISL_2621628
EPI_ISL_2155751
EPI_ISL_5115062
EPI_ISL_2270856
EPI_ISL_1804979
EPI_ISL_5545092
EPI_ISL_1406681
EPI_ISL_2887528
EPI_ISL_2374381
EPI_ISL_8251231
EPI_ISL_2801702
EPI_ISL_443259
EPI_ISL_8588496
EPI_ISL_2332794
EPI_ISL_1366675
EPI_ISL_4058855
EPI_ISL_1960295
EPI_ISL_2657531
EPI_ISL_4917666
EPI_ISL_2231512
EPI_ISL_2426998
EPI_ISL_1108017
EPI_ISL_2535581
EPI_ISL_4879123
EPI_ISL_1212621
EPI_ISL_2083065
EPI_ISL_4574531
EPI_ISL_2501376
EPI_ISL_699731
EPI_ISL_1811529
EPI_ISL_3545819
EPI_ISL_4030345
EPI_ISL_1319437
EPI_ISL_5030099
EPI_ISL_2232732
EPI_ISL_11362237
EPI_ISL_11229626
EPI_ISL_3948519
EPI_ISL_9361414
EPI_ISL_2340953
EPI_ISL_4878611
EPI_ISL_6158585
EPI_ISL_3265474
EPI_ISL_2157350
EPI_ISL_940907
EPI_ISL_6324782
EPI_ISL_687340
EPI_ISL_631867
EPI_ISL_3981367
EPI_ISL_689789
EPI_ISL_5241050
EPI_ISL_2501238
EPI_ISL_3153860
EPI_ISL_5194649
EPI_ISL_688139
EPI_ISL_1250954
EPI_ISL_1993997
EPI_ISL_2272913
EPI_ISL_1686078
EPI_ISL_5095042
EPI_ISL_6227448
EPI_ISL_2923143
EPI_ISL_5890672
EPI_ISL_1322192
EPI_ISL_1279576
EPI_ISL_4890133
EPI_ISL_8059991
EPI_ISL_3307459
EPI_ISL_4740964
EPI_ISL_1739306
EPI_ISL_4503947
EPI_ISL_5855022
EPI_ISL_754847
EPI_ISL_8825114
EPI_ISL_7327716
EPI_ISL_4171390
EPI_ISL_5587762
EPI_ISL_684898
EPI_ISL_1259136
EPI_ISL_5858800
EPI_ISL_10141484
EPI_ISL_961098
EPI_ISL_751367
EPI_ISL_1013424
EPI_ISL_3120208
EPI_ISL_687661
EPI_ISL_3750608
EPI_ISL_1463520
EPI_ISL_861680
EPI_ISL_5451375
EPI_ISL_5556943
EPI_ISL_4878584
EPI_ISL_6104419
EPI_ISL_2931868
EPI_ISL_824555
EPI_ISL_1209266
EPI_ISL_941973
EPI_ISL_3506652
EPI_ISL_2099384
EPI_ISL_1909906
EPI_ISL_3460168
EPI_ISL_2422661
EPI_ISL_6471485
EPI_ISL_6511872
EPI_ISL_2466132
EPI_ISL_7876606
EPI_ISL_2226344
EPI_ISL_5694707
EPI_ISL_1936216
EPI_ISL_2397193
EPI_ISL_515647
EPI_ISL_5428342
EPI_ISL_6000396
EPI_ISL_5551701
EPI_ISL_961754
EPI_ISL_1686067
EPI_ISL_1279267
EPI_ISL_4503409
EPI_ISL_2691143
EPI_ISL_2399596
EPI_ISL_7150962
EPI_ISL_3154044
EPI_ISL_688620
EPI_ISL_6436589
EPI_ISL_541352
EPI_ISL_4895400
EPI_ISL_5441427
EPI_ISL_1117946
EPI_ISL_4877331
EPI_ISL_2532397
EPI_ISL_2932610
EPI_ISL_4299653
EPI_ISL_436107
EPI_ISL_691559
EPI_ISL_4194493
EPI_ISL_692696
EPI_ISL_3757173
EPI_ISL_3153544
EPI_ISL_7326306
EPI_ISL_602723
EPI_ISL_6595152
EPI_ISL_3737242
EPI_ISL_542212
EPI_ISL_3805469
EPI_ISL_1321793
EPI_ISL_837706
EPI_ISL_5598558
EPI_ISL_8257804
EPI_ISL_2332598
EPI_ISL_4255491
EPI_ISL_4006300
EPI_ISL_2464026
EPI_ISL_2307327
EPI_ISL_699680
EPI_ISL_5061998
EPI_ISL_6315840
EPI_ISL_6810146
EPI_ISL_4199327
EPI_ISL_690340
EPI_ISL_491995
EPI_ISL_5592774
EPI_ISL_5999377
EPI_ISL_837634
EPI_ISL_11229954
EPI_ISL_1686147
EPI_ISL_483824
EPI_ISL_2966281
EPI_ISL_1279525
EPI_ISL_9429837
EPI_ISL_8692657
EPI_ISL_2180174
EPI_ISL_3031823
EPI_ISL_2100754
EPI_ISL_6436536
EPI_ISL_5557738
EPI_ISL_1301656
EPI_ISL_8004738
EPI_ISL_2757822
EPI_ISL_1391218
EPI_ISL_4711579
EPI_ISL_2156283
EPI_ISL_2100731
EPI_ISL_6102549
EPI_ISL_11036553
EPI_ISL_1302950
EPI_ISL_685055
EPI_ISL_1786351
EPI_ISL_682262
EPI_ISL_837575
EPI_ISL_576265
EPI_ISL_2426166
EPI_ISL_2530227
EPI_ISL_3154336
EPI_ISL_3824099
EPI_ISL_5143130
EPI_ISL_6945266
EPI_ISL_965934
EPI_ISL_3804491
EPI_ISL_1263077
EPI_ISL_454498
EPI_ISL_5686975
EPI_ISL_479839
EPI_ISL_648694
EPI_ISL_685629
EPI_ISL_2427356
EPI_ISL_1662171
EPI_ISL_5687786
EPI_ISL_586570
EPI_ISL_6810093
EPI_ISL_4741579
EPI_ISL_2921173
EPI_ISL_687985
EPI_ISL_8505417
EPI_ISL_3805700
EPI_ISL_5317789
EPI_ISL_3799807
EPI_ISL_5397601
EPI_ISL_9320210
EPI_ISL_1516934
EPI_ISL_5194018
EPI_ISL_2422886
EPI_ISL_2444390
EPI_ISL_3332715
EPI_ISL_5655463
EPI_ISL_4006376
EPI_ISL_7716771
EPI_ISL_4740434
EPI_ISL_686444
EPI_ISL_6423698
EPI_ISL_5460657
EPI_ISL_5554833
EPI_ISL_1972261
EPI_ISL_689473
EPI_ISL_5536441
EPI_ISL_6711197
EPI_ISL_501221
EPI_ISL_6227381
EPI_ISL_4255468
EPI_ISL_4862115
EPI_ISL_788969
EPI_ISL_5739494
EPI_ISL_3030441
EPI_ISL_2788778
EPI_ISL_4744631
EPI_ISL_5552899
EPI_ISL_3155461
EPI_ISL_1501090
EPI_ISL_3543807
EPI_ISL_5977763
EPI_ISL_6773738
EPI_ISL_1166894
EPI_ISL_1819239
EPI_ISL_1936339
EPI_ISL_1532244
EPI_ISL_2894804
EPI_ISL_4604200
EPI_ISL_4106555
EPI_ISL_855373
EPI_ISL_5441567
EPI_ISL_3982184
EPI_ISL_8620353
EPI_ISL_3298368
EPI_ISL_3990122
EPI_ISL_1841210
EPI_ISL_5557124
EPI_ISL_6964489
EPI_ISL_4600777
EPI_ISL_6810298
EPI_ISL_7732667
EPI_ISL_685264
EPI_ISL_2835296
EPI_ISL_1416412
EPI_ISL_4199457
EPI_ISL_5334369
EPI_ISL_2681137
EPI_ISL_2495746
EPI_ISL_2462940
EPI_ISL_6471346
EPI_ISL_11230279
EPI_ISL_6693923
EPI_ISL_6227358
EPI_ISL_6227344
EPI_ISL_8258058
EPI_ISL_6104903
EPI_ISL_1417208
EPI_ISL_4710548
EPI_ISL_5541556
EPI_ISL_4888490
EPI_ISL_3801514
EPI_ISL_4550818
EPI_ISL_4656677
EPI_ISL_6031866
EPI_ISL_3875816
EPI_ISL_5570861
EPI_ISL_1502907
EPI_ISL_11229720
EPI_ISL_8258053
EPI_ISL_4741289
EPI_ISL_6444362
EPI_ISL_2171164
EPI_ISL_6316292
EPI_ISL_1111210
EPI_ISL_1233626
EPI_ISL_7780464
EPI_ISL_5072519
EPI_ISL_515739
EPI_ISL_1288221
EPI_ISL_684381
EPI_ISL_3801753
EPI_ISL_2887537
EPI_ISL_2620715
EPI_ISL_2629099
EPI_ISL_2483602
EPI_ISL_11229329
EPI_ISL_5194654
EPI_ISL_6097651
EPI_ISL_5924166
EPI_ISL_2779248
EPI_ISL_2382459
EPI_ISL_4171368
EPI_ISL_1112263
EPI_ISL_6965902
EPI_ISL_2091198
EPI_ISL_5739018
EPI_ISL_961074
EPI_ISL_2091298
EPI_ISL_1501044
EPI_ISL_5738384
EPI_ISL_2663123
EPI_ISL_5543044
EPI_ISL_2645475
EPI_ISL_2530222
EPI_ISL_5598467
EPI_ISL_9373723
EPI_ISL_3188970
EPI_ISL_686194
EPI_ISL_1504072
EPI_ISL_495444
EPI_ISL_6511881
EPI_ISL_4503840
EPI_ISL_6115511
EPI_ISL_469021
EPI_ISL_1804835
EPI_ISL_943986
EPI_ISL_7853184
EPI_ISL_1533100
EPI_ISL_5540070
EPI_ISL_5558199
EPI_ISL_3690102
EPI_ISL_10146047
EPI_ISL_4741273
EPI_ISL_2681247
EPI_ISL_3919776
EPI_ISL_1761317
EPI_ISL_1018183
EPI_ISL_1391252
EPI_ISL_542331
EPI_ISL_2967795
EPI_ISL_7326569
EPI_ISL_2293327
EPI_ISL_5143053
EPI_ISL_2296096
EPI_ISL_4880356
EPI_ISL_2017858
EPI_ISL_2530261
EPI_ISL_833295
EPI_ISL_5742270
EPI_ISL_5945617
EPI_ISL_5417566
EPI_ISL_5538400
EPI_ISL_4273342
EPI_ISL_6641441
EPI_ISL_9852042
EPI_ISL_2686048
EPI_ISL_862577
EPI_ISL_6227477
EPI_ISL_1302045
EPI_ISL_718246
EPI_ISL_4238040
EPI_ISL_1118012
EPI_ISL_6691048
EPI_ISL_4273295
EPI_ISL_6698679
EPI_ISL_5460583
EPI_ISL_5735826
EPI_ISL_5590517
EPI_ISL_5599393
EPI_ISL_2231461
EPI_ISL_2626046
EPI_ISL_5304865
EPI_ISL_2545784
EPI_ISL_7613806
EPI_ISL_8090699
EPI_ISL_7967540
EPI_ISL_4030228
EPI_ISL_3999830
EPI_ISL_1588902
EPI_ISL_1279418
EPI_ISL_5105955
EPI_ISL_3924051
EPI_ISL_5781996
EPI_ISL_2757781
EPI_ISL_7711691
EPI_ISL_688451
EPI_ISL_7970515
EPI_ISL_4461641
EPI_ISL_4051264
EPI_ISL_2671589
EPI_ISL_1626504
EPI_ISL_685332
EPI_ISL_2828666
EPI_ISL_2621246
EPI_ISL_5441601
EPI_ISL_4712351
EPI_ISL_461499
EPI_ISL_1219935
EPI_ISL_10160602
EPI_ISL_3999642
EPI_ISL_5854781
EPI_ISL_2096019
EPI_ISL_1340608
EPI_ISL_779713
EPI_ISL_5920956
EPI_ISL_1190945
EPI_ISL_6227347
EPI_ISL_1919626
EPI_ISL_3155637
EPI_ISL_654872
EPI_ISL_6111534
EPI_ISL_5194578
EPI_ISL_515744
EPI_ISL_8620445
EPI_ISL_1205261
EPI_ISL_610235
EPI_ISL_2485224
EPI_ISL_3722358
EPI_ISL_6050982
EPI_ISL_6424704
EPI_ISL_1013131
EPI_ISL_2232861
EPI_ISL_9089589
EPI_ISL_3398088
EPI_ISL_2001437
EPI_ISL_2178419
EPI_ISL_1710857
EPI_ISL_3799832
EPI_ISL_3801704
EPI_ISL_2020078
EPI_ISL_6512819
EPI_ISL_5196331
EPI_ISL_5265024
EPI_ISL_3825034
EPI_ISL_1319424
EPI_ISL_1231607
EPI_ISL_2490588
EPI_ISL_2188111
EPI_ISL_3544074
EPI_ISL_2105372
EPI_ISL_7326599
EPI_ISL_1669733
EPI_ISL_4417905
EPI_ISL_690422
EPI_ISL_1936122
EPI_ISL_1392696
EPI_ISL_5659485
EPI_ISL_479914
EPI_ISL_2009305
EPI_ISL_5115198
EPI_ISL_700031
EPI_ISL_2083073
EPI_ISL_8588877
EPI_ISL_6841882
EPI_ISL_688067
EPI_ISL_5544421
EPI_ISL_1531766
EPI_ISL_1335889
EPI_ISL_1789051
EPI_ISL_2490394
EPI_ISL_6775366
EPI_ISL_4731293
EPI_ISL_6261287
EPI_ISL_3716526
EPI_ISL_6104084
EPI_ISL_7368998
EPI_ISL_693233
EPI_ISL_8311690
EPI_ISL_2178421
EPI_ISL_5945573
EPI_ISL_8106919
EPI_ISL_542327
EPI_ISL_1288178
EPI_ISL_1166899
EPI_ISL_542366
EPI_ISL_5587888
EPI_ISL_7363652
EPI_ISL_7803678
EPI_ISL_4741244
EPI_ISL_2801726
EPI_ISL_1661548
EPI_ISL_5802976
EPI_ISL_833326
EPI_ISL_5924006
EPI_ISL_2894865
EPI_ISL_1853381
EPI_ISL_4744604
EPI_ISL_1301812
EPI_ISL_6115634
EPI_ISL_2942576
EPI_ISL_3805761
EPI_ISL_7328034
EPI_ISL_6207918
EPI_ISL_514137
EPI_ISL_5890311
EPI_ISL_1205287
EPI_ISL_2434165
EPI_ISL_6575078
EPI_ISL_1732026
EPI_ISL_6174604
EPI_ISL_1096306
EPI_ISL_2350799
EPI_ISL_2382466
EPI_ISL_7138656
EPI_ISL_2490409
EPI_ISL_2887469
EPI_ISL_1752616
EPI_ISL_1502126
EPI_ISL_4171468
EPI_ISL_3801431
EPI_ISL_8798937
EPI_ISL_1180677
EPI_ISL_6945278
EPI_ISL_687995
EPI_ISL_4546624
EPI_ISL_2612570
EPI_ISL_4550047
EPI_ISL_1483768
EPI_ISL_2155948
EPI_ISL_751442
EPI_ISL_9708684
EPI_ISL_6158515
EPI_ISL_4954747
EPI_ISL_862867
EPI_ISL_1321741
EPI_ISL_1755080
EPI_ISL_5540559
EPI_ISL_1608459
EPI_ISL_1916296
EPI_ISL_6471239
EPI_ISL_2283687
EPI_ISL_8630218
EPI_ISL_418649
EPI_ISL_1200627
EPI_ISL_6115626
EPI_ISL_6512085
EPI_ISL_3031818
EPI_ISL_4106451
EPI_ISL_962523
EPI_ISL_690308
EPI_ISL_888990
EPI_ISL_2098949
EPI_ISL_4296365
EPI_ISL_2155992
EPI_ISL_1732066
EPI_ISL_5543848
EPI_ISL_1960520
EPI_ISL_5441730
EPI_ISL_2613835
EPI_ISL_735339
EPI_ISL_4545764
EPI_ISL_689860
EPI_ISL_3230826
EPI_ISL_1416831
EPI_ISL_3155624
EPI_ISL_5114283
EPI_ISL_3757182
EPI_ISL_3979711
EPI_ISL_3804111
EPI_ISL_5589934
EPI_ISL_3757079
EPI_ISL_1656991
EPI_ISL_2402131
EPI_ISL_935607
EPI_ISL_5409920
EPI_ISL_3031300
EPI_ISL_4600633
EPI_ISL_861678
EPI_ISL_6910549
EPI_ISL_2374399
EPI_ISL_6260731
EPI_ISL_1096270
EPI_ISL_5854873
EPI_ISL_3120111
EPI_ISL_1686117
EPI_ISL_4411197
EPI_ISL_5590103
EPI_ISL_1819253
EPI_ISL_2140831
EPI_ISL_1469941
EPI_ISL_6131995
EPI_ISL_6840483
EPI_ISL_5945553
EPI_ISL_2422813
EPI_ISL_1261136
EPI_ISL_3316248
EPI_ISL_4731405
EPI_ISL_5248453
EPI_ISL_690956
EPI_ISL_1001385
EPI_ISL_4824501
EPI_ISL_4030244
EPI_ISL_2894821
EPI_ISL_6102804
EPI_ISL_3797106
EPI_ISL_2483636
EPI_ISL_1502441
EPI_ISL_1821652
EPI_ISL_5590005
EPI_ISL_2484797
EPI_ISL_6566748
EPI_ISL_1994027
EPI_ISL_1656136
EPI_ISL_912834
EPI_ISL_3231215
EPI_ISL_5686731
EPI_ISL_3446705
EPI_ISL_1302129
EPI_ISL_4714323
EPI_ISL_6436804
EPI_ISL_5599422
EPI_ISL_1111315
EPI_ISL_2319621
EPI_ISL_2462921
EPI_ISL_1096123
EPI_ISL_5598318
EPI_ISL_3805577
EPI_ISL_2131396
EPI_ISL_6115672
EPI_ISL_2801586
EPI_ISL_3642576
EPI_ISL_10435801
EPI_ISL_498065
EPI_ISL_4051106
EPI_ISL_9089653
EPI_ISL_5597577
EPI_ISL_586543
EPI_ISL_3427132
EPI_ISL_515689
EPI_ISL_2535461
EPI_ISL_7813057
EPI_ISL_8065605
EPI_ISL_515554
EPI_ISL_4006441
EPI_ISL_2212988
EPI_ISL_6158457
EPI_ISL_2100968
EPI_ISL_3923887
EPI_ISL_447796
EPI_ISL_3253428
EPI_ISL_7329303
EPI_ISL_1190932
EPI_ISL_1911740
EPI_ISL_5428351
EPI_ISL_2681399
EPI_ISL_572386
EPI_ISL_2811883
EPI_ISL_8620284
EPI_ISL_3691389
EPI_ISL_1322194
EPI_ISL_690634
EPI_ISL_1392685
EPI_ISL_1262901
EPI_ISL_6774015
EPI_ISL_2691180
EPI_ISL_1096275
EPI_ISL_5598439
EPI_ISL_9647494
EPI_ISL_2887448
EPI_ISL_2156182
EPI_ISL_2885614
EPI_ISL_1465609
EPI_ISL_2828679
EPI_ISL_2464042
EPI_ISL_5557209
EPI_ISL_5389550
EPI_ISL_4882045
EPI_ISL_6195958
EPI_ISL_3716512
EPI_ISL_2001132
EPI_ISL_2143502
EPI_ISL_6174548
EPI_ISL_4601846
EPI_ISL_6513039
EPI_ISL_1785137
EPI_ISL_2671535
EPI_ISL_728156
EPI_ISL_1001349
EPI_ISL_1013365
EPI_ISL_2645473
EPI_ISL_2828402
EPI_ISL_2774127
EPI_ISL_1117865
EPI_ISL_575330
EPI_ISL_1416876
EPI_ISL_2235465
EPI_ISL_2937876
EPI_ISL_5851015
EPI_ISL_3392685
EPI_ISL_1960524
EPI_ISL_436715
EPI_ISL_5851043
EPI_ISL_6115857
EPI_ISL_5193931
EPI_ISL_5589665
EPI_ISL_8163917
EPI_ISL_4954157
EPI_ISL_5589887
EPI_ISL_2894556
EPI_ISL_2086162
EPI_ISL_528384
EPI_ISL_2894728
EPI_ISL_5542592
EPI_ISL_1296289
EPI_ISL_3924339
EPI_ISL_2402755
EPI_ISL_4299099
EPI_ISL_5778180
EPI_ISL_6469914
EPI_ISL_3805560
EPI_ISL_4171486
EPI_ISL_11229298
EPI_ISL_5945437
EPI_ISL_5570682
EPI_ISL_2399725
EPI_ISL_3347693
EPI_ISL_1916492
EPI_ISL_4199336
EPI_ISL_2391597
EPI_ISL_5194060
EPI_ISL_2007819
EPI_ISL_583500
EPI_ISL_2839268
EPI_ISL_2374359
EPI_ISL_2348684
EPI_ISL_1789079
EPI_ISL_7812955
EPI_ISL_3268456
EPI_ISL_7327595
EPI_ISL_1360355
EPI_ISL_3355759
EPI_ISL_2264828
EPI_ISL_4122383
EPI_ISL_5914968
EPI_ISL_2264766
EPI_ISL_1259108
EPI_ISL_5115193
EPI_ISL_9851986
EPI_ISL_1527381
EPI_ISL_7328244
EPI_ISL_4006341
EPI_ISL_8004771
EPI_ISL_2894731
EPI_ISL_3804290
EPI_ISL_5303957
EPI_ISL_5548341
EPI_ISL_686118
EPI_ISL_5051394
EPI_ISL_4714693
EPI_ISL_1396673
EPI_ISL_2017790
EPI_ISL_7366927
EPI_ISL_4096807
EPI_ISL_3375272
EPI_ISL_4006337
EPI_ISL_2691138
EPI_ISL_1739326
EPI_ISL_5803028
EPI_ISL_1841195
EPI_ISL_6174384
EPI_ISL_4299742
EPI_ISL_7139668
EPI_ISL_6642256
EPI_ISL_5556993
EPI_ISL_458081
EPI_ISL_4496639
EPI_ISL_1321800
EPI_ISL_1533093
EPI_ISL_3076769
EPI_ISL_2859030
EPI_ISL_4299755
EPI_ISL_2188481
EPI_ISL_7327491
EPI_ISL_6773760
EPI_ISL_3356289
EPI_ISL_1113026
EPI_ISL_1811406
EPI_ISL_964949
EPI_ISL_3459957
EPI_ISL_941966
EPI_ISL_586541
EPI_ISL_4419163
EPI_ISL_2928229
EPI_ISL_4888519
EPI_ISL_5879574
EPI_ISL_4744520
EPI_ISL_3983521
EPI_ISL_2231094
EPI_ISL_1859401
EPI_ISL_6125170
EPI_ISL_6471750
EPI_ISL_1302015
EPI_ISL_2279599
EPI_ISL_3893657
EPI_ISL_2835714
EPI_ISL_3757057
EPI_ISL_1233603
EPI_ISL_7044282
EPI_ISL_5850817
EPI_ISL_6158880
EPI_ISL_4713121
EPI_ISL_4172398
EPI_ISL_11229293
EPI_ISL_2178504
EPI_ISL_2001445
EPI_ISL_2779073
EPI_ISL_2757809
EPI_ISL_5544581
EPI_ISL_7120916
EPI_ISL_685654
EPI_ISL_7314685
EPI_ISL_6507414
EPI_ISL_837665
EPI_ISL_1788945
EPI_ISL_5332868
EPI_ISL_7309541
EPI_ISL_1788861
EPI_ISL_5633438
EPI_ISL_463296
EPI_ISL_2158176
EPI_ISL_8588798
EPI_ISL_6775501
EPI_ISL_6963614
EPI_ISL_2103381
EPI_ISL_3427113
EPI_ISL_2828697
EPI_ISL_3719053
EPI_ISL_4917969
EPI_ISL_6470531
EPI_ISL_1110026
EPI_ISL_5429542
EPI_ISL_3999752
EPI_ISL_1416628
EPI_ISL_691599
EPI_ISL_3914942
EPI_ISL_2691046
EPI_ISL_1360338
EPI_ISL_3308586
EPI_ISL_602759
EPI_ISL_943988
EPI_ISL_5863720
EPI_ISL_2029778
EPI_ISL_1008684
EPI_ISL_5460712
EPI_ISL_2101286
EPI_ISL_582674
EPI_ISL_6886672
EPI_ISL_5854970
EPI_ISL_2709725
EPI_ISL_6116710
EPI_ISL_6000403
EPI_ISL_2374156
EPI_ISL_6424811
EPI_ISL_5543131
EPI_ISL_1196286
EPI_ISL_2877482
EPI_ISL_5428092
EPI_ISL_7327828
EPI_ISL_1262833
EPI_ISL_4236909
EPI_ISL_1840918
EPI_ISL_5999431
EPI_ISL_2171267
EPI_ISL_3306086
EPI_ISL_2723592
EPI_ISL_3690354
EPI_ISL_10957410
EPI_ISL_470902
EPI_ISL_689254
EPI_ISL_8588668
EPI_ISL_418247
EPI_ISL_2835754
EPI_ISL_7711308
EPI_ISL_4955884
EPI_ISL_1394332
EPI_ISL_5417577
EPI_ISL_2886157
EPI_ISL_1288164
EPI_ISL_1509848
EPI_ISL_3306273
EPI_ISL_7463340
EPI_ISL_1250947
EPI_ISL_7039828
EPI_ISL_2101317
EPI_ISL_6424780
EPI_ISL_5143040
EPI_ISL_2931864
EPI_ISL_3307527
EPI_ISL_2535809
EPI_ISL_688891
EPI_ISL_11229146
EPI_ISL_5260488
EPI_ISL_5548717
EPI_ISL_5063334
EPI_ISL_7310162
EPI_ISL_7326770
EPI_ISL_2535536
EPI_ISL_1662080
EPI_ISL_2270896
EPI_ISL_1417163
EPI_ISL_5266939
EPI_ISL_3058204
EPI_ISL_6699172
EPI_ISL_7328151
EPI_ISL_7109982
EPI_ISL_6207842
EPI_ISL_688723
EPI_ISL_3259602
EPI_ISL_6173422
EPI_ISL_1288302
EPI_ISL_1622390
EPI_ISL_3188260
EPI_ISL_2546943
EPI_ISL_1319272
EPI_ISL_7368986
EPI_ISL_6227992
EPI_ISL_4199420
EPI_ISL_4731419
EPI_ISL_4741058
EPI_ISL_1001334
EPI_ISL_685781
EPI_ISL_4205870
EPI_ISL_3665806
EPI_ISL_2158118
EPI_ISL_2001464
EPI_ISL_2693940
EPI_ISL_2835010
EPI_ISL_2346354
EPI_ISL_518015
EPI_ISL_1181446
EPI_ISL_2614419
EPI_ISL_4980593
EPI_ISL_2158225
EPI_ISL_684557
EPI_ISL_3153454
EPI_ISL_3769105
EPI_ISL_513013
EPI_ISL_1020088
EPI_ISL_6228916
EPI_ISL_1911039
EPI_ISL_560593
EPI_ISL_4411541
EPI_ISL_690160
EPI_ISL_5142552
EPI_ISL_1528241
EPI_ISL_2492383
EPI_ISL_5142967
EPI_ISL_3757330
EPI_ISL_6031304
EPI_ISL_1201543
EPI_ISL_4503643
EPI_ISL_1821210
EPI_ISL_2756473
EPI_ISL_3375427
EPI_ISL_1823530
EPI_ISL_4957757
EPI_ISL_6157723
EPI_ISL_6471119
EPI_ISL_691159
EPI_ISL_5113829
EPI_ISL_3241815
EPI_ISL_2001376
EPI_ISL_1785082
EPI_ISL_3904935
EPI_ISL_1580584
EPI_ISL_5115057
EPI_ISL_8919640
EPI_ISL_4546728
EPI_ISL_3559287
EPI_ISL_4847183
EPI_ISL_2101046
EPI_ISL_2894130
EPI_ISL_2942547
EPI_ISL_2648117
EPI_ISL_4251939
EPI_ISL_2426183
EPI_ISL_3333044
EPI_ISL_5643156
EPI_ISL_5458698
EPI_ISL_684790
EPI_ISL_2495638
EPI_ISL_4006247
EPI_ISL_437737
EPI_ISL_3355882
EPI_ISL_2272915
EPI_ISL_2081952
EPI_ISL_2621622
EPI_ISL_5803021
EPI_ISL_8692555
EPI_ISL_4711645
EPI_ISL_9320172
EPI_ISL_11190239
EPI_ISL_2626225
EPI_ISL_2341380
EPI_ISL_3306077
EPI_ISL_3824121
EPI_ISL_6116570
EPI_ISL_691698
EPI_ISL_689446
EPI_ISL_7328290
EPI_ISL_1621677
EPI_ISL_1791531
EPI_ISL_5196334
EPI_ISL_1821866
EPI_ISL_7137353
EPI_ISL_2535440
EPI_ISL_3048738
EPI_ISL_1843751
EPI_ISL_1117988
EPI_ISL_3459959
EPI_ISL_1284145
EPI_ISL_2937770
EPI_ISL_4584987
EPI_ISL_5918223
EPI_ISL_2616292
EPI_ISL_3398074
EPI_ISL_2374268
EPI_ISL_6722423
EPI_ISL_1001044
EPI_ISL_1301654
EPI_ISL_3543792
EPI_ISL_4411970
EPI_ISL_6591719
EPI_ISL_2612650
EPI_ISL_700138
EPI_ISL_654820
EPI_ISL_2500965
EPI_ISL_5146914
EPI_ISL_833293
EPI_ISL_3762763
EPI_ISL_8004966
EPI_ISL_5855147
EPI_ISL_3797323
EPI_ISL_876742
EPI_ISL_2402769
EPI_ISL_3033436
EPI_ISL_3356276
EPI_ISL_2189104
EPI_ISL_5323688
EPI_ISL_1732060
EPI_ISL_6174261
EPI_ISL_5265656
EPI_ISL_6886636
EPI_ISL_2004099
EPI_ISL_513048
EPI_ISL_5855148
EPI_ISL_1111197
EPI_ISL_5807749
EPI_ISL_5888091
EPI_ISL_6662217
EPI_ISL_699712
EPI_ISL_4461631
EPI_ISL_4740392
EPI_ISL_6097665
EPI_ISL_2156551
EPI_ISL_6125720
EPI_ISL_3089030
EPI_ISL_5561365
EPI_ISL_8257775
EPI_ISL_513560
EPI_ISL_2030024
EPI_ISL_3133737
EPI_ISL_2942694
EPI_ISL_2713113
EPI_ISL_687147
EPI_ISL_6207844
EPI_ISL_5323774
EPI_ISL_1287761
EPI_ISL_5332216
EPI_ISL_3427138
EPI_ISL_2681131
EPI_ISL_5543687
EPI_ISL_4716453
EPI_ISL_6568897
EPI_ISL_1302790
EPI_ISL_6885151
EPI_ISL_1418309
EPI_ISL_1416660
EPI_ISL_11229944
EPI_ISL_7962597
EPI_ISL_687044
EPI_ISL_1752620
EPI_ISL_3980454
EPI_ISL_3040147
EPI_ISL_1112970
EPI_ISL_5194430
EPI_ISL_5460469
EPI_ISL_1358304
EPI_ISL_5460496
EPI_ISL_5917673
EPI_ISL_5863898
EPI_ISL_7970766
EPI_ISL_4171477
EPI_ISL_9160069
EPI_ISL_2379164
EPI_ISL_1821247
EPI_ISL_6174244
EPI_ISL_1732062
EPI_ISL_5142931
EPI_ISL_751349
EPI_ISL_3259510
EPI_ISL_5994817
EPI_ISL_954047
EPI_ISL_4888560
EPI_ISL_2535251
EPI_ISL_1789016
EPI_ISL_5643165
EPI_ISL_2559425
EPI_ISL_1910165
EPI_ISL_11036712
EPI_ISL_2082030
EPI_ISL_3308251
EPI_ISL_1311973
EPI_ISL_5143364
EPI_ISL_5142596
EPI_ISL_3347903
EPI_ISL_2194220
EPI_ISL_693200
EPI_ISL_6885003
EPI_ISL_2156705
EPI_ISL_5548459
EPI_ISL_1391219
EPI_ISL_6690026
EPI_ISL_2713143
EPI_ISL_5333182
EPI_ISL_2095904
EPI_ISL_6324774
EPI_ISL_1301841
EPI_ISL_1761600
EPI_ISL_2399660
EPI_ISL_11036509
EPI_ISL_7660775
EPI_ISL_6335398
EPI_ISL_1110890
EPI_ISL_5107577
EPI_ISL_4546706
EPI_ISL_2828700
EPI_ISL_2501297
EPI_ISL_1656050
EPI_ISL_686120
EPI_ISL_8254326
EPI_ISL_4031510
EPI_ISL_2671529
EPI_ISL_7711707
EPI_ISL_7135239
EPI_ISL_5095386
EPI_ISL_4211223
EPI_ISL_5686759
EPI_ISL_8090668
EPI_ISL_1936319
EPI_ISL_4237454
EPI_ISL_5323617
EPI_ISL_4006312
EPI_ISL_2650001
EPI_ISL_7170058
EPI_ISL_5142874
EPI_ISL_4917916
EPI_ISL_3690215
EPI_ISL_2960326
EPI_ISL_8056724
EPI_ISL_3374648
EPI_ISL_910015
EPI_ISL_5441813
EPI_ISL_1085809
EPI_ISL_3919768
EPI_ISL_1406587
EPI_ISL_3030029
EPI_ISL_837767
EPI_ISL_4274850
EPI_ISL_5428362
EPI_ISL_691757
EPI_ISL_1114721
EPI_ISL_1360378
EPI_ISL_3989186
EPI_ISL_2827973
EPI_ISL_6567080
EPI_ISL_1201513
EPI_ISL_4299550
EPI_ISL_3769259
EPI_ISL_1138556
EPI_ISL_1757349
EPI_ISL_6125676
EPI_ISL_5524334
EPI_ISL_6471322
EPI_ISL_3403425
EPI_ISL_1401386
EPI_ISL_3298343
EPI_ISL_6174307
EPI_ISL_5115031
EPI_ISL_2308608
EPI_ISL_7613842
EPI_ISL_7260062
EPI_ISL_4461570
EPI_ISL_5598440
EPI_ISL_3999729
EPI_ISL_2530374
EPI_ISL_2100504
EPI_ISL_5055269
EPI_ISL_690479
EPI_ISL_603174
EPI_ISL_5541598
EPI_ISL_3545849
EPI_ISL_690607
EPI_ISL_3046533
EPI_ISL_7055218
EPI_ISL_5267744
EPI_ISL_5990123
EPI_ISL_6863592
EPI_ISL_3938672
EPI_ISL_2543908
EPI_ISL_1470080
EPI_ISL_5314227
EPI_ISL_2942650
EPI_ISL_7716998
EPI_ISL_3098724
EPI_ISL_2671648
EPI_ISL_1621793
EPI_ISL_7327360
EPI_ISL_2613615
EPI_ISL_4717420
EPI_ISL_2801654
EPI_ISL_4236880
EPI_ISL_1786381
EPI_ISL_2920742
EPI_ISL_2612616
EPI_ISL_1018281
EPI_ISL_1608264
EPI_ISL_3129984
EPI_ISL_1205289
EPI_ISL_2885665
EPI_ISL_8311700
EPI_ISL_685238
EPI_ISL_6316291
EPI_ISL_3757397
EPI_ISL_1731494
EPI_ISL_691369
EPI_ISL_6641455
EPI_ISL_954093
EPI_ISL_6125679
EPI_ISL_1678420
EPI_ISL_833072
EPI_ISL_3030038
EPI_ISL_424643
EPI_ISL_2107218
EPI_ISL_5058537
EPI_ISL_2646243
EPI_ISL_1013253
EPI_ISL_860906
EPI_ISL_7326662
EPI_ISL_3983624
EPI_ISL_2402736
EPI_ISL_513577
EPI_ISL_2982121
EPI_ISL_5863653
EPI_ISL_909724
EPI_ISL_1288251
EPI_ISL_6031257
EPI_ISL_5460510
EPI_ISL_483868
EPI_ISL_8257853
EPI_ISL_912769
EPI_ISL_1180731
EPI_ISL_2017804
EPI_ISL_4656714
EPI_ISL_1498311
EPI_ISL_2732235
EPI_ISL_4879140
EPI_ISL_3298360
EPI_ISL_3905053
EPI_ISL_4298781
EPI_ISL_5395982
EPI_ISL_1534692
EPI_ISL_5142537
EPI_ISL_2189500
EPI_ISL_5937164
EPI_ISL_4601182
EPI_ISL_6667226
EPI_ISL_3804507
EPI_ISL_6711231
EPI_ISL_2626067
EPI_ISL_5543302
EPI_ISL_4882004
EPI_ISL_1167164
EPI_ISL_690679
EPI_ISL_5598399
EPI_ISL_1013197
EPI_ISL_2081972
EPI_ISL_2293453
EPI_ISL_3155420
EPI_ISL_5933602
EPI_ISL_2029637
EPI_ISL_3733970
EPI_ISL_1821223
EPI_ISL_692321
EPI_ISL_4260427
EPI_ISL_1116437
EPI_ISL_5395734
EPI_ISL_686063
EPI_ISL_434539
EPI_ISL_2101177
EPI_ISL_9373842
EPI_ISL_4505716
EPI_ISL_5640230
EPI_ISL_2293441
EPI_ISL_3757245
EPI_ISL_2756521
EPI_ISL_1785101
EPI_ISL_5265549
EPI_ISL_4954191
EPI_ISL_3232711
EPI_ISL_5855202
EPI_ISL_2382304
EPI_ISL_1336925
EPI_ISL_3671911
EPI_ISL_7922256
EPI_ISL_2840659
EPI_ISL_2391483
EPI_ISL_5409925
EPI_ISL_3088370
EPI_ISL_7709381
EPI_ISL_1233857
EPI_ISL_4951709
EPI_ISL_6641114
EPI_ISL_7564021
EPI_ISL_7813137
EPI_ISL_5936990
EPI_ISL_3757303
EPI_ISL_684628
EPI_ISL_3347699
EPI_ISL_2544831
EPI_ISL_3185935
EPI_ISL_4549817
EPI_ISL_7716927
EPI_ISL_8745581
EPI_ISL_3232188
EPI_ISL_3721575
EPI_ISL_6424031
EPI_ISL_1013211
EPI_ISL_5858561
EPI_ISL_5548479
EPI_ISL_5095030
EPI_ISL_4713922
EPI_ISL_1580610
EPI_ISL_4731464
EPI_ISL_2332591
EPI_ISL_3100426
EPI_ISL_2681279
EPI_ISL_4881997
EPI_ISL_5063325
EPI_ISL_7717041
EPI_ISL_6158922
EPI_ISL_3557145
EPI_ISL_7660766
EPI_ISL_2646164
EPI_ISL_2264859
EPI_ISL_5566596
EPI_ISL_2399647
EPI_ISL_3542915
EPI_ISL_9361320
EPI_ISL_8025562
EPI_ISL_7967343
EPI_ISL_513108
EPI_ISL_2188044
EPI_ISL_5559548
EPI_ISL_5561538
EPI_ISL_5565261
EPI_ISL_2156006
EPI_ISL_1732054
EPI_ISL_3543728
EPI_ISL_8582080
EPI_ISL_4006363
EPI_ISL_6886642
EPI_ISL_5142932
EPI_ISL_8311754
EPI_ISL_4101566
EPI_ISL_6651695
EPI_ISL_8311724
EPI_ISL_6370496
EPI_ISL_2490562
EPI_ISL_688506
EPI_ISL_1675029
EPI_ISL_5556994
EPI_ISL_2101057
EPI_ISL_1585435
EPI_ISL_9107328
EPI_ISL_6691951
EPI_ISL_861664
EPI_ISL_5247843
EPI_ISL_4493524
EPI_ISL_2100687
EPI_ISL_2374395
EPI_ISL_824675
EPI_ISL_1231593
EPI_ISL_6092236
EPI_ISL_1251061
EPI_ISL_4878582
EPI_ISL_2671598
EPI_ISL_4891974
EPI_ISL_5717472
EPI_ISL_5918231
EPI_ISL_1659513
EPI_ISL_2400410
EPI_ISL_4299696
EPI_ISL_690297
EPI_ISL_4503465
EPI_ISL_5303919
EPI_ISL_825050
EPI_ISL_3305904
EPI_ISL_2037414
EPI_ISL_9159839
EPI_ISL_6315776
EPI_ISL_1360325
EPI_ISL_2091410
EPI_ISL_5194379
EPI_ISL_4549076
EPI_ISL_542302
EPI_ISL_7327955
EPI_ISL_3757178
EPI_ISL_4262472
EPI_ISL_699941
EPI_ISL_3033386
EPI_ISL_3245944
EPI_ISL_5686941
EPI_ISL_542387
EPI_ISL_2931922
EPI_ISL_5030071
EPI_ISL_2232912
EPI_ISL_8254189
EPI_ISL_1159091
EPI_ISL_1700829
EPI_ISL_5741989
EPI_ISL_684360
EPI_ISL_509309
EPI_ISL_3690499
EPI_ISL_5022681
EPI_ISL_3535930
EPI_ISL_2709722
EPI_ISL_1910062
EPI_ISL_6471875
EPI_ISL_6158487
EPI_ISL_1528211
EPI_ISL_1231639
EPI_ISL_6159022
EPI_ISL_1416903
EPI_ISL_5739312
EPI_ISL_4197395
EPI_ISL_3233074
EPI_ISL_1916473
EPI_ISL_1036212
EPI_ISL_6111348
EPI_ISL_3155484
EPI_ISL_3245954
EPI_ISL_1686205
EPI_ISL_535566
EPI_ISL_2841913
EPI_ISL_6315817
EPI_ISL_417030
EPI_ISL_1731873
EPI_ISL_5241366
EPI_ISL_872311
EPI_ISL_689451
EPI_ISL_3690525
EPI_ISL_4967525
EPI_ISL_1547397
EPI_ISL_7139914
EPI_ISL_2483568
EPI_ISL_2226754
EPI_ISL_4504010
EPI_ISL_1288294
EPI_ISL_3266933
EPI_ISL_3544007
EPI_ISL_2788733
EPI_ISL_5107571
EPI_ISL_688223
EPI_ISL_4918690
EPI_ISL_1911704
EPI_ISL_2932519
EPI_ISL_7329017
EPI_ISL_3232515
EPI_ISL_6174266
EPI_ISL_3133148
EPI_ISL_1608374
EPI_ISL_4006492
EPI_ISL_6882734
EPI_ISL_5142665
EPI_ISL_1336822
EPI_ISL_5544766
EPI_ISL_4106537
EPI_ISL_3304450
EPI_ISL_2958745
EPI_ISL_1401391
EPI_ISL_3304495
EPI_ISL_560594
EPI_ISL_3305891
EPI_ISL_6204397
EPI_ISL_1911589
EPI_ISL_4954614
EPI_ISL_2189316
EPI_ISL_6208042
EPI_ISL_687854
EPI_ISL_1018313
EPI_ISL_4659095
EPI_ISL_1279306
EPI_ISL_5331933
EPI_ISL_1401360
EPI_ISL_6002900
EPI_ISL_2156736
EPI_ISL_5064604
EPI_ISL_4000017
EPI_ISL_1465565
EPI_ISL_6698411
EPI_ISL_2681070
EPI_ISL_648721
EPI_ISL_3316223
EPI_ISL_3990091
EPI_ISL_3153397
EPI_ISL_6207419
EPI_ISL_1259170
EPI_ISL_1667471
EPI_ISL_2544825
EPI_ISL_3506105
EPI_ISL_5241108
EPI_ISL_7139386
EPI_ISL_6424761
EPI_ISL_2100895
EPI_ISL_5323699
EPI_ISL_4006717
EPI_ISL_3980469
EPI_ISL_2835332
EPI_ISL_2015136
EPI_ISL_2863858
EPI_ISL_6701402
EPI_ISL_4967513
EPI_ISL_1656014
EPI_ISL_2422961
EPI_ISL_1336331
EPI_ISL_9159663
EPI_ISL_1020221
EPI_ISL_1707591
EPI_ISL_3734003
EPI_ISL_6945378
EPI_ISL_626602
EPI_ISL_1524360
EPI_ISL_2531958
EPI_ISL_4171180
EPI_ISL_2325177
EPI_ISL_11036756
EPI_ISL_2272877
EPI_ISL_5735948
EPI_ISL_5854854
EPI_ISL_9159842
EPI_ISL_1731901
EPI_ISL_1360032
EPI_ISL_6102601
EPI_ISL_626591
EPI_ISL_792101
EPI_ISL_6016913
EPI_ISL_539777
EPI_ISL_5918475
EPI_ISL_4206931
EPI_ISL_1138530
EPI_ISL_8588646
EPI_ISL_5598581
EPI_ISL_1623074
EPI_ISL_5548116
EPI_ISL_2648068
EPI_ISL_690751
EPI_ISL_4946259
EPI_ISL_7327253
EPI_ISL_8588474
EPI_ISL_2100767
EPI_ISL_687882
EPI_ISL_3757365
EPI_ISL_539516
EPI_ISL_2501251
EPI_ISL_2985437
EPI_ISL_3155439
EPI_ISL_3356286
EPI_ISL_3304609
EPI_ISL_3355612
EPI_ISL_3332719
EPI_ISL_4704071
EPI_ISL_4397719
EPI_ISL_2479912
EPI_ISL_7150961
EPI_ISL_1365653
EPI_ISL_1621525
EPI_ISL_6102208
EPI_ISL_6937864
EPI_ISL_1483759
EPI_ISL_1909852
EPI_ISL_3230791
EPI_ISL_6703239
EPI_ISL_2614595
EPI_ISL_3058222
EPI_ISL_4546795
EPI_ISL_6261796
EPI_ISL_5194448
EPI_ISL_6115785
EPI_ISL_5451842
EPI_ISL_6227013
EPI_ISL_454517
EPI_ISL_692096
EPI_ISL_6960154
EPI_ISL_2364609
EPI_ISL_2621424
EPI_ISL_692607
EPI_ISL_2968078
EPI_ISL_660571
EPI_ISL_3543787
EPI_ISL_5417506
EPI_ISL_1255264
EPI_ISL_8164213
EPI_ISL_2009166
EPI_ISL_3219615
EPI_ISL_602741
EPI_ISL_3692511
EPI_ISL_751418
EPI_ISL_7715426
EPI_ISL_690660
EPI_ISL_3046580
EPI_ISL_3031498
EPI_ISL_2402794
EPI_ISL_5854707
EPI_ISL_677815
EPI_ISL_687893
EPI_ISL_3153995
EPI_ISL_690615
EPI_ISL_2681139
EPI_ISL_3016432
EPI_ISL_3230833
EPI_ISL_689270
EPI_ISL_3718790
EPI_ISL_2479916
EPI_ISL_6105071
EPI_ISL_452359
EPI_ISL_515852
EPI_ISL_5936683
EPI_ISL_2422667
EPI_ISL_1685237
EPI_ISL_3372633
EPI_ISL_7361635
EPI_ISL_5196289
EPI_ISL_7494402
EPI_ISL_4879159
EPI_ISL_7853338
EPI_ISL_2621320
EPI_ISL_9011194
EPI_ISL_3188980
EPI_ISL_2100956
EPI_ISL_2535511
EPI_ISL_1168610
EPI_ISL_4199375
EPI_ISL_1910035
EPI_ISL_3265524
EPI_ISL_1656131
EPI_ISL_6194559
EPI_ISL_1351675
EPI_ISL_1004174
EPI_ISL_1789021
EPI_ISL_1069216
EPI_ISL_2757666
EPI_ISL_5143213
EPI_ISL_1381336
EPI_ISL_3307766
EPI_ISL_4551636
EPI_ISL_2101296
EPI_ISL_4741570
EPI_ISL_3355807
EPI_ISL_5143162
EPI_ISL_7813287
EPI_ISL_4255183
EPI_ISL_3769125
EPI_ISL_1110449
EPI_ISL_690578
EPI_ISL_3265578
EPI_ISL_1209392
EPI_ISL_6115910
EPI_ISL_5589985
EPI_ISL_3316228
EPI_ISL_2226764
EPI_ISL_5064631
EPI_ISL_11036814
EPI_ISL_2029900
EPI_ISL_514613
EPI_ISL_2835543
EPI_ISL_4954202
EPI_ISL_2496007
EPI_ISL_6710208
EPI_ISL_1517479
EPI_ISL_6571060
EPI_ISL_6684746
EPI_ISL_6424966
EPI_ISL_2406473
EPI_ISL_2860802
EPI_ISL_5864596
EPI_ISL_1288344
EPI_ISL_2001394
EPI_ISL_5597865
EPI_ISL_5686838
EPI_ISL_6471159
EPI_ISL_4006314
EPI_ISL_2789852
EPI_ISL_2681181
EPI_ISL_3923890
EPI_ISL_4878700
EPI_ISL_6843442
EPI_ISL_1259076
EPI_ISL_2779508
EPI_ISL_2308685
EPI_ISL_4917580
EPI_ISL_4298715
EPI_ISL_1079166
EPI_ISL_1406532
EPI_ISL_5543778
EPI_ISL_4073292
EPI_ISL_2308636
EPI_ISL_4546787
EPI_ISL_2613829
EPI_ISL_3025770
EPI_ISL_6711131
EPI_ISL_1180861
EPI_ISL_1908797
EPI_ISL_6641138
EPI_ISL_6175383
EPI_ISL_1251016
EPI_ISL_3692953
EPI_ISL_7361626
EPI_ISL_9373850
EPI_ISL_937198
EPI_ISL_481237
EPI_ISL_6315883
EPI_ISL_2490586
EPI_ISL_3304584
EPI_ISL_3668059
EPI_ISL_2155451
EPI_ISL_6885248
EPI_ISL_2966259
EPI_ISL_6158407
EPI_ISL_6031251
EPI_ISL_684257
EPI_ISL_4255460
EPI_ISL_1651894
EPI_ISL_1608541
EPI_ISL_6207847
EPI_ISL_1018260
EPI_ISL_2613621
EPI_ISL_3154946
EPI_ISL_4078052
EPI_ISL_3542889
EPI_ISL_593909
EPI_ISL_4204959
EPI_ISL_5854698
EPI_ISL_3999804
EPI_ISL_6125685
EPI_ISL_2921248
EPI_ISL_3836254
EPI_ISL_11229355
EPI_ISL_1797573
EPI_ISL_2083048
EPI_ISL_4259957
EPI_ISL_3923879
EPI_ISL_4520805
EPI_ISL_6158637
EPI_ISL_4998384
EPI_ISL_613548
EPI_ISL_654020
EPI_ISL_476848
EPI_ISL_1365666
EPI_ISL_995492
EPI_ISL_6633842
EPI_ISL_1168475
EPI_ISL_1117679
EPI_ISL_593930
EPI_ISL_6208122
EPI_ISL_1478800
EPI_ISL_5315188
EPI_ISL_1911884
EPI_ISL_4967519
EPI_ISL_602890
EPI_ISL_1163827
EPI_ISL_3557146
EPI_ISL_3304571
EPI_ISL_5924048
EPI_ISL_458096
EPI_ISL_4853537
EPI_ISL_5569572
EPI_ISL_3793088
EPI_ISL_6050990
EPI_ISL_3988310
EPI_ISL_1919273
EPI_ISL_2530176
EPI_ISL_1020158
EPI_ISL_1916493
EPI_ISL_3923813
EPI_ISL_5918431
EPI_ISL_4206070
EPI_ISL_7747269
EPI_ISL_7218774
EPI_ISL_1084631
EPI_ISL_9373662
EPI_ISL_6097862
EPI_ISL_5923350
EPI_ISL_2422889
EPI_ISL_5539907
EPI_ISL_1818813
EPI_ISL_690400
EPI_ISL_5924055
EPI_ISL_6640870
EPI_ISL_421512
EPI_ISL_3155597
EPI_ISL_3118362
EPI_ISL_3245833
EPI_ISL_941073
EPI_ISL_455342
EPI_ISL_1494657
EPI_ISL_2835977
EPI_ISL_6031216
EPI_ISL_2534049
EPI_ISL_689554
EPI_ISL_4967551
EPI_ISL_1336906
EPI_ISL_4878755
EPI_ISL_2985475
EPI_ISL_9320179
EPI_ISL_689672
EPI_ISL_1594432
EPI_ISL_2283715
EPI_ISL_6104747
EPI_ISL_3155631
EPI_ISL_8316507
EPI_ISL_9011050
EPI_ISL_1936274
EPI_ISL_4557930
EPI_ISL_1805745
EPI_ISL_2231209
EPI_ISL_2920768
EPI_ISL_5802965
EPI_ISL_7307242
EPI_ISL_1841197
EPI_ISL_6103613
EPI_ISL_7054644
EPI_ISL_3532620
EPI_ISL_2131409
EPI_ISL_9612946
EPI_ISL_3219571
EPI_ISL_2097111
EPI_ISL_1628446
EPI_ISL_447554
EPI_ISL_4274817
EPI_ISL_1478755
EPI_ISL_6158590
EPI_ISL_2614514
EPI_ISL_5588274
EPI_ISL_718167
EPI_ISL_4549042
EPI_ISL_4541202
EPI_ISL_3306055
EPI_ISL_685686
EPI_ISL_2158142
EPI_ISL_3233095
EPI_ISL_2710874
EPI_ISL_11036484
EPI_ISL_2561994
EPI_ISL_2622035
EPI_ISL_479806
EPI_ISL_4213177
EPI_ISL_7329505
EPI_ISL_6261789
EPI_ISL_3690228
EPI_ISL_10334116
EPI_ISL_5742055
EPI_ISL_1493599
EPI_ISL_8004957
EPI_ISL_9361562
EPI_ISL_4545719
EPI_ISL_1909953
EPI_ISL_2757825
EPI_ISL_5864218
EPI_ISL_5502964
EPI_ISL_3046568
EPI_ISL_5441656
EPI_ISL_1111366
EPI_ISL_513217
EPI_ISL_5063051
EPI_ISL_6207977
EPI_ISL_2688311
EPI_ISL_6159495
EPI_ISL_872203
EPI_ISL_2779531
EPI_ISL_6775704
EPI_ISL_1821546
EPI_ISL_3665795
EPI_ISL_4878961
EPI_ISL_6207443
EPI_ISL_1262892
EPI_ISL_6036486
EPI_ISL_6568623
EPI_ISL_1435816
EPI_ISL_4271119
EPI_ISL_2958734
EPI_ISL_2006953
EPI_ISL_1001397
EPI_ISL_6115577
EPI_ISL_5460631
EPI_ISL_6207473
EPI_ISL_1007677
EPI_ISL_1629062
EPI_ISL_954011
EPI_ISL_5241348
EPI_ISL_514607
EPI_ISL_8004671
EPI_ISL_833118
EPI_ISL_5567505
EPI_ISL_7970767
EPI_ISL_2544890
EPI_ISL_648735
EPI_ISL_4273377
EPI_ISL_2231193
EPI_ISL_6115607
EPI_ISL_687179
EPI_ISL_2530202
EPI_ISL_1389323
EPI_ISL_686430
EPI_ISL_1821556
EPI_ISL_524759
EPI_ISL_5557420
EPI_ISL_2839282
EPI_ISL_6424970
EPI_ISL_3332740
EPI_ISL_2502642
EPI_ISL_5511677
EPI_ISL_6773973
EPI_ISL_6604659
EPI_ISL_5417367
EPI_ISL_1302028
EPI_ISL_5890943
EPI_ISL_1965462
EPI_ISL_3999756
EPI_ISL_9802598
EPI_ISL_6175364
EPI_ISL_691371
EPI_ISL_7044195
EPI_ISL_1554908
EPI_ISL_5434044
EPI_ISL_3259749
EPI_ISL_689774
EPI_ISL_1469289
EPI_ISL_1117854
EPI_ISL_1302873
EPI_ISL_3317881
EPI_ISL_1594383
EPI_ISL_3805536
EPI_ISL_4211264
EPI_ISL_1841146
EPI_ISL_9089676
EPI_ISL_2455501
EPI_ISL_2671899
EPI_ISL_7812945
EPI_ISL_1620623
EPI_ISL_3690331
EPI_ISL_2612655
EPI_ISL_480120
EPI_ISL_5738905
EPI_ISL_4496619
EPI_ISL_689918
EPI_ISL_685497
EPI_ISL_5718054
EPI_ISL_2155244
EPI_ISL_5592825
EPI_ISL_2463294
EPI_ISL_862624
EPI_ISL_1209378
EPI_ISL_7151137
EPI_ISL_2232908
EPI_ISL_2887742
EPI_ISL_5241196
EPI_ISL_2188836
EPI_ISL_3304509
EPI_ISL_6571005
EPI_ISL_5741373
EPI_ISL_5542083
EPI_ISL_699735
EPI_ISL_3259529
EPI_ISL_1336806
EPI_ISL_2709785
EPI_ISL_4419167
EPI_ISL_7327751
EPI_ISL_1288474
EPI_ISL_2001451
EPI_ISL_1821613
EPI_ISL_4955858
EPI_ISL_7368756
EPI_ISL_802755
EPI_ISL_2427017
EPI_ISL_9159954
EPI_ISL_447621
EPI_ISL_2774257
EPI_ISL_6886971
EPI_ISL_4716101
EPI_ISL_2483567
EPI_ISL_6173443
EPI_ISL_6843478
EPI_ISL_4600707
EPI_ISL_2887433
EPI_ISL_6227511
EPI_ISL_6684872
EPI_ISL_684171
EPI_ISL_1608460
EPI_ISL_6571061
EPI_ISL_2546978
EPI_ISL_7378188
EPI_ISL_1803232
EPI_ISL_4194569
EPI_ISL_416487
EPI_ISL_5113882
EPI_ISL_6158644
EPI_ISL_691540
EPI_ISL_2820742
EPI_ISL_4411299
EPI_ISL_6691765
EPI_ISL_5567054
EPI_ISL_5687056
EPI_ISL_699874
EPI_ISL_1502836
EPI_ISL_1250970
EPI_ISL_5945643
EPI_ISL_8725406
EPI_ISL_2180192
EPI_ISL_2426900
EPI_ISL_2097093
EPI_ISL_7151179
EPI_ISL_3098729
EPI_ISL_9361629
EPI_ISL_1381386
EPI_ISL_1911578
EPI_ISL_2811998
EPI_ISL_2403207
EPI_ISL_1582688
EPI_ISL_3033520
EPI_ISL_5333192
EPI_ISL_3306158
EPI_ISL_4879043
EPI_ISL_2801766
EPI_ISL_3189617
EPI_ISL_5918490
EPI_ISL_2532354
EPI_ISL_11230265
EPI_ISL_480189
EPI_ISL_2235434
EPI_ISL_4194658
EPI_ISL_2003118
EPI_ISL_5142698
EPI_ISL_2188100
EPI_ISL_7327146
EPI_ISL_4493195
EPI_ISL_7106919
EPI_ISL_648687
EPI_ISL_2612676
EPI_ISL_2017824
EPI_ISL_3875451
EPI_ISL_1508840
EPI_ISL_1060477
EPI_ISL_1180735
EPI_ISL_3904943
EPI_ISL_1671825
EPI_ISL_2688273
EPI_ISL_692190
EPI_ISL_4073210
EPI_ISL_4171435
EPI_ISL_1284237
EPI_ISL_660214
EPI_ISL_6570884
EPI_ISL_5541487
EPI_ISL_940615
EPI_ISL_3155562
EPI_ISL_8065578
EPI_ISL_6031246
EPI_ISL_9159747
EPI_ISL_3355580
EPI_ISL_6159488
EPI_ISL_1502889
EPI_ISL_5498194
EPI_ISL_5332173
EPI_ISL_691773
EPI_ISL_3162209
EPI_ISL_3392612
EPI_ISL_6259352
EPI_ISL_1662107
EPI_ISL_855362
EPI_ISL_4298846
EPI_ISL_956271
EPI_ISL_1401300
EPI_ISL_513230
EPI_ISL_5544585
EPI_ISL_684496
EPI_ISL_1911736
EPI_ISL_1608307
EPI_ISL_4006424
EPI_ISL_8692656
EPI_ISL_4918786
EPI_ISL_1760233
EPI_ISL_3031715
EPI_ISL_2530155
EPI_ISL_5845534
EPI_ISL_6175340
EPI_ISL_1608575
EPI_ISL_3804505
EPI_ISL_5936757
EPI_ISL_2559471
EPI_ISL_2155729
EPI_ISL_2155099
EPI_ISL_689437
EPI_ISL_3980563
EPI_ISL_4261406
EPI_ISL_1111048
EPI_ISL_3269616
EPI_ISL_6775914
EPI_ISL_3384886
EPI_ISL_2894829
EPI_ISL_4601628
EPI_ISL_5262711
EPI_ISL_1416670
EPI_ISL_6011738
EPI_ISL_5193990
EPI_ISL_3375497
EPI_ISL_3799867
EPI_ISL_912970
EPI_ISL_6031330
EPI_ISL_2958766
EPI_ISL_1708622
EPI_ISL_1651890
EPI_ISL_1840883
EPI_ISL_7329282
EPI_ISL_6031863
EPI_ISL_4578016
EPI_ISL_4601229
EPI_ISL_2455557
EPI_ISL_2154704
EPI_ISL_684156
EPI_ISL_2657509
EPI_ISL_3031549
EPI_ISL_6228952
EPI_ISL_7326484
EPI_ISL_3307552
EPI_ISL_3341883
EPI_ISL_3757302
EPI_ISL_4549918
EPI_ISL_1532236
EPI_ISL_5924245
EPI_ISL_1301933
EPI_ISL_6181499
EPI_ISL_2778018
EPI_ISL_4273309
EPI_ISL_515675
EPI_ISL_6482093
EPI_ISL_7781310
EPI_ISL_1060593
EPI_ISL_3233392
EPI_ISL_3983623
EPI_ISL_4237227
EPI_ISL_2188472
EPI_ISL_10231571
EPI_ISL_4880420
EPI_ISL_11230039
EPI_ISL_2382800
EPI_ISL_5542077
EPI_ISL_7326905
EPI_ISL_1656039
EPI_ISL_1627340
EPI_ISL_3138735
EPI_ISL_5536889
EPI_ISL_2158171
EPI_ISL_5640225
EPI_ISL_6595984
EPI_ISL_1055762
EPI_ISL_7138612
EPI_ISL_684638
EPI_ISL_6102304
EPI_ISL_3046084
EPI_ISL_7814316
EPI_ISL_2343212
EPI_ISL_7711315
EPI_ISL_7329196
EPI_ISL_5001586
EPI_ISL_1516987
EPI_ISL_3797212
EPI_ISL_4778394
EPI_ISL_2484637
EPI_ISL_2789823
EPI_ISL_6910048
EPI_ISL_5451553
EPI_ISL_2617440
EPI_ISL_6092056
EPI_ISL_2674670
EPI_ISL_735310
EPI_ISL_6097606
EPI_ISL_3804332
EPI_ISL_6575085
EPI_ISL_6569315
EPI_ISL_7970476
EPI_ISL_6091418
EPI_ISL_7327435
EPI_ISL_7813243
EPI_ISL_1841218
EPI_ISL_3804138
EPI_ISL_6711188
EPI_ISL_4891995
EPI_ISL_3719044
EPI_ISL_2671749
EPI_ISL_3796312
EPI_ISL_5945780
EPI_ISL_685243
EPI_ISL_3153358
EPI_ISL_6424898
EPI_ISL_935629
EPI_ISL_6436483
EPI_ISL_7970600
EPI_ISL_2346446
EPI_ISL_1404138
EPI_ISL_837720
EPI_ISL_3231226
EPI_ISL_7366950
EPI_ISL_692014
EPI_ISL_4740432
EPI_ISL_5113857
EPI_ISL_1585525
EPI_ISL_6595079
EPI_ISL_2693109
EPI_ISL_2690580
EPI_ISL_5241035
EPI_ISL_2616294
EPI_ISL_4299543
EPI_ISL_4056281
EPI_ISL_3304501
EPI_ISL_2134736
EPI_ISL_6316653
EPI_ISL_2868399
EPI_ISL_437448
EPI_ISL_475056
EPI_ISL_4006578
EPI_ISL_4461717
EPI_ISL_5199391
EPI_ISL_6642020
EPI_ISL_1760212
EPI_ISL_3642592
EPI_ISL_10777297
EPI_ISL_2422742
EPI_ISL_3948517
EPI_ISL_944099
EPI_ISL_576114
EPI_ISL_5687811
EPI_ISL_691312
EPI_ISL_8131216
EPI_ISL_4550688
EPI_ISL_872307
EPI_ISL_5686938
EPI_ISL_1288455
EPI_ISL_2942413
EPI_ISL_7717573
EPI_ISL_5144660
EPI_ISL_2710866
EPI_ISL_2931331
EPI_ISL_691846
EPI_ISL_4879384
EPI_ISL_7326653
EPI_ISL_6370478
EPI_ISL_4274501
EPI_ISL_2282231
EPI_ISL_1508846
EPI_ISL_3931720
EPI_ISL_685426
EPI_ISL_2509337
EPI_ISL_2490482
EPI_ISL_3023947
EPI_ISL_2272864
EPI_ISL_1416942
EPI_ISL_5717846
EPI_ISL_2131388
EPI_ISL_5241408
EPI_ISL_2967799
EPI_ISL_3760182
EPI_ISL_3188967
EPI_ISL_876743
EPI_ISL_3642585
EPI_ISL_427370
EPI_ISL_5536773
EPI_ISL_9373822
EPI_ISL_1366680
EPI_ISL_5850985
EPI_ISL_5561854
EPI_ISL_648722
EPI_ISL_1501208
EPI_ISL_1180734
EPI_ISL_4748341
EPI_ISL_1580547
EPI_ISL_2861187
EPI_ISL_4461636
EPI_ISL_3242418
EPI_ISL_2374467
EPI_ISL_4199449
EPI_ISL_4549840
EPI_ISL_3825438
EPI_ISL_3737199
EPI_ISL_855363
EPI_ISL_4296403
EPI_ISL_3031602
EPI_ISL_6309858
EPI_ISL_3219540
EPI_ISL_5738748
EPI_ISL_4299772
EPI_ISL_1416361
EPI_ISL_4917830
EPI_ISL_4171289
EPI_ISL_2293383
EPI_ISL_451389
EPI_ISL_5368391
EPI_ISL_1685450
EPI_ISL_4711275
EPI_ISL_3265521
EPI_ISL_6158187
EPI_ISL_3999645
EPI_ISL_560580
EPI_ISL_1656968
EPI_ISL_2681080
EPI_ISL_5460464
EPI_ISL_2627984
EPI_ISL_4510617
EPI_ISL_4541159
EPI_ISL_4171819
EPI_ISL_7327354
EPI_ISL_4820974
EPI_ISL_5845625
EPI_ISL_2232786
EPI_ISL_1465499
EPI_ISL_1336347
EPI_ISL_685056
EPI_ISL_1478761
EPI_ISL_1319388
EPI_ISL_6439539
EPI_ISL_4967484
EPI_ISL_1110971
EPI_ISL_2391603
EPI_ISL_4171301
EPI_ISL_4600742
EPI_ISL_2226317
EPI_ISL_2083080
EPI_ISL_2546906
EPI_ISL_6116642
EPI_ISL_745255
EPI_ISL_852819
EPI_ISL_3098758
EPI_ISL_7361618
EPI_ISL_6250493
EPI_ISL_2003137
EPI_ISL_5561133
EPI_ISL_3716709
EPI_ISL_872091
EPI_ISL_692472
EPI_ISL_1630275
EPI_ISL_4633200
EPI_ISL_5559284
EPI_ISL_3920646
EPI_ISL_7986672
EPI_ISL_3796482
EPI_ISL_451331
EPI_ISL_1647081
EPI_ISL_3404898
EPI_ISL_524750
EPI_ISL_2790811
EPI_ISL_6370552
EPI_ISL_6208130
EPI_ISL_4744509
EPI_ISL_4545829
EPI_ISL_2681178
EPI_ISL_837808
EPI_ISL_7329146
EPI_ISL_2402788
EPI_ISL_5598664
EPI_ISL_2364629
EPI_ISL_4298855
EPI_ISL_2531897
EPI_ISL_6699347
EPI_ISL_4503813
EPI_ISL_1491651
EPI_ISL_10957430
EPI_ISL_5686707
EPI_ISL_1585613
EPI_ISL_2017794
EPI_ISL_6158321
EPI_ISL_7589517
EPI_ISL_9361675
EPI_ISL_3797094
EPI_ISL_5686811
EPI_ISL_4783846
EPI_ISL_5655396
EPI_ISL_2391538
EPI_ISL_428855
EPI_ISL_2231267
EPI_ISL_1534528
EPI_ISL_2091337
EPI_ISL_2455982
EPI_ISL_718193
EPI_ISL_1501074
EPI_ISL_5598470
EPI_ISL_11147495
EPI_ISL_6863679
EPI_ISL_4969155
EPI_ISL_3980594
EPI_ISL_1911830
EPI_ISL_1528218
EPI_ISL_1013375
EPI_ISL_2422915
EPI_ISL_6512035
EPI_ISL_6174667
EPI_ISL_6229006
EPI_ISL_686250
EPI_ISL_1302106
EPI_ISL_2661801
EPI_ISL_2001212
EPI_ISL_6097738
EPI_ISL_2270841
EPI_ISL_2427038
EPI_ISL_4847050
EPI_ISL_690520
EPI_ISL_5686429
EPI_ISL_1001401
EPI_ISL_7570312
EPI_ISL_4051204
EPI_ISL_4748329
EPI_ISL_3033531
EPI_ISL_2362685
EPI_ISL_860204
EPI_ISL_2534029
EPI_ISL_4918727
EPI_ISL_1205242
EPI_ISL_6174236
EPI_ISL_2030166
EPI_ISL_954791
EPI_ISL_6250498
EPI_ISL_3307778
EPI_ISL_3427347
EPI_ISL_1629410
