# Supplementary material for: Unsupervised outlier detection applied to SARS-CoV-2 nucleotide sequences can identify sequences of common variants and other variants of interest
Source: BMC Bioinformatics. 2022 Dec 19;23:547. doi: 10.1186/s12859-022-05105-y (PMC9761049; doi:10.1186/s12859-022-05105-y)
Supplement: Supplementary file 1 — Additional file 1. Lists of GISAID IDs for the two reference datasets (simulating the time before the emergence of a new variant and the onset of a new variant) for each variant under consideration in the article (alpha, beta, delta, gamma, GH, lambda, mu, omicron). [file 12859_2022_5105_MOESM1_ESM.zip › sequences/alpha_onset]

EPI_ISL_2231373
EPI_ISL_539779
EPI_ISL_2231242
EPI_ISL_2312793
EPI_ISL_3332728
EPI_ISL_691906
EPI_ISL_1334365
EPI_ISL_7709389
EPI_ISL_5053962
EPI_ISL_1859609
EPI_ISL_837805
EPI_ISL_3138691
EPI_ISL_455022
EPI_ISL_1391315
EPI_ISL_480128
EPI_ISL_1301638
EPI_ISL_1761342
EPI_ISL_691254
EPI_ISL_691720
EPI_ISL_692677
EPI_ISL_692067
EPI_ISL_2155560
EPI_ISL_1118029
EPI_ISL_912613
EPI_ISL_1391312
EPI_ISL_5441500
EPI_ISL_699759
EPI_ISL_648679
EPI_ISL_883962
EPI_ISL_5441489
EPI_ISL_1284035
EPI_ISL_690867
EPI_ISL_1111180
EPI_ISL_5589725
EPI_ISL_690521
EPI_ISL_684686
EPI_ISL_792704
EPI_ISL_1118023
EPI_ISL_689778
EPI_ISL_688269
EPI_ISL_5703095
EPI_ISL_912770
EPI_ISL_437485
EPI_ISL_2231535
EPI_ISL_691271
EPI_ISL_677756
EPI_ISL_2155779
EPI_ISL_1502858
EPI_ISL_692215
EPI_ISL_691016
EPI_ISL_1381321
EPI_ISL_1020025
EPI_ISL_959281
EPI_ISL_686857
EPI_ISL_574619
EPI_ISL_692605
EPI_ISL_5441619
EPI_ISL_685382
EPI_ISL_687314
EPI_ISL_1502125
EPI_ISL_2692907
EPI_ISL_686134
EPI_ISL_2502657
EPI_ISL_5917664
EPI_ISL_479968
EPI_ISL_1020098
EPI_ISL_1117994
EPI_ISL_501217
EPI_ISL_7613810
EPI_ISL_833053
EPI_ISL_4211280
EPI_ISL_420063
EPI_ISL_526937
EPI_ISL_690599
EPI_ISL_4251942
EPI_ISL_832191
EPI_ISL_1302801
EPI_ISL_2544851
EPI_ISL_1302809
EPI_ISL_1233528
EPI_ISL_10141387
EPI_ISL_3664333
EPI_ISL_6710139
EPI_ISL_912738
EPI_ISL_572386
EPI_ISL_1628914
EPI_ISL_542420
EPI_ISL_688176
EPI_ISL_602677
EPI_ISL_692012
EPI_ISL_1001467
EPI_ISL_688116
EPI_ISL_416598
EPI_ISL_493335
EPI_ISL_685257
EPI_ISL_480061
EPI_ISL_687655
EPI_ISL_5143190
EPI_ISL_690548
EPI_ISL_4211168
EPI_ISL_1517397
EPI_ISL_862079
EPI_ISL_437200
EPI_ISL_1191737
EPI_ISL_918516
EPI_ISL_542442
EPI_ISL_2283801
EPI_ISL_447544
EPI_ISL_1279307
EPI_ISL_1279315
EPI_ISL_691830
EPI_ISL_430081
EPI_ISL_648059
EPI_ISL_833142
EPI_ISL_677785
EPI_ISL_3356262
EPI_ISL_529755
EPI_ISL_1257859
EPI_ISL_602737
EPI_ISL_5598482
EPI_ISL_2790890
EPI_ISL_690904
EPI_ISL_689673
EPI_ISL_1293064
EPI_ISL_3153540
EPI_ISL_1190915
EPI_ISL_692414
EPI_ISL_685064
EPI_ISL_471540
EPI_ISL_6710551
EPI_ISL_2081912
EPI_ISL_1534705
EPI_ISL_966285
EPI_ISL_1019790
EPI_ISL_1381356
EPI_ISL_576115
EPI_ISL_688868
EPI_ISL_2779474
EPI_ISL_487435
EPI_ISL_1013297
EPI_ISL_479864
EPI_ISL_912735
EPI_ISL_631619
EPI_ISL_2894857
EPI_ISL_5917740
EPI_ISL_687189
EPI_ISL_515669
EPI_ISL_862881
EPI_ISL_684543
EPI_ISL_5917736
EPI_ISL_690972
EPI_ISL_1117495
EPI_ISL_824573
EPI_ISL_529014
EPI_ISL_1435820
EPI_ISL_2003158
EPI_ISL_688341
EPI_ISL_700321
EPI_ISL_6159092
EPI_ISL_660659
EPI_ISL_1911034
EPI_ISL_513249
EPI_ISL_631758
EPI_ISL_735399
EPI_ISL_690951
EPI_ISL_437448
EPI_ISL_3252974
EPI_ISL_1138550
EPI_ISL_1117853
EPI_ISL_1433132
EPI_ISL_766034
EPI_ISL_691717
EPI_ISL_965930
EPI_ISL_408431
EPI_ISL_794750
EPI_ISL_1168463
EPI_ISL_692114
EPI_ISL_685196
EPI_ISL_535531
EPI_ISL_688948
EPI_ISL_2100835
EPI_ISL_692540
EPI_ISL_1231563
EPI_ISL_699664
EPI_ISL_416607
EPI_ISL_3105856
EPI_ISL_686624
EPI_ISL_1303543
EPI_ISL_5143165
EPI_ISL_686628
EPI_ISL_688683
EPI_ISL_751413
EPI_ISL_1911023
EPI_ISL_480115
EPI_ISL_1111133
EPI_ISL_699961
EPI_ISL_861660
EPI_ISL_689199
EPI_ISL_11229309
EPI_ISL_699822
EPI_ISL_458087
EPI_ISL_735329
EPI_ISL_1279265
EPI_ISL_735353
EPI_ISL_1363120
EPI_ISL_1036195
EPI_ISL_7613787
EPI_ISL_11229167
EPI_ISL_501171
EPI_ISL_515827
EPI_ISL_2101189
EPI_ISL_417034
EPI_ISL_7054876
EPI_ISL_837625
EPI_ISL_949182
EPI_ISL_686675
EPI_ISL_479533
EPI_ISL_687962
EPI_ISL_1224909
EPI_ISL_1279957
EPI_ISL_832157
EPI_ISL_700267
EPI_ISL_882659
EPI_ISL_1013377
EPI_ISL_512912
EPI_ISL_5598456
EPI_ISL_468834
EPI_ISL_689898
EPI_ISL_653927
EPI_ISL_487339
EPI_ISL_495067
EPI_ISL_486872
EPI_ISL_2779498
EPI_ISL_685773
EPI_ISL_685229
EPI_ISL_685540
EPI_ISL_862577
EPI_ISL_861668
EPI_ISL_692639
EPI_ISL_691774
EPI_ISL_677767
EPI_ISL_883351
EPI_ISL_872314
EPI_ISL_2015130
EPI_ISL_1501033
EPI_ISL_678388
EPI_ISL_751395
EPI_ISL_684970
EPI_ISL_1111165
EPI_ISL_686347
EPI_ISL_691572
EPI_ISL_1259184
EPI_ISL_977636
EPI_ISL_684184
EPI_ISL_2779527
EPI_ISL_635037
EPI_ISL_699806
EPI_ISL_689021
EPI_ISL_1085588
EPI_ISL_2155011
EPI_ISL_3376950
EPI_ISL_2502632
EPI_ISL_5736680
EPI_ISL_688884
EPI_ISL_480017
EPI_ISL_6316647
EPI_ISL_1110958
EPI_ISL_824563
EPI_ISL_684872
EPI_ISL_1205237
EPI_ISL_452362
EPI_ISL_420076
EPI_ISL_5143249
EPI_ISL_691393
EPI_ISL_6195582
EPI_ISL_2154030
EPI_ISL_1019748
EPI_ISL_513129
EPI_ISL_2690438
EPI_ISL_687860
EPI_ISL_5598738
EPI_ISL_1527368
EPI_ISL_480247
EPI_ISL_686701
EPI_ISL_1785072
EPI_ISL_1180742
EPI_ISL_686217
EPI_ISL_1085784
EPI_ISL_811190
EPI_ISL_6595994
EPI_ISL_5142852
EPI_ISL_2422932
EPI_ISL_687998
EPI_ISL_689860
EPI_ISL_602791
EPI_ISL_937254
EPI_ISL_516940
EPI_ISL_684369
EPI_ISL_2156457
EPI_ISL_2835409
EPI_ISL_1060378
EPI_ISL_2364570
EPI_ISL_1761345
EPI_ISL_5142691
EPI_ISL_636973
EPI_ISL_524747
EPI_ISL_1259308
EPI_ISL_860865
EPI_ISL_569884
EPI_ISL_688165
EPI_ISL_1167137
EPI_ISL_437487
EPI_ISL_1498917
EPI_ISL_689987
EPI_ISL_1013263
EPI_ISL_691122
EPI_ISL_1111371
EPI_ISL_689943
EPI_ISL_1629420
EPI_ISL_4574549
EPI_ISL_548244
EPI_ISL_961737
EPI_ISL_583503
EPI_ISL_1111318
EPI_ISL_862606
EPI_ISL_10397639
EPI_ISL_687007
EPI_ISL_912985
EPI_ISL_2779364
EPI_ISL_906050
EPI_ISL_2101270
EPI_ISL_5917697
EPI_ISL_1111360
EPI_ISL_792045
EPI_ISL_692529
EPI_ISL_5736605
EPI_ISL_524752
EPI_ISL_691712
EPI_ISL_479905
EPI_ISL_10957389
EPI_ISL_1084644
EPI_ISL_692672
EPI_ISL_686287
EPI_ISL_2101286
EPI_ISL_677728
EPI_ISL_687325
EPI_ISL_479912
EPI_ISL_1013294
EPI_ISL_1013133
EPI_ISL_1533089
EPI_ISL_689920
EPI_ISL_2231528
EPI_ISL_691948
EPI_ISL_1761321
EPI_ISL_1096330
EPI_ISL_941993
EPI_ISL_524763
EPI_ISL_648714
EPI_ISL_687380
EPI_ISL_685022
EPI_ISL_3758018
EPI_ISL_686196
EPI_ISL_995357
EPI_ISL_722900
EPI_ISL_692523
EPI_ISL_832821
EPI_ISL_2894866
EPI_ISL_6436613
EPI_ISL_718149
EPI_ISL_1180876
EPI_ISL_480087
EPI_ISL_3663690
EPI_ISL_1302135
EPI_ISL_699915
EPI_ISL_686803
EPI_ISL_1233620
EPI_ISL_5441370
EPI_ISL_686227
EPI_ISL_7711623
EPI_ISL_2155757
EPI_ISL_525474
EPI_ISL_626591
EPI_ISL_437725
EPI_ISL_1140095
EPI_ISL_686737
EPI_ISL_1138572
EPI_ISL_509381
EPI_ISL_542154
EPI_ISL_1212693
EPI_ISL_686526
EPI_ISL_416470
EPI_ISL_5687797
EPI_ISL_5598488
EPI_ISL_1117983
EPI_ISL_1936360
EPI_ISL_2835352
EPI_ISL_689032
EPI_ISL_671415
EPI_ISL_418243
EPI_ISL_1233510
EPI_ISL_2100850
EPI_ISL_7613865
EPI_ISL_687993
EPI_ISL_692111
EPI_ISL_2155149
EPI_ISL_1242036
EPI_ISL_688693
EPI_ISL_5142563
EPI_ISL_2231255
EPI_ISL_1190941
EPI_ISL_515653
EPI_ISL_689251
EPI_ISL_2727892
EPI_ISL_2009170
EPI_ISL_935629
EPI_ISL_437756
EPI_ISL_1209391
EPI_ISL_690238
EPI_ISL_525678
EPI_ISL_872271
EPI_ISL_687576
EPI_ISL_648808
EPI_ISL_735279
EPI_ISL_451158
EPI_ISL_1167141
EPI_ISL_6900152
EPI_ISL_1041200
EPI_ISL_687561
EPI_ISL_687890
EPI_ISL_479835
EPI_ISL_492985
EPI_ISL_1359077
EPI_ISL_1205268
EPI_ISL_690272
EPI_ISL_1360328
EPI_ISL_722858
EPI_ISL_688591
EPI_ISL_2779519
EPI_ISL_2790854
EPI_ISL_691553
EPI_ISL_688840
EPI_ISL_861633
EPI_ISL_1379435
EPI_ISL_862653
EPI_ISL_8311682
EPI_ISL_479982
EPI_ISL_3138733
EPI_ISL_1209246
EPI_ISL_4549028
EPI_ISL_485710
EPI_ISL_1293067
EPI_ISL_513558
EPI_ISL_690444
EPI_ISL_718279
EPI_ISL_686081
EPI_ISL_688462
EPI_ISL_1212696
EPI_ISL_613553
EPI_ISL_11229678
EPI_ISL_498236
EPI_ISL_480789
EPI_ISL_9509914
EPI_ISL_525684
EPI_ISL_690570
EPI_ISL_692063
EPI_ISL_3098961
EPI_ISL_542383
EPI_ISL_469035
EPI_ISL_2312832
EPI_ISL_691356
EPI_ISL_1301988
EPI_ISL_535441
EPI_ISL_751360
EPI_ISL_688011
EPI_ISL_883964
EPI_ISL_954791
EPI_ISL_5918394
EPI_ISL_690716
EPI_ISL_732975
EPI_ISL_747237
EPI_ISL_479510
EPI_ISL_2894787
EPI_ISL_1111195
EPI_ISL_512907
EPI_ISL_1013421
EPI_ISL_693767
EPI_ISL_2860778
EPI_ISL_3716536
EPI_ISL_1013346
EPI_ISL_691314
EPI_ISL_940989
EPI_ISL_1502951
EPI_ISL_6582800
EPI_ISL_794781
EPI_ISL_684284
EPI_ISL_692014
EPI_ISL_1181614
EPI_ISL_985005
EPI_ISL_5736686
EPI_ISL_804971
EPI_ISL_684794
EPI_ISL_1910429
EPI_ISL_631694
EPI_ISL_1084630
EPI_ISL_6261873
EPI_ISL_2231339
EPI_ISL_687779
EPI_ISL_5143094
EPI_ISL_699884
EPI_ISL_1302137
EPI_ISL_8142127
EPI_ISL_687089
EPI_ISL_1169060
EPI_ISL_5598719
EPI_ISL_1084655
EPI_ISL_7505517
EPI_ISL_3023969
EPI_ISL_1117839
EPI_ISL_689087
EPI_ISL_2231355
EPI_ISL_495434
EPI_ISL_689910
EPI_ISL_447292
EPI_ISL_690711
EPI_ISL_1055785
EPI_ISL_718277
EPI_ISL_476493
EPI_ISL_424655
EPI_ISL_424636
EPI_ISL_3356304
EPI_ISL_1404376
EPI_ISL_690372
EPI_ISL_2155474
EPI_ISL_692713
EPI_ISL_11229621
EPI_ISL_890186
EPI_ISL_1180219
EPI_ISL_3799839
EPI_ISL_1911014
EPI_ISL_1628833
EPI_ISL_1360303
EPI_ISL_686510
EPI_ISL_2364669
EPI_ISL_480154
EPI_ISL_685298
EPI_ISL_583458
EPI_ISL_755646
EPI_ISL_684907
EPI_ISL_1544185
EPI_ISL_5143091
EPI_ISL_1288415
EPI_ISL_685264
EPI_ISL_689515
EPI_ISL_2894681
EPI_ISL_1084625
EPI_ISL_691266
EPI_ISL_648803
EPI_ISL_1360408
EPI_ISL_479889
EPI_ISL_1527366
EPI_ISL_1301816
EPI_ISL_2502634
EPI_ISL_2231315
EPI_ISL_631711
EPI_ISL_939643
EPI_ISL_3716619
EPI_ISL_685334
EPI_ISL_529962
EPI_ISL_718230
EPI_ISL_687710
EPI_ISL_888593
EPI_ISL_941014
EPI_ISL_5589937
EPI_ISL_648780
EPI_ISL_1302864
EPI_ISL_635021
EPI_ISL_1366688
EPI_ISL_5598554
EPI_ISL_1138525
EPI_ISL_482716
EPI_ISL_985086
EPI_ISL_539553
EPI_ISL_513204
EPI_ISL_691868
EPI_ISL_2156397
EPI_ISL_524760
EPI_ISL_2140867
EPI_ISL_2422717
EPI_ISL_691476
EPI_ISL_648696
EPI_ISL_687418
EPI_ISL_862584
EPI_ISL_1534693
EPI_ISL_690477
EPI_ISL_689665
EPI_ISL_459938
EPI_ISL_1096322
EPI_ISL_940912
EPI_ISL_2140835
EPI_ISL_690794
EPI_ISL_1503085
EPI_ISL_648795
EPI_ISL_690735
EPI_ISL_1020078
EPI_ISL_2894868
EPI_ISL_1447339
EPI_ISL_3333121
EPI_ISL_5918323
EPI_ISL_1239143
EPI_ISL_460081
EPI_ISL_1166906
EPI_ISL_648096
EPI_ISL_578195
EPI_ISL_416630
EPI_ISL_806544
EPI_ISL_603033
EPI_ISL_443265
EPI_ISL_689316
EPI_ISL_1502822
EPI_ISL_691921
EPI_ISL_7957927
EPI_ISL_5194969
EPI_ISL_913609
EPI_ISL_1628946
EPI_ISL_6436550
EPI_ISL_2312865
EPI_ISL_5143175
EPI_ISL_1259286
EPI_ISL_437189
EPI_ISL_7613833
EPI_ISL_1233485
EPI_ISL_954072
EPI_ISL_735422
EPI_ISL_1760225
EPI_ISL_455566
EPI_ISL_1254650
EPI_ISL_862592
EPI_ISL_2283777
EPI_ISL_583480
EPI_ISL_1013267
EPI_ISL_684774
EPI_ISL_1167131
EPI_ISL_480258
EPI_ISL_512966
EPI_ISL_455714
EPI_ISL_2155005
EPI_ISL_11229925
EPI_ISL_1760224
EPI_ISL_6814843
EPI_ISL_684288
EPI_ISL_582125
EPI_ISL_10957449
EPI_ISL_687179
EPI_ISL_5687871
EPI_ISL_689322
EPI_ISL_447033
EPI_ISL_1659545
EPI_ISL_961091
EPI_ISL_5687876
EPI_ISL_871976
EPI_ISL_751381
EPI_ISL_1257848
EPI_ISL_687996
EPI_ISL_1001365
EPI_ISL_685922
EPI_ISL_837803
EPI_ISL_7613826
EPI_ISL_2779400
EPI_ISL_447548
EPI_ISL_512891
EPI_ISL_685280
EPI_ISL_479933
EPI_ISL_1279493
EPI_ISL_837722
EPI_ISL_824607
EPI_ISL_529963
EPI_ISL_833311
EPI_ISL_2364632
EPI_ISL_686048
EPI_ISL_824698
EPI_ISL_909696
EPI_ISL_2156450
EPI_ISL_513093
EPI_ISL_2283772
EPI_ISL_480046
EPI_ISL_1233613
EPI_ISL_688982
EPI_ISL_837613
EPI_ISL_3023857
EPI_ISL_1936317
EPI_ISL_1936361
EPI_ISL_11230044
EPI_ISL_3024018
EPI_ISL_1508848
EPI_ISL_689179
EPI_ISL_3664353
EPI_ISL_535501
EPI_ISL_515752
EPI_ISL_2350800
EPI_ISL_516943
EPI_ISL_2155722
EPI_ISL_2231446
EPI_ISL_824643
EPI_ISL_1167020
EPI_ISL_2566182
EPI_ISL_687233
EPI_ISL_5142906
EPI_ISL_854594
EPI_ISL_699943
EPI_ISL_526687
EPI_ISL_688716
EPI_ISL_480255
EPI_ISL_913957
EPI_ISL_692669
EPI_ISL_837690
EPI_ISL_1628745
EPI_ISL_2155403
EPI_ISL_1229147
EPI_ISL_2790825
EPI_ISL_692708
EPI_ISL_861676
EPI_ISL_7613814
EPI_ISL_2566187
EPI_ISL_686042
EPI_ISL_480213
EPI_ISL_2877327
EPI_ISL_2155383
EPI_ISL_480015
EPI_ISL_685896
EPI_ISL_1231733
EPI_ISL_690631
EPI_ISL_2312881
EPI_ISL_692712
EPI_ISL_1501005
EPI_ISL_1493581
EPI_ISL_687276
EPI_ISL_3410600
EPI_ISL_513581
EPI_ISL_479939
EPI_ISL_1060590
EPI_ISL_965261
EPI_ISL_476890
EPI_ISL_1511643
EPI_ISL_417030
EPI_ISL_953967
EPI_ISL_560611
EPI_ISL_498090
EPI_ISL_735325
EPI_ISL_6603671
EPI_ISL_583428
EPI_ISL_1055762
EPI_ISL_735426
EPI_ISL_689884
EPI_ISL_535561
EPI_ISL_455439
EPI_ISL_689982
EPI_ISL_1532301
EPI_ISL_542286
EPI_ISL_686014
EPI_ISL_688524
EPI_ISL_995345
EPI_ISL_941026
EPI_ISL_2140807
EPI_ISL_468766
EPI_ISL_451322
EPI_ISL_475713
EPI_ISL_692537
EPI_ISL_824627
EPI_ISL_1040841
EPI_ISL_542325
EPI_ISL_2231496
EPI_ISL_985104
EPI_ISL_2231431
EPI_ISL_684500
EPI_ISL_3410558
EPI_ISL_686455
EPI_ISL_947330
EPI_ISL_766045
EPI_ISL_1859572
EPI_ISL_5703299
EPI_ISL_3799824
EPI_ISL_692082
EPI_ISL_2312915
EPI_ISL_685642
EPI_ISL_686329
EPI_ISL_689801
EPI_ISL_4251934
EPI_ISL_1629412
EPI_ISL_689215
EPI_ISL_690668
EPI_ISL_2422697
EPI_ISL_1180688
EPI_ISL_690563
EPI_ISL_1001369
EPI_ISL_524736
EPI_ISL_911513
EPI_ISL_687161
EPI_ISL_824710
EPI_ISL_437753
EPI_ISL_806751
EPI_ISL_2285126
EPI_ISL_687372
EPI_ISL_455325
EPI_ISL_2364650
EPI_ISL_1283929
EPI_ISL_779714
EPI_ISL_947278
EPI_ISL_833162
EPI_ISL_491094
EPI_ISL_2894636
EPI_ISL_833325
EPI_ISL_5143197
EPI_ISL_5703059
EPI_ISL_2485199
EPI_ISL_686138
EPI_ISL_1258453
EPI_ISL_560609
EPI_ISL_837630
EPI_ISL_692222
EPI_ISL_5598584
EPI_ISL_1013403
EPI_ISL_692398
EPI_ISL_1008700
EPI_ISL_8311750
EPI_ISL_690023
EPI_ISL_699865
EPI_ISL_459889
EPI_ISL_689451
EPI_ISL_1661250
EPI_ISL_1168466
EPI_ISL_685921
EPI_ISL_479897
EPI_ISL_962584
EPI_ISL_6195958
EPI_ISL_1013253
EPI_ISL_626571
EPI_ISL_648624
EPI_ISL_468782
EPI_ISL_689799
EPI_ISL_5918312
EPI_ISL_631610
EPI_ISL_463300
EPI_ISL_1217709
EPI_ISL_693217
EPI_ISL_648749
EPI_ISL_430076
EPI_ISL_824569
EPI_ISL_6436530
EPI_ISL_691994
EPI_ISL_1138548
EPI_ISL_480124
EPI_ISL_2312928
EPI_ISL_542302
EPI_ISL_692479
EPI_ISL_2231379
EPI_ISL_825058
EPI_ISL_5199402
EPI_ISL_684462
EPI_ISL_686232
EPI_ISL_483844
EPI_ISL_935613
EPI_ISL_5142696
EPI_ISL_5590021
EPI_ISL_2156700
EPI_ISL_2694195
EPI_ISL_2839274
EPI_ISL_954044
EPI_ISL_685796
EPI_ISL_2877328
EPI_ISL_6194229
EPI_ISL_1301568
EPI_ISL_471460
EPI_ISL_1372186
EPI_ISL_3758028
EPI_ISL_1018130
EPI_ISL_437299
EPI_ISL_5143176
EPI_ISL_691089
EPI_ISL_5598477
EPI_ISL_1171679
EPI_ISL_6289893
EPI_ISL_513169
EPI_ISL_961103
EPI_ISL_1081179
EPI_ISL_2342597
EPI_ISL_421227
EPI_ISL_2501393
EPI_ISL_689507
EPI_ISL_2967837
EPI_ISL_974853
EPI_ISL_1111122
EPI_ISL_689632
EPI_ISL_2835508
EPI_ISL_6195494
EPI_ISL_2382019
EPI_ISL_2894645
EPI_ISL_687444
EPI_ISL_691498
EPI_ISL_1018284
EPI_ISL_535430
EPI_ISL_1081321
EPI_ISL_518015
EPI_ISL_10149615
EPI_ISL_677740
EPI_ISL_689394
EPI_ISL_954760
EPI_ISL_450515
EPI_ISL_671438
EPI_ISL_1335896
EPI_ISL_5598545
EPI_ISL_447307
EPI_ISL_1340807
EPI_ISL_2155788
EPI_ISL_685732
EPI_ISL_692017
EPI_ISL_686254
EPI_ISL_1502120
EPI_ISL_1138547
EPI_ISL_11229601
EPI_ISL_479528
EPI_ISL_872636
EPI_ISL_5917729
EPI_ISL_2894835
EPI_ISL_689347
EPI_ISL_1318219
EPI_ISL_5142981
EPI_ISL_486823
EPI_ISL_1111209
EPI_ISL_5598752
EPI_ISL_459921
EPI_ISL_1315065
EPI_ISL_802771
EPI_ISL_9159846
EPI_ISL_690952
EPI_ISL_1288332
EPI_ISL_685083
EPI_ISL_3840498
EPI_ISL_5441416
EPI_ISL_691058
EPI_ISL_1060589
EPI_ISL_837614
EPI_ISL_824662
EPI_ISL_912614
EPI_ISL_871995
EPI_ISL_483861
EPI_ISL_6436527
EPI_ISL_688110
EPI_ISL_1469272
EPI_ISL_542264
EPI_ISL_985071
EPI_ISL_876796
EPI_ISL_688775
EPI_ISL_1036208
EPI_ISL_5441409
EPI_ISL_479985
EPI_ISL_995430
EPI_ISL_3799765
EPI_ISL_688386
EPI_ISL_2231392
EPI_ISL_1068850
EPI_ISL_4211242
EPI_ISL_1111273
EPI_ISL_691024
EPI_ISL_2894665
EPI_ISL_965267
EPI_ISL_468155
EPI_ISL_2731466
EPI_ISL_1478760
EPI_ISL_684932
EPI_ISL_690814
EPI_ISL_806759
EPI_ISL_1180682
EPI_ISL_437453
EPI_ISL_602730
EPI_ISL_1168608
EPI_ISL_955186
EPI_ISL_909948
EPI_ISL_861658
EPI_ISL_722862
EPI_ISL_962560
EPI_ISL_2896287
EPI_ISL_8311688
EPI_ISL_450746
EPI_ISL_686881
EPI_ISL_5142562
EPI_ISL_1013212
EPI_ISL_1040923
EPI_ISL_1401113
EPI_ISL_685653
EPI_ISL_728208
EPI_ISL_691942
EPI_ISL_1752620
EPI_ISL_1279341
EPI_ISL_539497
EPI_ISL_437737
EPI_ISL_684381
EPI_ISL_3980574
EPI_ISL_684454
EPI_ISL_692718
EPI_ISL_684817
EPI_ISL_2877429
EPI_ISL_9052885
EPI_ISL_685842
EPI_ISL_3356254
EPI_ISL_2100913
EPI_ISL_876789
EPI_ISL_2894841
EPI_ISL_526686
EPI_ISL_2422949
EPI_ISL_2155271
EPI_ISL_1113021
EPI_ISL_1001428
EPI_ISL_689725
EPI_ISL_692409
EPI_ISL_7139302
EPI_ISL_2790896
EPI_ISL_2231264
EPI_ISL_5142560
EPI_ISL_6195144
EPI_ISL_806765
EPI_ISL_689634
EPI_ISL_5736607
EPI_ISL_10989157
EPI_ISL_535545
EPI_ISL_1752605
EPI_ISL_1018128
EPI_ISL_1731043
EPI_ISL_700311
EPI_ISL_2312754
EPI_ISL_1159103
EPI_ISL_2312847
EPI_ISL_1629736
EPI_ISL_648109
EPI_ISL_614292
EPI_ISL_9160096
EPI_ISL_860873
EPI_ISL_583435
EPI_ISL_686016
EPI_ISL_935598
EPI_ISL_849645
EPI_ISL_687345
EPI_ISL_722888
EPI_ISL_11229143
EPI_ISL_5441481
EPI_ISL_686136
EPI_ISL_671443
EPI_ISL_688870
EPI_ISL_2422686
EPI_ISL_2877314
EPI_ISL_586559
EPI_ISL_1911047
EPI_ISL_603027
EPI_ISL_685538
EPI_ISL_688186
EPI_ISL_985398
EPI_ISL_2364490
EPI_ISL_2156623
EPI_ISL_7613869
EPI_ISL_444465
EPI_ISL_5598532
EPI_ISL_689088
EPI_ISL_2877408
EPI_ISL_913017
EPI_ISL_4888508
EPI_ISL_1288203
EPI_ISL_3333044
EPI_ISL_689698
EPI_ISL_648661
EPI_ISL_708840
EPI_ISL_942011
EPI_ISL_419234
EPI_ISL_888983
EPI_ISL_954025
EPI_ISL_862593
EPI_ISL_459941
EPI_ISL_5598562
EPI_ISL_2967879
EPI_ISL_6841892
EPI_ISL_2307331
EPI_ISL_6195222
EPI_ISL_5142986
EPI_ISL_1171641
EPI_ISL_1138587
EPI_ISL_685112
EPI_ISL_1060344
EPI_ISL_8986685
EPI_ISL_5598614
EPI_ISL_2690153
EPI_ISL_700103
EPI_ISL_687389
EPI_ISL_1040823
EPI_ISL_940610
EPI_ISL_690001
EPI_ISL_428671
EPI_ISL_961097
EPI_ISL_1288182
EPI_ISL_513021
EPI_ISL_684413
EPI_ISL_1628921
EPI_ISL_11229082
EPI_ISL_6710154
EPI_ISL_824667
EPI_ISL_5590053
EPI_ISL_475631
EPI_ISL_918549
EPI_ISL_689449
EPI_ISL_1517012
EPI_ISL_6316621
EPI_ISL_2153763
EPI_ISL_542312
EPI_ISL_3138685
EPI_ISL_437190
EPI_ISL_685119
EPI_ISL_1628878
EPI_ISL_1501028
EPI_ISL_689374
EPI_ISL_1297194
EPI_ISL_687773
EPI_ISL_2200104
EPI_ISL_691515
EPI_ISL_689004
EPI_ISL_4251943
EPI_ISL_2789874
EPI_ISL_1078995
EPI_ISL_1018166
EPI_ISL_1628837
EPI_ISL_450287
EPI_ISL_1752596
EPI_ISL_2422846
EPI_ISL_735412
EPI_ISL_1302831
EPI_ISL_954017
EPI_ISL_2231313
EPI_ISL_498095
EPI_ISL_1013125
EPI_ISL_2100898
EPI_ISL_688372
EPI_ISL_686523
EPI_ISL_3981319
EPI_ISL_2422844
EPI_ISL_648683
EPI_ISL_2101049
EPI_ISL_454544
EPI_ISL_416593
EPI_ISL_1085668
EPI_ISL_940769
EPI_ISL_2322453
EPI_ISL_1086055
EPI_ISL_861650
EPI_ISL_1628890
EPI_ISL_1205296
EPI_ISL_3716693
EPI_ISL_413600
EPI_ISL_684840
EPI_ISL_1096285
EPI_ISL_687059
EPI_ISL_690117
EPI_ISL_2603245
EPI_ISL_686630
EPI_ISL_861727
EPI_ISL_745242
EPI_ISL_584073
EPI_ISL_691237
EPI_ISL_7709374
EPI_ISL_2835300
EPI_ISL_2779367
EPI_ISL_513573
EPI_ISL_956270
EPI_ISL_1517412
EPI_ISL_495042
EPI_ISL_538486
EPI_ISL_718186
EPI_ISL_5918305
EPI_ISL_692606
EPI_ISL_889389
EPI_ISL_1111281
EPI_ISL_687024
EPI_ISL_542329
EPI_ISL_688099
EPI_ISL_2779470
EPI_ISL_686214
EPI_ISL_3410549
EPI_ISL_4183206
EPI_ISL_582132
EPI_ISL_2713110
EPI_ISL_2285106
EPI_ISL_1039695
EPI_ISL_660258
EPI_ISL_415641
EPI_ISL_6633743
EPI_ISL_1020032
EPI_ISL_501197
EPI_ISL_700269
EPI_ISL_5640142
EPI_ISL_8311746
EPI_ISL_2422768
EPI_ISL_689644
EPI_ISL_631704
EPI_ISL_1015362
EPI_ISL_542365
EPI_ISL_2790889
EPI_ISL_568874
EPI_ISL_977496
EPI_ISL_687486
EPI_ISL_8142111
EPI_ISL_686025
EPI_ISL_684456
EPI_ISL_953981
EPI_ISL_2155751
EPI_ISL_406593
EPI_ISL_5143103
EPI_ISL_648617
EPI_ISL_732665
EPI_ISL_876780
EPI_ISL_686793
EPI_ISL_692216
EPI_ISL_5887140
EPI_ISL_941083
EPI_ISL_5687044
EPI_ISL_690596
EPI_ISL_689629
EPI_ISL_8025561
EPI_ISL_512963
EPI_ISL_685380
EPI_ISL_941105
EPI_ISL_614889
EPI_ISL_1761325
EPI_ISL_3088340
EPI_ISL_862572
EPI_ISL_677727
EPI_ISL_689152
EPI_ISL_496537
EPI_ISL_1190942
EPI_ISL_690066
EPI_ISL_1085453
EPI_ISL_4296331
EPI_ISL_5589940
EPI_ISL_4251936
EPI_ISL_2894865
EPI_ISL_943575
EPI_ISL_660628
EPI_ISL_691598
EPI_ISL_692652
EPI_ISL_3410705
EPI_ISL_459920
EPI_ISL_693679
EPI_ISL_1911043
EPI_ISL_3716421
EPI_ISL_940947
EPI_ISL_688541
EPI_ISL_5142536
EPI_ISL_685485
EPI_ISL_436107
EPI_ISL_6316045
EPI_ISL_2155471
EPI_ISL_480263
EPI_ISL_2156207
EPI_ISL_528740
EPI_ISL_1111264
EPI_ISL_684451
EPI_ISL_459939
EPI_ISL_5736681
EPI_ISL_833280
EPI_ISL_1288448
EPI_ISL_686651
EPI_ISL_1138528
EPI_ISL_687506
EPI_ISL_1231597
EPI_ISL_5441517
EPI_ISL_593919
EPI_ISL_684864
EPI_ISL_539516
EPI_ISL_1035959
EPI_ISL_2877422
EPI_ISL_10957443
EPI_ISL_943587
EPI_ISL_732676
EPI_ISL_692434
EPI_ISL_560574
EPI_ISL_955185
EPI_ISL_688266
EPI_ISL_5441421
EPI_ISL_942897
EPI_ISL_685081
EPI_ISL_462753
EPI_ISL_1209313
EPI_ISL_1111109
EPI_ISL_962554
EPI_ISL_684962
EPI_ISL_1013187
EPI_ISL_961738
EPI_ISL_509326
EPI_ISL_2156476
EPI_ISL_602779
EPI_ISL_685177
EPI_ISL_10957405
EPI_ISL_535543
EPI_ISL_692135
EPI_ISL_3098976
EPI_ISL_1629760
EPI_ISL_528995
EPI_ISL_2426910
EPI_ISL_691049
EPI_ISL_685338
EPI_ISL_1544172
EPI_ISL_11229630
EPI_ISL_2156106
EPI_ISL_837575
EPI_ISL_525679
EPI_ISL_1360325
EPI_ISL_689483
EPI_ISL_2365896
EPI_ISL_2140837
EPI_ISL_735411
EPI_ISL_1265450
EPI_ISL_688146
EPI_ISL_2001114
EPI_ISL_804969
EPI_ISL_1231753
EPI_ISL_513014
EPI_ISL_1288443
EPI_ISL_1117817
EPI_ISL_1626506
EPI_ISL_862041
EPI_ISL_2231280
EPI_ISL_677770
EPI_ISL_754199
EPI_ISL_1711655
EPI_ISL_5441475
EPI_ISL_2231310
EPI_ISL_686708
EPI_ISL_5687789
EPI_ISL_1036373
EPI_ISL_513147
EPI_ISL_954024
EPI_ISL_690205
EPI_ISL_995405
EPI_ISL_5142916
EPI_ISL_480139
EPI_ISL_1288357
EPI_ISL_4496627
EPI_ISL_5441449
EPI_ISL_1138558
EPI_ISL_722890
EPI_ISL_802775
EPI_ISL_498119
EPI_ISL_2422898
EPI_ISL_1121319
EPI_ISL_2828704
EPI_ISL_1114719
EPI_ISL_913061
EPI_ISL_754142
EPI_ISL_602719
EPI_ISL_824673
EPI_ISL_1159073
EPI_ISL_5053971
EPI_ISL_461485
EPI_ISL_2101198
EPI_ISL_700253
EPI_ISL_6710116
EPI_ISL_475711
EPI_ISL_515842
EPI_ISL_3583527
EPI_ISL_692163
EPI_ISL_1401104
EPI_ISL_1289437
EPI_ISL_3023874
EPI_ISL_11230047
EPI_ISL_688199
EPI_ISL_722902
EPI_ISL_528713
EPI_ISL_1019762
EPI_ISL_408485
EPI_ISL_593932
EPI_ISL_2156146
EPI_ISL_690850
EPI_ISL_9052878
EPI_ISL_1201482
EPI_ISL_684245
EPI_ISL_5142914
EPI_ISL_6261867
EPI_ISL_5194966
EPI_ISL_428360
EPI_ISL_428361
EPI_ISL_1283923
EPI_ISL_576277
EPI_ISL_626590
EPI_ISL_689914
EPI_ISL_2710869
EPI_ISL_788962
EPI_ISL_515876
EPI_ISL_2835375
EPI_ISL_941117
EPI_ISL_1532293
EPI_ISL_518009
EPI_ISL_689300
EPI_ISL_515601
EPI_ISL_691867
EPI_ISL_542386
EPI_ISL_1167021
EPI_ISL_689338
EPI_ISL_3980684
EPI_ISL_1196292
EPI_ISL_5887139
EPI_ISL_689883
EPI_ISL_602744
EPI_ISL_11396740
EPI_ISL_447761
EPI_ISL_684562
EPI_ISL_1233597
EPI_ISL_509387
EPI_ISL_1013204
EPI_ISL_2779431
EPI_ISL_690775
EPI_ISL_479553
EPI_ISL_507279
EPI_ISL_685709
EPI_ISL_480056
EPI_ISL_2422635
EPI_ISL_5590531
EPI_ISL_2312938
EPI_ISL_837640
EPI_ISL_8986687
EPI_ISL_2253214
EPI_ISL_691239
EPI_ISL_860877
EPI_ISL_513124
EPI_ISL_660568
EPI_ISL_5598653
EPI_ISL_690352
EPI_ISL_684707
EPI_ISL_2535815
EPI_ISL_574591
EPI_ISL_495428
EPI_ISL_685575
EPI_ISL_690056
EPI_ISL_583427
EPI_ISL_689418
EPI_ISL_1019853
EPI_ISL_687831
EPI_ISL_2790809
EPI_ISL_872916
EPI_ISL_3410639
EPI_ISL_1086057
EPI_ISL_1163821
EPI_ISL_1524359
EPI_ISL_862548
EPI_ISL_691775
EPI_ISL_691784
EPI_ISL_8725409
EPI_ISL_692666
EPI_ISL_6491769
EPI_ISL_685078
EPI_ISL_602926
EPI_ISL_2156447
EPI_ISL_686821
EPI_ISL_660181
EPI_ISL_691707
EPI_ISL_3410413
EPI_ISL_688730
EPI_ISL_872939
EPI_ISL_416507
EPI_ISL_626615
EPI_ISL_691419
EPI_ISL_1180818
EPI_ISL_2422791
EPI_ISL_688898
EPI_ISL_590694
EPI_ISL_955176
EPI_ISL_995436
EPI_ISL_527865
EPI_ISL_687053
EPI_ISL_10957406
EPI_ISL_486397
EPI_ISL_1288480
EPI_ISL_1335757
EPI_ISL_2100768
EPI_ISL_1117992
EPI_ISL_1096302
EPI_ISL_2101059
EPI_ISL_977512
EPI_ISL_1013420
EPI_ISL_1163815
EPI_ISL_1013215
EPI_ISL_686689
EPI_ISL_1096291
EPI_ISL_947315
EPI_ISL_648664
EPI_ISL_1007679
EPI_ISL_2105282
EPI_ISL_691230
EPI_ISL_685678
EPI_ISL_2015110
EPI_ISL_806750
EPI_ISL_480146
EPI_ISL_1121309
EPI_ISL_1121315
EPI_ISL_2105383
EPI_ISL_837670
EPI_ISL_935530
EPI_ISL_5687801
EPI_ISL_1288339
EPI_ISL_11229922
EPI_ISL_3716502
EPI_ISL_1288432
EPI_ISL_2839346
EPI_ISL_700158
EPI_ISL_5142515
EPI_ISL_5441484
EPI_ISL_1233499
EPI_ISL_2422733
EPI_ISL_1111398
EPI_ISL_538464
EPI_ISL_5142697
EPI_ISL_6159034
EPI_ISL_5589759
EPI_ISL_700285
EPI_ISL_452350
EPI_ISL_2690171
EPI_ISL_1447354
EPI_ISL_1171634
EPI_ISL_700099
EPI_ISL_2155177
EPI_ISL_586532
EPI_ISL_941994
EPI_ISL_806774
EPI_ISL_687574
EPI_ISL_1761354
EPI_ISL_941049
EPI_ISL_1911039
EPI_ISL_475648
EPI_ISL_1302804
EPI_ISL_1273842
EPI_ISL_5441469
EPI_ISL_688422
EPI_ISL_450244
EPI_ISL_691428
EPI_ISL_2105419
EPI_ISL_691469
EPI_ISL_434535
EPI_ISL_1096310
EPI_ISL_9123611
EPI_ISL_688718
EPI_ISL_5918351
EPI_ISL_1018132
EPI_ISL_2710857
EPI_ISL_1261868
EPI_ISL_2156133
EPI_ISL_483825
EPI_ISL_687508
EPI_ISL_1301684
EPI_ISL_631687
EPI_ISL_692060
EPI_ISL_1190896
EPI_ISL_3980690
EPI_ISL_5918339
EPI_ISL_7613736
EPI_ISL_5598620
EPI_ISL_687312
EPI_ISL_692339
EPI_ISL_594187
EPI_ISL_593915
EPI_ISL_1020104
EPI_ISL_514435
EPI_ISL_909668
EPI_ISL_1168659
EPI_ISL_1916497
EPI_ISL_684763
EPI_ISL_685994
EPI_ISL_691513
EPI_ISL_692043
EPI_ISL_603166
EPI_ISL_1117486
EPI_ISL_613551
EPI_ISL_691207
EPI_ISL_8725405
EPI_ISL_1761320
EPI_ISL_685587
EPI_ISL_602715
EPI_ISL_447031
EPI_ISL_1231567
EPI_ISL_1060354
EPI_ISL_648090
EPI_ISL_515733
EPI_ISL_1138541
EPI_ISL_535396
EPI_ISL_1279305
EPI_ISL_935531
EPI_ISL_9509908
EPI_ISL_1167158
EPI_ISL_5736677
EPI_ISL_418991
EPI_ISL_766043
EPI_ISL_9159852
EPI_ISL_691320
EPI_ISL_468308
EPI_ISL_955150
EPI_ISL_4211298
EPI_ISL_3356261
EPI_ISL_7780453
EPI_ISL_2968048
EPI_ISL_687835
EPI_ISL_1001383
EPI_ISL_509229
EPI_ISL_811166
EPI_ISL_689183
EPI_ISL_3252975
EPI_ISL_5142885
EPI_ISL_2958721
EPI_ISL_2790855
EPI_ISL_648735
EPI_ISL_954040
EPI_ISL_947317
EPI_ISL_1020058
EPI_ISL_427388
EPI_ISL_700262
EPI_ISL_1209376
EPI_ISL_539811
EPI_ISL_1091781
EPI_ISL_463283
EPI_ISL_690639
EPI_ISL_6436543
EPI_ISL_1068998
EPI_ISL_470900
EPI_ISL_5142932
EPI_ISL_1231611
EPI_ISL_2779469
EPI_ISL_941035
EPI_ISL_685179
EPI_ISL_490103
EPI_ISL_2156523
EPI_ISL_6436523
EPI_ISL_2312763
EPI_ISL_426364
EPI_ISL_1508916
EPI_ISL_1509778
EPI_ISL_418225
EPI_ISL_687565
EPI_ISL_1797553
EPI_ISL_1468469
EPI_ISL_833322
EPI_ISL_498186
EPI_ISL_862859
EPI_ISL_1111436
EPI_ISL_513234
EPI_ISL_837683
EPI_ISL_690843
EPI_ISL_2894814
EPI_ISL_3418865
EPI_ISL_1171670
EPI_ISL_792703
EPI_ISL_1082296
EPI_ISL_685872
EPI_ISL_5142703
EPI_ISL_692489
EPI_ISL_4880384
EPI_ISL_416620
EPI_ISL_692439
EPI_ISL_2692905
EPI_ISL_542384
EPI_ISL_876762
EPI_ISL_2710872
EPI_ISL_833127
EPI_ISL_1622380
EPI_ISL_1086056
EPI_ISL_687987
EPI_ISL_6661792
EPI_ISL_2779529
EPI_ISL_689318
EPI_ISL_700124
EPI_ISL_699886
EPI_ISL_690121
EPI_ISL_1288224
EPI_ISL_684527
EPI_ISL_5441480
EPI_ISL_1013189
EPI_ISL_2399459
EPI_ISL_500543
EPI_ISL_3799773
EPI_ISL_962870
EPI_ISL_689468
EPI_ISL_10957414
EPI_ISL_1652066
EPI_ISL_2894811
EPI_ISL_482867
EPI_ISL_11190238
EPI_ISL_1279489
EPI_ISL_1279479
EPI_ISL_5589994
EPI_ISL_455470
EPI_ISL_7613771
EPI_ISL_684919
EPI_ISL_1020279
EPI_ISL_686871
EPI_ISL_5142858
EPI_ISL_691115
EPI_ISL_686414
EPI_ISL_1288225
EPI_ISL_872212
EPI_ISL_7613728
EPI_ISL_684337
EPI_ISL_2231214
EPI_ISL_691369
EPI_ISL_1628880
EPI_ISL_5143021
EPI_ISL_1110418
EPI_ISL_7613799
EPI_ISL_11229532
EPI_ISL_687445
EPI_ISL_792020
EPI_ISL_691394
EPI_ISL_416572
EPI_ISL_685011
EPI_ISL_688844
EPI_ISL_2105336
EPI_ISL_692107
EPI_ISL_7780449
EPI_ISL_692109
EPI_ISL_512882
EPI_ISL_995336
EPI_ISL_685819
EPI_ISL_2365884
EPI_ISL_689536
EPI_ISL_515709
EPI_ISL_804048
EPI_ISL_547574
EPI_ISL_7613707
EPI_ISL_3153321
EPI_ISL_733570
EPI_ISL_2155337
EPI_ISL_7780441
EPI_ISL_691828
EPI_ISL_2324258
EPI_ISL_1058044
EPI_ISL_648728
EPI_ISL_837632
EPI_ISL_909951
EPI_ISL_692235
EPI_ISL_2155008
EPI_ISL_3716489
EPI_ISL_11229287
EPI_ISL_691683
EPI_ISL_1936353
EPI_ISL_2231505
EPI_ISL_690069
EPI_ISL_602869
EPI_ISL_2231539
EPI_ISL_689141
EPI_ISL_690394
EPI_ISL_491988
EPI_ISL_877330
EPI_ISL_513216
EPI_ISL_691072
EPI_ISL_690464
EPI_ISL_685789
EPI_ISL_699676
EPI_ISL_5598450
EPI_ISL_2426906
EPI_ISL_1171646
EPI_ISL_2422875
EPI_ISL_690248
EPI_ISL_745223
EPI_ISL_2968068
EPI_ISL_2155699
EPI_ISL_1533101
EPI_ISL_738125
EPI_ISL_3030016
EPI_ISL_437736
EPI_ISL_872952
EPI_ISL_3980600
EPI_ISL_1628686
EPI_ISL_1159096
EPI_ISL_635003
EPI_ISL_2485171
EPI_ISL_689768
EPI_ISL_1168470
EPI_ISL_507263
EPI_ISL_1166970
EPI_ISL_882658
EPI_ISL_686456
EPI_ISL_483833
EPI_ISL_2779370
EPI_ISL_3999678
EPI_ISL_534311
EPI_ISL_4417910
EPI_ISL_479869
EPI_ISL_684581
EPI_ISL_685694
EPI_ISL_7613831
EPI_ISL_593553
EPI_ISL_1400540
EPI_ISL_454542
EPI_ISL_1014686
EPI_ISL_458111
EPI_ISL_3342662
EPI_ISL_692387
EPI_ISL_691807
EPI_ISL_687696
EPI_ISL_686474
EPI_ISL_527860
EPI_ISL_688658
EPI_ISL_699748
EPI_ISL_495019
EPI_ISL_7956766
EPI_ISL_2422672
EPI_ISL_451300
EPI_ISL_688559
EPI_ISL_4211267
EPI_ISL_1265441
EPI_ISL_872632
EPI_ISL_10657516
EPI_ISL_944094
EPI_ISL_1859617
EPI_ISL_684330
EPI_ISL_11229546
EPI_ISL_1288405
EPI_ISL_692560
EPI_ISL_1138529
EPI_ISL_648067
EPI_ISL_2789839
EPI_ISL_1255129
EPI_ISL_735333
EPI_ISL_4211218
EPI_ISL_2105431
EPI_ISL_903344
EPI_ISL_1018210
EPI_ISL_1279346
EPI_ISL_1509002
EPI_ISL_10957382
EPI_ISL_690967
EPI_ISL_509223
EPI_ISL_1013359
EPI_ISL_6194022
EPI_ISL_961745
EPI_ISL_685881
EPI_ISL_602860
EPI_ISL_5887137
EPI_ISL_689675
EPI_ISL_3758037
EPI_ISL_427308
EPI_ISL_941085
EPI_ISL_692284
EPI_ISL_2155122
EPI_ISL_501196
EPI_ISL_602754
EPI_ISL_5589520
EPI_ISL_2283802
EPI_ISL_1171680
EPI_ISL_2426919
EPI_ISL_690647
EPI_ISL_2101214
EPI_ISL_2155296
EPI_ISL_1752632
EPI_ISL_2312916
EPI_ISL_872963
EPI_ISL_754213
EPI_ISL_792685
EPI_ISL_1018290
EPI_ISL_688117
EPI_ISL_1118163
EPI_ISL_689593
EPI_ISL_2835468
EPI_ISL_688310
EPI_ISL_2231262
EPI_ISL_1181476
EPI_ISL_955066
EPI_ISL_512957
EPI_ISL_495550
EPI_ISL_653776
EPI_ISL_492984
EPI_ISL_1209371
EPI_ISL_686930
EPI_ISL_688487
EPI_ISL_7613774
EPI_ISL_691331
EPI_ISL_8142128
EPI_ISL_883979
EPI_ISL_479532
EPI_ISL_824711
EPI_ISL_513582
EPI_ISL_1859687
EPI_ISL_690194
EPI_ISL_846636
EPI_ISL_486824
EPI_ISL_1859721
EPI_ISL_512894
EPI_ISL_516977
EPI_ISL_909698
EPI_ISL_1255127
EPI_ISL_690047
EPI_ISL_5142952
EPI_ISL_2402534
EPI_ISL_479539
EPI_ISL_5918335
EPI_ISL_2100903
EPI_ISL_1118074
EPI_ISL_2364573
EPI_ISL_1018208
EPI_ISL_1363118
EPI_ISL_2422837
EPI_ISL_959276
EPI_ISL_2101193
EPI_ISL_458100
EPI_ISL_1111206
EPI_ISL_1166992
EPI_ISL_539569
EPI_ISL_688057
EPI_ISL_660619
EPI_ISL_691371
EPI_ISL_690384
EPI_ISL_454536
EPI_ISL_1372187
EPI_ISL_824659
EPI_ISL_857296
EPI_ISL_1191628
EPI_ISL_560588
EPI_ISL_6195571
EPI_ISL_686142
EPI_ISL_476883
EPI_ISL_906071
EPI_ISL_940996
EPI_ISL_2001160
EPI_ISL_745234
EPI_ISL_699728
EPI_ISL_5736644
EPI_ISL_1283973
EPI_ISL_1111383
EPI_ISL_2312747
EPI_ISL_1111289
EPI_ISL_1288356
EPI_ISL_2081913
EPI_ISL_861419
EPI_ISL_692576
EPI_ISL_1013176
EPI_ISL_2779502
EPI_ISL_447780
EPI_ISL_833192
EPI_ISL_2156435
EPI_ISL_479934
EPI_ISL_684749
EPI_ISL_985064
EPI_ISL_515722
EPI_ISL_459888
EPI_ISL_7613820
EPI_ISL_452487
EPI_ISL_1129216
EPI_ISL_1302815
EPI_ISL_984250
EPI_ISL_689434
EPI_ISL_882771
EPI_ISL_1190762
EPI_ISL_6582795
EPI_ISL_831474
EPI_ISL_824595
EPI_ISL_1036203
EPI_ISL_623097
EPI_ISL_1288324
EPI_ISL_1381827
EPI_ISL_1013157
EPI_ISL_2544849
EPI_ISL_1190900
EPI_ISL_1036398
EPI_ISL_832144
EPI_ISL_5589959
EPI_ISL_688276
EPI_ISL_424629
EPI_ISL_1111478
EPI_ISL_507212
EPI_ISL_792012
EPI_ISL_495543
EPI_ISL_479519
EPI_ISL_2713193
EPI_ISL_684186
EPI_ISL_6195815
EPI_ISL_671473
EPI_ISL_1180743
EPI_ISL_691203
EPI_ISL_906055
EPI_ISL_6582811
EPI_ISL_480048
EPI_ISL_1159101
EPI_ISL_584075
EPI_ISL_1118876
EPI_ISL_437744
EPI_ISL_1096321
EPI_ISL_2835460
EPI_ISL_467048
EPI_ISL_11229502
EPI_ISL_1628883
EPI_ISL_2231291
EPI_ISL_509346
EPI_ISL_1288489
EPI_ISL_2791008
EPI_ISL_6491771
EPI_ISL_1180877
EPI_ISL_686749
EPI_ISL_458107
EPI_ISL_5142693
EPI_ISL_689638
EPI_ISL_2153799
EPI_ISL_7613732
EPI_ISL_2105432
EPI_ISL_690193
EPI_ISL_684622
EPI_ISL_1254653
EPI_ISL_2422681
EPI_ISL_524734
EPI_ISL_862544
EPI_ISL_685814
EPI_ISL_10957399
EPI_ISL_710534
EPI_ISL_5142662
EPI_ISL_1168670
EPI_ISL_1231571
EPI_ISL_2692996
EPI_ISL_7711739
EPI_ISL_501185
EPI_ISL_560576
EPI_ISL_1301574
EPI_ISL_685107
EPI_ISL_1360319
EPI_ISL_509296
EPI_ISL_1527392
EPI_ISL_940630
EPI_ISL_687896
EPI_ISL_687907
EPI_ISL_686115
EPI_ISL_688022
EPI_ISL_495060
EPI_ISL_1036200
EPI_ISL_1288454
EPI_ISL_515557
EPI_ISL_1233618
EPI_ISL_2101062
EPI_ISL_1110931
EPI_ISL_692190
EPI_ISL_7780442
EPI_ISL_4251951
EPI_ISL_1503079
EPI_ISL_735313
EPI_ISL_631701
EPI_ISL_689134
EPI_ISL_689781
EPI_ISL_995388
EPI_ISL_5441683
EPI_ISL_912549
EPI_ISL_1020218
EPI_ISL_687310
EPI_ISL_2105354
EPI_ISL_1502956
EPI_ISL_735400
EPI_ISL_487336
EPI_ISL_2101055
EPI_ISL_455467
EPI_ISL_689636
EPI_ISL_688980
EPI_ISL_685659
EPI_ISL_688432
EPI_ISL_687859
EPI_ISL_406970
EPI_ISL_5934932
EPI_ISL_500546
EPI_ISL_2038942
EPI_ISL_542146
EPI_ISL_690667
EPI_ISL_660255
EPI_ISL_686226
EPI_ISL_732535
EPI_ISL_2231216
EPI_ISL_688394
EPI_ISL_900700
EPI_ISL_687304
EPI_ISL_5598465
EPI_ISL_2694591
EPI_ISL_686832
EPI_ISL_684710
EPI_ISL_577624
EPI_ISL_1020118
EPI_ISL_677812
EPI_ISL_514585
EPI_ISL_1168534
EPI_ISL_548966
EPI_ISL_2495720
EPI_ISL_3356332
EPI_ISL_486876
EPI_ISL_7709388
EPI_ISL_1544188
EPI_ISL_824646
EPI_ISL_660185
EPI_ISL_1018254
EPI_ISL_961084
EPI_ISL_1040838
EPI_ISL_2321227
EPI_ISL_2155354
EPI_ISL_3067065
EPI_ISL_837748
EPI_ISL_954034
EPI_ISL_692266
EPI_ISL_1301725
EPI_ISL_1259191
EPI_ISL_1517387
EPI_ISL_2100708
EPI_ISL_6000371
EPI_ISL_691071
EPI_ISL_684985
EPI_ISL_1491639
EPI_ISL_1167170
EPI_ISL_732671
EPI_ISL_691267
EPI_ISL_688835
EPI_ISL_1113029
EPI_ISL_2894778
EPI_ISL_689366
EPI_ISL_885142
EPI_ISL_686221
EPI_ISL_631538
EPI_ISL_2894638
EPI_ISL_792686
EPI_ISL_1111148
EPI_ISL_5917673
EPI_ISL_690648
EPI_ISL_691969
EPI_ISL_501192
EPI_ISL_861628
EPI_ISL_2835457
EPI_ISL_2728585
EPI_ISL_3356307
EPI_ISL_909731
EPI_ISL_687212
EPI_ISL_5143056
EPI_ISL_685325
EPI_ISL_1180693
EPI_ISL_941006
EPI_ISL_6075286
EPI_ISL_1797552
EPI_ISL_515860
EPI_ISL_995486
EPI_ISL_691953
EPI_ISL_686691
EPI_ISL_688825
EPI_ISL_1168523
EPI_ISL_2789814
EPI_ISL_2835274
EPI_ISL_872346
EPI_ISL_648707
EPI_ISL_2307343
EPI_ISL_690977
EPI_ISL_1659525
EPI_ISL_424637
EPI_ISL_623138
EPI_ISL_479917
EPI_ISL_857056
EPI_ISL_1910446
EPI_ISL_1111239
EPI_ISL_3980602
EPI_ISL_8884408
EPI_ISL_692505
EPI_ISL_685663
EPI_ISL_461492
EPI_ISL_454508
EPI_ISL_788945
EPI_ISL_486834
EPI_ISL_689756
EPI_ISL_1233464
EPI_ISL_906054
EPI_ISL_684195
EPI_ISL_688747
EPI_ISL_832167
EPI_ISL_995459
EPI_ISL_1491637
EPI_ISL_471459
EPI_ISL_691344
EPI_ISL_699933
EPI_ISL_1212634
EPI_ISL_1007672
EPI_ISL_454551
EPI_ISL_1391285
EPI_ISL_2691030
EPI_ISL_476872
EPI_ISL_2835334
EPI_ISL_458118
EPI_ISL_437727
EPI_ISL_1164929
EPI_ISL_960421
EPI_ISL_2779497
EPI_ISL_635029
EPI_ISL_1381343
EPI_ISL_1288295
EPI_ISL_2790801
EPI_ISL_2231537
EPI_ISL_699805
EPI_ISL_3527831
EPI_ISL_689658
EPI_ISL_5687866
EPI_ISL_693687
EPI_ISL_542316
EPI_ISL_689466
EPI_ISL_5143043
EPI_ISL_691916
EPI_ISL_692243
EPI_ISL_756401
EPI_ISL_3098972
EPI_ISL_685726
EPI_ISL_1301690
EPI_ISL_833085
EPI_ISL_2645662
EPI_ISL_450250
EPI_ISL_5441372
EPI_ISL_479998
EPI_ISL_1533064
EPI_ISL_1288275
EPI_ISL_699775
EPI_ISL_3799790
EPI_ISL_685629
EPI_ISL_1171671
EPI_ISL_737021
EPI_ISL_2081892
EPI_ISL_882949
EPI_ISL_1544160
EPI_ISL_1288524
EPI_ISL_1111381
EPI_ISL_1118004
EPI_ISL_524743
EPI_ISL_450727
EPI_ISL_5441604
EPI_ISL_824690
EPI_ISL_940984
EPI_ISL_2894647
EPI_ISL_995390
EPI_ISL_1029972
EPI_ISL_3758029
EPI_ISL_776766
EPI_ISL_6582782
EPI_ISL_447771
EPI_ISL_416611
EPI_ISL_684781
EPI_ISL_689625
EPI_ISL_2156423
EPI_ISL_1288334
EPI_ISL_5736659
EPI_ISL_900706
EPI_ISL_1404139
EPI_ISL_1118052
EPI_ISL_1493589
EPI_ISL_4392851
EPI_ISL_653783
EPI_ISL_690796
EPI_ISL_1013230
EPI_ISL_882657
EPI_ISL_1500984
EPI_ISL_514606
EPI_ISL_688202
EPI_ISL_524741
EPI_ISL_1035963
EPI_ISL_684260
EPI_ISL_686804
EPI_ISL_689988
EPI_ISL_653763
EPI_ISL_833436
EPI_ISL_1288531
EPI_ISL_684442
EPI_ISL_2100945
EPI_ISL_11229886
EPI_ISL_1036415
EPI_ISL_687210
EPI_ISL_5142864
EPI_ISL_941027
EPI_ISL_685220
EPI_ISL_1138531
EPI_ISL_5687849
EPI_ISL_684796
EPI_ISL_939628
EPI_ISL_523984
EPI_ISL_977664
EPI_ISL_1084632
EPI_ISL_5441539
EPI_ISL_995398
EPI_ISL_3275385
EPI_ISL_1117958
EPI_ISL_692099
EPI_ISL_912855
EPI_ISL_10657519
EPI_ISL_602876
EPI_ISL_837785
EPI_ISL_2155178
EPI_ISL_690158
EPI_ISL_954099
EPI_ISL_833253
EPI_ISL_460087
EPI_ISL_515743
EPI_ISL_1288257
EPI_ISL_735323
EPI_ISL_2154036
EPI_ISL_754200
EPI_ISL_691944
EPI_ISL_913021
EPI_ISL_635000
EPI_ISL_691276
EPI_ISL_2422794
EPI_ISL_687536
EPI_ISL_2155467
EPI_ISL_687654
EPI_ISL_2713134
EPI_ISL_687386
EPI_ISL_487308
EPI_ISL_691724
EPI_ISL_690658
EPI_ISL_512950
EPI_ISL_687432
EPI_ISL_690245
EPI_ISL_5590528
EPI_ISL_5143050
EPI_ISL_722857
EPI_ISL_526234
EPI_ISL_660560
EPI_ISL_1406681
EPI_ISL_699974
EPI_ISL_685478
EPI_ISL_2140870
EPI_ISL_837605
EPI_ISL_1020230
EPI_ISL_427311
EPI_ISL_691114
EPI_ISL_1191739
EPI_ISL_684532
EPI_ISL_1303544
EPI_ISL_692165
EPI_ISL_684226
EPI_ISL_2535804
EPI_ISL_3186060
EPI_ISL_1288186
EPI_ISL_1468450
EPI_ISL_1020121
EPI_ISL_5142656
EPI_ISL_1117813
EPI_ISL_435303
EPI_ISL_689833
EPI_ISL_1500993
EPI_ISL_3980605
EPI_ISL_2690160
EPI_ISL_8311735
EPI_ISL_1013223
EPI_ISL_686316
EPI_ISL_593929
EPI_ISL_6436538
EPI_ISL_515644
EPI_ISL_941984
EPI_ISL_684890
EPI_ISL_1761356
EPI_ISL_883288
EPI_ISL_1363099
EPI_ISL_877036
EPI_ISL_2081971
EPI_ISL_2154395
EPI_ISL_949188
EPI_ISL_684900
EPI_ISL_2154844
EPI_ISL_631556
EPI_ISL_689040
EPI_ISL_691600
EPI_ISL_479485
EPI_ISL_934990
EPI_ISL_451299
EPI_ISL_755649
EPI_ISL_5142673
EPI_ISL_1060486
EPI_ISL_437691
EPI_ISL_5598461
EPI_ISL_516749
EPI_ISL_687560
EPI_ISL_3716363
EPI_ISL_2691022
EPI_ISL_1110498
EPI_ISL_995372
EPI_ISL_2790856
EPI_ISL_690908
EPI_ISL_498101
EPI_ISL_447617
EPI_ISL_691346
EPI_ISL_751400
EPI_ISL_794765
EPI_ISL_984683
EPI_ISL_691986
EPI_ISL_1936320
EPI_ISL_1233584
EPI_ISL_11230026
EPI_ISL_516768
EPI_ISL_1111443
EPI_ISL_692474
EPI_ISL_690068
EPI_ISL_2231459
EPI_ISL_489709
EPI_ISL_648687
EPI_ISL_687729
EPI_ISL_476840
EPI_ISL_4496670
EPI_ISL_1629355
EPI_ISL_862866
EPI_ISL_602872
EPI_ISL_1257822
EPI_ISL_5441457
EPI_ISL_2790891
EPI_ISL_454547
EPI_ISL_2100834
EPI_ISL_735347
EPI_ISL_688311
EPI_ISL_1081318
EPI_ISL_1279522
EPI_ISL_1001350
EPI_ISL_610161
EPI_ISL_836977
EPI_ISL_691458
EPI_ISL_965944
EPI_ISL_1111340
EPI_ISL_688523
EPI_ISL_1554937
EPI_ISL_9159798
EPI_ISL_1508877
EPI_ISL_1018287
EPI_ISL_2677160
EPI_ISL_751419
EPI_ISL_479851
EPI_ISL_2791013
EPI_ISL_479908
EPI_ISL_1279440
EPI_ISL_500949
EPI_ISL_692448
EPI_ISL_872203
EPI_ISL_5142814
EPI_ISL_1288254
EPI_ISL_1110939
EPI_ISL_692198
EPI_ISL_700282
EPI_ISL_8142115
EPI_ISL_690953
EPI_ISL_686963
EPI_ISL_3030018
EPI_ISL_685153
EPI_ISL_454499
EPI_ISL_687079
EPI_ISL_602682
EPI_ISL_1209243
EPI_ISL_3758036
EPI_ISL_631511
EPI_ISL_686440
EPI_ISL_480076
EPI_ISL_1168607
EPI_ISL_653805
EPI_ISL_418645
EPI_ISL_476868
EPI_ISL_509241
EPI_ISL_452333
EPI_ISL_2364580
EPI_ISL_513102
EPI_ISL_479887
EPI_ISL_2690173
EPI_ISL_687507
EPI_ISL_11229720
EPI_ISL_1096135
EPI_ISL_452220
EPI_ISL_2693672
EPI_ISL_1129226
EPI_ISL_3266919
EPI_ISL_5441571
EPI_ISL_692563
EPI_ISL_1301689
EPI_ISL_686811
EPI_ISL_685283
EPI_ISL_876740
EPI_ISL_8748548
EPI_ISL_475056
EPI_ISL_685444
EPI_ISL_684828
EPI_ISL_1502913
EPI_ISL_684357
EPI_ISL_1035916
EPI_ISL_2779475
EPI_ISL_1081333
EPI_ISL_788967
EPI_ISL_1190944
EPI_ISL_2312818
EPI_ISL_699938
EPI_ISL_1079158
EPI_ISL_416591
EPI_ISL_5687730
EPI_ISL_10657529
EPI_ISL_862080
EPI_ISL_479942
EPI_ISL_1760247
EPI_ISL_685314
EPI_ISL_542367
EPI_ISL_684538
EPI_ISL_5107670
EPI_ISL_969509
EPI_ISL_941108
EPI_ISL_985314
EPI_ISL_1288416
EPI_ISL_5441680
EPI_ISL_467034
EPI_ISL_476849
EPI_ISL_812748
EPI_ISL_1629710
EPI_ISL_4296326
EPI_ISL_687744
EPI_ISL_6633694
EPI_ISL_2156643
EPI_ISL_1001354
EPI_ISL_8311744
EPI_ISL_857291
EPI_ISL_1110913
EPI_ISL_687455
EPI_ISL_2155340
EPI_ISL_447744
EPI_ISL_480208
EPI_ISL_692418
EPI_ISL_518045
EPI_ISL_685122
EPI_ISL_1111117
EPI_ISL_2154028
EPI_ISL_1001389
EPI_ISL_687249
EPI_ISL_802749
EPI_ISL_691786
EPI_ISL_1110294
EPI_ISL_1502567
EPI_ISL_802731
EPI_ISL_2625925
EPI_ISL_985171
EPI_ISL_2968056
EPI_ISL_872024
EPI_ISL_1118001
EPI_ISL_1231568
EPI_ISL_5589992
EPI_ISL_912955
EPI_ISL_5917663
EPI_ISL_690497
EPI_ISL_687741
EPI_ISL_690743
EPI_ISL_2081888
EPI_ISL_2691710
EPI_ISL_995413
EPI_ISL_691226
EPI_ISL_687931
EPI_ISL_1036381
EPI_ISL_2312891
EPI_ISL_526938
EPI_ISL_468148
EPI_ISL_985394
EPI_ISL_686417
EPI_ISL_10397632
EPI_ISL_935628
EPI_ISL_688201
EPI_ISL_1435798
EPI_ISL_686241
EPI_ISL_1001368
EPI_ISL_1118173
EPI_ISL_2422910
EPI_ISL_483850
EPI_ISL_636977
EPI_ISL_2894659
EPI_ISL_833084
EPI_ISL_4880340
EPI_ISL_940632
EPI_ISL_5598621
EPI_ISL_1081136
EPI_ISL_1111262
EPI_ISL_5703232
EPI_ISL_912609
EPI_ISL_687602
EPI_ISL_495066
EPI_ISL_5703314
EPI_ISL_759892
EPI_ISL_718218
EPI_ISL_1013208
EPI_ISL_733573
EPI_ISL_6316681
EPI_ISL_660615
EPI_ISL_9159671
EPI_ISL_535447
EPI_ISL_5918343
EPI_ISL_687209
EPI_ISL_5142992
EPI_ISL_576262
EPI_ISL_689454
EPI_ISL_1013376
EPI_ISL_5918358
EPI_ISL_542344
EPI_ISL_2156209
EPI_ISL_454602
EPI_ISL_2422934
EPI_ISL_535410
EPI_ISL_689471
EPI_ISL_455705
EPI_ISL_941965
EPI_ISL_1111187
EPI_ISL_3342663
EPI_ISL_691538
EPI_ISL_1293078
EPI_ISL_602867
EPI_ISL_1209244
EPI_ISL_685058
EPI_ISL_1761339
EPI_ISL_3243105
EPI_ISL_4211264
EPI_ISL_540996
EPI_ISL_635011
EPI_ISL_528812
EPI_ISL_690332
EPI_ISL_542370
EPI_ISL_2663121
EPI_ISL_686052
EPI_ISL_582510
EPI_ISL_5589752
EPI_ISL_6436636
EPI_ISL_686424
EPI_ISL_1628842
EPI_ISL_692634
EPI_ISL_1916293
EPI_ISL_2877466
EPI_ISL_452148
EPI_ISL_2728583
EPI_ISL_5687863
EPI_ISL_1231692
EPI_ISL_2835353
EPI_ISL_660565
EPI_ISL_689474
EPI_ISL_2839323
EPI_ISL_528743
EPI_ISL_6710230
EPI_ISL_1201530
EPI_ISL_906051
EPI_ISL_602678
EPI_ISL_687572
EPI_ISL_518034
EPI_ISL_2779421
EPI_ISL_690083
EPI_ISL_687360
EPI_ISL_832192
EPI_ISL_876812
EPI_ISL_578189
EPI_ISL_535432
EPI_ISL_900691
EPI_ISL_684679
EPI_ISL_479840
EPI_ISL_2101188
EPI_ISL_5589965
EPI_ISL_5441701
EPI_ISL_913045
EPI_ISL_1085814
EPI_ISL_2710858
EPI_ISL_3799813
EPI_ISL_837747
EPI_ISL_1117938
EPI_ISL_542338
EPI_ISL_692453
EPI_ISL_690707
EPI_ISL_469039
EPI_ISL_3799754
EPI_ISL_686050
EPI_ISL_1001367
EPI_ISL_6316760
EPI_ISL_692077
EPI_ISL_1288327
EPI_ISL_691857
EPI_ISL_529741
EPI_ISL_5441360
EPI_ISL_452344
EPI_ISL_935644
EPI_ISL_2155682
EPI_ISL_995392
EPI_ISL_1001319
EPI_ISL_685664
EPI_ISL_1008675
EPI_ISL_1301983
EPI_ISL_1363085
EPI_ISL_688429
EPI_ISL_691748
EPI_ISL_965289
EPI_ISL_1110974
EPI_ISL_1785074
EPI_ISL_688491
EPI_ISL_2038935
EPI_ISL_648755
EPI_ISL_437198
EPI_ISL_593924
EPI_ISL_2156421
EPI_ISL_684879
EPI_ISL_687854
EPI_ISL_3356255
EPI_ISL_2081906
EPI_ISL_688826
EPI_ISL_691316
EPI_ISL_7613730
EPI_ISL_811189
EPI_ISL_700059
EPI_ISL_860899
EPI_ISL_2155984
EPI_ISL_2790876
EPI_ISL_5441499
EPI_ISL_806739
EPI_ISL_2692988
EPI_ISL_692353
EPI_ISL_9184186
EPI_ISL_776768
EPI_ISL_962545
EPI_ISL_2894839
EPI_ISL_2422724
EPI_ISL_1159070
EPI_ISL_691391
EPI_ISL_909720
EPI_ISL_4549027
EPI_ISL_455700
EPI_ISL_1301672
EPI_ISL_5441495
EPI_ISL_5590011
EPI_ISL_648676
EPI_ISL_1060380
EPI_ISL_539504
EPI_ISL_450790
EPI_ISL_2422792
EPI_ISL_955169
EPI_ISL_1112256
EPI_ISL_5589951
EPI_ISL_2710863
EPI_ISL_2283770
EPI_ISL_5143067
EPI_ISL_833046
EPI_ISL_876774
EPI_ISL_718152
EPI_ISL_699862
EPI_ISL_699864
EPI_ISL_2231274
EPI_ISL_434373
EPI_ISL_1164964
EPI_ISL_1284207
EPI_ISL_688467
EPI_ISL_602674
EPI_ISL_660124
EPI_ISL_1005682
EPI_ISL_436717
EPI_ISL_11229162
EPI_ISL_535470
EPI_ISL_515892
EPI_ISL_860833
EPI_ISL_653817
EPI_ISL_671490
EPI_ISL_1159094
EPI_ISL_1167178
EPI_ISL_535511
EPI_ISL_5590055
EPI_ISL_2364500
EPI_ISL_955079
EPI_ISL_500946
EPI_ISL_515762
EPI_ISL_6710179
EPI_ISL_653800
EPI_ISL_985021
EPI_ISL_2312735
EPI_ISL_691465
EPI_ISL_688370
EPI_ISL_524730
EPI_ISL_692310
EPI_ISL_1288445
EPI_ISL_7709399
EPI_ISL_5142679
EPI_ISL_653930
EPI_ISL_833052
EPI_ISL_2877299
EPI_ISL_686012
EPI_ISL_414626
EPI_ISL_525647
EPI_ISL_495068
EPI_ISL_460089
EPI_ISL_1018237
EPI_ISL_5598459
EPI_ISL_1118177
EPI_ISL_2312888
EPI_ISL_872033
EPI_ISL_2155732
EPI_ISL_4050463
EPI_ISL_688400
EPI_ISL_479537
EPI_ISL_648669
EPI_ISL_688787
EPI_ISL_684460
EPI_ISL_1118181
EPI_ISL_1018204
EPI_ISL_1194713
EPI_ISL_418239
EPI_ISL_690437
EPI_ISL_5199410
EPI_ISL_691842
EPI_ISL_515690
EPI_ISL_514440
EPI_ISL_5142840
EPI_ISL_538475
EPI_ISL_593911
EPI_ISL_1081189
EPI_ISL_542423
EPI_ISL_1502842
EPI_ISL_688675
EPI_ISL_735396
EPI_ISL_940935
EPI_ISL_837775
EPI_ISL_9159891
EPI_ISL_691878
EPI_ISL_1652069
EPI_ISL_3356303
EPI_ISL_2105557
EPI_ISL_2422958
EPI_ISL_802762
EPI_ISL_1360353
EPI_ISL_5441576
EPI_ISL_11229283
EPI_ISL_2155697
EPI_ISL_688531
EPI_ISL_2485212
EPI_ISL_2001163
EPI_ISL_513150
EPI_ISL_1257828
EPI_ISL_1085716
EPI_ISL_692361
EPI_ISL_687753
EPI_ISL_1205232
EPI_ISL_699828
EPI_ISL_718273
EPI_ISL_691496
EPI_ISL_1288377
EPI_ISL_513052
EPI_ISL_1111092
EPI_ISL_700255
EPI_ISL_511898
EPI_ISL_684951
EPI_ISL_1533045
EPI_ISL_1060456
EPI_ISL_690102
EPI_ISL_1118190
EPI_ISL_2312959
EPI_ISL_687969
EPI_ISL_953988
EPI_ISL_692684
EPI_ISL_610237
EPI_ISL_2155308
EPI_ISL_514601
EPI_ISL_933533
EPI_ISL_684655
EPI_ISL_1060463
EPI_ISL_1111358
EPI_ISL_1911067
EPI_ISL_6194179
EPI_ISL_467046
EPI_ISL_735429
EPI_ISL_2312859
EPI_ISL_480556
EPI_ISL_1110967
EPI_ISL_833093
EPI_ISL_760049
EPI_ISL_685987
EPI_ISL_692630
EPI_ISL_1859622
EPI_ISL_1301687
EPI_ISL_1167130
EPI_ISL_687191
EPI_ISL_458091
EPI_ISL_2226218
EPI_ISL_1231620
EPI_ISL_692205
EPI_ISL_833126
EPI_ISL_524715
EPI_ISL_3980635
EPI_ISL_1301721
EPI_ISL_685861
EPI_ISL_860895
EPI_ISL_7613837
EPI_ISL_689249
EPI_ISL_1001361
EPI_ISL_1259292
EPI_ISL_700003
EPI_ISL_436730
EPI_ISL_2231391
EPI_ISL_3988350
EPI_ISL_688454
EPI_ISL_2231332
EPI_ISL_688325
EPI_ISL_1301634
EPI_ISL_837574
EPI_ISL_1517407
EPI_ISL_5142604
EPI_ISL_691582
EPI_ISL_2140845
EPI_ISL_1502820
EPI_ISL_684729
EPI_ISL_1020073
EPI_ISL_1416330
EPI_ISL_686231
EPI_ISL_498173
EPI_ISL_699898
EPI_ISL_688392
EPI_ISL_693216
EPI_ISL_1819075
EPI_ISL_690078
EPI_ISL_480232
EPI_ISL_3098958
EPI_ISL_513148
EPI_ISL_909692
EPI_ISL_1069213
EPI_ISL_995371
EPI_ISL_1231605
EPI_ISL_1096278
EPI_ISL_1167154
EPI_ISL_872295
EPI_ISL_1805718
EPI_ISL_582126
EPI_ISL_2155799
EPI_ISL_1166938
EPI_ISL_2200129
EPI_ISL_689596
EPI_ISL_2422804
EPI_ISL_687700
EPI_ISL_2779460
EPI_ISL_688932
EPI_ISL_416458
EPI_ISL_2839382
EPI_ISL_1041196
EPI_ISL_11229648
EPI_ISL_690782
EPI_ISL_691259
EPI_ISL_518052
EPI_ISL_871974
EPI_ISL_1113000
EPI_ISL_792688
EPI_ISL_479803
EPI_ISL_686093
EPI_ISL_1517393
EPI_ISL_1036197
EPI_ISL_2779396
EPI_ISL_515551
EPI_ISL_7613872
EPI_ISL_995375
EPI_ISL_684683
EPI_ISL_2894699
EPI_ISL_526237
EPI_ISL_5918345
EPI_ISL_491448
EPI_ISL_518001
EPI_ISL_515560
EPI_ISL_1760240
EPI_ISL_459875
EPI_ISL_6261887
EPI_ISL_671451
EPI_ISL_687951
EPI_ISL_690440
EPI_ISL_1048381
EPI_ISL_688346
EPI_ISL_687095
EPI_ISL_832134
EPI_ISL_1036403
EPI_ISL_539567
EPI_ISL_690969
EPI_ISL_468795
EPI_ISL_685277
EPI_ISL_2422723
EPI_ISL_985088
EPI_ISL_1469112
EPI_ISL_1018186
EPI_ISL_1284149
EPI_ISL_631867
EPI_ISL_5441611
EPI_ISL_1113005
EPI_ISL_480054
EPI_ISL_1110907
EPI_ISL_685682
EPI_ISL_1111309
EPI_ISL_942007
EPI_ISL_486389
EPI_ISL_1111191
EPI_ISL_692680
EPI_ISL_688726
EPI_ISL_935527
EPI_ISL_514605
EPI_ISL_686147
EPI_ISL_2894820
EPI_ISL_1288194
EPI_ISL_685243
EPI_ISL_806796
EPI_ISL_6436592
EPI_ISL_689881
EPI_ISL_6261884
EPI_ISL_691936
EPI_ISL_2958710
EPI_ISL_2779382
EPI_ISL_2100840
EPI_ISL_2304303
EPI_ISL_1013350
EPI_ISL_910015
EPI_ISL_718136
EPI_ISL_1502994
EPI_ISL_685474
EPI_ISL_1257836
EPI_ISL_691155
EPI_ISL_690291
EPI_ISL_690825
EPI_ISL_480011
EPI_ISL_546936
EPI_ISL_1013170
EPI_ISL_6565012
EPI_ISL_1517399
EPI_ISL_542359
EPI_ISL_689879
EPI_ISL_691177
EPI_ISL_894232
EPI_ISL_1118196
EPI_ISL_692664
EPI_ISL_2467874
EPI_ISL_824715
EPI_ISL_11229656
EPI_ISL_5918393
EPI_ISL_686646
EPI_ISL_2350805
EPI_ISL_6195499
EPI_ISL_684587
EPI_ISL_965179
EPI_ISL_751350
EPI_ISL_688679
EPI_ISL_1036221
EPI_ISL_692164
EPI_ISL_1117859
EPI_ISL_518005
EPI_ISL_965920
EPI_ISL_516774
EPI_ISL_491985
EPI_ISL_2790817
EPI_ISL_985058
EPI_ISL_941979
EPI_ISL_2101203
EPI_ISL_1491650
EPI_ISL_648726
EPI_ISL_1255272
EPI_ISL_995341
EPI_ISL_686741
EPI_ISL_542202
EPI_ISL_2894861
EPI_ISL_539541
EPI_ISL_501167
EPI_ISL_602644
EPI_ISL_6194881
EPI_ISL_718138
EPI_ISL_862604
EPI_ISL_635007
EPI_ISL_529036
EPI_ISL_678395
EPI_ISL_1508958
EPI_ISL_692700
EPI_ISL_2877444
EPI_ISL_685992
EPI_ISL_6630809
EPI_ISL_686072
EPI_ISL_1209403
EPI_ISL_687080
EPI_ISL_2231275
EPI_ISL_539851
EPI_ISL_11172723
EPI_ISL_677813
EPI_ISL_578186
EPI_ISL_1231734
EPI_ISL_684270
EPI_ISL_1008686
EPI_ISL_1544153
EPI_ISL_1524717
EPI_ISL_526227
EPI_ISL_1288490
EPI_ISL_542307
EPI_ISL_687159
EPI_ISL_3758011
EPI_ISL_700273
EPI_ISL_542415
EPI_ISL_960419
EPI_ISL_1168597
EPI_ISL_1111094
EPI_ISL_1628924
EPI_ISL_2422700
EPI_ISL_7709395
EPI_ISL_1181382
EPI_ISL_5736590
EPI_ISL_529022
EPI_ISL_476802
EPI_ISL_688457
EPI_ISL_855388
EPI_ISL_687783
EPI_ISL_677790
EPI_ISL_688264
EPI_ISL_862625
EPI_ISL_631776
EPI_ISL_1167129
EPI_ISL_1255136
EPI_ISL_11172656
EPI_ISL_687398
EPI_ISL_718204
EPI_ISL_7613856
EPI_ISL_1111464
EPI_ISL_732976
EPI_ISL_824680
EPI_ISL_1013391
EPI_ISL_690436
EPI_ISL_648611
EPI_ISL_7613873
EPI_ISL_735436
EPI_ISL_7505527
EPI_ISL_687692
EPI_ISL_1085866
EPI_ISL_699742
EPI_ISL_686413
EPI_ISL_2156624
EPI_ISL_2426933
EPI_ISL_688450
EPI_ISL_691859
EPI_ISL_9160089
EPI_ISL_686449
EPI_ISL_1628802
EPI_ISL_2140841
EPI_ISL_1381053
EPI_ISL_2154688
EPI_ISL_684886
EPI_ISL_685347
EPI_ISL_512997
EPI_ISL_862843
EPI_ISL_1500980
EPI_ISL_513177
EPI_ISL_1020228
EPI_ISL_872219
EPI_ISL_1324763
EPI_ISL_3275381
EPI_ISL_6000384
EPI_ISL_684590
EPI_ISL_2485176
EPI_ISL_3023880
EPI_ISL_688348
EPI_ISL_4549029
EPI_ISL_788938
EPI_ISL_482583
EPI_ISL_691261
EPI_ISL_1627346
EPI_ISL_685560
EPI_ISL_1548504
EPI_ISL_412970
EPI_ISL_687231
EPI_ISL_414630
EPI_ISL_5143148
EPI_ISL_690619
EPI_ISL_685332
EPI_ISL_1201515
EPI_ISL_1001342
EPI_ISL_1018240
EPI_ISL_855613
EPI_ISL_691066
EPI_ISL_1233588
EPI_ISL_689005
EPI_ISL_5441419
EPI_ISL_2105433
EPI_ISL_2105502
EPI_ISL_971451
EPI_ISL_685752
EPI_ISL_1791472
EPI_ISL_454558
EPI_ISL_685075
EPI_ISL_685703
EPI_ISL_796030
EPI_ISL_688151
EPI_ISL_2348659
EPI_ISL_1110909
EPI_ISL_2692997
EPI_ISL_1288368
EPI_ISL_586541
EPI_ISL_689284
EPI_ISL_684657
EPI_ISL_602804
EPI_ISL_2155009
EPI_ISL_1502841
EPI_ISL_528705
EPI_ISL_7613734
EPI_ISL_700322
EPI_ISL_5589522
EPI_ISL_416495
EPI_ISL_690132
EPI_ISL_1138517
EPI_ISL_690856
EPI_ISL_687676
EPI_ISL_1001332
EPI_ISL_685167
EPI_ISL_1117985
EPI_ISL_2835317
EPI_ISL_2835378
EPI_ISL_6194066
EPI_ISL_690895
EPI_ISL_2105459
EPI_ISL_2283776
EPI_ISL_1502892
EPI_ISL_685288
EPI_ISL_1209317
EPI_ISL_2015114
EPI_ISL_1112232
EPI_ISL_1114720
EPI_ISL_2422613
EPI_ISL_1020052
EPI_ISL_718183
EPI_ISL_1502848
EPI_ISL_417007
EPI_ISL_2710883
EPI_ISL_1041198
EPI_ISL_5687868
EPI_ISL_515661
EPI_ISL_685786
EPI_ISL_5143036
EPI_ISL_452356
EPI_ISL_690010
EPI_ISL_2485203
EPI_ISL_1096290
EPI_ISL_685368
EPI_ISL_2364605
EPI_ISL_687274
EPI_ISL_1013124
EPI_ISL_2155768
EPI_ISL_2082004
EPI_ISL_1111200
EPI_ISL_8311673
EPI_ISL_807151
EPI_ISL_2710879
EPI_ISL_688699
EPI_ISL_512059
EPI_ISL_852590
EPI_ISL_1040834
EPI_ISL_5199407
EPI_ISL_1110504
EPI_ISL_420072
EPI_ISL_11229952
EPI_ISL_1166912
EPI_ISL_691048
EPI_ISL_450512
EPI_ISL_692658
EPI_ISL_529739
EPI_ISL_876738
EPI_ISL_2231463
EPI_ISL_954796
EPI_ISL_483832
EPI_ISL_1532289
EPI_ISL_513253
EPI_ISL_689727
EPI_ISL_872232
EPI_ISL_1366687
EPI_ISL_837809
EPI_ISL_1012925
EPI_ISL_2835522
EPI_ISL_1112969
EPI_ISL_430069
EPI_ISL_684161
EPI_ISL_2350811
EPI_ISL_686789
EPI_ISL_2312729
EPI_ISL_8311757
EPI_ISL_699990
EPI_ISL_2101030
EPI_ISL_3980595
EPI_ISL_2105365
EPI_ISL_541002
EPI_ISL_692140
EPI_ISL_691816
EPI_ISL_2727893
EPI_ISL_776750
EPI_ISL_7715441
EPI_ISL_475646
EPI_ISL_486873
EPI_ISL_2894822
EPI_ISL_648700
EPI_ISL_602724
EPI_ISL_3099404
EPI_ISL_2081963
EPI_ISL_8142130
EPI_ISL_2779546
EPI_ISL_416597
EPI_ISL_2009174
EPI_ISL_687262
EPI_ISL_686770
EPI_ISL_686623
EPI_ISL_961102
EPI_ISL_2156403
EPI_ISL_9123596
EPI_ISL_6195215
EPI_ISL_1113039
EPI_ISL_1018182
EPI_ISL_535508
EPI_ISL_684769
EPI_ISL_2894827
EPI_ISL_480077
EPI_ISL_2155579
EPI_ISL_690309
EPI_ISL_593905
EPI_ISL_687395
EPI_ISL_687430
EPI_ISL_872025
EPI_ISL_2988864
EPI_ISL_684592
EPI_ISL_1231760
EPI_ISL_872266
EPI_ISL_1795043
EPI_ISL_671489
EPI_ISL_468150
EPI_ISL_687825
EPI_ISL_2090741
EPI_ISL_5703343
EPI_ISL_913602
EPI_ISL_685770
EPI_ISL_1301571
EPI_ISL_461504
EPI_ISL_692013
EPI_ISL_4211237
EPI_ISL_691895
EPI_ISL_2713140
EPI_ISL_1381318
EPI_ISL_1081195
EPI_ISL_1288347
EPI_ISL_685596
EPI_ISL_954051
EPI_ISL_985060
EPI_ISL_956392
EPI_ISL_862876
EPI_ISL_685669
EPI_ISL_2433281
EPI_ISL_454540
EPI_ISL_2422851
EPI_ISL_685574
EPI_ISL_861642
EPI_ISL_6000377
EPI_ISL_691247
EPI_ISL_850510
EPI_ISL_2835520
EPI_ISL_691395
EPI_ISL_699851
EPI_ISL_1209330
EPI_ISL_941983
EPI_ISL_2156533
EPI_ISL_5687864
EPI_ISL_954022
EPI_ISL_416829
EPI_ISL_909772
EPI_ISL_2502021
EPI_ISL_689425
EPI_ISL_11229150
EPI_ISL_2231545
EPI_ISL_11229622
EPI_ISL_690468
EPI_ISL_688423
EPI_ISL_1013422
EPI_ISL_687557
EPI_ISL_5194951
EPI_ISL_483840
EPI_ISL_1084663
EPI_ISL_685632
EPI_ISL_613546
EPI_ISL_9159627
EPI_ISL_4468538
EPI_ISL_498163
EPI_ISL_515776
EPI_ISL_1534691
EPI_ISL_2835311
EPI_ISL_985027
EPI_ISL_2835478
EPI_ISL_526220
EPI_ISL_1121324
EPI_ISL_2727270
EPI_ISL_1168545
EPI_ISL_528718
EPI_ISL_689007
EPI_ISL_3024040
EPI_ISL_691236
EPI_ISL_891249
EPI_ISL_542222
EPI_ISL_689752
EPI_ISL_5441574
EPI_ISL_4211225
EPI_ISL_691689
EPI_ISL_1118053
EPI_ISL_2312945
EPI_ISL_5142544
EPI_ISL_602747
EPI_ISL_3758013
EPI_ISL_1626510
EPI_ISL_2835442
EPI_ISL_5918300
EPI_ISL_699766
EPI_ISL_876745
EPI_ISL_707936
EPI_ISL_691154
EPI_ISL_414635
EPI_ISL_416614
EPI_ISL_691954
EPI_ISL_935561
EPI_ISL_583504
EPI_ISL_1001320
EPI_ISL_1117875
EPI_ISL_692472
EPI_ISL_1653805
EPI_ISL_977471
EPI_ISL_689651
EPI_ISL_2105340
EPI_ISL_689286
EPI_ISL_577630
EPI_ISL_2312765
EPI_ISL_660562
EPI_ISL_687839
EPI_ISL_954033
EPI_ISL_995458
EPI_ISL_6436524
EPI_ISL_2710845
EPI_ISL_900738
EPI_ISL_1301696
EPI_ISL_2779458
EPI_ISL_2231260
EPI_ISL_872905
EPI_ISL_824586
EPI_ISL_417193
EPI_ISL_634984
EPI_ISL_516974
EPI_ISL_1111012
EPI_ISL_690980
EPI_ISL_6490476
EPI_ISL_539543
EPI_ISL_1288421
EPI_ISL_2155102
EPI_ISL_1532282
EPI_ISL_2894637
EPI_ISL_5142722
EPI_ISL_1008679
EPI_ISL_690597
EPI_ISL_660163
EPI_ISL_2103371
EPI_ISL_699839
EPI_ISL_935555
EPI_ISL_5918426
EPI_ISL_833097
EPI_ISL_689984
EPI_ISL_475625
EPI_ISL_689036
EPI_ISL_455346
EPI_ISL_542369
EPI_ISL_686529
EPI_ISL_5142903
EPI_ISL_862617
EPI_ISL_614293
EPI_ISL_688760
EPI_ISL_700198
EPI_ISL_876767
EPI_ISL_6582806
EPI_ISL_417016
EPI_ISL_2894769
EPI_ISL_5918290
EPI_ISL_4880372
EPI_ISL_1205289
EPI_ISL_635062
EPI_ISL_941997
EPI_ISL_871984
EPI_ISL_626620
EPI_ISL_515880
EPI_ISL_684213
EPI_ISL_776756
EPI_ISL_2422590
EPI_ISL_1493592
EPI_ISL_1301604
EPI_ISL_826276
EPI_ISL_479935
EPI_ISL_3088344
EPI_ISL_833081
EPI_ISL_955181
EPI_ISL_5887132
EPI_ISL_2312947
EPI_ISL_2350798
EPI_ISL_691964
EPI_ISL_11229561
EPI_ISL_677749
EPI_ISL_1288492
EPI_ISL_687519
EPI_ISL_2312884
EPI_ISL_913050
EPI_ISL_5598460
EPI_ISL_2422894
EPI_ISL_5687745
EPI_ISL_437495
EPI_ISL_542352
EPI_ISL_513217
EPI_ISL_2894693
EPI_ISL_5441487
EPI_ISL_688448
EPI_ISL_5598689
EPI_ISL_648738
EPI_ISL_699700
EPI_ISL_872004
EPI_ISL_688749
EPI_ISL_686208
EPI_ISL_837718
EPI_ISL_688599
EPI_ISL_692152
EPI_ISL_1180834
EPI_ISL_955183
EPI_ISL_447284
EPI_ISL_1502818
EPI_ISL_3243102
EPI_ISL_690290
EPI_ISL_689248
EPI_ISL_4880335
EPI_ISL_2614543
EPI_ISL_2154431
EPI_ISL_689595
EPI_ISL_690556
EPI_ISL_1001307
EPI_ISL_940938
EPI_ISL_538496
EPI_ISL_735332
EPI_ISL_688083
EPI_ISL_5944658
EPI_ISL_418233
EPI_ISL_421236
EPI_ISL_2231361
EPI_ISL_914802
EPI_ISL_516775
EPI_ISL_684335
EPI_ISL_2835550
EPI_ISL_2156596
EPI_ISL_693683
EPI_ISL_690842
EPI_ISL_2790833
EPI_ISL_2835450
EPI_ISL_2100813
EPI_ISL_529964
EPI_ISL_691576
EPI_ISL_860862
EPI_ISL_602842
EPI_ISL_690649
EPI_ISL_2710812
EPI_ISL_691482
EPI_ISL_1138593
EPI_ISL_2835427
EPI_ISL_513254
EPI_ISL_421231
EPI_ISL_691984
EPI_ISL_1209394
EPI_ISL_498125
EPI_ISL_1118051
EPI_ISL_1180882
EPI_ISL_691771
EPI_ISL_8986691
EPI_ISL_5589966
EPI_ISL_687222
EPI_ISL_995366
EPI_ISL_3799794
EPI_ISL_1111033
EPI_ISL_690246
EPI_ISL_1760257
EPI_ISL_677754
EPI_ISL_2877459
EPI_ISL_535454
EPI_ISL_1180701
EPI_ISL_498180
EPI_ISL_2835360
EPI_ISL_690471
EPI_ISL_2894823
EPI_ISL_1360343
EPI_ISL_538442
EPI_ISL_900714
EPI_ISL_691591
EPI_ISL_700021
EPI_ISL_5142800
EPI_ISL_941155
EPI_ISL_1111497
EPI_ISL_2156387
EPI_ISL_535480
EPI_ISL_995439
EPI_ISL_718185
EPI_ISL_685056
EPI_ISL_718132
EPI_ISL_2894795
EPI_ISL_1494717
EPI_ISL_699958
EPI_ISL_1231664
EPI_ISL_699957
EPI_ISL_911524
EPI_ISL_965296
EPI_ISL_1016884
EPI_ISL_689228
EPI_ISL_613436
EPI_ISL_1060357
EPI_ISL_528997
EPI_ISL_2156484
EPI_ISL_1055262
EPI_ISL_1001322
EPI_ISL_2710867
EPI_ISL_1013326
EPI_ISL_962547
EPI_ISL_8311764
EPI_ISL_1391305
EPI_ISL_574609
EPI_ISL_686504
EPI_ISL_1085713
EPI_ISL_687410
EPI_ISL_985023
EPI_ISL_686667
EPI_ISL_5142573
EPI_ISL_523992
EPI_ISL_3023836
EPI_ISL_732533
EPI_ISL_686458
EPI_ISL_451353
EPI_ISL_2105543
EPI_ISL_1502921
EPI_ISL_1060752
EPI_ISL_686994
EPI_ISL_582129
EPI_ISL_685330
EPI_ISL_11230328
EPI_ISL_2082019
EPI_ISL_3031378
EPI_ISL_900695
EPI_ISL_614312
EPI_ISL_690917
EPI_ISL_1301733
EPI_ISL_2422616
EPI_ISL_686330
EPI_ISL_2422941
EPI_ISL_872903
EPI_ISL_693230
EPI_ISL_2155592
EPI_ISL_2231273
EPI_ISL_455353
EPI_ISL_435410
EPI_ISL_6316667
EPI_ISL_1626493
EPI_ISL_1936299
EPI_ISL_690864
EPI_ISL_1231588
EPI_ISL_2877487
EPI_ISL_684421
EPI_ISL_685561
EPI_ISL_837053
EPI_ISL_2154908
EPI_ISL_895789
EPI_ISL_690662
EPI_ISL_688031
EPI_ISL_1168471
EPI_ISL_686680
EPI_ISL_582653
EPI_ISL_689518
EPI_ISL_2155687
EPI_ISL_690545
EPI_ISL_3330347
EPI_ISL_1171651
EPI_ISL_2100701
EPI_ISL_2426939
EPI_ISL_5598518
EPI_ISL_9159855
EPI_ISL_876802
EPI_ISL_833064
EPI_ISL_691521
EPI_ISL_5143113
EPI_ISL_699882
EPI_ISL_686336
EPI_ISL_811178
EPI_ISL_690449
EPI_ISL_1761311
EPI_ISL_2100756
EPI_ISL_684863
EPI_ISL_5142558
EPI_ISL_1965722
EPI_ISL_685895
EPI_ISL_1284027
EPI_ISL_11229917
EPI_ISL_602796
EPI_ISL_1111218
EPI_ISL_480175
EPI_ISL_515619
EPI_ISL_487314
EPI_ISL_6261869
EPI_ISL_5687817
EPI_ISL_2081919
EPI_ISL_7715426
EPI_ISL_684600
EPI_ISL_577638
EPI_ISL_1014690
EPI_ISL_2081215
EPI_ISL_513164
EPI_ISL_794754
EPI_ISL_1171631
EPI_ISL_525681
EPI_ISL_918374
EPI_ISL_631602
EPI_ISL_883996
EPI_ISL_1019647
EPI_ISL_688536
EPI_ISL_985032
EPI_ISL_1911068
EPI_ISL_687874
EPI_ISL_1359066
EPI_ISL_2713111
EPI_ISL_3023879
EPI_ISL_419304
EPI_ISL_1381826
EPI_ISL_1301553
EPI_ISL_512063
EPI_ISL_684389
EPI_ISL_5944531
EPI_ISL_1231575
EPI_ISL_685121
EPI_ISL_941150
EPI_ISL_602694
EPI_ISL_1301654
EPI_ISL_1111378
EPI_ISL_1180730
EPI_ISL_833503
EPI_ISL_5143095
EPI_ISL_1284076
EPI_ISL_483566
EPI_ISL_689112
EPI_ISL_889391
EPI_ISL_5441535
EPI_ISL_684801
EPI_ISL_1020226
EPI_ISL_689481
EPI_ISL_954769
EPI_ISL_5589886
EPI_ISL_687319
EPI_ISL_500565
EPI_ISL_689602
EPI_ISL_471539
EPI_ISL_685063
EPI_ISL_1111204
EPI_ISL_1008665
EPI_ISL_5143202
EPI_ISL_2155527
EPI_ISL_5051493
EPI_ISL_690175
EPI_ISL_862841
EPI_ISL_2790907
EPI_ISL_526941
EPI_ISL_11229931
EPI_ISL_686916
EPI_ISL_688836
EPI_ISL_689666
EPI_ISL_690773
EPI_ISL_689716
EPI_ISL_956391
EPI_ISL_1084614
EPI_ISL_414477
EPI_ISL_583463
EPI_ISL_686904
EPI_ISL_1694632
EPI_ISL_686131
EPI_ISL_2501395
EPI_ISL_479974
EPI_ISL_2566197
EPI_ISL_582680
EPI_ISL_6595989
EPI_ISL_686268
EPI_ISL_7709419
EPI_ISL_909952
EPI_ISL_468153
EPI_ISL_690079
EPI_ISL_689868
EPI_ISL_802776
EPI_ISL_635034
EPI_ISL_447309
EPI_ISL_685397
EPI_ISL_1212700
EPI_ISL_1013289
EPI_ISL_2155733
EPI_ISL_1118161
EPI_ISL_872199
EPI_ISL_4496671
EPI_ISL_691193
EPI_ISL_862047
EPI_ISL_3803729
EPI_ISL_5598669
EPI_ISL_1118063
EPI_ISL_824694
EPI_ISL_690232
EPI_ISL_689413
EPI_ISL_699979
EPI_ISL_5441568
EPI_ISL_686269
EPI_ISL_684963
EPI_ISL_2960324
EPI_ISL_8311737
EPI_ISL_684487
EPI_ISL_1040048
EPI_ISL_1859729
EPI_ISL_5441655
EPI_ISL_483824
EPI_ISL_2154037
EPI_ISL_2001643
EPI_ISL_3446684
EPI_ISL_700286
EPI_ISL_479491
EPI_ISL_2894813
EPI_ISL_6777153
EPI_ISL_1491643
EPI_ISL_2422778
EPI_ISL_995399
EPI_ISL_513238
EPI_ISL_1013445
EPI_ISL_684214
EPI_ISL_4496656
EPI_ISL_689031
EPI_ISL_1301943
EPI_ISL_438138
EPI_ISL_1001438
EPI_ISL_2710814
EPI_ISL_686845
EPI_ISL_935575
EPI_ISL_1628904
EPI_ISL_648781
EPI_ISL_699911
EPI_ISL_688477
EPI_ISL_1391014
EPI_ISL_435050
EPI_ISL_735338
EPI_ISL_889358
EPI_ISL_5944612
EPI_ISL_5143162
EPI_ISL_481237
EPI_ISL_1752495
EPI_ISL_5441491
EPI_ISL_1628728
EPI_ISL_5687747
EPI_ISL_7613823
EPI_ISL_2422842
EPI_ISL_688074
EPI_ISL_2155504
EPI_ISL_956386
EPI_ISL_1381306
EPI_ISL_1171635
EPI_ISL_516776
EPI_ISL_1795047
EPI_ISL_2860776
EPI_ISL_687473
EPI_ISL_635004
EPI_ISL_5142613
EPI_ISL_912949
EPI_ISL_2877403
EPI_ISL_955244
EPI_ISL_447537
EPI_ISL_5918359
EPI_ISL_690203
EPI_ISL_5142617
EPI_ISL_2791006
EPI_ISL_684821
EPI_ISL_2422690
EPI_ISL_1111445
EPI_ISL_1936344
EPI_ISL_690507
EPI_ISL_4712267
EPI_ISL_877422
EPI_ISL_833329
EPI_ISL_912583
EPI_ISL_883353
EPI_ISL_684412
EPI_ISL_2661862
EPI_ISL_687653
EPI_ISL_962536
EPI_ISL_685155
EPI_ISL_1288217
EPI_ISL_687084
EPI_ISL_1171687
EPI_ISL_2690166
EPI_ISL_692207
EPI_ISL_7613708
EPI_ISL_468776
EPI_ISL_935618
EPI_ISL_688539
EPI_ISL_1159087
EPI_ISL_699904
EPI_ISL_832182
EPI_ISL_516803
EPI_ISL_1502128
EPI_ISL_1082295
EPI_ISL_1288191
EPI_ISL_5598740
EPI_ISL_5142850
EPI_ISL_412459
EPI_ISL_1628787
EPI_ISL_1086036
EPI_ISL_1288455
EPI_ISL_5917735
EPI_ISL_1301601
EPI_ISL_444998
EPI_ISL_1318203
EPI_ISL_685505
EPI_ISL_2958707
EPI_ISL_2835328
EPI_ISL_480038
EPI_ISL_692721
EPI_ISL_691243
EPI_ISL_4260382
EPI_ISL_632934
EPI_ISL_11172665
EPI_ISL_1301712
EPI_ISL_961758
EPI_ISL_1628716
EPI_ISL_480135
EPI_ISL_2082011
EPI_ISL_692504
EPI_ISL_2312850
EPI_ISL_1401114
EPI_ISL_687060
EPI_ISL_689955
EPI_ISL_5687830
EPI_ISL_692130
EPI_ISL_684257
EPI_ISL_686868
EPI_ISL_2710878
EPI_ISL_2795658
EPI_ISL_5687733
EPI_ISL_689423
EPI_ISL_688172
EPI_ISL_684301
EPI_ISL_1123374
EPI_ISL_692626
EPI_ISL_535500
EPI_ISL_1491657
EPI_ISL_4888464
EPI_ISL_691147
EPI_ISL_862583
EPI_ISL_2231293
EPI_ISL_7613880
EPI_ISL_688196
EPI_ISL_1113022
EPI_ISL_2155634
EPI_ISL_5942479
EPI_ISL_766041
EPI_ISL_690882
EPI_ISL_977476
EPI_ISL_1524376
EPI_ISL_688223
EPI_ISL_824622
EPI_ISL_1359067
EPI_ISL_5199363
EPI_ISL_956395
EPI_ISL_2779428
EPI_ISL_1018172
EPI_ISL_1111183
EPI_ISL_689776
EPI_ISL_2105368
EPI_ISL_1168570
EPI_ISL_1502944
EPI_ISL_2140821
EPI_ISL_631831
EPI_ISL_692299
EPI_ISL_443266
EPI_ISL_498192
EPI_ISL_458098
EPI_ISL_940948
EPI_ISL_1293059
EPI_ISL_10957371
EPI_ISL_1118162
EPI_ISL_1013430
EPI_ISL_862837
EPI_ISL_2713107
EPI_ISL_686878
EPI_ISL_5196764
EPI_ISL_1500957
EPI_ISL_475664
EPI_ISL_4296328
EPI_ISL_677810
EPI_ISL_2105360
EPI_ISL_468815
EPI_ISL_889400
EPI_ISL_7613767
EPI_ISL_515810
EPI_ISL_1628741
EPI_ISL_6289910
EPI_ISL_1231746
EPI_ISL_2157579
EPI_ISL_7710016
EPI_ISL_2877355
EPI_ISL_1288497
EPI_ISL_1096239
EPI_ISL_8311745
EPI_ISL_930858
EPI_ISL_689695
EPI_ISL_602877
EPI_ISL_832011
EPI_ISL_1138539
EPI_ISL_1112225
EPI_ISL_513248
EPI_ISL_1231700
EPI_ISL_2100759
EPI_ISL_685680
EPI_ISL_6316739
EPI_ISL_7711752
EPI_ISL_626599
EPI_ISL_684929
EPI_ISL_689902
EPI_ISL_846635
EPI_ISL_850665
EPI_ISL_686499
EPI_ISL_862603
EPI_ISL_3088341
EPI_ISL_480083
EPI_ISL_6582772
EPI_ISL_3050814
EPI_ISL_977635
EPI_ISL_2155326
EPI_ISL_1111189
EPI_ISL_1502972
EPI_ISL_690447
EPI_ISL_11157280
EPI_ISL_954122
EPI_ISL_1360335
EPI_ISL_2312878
EPI_ISL_1288178
EPI_ISL_686502
EPI_ISL_1096319
EPI_ISL_648772
EPI_ISL_1301653
EPI_ISL_688352
EPI_ISL_534336
EPI_ISL_2663188
EPI_ISL_1014687
EPI_ISL_1180702
EPI_ISL_689412
EPI_ISL_692426
EPI_ISL_688486
EPI_ISL_1085809
EPI_ISL_437469
EPI_ISL_430731
EPI_ISL_882635
EPI_ISL_1020027
EPI_ISL_2009234
EPI_ISL_452212
EPI_ISL_794769
EPI_ISL_2426926
EPI_ISL_689998
EPI_ISL_689265
EPI_ISL_690890
EPI_ISL_699936
EPI_ISL_509366
EPI_ISL_692521
EPI_ISL_447310
EPI_ISL_1001430
EPI_ISL_692062
EPI_ISL_2839240
EPI_ISL_1622383
EPI_ISL_2156022
EPI_ISL_3138687
EPI_ISL_495431
EPI_ISL_690420
EPI_ISL_689938
EPI_ISL_487297
EPI_ISL_1041202
EPI_ISL_686029
EPI_ISL_882945
EPI_ISL_684542
EPI_ISL_660638
EPI_ISL_876786
EPI_ISL_2155794
EPI_ISL_3980691
EPI_ISL_635027
EPI_ISL_910337
EPI_ISL_1184136
EPI_ISL_804956
EPI_ISL_1283938
EPI_ISL_2710827
EPI_ISL_5142712
EPI_ISL_450839
EPI_ISL_1301659
EPI_ISL_862847
EPI_ISL_1711649
EPI_ISL_2105376
EPI_ISL_468788
EPI_ISL_1110990
EPI_ISL_1096245
EPI_ISL_3266902
EPI_ISL_415654
EPI_ISL_1109641
EPI_ISL_1060487
EPI_ISL_5199372
EPI_ISL_653932
EPI_ISL_686261
EPI_ISL_6159075
EPI_ISL_2081890
EPI_ISL_5142514
EPI_ISL_9159867
EPI_ISL_955084
EPI_ISL_476871
EPI_ISL_2661803
EPI_ISL_1381348
EPI_ISL_960423
EPI_ISL_891211
EPI_ISL_2312844
EPI_ISL_1118041
EPI_ISL_512901
EPI_ISL_687714
EPI_ISL_480237
EPI_ISL_5703083
EPI_ISL_684838
EPI_ISL_2422890
EPI_ISL_1060391
EPI_ISL_1970625
EPI_ISL_802737
EPI_ISL_889385
EPI_ISL_686293
EPI_ISL_541006
EPI_ISL_5441569
EPI_ISL_410218
EPI_ISL_498085
EPI_ISL_2835326
EPI_ISL_861659
EPI_ISL_11229935
EPI_ISL_732558
EPI_ISL_509337
EPI_ISL_1372400
EPI_ISL_4211261
EPI_ISL_1060390
EPI_ISL_444022
EPI_ISL_687309
EPI_ISL_689097
EPI_ISL_2422713
EPI_ISL_2105342
EPI_ISL_700116
EPI_ISL_954782
EPI_ISL_2312899
EPI_ISL_690748
EPI_ISL_2790826
EPI_ISL_691477
EPI_ISL_806760
EPI_ISL_2155554
EPI_ISL_699797
EPI_ISL_1001327
EPI_ISL_688468
EPI_ISL_689552
EPI_ISL_2081216
EPI_ISL_416577
EPI_ISL_690670
EPI_ISL_513022
EPI_ISL_1096260
EPI_ISL_693205
EPI_ISL_2422963
EPI_ISL_6832139
EPI_ISL_690057
EPI_ISL_1085863
EPI_ISL_699878
EPI_ISL_447300
EPI_ISL_648762
EPI_ISL_684205
EPI_ISL_687491
EPI_ISL_523975
EPI_ISL_687774
EPI_ISL_467037
EPI_ISL_691696
EPI_ISL_471269
EPI_ISL_1020156
EPI_ISL_480172
EPI_ISL_1288482
EPI_ISL_855611
EPI_ISL_1166904
EPI_ISL_1018289
EPI_ISL_689796
EPI_ISL_691217
EPI_ISL_2835504
EPI_ISL_11229545
EPI_ISL_1111292
EPI_ISL_5736641
EPI_ISL_688502
EPI_ISL_691893
EPI_ISL_690151
EPI_ISL_3980647
EPI_ISL_5918390
EPI_ISL_811149
EPI_ISL_862622
EPI_ISL_1544158
EPI_ISL_2839270
EPI_ISL_2484216
EPI_ISL_2156459
EPI_ISL_6436534
EPI_ISL_733579
EPI_ISL_1219717
EPI_ISL_5589971
EPI_ISL_5918388
EPI_ISL_1110970
EPI_ISL_610243
EPI_ISL_1233511
EPI_ISL_468774
EPI_ISL_7613773
EPI_ISL_3368635
EPI_ISL_422422
EPI_ISL_1181363
EPI_ISL_685723
EPI_ISL_2839335
EPI_ISL_3410598
EPI_ISL_685618
EPI_ISL_960409
EPI_ISL_685106
EPI_ISL_418990
EPI_ISL_1534704
EPI_ISL_1622370
EPI_ISL_1404137
EPI_ISL_1288168
EPI_ISL_6000516
EPI_ISL_529802
EPI_ISL_995460
EPI_ISL_913927
EPI_ISL_686875
EPI_ISL_888990
EPI_ISL_2713076
EPI_ISL_686775
EPI_ISL_685073
EPI_ISL_1186114
EPI_ISL_689160
EPI_ISL_2156709
EPI_ISL_686851
EPI_ISL_686448
EPI_ISL_794793
EPI_ISL_495030
EPI_ISL_691892
EPI_ISL_525682
EPI_ISL_456127
EPI_ISL_2307333
EPI_ISL_692539
EPI_ISL_2835376
EPI_ISL_1205235
EPI_ISL_913013
EPI_ISL_684452
EPI_ISL_7613772
EPI_ISL_2101284
EPI_ISL_1936301
EPI_ISL_509392
EPI_ISL_788964
EPI_ISL_483878
EPI_ISL_918269
EPI_ISL_913511
EPI_ISL_677805
EPI_ISL_1233581
EPI_ISL_692554
EPI_ISL_5918292
EPI_ISL_688533
EPI_ISL_684908
EPI_ISL_2713153
EPI_ISL_690606
EPI_ISL_5917752
EPI_ISL_686970
EPI_ISL_688158
EPI_ISL_689090
EPI_ISL_1167160
EPI_ISL_2155747
EPI_ISL_1180709
EPI_ISL_10957432
EPI_ISL_5687800
EPI_ISL_10397643
EPI_ISL_7709370
EPI_ISL_1303527
EPI_ISL_686513
EPI_ISL_1069210
EPI_ISL_1533079
EPI_ISL_690120
EPI_ISL_2790844
EPI_ISL_5142520
EPI_ISL_5589631
EPI_ISL_450323
EPI_ISL_692602
EPI_ISL_3023955
EPI_ISL_692440
EPI_ISL_1096286
EPI_ISL_985317
EPI_ISL_1288491
EPI_ISL_513545
EPI_ISL_491118
EPI_ISL_1288530
EPI_ISL_912596
EPI_ISL_2931869
EPI_ISL_5590034
EPI_ISL_687892
EPI_ISL_2155052
EPI_ISL_509287
EPI_ISL_5441398
EPI_ISL_1168476
EPI_ISL_689588
EPI_ISL_3330344
EPI_ISL_1360366
EPI_ISL_689348
EPI_ISL_480099
EPI_ISL_913055
EPI_ISL_692587
EPI_ISL_529138
EPI_ISL_687785
EPI_ISL_684709
EPI_ISL_5107668
EPI_ISL_1301619
EPI_ISL_687225
EPI_ISL_10311690
EPI_ISL_6710558
EPI_ISL_824611
EPI_ISL_3399700
EPI_ISL_3716488
EPI_ISL_636834
EPI_ISL_2663181
EPI_ISL_5441431
EPI_ISL_6582819
EPI_ISL_1279482
EPI_ISL_862601
EPI_ISL_688758
EPI_ISL_602651
EPI_ISL_2501354
EPI_ISL_1060560
EPI_ISL_1013385
EPI_ISL_482710
EPI_ISL_1118007
EPI_ISL_2710825
EPI_ISL_1288255
EPI_ISL_2835493
EPI_ISL_684172
EPI_ISL_1180774
EPI_ISL_2105385
EPI_ISL_9245679
EPI_ISL_1111361
EPI_ISL_9159887
EPI_ISL_5143064
EPI_ISL_3243100
EPI_ISL_1301597
EPI_ISL_688812
EPI_ISL_686635
EPI_ISL_685825
EPI_ISL_692085
EPI_ISL_690033
EPI_ISL_686983
EPI_ISL_1121327
EPI_ISL_684746
EPI_ISL_686172
EPI_ISL_6195102
EPI_ISL_496534
EPI_ISL_1180679
EPI_ISL_5687812
EPI_ISL_687966
EPI_ISL_1110946
EPI_ISL_685007
EPI_ISL_941131
EPI_ISL_687242
EPI_ISL_1544145
EPI_ISL_1257837
EPI_ISL_1110899
EPI_ISL_684240
EPI_ISL_660253
EPI_ISL_444460
EPI_ISL_687341
EPI_ISL_691585
EPI_ISL_602858
EPI_ISL_833041
EPI_ISL_430105
EPI_ISL_792001
EPI_ISL_1118060
EPI_ISL_1020316
EPI_ISL_602769
EPI_ISL_406592
EPI_ISL_513179
EPI_ISL_2422656
EPI_ISL_1111141
EPI_ISL_512906
EPI_ISL_5918319
EPI_ISL_1001387
EPI_ISL_1242047
EPI_ISL_528940
EPI_ISL_2690181
EPI_ISL_718169
EPI_ISL_1168460
EPI_ISL_684608
EPI_ISL_689647
EPI_ISL_5590213
EPI_ISL_681703
EPI_ISL_535445
EPI_ISL_625456
EPI_ISL_480235
EPI_ISL_411220
EPI_ISL_1655075
EPI_ISL_1168482
EPI_ISL_1163814
EPI_ISL_2422750
EPI_ISL_10657514
EPI_ISL_456117
EPI_ISL_3799825
EPI_ISL_671457
EPI_ISL_872642
EPI_ISL_689837
EPI_ISL_686876
EPI_ISL_977646
EPI_ISL_1117953
EPI_ISL_692671
EPI_ISL_1379733
EPI_ISL_686954
EPI_ISL_2835287
EPI_ISL_686234
EPI_ISL_687862
EPI_ISL_1296257
EPI_ISL_684854
EPI_ISL_872233
EPI_ISL_791087
EPI_ISL_459880
EPI_ISL_2894759
EPI_ISL_602664
EPI_ISL_684649
EPI_ISL_515612
EPI_ISL_690491
EPI_ISL_480036
EPI_ISL_837631
EPI_ISL_6832141
EPI_ISL_690125
EPI_ISL_1532302
EPI_ISL_877419
EPI_ISL_9585218
EPI_ISL_11172715
EPI_ISL_5441509
EPI_ISL_689745
EPI_ISL_685715
EPI_ISL_483853
EPI_ISL_692553
EPI_ISL_467369
EPI_ISL_5598616
EPI_ISL_918371
EPI_ISL_977480
EPI_ISL_872335
EPI_ISL_411219
EPI_ISL_460093
EPI_ISL_467353
EPI_ISL_2101259
EPI_ISL_689232
EPI_ISL_754201
EPI_ISL_692098
EPI_ISL_509385
EPI_ISL_1231645
EPI_ISL_5142492
EPI_ISL_2154823
EPI_ISL_2790898
EPI_ISL_883325
EPI_ISL_6582783
EPI_ISL_1111300
EPI_ISL_2779638
EPI_ISL_883291
EPI_ISL_11229144
EPI_ISL_1096329
EPI_ISL_2426913
EPI_ISL_480024
EPI_ISL_475614
EPI_ISL_1096334
EPI_ISL_690848
EPI_ISL_1321604
EPI_ISL_685621
EPI_ISL_1166923
EPI_ISL_1303500
EPI_ISL_684820
EPI_ISL_692116
EPI_ISL_684522
EPI_ISL_685641
EPI_ISL_685130
EPI_ISL_10957394
EPI_ISL_684272
EPI_ISL_501228
EPI_ISL_486843
EPI_ISL_1911038
EPI_ISL_684437
EPI_ISL_1231652
EPI_ISL_2082006
EPI_ISL_684806
EPI_ISL_6425650
EPI_ISL_687876
EPI_ISL_475710
EPI_ISL_1020201
EPI_ISL_684295
EPI_ISL_688220
EPI_ISL_2789856
EPI_ISL_955099
EPI_ISL_1001445
EPI_ISL_576278
EPI_ISL_1279345
EPI_ISL_1036389
EPI_ISL_692022
EPI_ISL_483849
EPI_ISL_5199385
EPI_ISL_861492
EPI_ISL_1293080
EPI_ISL_2100740
EPI_ISL_954041
EPI_ISL_941082
EPI_ISL_954772
EPI_ISL_447043
EPI_ISL_468139
EPI_ISL_9670835
EPI_ISL_691577
EPI_ISL_2231350
EPI_ISL_692403
EPI_ISL_1171677
EPI_ISL_685491
EPI_ISL_480030
EPI_ISL_469048
EPI_ISL_479488
EPI_ISL_1008708
EPI_ISL_735269
EPI_ISL_1288270
EPI_ISL_6710259
EPI_ISL_962568
EPI_ISL_940621
EPI_ISL_7715424
EPI_ISL_687776
EPI_ISL_977472
EPI_ISL_5598630
EPI_ISL_542346
EPI_ISL_2081908
EPI_ISL_5143107
EPI_ISL_1401284
EPI_ISL_6196143
EPI_ISL_882646
EPI_ISL_522880
EPI_ISL_1118056
EPI_ISL_603024
EPI_ISL_691856
EPI_ISL_909730
EPI_ISL_837658
EPI_ISL_684853
EPI_ISL_5703396
EPI_ISL_688934
EPI_ISL_872637
EPI_ISL_684972
EPI_ISL_876809
EPI_ISL_7780445
EPI_ISL_1301611
EPI_ISL_1166953
EPI_ISL_509321
EPI_ISL_9052896
EPI_ISL_690475
EPI_ISL_2155207
EPI_ISL_509309
EPI_ISL_3266916
EPI_ISL_4880345
EPI_ISL_735299
EPI_ISL_5687877
EPI_ISL_2835459
EPI_ISL_542253
EPI_ISL_686986
EPI_ISL_687663
EPI_ISL_2663185
EPI_ISL_688383
EPI_ISL_699794
EPI_ISL_1257841
EPI_ISL_688755
EPI_ISL_7715423
EPI_ISL_690381
EPI_ISL_860203
EPI_ISL_686236
EPI_ISL_692575
EPI_ISL_751430
EPI_ISL_4888492
EPI_ISL_2835541
EPI_ISL_1180711
EPI_ISL_833164
EPI_ISL_686106
EPI_ISL_687643
EPI_ISL_2231217
EPI_ISL_603137
EPI_ISL_2105465
EPI_ISL_560571
EPI_ISL_3980632
EPI_ISL_4211291
EPI_ISL_688268
EPI_ISL_498096
EPI_ISL_443264
EPI_ISL_4888538
EPI_ISL_7505537
EPI_ISL_690122
EPI_ISL_515610
EPI_ISL_685113
EPI_ISL_1118034
EPI_ISL_912734
EPI_ISL_2155552
EPI_ISL_1013244
EPI_ISL_722907
EPI_ISL_689242
EPI_ISL_1001403
EPI_ISL_1360338
EPI_ISL_2791026
EPI_ISL_5598656
EPI_ISL_689773
EPI_ISL_833106
EPI_ISL_2231562
EPI_ISL_691325
EPI_ISL_2544892
EPI_ISL_1035928
EPI_ISL_689840
EPI_ISL_686866
EPI_ISL_513074
EPI_ISL_2155668
EPI_ISL_688906
EPI_ISL_509368
EPI_ISL_2156443
EPI_ISL_1111115
EPI_ISL_685313
EPI_ISL_2756448
EPI_ISL_872570
EPI_ISL_447759
EPI_ISL_416633
EPI_ISL_1111226
EPI_ISL_534346
EPI_ISL_792101
EPI_ISL_689270
EPI_ISL_419233
EPI_ISL_687871
EPI_ISL_2455244
EPI_ISL_718235
EPI_ISL_4251930
EPI_ISL_685343
EPI_ISL_2156398
EPI_ISL_686141
EPI_ISL_692386
EPI_ISL_1209262
EPI_ISL_796029
EPI_ISL_447288
EPI_ISL_906079
EPI_ISL_684648
EPI_ISL_2835537
EPI_ISL_888982
EPI_ISL_1791572
EPI_ISL_2535819
EPI_ISL_940891
EPI_ISL_2285105
EPI_ISL_7613737
EPI_ISL_542308
EPI_ISL_692000
EPI_ISL_2155729
EPI_ISL_1165073
EPI_ISL_852582
EPI_ISL_2789860
EPI_ISL_635030
EPI_ISL_806785
EPI_ISL_5142772
EPI_ISL_2691020
EPI_ISL_513065
EPI_ISL_509386
EPI_ISL_8421366
EPI_ISL_5589523
EPI_ISL_455026
EPI_ISL_6633701
EPI_ISL_2485174
EPI_ISL_692225
EPI_ISL_688585
EPI_ISL_2713082
EPI_ISL_2448648
EPI_ISL_1760210
EPI_ISL_1255130
EPI_ISL_515763
EPI_ISL_692715
EPI_ISL_688878
EPI_ISL_487329
EPI_ISL_1628888
EPI_ISL_3410400
EPI_ISL_1013200
EPI_ISL_2202678
EPI_ISL_1118067
EPI_ISL_692719
EPI_ISL_685853
EPI_ISL_2422858
EPI_ISL_1212656
EPI_ISL_824560
EPI_ISL_430722
EPI_ISL_480052
EPI_ISL_1013381
EPI_ISL_685590
EPI_ISL_776762
EPI_ISL_1180934
EPI_ISL_1468428
EPI_ISL_912612
EPI_ISL_2422742
EPI_ISL_515954
EPI_ISL_690387
EPI_ISL_700160
EPI_ISL_690314
EPI_ISL_602767
EPI_ISL_1166979
EPI_ISL_689683
EPI_ISL_699966
EPI_ISL_7505532
EPI_ISL_699719
EPI_ISL_2009530
EPI_ISL_5142522
EPI_ISL_8311728
EPI_ISL_421513
EPI_ISL_692528
EPI_ISL_687357
EPI_ISL_534319
EPI_ISL_935002
EPI_ISL_943989
EPI_ISL_660109
EPI_ISL_1404615
EPI_ISL_693223
EPI_ISL_2502649
EPI_ISL_872268
EPI_ISL_802740
EPI_ISL_688290
EPI_ISL_1190908
EPI_ISL_685518
EPI_ISL_5441383
EPI_ISL_1288503
EPI_ISL_9579586
EPI_ISL_686776
EPI_ISL_1435794
EPI_ISL_5687851
EPI_ISL_1209320
EPI_ISL_1013347
EPI_ISL_685287
EPI_ISL_2284875
EPI_ISL_6760973
EPI_ISL_1791589
EPI_ISL_686687
EPI_ISL_2779507
EPI_ISL_995416
EPI_ISL_2877307
EPI_ISL_2877332
EPI_ISL_5918317
EPI_ISL_688772
EPI_ISL_2131268
EPI_ISL_689787
EPI_ISL_995489
EPI_ISL_1910413
EPI_ISL_602668
EPI_ISL_3758056
EPI_ISL_1628702
EPI_ISL_1167168
EPI_ISL_2789863
EPI_ISL_861671
EPI_ISL_1365644
EPI_ISL_2692169
EPI_ISL_2154894
EPI_ISL_2155661
EPI_ISL_1363101
EPI_ISL_2082012
EPI_ISL_688298
EPI_ISL_837715
EPI_ISL_2713133
EPI_ISL_984998
EPI_ISL_689082
EPI_ISL_1055788
EPI_ISL_475607
EPI_ISL_418252
EPI_ISL_700179
EPI_ISL_515805
EPI_ISL_686614
EPI_ISL_2155569
EPI_ISL_5143086
EPI_ISL_5143088
EPI_ISL_417176
EPI_ISL_941142
EPI_ISL_718194
EPI_ISL_794755
EPI_ISL_855357
EPI_ISL_940927
EPI_ISL_513035
EPI_ISL_1517409
EPI_ISL_685684
EPI_ISL_1503030
EPI_ISL_1140097
EPI_ISL_944104
EPI_ISL_735309
EPI_ISL_1013301
EPI_ISL_1085647
EPI_ISL_428353
EPI_ISL_6436531
EPI_ISL_5441545
EPI_ISL_689948
EPI_ISL_1916435
EPI_ISL_1060403
EPI_ISL_2958716
EPI_ISL_2156472
EPI_ISL_501202
EPI_ISL_512904
EPI_ISL_687124
EPI_ISL_487295
EPI_ISL_9159835
EPI_ISL_1288401
EPI_ISL_872921
EPI_ISL_1111207
EPI_ISL_691081
EPI_ISL_2790888
EPI_ISL_686238
EPI_ISL_2155734
EPI_ISL_688705
EPI_ISL_4296405
EPI_ISL_2839359
EPI_ISL_699854
EPI_ISL_1110509
EPI_ISL_708194
EPI_ISL_688149
EPI_ISL_884003
EPI_ISL_941125
EPI_ISL_2835547
EPI_ISL_685024
EPI_ISL_623136
EPI_ISL_542328
EPI_ISL_685449
EPI_ISL_684420
EPI_ISL_11172704
EPI_ISL_965937
EPI_ISL_2155434
EPI_ISL_861631
EPI_ISL_1013113
EPI_ISL_452360
EPI_ISL_1209327
EPI_ISL_1695909
EPI_ISL_691275
EPI_ISL_1791459
EPI_ISL_4888504
EPI_ISL_5703082
EPI_ISL_1219028
EPI_ISL_528751
EPI_ISL_1111034
EPI_ISL_691297
EPI_ISL_6316604
EPI_ISL_5143209
EPI_ISL_2422914
EPI_ISL_1121308
EPI_ISL_700187
EPI_ISL_1629744
EPI_ISL_8311727
EPI_ISL_1166932
EPI_ISL_6316765
EPI_ISL_5736603
EPI_ISL_660172
EPI_ISL_2231199
EPI_ISL_421501
EPI_ISL_603029
EPI_ISL_450726
EPI_ISL_2290158
EPI_ISL_689172
EPI_ISL_796040
EPI_ISL_889021
EPI_ISL_961714
EPI_ISL_5687740
EPI_ISL_1111326
EPI_ISL_2105346
EPI_ISL_861639
EPI_ISL_2154032
EPI_ISL_686828
EPI_ISL_5142597
EPI_ISL_1166959
EPI_ISL_6633735
EPI_ISL_1508860
EPI_ISL_2082003
EPI_ISL_686899
EPI_ISL_452484
EPI_ISL_686194
EPI_ISL_4888529
EPI_ISL_691050
EPI_ISL_5441508
EPI_ISL_687002
EPI_ISL_1019653
EPI_ISL_1159075
EPI_ISL_6196129
EPI_ISL_940617
EPI_ISL_501179
EPI_ISL_1138580
EPI_ISL_2231343
EPI_ISL_582683
EPI_ISL_2467879
EPI_ISL_1190765
EPI_ISL_1201526
EPI_ISL_1628701
EPI_ISL_692255
EPI_ISL_1167184
EPI_ISL_515622
EPI_ISL_962571
EPI_ISL_2015129
EPI_ISL_1181388
EPI_ISL_955253
EPI_ISL_699776
EPI_ISL_5441614
EPI_ISL_451390
EPI_ISL_1544118
EPI_ISL_7710035
EPI_ISL_2790880
EPI_ISL_528919
EPI_ISL_687837
EPI_ISL_5142804
EPI_ISL_688734
EPI_ISL_737201
EPI_ISL_718184
EPI_ISL_602836
EPI_ISL_690357
EPI_ISL_677800
EPI_ISL_852828
EPI_ISL_1096126
EPI_ISL_491978
EPI_ISL_574610
EPI_ISL_984258
EPI_ISL_10957437
EPI_ISL_699999
EPI_ISL_718193
EPI_ISL_11359223
EPI_ISL_602825
EPI_ISL_849661
EPI_ISL_794747
EPI_ISL_2101293
EPI_ISL_522978
EPI_ISL_2835451
EPI_ISL_688754
EPI_ISL_2156130
EPI_ISL_11229936
EPI_ISL_1013290
EPI_ISL_2156697
EPI_ISL_648048
EPI_ISL_691334
EPI_ISL_2105293
EPI_ISL_1079166
EPI_ISL_692340
EPI_ISL_1081310
EPI_ISL_686162
EPI_ISL_2422720
EPI_ISL_648692
EPI_ISL_1608167
EPI_ISL_11229146
EPI_ISL_889399
EPI_ISL_862046
EPI_ISL_3716623
EPI_ISL_954061
EPI_ISL_1013431
EPI_ISL_602844
EPI_ISL_437722
EPI_ISL_954803
EPI_ISL_690792
EPI_ISL_691950
EPI_ISL_483826
EPI_ISL_523971
EPI_ISL_685802
EPI_ISL_2422623
EPI_ISL_1111275
EPI_ISL_691171
EPI_ISL_691543
EPI_ISL_2422661
EPI_ISL_475632
EPI_ISL_1018138
EPI_ISL_418227
EPI_ISL_1752501
EPI_ISL_2100715
EPI_ISL_3957727
EPI_ISL_691417
EPI_ISL_686381
EPI_ISL_691744
EPI_ISL_833048
EPI_ISL_689124
EPI_ISL_1084622
EPI_ISL_1302062
EPI_ISL_2013509
EPI_ISL_1040040
EPI_ISL_2100833
EPI_ISL_1091785
EPI_ISL_1629352
EPI_ISL_2038954
EPI_ISL_2958740
EPI_ISL_689573
EPI_ISL_4888493
EPI_ISL_953943
EPI_ISL_690287
EPI_ISL_1360364
EPI_ISL_1112994
EPI_ISL_940974
EPI_ISL_1760219
EPI_ISL_2713091
EPI_ISL_452204
EPI_ISL_5887136
EPI_ISL_2790838
EPI_ISL_4211236
EPI_ISL_3989023
EPI_ISL_869264
EPI_ISL_883998
EPI_ISL_2501390
EPI_ISL_455344
EPI_ISL_4496632
EPI_ISL_688621
EPI_ISL_775216
EPI_ISL_692322
EPI_ISL_806753
EPI_ISL_802729
EPI_ISL_3023963
EPI_ISL_1001451
EPI_ISL_539538
EPI_ISL_1231621
EPI_ISL_690821
EPI_ISL_1194709
EPI_ISL_847825
EPI_ISL_2727897
EPI_ISL_824652
EPI_ISL_692536
EPI_ISL_685751
EPI_ISL_1508830
EPI_ISL_1495976
EPI_ISL_451655
EPI_ISL_1279503
EPI_ISL_2566196
EPI_ISL_686497
EPI_ISL_960418
EPI_ISL_1111419
EPI_ISL_754206
EPI_ISL_514131
EPI_ISL_1081187
EPI_ISL_5199418
EPI_ISL_11229887
EPI_ISL_3957720
EPI_ISL_2155709
EPI_ISL_961740
EPI_ISL_2894843
EPI_ISL_1190946
EPI_ISL_542334
EPI_ISL_515678
EPI_ISL_447553
EPI_ISL_722883
EPI_ISL_2839261
EPI_ISL_1111170
EPI_ISL_687844
EPI_ISL_4211265
EPI_ISL_833438
EPI_ISL_538473
EPI_ISL_692253
EPI_ISL_414627
EPI_ISL_833571
EPI_ISL_493202
EPI_ISL_684637
EPI_ISL_691307
EPI_ISL_2140863
EPI_ISL_687544
EPI_ISL_677763
EPI_ISL_691337
EPI_ISL_2710877
EPI_ISL_538492
EPI_ISL_1020088
EPI_ISL_5736639
EPI_ISL_688192
EPI_ISL_560569
EPI_ISL_1381146
EPI_ISL_860870
EPI_ISL_635047
EPI_ISL_482585
EPI_ISL_1622391
EPI_ISL_691170
EPI_ISL_689382
EPI_ISL_3980646
EPI_ISL_1233566
EPI_ISL_2566168
EPI_ISL_692654
EPI_ISL_479923
EPI_ISL_7711637
EPI_ISL_2081929
EPI_ISL_1060484
EPI_ISL_5053969
EPI_ISL_677780
EPI_ISL_4211252
EPI_ISL_690373
EPI_ISL_1859581
EPI_ISL_1911065
EPI_ISL_686693
EPI_ISL_631774
EPI_ISL_1468472
EPI_ISL_718182
EPI_ISL_954045
EPI_ISL_1001446
EPI_ISL_1279495
EPI_ISL_690481
EPI_ISL_848201
EPI_ISL_1041211
EPI_ISL_535397
EPI_ISL_631841
EPI_ISL_791995
EPI_ISL_1001427
EPI_ISL_515639
EPI_ISL_689986
EPI_ISL_5917708
EPI_ISL_684142
EPI_ISL_699677
EPI_ISL_1301666
EPI_ISL_1110178
EPI_ISL_480270
EPI_ISL_687747
EPI_ISL_691540
EPI_ISL_981006
EPI_ISL_690488
EPI_ISL_2789878
EPI_ISL_2691041
EPI_ISL_4417914
EPI_ISL_653820
EPI_ISL_1340785
EPI_ISL_526943
EPI_ISL_2009116
EPI_ISL_5143210
EPI_ISL_692139
EPI_ISL_690692
EPI_ISL_2081955
EPI_ISL_5441575
EPI_ISL_833283
EPI_ISL_5142682
EPI_ISL_1111331
EPI_ISL_509389
EPI_ISL_7710032
EPI_ISL_454511
EPI_ISL_883328
EPI_ISL_9159834
EPI_ISL_415158
EPI_ISL_1468452
EPI_ISL_1653811
EPI_ISL_648680
EPI_ISL_688171
EPI_ISL_583461
EPI_ISL_690920
EPI_ISL_684912
EPI_ISL_1117833
EPI_ISL_700289
EPI_ISL_513538
EPI_ISL_941005
EPI_ISL_700177
EPI_ISL_1257881
EPI_ISL_3758015
EPI_ISL_1544126
EPI_ISL_4442645
EPI_ISL_689586
EPI_ISL_603175
EPI_ISL_2155679
EPI_ISL_4417837
EPI_ISL_634985
EPI_ISL_912582
EPI_ISL_419302
EPI_ISL_648721
EPI_ISL_688977
EPI_ISL_6832249
EPI_ISL_688391
EPI_ISL_1114722
EPI_ISL_1859635
EPI_ISL_1279339
EPI_ISL_452480
EPI_ISL_5590003
EPI_ISL_685262
EPI_ISL_2155665
EPI_ISL_424661
EPI_ISL_1111397
EPI_ISL_3799783
EPI_ISL_452353
EPI_ISL_5590529
EPI_ISL_1288223
EPI_ISL_1608162
EPI_ISL_418247
EPI_ISL_1168492
EPI_ISL_689841
EPI_ISL_602666
EPI_ISL_688389
EPI_ISL_501230
EPI_ISL_2200117
EPI_ISL_2364502
EPI_ISL_528934
EPI_ISL_1013417
EPI_ISL_700027
EPI_ISL_5061958
EPI_ISL_5590007
EPI_ISL_794805
EPI_ISL_518819
EPI_ISL_523990
EPI_ISL_1060460
EPI_ISL_1112255
EPI_ISL_2894853
EPI_ISL_687354
EPI_ISL_1111107
EPI_ISL_691899
EPI_ISL_602812
EPI_ISL_5589890
EPI_ISL_568577
EPI_ISL_455347
EPI_ISL_1020045
EPI_ISL_687955
EPI_ISL_2155660
EPI_ISL_1363104
EPI_ISL_1123388
EPI_ISL_699921
EPI_ISL_518044
EPI_ISL_686892
EPI_ISL_804973
EPI_ISL_5143200
EPI_ISL_5199405
EPI_ISL_1013162
EPI_ISL_1821228
EPI_ISL_954104
EPI_ISL_985001
EPI_ISL_11229626
EPI_ISL_1911081
EPI_ISL_913962
EPI_ISL_833273
EPI_ISL_877234
EPI_ISL_5441597
EPI_ISL_692093
EPI_ISL_688111
EPI_ISL_2226226
EPI_ISL_7957889
EPI_ISL_1302101
EPI_ISL_480174
EPI_ISL_1096324
EPI_ISL_1296239
EPI_ISL_699916
EPI_ISL_418652
EPI_ISL_2968047
EPI_ISL_578191
EPI_ISL_802730
EPI_ISL_1168679
EPI_ISL_435419
EPI_ISL_689566
EPI_ISL_1628705
EPI_ISL_2894754
EPI_ISL_1166967
EPI_ISL_792013
EPI_ISL_2501079
EPI_ISL_935011
EPI_ISL_1020291
EPI_ISL_1502854
EPI_ISL_1113020
EPI_ISL_1752615
EPI_ISL_2960326
EPI_ISL_954125
EPI_ISL_985000
EPI_ISL_688644
EPI_ISL_685392
EPI_ISL_2710831
EPI_ISL_685704
EPI_ISL_1502934
EPI_ISL_692039
EPI_ISL_806733
EPI_ISL_688027
EPI_ISL_1111096
EPI_ISL_690126
EPI_ISL_2894691
EPI_ISL_691324
EPI_ISL_833047
EPI_ISL_688069
EPI_ISL_9159722
EPI_ISL_1166927
EPI_ISL_455423
EPI_ISL_690816
EPI_ISL_833163
EPI_ISL_648077
EPI_ISL_602652
EPI_ISL_443282
EPI_ISL_2894793
EPI_ISL_5917733
EPI_ISL_450260
EPI_ISL_6194219
EPI_ISL_1001444
EPI_ISL_5598458
EPI_ISL_735343
EPI_ISL_1013351
EPI_ISL_954023
EPI_ISL_812744
EPI_ISL_684601
EPI_ISL_961073
EPI_ISL_1288512
EPI_ISL_4442700
EPI_ISL_1233507
EPI_ISL_479936
EPI_ISL_685124
EPI_ISL_688166
EPI_ISL_542198
EPI_ISL_7613843
EPI_ISL_2835495
EPI_ISL_690097
EPI_ISL_2779525
EPI_ISL_1517014
EPI_ISL_10989162
EPI_ISL_685758
EPI_ISL_516946
EPI_ISL_685747
EPI_ISL_5441560
EPI_ISL_684509
EPI_ISL_686979
EPI_ISL_1209374
EPI_ISL_528949
EPI_ISL_688101
EPI_ISL_4211169
EPI_ISL_1242034
EPI_ISL_468312
EPI_ISL_5143158
EPI_ISL_7709390
EPI_ISL_688299
EPI_ISL_2839348
EPI_ISL_1233459
EPI_ISL_1288456
EPI_ISL_1491663
EPI_ISL_5143231
EPI_ISL_685346
EPI_ISL_685370
EPI_ISL_1168560
EPI_ISL_447762
EPI_ISL_862609
EPI_ISL_2958705
EPI_ISL_2835420
EPI_ISL_689204
EPI_ISL_689487
EPI_ISL_6436491
EPI_ISL_687982
EPI_ISL_1916399
EPI_ISL_437748
EPI_ISL_586542
EPI_ISL_1358297
EPI_ISL_941010
EPI_ISL_686306
EPI_ISL_660257
EPI_ISL_636965
EPI_ISL_688808
EPI_ISL_3023847
EPI_ISL_2100748
EPI_ISL_760033
EPI_ISL_833316
EPI_ISL_686625
EPI_ISL_2422814
EPI_ISL_2231516
EPI_ISL_509344
EPI_ISL_5589936
EPI_ISL_6436608
EPI_ISL_455716
EPI_ISL_2153737
EPI_ISL_486844
EPI_ISL_1626487
EPI_ISL_3332725
EPI_ISL_586554
EPI_ISL_539805
EPI_ISL_1180696
EPI_ISL_2791022
EPI_ISL_691752
EPI_ISL_603022
EPI_ISL_1111135
EPI_ISL_792104
EPI_ISL_5589845
EPI_ISL_1138540
EPI_ISL_1180716
EPI_ISL_542210
EPI_ISL_495452
EPI_ISL_476888
EPI_ISL_5441433
EPI_ISL_692016
EPI_ISL_5441694
EPI_ISL_684593
EPI_ISL_5143167
EPI_ISL_410532
EPI_ISL_965911
EPI_ISL_1001410
EPI_ISL_860095
EPI_ISL_689685
EPI_ISL_6814786
EPI_ISL_861495
EPI_ISL_5687853
EPI_ISL_688508
EPI_ISL_690574
EPI_ISL_684200
EPI_ISL_699764
EPI_ISL_684892
EPI_ISL_427385
EPI_ISL_685707
EPI_ISL_1111081
EPI_ISL_2231285
EPI_ISL_685984
EPI_ISL_5990142
EPI_ISL_699740
EPI_ISL_5107663
EPI_ISL_691311
EPI_ISL_824566
EPI_ISL_602795
EPI_ISL_824558
EPI_ISL_648776
EPI_ISL_4211289
EPI_ISL_1303513
EPI_ISL_602908
EPI_ISL_824577
EPI_ISL_1401111
EPI_ISL_965917
EPI_ISL_832132
EPI_ISL_5736648
EPI_ISL_2422751
EPI_ISL_1288162
EPI_ISL_4211245
EPI_ISL_1013169
EPI_ISL_631513
EPI_ISL_689260
EPI_ISL_539507
EPI_ISL_3252977
EPI_ISL_539540
EPI_ISL_515972
EPI_ISL_1209312
EPI_ISL_5143105
EPI_ISL_2312816
EPI_ISL_689165
EPI_ISL_688791
EPI_ISL_685175
EPI_ISL_660176
EPI_ISL_648737
EPI_ISL_515647
EPI_ISL_684207
EPI_ISL_1117930
EPI_ISL_717965
EPI_ISL_4442670
EPI_ISL_5598466
EPI_ISL_855381
EPI_ISL_2894863
EPI_ISL_2789876
EPI_ISL_693237
EPI_ISL_729797
EPI_ISL_888827
EPI_ISL_876775
EPI_ISL_690611
EPI_ISL_812731
EPI_ISL_513526
EPI_ISL_6582808
EPI_ISL_2214905
EPI_ISL_501184
EPI_ISL_690163
EPI_ISL_1138583
EPI_ISL_1139053
EPI_ISL_833062
EPI_ISL_10689763
EPI_ISL_2231334
EPI_ISL_9159945
EPI_ISL_653754
EPI_ISL_2779504
EPI_ISL_5441621
EPI_ISL_954019
EPI_ISL_5598641
EPI_ISL_687458
EPI_ISL_935620
EPI_ISL_889388
EPI_ISL_1302107
EPI_ISL_686354
EPI_ISL_648622
EPI_ISL_4888490
EPI_ISL_1533100
EPI_ISL_4442721
EPI_ISL_977662
EPI_ISL_513135
EPI_ISL_605802
EPI_ISL_691152
EPI_ISL_3023884
EPI_ISL_6661774
EPI_ISL_691061
EPI_ISL_688596
EPI_ISL_2100908
EPI_ISL_700011
EPI_ISL_1041195
EPI_ISL_455412
EPI_ISL_1440879
EPI_ISL_430083
EPI_ISL_10957374
EPI_ISL_3410810
EPI_ISL_7780462
EPI_ISL_1018200
EPI_ISL_9159876
EPI_ISL_1063912
EPI_ISL_961747
EPI_ISL_1212684
EPI_ISL_3088347
EPI_ISL_1111083
EPI_ISL_1039703
EPI_ISL_1018183
EPI_ISL_686088
EPI_ISL_824676
EPI_ISL_2779413
EPI_ISL_685252
EPI_ISL_479802
EPI_ISL_5142938
EPI_ISL_688339
EPI_ISL_1288465
EPI_ISL_450785
EPI_ISL_824604
EPI_ISL_2105299
EPI_ISL_1509102
EPI_ISL_583497
EPI_ISL_2312906
EPI_ISL_954756
EPI_ISL_685845
EPI_ISL_689805
EPI_ISL_686511
EPI_ISL_837725
EPI_ISL_1435791
EPI_ISL_1936325
EPI_ISL_2101043
EPI_ISL_940889
EPI_ISL_2101202
EPI_ISL_690200
EPI_ISL_780418
EPI_ISL_2860788
EPI_ISL_692262
EPI_ISL_1318214
EPI_ISL_5736593
EPI_ISL_1111088
EPI_ISL_509252
EPI_ISL_479808
EPI_ISL_1205242
EPI_ISL_862645
EPI_ISL_686464
EPI_ISL_527857
EPI_ISL_515679
EPI_ISL_477184
EPI_ISL_984264
EPI_ISL_1019875
EPI_ISL_1531775
EPI_ISL_877457
EPI_ISL_5598544
EPI_ISL_2877468
EPI_ISL_690703
EPI_ISL_1503131
EPI_ISL_1288476
EPI_ISL_602814
EPI_ISL_962543
EPI_ISL_686733
EPI_ISL_2835345
EPI_ISL_900724
EPI_ISL_692623
EPI_ISL_962570
EPI_ISL_687926
EPI_ISL_941113
EPI_ISL_1265447
EPI_ISL_685940
EPI_ISL_687322
EPI_ISL_708190
EPI_ISL_487311
EPI_ISL_428670
EPI_ISL_418222
EPI_ISL_1508959
EPI_ISL_444476
EPI_ISL_2081940
EPI_ISL_2877379
EPI_ISL_560598
EPI_ISL_2958715
EPI_ISL_802750
EPI_ISL_513154
EPI_ISL_1301644
EPI_ISL_4496582
EPI_ISL_2155753
EPI_ISL_541383
EPI_ISL_686204
EPI_ISL_479964
EPI_ISL_860859
EPI_ISL_480007
EPI_ISL_507209
EPI_ISL_688595
EPI_ISL_690547
EPI_ISL_6436606
EPI_ISL_684325
EPI_ISL_6491775
EPI_ISL_1001330
EPI_ISL_513092
EPI_ISL_1180826
EPI_ISL_583460
EPI_ISL_507003
EPI_ISL_1628771
EPI_ISL_685413
EPI_ISL_5142496
EPI_ISL_677689
EPI_ISL_1168457
EPI_ISL_7473142
EPI_ISL_692334
EPI_ISL_1001466
EPI_ISL_455331
EPI_ISL_692676
EPI_ISL_479812
EPI_ISL_690710
EPI_ISL_684923
EPI_ISL_5598636
EPI_ISL_1018303
EPI_ISL_689022
EPI_ISL_687598
EPI_ISL_1036193
EPI_ISL_700308
EPI_ISL_1117508
EPI_ISL_692078
EPI_ISL_2009179
EPI_ISL_684386
EPI_ISL_5142587
EPI_ISL_1859498
EPI_ISL_2231208
EPI_ISL_692020
EPI_ISL_436684
EPI_ISL_436412
EPI_ISL_2312823
EPI_ISL_692397
EPI_ISL_513081
EPI_ISL_860926
EPI_ISL_11229948
EPI_ISL_1625977
EPI_ISL_751376
EPI_ISL_1020066
EPI_ISL_1190920
EPI_ISL_684905
EPI_ISL_528925
EPI_ISL_5441586
EPI_ISL_688893
EPI_ISL_760052
EPI_ISL_515845
EPI_ISL_491974
EPI_ISL_735301
EPI_ISL_501204
EPI_ISL_692638
EPI_ISL_688048
EPI_ISL_825034
EPI_ISL_2671847
EPI_ISL_690371
EPI_ISL_833285
EPI_ISL_1110292
EPI_ISL_1233531
EPI_ISL_5589797
EPI_ISL_985176
EPI_ISL_6436574
EPI_ISL_4211247
EPI_ISL_515666
EPI_ISL_693684
EPI_ISL_4211292
EPI_ISL_1168655
EPI_ISL_687284
EPI_ISL_965931
EPI_ISL_1060476
EPI_ISL_1048809
EPI_ISL_1659537
EPI_ISL_1255133
EPI_ISL_688957
EPI_ISL_684383
EPI_ISL_2789827
EPI_ISL_1190913
EPI_ISL_528926
EPI_ISL_691151
EPI_ISL_935617
EPI_ISL_5687716
EPI_ISL_692261
EPI_ISL_501233
EPI_ISL_6633732
EPI_ISL_1233575
EPI_ISL_1069216
EPI_ISL_684191
EPI_ISL_1110914
EPI_ISL_1468441
EPI_ISL_5441496
EPI_ISL_1288205
EPI_ISL_454865
EPI_ISL_2081980
EPI_ISL_985308
EPI_ISL_860892
EPI_ISL_452219
EPI_ISL_602743
EPI_ISL_985316
EPI_ISL_1710860
EPI_ISL_418230
EPI_ISL_1279947
EPI_ISL_699724
EPI_ISL_837669
EPI_ISL_1118005
EPI_ISL_483848
EPI_ISL_452330
EPI_ISL_691104
EPI_ISL_456149
EPI_ISL_524727
EPI_ISL_631690
EPI_ISL_10957433
EPI_ISL_450285
EPI_ISL_2835484
EPI_ISL_688609
EPI_ISL_10957400
EPI_ISL_686223
EPI_ISL_883344
EPI_ISL_5441406
EPI_ISL_529745
EPI_ISL_1001412
EPI_ISL_5441361
EPI_ISL_685432
EPI_ISL_684772
EPI_ISL_691855
EPI_ISL_833197
EPI_ISL_824679
EPI_ISL_5441633
EPI_ISL_934424
EPI_ISL_2156205
EPI_ISL_837635
EPI_ISL_5441476
EPI_ISL_2231174
EPI_ISL_4211293
EPI_ISL_2485223
EPI_ISL_613552
EPI_ISL_459923
EPI_ISL_653814
EPI_ISL_5441386
EPI_ISL_3799851
EPI_ISL_687196
EPI_ISL_995383
EPI_ISL_1085648
EPI_ISL_688052
EPI_ISL_1013414
EPI_ISL_1113030
EPI_ISL_1501010
EPI_ISL_9159894
EPI_ISL_1060760
EPI_ISL_483059
EPI_ISL_913046
EPI_ISL_1168665
EPI_ISL_2003153
EPI_ISL_3716568
EPI_ISL_5143027
EPI_ISL_2154027
EPI_ISL_11229947
EPI_ISL_2835444
EPI_ISL_690265
EPI_ISL_2727895
EPI_ISL_1517424
EPI_ISL_1626524
EPI_ISL_690833
EPI_ISL_692150
EPI_ISL_7711641
EPI_ISL_468812
EPI_ISL_2312931
EPI_ISL_685913
EPI_ISL_560602
EPI_ISL_862608
EPI_ISL_1404133
EPI_ISL_692384
EPI_ISL_4296343
EPI_ISL_492987
EPI_ISL_688458
EPI_ISL_1018144
EPI_ISL_687023
EPI_ISL_686854
EPI_ISL_732985
EPI_ISL_2779467
EPI_ISL_1301987
EPI_ISL_1055760
EPI_ISL_687687
EPI_ISL_2100852
EPI_ISL_953993
EPI_ISL_691593
EPI_ISL_837802
EPI_ISL_515888
EPI_ISL_687624
EPI_ISL_1301678
EPI_ISL_935533
EPI_ISL_2140804
EPI_ISL_1401286
EPI_ISL_6814915
EPI_ISL_542278
EPI_ISL_5143204
EPI_ISL_692643
EPI_ISL_1048808
EPI_ISL_960410
EPI_ISL_1294358
EPI_ISL_688908
EPI_ISL_500572
EPI_ISL_2155574
EPI_ISL_937243
EPI_ISL_1302865
EPI_ISL_2835524
EPI_ISL_691897
EPI_ISL_1629791
EPI_ISL_2689148
EPI_ISL_690337
EPI_ISL_1171686
EPI_ISL_1019645
EPI_ISL_685542
EPI_ISL_691175
EPI_ISL_1279507
EPI_ISL_2422748
EPI_ISL_690173
EPI_ISL_445219
EPI_ISL_7613753
EPI_ISL_648119
EPI_ISL_687256
EPI_ISL_850509
EPI_ISL_5918420
EPI_ISL_688159
EPI_ISL_5598604
EPI_ISL_654877
EPI_ISL_2154497
EPI_ISL_688542
EPI_ISL_1111492
EPI_ISL_1168632
EPI_ISL_776769
EPI_ISL_689455
EPI_ISL_1302001
EPI_ISL_513131
EPI_ISL_833166
EPI_ISL_936494
EPI_ISL_962555
EPI_ISL_2877485
EPI_ISL_685539
EPI_ISL_688955
EPI_ISL_686766
EPI_ISL_894229
EPI_ISL_513004
EPI_ISL_685878
EPI_ISL_687938
EPI_ISL_1013438
EPI_ISL_515818
EPI_ISL_613432
EPI_ISL_9159878
EPI_ISL_686967
EPI_ISL_941153
EPI_ISL_7710024
EPI_ISL_529748
EPI_ISL_2835488
EPI_ISL_688169
EPI_ISL_11018474
EPI_ISL_5590043
EPI_ISL_1020248
EPI_ISL_2791020
EPI_ISL_1554918
EPI_ISL_1503034
EPI_ISL_1279343
EPI_ISL_1138561
EPI_ISL_689485
EPI_ISL_955096
EPI_ISL_685970
EPI_ISL_688732
EPI_ISL_1096272
EPI_ISL_685115
EPI_ISL_512999
EPI_ISL_509390
EPI_ISL_699668
EPI_ISL_691508
EPI_ISL_5918397
EPI_ISL_824682
EPI_ISL_1284186
EPI_ISL_1117925
EPI_ISL_1318210
EPI_ISL_2484219
EPI_ISL_1085591
EPI_ISL_1117931
EPI_ISL_1111128
EPI_ISL_691605
EPI_ISL_1111332
EPI_ISL_2140832
EPI_ISL_7613719
EPI_ISL_955098
EPI_ISL_860843
EPI_ISL_4496590
EPI_ISL_776752
EPI_ISL_469034
EPI_ISL_685504
EPI_ISL_684979
EPI_ISL_1111240
EPI_ISL_1060426
EPI_ISL_524467
EPI_ISL_603144
EPI_ISL_690651
EPI_ISL_686402
EPI_ISL_5143145
EPI_ISL_1231657
EPI_ISL_5934930
EPI_ISL_872931
EPI_ISL_2422802
EPI_ISL_475686
EPI_ISL_1288164
EPI_ISL_469030
EPI_ISL_684266
EPI_ISL_5142936
EPI_ISL_977603
EPI_ISL_430107
EPI_ISL_11172714
EPI_ISL_463744
EPI_ISL_560636
EPI_ISL_906056
EPI_ISL_691079
EPI_ISL_6436485
EPI_ISL_689116
EPI_ISL_1138585
EPI_ISL_2877334
EPI_ISL_687010
EPI_ISL_455792
EPI_ISL_5196770
EPI_ISL_688145
EPI_ISL_5598577
EPI_ISL_687673
EPI_ISL_479940
EPI_ISL_1859586
EPI_ISL_10957349
EPI_ISL_1085553
EPI_ISL_687294
EPI_ISL_515822
EPI_ISL_1167128
EPI_ISL_2422715
EPI_ISL_3241765
EPI_ISL_691926
EPI_ISL_876779
EPI_ISL_1096127
EPI_ISL_2713089
EPI_ISL_688219
EPI_ISL_2501384
EPI_ISL_1034274
EPI_ISL_602854
EPI_ISL_1110496
EPI_ISL_942929
EPI_ISL_2101285
EPI_ISL_699795
EPI_ISL_700067
EPI_ISL_833080
EPI_ISL_1288516
EPI_ISL_1118049
EPI_ISL_691363
EPI_ISL_2790818
EPI_ISL_2790849
EPI_ISL_685060
EPI_ISL_686034
EPI_ISL_2015138
EPI_ISL_686956
EPI_ISL_688342
EPI_ISL_7709376
EPI_ISL_1293351
EPI_ISL_479513
EPI_ISL_2312791
EPI_ISL_2100746
EPI_ISL_5918289
EPI_ISL_2422684
EPI_ISL_1190948
EPI_ISL_4211273
EPI_ISL_2231306
EPI_ISL_691555
EPI_ISL_1138566
EPI_ISL_1231728
EPI_ISL_545954
EPI_ISL_1118072
EPI_ISL_1018321
EPI_ISL_1495045
EPI_ISL_8311697
EPI_ISL_10397642
EPI_ISL_2921193
EPI_ISL_1340783
EPI_ISL_684327
EPI_ISL_833141
EPI_ISL_513109
EPI_ISL_495032
EPI_ISL_509354
EPI_ISL_515712
EPI_ISL_1110991
EPI_ISL_631615
EPI_ISL_2364646
EPI_ISL_3980694
EPI_ISL_690016
EPI_ISL_692382
EPI_ISL_4211213
EPI_ISL_688565
EPI_ISL_2877394
EPI_ISL_2081936
EPI_ISL_735428
EPI_ISL_687893
EPI_ISL_832197
EPI_ISL_735261
EPI_ISL_1020240
EPI_ISL_690421
EPI_ISL_690546
EPI_ISL_4496638
EPI_ISL_804965
EPI_ISL_1168693
EPI_ISL_1013310
EPI_ISL_415652
EPI_ISL_2155763
EPI_ISL_935648
EPI_ISL_430080
EPI_ISL_560408
EPI_ISL_686883
EPI_ISL_1279473
EPI_ISL_2226221
EPI_ISL_766042
EPI_ISL_1209261
EPI_ISL_684269
EPI_ISL_495045
EPI_ISL_2154883
EPI_ISL_459872
EPI_ISL_1246957
EPI_ISL_2894715
EPI_ISL_687337
EPI_ISL_690188
EPI_ISL_894221
EPI_ISL_538444
EPI_ISL_515874
EPI_ISL_518007
EPI_ISL_912746
EPI_ISL_1533701
EPI_ISL_912670
EPI_ISL_690139
EPI_ISL_501194
EPI_ISL_613545
EPI_ISL_954031
EPI_ISL_660189
EPI_ISL_833256
EPI_ISL_513534
EPI_ISL_2100957
EPI_ISL_691796
EPI_ISL_5917685
EPI_ISL_2156707
EPI_ISL_688692
EPI_ISL_688187
EPI_ISL_539822
EPI_ISL_941067
EPI_ISL_1284288
EPI_ISL_2894833
EPI_ISL_2156583
EPI_ISL_11229888
EPI_ISL_832180
EPI_ISL_518002
EPI_ISL_11229871
EPI_ISL_2501355
EPI_ISL_487107
EPI_ISL_3332702
EPI_ISL_2422862
EPI_ISL_443315
EPI_ISL_804949
EPI_ISL_794789
EPI_ISL_490977
EPI_ISL_954047
EPI_ISL_941101
EPI_ISL_11229855
EPI_ISL_1279506
EPI_ISL_6159070
EPI_ISL_751365
EPI_ISL_2231480
EPI_ISL_690434
EPI_ISL_2009183
EPI_ISL_1288438
EPI_ISL_687327
EPI_ISL_512064
EPI_ISL_693219
EPI_ISL_956390
EPI_ISL_7957921
EPI_ISL_1288206
EPI_ISL_689661
EPI_ISL_1752623
EPI_ISL_686328
EPI_ISL_1233440
EPI_ISL_2566198
EPI_ISL_1081196
EPI_ISL_7505531
EPI_ISL_686010
EPI_ISL_700201
EPI_ISL_1020276
EPI_ISL_692106
EPI_ISL_686889
EPI_ISL_691105
EPI_ISL_2484212
EPI_ISL_735406
EPI_ISL_1036386
EPI_ISL_2835402
EPI_ISL_909725
EPI_ISL_700084
EPI_ISL_862568
EPI_ISL_802727
EPI_ISL_5441594
EPI_ISL_912399
EPI_ISL_918268
EPI_ISL_516624
EPI_ISL_6261872
EPI_ISL_450730
EPI_ISL_685634
EPI_ISL_690747
EPI_ISL_515737
EPI_ISL_437698
EPI_ISL_685655
EPI_ISL_5944568
EPI_ISL_535570
EPI_ISL_1502898
EPI_ISL_7613779
EPI_ISL_692327
EPI_ISL_684162
EPI_ISL_10989160
EPI_ISL_802733
EPI_ISL_1084611
EPI_ISL_10149609
EPI_ISL_943985
EPI_ISL_2422917
EPI_ISL_1168501
EPI_ISL_1233484
EPI_ISL_1544146
EPI_ISL_534322
EPI_ISL_11229812
EPI_ISL_686833
EPI_ISL_691971
EPI_ISL_1020135
EPI_ISL_5142598
EPI_ISL_623119
EPI_ISL_5142982
EPI_ISL_583448
EPI_ISL_689255
EPI_ISL_691388
EPI_ISL_1257844
EPI_ISL_699657
EPI_ISL_6436492
EPI_ISL_1284230
EPI_ISL_1288352
EPI_ISL_513026
EPI_ISL_5917703
EPI_ISL_1167012
EPI_ISL_515682
EPI_ISL_4211212
EPI_ISL_735345
EPI_ISL_2231561
EPI_ISL_6000369
EPI_ISL_5142538
EPI_ISL_984261
EPI_ISL_941057
EPI_ISL_686219
EPI_ISL_5143048
EPI_ISL_1710858
EPI_ISL_2001644
EPI_ISL_3799812
EPI_ISL_1117491
EPI_ISL_467031
EPI_ISL_475044
EPI_ISL_690360
EPI_ISL_687873
EPI_ISL_455437
EPI_ISL_2501088
EPI_ISL_883287
EPI_ISL_416589
EPI_ISL_5441440
EPI_ISL_1016690
EPI_ISL_4211232
EPI_ISL_1013447
EPI_ISL_2231455
EPI_ISL_1212654
EPI_ISL_10657523
EPI_ISL_2312869
EPI_ISL_8311683
EPI_ISL_476886
EPI_ISL_493200
EPI_ISL_486847
EPI_ISL_648655
EPI_ISL_700196
EPI_ISL_833231
EPI_ISL_524466
EPI_ISL_776751
EPI_ISL_7710031
EPI_ISL_1284069
EPI_ISL_1060581
EPI_ISL_5944677
EPI_ISL_2690149
EPI_ISL_1502955
EPI_ISL_5142945
EPI_ISL_1502205
EPI_ISL_684704
EPI_ISL_491453
EPI_ISL_688094
EPI_ISL_1168526
EPI_ISL_690080
EPI_ISL_5441695
EPI_ISL_687678
EPI_ISL_824666
EPI_ISL_940965
EPI_ISL_9159868
EPI_ISL_6582797
EPI_ISL_906057
EPI_ISL_1180252
EPI_ISL_1168531
EPI_ISL_1209398
EPI_ISL_691232
EPI_ISL_2692893
EPI_ISL_685111
EPI_ISL_687853
EPI_ISL_832170
EPI_ISL_605807
EPI_ISL_1797563
EPI_ISL_693681
EPI_ISL_684578
EPI_ISL_689548
EPI_ISL_1018121
EPI_ISL_718156
EPI_ISL_1180748
EPI_ISL_2835475
EPI_ISL_2231253
EPI_ISL_954060
EPI_ISL_995419
EPI_ISL_689956
EPI_ISL_2156556
EPI_ISL_684941
EPI_ISL_1110452
EPI_ISL_1544192
EPI_ISL_8725408
EPI_ISL_5142927
EPI_ISL_687367
EPI_ISL_690137
EPI_ISL_8725400
EPI_ISL_1629732
EPI_ISL_1288325
EPI_ISL_2779480
EPI_ISL_1501029
EPI_ISL_1544169
EPI_ISL_513243
EPI_ISL_1797554
EPI_ISL_1111409
EPI_ISL_1628817
EPI_ISL_523988
EPI_ISL_10957365
EPI_ISL_467043
EPI_ISL_1117377
EPI_ISL_954098
EPI_ISL_684517
EPI_ISL_1301592
EPI_ISL_1166974
EPI_ISL_522941
EPI_ISL_4888533
EPI_ISL_686021
EPI_ISL_5142912
EPI_ISL_689023
EPI_ISL_1112970
EPI_ISL_2155057
EPI_ISL_700069
EPI_ISL_760037
EPI_ISL_422408
EPI_ISL_660239
EPI_ISL_480222
EPI_ISL_995334
EPI_ISL_10397651
EPI_ISL_1752499
EPI_ISL_1500950
EPI_ISL_684298
EPI_ISL_456120
EPI_ISL_2894666
EPI_ISL_416047
EPI_ISL_1168502
EPI_ISL_2003159
EPI_ISL_862045
EPI_ISL_10491202
EPI_ISL_687257
EPI_ISL_1138533
EPI_ISL_602672
EPI_ISL_2015133
EPI_ISL_1391342
EPI_ISL_735276
EPI_ISL_862571
EPI_ISL_690957
EPI_ISL_1293070
EPI_ISL_688756
EPI_ISL_1544125
EPI_ISL_613446
EPI_ISL_687641
EPI_ISL_2013326
EPI_ISL_505003
EPI_ISL_2779446
EPI_ISL_1231560
EPI_ISL_6195764
EPI_ISL_2779538
EPI_ISL_6591002
EPI_ISL_1795052
EPI_ISL_586553
EPI_ISL_419296
EPI_ISL_2101024
EPI_ISL_447854
EPI_ISL_677794
EPI_ISL_1117516
EPI_ISL_686835
EPI_ISL_2100742
EPI_ISL_1019663
EPI_ISL_699955
EPI_ISL_648759
EPI_ISL_1020207
EPI_ISL_515693
EPI_ISL_3138667
EPI_ISL_417337
EPI_ISL_883289
EPI_ISL_685774
EPI_ISL_6196102
EPI_ISL_1502206
EPI_ISL_7956767
EPI_ISL_483836
EPI_ISL_1212689
EPI_ISL_428352
EPI_ISL_699663
EPI_ISL_699692
EPI_ISL_690474
EPI_ISL_5142599
EPI_ISL_5143174
EPI_ISL_1020023
EPI_ISL_3376885
EPI_ISL_1061406
EPI_ISL_1284054
EPI_ISL_689476
EPI_ISL_459886
EPI_ISL_953969
EPI_ISL_1096305
EPI_ISL_688121
EPI_ISL_5687805
EPI_ISL_2835429
EPI_ISL_687447
EPI_ISL_732666
EPI_ISL_1180773
EPI_ISL_447592
EPI_ISL_692599
EPI_ISL_3716645
EPI_ISL_1013338
EPI_ISL_1532795
EPI_ISL_654818
EPI_ISL_6710024
EPI_ISL_2231538
EPI_ISL_6582816
EPI_ISL_689098
EPI_ISL_437757
EPI_ISL_421189
EPI_ISL_691573
EPI_ISL_941074
EPI_ISL_2839255
EPI_ISL_6582784
EPI_ISL_692416
EPI_ISL_685396
EPI_ISL_1233498
EPI_ISL_11229727
EPI_ISL_692423
EPI_ISL_2663182
EPI_ISL_1096318
EPI_ISL_3023950
EPI_ISL_11172660
EPI_ISL_4880395
EPI_ISL_648723
EPI_ISL_2364600
EPI_ISL_6194245
EPI_ISL_718243
EPI_ISL_5887129
EPI_ISL_941011
EPI_ISL_699659
EPI_ISL_480123
EPI_ISL_2791012
EPI_ISL_2015140
EPI_ISL_684559
EPI_ISL_7711742
EPI_ISL_5142727
EPI_ISL_1111317
EPI_ISL_961729
EPI_ISL_1301635
EPI_ISL_688413
EPI_ISL_2544879
EPI_ISL_515524
EPI_ISL_1191080
EPI_ISL_1205252
EPI_ISL_686198
EPI_ISL_539519
EPI_ISL_735262
EPI_ISL_684254
EPI_ISL_937186
EPI_ISL_1085162
EPI_ISL_7709397
EPI_ISL_602863
EPI_ISL_3716608
EPI_ISL_686422
EPI_ISL_690128
EPI_ISL_4417833
EPI_ISL_1936347
EPI_ISL_528935
EPI_ISL_962206
EPI_ISL_833443
EPI_ISL_8919269
EPI_ISL_2171040
EPI_ISL_1279349
EPI_ISL_492022
EPI_ISL_475654
EPI_ISL_460092
EPI_ISL_513025
EPI_ISL_2154712
EPI_ISL_6582814
EPI_ISL_688464
EPI_ISL_1628818
EPI_ISL_735423
EPI_ISL_447800
EPI_ISL_454515
EPI_ISL_688241
EPI_ISL_1517394
EPI_ISL_685824
EPI_ISL_1054980
EPI_ISL_1001434
EPI_ISL_688032
EPI_ISL_700055
EPI_ISL_684193
EPI_ISL_1039008
EPI_ISL_1231737
EPI_ISL_941964
EPI_ISL_678291
EPI_ISL_1118214
EPI_ISL_1288199
EPI_ISL_3357982
EPI_ISL_7613723
EPI_ISL_1257839
EPI_ISL_6590999
EPI_ISL_1363097
EPI_ISL_5589833
EPI_ISL_691376
EPI_ISL_1302092
EPI_ISL_2254718
EPI_ISL_824705
EPI_ISL_690805
EPI_ISL_686145
EPI_ISL_524729
EPI_ISL_5061960
EPI_ISL_961100
EPI_ISL_685223
EPI_ISL_5598639
EPI_ISL_751368
EPI_ISL_862633
EPI_ISL_1288311
EPI_ISL_7613714
EPI_ISL_2535806
EPI_ISL_686304
EPI_ISL_2231279
EPI_ISL_1040849
EPI_ISL_688862
EPI_ISL_1013295
EPI_ISL_560623
EPI_ISL_684697
EPI_ISL_534340
EPI_ISL_687568
EPI_ISL_918366
EPI_ISL_2364501
EPI_ISL_686192
EPI_ISL_1110503
EPI_ISL_1117963
EPI_ISL_1190764
EPI_ISL_583436
EPI_ISL_2296063
EPI_ISL_700278
EPI_ISL_495017
EPI_ISL_513235
EPI_ISL_452473
EPI_ISL_4888462
EPI_ISL_689676
EPI_ISL_960414
EPI_ISL_5990010
EPI_ISL_1190892
EPI_ISL_956389
EPI_ISL_691802
EPI_ISL_483837
EPI_ISL_1301688
EPI_ISL_495043
EPI_ISL_2422739
EPI_ISL_1084656
EPI_ISL_690620
EPI_ISL_660251
EPI_ISL_430736
EPI_ISL_1166957
EPI_ISL_691018
EPI_ISL_1166991
EPI_ISL_2312903
EPI_ISL_2691028
EPI_ISL_2283795
EPI_ISL_4442747
EPI_ISL_684393
EPI_ISL_458095
EPI_ISL_687292
EPI_ISL_995421
EPI_ISL_687424
EPI_ISL_1255271
EPI_ISL_684259
EPI_ISL_1303511
EPI_ISL_692294
EPI_ISL_3031294
EPI_ISL_1118013
EPI_ISL_699808
EPI_ISL_691761
EPI_ISL_2835521
EPI_ISL_1060388
EPI_ISL_501205
EPI_ISL_5598585
EPI_ISL_3382429
EPI_ISL_1040832
EPI_ISL_833254
EPI_ISL_692401
EPI_ISL_685291
EPI_ISL_5590221
EPI_ISL_513045
EPI_ISL_1020050
EPI_ISL_486866
EPI_ISL_1086047
EPI_ISL_691837
EPI_ISL_2231252
EPI_ISL_535527
EPI_ISL_8311674
EPI_ISL_2155772
EPI_ISL_602766
EPI_ISL_1020136
EPI_ISL_687577
EPI_ISL_1910419
EPI_ISL_688806
EPI_ISL_1168192
EPI_ISL_1035892
EPI_ISL_941115
EPI_ISL_1219026
EPI_ISL_685588
EPI_ISL_2101038
EPI_ISL_1040831
EPI_ISL_691304
EPI_ISL_568686
EPI_ISL_435407
EPI_ISL_1168631
EPI_ISL_501251
EPI_ISL_10431200
EPI_ISL_686823
EPI_ISL_512952
EPI_ISL_5589887
EPI_ISL_690945
EPI_ISL_2081881
EPI_ISL_807150
EPI_ISL_699815
EPI_ISL_2081879
EPI_ISL_685983
EPI_ISL_2231534
EPI_ISL_1039706
EPI_ISL_1360333
EPI_ISL_2155120
EPI_ISL_4211283
EPI_ISL_1288529
EPI_ISL_477202
EPI_ISL_5441389
EPI_ISL_692727
EPI_ISL_685867
EPI_ISL_688049
EPI_ISL_685367
EPI_ISL_586516
EPI_ISL_11229596
EPI_ISL_1110983
EPI_ISL_480156
EPI_ISL_1180855
EPI_ISL_690282
EPI_ISL_2154903
EPI_ISL_692084
EPI_ISL_1111247
EPI_ISL_2101269
EPI_ISL_1628710
EPI_ISL_1910449
EPI_ISL_5142836
EPI_ISL_912586
EPI_ISL_480310
EPI_ISL_1752627
EPI_ISL_862838
EPI_ISL_2155617
EPI_ISL_3356268
EPI_ISL_631728
EPI_ISL_495455
EPI_ISL_5441602
EPI_ISL_1167175
EPI_ISL_688235
EPI_ISL_2779448
EPI_ISL_1096301
EPI_ISL_1169049
EPI_ISL_535532
EPI_ISL_912956
EPI_ISL_454749
EPI_ISL_1084610
EPI_ISL_513112
EPI_ISL_1301671
EPI_ISL_2877455
EPI_ISL_513039
EPI_ISL_416513
EPI_ISL_6195234
EPI_ISL_2312864
EPI_ISL_933785
EPI_ISL_1288296
EPI_ISL_2790877
EPI_ISL_688783
EPI_ISL_482699
EPI_ISL_1233619
EPI_ISL_529728
EPI_ISL_1111408
EPI_ISL_427312
EPI_ISL_5441371
EPI_ISL_7956764
EPI_ISL_5687856
EPI_ISL_2155771
EPI_ISL_831688
EPI_ISL_888993
EPI_ISL_1752609
EPI_ISL_1165068
EPI_ISL_516983
EPI_ISL_539527
EPI_ISL_1910397
EPI_ISL_900693
EPI_ISL_2105396
EPI_ISL_603021
EPI_ISL_837673
EPI_ISL_451382
EPI_ISL_5142661
EPI_ISL_689534
EPI_ISL_5143045
EPI_ISL_1799501
EPI_ISL_687791
EPI_ISL_1096270
EPI_ISL_700310
EPI_ISL_419709
EPI_ISL_1911020
EPI_ISL_985066
EPI_ISL_1279311
EPI_ISL_691790
EPI_ISL_1110960
EPI_ISL_513067
EPI_ISL_2790813
EPI_ISL_2877329
EPI_ISL_1171629
EPI_ISL_909711
EPI_ISL_1242042
EPI_ISL_11229949
EPI_ISL_685361
EPI_ISL_1168549
EPI_ISL_1301617
EPI_ISL_1168616
EPI_ISL_501181
EPI_ISL_2860785
EPI_ISL_692143
EPI_ISL_515887
EPI_ISL_513103
EPI_ISL_699693
EPI_ISL_626609
EPI_ISL_1544174
EPI_ISL_691174
EPI_ISL_513059
EPI_ISL_754148
EPI_ISL_806745
EPI_ISL_689770
EPI_ISL_1085717
EPI_ISL_605790
EPI_ISL_1911073
EPI_ISL_4392853
EPI_ISL_515816
EPI_ISL_1510613
EPI_ISL_437472
EPI_ISL_1190756
EPI_ISL_745233
EPI_ISL_5598622
EPI_ISL_2448680
EPI_ISL_686951
EPI_ISL_5441577
EPI_ISL_626619
EPI_ISL_954801
EPI_ISL_1096234
EPI_ISL_1138969
EPI_ISL_2105421
EPI_ISL_1205244
EPI_ISL_686201
EPI_ISL_1204503
EPI_ISL_687500
EPI_ISL_700070
EPI_ISL_2921198
EPI_ISL_1859378
EPI_ISL_833282
EPI_ISL_862569
EPI_ISL_1752476
EPI_ISL_436959
EPI_ISL_687006
EPI_ISL_685030
EPI_ISL_1629472
EPI_ISL_1118081
EPI_ISL_1401108
EPI_ISL_2960338
EPI_ISL_2455507
EPI_ISL_513105
EPI_ISL_479903
EPI_ISL_2455556
EPI_ISL_1013280
EPI_ISL_941060
EPI_ISL_1381386
EPI_ISL_872007
EPI_ISL_8311709
EPI_ISL_5918363
EPI_ISL_699796
EPI_ISL_862076
EPI_ISL_2156367
EPI_ISL_837681
EPI_ISL_692633
EPI_ISL_779713
EPI_ISL_1360326
EPI_ISL_458083
EPI_ISL_1040836
EPI_ISL_700066
EPI_ISL_2321230
EPI_ISL_11356137
EPI_ISL_1544148
EPI_ISL_687259
EPI_ISL_660263
EPI_ISL_794787
EPI_ISL_684688
EPI_ISL_2894766
EPI_ISL_686370
EPI_ISL_735270
EPI_ISL_686494
EPI_ISL_2312914
EPI_ISL_965272
EPI_ISL_1168504
EPI_ISL_6194215
EPI_ISL_447750
EPI_ISL_451645
EPI_ISL_574611
EPI_ISL_685450
EPI_ISL_5687720
EPI_ISL_1171632
EPI_ISL_686169
EPI_ISL_3067034
EPI_ISL_1138597
EPI_ISL_437442
EPI_ISL_872312
EPI_ISL_1036210
EPI_ISL_1288380
EPI_ISL_7709372
EPI_ISL_602793
EPI_ISL_690435
EPI_ISL_539520
EPI_ISL_688329
EPI_ISL_943550
EPI_ISL_690162
EPI_ISL_2877464
EPI_ISL_3024033
EPI_ISL_686274
EPI_ISL_515792
EPI_ISL_479790
EPI_ISL_648804
EPI_ISL_802732
EPI_ISL_3410539
EPI_ISL_539511
EPI_ISL_955146
EPI_ISL_671455
EPI_ISL_825050
EPI_ISL_1117852
EPI_ISL_660657
EPI_ISL_684227
EPI_ISL_687792
EPI_ISL_1069215
EPI_ISL_2081962
EPI_ISL_5142849
EPI_ISL_2312758
EPI_ISL_542155
EPI_ISL_2105410
EPI_ISL_685589
EPI_ISL_2877375
EPI_ISL_688421
EPI_ISL_1060412
EPI_ISL_1117519
EPI_ISL_691603
EPI_ISL_11018468
EPI_ISL_1190916
EPI_ISL_688337
EPI_ISL_436725
EPI_ISL_2779426
EPI_ISL_1231672
EPI_ISL_962557
EPI_ISL_1109644
EPI_ISL_2894771
EPI_ISL_469018
EPI_ISL_685601
EPI_ISL_1111420
EPI_ISL_437450
EPI_ISL_1111311
EPI_ISL_1972105
EPI_ISL_2645663
EPI_ISL_688081
EPI_ISL_2958726
EPI_ISL_685886
EPI_ISL_648793
EPI_ISL_883407
EPI_ISL_5441662
EPI_ISL_690455
EPI_ISL_2779489
EPI_ISL_437754
EPI_ISL_700131
EPI_ISL_5598468
EPI_ISL_2231364
EPI_ISL_900727
EPI_ISL_479924
EPI_ISL_653923
EPI_ISL_525658
EPI_ISL_2713185
EPI_ISL_513560
EPI_ISL_542287
EPI_ISL_1301629
EPI_ISL_1035917
EPI_ISL_495429
EPI_ISL_684392
EPI_ISL_1416165
EPI_ISL_788970
EPI_ISL_2422853
EPI_ISL_685622
EPI_ISL_684316
EPI_ISL_1233529
EPI_ISL_5053983
EPI_ISL_1500951
EPI_ISL_539560
EPI_ISL_496559
EPI_ISL_1501218
EPI_ISL_1302120
EPI_ISL_689915
EPI_ISL_2100827
EPI_ISL_687723
EPI_ISL_1168617
EPI_ISL_2790884
EPI_ISL_516805
EPI_ISL_824575
EPI_ISL_833195
EPI_ISL_1502968
EPI_ISL_1335893
EPI_ISL_1113034
EPI_ISL_689380
EPI_ISL_6582822
EPI_ISL_2835365
EPI_ISL_626608
EPI_ISL_794788
EPI_ISL_689091
EPI_ISL_525646
EPI_ISL_513562
EPI_ISL_693247
EPI_ISL_1060348
EPI_ISL_2779412
EPI_ISL_1013353
EPI_ISL_688724
EPI_ISL_685018
EPI_ISL_962575
EPI_ISL_5590012
EPI_ISL_1701311
EPI_ISL_691410
EPI_ISL_3023881
EPI_ISL_4712289
EPI_ISL_434383
EPI_ISL_1447336
EPI_ISL_3023873
EPI_ISL_5199365
EPI_ISL_2960330
EPI_ISL_1111164
EPI_ISL_2968045
EPI_ISL_690085
EPI_ISL_862878
EPI_ISL_459892
EPI_ISL_515871
EPI_ISL_2791003
EPI_ISL_1288493
EPI_ISL_469019
EPI_ISL_5199380
EPI_ISL_2105405
EPI_ISL_469043
EPI_ISL_1035961
EPI_ISL_568694
EPI_ISL_491093
EPI_ISL_760042
EPI_ISL_690355
EPI_ISL_824721
EPI_ISL_811169
EPI_ISL_2156201
EPI_ISL_3410574
EPI_ISL_686703
EPI_ISL_691075
EPI_ISL_4496569
EPI_ISL_1166955
EPI_ISL_872265
EPI_ISL_1503019
EPI_ISL_692685
EPI_ISL_1111186
EPI_ISL_690104
EPI_ISL_3266920
EPI_ISL_614283
EPI_ISL_3758034
EPI_ISL_2779402
EPI_ISL_2312749
EPI_ISL_3410426
EPI_ISL_542196
EPI_ISL_688516
EPI_ISL_1113013
EPI_ISL_2231227
EPI_ISL_811181
EPI_ISL_1018199
EPI_ISL_447554
EPI_ISL_5142589
EPI_ISL_2100886
EPI_ISL_7957894
EPI_ISL_1112973
EPI_ISL_2422645
EPI_ISL_5917731
EPI_ISL_452509
EPI_ISL_1111181
EPI_ISL_685108
EPI_ISL_455712
EPI_ISL_1191143
EPI_ISL_1180727
EPI_ISL_454497
EPI_ISL_900707
EPI_ISL_690428
EPI_ISL_792021
EPI_ISL_455333
EPI_ISL_1180861
EPI_ISL_2105411
EPI_ISL_690277
EPI_ISL_688301
EPI_ISL_685677
EPI_ISL_689581
EPI_ISL_686415
EPI_ISL_1469116
EPI_ISL_1018188
EPI_ISL_824647
EPI_ISL_535473
EPI_ISL_935552
EPI_ISL_692428
EPI_ISL_684133
EPI_ISL_5589955
EPI_ISL_691930
EPI_ISL_1257843
EPI_ISL_707938
EPI_ISL_1533076
EPI_ISL_525631
EPI_ISL_525641
EPI_ISL_2422937
EPI_ISL_941145
EPI_ISL_1502122
EPI_ISL_3369438
EPI_ISL_435282
EPI_ISL_685856
EPI_ISL_528929
EPI_ISL_634996
EPI_ISL_1112972
EPI_ISL_871872
EPI_ISL_11229869
EPI_ISL_692036
EPI_ISL_687902
EPI_ISL_6661895
EPI_ISL_804052
EPI_ISL_955236
EPI_ISL_954109
EPI_ISL_688326
EPI_ISL_687051
EPI_ISL_788944
EPI_ISL_7957919
EPI_ISL_794654
EPI_ISL_1805744
EPI_ISL_687335
EPI_ISL_2958704
EPI_ISL_5598647
EPI_ISL_2284873
EPI_ISL_593923
EPI_ISL_2835512
EPI_ISL_535544
EPI_ISL_8311726
EPI_ISL_955240
EPI_ISL_687690
EPI_ISL_1508861
EPI_ISL_689344
EPI_ISL_1086043
EPI_ISL_1363111
EPI_ISL_1096325
EPI_ISL_437703
EPI_ISL_586564
EPI_ISL_837737
EPI_ISL_5589898
EPI_ISL_529770
EPI_ISL_1209253
EPI_ISL_876783
EPI_ISL_1013116
EPI_ISL_1013216
EPI_ISL_1233447
EPI_ISL_684681
EPI_ISL_2501357
EPI_ISL_691697
EPI_ISL_437733
EPI_ISL_792684
EPI_ISL_965271
EPI_ISL_5944538
EPI_ISL_660152
EPI_ISL_699987
EPI_ISL_469023
EPI_ISL_482673
EPI_ISL_1018146
EPI_ISL_1288486
EPI_ISL_525492
EPI_ISL_468859
EPI_ISL_1910404
EPI_ISL_691340
EPI_ISL_2156552
EPI_ISL_687200
EPI_ISL_1018190
EPI_ISL_677699
EPI_ISL_2422682
EPI_ISL_498124
EPI_ISL_560633
EPI_ISL_1501043
EPI_ISL_691144
EPI_ISL_1517428
EPI_ISL_2835528
EPI_ISL_941103
EPI_ISL_732674
EPI_ISL_1288372
EPI_ISL_692703
EPI_ISL_689905
EPI_ISL_2156372
EPI_ISL_985125
EPI_ISL_909687
EPI_ISL_2710815
EPI_ISL_686534
EPI_ISL_837786
EPI_ISL_1302121
EPI_ISL_2101041
EPI_ISL_1287762
EPI_ISL_961755
EPI_ISL_689046
EPI_ISL_688655
EPI_ISL_689145
EPI_ISL_5441599
EPI_ISL_512975
EPI_ISL_602685
EPI_ISL_408669
EPI_ISL_412980
EPI_ISL_1036412
EPI_ISL_1752505
EPI_ISL_686817
EPI_ISL_5143221
EPI_ISL_965924
EPI_ISL_5143040
EPI_ISL_610229
EPI_ISL_2364492
EPI_ISL_653756
EPI_ISL_447767
EPI_ISL_430074
EPI_ISL_688883
EPI_ISL_687036
EPI_ISL_1081835
EPI_ISL_2690159
EPI_ISL_688666
EPI_ISL_11229928
EPI_ISL_480166
EPI_ISL_4442630
EPI_ISL_941096
EPI_ISL_7710036
EPI_ISL_660203
EPI_ISL_688776
EPI_ISL_1180857
EPI_ISL_648742
EPI_ISL_512944
EPI_ISL_5598515
EPI_ISL_688209
EPI_ISL_2105418
EPI_ISL_918373
EPI_ISL_690341
EPI_ISL_685014
EPI_ISL_660139
EPI_ISL_954094
EPI_ISL_3803737
EPI_ISL_435305
EPI_ISL_2284874
EPI_ISL_860901
EPI_ISL_872301
EPI_ISL_692581
EPI_ISL_2690141
EPI_ISL_5142537
EPI_ISL_6196204
EPI_ISL_687384
EPI_ISL_692108
EPI_ISL_1005696
EPI_ISL_690916
EPI_ISL_636485
EPI_ISL_501199
EPI_ISL_6196124
EPI_ISL_1167151
EPI_ISL_685274
EPI_ISL_688543
EPI_ISL_718154
EPI_ISL_3410601
EPI_ISL_688095
EPI_ISL_535534
EPI_ISL_450509
EPI_ISL_1013221
EPI_ISL_5143096
EPI_ISL_658870
EPI_ISL_1117849
EPI_ISL_8311769
EPI_ISL_1288306
EPI_ISL_912555
EPI_ISL_686294
EPI_ISL_1231740
EPI_ISL_2364597
EPI_ISL_1117870
EPI_ISL_3800654
EPI_ISL_6436526
EPI_ISL_2156728
EPI_ISL_1491664
EPI_ISL_689283
EPI_ISL_912863
EPI_ISL_476880
EPI_ISL_685592
EPI_ISL_687802
EPI_ISL_2231423
EPI_ISL_5441601
EPI_ISL_1111246
EPI_ISL_648820
EPI_ISL_1468461
EPI_ISL_953975
EPI_ISL_831913
EPI_ISL_699709
EPI_ISL_498065
EPI_ISL_961066
EPI_ISL_690538
EPI_ISL_692088
EPI_ISL_686076
EPI_ISL_837660
EPI_ISL_751442
EPI_ISL_6195673
EPI_ISL_956309
EPI_ISL_1118165
EPI_ISL_685240
EPI_ISL_1821232
EPI_ISL_1001306
EPI_ISL_11190242
EPI_ISL_1159388
EPI_ISL_542297
EPI_ISL_1018178
EPI_ISL_5687857
EPI_ISL_480162
EPI_ISL_476148
EPI_ISL_3980631
EPI_ISL_745258
EPI_ISL_2231550
EPI_ISL_1288265
EPI_ISL_794792
EPI_ISL_684201
EPI_ISL_542336
EPI_ISL_913053
EPI_ISL_754845
EPI_ISL_9159950
EPI_ISL_5917679
EPI_ISL_1019795
EPI_ISL_909697
EPI_ISL_1288200
EPI_ISL_2710865
EPI_ISL_685722
EPI_ISL_1231715
EPI_ISL_1168552
EPI_ISL_1166960
EPI_ISL_2835496
EPI_ISL_509253
EPI_ISL_1081174
EPI_ISL_5589647
EPI_ISL_956394
EPI_ISL_479831
EPI_ISL_684175
EPI_ISL_5143242
EPI_ISL_849644
EPI_ISL_6000382
EPI_ISL_690244
EPI_ISL_11229602
EPI_ISL_955188
EPI_ISL_8311763
EPI_ISL_2154547
EPI_ISL_1118082
EPI_ISL_1111103
EPI_ISL_1273443
EPI_ISL_954794
EPI_ISL_685875
EPI_ISL_626570
EPI_ISL_482674
EPI_ISL_691361
EPI_ISL_5143128
EPI_ISL_3266918
EPI_ISL_691452
EPI_ISL_1289444
EPI_ISL_690258
EPI_ISL_1039693
EPI_ISL_5142845
EPI_ISL_2155422
EPI_ISL_862588
EPI_ISL_677733
EPI_ISL_2484209
EPI_ISL_688988
EPI_ISL_1013152
EPI_ISL_1503088
EPI_ISL_2283788
EPI_ISL_1254651
EPI_ISL_913009
EPI_ISL_2502636
EPI_ISL_523974
EPI_ISL_690268
EPI_ISL_918376
EPI_ISL_560629
EPI_ISL_2100721
EPI_ISL_2422676
EPI_ISL_965028
EPI_ISL_687151
EPI_ISL_1219133
EPI_ISL_1082292
EPI_ISL_833049
EPI_ISL_851050
EPI_ISL_2100819
EPI_ISL_6194239
EPI_ISL_960404
EPI_ISL_3138660
EPI_ISL_648073
EPI_ISL_512075
EPI_ISL_1283979
EPI_ISL_1020231
EPI_ISL_1110411
EPI_ISL_671495
EPI_ISL_515523
EPI_ISL_686321
EPI_ISL_1035919
EPI_ISL_515807
EPI_ISL_9159865
EPI_ISL_436958
EPI_ISL_2156501
EPI_ISL_941090
EPI_ISL_2713159
EPI_ISL_1200610
EPI_ISL_687961
EPI_ISL_6840960
EPI_ISL_2791025
EPI_ISL_512876
EPI_ISL_1502833
EPI_ISL_1404140
EPI_ISL_1301706
EPI_ISL_1360324
EPI_ISL_699983
EPI_ISL_2467875
EPI_ISL_745254
EPI_ISL_1401287
EPI_ISL_6316034
EPI_ISL_2155452
EPI_ISL_482759
EPI_ISL_1381044
EPI_ISL_475630
EPI_ISL_1118185
EPI_ISL_688805
EPI_ISL_804041
EPI_ISL_689409
EPI_ISL_602721
EPI_ISL_1055754
EPI_ISL_685512
EPI_ISL_487337
EPI_ISL_6582799
EPI_ISL_691973
EPI_ISL_2231223
EPI_ISL_535443
EPI_ISL_2422644
EPI_ISL_590696
EPI_ISL_5441543
EPI_ISL_2100754
EPI_ISL_1233598
EPI_ISL_1060557
EPI_ISL_9159926
EPI_ISL_1859513
EPI_ISL_602912
EPI_ISL_1284178
EPI_ISL_509380
EPI_ISL_1288441
EPI_ISL_2156606
EPI_ISL_5142803
EPI_ISL_686636
EPI_ISL_690709
EPI_ISL_860849
EPI_ISL_613439
EPI_ISL_687770
EPI_ISL_1936304
EPI_ISL_940988
EPI_ISL_3758010
EPI_ISL_956396
EPI_ISL_480093
EPI_ISL_5598449
EPI_ISL_1081184
EPI_ISL_688922
EPI_ISL_965918
EPI_ISL_962531
EPI_ISL_691698
EPI_ISL_11230479
EPI_ISL_512890
EPI_ISL_605814
EPI_ISL_435154
EPI_ISL_1582589
EPI_ISL_455701
EPI_ISL_539494
EPI_ISL_1060459
EPI_ISL_509322
EPI_ISL_1111024
EPI_ISL_1138527
EPI_ISL_5598612
EPI_ISL_745246
EPI_ISL_5142872
EPI_ISL_512924
EPI_ISL_824729
EPI_ISL_687943
EPI_ISL_1752475
EPI_ISL_965934
EPI_ISL_2710026
EPI_ISL_846648
EPI_ISL_2322461
EPI_ISL_3153545
EPI_ISL_1060339
EPI_ISL_692166
EPI_ISL_525627
EPI_ISL_513513
EPI_ISL_2155447
EPI_ISL_468841
EPI_ISL_883298
EPI_ISL_686133
EPI_ISL_832155
EPI_ISL_5589652
EPI_ISL_1491646
EPI_ISL_2661784
EPI_ISL_944100
EPI_ISL_1288527
EPI_ISL_690844
EPI_ISL_794760
EPI_ISL_491449
EPI_ISL_481240
EPI_ISL_689397
EPI_ISL_11229874
EPI_ISL_686005
EPI_ISL_5589877
EPI_ISL_806734
EPI_ISL_690903
EPI_ISL_1166951
EPI_ISL_11229227
EPI_ISL_416486
EPI_ISL_1279352
EPI_ISL_2154040
EPI_ISL_692476
EPI_ISL_855374
EPI_ISL_6194831
EPI_ISL_6777155
EPI_ISL_964949
EPI_ISL_1502823
EPI_ISL_2691023
EPI_ISL_684743
EPI_ISL_692280
EPI_ISL_3980780
EPI_ISL_2422671
EPI_ISL_1020037
EPI_ISL_1381205
EPI_ISL_5107662
EPI_ISL_735432
EPI_ISL_2690139
EPI_ISL_9160084
EPI_ISL_954784
EPI_ISL_1358294
EPI_ISL_1138570
EPI_ISL_6316042
EPI_ISL_684396
EPI_ISL_692316
EPI_ISL_690723
EPI_ISL_738147
EPI_ISL_1111159
EPI_ISL_6195101
EPI_ISL_1493591
EPI_ISL_692004
EPI_ISL_648640
EPI_ISL_906053
EPI_ISL_876806
EPI_ISL_685584
EPI_ISL_687352
EPI_ISL_526224
EPI_ISL_445082
EPI_ISL_671471
EPI_ISL_685440
EPI_ISL_690011
EPI_ISL_11229179
EPI_ISL_1109637
EPI_ISL_3088369
EPI_ISL_685072
EPI_ISL_690108
EPI_ISL_684139
EPI_ISL_685643
EPI_ISL_692373
EPI_ISL_685322
EPI_ISL_443289
EPI_ISL_2100828
EPI_ISL_1060480
EPI_ISL_542118
EPI_ISL_451321
EPI_ISL_523983
EPI_ISL_560601
EPI_ISL_5918308
EPI_ISL_5934921
EPI_ISL_1118066
EPI_ISL_872599
EPI_ISL_648685
EPI_ISL_824684
EPI_ISL_685203
EPI_ISL_689447
EPI_ISL_623096
EPI_ISL_1060338
EPI_ISL_560638
EPI_ISL_677768
EPI_ISL_626621
EPI_ISL_1013261
EPI_ISL_3799802
EPI_ISL_5589654
EPI_ISL_486853
EPI_ISL_1013409
EPI_ISL_912577
EPI_ISL_718214
EPI_ISL_686681
EPI_ISL_684507
EPI_ISL_806737
EPI_ISL_648794
EPI_ISL_693762
EPI_ISL_5918321
EPI_ISL_692407
EPI_ISL_754844
EPI_ISL_995404
EPI_ISL_500544
EPI_ISL_1166924
EPI_ISL_689766
EPI_ISL_1020225
EPI_ISL_1550388
EPI_ISL_1209332
EPI_ISL_2231532
EPI_ISL_689081
EPI_ISL_451152
EPI_ISL_5590215
EPI_ISL_6436634
EPI_ISL_430068
EPI_ISL_2835530
EPI_ISL_6000368
EPI_ISL_1196285
EPI_ISL_911527
EPI_ISL_692444
EPI_ISL_418234
EPI_ISL_5441354
EPI_ISL_11403614
EPI_ISL_687281
EPI_ISL_1302122
EPI_ISL_692100
EPI_ISL_1381335
EPI_ISL_5918283
EPI_ISL_1191092
EPI_ISL_515966
EPI_ISL_913603
EPI_ISL_602786
EPI_ISL_686404
EPI_ISL_495416
EPI_ISL_476877
EPI_ISL_824637
EPI_ISL_509308
EPI_ISL_700073
EPI_ISL_943988
EPI_ISL_751407
EPI_ISL_1916281
EPI_ISL_690479
EPI_ISL_660622
EPI_ISL_477016
EPI_ISL_687914
EPI_ISL_1159086
EPI_ISL_912579
EPI_ISL_524448
EPI_ISL_1491641
EPI_ISL_686284
EPI_ISL_602742
EPI_ISL_1180836
EPI_ISL_1001336
EPI_ISL_5441656
EPI_ISL_684980
EPI_ISL_684203
EPI_ISL_452221
EPI_ISL_2958652
EPI_ISL_1018217
EPI_ISL_689771
EPI_ISL_913003
EPI_ISL_5199412
EPI_ISL_2105377
EPI_ISL_8725399
EPI_ISL_687742
EPI_ISL_687246
EPI_ISL_734168
EPI_ISL_687306
EPI_ISL_2839352
EPI_ISL_1055819
EPI_ISL_685321
EPI_ISL_1191085
EPI_ISL_1001459
EPI_ISL_692115
EPI_ISL_5441542
EPI_ISL_940157
EPI_ISL_7957899
EPI_ISL_2156598
EPI_ISL_2894832
EPI_ISL_1819077
EPI_ISL_949248
EPI_ISL_1209310
EPI_ISL_692425
EPI_ISL_605800
EPI_ISL_2231541
EPI_ISL_4260398
EPI_ISL_735285
EPI_ISL_513160
EPI_ISL_690688
EPI_ISL_4549044
EPI_ISL_876741
EPI_ISL_434543
EPI_ISL_454561
EPI_ISL_2835339
EPI_ISL_3031296
EPI_ISL_5142709
EPI_ISL_691812
EPI_ISL_689319
EPI_ISL_522981
EPI_ISL_688771
EPI_ISL_1085735
EPI_ISL_837709
EPI_ISL_496541
EPI_ISL_689524
EPI_ISL_961070
EPI_ISL_690385
EPI_ISL_689830
EPI_ISL_414015
EPI_ISL_732670
EPI_ISL_689198
EPI_ISL_1233494
EPI_ISL_529005
EPI_ISL_686154
EPI_ISL_1118033
EPI_ISL_1372310
EPI_ISL_1288273
EPI_ISL_794815
EPI_ISL_523991
EPI_ISL_688713
EPI_ISL_832013
EPI_ISL_2894862
EPI_ISL_8311679
EPI_ISL_690178
EPI_ISL_6436487
EPI_ISL_2501082
EPI_ISL_688561
EPI_ISL_671436
EPI_ISL_685015
EPI_ISL_482577
EPI_ISL_1111417
EPI_ISL_686839
EPI_ISL_421193
EPI_ISL_2312784
EPI_ISL_1508896
EPI_ISL_690661
EPI_ISL_660171
EPI_ISL_2835401
EPI_ISL_2835467
EPI_ISL_689296
EPI_ISL_1622363
EPI_ISL_686349
EPI_ISL_4442725
EPI_ISL_512942
EPI_ISL_4549040
EPI_ISL_2663187
EPI_ISL_686083
EPI_ISL_842652
EPI_ISL_6316842
EPI_ISL_6316029
EPI_ISL_690112
EPI_ISL_689718
EPI_ISL_483038
EPI_ISL_1626505
EPI_ISL_1180729
EPI_ISL_1910421
EPI_ISL_415155
EPI_ISL_954127
EPI_ISL_1233540
EPI_ISL_900699
EPI_ISL_684758
EPI_ISL_995397
EPI_ISL_3067010
EPI_ISL_542292
EPI_ISL_2779471
EPI_ISL_2140868
EPI_ISL_1622368
EPI_ISL_6761027
EPI_ISL_688229
EPI_ISL_1121318
EPI_ISL_977627
EPI_ISL_862834
EPI_ISL_1288391
EPI_ISL_692632
EPI_ISL_912867
EPI_ISL_689838
EPI_ISL_513042
EPI_ISL_700115
EPI_ISL_6490477
EPI_ISL_418649
EPI_ISL_3980771
EPI_ISL_1468418
EPI_ISL_718158
EPI_ISL_1233603
EPI_ISL_700086
EPI_ISL_1020071
EPI_ISL_686110
EPI_ISL_691811
EPI_ISL_468798
EPI_ISL_1164927
EPI_ISL_954758
EPI_ISL_1111073
EPI_ISL_690043
EPI_ISL_1288447
EPI_ISL_542130
EPI_ISL_463296
EPI_ISL_547578
EPI_ISL_688459
EPI_ISL_833321
EPI_ISL_686135
EPI_ISL_912747
EPI_ISL_689315
EPI_ISL_483877
EPI_ISL_2779547
EPI_ISL_513251
EPI_ISL_684406
EPI_ISL_475706
EPI_ISL_699696
EPI_ISL_940968
EPI_ISL_5194961
EPI_ISL_471422
EPI_ISL_1910450
EPI_ISL_1288431
EPI_ISL_688665
EPI_ISL_419214
EPI_ISL_690400
EPI_ISL_2877496
EPI_ISL_691283
EPI_ISL_690007
EPI_ISL_687042
EPI_ISL_802742
EPI_ISL_515753
EPI_ISL_1159095
EPI_ISL_2968036
EPI_ISL_690187
EPI_ISL_5703336
EPI_ISL_689585
EPI_ISL_685670
EPI_ISL_603161
EPI_ISL_491981
EPI_ISL_7505528
EPI_ISL_2790999
EPI_ISL_5589844
EPI_ISL_1013416
EPI_ISL_495022
EPI_ISL_1797588
EPI_ISL_1205260
EPI_ISL_824700
EPI_ISL_1159387
EPI_ISL_1020280
EPI_ISL_507213
EPI_ISL_684935
EPI_ISL_582651
EPI_ISL_692002
EPI_ISL_884005
EPI_ISL_1288388
EPI_ISL_9159907
EPI_ISL_2140843
EPI_ISL_1652058
EPI_ISL_1111447
EPI_ISL_660207
EPI_ISL_688820
EPI_ISL_1468470
EPI_ISL_862883
EPI_ISL_2155238
EPI_ISL_684829
EPI_ISL_2105446
EPI_ISL_1302117
EPI_ISL_1401103
EPI_ISL_690074
EPI_ISL_685739
EPI_ISL_3386127
EPI_ISL_940961
EPI_ISL_2614353
EPI_ISL_654867
EPI_ISL_812743
EPI_ISL_1502891
EPI_ISL_542432
EPI_ISL_691197
EPI_ISL_2364656
EPI_ISL_685268
EPI_ISL_913033
EPI_ISL_685541
EPI_ISL_495076
EPI_ISL_995464
EPI_ISL_1020214
EPI_ISL_452364
EPI_ISL_1086051
EPI_ISL_495031
EPI_ISL_1035911
EPI_ISL_6261875
EPI_ISL_1255267
EPI_ISL_542254
EPI_ISL_479501
EPI_ISL_2894824
EPI_ISL_492044
EPI_ISL_806736
EPI_ISL_1040840
EPI_ISL_1288373
EPI_ISL_7711625
EPI_ISL_1360354
EPI_ISL_688784
EPI_ISL_1194712
EPI_ISL_486881
EPI_ISL_1020107
EPI_ISL_3118364
EPI_ISL_4549031
EPI_ISL_480214
EPI_ISL_689775
EPI_ISL_452208
EPI_ISL_692698
EPI_ISL_5142527
EPI_ISL_832195
EPI_ISL_6195136
EPI_ISL_953976
EPI_ISL_538489
EPI_ISL_687543
EPI_ISL_689972
EPI_ISL_2101200
EPI_ISL_1020122
EPI_ISL_692125
EPI_ISL_935167
EPI_ISL_7780460
EPI_ISL_936496
EPI_ISL_690717
EPI_ISL_3980570
EPI_ISL_685070
EPI_ISL_436104
EPI_ISL_1279492
EPI_ISL_876800
EPI_ISL_690331
EPI_ISL_5918318
EPI_ISL_685395
EPI_ISL_5143226
EPI_ISL_1060453
EPI_ISL_1910447
EPI_ISL_1502887
EPI_ISL_1279329
EPI_ISL_912970
EPI_ISL_1360308
EPI_ISL_451329
EPI_ISL_542306
EPI_ISL_1181446
EPI_ISL_691900
EPI_ISL_961750
EPI_ISL_1111504
EPI_ISL_2156120
EPI_ISL_480032
EPI_ISL_687136
EPI_ISL_2312876
EPI_ISL_444456
EPI_ISL_792004
EPI_ISL_837733
EPI_ISL_693675
EPI_ISL_1018292
EPI_ISL_2835315
EPI_ISL_689580
EPI_ISL_515606
EPI_ISL_9159934
EPI_ISL_2140830
EPI_ISL_2535803
EPI_ISL_1118017
EPI_ISL_602837
EPI_ISL_451318
EPI_ISL_2153780
EPI_ISL_1301567
EPI_ISL_5441556
EPI_ISL_6316040
EPI_ISL_509245
EPI_ISL_693227
EPI_ISL_692661
EPI_ISL_1078983
EPI_ISL_1301599
EPI_ISL_848199
EPI_ISL_689976
EPI_ISL_5687742
EPI_ISL_529772
EPI_ISL_498177
EPI_ISL_2485210
EPI_ISL_6195423
EPI_ISL_2231299
EPI_ISL_2231152
EPI_ISL_977631
EPI_ISL_1391324
EPI_ISL_2894744
EPI_ISL_985025
EPI_ISL_1859356
EPI_ISL_687722
EPI_ISL_690267
EPI_ISL_7174106
EPI_ISL_965955
EPI_ISL_1391355
EPI_ISL_1001357
EPI_ISL_3330333
EPI_ISL_495436
EPI_ISL_1936340
EPI_ISL_1029960
EPI_ISL_1019890
EPI_ISL_690180
EPI_ISL_515756
EPI_ISL_468137
EPI_ISL_962583
EPI_ISL_11229182
EPI_ISL_837768
EPI_ISL_413522
EPI_ISL_1159085
EPI_ISL_688969
EPI_ISL_437706
EPI_ISL_910013
EPI_ISL_660162
EPI_ISL_1447358
EPI_ISL_689696
EPI_ISL_1201517
EPI_ISL_861665
EPI_ISL_2713099
EPI_ISL_1035924
EPI_ISL_833059
EPI_ISL_877128
EPI_ISL_1001399
EPI_ISL_684831
EPI_ISL_542206
EPI_ISL_688698
EPI_ISL_5441464
EPI_ISL_692288
EPI_ISL_447741
EPI_ISL_687620
EPI_ISL_1180799
EPI_ISL_940766
EPI_ISL_688661
EPI_ISL_1117988
EPI_ISL_691191
EPI_ISL_2081952
EPI_ISL_1166989
EPI_ISL_691178
EPI_ISL_513205
EPI_ISL_686070
EPI_ISL_583446
EPI_ISL_941998
EPI_ISL_2154896
EPI_ISL_5107667
EPI_ISL_776753
EPI_ISL_913059
EPI_ISL_468800
EPI_ISL_690959
EPI_ISL_4442797
EPI_ISL_687438
EPI_ISL_542345
EPI_ISL_5687746
EPI_ISL_5441402
EPI_ISL_1366743
EPI_ISL_498070
EPI_ISL_476878
EPI_ISL_631568
EPI_ISL_1168219
EPI_ISL_1544183
EPI_ISL_1166988
EPI_ISL_687448
EPI_ISL_862860
EPI_ISL_480246
EPI_ISL_1591101
EPI_ISL_5441379
EPI_ISL_1166994
EPI_ISL_2894734
EPI_ISL_955255
EPI_ISL_824654
EPI_ISL_837687
EPI_ISL_689127
EPI_ISL_984996
EPI_ISL_1008703
EPI_ISL_542392
EPI_ISL_2544848
EPI_ISL_690113
EPI_ISL_524740
EPI_ISL_2100786
EPI_ISL_3023904
EPI_ISL_1168582
EPI_ISL_515778
EPI_ISL_1084642
EPI_ISL_1791579
EPI_ISL_687743
EPI_ISL_824650
EPI_ISL_807153
EPI_ISL_1013394
EPI_ISL_513557
EPI_ISL_419301
EPI_ISL_512879
EPI_ISL_684382
EPI_ISL_691004
EPI_ISL_691286
EPI_ISL_688744
EPI_ISL_1622371
EPI_ISL_515851
EPI_ISL_689878
EPI_ISL_451360
EPI_ISL_690404
EPI_ISL_1284064
EPI_ISL_861679
EPI_ISL_437720
EPI_ISL_5990141
EPI_ISL_2231451
EPI_ISL_872259
EPI_ISL_2140801
EPI_ISL_718190
EPI_ISL_4496664
EPI_ISL_509362
EPI_ISL_687642
EPI_ISL_524719
EPI_ISL_684823
EPI_ISL_995348
EPI_ISL_2779500
EPI_ISL_738045
EPI_ISL_1171685
EPI_ISL_1018139
EPI_ISL_2015103
EPI_ISL_685998
EPI_ISL_6194086
EPI_ISL_515665
EPI_ISL_985065
EPI_ISL_671477
EPI_ISL_7613705
EPI_ISL_684268
EPI_ISL_1231604
EPI_ISL_1284118
EPI_ISL_2155446
EPI_ISL_2015142
EPI_ISL_686132
EPI_ISL_954780
EPI_ISL_512896
EPI_ISL_1180216
EPI_ISL_689547
EPI_ISL_5589650
EPI_ISL_1036417
EPI_ISL_648689
EPI_ISL_435150
EPI_ISL_688019
EPI_ISL_653818
EPI_ISL_691332
EPI_ISL_684262
EPI_ISL_2082020
EPI_ISL_686102
EPI_ISL_4880377
EPI_ISL_2835308
EPI_ISL_688353
EPI_ISL_468849
EPI_ISL_1159100
EPI_ISL_687526
EPI_ISL_687063
EPI_ISL_685498
EPI_ISL_3716552
EPI_ISL_582127
EPI_ISL_11229591
EPI_ISL_8311767
EPI_ISL_1231636
EPI_ISL_2894816
EPI_ISL_995395
EPI_ISL_1013276
EPI_ISL_2789857
EPI_ISL_583454
EPI_ISL_11172655
EPI_ISL_4888505
EPI_ISL_602723
EPI_ISL_690456
EPI_ISL_876754
EPI_ISL_687627
EPI_ISL_5143115
EPI_ISL_955257
EPI_ISL_5589885
EPI_ISL_687894
EPI_ISL_6195106
EPI_ISL_5199393
EPI_ISL_1167133
EPI_ISL_1212643
EPI_ISL_1629759
EPI_ISL_463292
EPI_ISL_660237
EPI_ISL_1117855
EPI_ISL_692547
EPI_ISL_890891
EPI_ISL_1491628
EPI_ISL_5142886
EPI_ISL_1301639
EPI_ISL_5918385
EPI_ISL_684459
EPI_ISL_648097
EPI_ISL_1085013
EPI_ISL_1096295
EPI_ISL_1111025
EPI_ISL_2101206
EPI_ISL_1293068
EPI_ISL_1279604
EPI_ISL_686739
EPI_ISL_872930
EPI_ISL_2789829
EPI_ISL_684991
EPI_ISL_5589832
EPI_ISL_417336
EPI_ISL_699698
EPI_ISL_6000367
EPI_ISL_11229862
EPI_ISL_5598640
EPI_ISL_576270
EPI_ISL_5143046
EPI_ISL_1911048
EPI_ISL_476869
EPI_ISL_459874
EPI_ISL_501222
EPI_ISL_1222721
EPI_ISL_684998
EPI_ISL_794808
EPI_ISL_691889
EPI_ISL_2544847
EPI_ISL_1255123
EPI_ISL_1060341
EPI_ISL_912843
EPI_ISL_5196755
EPI_ISL_417018
EPI_ISL_10657525
EPI_ISL_459964
EPI_ISL_876776
EPI_ISL_1196282
EPI_ISL_690318
EPI_ISL_1337395
EPI_ISL_2101298
EPI_ISL_689850
EPI_ISL_6633655
EPI_ISL_8311732
EPI_ISL_2455557
EPI_ISL_574592
EPI_ISL_1501001
EPI_ISL_689736
EPI_ISL_568692
EPI_ISL_1112947
EPI_ISL_794812
EPI_ISL_1859675
EPI_ISL_450781
EPI_ISL_648765
EPI_ISL_737012
EPI_ISL_3758044
EPI_ISL_2779517
EPI_ISL_1302813
EPI_ISL_1284040
EPI_ISL_935604
EPI_ISL_535475
EPI_ISL_888994
EPI_ISL_861683
EPI_ISL_700132
EPI_ISL_447621
EPI_ISL_691869
EPI_ISL_912944
EPI_ISL_2081927
EPI_ISL_687666
EPI_ISL_1302401
EPI_ISL_5142575
EPI_ISL_5142642
EPI_ISL_5918331
EPI_ISL_686126
EPI_ISL_691341
EPI_ISL_3023866
EPI_ISL_804963
EPI_ISL_1111388
EPI_ISL_5687848
EPI_ISL_475612
EPI_ISL_685345
EPI_ISL_5589963
EPI_ISL_872228
EPI_ISL_3799840
EPI_ISL_977357
EPI_ISL_454507
EPI_ISL_455338
EPI_ISL_10950509
EPI_ISL_689607
EPI_ISL_722864
EPI_ISL_912599
EPI_ISL_2713179
EPI_ISL_689162
EPI_ISL_686809
EPI_ISL_2690130
EPI_ISL_3716505
EPI_ISL_912960
EPI_ISL_2105266
EPI_ISL_688819
EPI_ISL_2081953
EPI_ISL_6316675
EPI_ISL_1096248
EPI_ISL_515751
EPI_ISL_1167018
EPI_ISL_1111104
EPI_ISL_7710048
EPI_ISL_1112996
EPI_ISL_631803
EPI_ISL_469021
EPI_ISL_1084648
EPI_ISL_455354
EPI_ISL_691092
EPI_ISL_692596
EPI_ISL_5917714
EPI_ISL_1054964
EPI_ISL_837675
EPI_ISL_2015137
EPI_ISL_1360409
EPI_ISL_687511
EPI_ISL_2155555
EPI_ISL_509300
EPI_ISL_1201435
EPI_ISL_1171701
EPI_ISL_1111225
EPI_ISL_569866
EPI_ISL_1255268
EPI_ISL_2422793
EPI_ISL_1284226
EPI_ISL_1013123
EPI_ISL_693304
EPI_ISL_833153
EPI_ISL_5589893
EPI_ISL_1020137
EPI_ISL_941148
EPI_ISL_2156712
EPI_ISL_962538
EPI_ISL_6633746
EPI_ISL_700252
EPI_ISL_882668
EPI_ISL_2690170
EPI_ISL_4260384
EPI_ISL_688456
EPI_ISL_2422788
EPI_ISL_691065
EPI_ISL_837685
EPI_ISL_692236
EPI_ISL_1167145
EPI_ISL_824720
EPI_ISL_582674
EPI_ISL_480189
EPI_ISL_686669
EPI_ISL_539812
EPI_ISL_631760
EPI_ISL_476858
EPI_ISL_962528
EPI_ISL_832164
EPI_ISL_890892
EPI_ISL_804953
EPI_ISL_691815
EPI_ISL_538468
EPI_ISL_685949
EPI_ISL_539502
EPI_ISL_435422
EPI_ISL_10957435
EPI_ISL_7956768
EPI_ISL_933784
EPI_ISL_4211198
EPI_ISL_3023867
EPI_ISL_480137
EPI_ISL_862585
EPI_ISL_2713156
EPI_ISL_912798
EPI_ISL_11229661
EPI_ISL_1654202
EPI_ISL_2100732
EPI_ISL_635061
EPI_ISL_995344
EPI_ISL_1791548
EPI_ISL_1254654
EPI_ISL_2426914
EPI_ISL_653922
EPI_ISL_5736588
EPI_ISL_1404387
EPI_ISL_513250
EPI_ISL_1014677
EPI_ISL_6595986
EPI_ISL_1111228
EPI_ISL_1111224
EPI_ISL_2835344
EPI_ISL_5143104
EPI_ISL_1085593
EPI_ISL_1303546
EPI_ISL_691364
EPI_ISL_686242
EPI_ISL_982170
EPI_ISL_1310779
EPI_ISL_1288290
EPI_ISL_7957918
EPI_ISL_1018291
EPI_ISL_1302788
EPI_ISL_11229581
EPI_ISL_451354
EPI_ISL_1491670
EPI_ISL_2713097
EPI_ISL_447798
EPI_ISL_889016
EPI_ISL_1502895
EPI_ISL_418213
EPI_ISL_515824
EPI_ISL_1288312
EPI_ISL_833079
EPI_ISL_1819076
EPI_ISL_648053
EPI_ISL_5143078
EPI_ISL_1288266
EPI_ISL_2231247
EPI_ISL_3988348
EPI_ISL_1533082
EPI_ISL_1060583
EPI_ISL_2877469
EPI_ISL_2422641
EPI_ISL_1231691
EPI_ISL_1117826
EPI_ISL_1008667
EPI_ISL_700245
EPI_ISL_692580
EPI_ISL_671432
EPI_ISL_699907
EPI_ISL_1936346
EPI_ISL_1111325
EPI_ISL_2015097
EPI_ISL_2156413
EPI_ISL_5944663
EPI_ISL_2860780
EPI_ISL_1591102
EPI_ISL_872198
EPI_ISL_687552
EPI_ISL_689030
EPI_ISL_6000391
EPI_ISL_1288163
EPI_ISL_684367
EPI_ISL_1468455
EPI_ISL_671452
EPI_ISL_635056
EPI_ISL_539517
EPI_ISL_1301575
EPI_ISL_692432
EPI_ISL_2835396
EPI_ISL_690624
EPI_ISL_6591000
EPI_ISL_11100958
EPI_ISL_686493
EPI_ISL_779704
EPI_ISL_689381
EPI_ISL_888980
EPI_ISL_1406696
EPI_ISL_1533086
EPI_ISL_690028
EPI_ISL_2422779
EPI_ISL_3050767
EPI_ISL_631510
EPI_ISL_526949
EPI_ISL_689936
EPI_ISL_1805740
EPI_ISL_5143206
EPI_ISL_1111450
EPI_ISL_687014
EPI_ISL_424630
EPI_ISL_689517
EPI_ISL_631781
EPI_ISL_1181518
EPI_ISL_688829
EPI_ISL_872291
EPI_ISL_1063786
EPI_ISL_690988
EPI_ISL_686987
EPI_ISL_528928
EPI_ISL_4211233
EPI_ISL_8311758
EPI_ISL_3957707
EPI_ISL_1129221
EPI_ISL_495023
EPI_ISL_1167013
EPI_ISL_862840
EPI_ISL_5015510
EPI_ISL_3980648
EPI_ISL_422636
EPI_ISL_684895
EPI_ISL_1205276
EPI_ISL_984246
EPI_ISL_5143010
EPI_ISL_450248
EPI_ISL_686041
EPI_ISL_2835364
EPI_ISL_689575
EPI_ISL_690982
EPI_ISL_1531770
EPI_ISL_962527
EPI_ISL_2637801
EPI_ISL_1159105
EPI_ISL_691479
EPI_ISL_535449
EPI_ISL_2101034
EPI_ISL_631598
EPI_ISL_7710013
EPI_ISL_534313
EPI_ISL_437717
EPI_ISL_2156190
EPI_ISL_1288288
EPI_ISL_1760246
EPI_ISL_1036407
EPI_ISL_689292
EPI_ISL_700277
EPI_ISL_1085594
EPI_ISL_528692
EPI_ISL_416509
EPI_ISL_5441413
EPI_ISL_1279953
EPI_ISL_4496594
EPI_ISL_941053
EPI_ISL_610153
EPI_ISL_7935587
EPI_ISL_469041
EPI_ISL_5917658
EPI_ISL_3410443
EPI_ISL_687910
EPI_ISL_4496573
EPI_ISL_602865
EPI_ISL_631697
EPI_ISL_636964
EPI_ISL_5061959
EPI_ISL_3410583
EPI_ISL_479999
EPI_ISL_613434
EPI_ISL_690776
EPI_ISL_1910418
EPI_ISL_7613785
EPI_ISL_8311718
EPI_ISL_700318
EPI_ISL_687719
EPI_ISL_2690441
EPI_ISL_1360359
EPI_ISL_1491647
EPI_ISL_688802
EPI_ISL_483858
EPI_ISL_686943
EPI_ISL_889402
EPI_ISL_883981
EPI_ISL_9159913
EPI_ISL_687313
EPI_ISL_718245
EPI_ISL_872331
EPI_ISL_2835286
EPI_ISL_1111307
EPI_ISL_794804
EPI_ISL_872091
EPI_ISL_984247
EPI_ISL_1622401
EPI_ISL_5142913
EPI_ISL_6316577
EPI_ISL_1219036
EPI_ISL_690761
EPI_ISL_1003769
EPI_ISL_1318216
EPI_ISL_528820
EPI_ISL_955072
EPI_ISL_1190891
EPI_ISL_542350
EPI_ISL_574615
EPI_ISL_5142717
EPI_ISL_689626
EPI_ISL_940982
EPI_ISL_1629734
EPI_ISL_850681
EPI_ISL_700016
EPI_ISL_1118201
EPI_ISL_2690131
EPI_ISL_689236
EPI_ISL_430102
EPI_ISL_1013167
EPI_ISL_1219033
EPI_ISL_954113
EPI_ISL_792042
EPI_ISL_699667
EPI_ISL_1675033
EPI_ISL_6436601
EPI_ISL_1085674
EPI_ISL_513043
EPI_ISL_5143224
EPI_ISL_486871
EPI_ISL_2101042
EPI_ISL_837800
EPI_ISL_1180766
EPI_ISL_1916496
EPI_ISL_690202
EPI_ISL_1060569
EPI_ISL_583447
EPI_ISL_687193
EPI_ISL_455455
EPI_ISL_463293
EPI_ISL_684607
EPI_ISL_501189
EPI_ISL_872302
EPI_ISL_1231564
EPI_ISL_9159938
EPI_ISL_1110975
EPI_ISL_4604201
EPI_ISL_468858
EPI_ISL_1007677
EPI_ISL_692087
EPI_ISL_691536
EPI_ISL_685310
EPI_ISL_1096323
EPI_ISL_883973
EPI_ISL_2877297
EPI_ISL_582643
EPI_ISL_685417
EPI_ISL_451371
EPI_ISL_806798
EPI_ISL_1008680
EPI_ISL_690017
EPI_ISL_862850
EPI_ISL_1447356
EPI_ISL_1111427
EPI_ISL_2231358
EPI_ISL_935009
EPI_ISL_687450
EPI_ISL_738130
EPI_ISL_1159383
EPI_ISL_492038
EPI_ISL_507008
EPI_ISL_2422773
EPI_ISL_685798
EPI_ISL_686386
EPI_ISL_690502
EPI_ISL_468804
EPI_ISL_1659534
EPI_ISL_415642
EPI_ISL_5199383
EPI_ISL_684416
EPI_ISL_416601
EPI_ISL_688651
EPI_ISL_3356266
EPI_ISL_10397645
EPI_ISL_2835354
EPI_ISL_5687794
EPI_ISL_869241
EPI_ISL_687852
EPI_ISL_4888532
EPI_ISL_452352
EPI_ISL_8142103
EPI_ISL_455699
EPI_ISL_685435
EPI_ISL_689537
EPI_ISL_759955
EPI_ISL_1761344
EPI_ISL_837633
EPI_ISL_824648
EPI_ISL_660566
EPI_ISL_1111193
EPI_ISL_955078
EPI_ISL_501168
EPI_ISL_515959
EPI_ISL_686690
EPI_ISL_5589756
EPI_ISL_2422664
EPI_ISL_1060472
EPI_ISL_2967878
EPI_ISL_2839272
EPI_ISL_1628853
EPI_ISL_684626
EPI_ISL_2155059
EPI_ISL_692624
EPI_ISL_943971
EPI_ISL_1335890
EPI_ISL_686007
EPI_ISL_1118019
EPI_ISL_684699
EPI_ISL_1301664
EPI_ISL_5441442
EPI_ISL_2422719
EPI_ISL_1111316
EPI_ISL_6196113
EPI_ISL_684652
EPI_ISL_689177
EPI_ISL_1799502
EPI_ISL_1340795
EPI_ISL_1110950
EPI_ISL_1500963
EPI_ISL_528695
EPI_ISL_509331
EPI_ISL_2399462
EPI_ISL_852593
EPI_ISL_1039692
EPI_ISL_941077
EPI_ISL_684738
EPI_ISL_480006
EPI_ISL_692206
EPI_ISL_2713191
EPI_ISL_602679
EPI_ISL_684920
EPI_ISL_918165
EPI_ISL_688129
EPI_ISL_477180
EPI_ISL_2009180
EPI_ISL_2156401
EPI_ISL_2484218
EPI_ISL_690725
EPI_ISL_5598514
EPI_ISL_688781
EPI_ISL_1229146
EPI_ISL_5918332
EPI_ISL_689016
EPI_ISL_515554
EPI_ISL_977598
EPI_ISL_574622
EPI_ISL_447299
EPI_ISL_512919
EPI_ISL_862596
EPI_ISL_430071
EPI_ISL_1288304
EPI_ISL_940962
EPI_ISL_5598580
EPI_ISL_2422747
EPI_ISL_419216
EPI_ISL_699821
EPI_ISL_578188
EPI_ISL_862630
EPI_ISL_479983
EPI_ISL_2038955
EPI_ISL_2100755
EPI_ISL_2713078
EPI_ISL_492045
EPI_ISL_686813
EPI_ISL_2877324
EPI_ISL_940911
EPI_ISL_691581
EPI_ISL_586552
EPI_ISL_962558
EPI_ISL_8142102
EPI_ISL_9123615
EPI_ISL_935642
EPI_ISL_2779423
EPI_ISL_515701
EPI_ISL_2081944
EPI_ISL_1544178
EPI_ISL_1060345
EPI_ISL_512883
EPI_ISL_691966
EPI_ISL_480218
EPI_ISL_4888487
EPI_ISL_684441
EPI_ISL_909695
EPI_ISL_1380060
EPI_ISL_1111362
EPI_ISL_479932
EPI_ISL_689753
EPI_ISL_528637
EPI_ISL_689465
EPI_ISL_824580
EPI_ISL_687554
EPI_ISL_613709
EPI_ISL_1036211
EPI_ISL_479829
EPI_ISL_2779531
EPI_ISL_690862
EPI_ISL_5143079
EPI_ISL_8065518
EPI_ISL_3153539
EPI_ISL_1180253
EPI_ISL_687016
EPI_ISL_7174077
EPI_ISL_693665
EPI_ISL_560610
EPI_ISL_687883
EPI_ISL_1469259
EPI_ISL_2779542
EPI_ISL_688230
EPI_ISL_735311
EPI_ISL_912684
EPI_ISL_1159386
EPI_ISL_1752507
EPI_ISL_2692144
EPI_ISL_688915
EPI_ISL_2101058
EPI_ISL_6582821
EPI_ISL_1055757
EPI_ISL_1795049
EPI_ISL_447257
EPI_ISL_686257
EPI_ISL_687293
EPI_ISL_692493
EPI_ISL_965300
EPI_ISL_691997
EPI_ISL_685405
EPI_ISL_2422905
EPI_ISL_732659
EPI_ISL_837610
EPI_ISL_954046
EPI_ISL_684992
EPI_ISL_9159927
EPI_ISL_5917677
EPI_ISL_1111248
EPI_ISL_1060572
EPI_ISL_941072
EPI_ISL_688534
EPI_ISL_1013379
EPI_ISL_1110500
EPI_ISL_6261878
EPI_ISL_513083
EPI_ISL_5441415
EPI_ISL_688694
EPI_ISL_687913
EPI_ISL_2894796
EPI_ISL_2231283
EPI_ISL_416602
EPI_ISL_1180830
EPI_ISL_1159081
EPI_ISL_686521
EPI_ISL_831898
EPI_ISL_690937
EPI_ISL_5598469
EPI_ISL_452200
EPI_ISL_692457
EPI_ISL_1060449
EPI_ISL_699771
EPI_ISL_2364578
EPI_ISL_754196
EPI_ISL_690749
EPI_ISL_1111376
EPI_ISL_2081998
EPI_ISL_1533077
EPI_ISL_1096299
EPI_ISL_1500985
EPI_ISL_6289939
EPI_ISL_1036429
EPI_ISL_471457
EPI_ISL_1859481
EPI_ISL_1168675
EPI_ISL_5598670
EPI_ISL_1288277
EPI_ISL_7711753
EPI_ISL_690746
EPI_ISL_1502954
EPI_ISL_872320
EPI_ISL_2101053
EPI_ISL_513072
EPI_ISL_572397
EPI_ISL_1301991
EPI_ISL_5441363
EPI_ISL_2790835
EPI_ISL_794820
EPI_ISL_1001338
EPI_ISL_691308
EPI_ISL_860909
EPI_ISL_1013100
EPI_ISL_5687777
EPI_ISL_677773
EPI_ISL_4211279
EPI_ISL_1035934
EPI_ISL_2155448
EPI_ISL_2155225
EPI_ISL_11230030
EPI_ISL_900716
EPI_ISL_416497
EPI_ISL_2081915
EPI_ISL_1111338
EPI_ISL_690983
EPI_ISL_498118
EPI_ISL_2422805
EPI_ISL_1117832
EPI_ISL_961715
EPI_ISL_7613877
EPI_ISL_2154838
EPI_ISL_542315
EPI_ISL_5934909
EPI_ISL_512931
EPI_ISL_690768
EPI_ISL_689977
EPI_ISL_689682
EPI_ISL_1910416
EPI_ISL_1503008
EPI_ISL_687555
EPI_ISL_427370
EPI_ISL_2779361
EPI_ISL_849659
EPI_ISL_689944
EPI_ISL_11229161
EPI_ISL_2231321
EPI_ISL_995394
EPI_ISL_583445
EPI_ISL_1111313
EPI_ISL_1171643
EPI_ISL_431180
EPI_ISL_1231631
EPI_ISL_837647
EPI_ISL_9794679
EPI_ISL_509332
EPI_ISL_1532794
EPI_ISL_2156569
EPI_ISL_660143
EPI_ISL_5736615
EPI_ISL_965290
EPI_ISL_5142931
EPI_ISL_1190761
EPI_ISL_1112959
EPI_ISL_1180844
EPI_ISL_687033
EPI_ISL_2107802
EPI_ISL_686740
EPI_ISL_728206
EPI_ISL_648724
EPI_ISL_1301998
EPI_ISL_437751
EPI_ISL_686515
EPI_ISL_686398
EPI_ISL_1360306
EPI_ISL_690240
EPI_ISL_2015116
EPI_ISL_1627355
EPI_ISL_691349
EPI_ISL_2155381
EPI_ISL_5142543
EPI_ISL_2710862
EPI_ISL_447302
EPI_ISL_507208
EPI_ISL_2790828
EPI_ISL_1288271
EPI_ISL_5736700
EPI_ISL_496520
EPI_ISL_2155254
EPI_ISL_447294
EPI_ISL_495050
EPI_ISL_1791461
EPI_ISL_5917662
EPI_ISL_690358
EPI_ISL_686711
EPI_ISL_1628770
EPI_ISL_1013375
EPI_ISL_1791576
EPI_ISL_1301588
EPI_ISL_686109
EPI_ISL_7613853
EPI_ISL_1111112
EPI_ISL_1078984
EPI_ISL_10957368
EPI_ISL_2364626
EPI_ISL_5589973
EPI_ISL_690396
EPI_ISL_1233562
EPI_ISL_490204
EPI_ISL_513226
EPI_ISL_1910399
EPI_ISL_2645531
EPI_ISL_542263
EPI_ISL_583895
EPI_ISL_648665
EPI_ISL_690771
EPI_ISL_2894735
EPI_ISL_1111169
EPI_ISL_1533050
EPI_ISL_890187
EPI_ISL_542233
EPI_ISL_745240
EPI_ISL_2835356
EPI_ISL_6582779
EPI_ISL_1180672
EPI_ISL_686998
EPI_ISL_802759
EPI_ISL_832150
EPI_ISL_2713081
EPI_ISL_1469291
EPI_ISL_3716562
EPI_ISL_2290161
EPI_ISL_648771
EPI_ISL_691315
EPI_ISL_806754
EPI_ISL_2231406
EPI_ISL_690633
EPI_ISL_1181491
EPI_ISL_688272
EPI_ISL_935597
EPI_ISL_468156
EPI_ISL_686326
EPI_ISL_804974
EPI_ISL_500568
EPI_ISL_1084647
EPI_ISL_677673
EPI_ISL_614286
EPI_ISL_6125234
EPI_ISL_5589970
EPI_ISL_3799854
EPI_ISL_862631
EPI_ISL_518008
EPI_ISL_751383
EPI_ISL_509393
EPI_ISL_1279478
EPI_ISL_4252206
EPI_ISL_1284067
EPI_ISL_686275
EPI_ISL_981372
EPI_ISL_961089
EPI_ISL_688736
EPI_ISL_1503036
EPI_ISL_692451
EPI_ISL_454605
EPI_ISL_1111168
EPI_ISL_5598589
EPI_ISL_2312829
EPI_ISL_995376
EPI_ISL_1168535
EPI_ISL_2795654
EPI_ISL_4888531
EPI_ISL_1166945
EPI_ISL_8311747
EPI_ISL_2789861
EPI_ISL_1111330
EPI_ISL_687343
EPI_ISL_613951
EPI_ISL_5142507
EPI_ISL_1019739
EPI_ISL_685144
EPI_ISL_1060457
EPI_ISL_427352
EPI_ISL_7780447
EPI_ISL_849643
EPI_ISL_691390
EPI_ISL_824697
EPI_ISL_542381
EPI_ISL_2350793
EPI_ISL_699656
EPI_ISL_1288403
EPI_ISL_1109642
EPI_ISL_11229861
EPI_ISL_5143026
EPI_ISL_10957436
EPI_ISL_1301640
EPI_ISL_614273
EPI_ISL_1302141
EPI_ISL_2790831
EPI_ISL_1544154
EPI_ISL_2101061
EPI_ISL_450264
EPI_ISL_691760
EPI_ISL_479918
EPI_ISL_2015119
EPI_ISL_691831
EPI_ISL_512909
EPI_ISL_860878
EPI_ISL_1502894
EPI_ISL_686445
EPI_ISL_691103
EPI_ISL_872941
EPI_ISL_979967
EPI_ISL_2105319
EPI_ISL_693208
EPI_ISL_912957
EPI_ISL_470896
EPI_ISL_4496639
EPI_ISL_1180881
EPI_ISL_691194
EPI_ISL_583434
EPI_ISL_509315
EPI_ISL_513048
EPI_ISL_699918
EPI_ISL_3989017
EPI_ISL_788943
EPI_ISL_1111439
EPI_ISL_687790
EPI_ISL_692618
EPI_ISL_5687835
EPI_ISL_690999
EPI_ISL_1694631
EPI_ISL_1502967
EPI_ISL_513202
EPI_ISL_824699
EPI_ISL_1360340
EPI_ISL_515891
EPI_ISL_512885
EPI_ISL_690678
EPI_ISL_690492
EPI_ISL_686178
EPI_ISL_699998
EPI_ISL_2485225
EPI_ISL_1629778
EPI_ISL_692368
EPI_ISL_457750
EPI_ISL_965957
EPI_ISL_689002
EPI_ISL_728155
EPI_ISL_5142856
EPI_ISL_691903
EPI_ISL_1527375
EPI_ISL_1544193
EPI_ISL_2501361
EPI_ISL_509306
EPI_ISL_2779433
EPI_ISL_3153542
EPI_ISL_690675
EPI_ISL_5687728
EPI_ISL_2156625
EPI_ISL_685342
EPI_ISL_1055383
EPI_ISL_5143052
EPI_ISL_6582569
EPI_ISL_1020224
EPI_ISL_5142795
EPI_ISL_684446
EPI_ISL_692597
EPI_ISL_911750
EPI_ISL_806787
EPI_ISL_689274
EPI_ISL_480207
EPI_ISL_2140816
EPI_ISL_687956
EPI_ISL_3088368
EPI_ISL_912621
EPI_ISL_9159853
EPI_ISL_776764
EPI_ISL_1301550
EPI_ISL_691709
EPI_ISL_690485
EPI_ISL_3758040
EPI_ISL_1019783
EPI_ISL_1113011
EPI_ISL_3031284
EPI_ISL_1019665
EPI_ISL_1502928
EPI_ISL_437433
EPI_ISL_700054
EPI_ISL_2790887
EPI_ISL_526223
EPI_ISL_1302400
EPI_ISL_692173
EPI_ISL_5918301
EPI_ISL_688926
EPI_ISL_1381207
EPI_ISL_7613741
EPI_ISL_3023872
EPI_ISL_5917726
EPI_ISL_1301551
EPI_ISL_560597
EPI_ISL_708184
EPI_ISL_689765
EPI_ISL_1168506
EPI_ISL_689192
EPI_ISL_935587
EPI_ISL_1279474
EPI_ISL_447290
EPI_ISL_685873
EPI_ISL_849650
EPI_ISL_833499
EPI_ISL_872190
EPI_ISL_613429
EPI_ISL_686030
EPI_ISL_1013233
EPI_ISL_1972893
EPI_ISL_1533693
EPI_ISL_687680
EPI_ISL_689438
EPI_ISL_3799755
EPI_ISL_687947
EPI_ISL_11157279
EPI_ISL_1180809
EPI_ISL_538502
EPI_ISL_2156648
EPI_ISL_475583
EPI_ISL_687805
EPI_ISL_2894642
EPI_ISL_5687770
EPI_ISL_833128
EPI_ISL_534337
EPI_ISL_1791575
EPI_ISL_418659
EPI_ISL_1209311
EPI_ISL_1381051
EPI_ISL_689627
EPI_ISL_1761316
EPI_ISL_699750
EPI_ISL_824689
EPI_ISL_447757
EPI_ISL_824638
EPI_ISL_5589993
EPI_ISL_486382
EPI_ISL_2713096
EPI_ISL_1301614
EPI_ISL_11172708
EPI_ISL_689407
EPI_ISL_849657
EPI_ISL_1036388
EPI_ISL_3957712
EPI_ISL_689012
EPI_ISL_593930
EPI_ISL_5441392
EPI_ISL_689175
EPI_ISL_648065
EPI_ISL_962581
EPI_ISL_1859592
EPI_ISL_5142694
EPI_ISL_2710015
EPI_ISL_1190910
EPI_ISL_684435
EPI_ISL_539554
EPI_ISL_1117816
EPI_ISL_2791015
EPI_ISL_8986686
EPI_ISL_2153802
EPI_ISL_6157233
EPI_ISL_1301615
EPI_ISL_2422703
EPI_ISL_3512962
EPI_ISL_515760
EPI_ISL_1288344
EPI_ISL_482708
EPI_ISL_574595
EPI_ISL_5736647
EPI_ISL_513529
EPI_ISL_977630
EPI_ISL_2105349
EPI_ISL_524732
EPI_ISL_512954
EPI_ISL_684790
EPI_ISL_687050
EPI_ISL_1797556
EPI_ISL_2155211
EPI_ISL_2835514
EPI_ISL_636737
EPI_ISL_1301642
EPI_ISL_660571
EPI_ISL_688361
EPI_ISL_688880
EPI_ISL_3138670
EPI_ISL_5142621
EPI_ISL_850663
EPI_ISL_692590
EPI_ISL_1061411
EPI_ISL_529752
EPI_ISL_1910410
EPI_ISL_688583
EPI_ISL_2835445
EPI_ISL_941102
EPI_ISL_482677
EPI_ISL_2231281
EPI_ISL_1468445
EPI_ISL_689103
EPI_ISL_1013419
EPI_ISL_954809
EPI_ISL_1121328
EPI_ISL_911708
EPI_ISL_824641
EPI_ISL_824728
EPI_ISL_688091
EPI_ISL_833312
EPI_ISL_688792
EPI_ISL_1508881
EPI_ISL_5589519
EPI_ISL_1013182
EPI_ISL_2422761
EPI_ISL_985004
EPI_ISL_2081979
EPI_ISL_1039698
EPI_ISL_2105553
EPI_ISL_469020
EPI_ISL_804950
EPI_ISL_2690187
EPI_ISL_482726
EPI_ISL_1911019
EPI_ISL_7613846
EPI_ISL_509240
EPI_ISL_903345
EPI_ISL_767043
EPI_ISL_2231549
EPI_ISL_1096269
EPI_ISL_691357
EPI_ISL_1036425
EPI_ISL_965292
EPI_ISL_2860779
EPI_ISL_690467
EPI_ISL_1013112
EPI_ISL_535471
EPI_ISL_1335886
EPI_ISL_877420
EPI_ISL_688430
EPI_ISL_794779
EPI_ISL_1111454
EPI_ISL_435423
EPI_ISL_1212630
EPI_ISL_692239
EPI_ISL_7624296
EPI_ISL_5142944
EPI_ISL_4442729
EPI_ISL_837726
EPI_ISL_685186
EPI_ISL_5736638
EPI_ISL_9159898
EPI_ISL_2155632
EPI_ISL_2690624
EPI_ISL_684695
EPI_ISL_476866
EPI_ISL_1111120
EPI_ISL_1110602
EPI_ISL_1797579
EPI_ISL_420069
EPI_ISL_686308
EPI_ISL_852600
EPI_ISL_689719
EPI_ISL_955156
EPI_ISL_686372
EPI_ISL_849639
EPI_ISL_691887
EPI_ISL_692622
EPI_ISL_2779445
EPI_ISL_1167155
EPI_ISL_475621
EPI_ISL_1936371
EPI_ISL_2155811
EPI_ISL_2877492
EPI_ISL_860855
EPI_ISL_2839367
EPI_ISL_454519
EPI_ISL_9159949
EPI_ISL_476572
EPI_ISL_414496
EPI_ISL_688259
EPI_ISL_1098603
EPI_ISL_2081202
EPI_ISL_824576
EPI_ISL_450729
EPI_ISL_2614542
EPI_ISL_1302828
EPI_ISL_475057
EPI_ISL_512077
EPI_ISL_507261
EPI_ISL_1013344
EPI_ISL_476562
EPI_ISL_11229279
EPI_ISL_480060
EPI_ISL_687803
EPI_ISL_1018127
EPI_ISL_1112975
EPI_ISL_1824616
EPI_ISL_1069192
EPI_ISL_754853
EPI_ISL_560644
EPI_ISL_688350
EPI_ISL_2864606
EPI_ISL_692412
EPI_ISL_6195866
EPI_ISL_2422745
EPI_ISL_1503139
EPI_ISL_689368
EPI_ISL_2155123
EPI_ISL_1060592
EPI_ISL_1303507
EPI_ISL_754145
EPI_ISL_862635
EPI_ISL_689748
EPI_ISL_5441550
EPI_ISL_586558
EPI_ISL_688544
EPI_ISL_685902
EPI_ISL_1013158
EPI_ISL_454537
EPI_ISL_3840496
EPI_ISL_688646
EPI_ISL_1181394
EPI_ISL_685849
EPI_ISL_1608165
EPI_ISL_2422734
EPI_ISL_471419
EPI_ISL_685001
EPI_ISL_689488
EPI_ISL_689234
EPI_ISL_751421
EPI_ISL_11172710
EPI_ISL_1672718
EPI_ISL_684274
EPI_ISL_524731
EPI_ISL_408482
EPI_ISL_688071
EPI_ISL_995389
EPI_ISL_2422900
EPI_ISL_542145
EPI_ISL_1791466
EPI_ISL_824645
EPI_ISL_450791
EPI_ISL_2835314
EPI_ISL_804962
EPI_ISL_2835516
EPI_ISL_1018151
EPI_ISL_965959
EPI_ISL_1180883
EPI_ISL_1117831
EPI_ISL_691396
EPI_ISL_1054978
EPI_ISL_1168626
EPI_ISL_688093
EPI_ISL_689411
EPI_ISL_688676
EPI_ISL_477188
EPI_ISL_1288477
EPI_ISL_2422596
EPI_ISL_685718
EPI_ISL_1018192
EPI_ISL_2156557
EPI_ISL_689954
EPI_ISL_471548
EPI_ISL_692033
EPI_ISL_1018168
EPI_ISL_5589945
EPI_ISL_451656
EPI_ISL_491454
EPI_ISL_1761334
EPI_ISL_529000
EPI_ISL_687718
EPI_ISL_1112990
EPI_ISL_509285
EPI_ISL_909712
EPI_ISL_1018213
EPI_ISL_961101
EPI_ISL_699701
EPI_ISL_1301999
EPI_ISL_1166943
EPI_ISL_416036
EPI_ISL_2157349
EPI_ISL_3980640
EPI_ISL_947257
EPI_ISL_690088
EPI_ISL_857314
EPI_ISL_954013
EPI_ISL_689393
EPI_ISL_954097
EPI_ISL_955100
EPI_ISL_685954
EPI_ISL_691510
EPI_ISL_498178
EPI_ISL_1472371
EPI_ISL_5053968
EPI_ISL_660642
EPI_ISL_824661
EPI_ISL_2894783
EPI_ISL_685648
EPI_ISL_5598664
EPI_ISL_447805
EPI_ISL_1257824
EPI_ISL_648785
EPI_ISL_691486
EPI_ISL_542156
EPI_ISL_687440
EPI_ISL_5053972
EPI_ISL_2156458
EPI_ISL_2894708
EPI_ISL_2925629
EPI_ISL_431783
EPI_ISL_583466
EPI_ISL_491455
EPI_ISL_6194079
EPI_ISL_2835297
EPI_ISL_692080
EPI_ISL_2154861
EPI_ISL_515767
EPI_ISL_1001388
EPI_ISL_692305
EPI_ISL_955254
EPI_ISL_10397646
EPI_ISL_479520
EPI_ISL_876746
EPI_ISL_419662
EPI_ISL_2894662
EPI_ISL_688797
EPI_ISL_685336
EPI_ISL_860928
EPI_ISL_1020028
EPI_ISL_1628825
EPI_ISL_699713
EPI_ISL_691380
EPI_ISL_471549
EPI_ISL_1063785
EPI_ISL_411218
EPI_ISL_10957421
EPI_ISL_733576
EPI_ISL_1190911
EPI_ISL_689526
EPI_ISL_5598596
EPI_ISL_5598538
EPI_ISL_954093
EPI_ISL_689934
EPI_ISL_960436
EPI_ISL_1501008
EPI_ISL_414632
EPI_ISL_2312956
EPI_ISL_483857
EPI_ISL_452210
EPI_ISL_1040847
EPI_ISL_467352
EPI_ISL_10957428
EPI_ISL_1288269
EPI_ISL_482580
EPI_ISL_5887121
EPI_ISL_3098967
EPI_ISL_480202
EPI_ISL_9512411
EPI_ISL_849641
EPI_ISL_691196
EPI_ISL_2839268
EPI_ISL_1303533
EPI_ISL_688418
EPI_ISL_2140846
EPI_ISL_688221
EPI_ISL_794799
EPI_ISL_6582805
EPI_ISL_718212
EPI_ISL_699678
EPI_ISL_1708510
EPI_ISL_2098948
EPI_ISL_535406
EPI_ISL_2155237
EPI_ISL_691907
EPI_ISL_5687769
EPI_ISL_687761
EPI_ISL_4251955
EPI_ISL_1359064
EPI_ISL_700076
EPI_ISL_956307
EPI_ISL_529720
EPI_ISL_692273
EPI_ISL_2663174
EPI_ISL_1424063
EPI_ISL_1118070
EPI_ISL_1381353
EPI_ISL_995355
EPI_ISL_687600
EPI_ISL_6436586
EPI_ISL_11229942
EPI_ISL_876778
EPI_ISL_2155420
EPI_ISL_456138
EPI_ISL_2426932
EPI_ISL_751390
EPI_ISL_1288248
EPI_ISL_1233589
EPI_ISL_513107
EPI_ISL_686944
EPI_ISL_1791571
EPI_ISL_857395
EPI_ISL_692481
EPI_ISL_5598629
EPI_ISL_1139057
EPI_ISL_718201
EPI_ISL_2422962
EPI_ISL_1118080
EPI_ISL_1478762
EPI_ISL_476857
EPI_ISL_1168489
EPI_ISL_4211268
EPI_ISL_850679
EPI_ISL_993630
EPI_ISL_689921
EPI_ISL_718205
EPI_ISL_2231333
EPI_ISL_1020119
EPI_ISL_1233564
EPI_ISL_1168491
EPI_ISL_688016
EPI_ISL_1652071
EPI_ISL_690136
EPI_ISL_1117943
EPI_ISL_691702
EPI_ISL_685884
EPI_ISL_1110971
EPI_ISL_2790824
EPI_ISL_2835405
EPI_ISL_2422830
EPI_ISL_1035926
EPI_ISL_1288345
EPI_ISL_623146
EPI_ISL_2342598
EPI_ISL_689343
EPI_ISL_688667
EPI_ISL_2140855
EPI_ISL_691883
EPI_ISL_482771
EPI_ISL_11229805
EPI_ISL_688738
EPI_ISL_684366
EPI_ISL_2894791
EPI_ISL_1301698
EPI_ISL_2140849
EPI_ISL_687530
EPI_ISL_965258
EPI_ISL_463277
EPI_ISL_9159944
EPI_ISL_1265449
EPI_ISL_5142610
EPI_ISL_1628722
EPI_ISL_691438
EPI_ISL_2231338
EPI_ISL_1303526
EPI_ISL_6773898
EPI_ISL_707699
EPI_ISL_1117829
EPI_ISL_10957431
EPI_ISL_937242
EPI_ISL_954092
EPI_ISL_1301616
EPI_ISL_776757
EPI_ISL_686430
EPI_ISL_1018223
EPI_ISL_687857
EPI_ISL_1761346
EPI_ISL_965268
EPI_ISL_1447360
EPI_ISL_1180731
EPI_ISL_855367
EPI_ISL_1301612
EPI_ISL_1081340
EPI_ISL_5441405
EPI_ISL_538453
EPI_ISL_687049
EPI_ISL_1166933
EPI_ISL_4254677
EPI_ISL_1084662
EPI_ISL_941977
EPI_ISL_1233469
EPI_ISL_1628838
EPI_ISL_806800
EPI_ISL_942012
EPI_ISL_1859600
EPI_ISL_1533048
EPI_ISL_691211
EPI_ISL_8142101
EPI_ISL_825052
EPI_ISL_688861
EPI_ISL_6316844
EPI_ISL_1118042
EPI_ISL_498055
EPI_ISL_940627
EPI_ISL_648079
EPI_ISL_912589
EPI_ISL_495527
EPI_ISL_2382017
EPI_ISL_692724
EPI_ISL_837719
EPI_ISL_684204
EPI_ISL_1036395
EPI_ISL_1117967
EPI_ISL_5589692
EPI_ISL_515837
EPI_ISL_691046
EPI_ISL_1372294
EPI_ISL_1041509
EPI_ISL_2100737
EPI_ISL_686722
EPI_ISL_10989154
EPI_ISL_1629400
EPI_ISL_691372
EPI_ISL_2779499
EPI_ISL_2835303
EPI_ISL_1544173
EPI_ISL_686483
EPI_ISL_5687816
EPI_ISL_690197
EPI_ISL_11172654
EPI_ISL_1111350
EPI_ISL_860852
EPI_ISL_995340
EPI_ISL_687677
EPI_ISL_6000510
EPI_ISL_693239
EPI_ISL_1168532
EPI_ISL_722869
EPI_ISL_747236
EPI_ISL_2692901
EPI_ISL_1231661
EPI_ISL_1110945
EPI_ISL_454502
EPI_ISL_458106
EPI_ISL_1118071
EPI_ISL_1111158
EPI_ISL_1823412
EPI_ISL_2877388
EPI_ISL_944096
EPI_ISL_1138543
EPI_ISL_692318
EPI_ISL_1111312
EPI_ISL_685597
EPI_ISL_5917717
EPI_ISL_574608
EPI_ISL_1167138
EPI_ISL_687263
EPI_ISL_1296288
EPI_ISL_475026
EPI_ISL_872009
EPI_ISL_5142606
EPI_ISL_602689
EPI_ISL_5589899
EPI_ISL_985173
EPI_ISL_2877292
EPI_ISL_692048
EPI_ISL_416582
EPI_ISL_855355
EPI_ISL_909662
EPI_ISL_513564
EPI_ISL_690284
EPI_ISL_1288231
EPI_ISL_1533056
EPI_ISL_1468440
EPI_ISL_5598728
EPI_ISL_5142551
EPI_ISL_539495
EPI_ISL_686182
EPI_ISL_688858
EPI_ISL_690503
EPI_ISL_687234
EPI_ISL_1301589
EPI_ISL_686362
EPI_ISL_690283
EPI_ISL_2422758
EPI_ISL_824686
EPI_ISL_447812
EPI_ISL_689983
EPI_ISL_961095
EPI_ISL_685463
EPI_ISL_954114
EPI_ISL_690868
EPI_ISL_8142119
EPI_ISL_1117975
EPI_ISL_2155116
EPI_ISL_2350813
EPI_ISL_1797592
EPI_ISL_692598
EPI_ISL_1166964
EPI_ISL_833198
EPI_ISL_1180819
EPI_ISL_700120
EPI_ISL_872254
EPI_ISL_718153
EPI_ISL_824706
EPI_ISL_2789831
EPI_ISL_1117837
EPI_ISL_1060485
EPI_ISL_515607
EPI_ISL_684557
EPI_ISL_1112963
EPI_ISL_1180935
EPI_ISL_909689
EPI_ISL_7613881
EPI_ISL_691140
EPI_ISL_685719
EPI_ISL_455473
EPI_ISL_735397
EPI_ISL_653770
EPI_ISL_686971
EPI_ISL_717968
EPI_ISL_692687
EPI_ISL_687771
EPI_ISL_700118
EPI_ISL_687463
EPI_ISL_1001418
EPI_ISL_1911053
EPI_ISL_1020113
EPI_ISL_2790892
EPI_ISL_1279308
EPI_ISL_689861
EPI_ISL_688051
EPI_ISL_2015098
EPI_ISL_690996
EPI_ISL_688307
EPI_ISL_1205295
EPI_ISL_895833
EPI_ISL_689214
EPI_ISL_2422896
EPI_ISL_689102
EPI_ISL_513023
EPI_ISL_691185
EPI_ISL_498230
EPI_ISL_4211277
EPI_ISL_1708513
EPI_ISL_985083
EPI_ISL_1001421
EPI_ISL_2283785
EPI_ISL_1233449
EPI_ISL_6075165
EPI_ISL_1168561
EPI_ISL_1069173
EPI_ISL_1279468
EPI_ISL_542374
EPI_ISL_480186
EPI_ISL_684407
EPI_ISL_5887122
EPI_ISL_941106
EPI_ISL_833437
EPI_ISL_3770738
EPI_ISL_9159860
EPI_ISL_436724
EPI_ISL_560591
EPI_ISL_2231244
EPI_ISL_5687799
EPI_ISL_528809
EPI_ISL_689519
EPI_ISL_486819
EPI_ISL_1168572
EPI_ISL_1117951
EPI_ISL_1058045
EPI_ISL_480286
EPI_ISL_691326
EPI_ISL_1111030
EPI_ISL_684771
EPI_ISL_1013269
EPI_ISL_855377
EPI_ISL_940896
EPI_ISL_692066
EPI_ISL_528810
EPI_ISL_498174
EPI_ISL_5687847
EPI_ISL_11230025
EPI_ISL_1069193
EPI_ISL_498560
EPI_ISL_1265444
EPI_ISL_7613857
EPI_ISL_776759
EPI_ISL_2894663
EPI_ISL_1166892
EPI_ISL_1279964
EPI_ISL_912767
EPI_ISL_691920
EPI_ISL_691409
EPI_ISL_602871
EPI_ISL_538437
EPI_ISL_1118215
EPI_ISL_1303531
EPI_ISL_1910440
EPI_ISL_447614
EPI_ISL_525421
EPI_ISL_687814
EPI_ISL_685420
EPI_ISL_479988
EPI_ISL_688788
EPI_ISL_2426912
EPI_ISL_688579
EPI_ISL_947322
EPI_ISL_1199636
EPI_ISL_419299
EPI_ISL_1324758
EPI_ISL_947262
EPI_ISL_2422674
EPI_ISL_872279
EPI_ISL_862576
EPI_ISL_1167008
EPI_ISL_687366
EPI_ISL_965259
EPI_ISL_1491658
EPI_ISL_9160002
EPI_ISL_689601
EPI_ISL_833439
EPI_ISL_691864
EPI_ISL_693772
EPI_ISL_2713102
EPI_ISL_995359
EPI_ISL_2731461
EPI_ISL_1288172
EPI_ISL_2312904
EPI_ISL_1209384
EPI_ISL_689331
EPI_ISL_687160
EPI_ISL_1096124
EPI_ISL_940877
EPI_ISL_2839311
EPI_ISL_5142985
EPI_ISL_5589668
EPI_ISL_1502856
EPI_ISL_1936318
EPI_ISL_1117945
EPI_ISL_689893
EPI_ISL_2422721
EPI_ISL_692231
EPI_ISL_476702
EPI_ISL_5918297
EPI_ISL_700268
EPI_ISL_687114
EPI_ISL_688568
EPI_ISL_1048813
EPI_ISL_516765
EPI_ISL_684519
EPI_ISL_860897
EPI_ISL_6491779
EPI_ISL_882948
EPI_ISL_535497
EPI_ISL_447045
EPI_ISL_941039
EPI_ISL_2226329
EPI_ISL_2101029
EPI_ISL_1170948
EPI_ISL_542205
EPI_ISL_3153544
EPI_ISL_2894767
EPI_ISL_455317
EPI_ISL_483876
EPI_ISL_2663177
EPI_ISL_467375
EPI_ISL_1301600
EPI_ISL_5703408
EPI_ISL_1731067
EPI_ISL_2877319
EPI_ISL_689758
EPI_ISL_2789824
EPI_ISL_583433
EPI_ISL_475669
EPI_ISL_535562
EPI_ISL_691138
EPI_ISL_1080853
EPI_ISL_528946
EPI_ISL_5598756
EPI_ISL_837634
EPI_ISL_1113031
EPI_ISL_2877483
EPI_ISL_1085862
EPI_ISL_527861
EPI_ISL_660068
EPI_ISL_512951
EPI_ISL_1761587
EPI_ISL_1168550
EPI_ISL_468656
EPI_ISL_684989
EPI_ISL_684803
EPI_ISL_692317
EPI_ISL_692005
EPI_ISL_6832727
EPI_ISL_812753
EPI_ISL_1168630
EPI_ISL_912779
EPI_ISL_909963
EPI_ISL_480157
EPI_ISL_454832
EPI_ISL_940895
EPI_ISL_1013343
EPI_ISL_2877390
EPI_ISL_2100839
EPI_ISL_538445
EPI_ISL_689361
EPI_ISL_687762
EPI_ISL_3024004
EPI_ISL_977601
EPI_ISL_718157
EPI_ISL_688740
EPI_ISL_3242417
EPI_ISL_1795050
EPI_ISL_5590024
EPI_ISL_5441628
EPI_ISL_8142105
EPI_ISL_455708
EPI_ISL_8986688
EPI_ISL_862556
EPI_ISL_684338
EPI_ISL_2835533
EPI_ISL_684687
EPI_ISL_5441397
EPI_ISL_1659527
EPI_ISL_690413
EPI_ISL_684423
EPI_ISL_2100810
EPI_ISL_692351
EPI_ISL_8142110
EPI_ISL_1494726
EPI_ISL_685894
EPI_ISL_1180860
EPI_ISL_940950
EPI_ISL_610244
EPI_ISL_2312875
EPI_ISL_452340
EPI_ISL_690990
EPI_ISL_5142620
EPI_ISL_686934
EPI_ISL_1324762
EPI_ISL_479758
EPI_ISL_2090745
EPI_ISL_1035962
EPI_ISL_824621
EPI_ISL_2422632
EPI_ISL_2105242
EPI_ISL_421229
EPI_ISL_1231654
EPI_ISL_889006
EPI_ISL_684700
EPI_ISL_686713
EPI_ISL_1799498
EPI_ISL_699809
EPI_ISL_1626486
EPI_ISL_718142
EPI_ISL_1055363
EPI_ISL_691507
EPI_ISL_512926
EPI_ISL_3023827
EPI_ISL_688451
EPI_ISL_5917725
EPI_ISL_421183
EPI_ISL_685946
EPI_ISL_1533700
EPI_ISL_1528239
EPI_ISL_1233443
EPI_ISL_1013340
EPI_ISL_454866
EPI_ISL_602658
EPI_ISL_1166972
EPI_ISL_684320
EPI_ISL_895840
EPI_ISL_688112
EPI_ISL_416426
EPI_ISL_1381058
EPI_ISL_3356371
EPI_ISL_5199368
EPI_ISL_692167
EPI_ISL_450841
EPI_ISL_691298
EPI_ISL_1084645
EPI_ISL_687635
EPI_ISL_687391
EPI_ISL_690852
EPI_ISL_498243
EPI_ISL_909724
EPI_ISL_691882
EPI_ISL_883985
EPI_ISL_691383
EPI_ISL_528747
EPI_ISL_631686
EPI_ISL_850672
EPI_ISL_416501
EPI_ISL_760046
EPI_ISL_6000406
EPI_ISL_523977
EPI_ISL_1085718
EPI_ISL_5142553
EPI_ISL_3023838
EPI_ISL_833125
EPI_ISL_492014
EPI_ISL_7613796
EPI_ISL_961468
EPI_ISL_1508878
EPI_ISL_1138560
EPI_ISL_2422787
EPI_ISL_913038
EPI_ISL_684359
EPI_ISL_2101175
EPI_ISL_1013433
EPI_ISL_479971
EPI_ISL_728154
EPI_ISL_498164
EPI_ISL_687979
EPI_ISL_699739
EPI_ISL_1018129
EPI_ISL_6582796
EPI_ISL_1081172
EPI_ISL_525654
EPI_ISL_860858
EPI_ISL_872348
EPI_ISL_5142572
EPI_ISL_1296238
EPI_ISL_513082
EPI_ISL_7710020
EPI_ISL_700271
EPI_ISL_688044
EPI_ISL_1118168
EPI_ISL_690978
EPI_ISL_1303515
EPI_ISL_699973
EPI_ISL_9159667
EPI_ISL_692490
EPI_ISL_451149
EPI_ISL_1013349
EPI_ISL_687845
EPI_ISL_1797575
EPI_ISL_977477
EPI_ISL_692678
EPI_ISL_871981
EPI_ISL_5441596
EPI_ISL_824620
EPI_ISL_686053
EPI_ISL_5917734
EPI_ISL_2155775
EPI_ISL_2231341
EPI_ISL_4888537
EPI_ISL_941147
EPI_ISL_888986
EPI_ISL_1381342
EPI_ISL_513127
EPI_ISL_2835321
EPI_ISL_11229631
EPI_ISL_498082
EPI_ISL_542283
EPI_ISL_1001331
EPI_ISL_692010
EPI_ISL_862545
EPI_ISL_1346636
EPI_ISL_1138568
EPI_ISL_5598546
EPI_ISL_486852
EPI_ISL_872944
EPI_ISL_940952
EPI_ISL_1233517
EPI_ISL_479833
EPI_ISL_468805
EPI_ISL_977474
EPI_ISL_1401112
EPI_ISL_444486
EPI_ISL_623118
EPI_ISL_2081981
EPI_ISL_942004
EPI_ISL_1060377
EPI_ISL_940887
EPI_ISL_699952
EPI_ISL_686482
EPI_ISL_4880342
EPI_ISL_689301
EPI_ISL_1586902
EPI_ISL_689713
EPI_ISL_2231555
EPI_ISL_686613
EPI_ISL_872595
EPI_ISL_687885
EPI_ISL_2877345
EPI_ISL_687879
EPI_ISL_1117990
EPI_ISL_428672
EPI_ISL_685745
EPI_ISL_2968059
EPI_ISL_3376841
EPI_ISL_687898
EPI_ISL_690572
EPI_ISL_527753
EPI_ISL_1111197
EPI_ISL_692325
EPI_ISL_9052877
EPI_ISL_1502985
EPI_ISL_699924
EPI_ISL_623142
EPI_ISL_2105394
EPI_ISL_2231460
EPI_ISL_1013334
EPI_ISL_602413
EPI_ISL_6436572
EPI_ISL_560631
EPI_ISL_583490
EPI_ISL_837703
EPI_ISL_6195886
EPI_ISL_686855
EPI_ISL_690249
EPI_ISL_860931
EPI_ISL_1499504
EPI_ISL_690834
EPI_ISL_872297
EPI_ISL_3098979
EPI_ISL_686163
EPI_ISL_995382
EPI_ISL_1363084
EPI_ISL_1020108
EPI_ISL_692355
EPI_ISL_602862
EPI_ISL_1055756
EPI_ISL_2422790
EPI_ISL_5598678
EPI_ISL_542199
EPI_ISL_5598754
EPI_ISL_6436498
EPI_ISL_759893
EPI_ISL_1231704
EPI_ISL_525496
EPI_ISL_685803
EPI_ISL_685848
EPI_ISL_2501359
EPI_ISL_1233610
EPI_ISL_872307
EPI_ISL_1055361
EPI_ISL_2835494
EPI_ISL_934993
EPI_ISL_1117489
EPI_ISL_3799799
EPI_ISL_1041201
EPI_ISL_419300
EPI_ISL_811182
EPI_ISL_1190899
EPI_ISL_11229599
EPI_ISL_3088360
EPI_ISL_913449
EPI_ISL_692170
EPI_ISL_689133
EPI_ISL_684807
EPI_ISL_3023835
EPI_ISL_687820
EPI_ISL_1533084
EPI_ISL_984678
EPI_ISL_1791550
EPI_ISL_687047
EPI_ISL_1209299
EPI_ISL_2156416
EPI_ISL_977417
EPI_ISL_684843
EPI_ISL_535533
EPI_ISL_690186
EPI_ISL_2155056
EPI_ISL_2422810
EPI_ISL_526231
EPI_ISL_569867
EPI_ISL_4574550
EPI_ISL_1543934
EPI_ISL_653796
EPI_ISL_602688
EPI_ISL_476894
EPI_ISL_5918398
EPI_ISL_418216
EPI_ISL_687787
EPI_ISL_526934
EPI_ISL_1501037
EPI_ISL_871979
EPI_ISL_832177
EPI_ISL_577636
EPI_ISL_653795
EPI_ISL_1167172
EPI_ISL_523500
EPI_ISL_542327
EPI_ISL_6814919
EPI_ISL_689764
EPI_ISL_686976
EPI_ISL_862832
EPI_ISL_2690155
EPI_ISL_560411
EPI_ISL_954015
EPI_ISL_2839321
EPI_ISL_5142891
EPI_ISL_2081965
EPI_ISL_568688
EPI_ISL_2231330
EPI_ISL_689105
EPI_ISL_9160103
EPI_ISL_1302834
EPI_ISL_688247
EPI_ISL_1936358
EPI_ISL_2877310
EPI_ISL_686105
EPI_ISL_1055761
EPI_ISL_688316
EPI_ISL_940970
EPI_ISL_687807
EPI_ISL_2710854
EPI_ISL_837607
EPI_ISL_689371
