# Supplementary material for: Unsupervised outlier detection applied to SARS-CoV-2 nucleotide sequences can identify sequences of common variants and other variants of interest
Source: BMC Bioinformatics. 2022 Dec 19;23:547. doi: 10.1186/s12859-022-05105-y (PMC9761049; doi:10.1186/s12859-022-05105-y)
Supplement: Supplementary file 1 — Additional file 1. Lists of GISAID IDs for the two reference datasets (simulating the time before the emergence of a new variant and the onset of a new variant) for each variant under consideration in the article (alpha, beta, delta, gamma, GH, lambda, mu, omicron). [file 12859_2022_5105_MOESM1_ESM.zip › sequences/README]

Article: Unsupervised outlier detection applied to SARS-CoV-2 nucleotide sequences can identify sequences of common variants and other variants of interest

Authors: Georg Hahn, Sanghun Lee, Dmitry Prokopenko, Jonathan Abraham, Tanya Novak, Julian Hecker, Michael Cho, Surender Khurana, Lindsey R. Baden, Adrienne G. Randolph, Scott T. Weiss, and Christoph Lange

The files in this folder contain the IDs for sequences downloaded from the GISAID database <https://gisaid.org/>.
For each variant under consideration (alpha, beta, delta, gamma, GH, lambda, mu, omicron), three files are provided.
The file with the extension "_before_onset" contains all the IDs in the first reference dataset, which is resampled before the emergence of a new variant (timepoint T1 in the article).
The file with the extension "_onset" contains all IDs in the second reference dataset which is resampled to simulate the onset of a new variant (timepoint T2 in the article).
The file with the extension "_ids" contains all IDs for a particular variant on GISAID (at the time when the sequences were downloaded), and can be used to identify sequences of each variant in the two reference datasets. Note that these are all the IDs for a particular variant on GISAID, meaning only a (random) subset of those IDs occur in the two reference datasets.
