# Supplementary material for: Unsupervised outlier detection applied to SARS-CoV-2 nucleotide sequences can identify sequences of common variants and other variants of interest
Source: BMC Bioinformatics. 2022 Dec 19;23:547. doi: 10.1186/s12859-022-05105-y (PMC9761049; doi:10.1186/s12859-022-05105-y)
Supplement: Supplementary file 1 — Additional file 1. Lists of GISAID IDs for the two reference datasets (simulating the time before the emergence of a new variant and the onset of a new variant) for each variant under consideration in the article (alpha, beta, delta, gamma, GH, lambda, mu, omicron). [file 12859_2022_5105_MOESM1_ESM.zip › sequences/beta_onset]

EPI_ISL_1797556
EPI_ISL_1910441
EPI_ISL_687087
EPI_ISL_513235
EPI_ISL_850681
EPI_ISL_498104
EPI_ISL_824676
EPI_ISL_692446
EPI_ISL_686393
EPI_ISL_495079
EPI_ISL_436725
EPI_ISL_495070
EPI_ISL_1111321
EPI_ISL_538500
EPI_ISL_541372
EPI_ISL_7613864
EPI_ISL_1629770
EPI_ISL_631625
EPI_ISL_692518
EPI_ISL_455704
EPI_ISL_962567
EPI_ISL_684603
EPI_ISL_1661252
EPI_ISL_689297
EPI_ISL_862650
EPI_ISL_2835506
EPI_ISL_2100835
EPI_ISL_688507
EPI_ISL_2663168
EPI_ISL_689170
EPI_ISL_685810
EPI_ISL_495073
EPI_ISL_416621
EPI_ISL_685093
EPI_ISL_5441363
EPI_ISL_1166933
EPI_ISL_1491646
EPI_ISL_524447
EPI_ISL_687682
EPI_ISL_5598588
EPI_ISL_480024
EPI_ISL_513191
EPI_ISL_476859
EPI_ISL_1018147
EPI_ISL_862572
EPI_ISL_824606
EPI_ISL_883981
EPI_ISL_452359
EPI_ISL_2502638
EPI_ISL_513574
EPI_ISL_689845
EPI_ISL_7613835
EPI_ISL_871972
EPI_ISL_687580
EPI_ISL_542263
EPI_ISL_479981
EPI_ISL_2544892
EPI_ISL_684922
EPI_ISL_691069
EPI_ISL_660207
EPI_ISL_1502874
EPI_ISL_691706
EPI_ISL_1111253
EPI_ISL_479828
EPI_ISL_940902
EPI_ISL_751442
EPI_ISL_775019
EPI_ISL_2365884
EPI_ISL_416886
EPI_ISL_910335
EPI_ISL_689639
EPI_ISL_1761323
EPI_ISL_542287
EPI_ISL_2100836
EPI_ISL_2231172
EPI_ISL_722851
EPI_ISL_2835397
EPI_ISL_1111153
EPI_ISL_691577
EPI_ISL_690128
EPI_ISL_900726
EPI_ISL_3410324
EPI_ISL_792699
EPI_ISL_1708505
EPI_ISL_700214
EPI_ISL_1020261
EPI_ISL_1018181
EPI_ISL_8311711
EPI_ISL_852828
EPI_ISL_688163
EPI_ISL_684552
EPI_ISL_689579
EPI_ISL_687676
EPI_ISL_690692
EPI_ISL_1418308
EPI_ISL_687767
EPI_ISL_447806
EPI_ISL_688589
EPI_ISL_690552
EPI_ISL_513564
EPI_ISL_515875
EPI_ISL_2231437
EPI_ISL_1301600
EPI_ISL_10397651
EPI_ISL_691860
EPI_ISL_690193
EPI_ISL_459922
EPI_ISL_1629397
EPI_ISL_985398
EPI_ISL_2894695
EPI_ISL_1220060
EPI_ISL_688300
EPI_ISL_671434
EPI_ISL_690909
EPI_ISL_5053969
EPI_ISL_687900
EPI_ISL_1502818
EPI_ISL_1404134
EPI_ISL_414627
EPI_ISL_479921
EPI_ISL_760033
EPI_ISL_2364598
EPI_ISL_685431
EPI_ISL_2663179
EPI_ISL_2710865
EPI_ISL_943979
EPI_ISL_2155191
EPI_ISL_516625
EPI_ISL_1301685
EPI_ISL_1111219
EPI_ISL_690593
EPI_ISL_479523
EPI_ISL_685240
EPI_ISL_692082
EPI_ISL_6195588
EPI_ISL_811168
EPI_ISL_690573
EPI_ISL_2835433
EPI_ISL_6194249
EPI_ISL_954800
EPI_ISL_1279975
EPI_ISL_1168487
EPI_ISL_737012
EPI_ISL_515562
EPI_ISL_5142513
EPI_ISL_451377
EPI_ISL_529007
EPI_ISL_686649
EPI_ISL_686118
EPI_ISL_940999
EPI_ISL_995395
EPI_ISL_862648
EPI_ISL_909719
EPI_ISL_735433
EPI_ISL_688955
EPI_ISL_5143134
EPI_ISL_954087
EPI_ISL_685334
EPI_ISL_687132
EPI_ISL_5687752
EPI_ISL_1233463
EPI_ISL_824706
EPI_ISL_5736695
EPI_ISL_6195636
EPI_ISL_1111413
EPI_ISL_7613770
EPI_ISL_450512
EPI_ISL_833124
EPI_ISL_685740
EPI_ISL_1678584
EPI_ISL_687333
EPI_ISL_3980694
EPI_ISL_796060
EPI_ISL_1111218
EPI_ISL_1910403
EPI_ISL_686678
EPI_ISL_2155617
EPI_ISL_832171
EPI_ISL_1911040
EPI_ISL_623124
EPI_ISL_479516
EPI_ISL_6603671
EPI_ISL_6841892
EPI_ISL_691192
EPI_ISL_700012
EPI_ISL_953981
EPI_ISL_515877
EPI_ISL_11229942
EPI_ISL_2422687
EPI_ISL_1054940
EPI_ISL_691696
EPI_ISL_690557
EPI_ISL_685103
EPI_ISL_2015130
EPI_ISL_691375
EPI_ISL_2081919
EPI_ISL_10957416
EPI_ISL_699712
EPI_ISL_5441401
EPI_ISL_480144
EPI_ISL_2254725
EPI_ISL_1805789
EPI_ISL_2820471
EPI_ISL_760049
EPI_ISL_2140835
EPI_ISL_685159
EPI_ISL_1041200
EPI_ISL_685287
EPI_ISL_722877
EPI_ISL_2231224
EPI_ISL_747235
EPI_ISL_690874
EPI_ISL_1363085
EPI_ISL_4496577
EPI_ISL_1491640
EPI_ISL_5598621
EPI_ISL_407313
EPI_ISL_685022
EPI_ISL_687561
EPI_ISL_687653
EPI_ISL_700307
EPI_ISL_495072
EPI_ISL_690064
EPI_ISL_1209255
EPI_ISL_688852
EPI_ISL_8725400
EPI_ISL_8311684
EPI_ISL_699770
EPI_ISL_2188323
EPI_ISL_2877327
EPI_ISL_699990
EPI_ISL_940859
EPI_ISL_2544858
EPI_ISL_547579
EPI_ISL_685570
EPI_ISL_686907
EPI_ISL_691888
EPI_ISL_534313
EPI_ISL_751348
EPI_ISL_2877399
EPI_ISL_687959
EPI_ISL_689748
EPI_ISL_691576
EPI_ISL_2154612
EPI_ISL_686215
EPI_ISL_883351
EPI_ISL_995339
EPI_ISL_685920
EPI_ISL_2422638
EPI_ISL_2791019
EPI_ISL_491994
EPI_ISL_11172672
EPI_ISL_5917716
EPI_ISL_2231402
EPI_ISL_692034
EPI_ISL_684744
EPI_ISL_1166914
EPI_ISL_688835
EPI_ISL_912602
EPI_ISL_10397629
EPI_ISL_2422952
EPI_ISL_685419
EPI_ISL_534318
EPI_ISL_524740
EPI_ISL_684464
EPI_ISL_687523
EPI_ISL_794788
EPI_ISL_6194287
EPI_ISL_1533079
EPI_ISL_5687805
EPI_ISL_3716359
EPI_ISL_9509911
EPI_ISL_526236
EPI_ISL_1168468
EPI_ISL_824696
EPI_ISL_687542
EPI_ISL_2894637
EPI_ISL_685210
EPI_ISL_833281
EPI_ISL_692072
EPI_ISL_7710048
EPI_ISL_688009
EPI_ISL_2894842
EPI_ISL_3716414
EPI_ISL_1381196
EPI_ISL_687642
EPI_ISL_420064
EPI_ISL_689412
EPI_ISL_5142557
EPI_ISL_2155123
EPI_ISL_1301577
EPI_ISL_1360343
EPI_ISL_2105334
EPI_ISL_1303504
EPI_ISL_686302
EPI_ISL_754211
EPI_ISL_486829
EPI_ISL_1020220
EPI_ISL_690522
EPI_ISL_689436
EPI_ISL_631797
EPI_ISL_542423
EPI_ISL_447619
EPI_ISL_685861
EPI_ISL_1916493
EPI_ISL_686883
EPI_ISL_1019668
EPI_ISL_689405
EPI_ISL_2689144
EPI_ISL_542121
EPI_ISL_2894741
EPI_ISL_3024036
EPI_ISL_685354
EPI_ISL_2105518
EPI_ISL_11229882
EPI_ISL_3716419
EPI_ISL_955256
EPI_ISL_687370
EPI_ISL_512908
EPI_ISL_686952
EPI_ISL_11229938
EPI_ISL_700036
EPI_ISL_8311727
EPI_ISL_1760237
EPI_ISL_691533
EPI_ISL_700024
EPI_ISL_529801
EPI_ISL_804041
EPI_ISL_688520
EPI_ISL_2150999
EPI_ISL_688274
EPI_ISL_529739
EPI_ISL_722881
EPI_ISL_687974
EPI_ISL_1533074
EPI_ISL_560610
EPI_ISL_735329
EPI_ISL_833296
EPI_ISL_688121
EPI_ISL_977472
EPI_ISL_692474
EPI_ISL_689808
EPI_ISL_535516
EPI_ISL_2422905
EPI_ISL_684365
EPI_ISL_882673
EPI_ISL_471171
EPI_ISL_602799
EPI_ISL_452211
EPI_ISL_688572
EPI_ISL_1622374
EPI_ISL_837740
EPI_ISL_862588
EPI_ISL_690232
EPI_ISL_614267
EPI_ISL_687361
EPI_ISL_964878
EPI_ISL_824556
EPI_ISL_1443002
EPI_ISL_1760231
EPI_ISL_688843
EPI_ISL_482712
EPI_ISL_689356
EPI_ISL_685884
EPI_ISL_691976
EPI_ISL_689970
EPI_ISL_689081
EPI_ISL_437462
EPI_ISL_689275
EPI_ISL_691085
EPI_ISL_685462
EPI_ISL_476850
EPI_ISL_1181576
EPI_ISL_542221
EPI_ISL_918359
EPI_ISL_5441585
EPI_ISL_689943
EPI_ISL_860843
EPI_ISL_2015112
EPI_ISL_6195101
EPI_ISL_1167008
EPI_ISL_691207
EPI_ISL_700109
EPI_ISL_493332
EPI_ISL_528750
EPI_ISL_995418
EPI_ISL_1472367
EPI_ISL_1112996
EPI_ISL_912600
EPI_ISL_735286
EPI_ISL_635024
EPI_ISL_2422616
EPI_ISL_9579587
EPI_ISL_935165
EPI_ISL_4888505
EPI_ISL_1500987
EPI_ISL_2690129
EPI_ISL_1110493
EPI_ISL_1360305
EPI_ISL_2283772
EPI_ISL_1760227
EPI_ISL_686751
EPI_ISL_953979
EPI_ISL_435405
EPI_ISL_686761
EPI_ISL_687970
EPI_ISL_686856
EPI_ISL_689896
EPI_ISL_837695
EPI_ISL_1020286
EPI_ISL_692399
EPI_ISL_513242
EPI_ISL_940620
EPI_ISL_513150
EPI_ISL_1111475
EPI_ISL_690811
EPI_ISL_860905
EPI_ISL_686919
EPI_ISL_685426
EPI_ISL_692134
EPI_ISL_691568
EPI_ISL_954094
EPI_ISL_1111499
EPI_ISL_686938
EPI_ISL_985097
EPI_ISL_953977
EPI_ISL_684928
EPI_ISL_872091
EPI_ISL_689400
EPI_ISL_518002
EPI_ISL_686960
EPI_ISL_685315
EPI_ISL_688562
EPI_ISL_1168491
EPI_ISL_4211288
EPI_ISL_513246
EPI_ISL_5589819
EPI_ISL_2156598
EPI_ISL_1301669
EPI_ISL_6633788
EPI_ISL_1255136
EPI_ISL_1302127
EPI_ISL_6436509
EPI_ISL_660259
EPI_ISL_688459
EPI_ISL_1078992
EPI_ISL_5687702
EPI_ISL_2790807
EPI_ISL_602788
EPI_ISL_418649
EPI_ISL_2894710
EPI_ISL_962570
EPI_ISL_3023965
EPI_ISL_1859696
EPI_ISL_5441640
EPI_ISL_2100954
EPI_ISL_2484210
EPI_ISL_475695
EPI_ISL_941996
EPI_ISL_1760224
EPI_ISL_690348
EPI_ISL_1219711
EPI_ISL_692161
EPI_ISL_420049
EPI_ISL_5143150
EPI_ISL_941021
EPI_ISL_718279
EPI_ISL_700088
EPI_ISL_687957
EPI_ISL_684716
EPI_ISL_691376
EPI_ISL_735269
EPI_ISL_962523
EPI_ISL_8311742
EPI_ISL_2713081
EPI_ISL_2692886
EPI_ISL_700312
EPI_ISL_690643
EPI_ISL_1524344
EPI_ISL_689754
EPI_ISL_691266
EPI_ISL_435410
EPI_ISL_686964
EPI_ISL_3088364
EPI_ISL_1544176
EPI_ISL_872642
EPI_ISL_5441444
EPI_ISL_2835341
EPI_ISL_688935
EPI_ISL_685793
EPI_ISL_685684
EPI_ISL_837690
EPI_ISL_732664
EPI_ISL_685094
EPI_ISL_1219714
EPI_ISL_11172657
EPI_ISL_751395
EPI_ISL_1166974
EPI_ISL_5589835
EPI_ISL_1255389
EPI_ISL_690583
EPI_ISL_862603
EPI_ISL_480114
EPI_ISL_684265
EPI_ISL_689554
EPI_ISL_660175
EPI_ISL_2448650
EPI_ISL_514608
EPI_ISL_2081961
EPI_ISL_2100833
EPI_ISL_1760223
EPI_ISL_428346
EPI_ISL_751356
EPI_ISL_2155157
EPI_ISL_686912
EPI_ISL_806798
EPI_ISL_685914
EPI_ISL_689703
EPI_ISL_2322463
EPI_ISL_3501740
EPI_ISL_685842
EPI_ISL_6436473
EPI_ISL_11172724
EPI_ISL_965925
EPI_ISL_954034
EPI_ISL_459955
EPI_ISL_688869
EPI_ISL_965920
EPI_ISL_684114
EPI_ISL_684843
EPI_ISL_479977
EPI_ISL_603142
EPI_ISL_985088
EPI_ISL_1081340
EPI_ISL_515688
EPI_ISL_471528
EPI_ISL_941090
EPI_ISL_684965
EPI_ISL_653924
EPI_ISL_960428
EPI_ISL_692579
EPI_ISL_2960320
EPI_ISL_824700
EPI_ISL_689416
EPI_ISL_2894683
EPI_ISL_754212
EPI_ISL_5944586
EPI_ISL_468812
EPI_ISL_941038
EPI_ISL_690977
EPI_ISL_689207
EPI_ISL_685843
EPI_ISL_685193
EPI_ISL_794796
EPI_ISL_516765
EPI_ISL_422418
EPI_ISL_5917669
EPI_ISL_1018213
EPI_ISL_526215
EPI_ISL_2877481
EPI_ISL_684173
EPI_ISL_6436527
EPI_ISL_420053
EPI_ISL_542262
EPI_ISL_690417
EPI_ISL_2231478
EPI_ISL_690337
EPI_ISL_5687779
EPI_ISL_1118021
EPI_ISL_833438
EPI_ISL_687400
EPI_ISL_1020030
EPI_ISL_690856
EPI_ISL_692244
EPI_ISL_690278
EPI_ISL_872206
EPI_ISL_2231296
EPI_ISL_690849
EPI_ISL_631732
EPI_ISL_480052
EPI_ISL_463007
EPI_ISL_686779
EPI_ISL_686819
EPI_ISL_2835426
EPI_ISL_8142123
EPI_ISL_9159626
EPI_ISL_437303
EPI_ISL_691224
EPI_ISL_685777
EPI_ISL_2835377
EPI_ISL_735399
EPI_ISL_1363101
EPI_ISL_528925
EPI_ISL_689768
EPI_ISL_889019
EPI_ISL_455437
EPI_ISL_792102
EPI_ISL_2100830
EPI_ISL_1167137
EPI_ISL_6661834
EPI_ISL_538552
EPI_ISL_2231548
EPI_ISL_518040
EPI_ISL_5687804
EPI_ISL_1209327
EPI_ISL_528946
EPI_ISL_691580
EPI_ISL_1622363
EPI_ISL_7780433
EPI_ISL_906769
EPI_ISL_480015
EPI_ISL_685554
EPI_ISL_1018139
EPI_ISL_2894643
EPI_ISL_480102
EPI_ISL_1159077
EPI_ISL_1168550
EPI_ISL_455318
EPI_ISL_1533035
EPI_ISL_862041
EPI_ISL_4296310
EPI_ISL_825063
EPI_ISL_691943
EPI_ISL_5143035
EPI_ISL_2779467
EPI_ISL_718212
EPI_ISL_862617
EPI_ISL_2877340
EPI_ISL_862851
EPI_ISL_700321
EPI_ISL_985305
EPI_ISL_475650
EPI_ISL_689627
EPI_ISL_4211251
EPI_ISL_5598591
EPI_ISL_693764
EPI_ISL_2105308
EPI_ISL_806734
EPI_ISL_2694589
EPI_ISL_872204
EPI_ISL_686974
EPI_ISL_6316632
EPI_ISL_524714
EPI_ISL_687163
EPI_ISL_1114764
EPI_ISL_1622360
EPI_ISL_837751
EPI_ISL_1117985
EPI_ISL_2894649
EPI_ISL_602747
EPI_ISL_648666
EPI_ISL_5142649
EPI_ISL_2155258
EPI_ISL_2081199
EPI_ISL_872298
EPI_ISL_687551
EPI_ISL_1301586
EPI_ISL_1168514
EPI_ISL_684555
EPI_ISL_690087
EPI_ISL_685003
EPI_ISL_2835275
EPI_ISL_687301
EPI_ISL_5441558
EPI_ISL_691780
EPI_ISL_685286
EPI_ISL_912594
EPI_ISL_686226
EPI_ISL_684415
EPI_ISL_509254
EPI_ISL_685873
EPI_ISL_6661745
EPI_ISL_686001
EPI_ISL_794649
EPI_ISL_687184
EPI_ISL_688963
EPI_ISL_812743
EPI_ISL_2789820
EPI_ISL_1502852
EPI_ISL_685049
EPI_ISL_890356
EPI_ISL_509243
EPI_ISL_475600
EPI_ISL_766039
EPI_ISL_995367
EPI_ISL_852596
EPI_ISL_583451
EPI_ISL_833076
EPI_ISL_792687
EPI_ISL_2835293
EPI_ISL_1533100
EPI_ISL_1112947
EPI_ISL_949248
EPI_ISL_780381
EPI_ISL_6196107
EPI_ISL_684123
EPI_ISL_900737
EPI_ISL_421221
EPI_ISL_691362
EPI_ISL_882660
EPI_ISL_2877403
EPI_ISL_487436
EPI_ISL_1111336
EPI_ISL_1468452
EPI_ISL_686445
EPI_ISL_918264
EPI_ISL_10989157
EPI_ISL_5687758
EPI_ISL_660632
EPI_ISL_5143153
EPI_ISL_481236
EPI_ISL_1911063
EPI_ISL_7956763
EPI_ISL_684850
EPI_ISL_2100947
EPI_ISL_511894
EPI_ISL_560574
EPI_ISL_941984
EPI_ISL_542355
EPI_ISL_689941
EPI_ISL_2155414
EPI_ISL_10957390
EPI_ISL_688682
EPI_ISL_837602
EPI_ISL_861652
EPI_ISL_1111424
EPI_ISL_691463
EPI_ISL_5403187
EPI_ISL_2312757
EPI_ISL_460087
EPI_ISL_7957942
EPI_ISL_690886
EPI_ISL_837574
EPI_ISL_2100799
EPI_ISL_691872
EPI_ISL_729800
EPI_ISL_2422696
EPI_ISL_1233472
EPI_ISL_455714
EPI_ISL_688514
EPI_ISL_2544885
EPI_ISL_2081876
EPI_ISL_3716374
EPI_ISL_5917740
EPI_ISL_435423
EPI_ISL_5441419
EPI_ISL_690158
EPI_ISL_684643
EPI_ISL_1335896
EPI_ISL_2710873
EPI_ISL_9433268
EPI_ISL_5142905
EPI_ISL_1752622
EPI_ISL_686466
EPI_ISL_2148602
EPI_ISL_6603673
EPI_ISL_687865
EPI_ISL_11229134
EPI_ISL_3023874
EPI_ISL_685274
EPI_ISL_512881
EPI_ISL_536411
EPI_ISL_684218
EPI_ISL_2877373
EPI_ISL_687544
EPI_ISL_718202
EPI_ISL_648708
EPI_ISL_492006
EPI_ISL_500716
EPI_ISL_459888
EPI_ISL_1111461
EPI_ISL_686464
EPI_ISL_824669
EPI_ISL_660614
EPI_ISL_684435
EPI_ISL_542335
EPI_ISL_1281573
EPI_ISL_876777
EPI_ISL_692224
EPI_ISL_869262
EPI_ISL_586542
EPI_ISL_690960
EPI_ISL_526225
EPI_ISL_2501394
EPI_ISL_2661784
EPI_ISL_689685
EPI_ISL_2364669
EPI_ISL_475026
EPI_ISL_925208
EPI_ISL_688413
EPI_ISL_689114
EPI_ISL_692589
EPI_ISL_417337
EPI_ISL_468795
EPI_ISL_529796
EPI_ISL_2779546
EPI_ISL_1301623
EPI_ISL_995388
EPI_ISL_1117954
EPI_ISL_1018310
EPI_ISL_687758
EPI_ISL_941088
EPI_ISL_692140
EPI_ISL_5598585
EPI_ISL_947322
EPI_ISL_689460
EPI_ISL_837785
EPI_ISL_434375
EPI_ISL_648805
EPI_ISL_1013128
EPI_ISL_435051
EPI_ISL_660554
EPI_ISL_512976
EPI_ISL_2105245
EPI_ISL_5199399
EPI_ISL_688794
EPI_ISL_1318209
EPI_ISL_11229892
EPI_ISL_690923
EPI_ISL_1166997
EPI_ISL_780378
EPI_ISL_691525
EPI_ISL_7613768
EPI_ISL_6000496
EPI_ISL_1020081
EPI_ISL_515872
EPI_ISL_2105557
EPI_ISL_689271
EPI_ISL_495433
EPI_ISL_2422930
EPI_ISL_2835362
EPI_ISL_872218
EPI_ISL_824633
EPI_ISL_1111331
EPI_ISL_686637
EPI_ISL_1111472
EPI_ISL_3186072
EPI_ISL_1020053
EPI_ISL_913506
EPI_ISL_1503006
EPI_ISL_955234
EPI_ISL_2958731
EPI_ISL_5441618
EPI_ISL_11172654
EPI_ISL_690564
EPI_ISL_1040847
EPI_ISL_692425
EPI_ISL_1018263
EPI_ISL_5687787
EPI_ISL_2312759
EPI_ISL_995413
EPI_ISL_602666
EPI_ISL_689606
EPI_ISL_688772
EPI_ISL_684539
EPI_ISL_11229604
EPI_ISL_2231368
EPI_ISL_602668
EPI_ISL_685219
EPI_ISL_689112
EPI_ISL_1112988
EPI_ISL_688446
EPI_ISL_684816
EPI_ISL_690562
EPI_ISL_1469108
EPI_ISL_3332727
EPI_ISL_2448646
EPI_ISL_751371
EPI_ISL_685169
EPI_ISL_688106
EPI_ISL_684866
EPI_ISL_435416
EPI_ISL_529016
EPI_ISL_691417
EPI_ISL_2231546
EPI_ISL_513185
EPI_ISL_5736668
EPI_ISL_5687824
EPI_ISL_2100785
EPI_ISL_3138736
EPI_ISL_824721
EPI_ISL_960426
EPI_ISL_424660
EPI_ISL_491115
EPI_ISL_2877477
EPI_ISL_6194107
EPI_ISL_691460
EPI_ISL_4251943
EPI_ISL_1013369
EPI_ISL_526965
EPI_ISL_515941
EPI_ISL_684216
EPI_ISL_943978
EPI_ISL_5142551
EPI_ISL_2422811
EPI_ISL_6710116
EPI_ISL_11229608
EPI_ISL_691300
EPI_ISL_687001
EPI_ISL_529022
EPI_ISL_699793
EPI_ISL_1138537
EPI_ISL_5441578
EPI_ISL_689326
EPI_ISL_463746
EPI_ISL_2894801
EPI_ISL_872239
EPI_ISL_718168
EPI_ISL_691447
EPI_ISL_660611
EPI_ISL_528935
EPI_ISL_648733
EPI_ISL_5142697
EPI_ISL_3980568
EPI_ISL_509305
EPI_ISL_6633842
EPI_ISL_692274
EPI_ISL_5441479
EPI_ISL_690069
EPI_ISL_960424
EPI_ISL_678395
EPI_ISL_2894748
EPI_ISL_515855
EPI_ISL_2835545
EPI_ISL_5918325
EPI_ISL_686193
EPI_ISL_1300521
EPI_ISL_512074
EPI_ISL_5142897
EPI_ISL_467050
EPI_ISL_1039160
EPI_ISL_2835434
EPI_ISL_855376
EPI_ISL_2690173
EPI_ISL_5917698
EPI_ISL_1020229
EPI_ISL_2422672
EPI_ISL_5917682
EPI_ISL_690044
EPI_ISL_718163
EPI_ISL_542280
EPI_ISL_2276074
EPI_ISL_913930
EPI_ISL_6195943
EPI_ISL_692674
EPI_ISL_6436576
EPI_ISL_1165083
EPI_ISL_6196157
EPI_ISL_837653
EPI_ISL_684966
EPI_ISL_688212
EPI_ISL_688046
EPI_ISL_1502816
EPI_ISL_5142647
EPI_ISL_516969
EPI_ISL_9667065
EPI_ISL_10397652
EPI_ISL_513545
EPI_ISL_1167175
EPI_ISL_2140800
EPI_ISL_691250
EPI_ISL_1502983
EPI_ISL_935646
EPI_ISL_2105418
EPI_ISL_1805790
EPI_ISL_690846
EPI_ISL_690227
EPI_ISL_690313
EPI_ISL_855375
EPI_ISL_687152
EPI_ISL_690176
EPI_ISL_648086
EPI_ISL_1111274
EPI_ISL_1257833
EPI_ISL_872629
EPI_ISL_691088
EPI_ISL_5143133
EPI_ISL_689169
EPI_ISL_2155482
EPI_ISL_692076
EPI_ISL_941056
EPI_ISL_692410
EPI_ISL_1084610
EPI_ISL_722867
EPI_ISL_475705
EPI_ISL_692148
EPI_ISL_1517391
EPI_ISL_2154632
EPI_ISL_463744
EPI_ISL_692651
EPI_ISL_1797582
EPI_ISL_602801
EPI_ISL_547573
EPI_ISL_461480
EPI_ISL_5887130
EPI_ISL_833061
EPI_ISL_700309
EPI_ISL_660635
EPI_ISL_430734
EPI_ISL_1911030
EPI_ISL_689414
EPI_ISL_2790816
EPI_ISL_2100719
EPI_ISL_685321
EPI_ISL_2877386
EPI_ISL_416600
EPI_ISL_577627
EPI_ISL_961100
EPI_ISL_416586
EPI_ISL_416610
EPI_ISL_2713100
EPI_ISL_688372
EPI_ISL_635007
EPI_ISL_832150
EPI_ISL_686817
EPI_ISL_687127
EPI_ISL_2422705
EPI_ISL_965924
EPI_ISL_962544
EPI_ISL_824620
EPI_ISL_1302800
EPI_ISL_689538
EPI_ISL_1503014
EPI_ISL_3410519
EPI_ISL_1544143
EPI_ISL_692359
EPI_ISL_688782
EPI_ISL_4888493
EPI_ISL_687387
EPI_ISL_954085
EPI_ISL_5143221
EPI_ISL_613563
EPI_ISL_837783
EPI_ISL_699692
EPI_ISL_2779427
EPI_ISL_2422846
EPI_ISL_699820
EPI_ISL_2476401
EPI_ISL_1020199
EPI_ISL_2307339
EPI_ISL_912747
EPI_ISL_455341
EPI_ISL_1111313
EPI_ISL_888994
EPI_ISL_3266919
EPI_ISL_6710551
EPI_ISL_690411
EPI_ISL_529751
EPI_ISL_5687817
EPI_ISL_6195832
EPI_ISL_468144
EPI_ISL_735426
EPI_ISL_685307
EPI_ISL_654869
EPI_ISL_539501
EPI_ISL_5917714
EPI_ISL_602892
EPI_ISL_2835416
EPI_ISL_1055770
EPI_ISL_804044
EPI_ISL_1036214
EPI_ISL_688101
EPI_ISL_860910
EPI_ISL_511879
EPI_ISL_509294
EPI_ISL_687976
EPI_ISL_653916
EPI_ISL_5441671
EPI_ISL_613451
EPI_ISL_2081946
EPI_ISL_941156
EPI_ISL_745223
EPI_ISL_3088362
EPI_ISL_690370
EPI_ISL_2422684
EPI_ISL_1527374
EPI_ISL_684305
EPI_ISL_1013191
EPI_ISL_690143
EPI_ISL_1358312
EPI_ISL_877236
EPI_ISL_509283
EPI_ISL_2710851
EPI_ISL_1710855
EPI_ISL_542196
EPI_ISL_2779484
EPI_ISL_686050
EPI_ISL_495015
EPI_ISL_1790084
EPI_ISL_3030019
EPI_ISL_470899
EPI_ISL_451161
EPI_ISL_8311695
EPI_ISL_11229630
EPI_ISL_513028
EPI_ISL_825054
EPI_ISL_3446662
EPI_ISL_5199413
EPI_ISL_476893
EPI_ISL_1761320
EPI_ISL_451076
EPI_ISL_692075
EPI_ISL_1544167
EPI_ISL_2422956
EPI_ISL_631701
EPI_ISL_942898
EPI_ISL_943584
EPI_ISL_2100900
EPI_ISL_955148
EPI_ISL_1117992
EPI_ISL_419217
EPI_ISL_3023859
EPI_ISL_5143004
EPI_ISL_513514
EPI_ISL_648622
EPI_ISL_514599
EPI_ISL_603039
EPI_ISL_688250
EPI_ISL_685598
EPI_ISL_5196753
EPI_ISL_688133
EPI_ISL_690952
EPI_ISL_2081965
EPI_ISL_1503008
EPI_ISL_476865
EPI_ISL_602665
EPI_ISL_454504
EPI_ISL_452327
EPI_ISL_691126
EPI_ISL_935008
EPI_ISL_689555
EPI_ISL_2226218
EPI_ISL_811187
EPI_ISL_688886
EPI_ISL_765479
EPI_ISL_685026
EPI_ISL_648109
EPI_ISL_447302
EPI_ISL_513029
EPI_ISL_2426938
EPI_ISL_692189
EPI_ISL_692203
EPI_ISL_8311673
EPI_ISL_890357
EPI_ISL_1622362
EPI_ISL_2894850
EPI_ISL_1111188
EPI_ISL_1533085
EPI_ISL_631577
EPI_ISL_437713
EPI_ISL_954115
EPI_ISL_691701
EPI_ISL_2877416
EPI_ISL_1020046
EPI_ISL_751404
EPI_ISL_692067
EPI_ISL_691097
EPI_ISL_691197
EPI_ISL_5441441
EPI_ISL_677793
EPI_ISL_5918351
EPI_ISL_513051
EPI_ISL_6195379
EPI_ISL_7613740
EPI_ISL_457703
EPI_ISL_687926
EPI_ISL_2835281
EPI_ISL_872931
EPI_ISL_965940
EPI_ISL_535473
EPI_ISL_455334
EPI_ISL_686786
EPI_ISL_872251
EPI_ISL_2877446
EPI_ISL_684171
EPI_ISL_961468
EPI_ISL_1111314
EPI_ISL_2155467
EPI_ISL_677775
EPI_ISL_491970
EPI_ISL_524744
EPI_ISL_684197
EPI_ISL_962536
EPI_ISL_832009
EPI_ISL_5687878
EPI_ISL_2422697
EPI_ISL_941005
EPI_ISL_5015506
EPI_ISL_2422946
EPI_ISL_692569
EPI_ISL_869264
EPI_ISL_475605
EPI_ISL_509347
EPI_ISL_1020262
EPI_ISL_687569
EPI_ISL_6436561
EPI_ISL_2692143
EPI_ISL_415649
EPI_ISL_687164
EPI_ISL_684918
EPI_ISL_2894797
EPI_ISL_495561
EPI_ISL_688092
EPI_ISL_690070
EPI_ISL_685986
EPI_ISL_862629
EPI_ISL_2501349
EPI_ISL_1406694
EPI_ISL_603156
EPI_ISL_806757
EPI_ISL_2283792
EPI_ISL_491093
EPI_ISL_685499
EPI_ISL_690273
EPI_ISL_479486
EPI_ISL_2968047
EPI_ISL_7956768
EPI_ISL_953969
EPI_ISL_2835388
EPI_ISL_3758024
EPI_ISL_4251944
EPI_ISL_1785079
EPI_ISL_468800
EPI_ISL_5934913
EPI_ISL_5918329
EPI_ISL_909710
EPI_ISL_2877350
EPI_ISL_977662
EPI_ISL_5441572
EPI_ISL_995428
EPI_ISL_1225157
EPI_ISL_7613860
EPI_ISL_891250
EPI_ISL_613434
EPI_ISL_3512962
EPI_ISL_894224
EPI_ISL_1255117
EPI_ISL_634998
EPI_ISL_528717
EPI_ISL_1626516
EPI_ISL_687899
EPI_ISL_648694
EPI_ISL_685052
EPI_ISL_1111201
EPI_ISL_450261
EPI_ISL_685785
EPI_ISL_825057
EPI_ISL_1111355
EPI_ISL_3980770
EPI_ISL_861506
EPI_ISL_11229944
EPI_ISL_2009232
EPI_ISL_689488
EPI_ISL_912957
EPI_ISL_912564
EPI_ISL_995421
EPI_ISL_735417
EPI_ISL_862568
EPI_ISL_2081202
EPI_ISL_689163
EPI_ISL_685822
EPI_ISL_888982
EPI_ISL_3275380
EPI_ISL_846648
EPI_ISL_759961
EPI_ISL_450728
EPI_ISL_2501351
EPI_ISL_2100818
EPI_ISL_1916293
EPI_ISL_5918420
EPI_ISL_888993
EPI_ISL_2710862
EPI_ISL_526238
EPI_ISL_5918332
EPI_ISL_583452
EPI_ISL_6195129
EPI_ISL_7613761
EPI_ISL_1302098
EPI_ISL_700145
EPI_ISL_685528
EPI_ISL_689413
EPI_ISL_1091784
EPI_ISL_6972817
EPI_ISL_699805
EPI_ISL_687843
EPI_ISL_751405
EPI_ISL_909683
EPI_ISL_687262
EPI_ISL_862619
EPI_ISL_688641
EPI_ISL_691325
EPI_ISL_846633
EPI_ISL_738130
EPI_ISL_995474
EPI_ISL_447781
EPI_ISL_2155820
EPI_ISL_2968041
EPI_ISL_935561
EPI_ISL_10149605
EPI_ISL_691932
EPI_ISL_699854
EPI_ISL_686776
EPI_ISL_3988333
EPI_ISL_1502990
EPI_ISL_2835372
EPI_ISL_437759
EPI_ISL_861495
EPI_ISL_700027
EPI_ISL_883292
EPI_ISL_918363
EPI_ISL_811190
EPI_ISL_3664314
EPI_ISL_685420
EPI_ISL_788967
EPI_ISL_1511641
EPI_ISL_524731
EPI_ISL_837607
EPI_ISL_943548
EPI_ISL_2081881
EPI_ISL_1018118
EPI_ISL_860204
EPI_ISL_692657
EPI_ISL_480098
EPI_ISL_1111098
EPI_ISL_5143202
EPI_ISL_6316587
EPI_ISL_2663177
EPI_ISL_6633743
EPI_ISL_692443
EPI_ISL_479934
EPI_ISL_539507
EPI_ISL_1233502
EPI_ISL_482689
EPI_ISL_468314
EPI_ISL_1859675
EPI_ISL_2155593
EPI_ISL_1034304
EPI_ISL_692197
EPI_ISL_690318
EPI_ISL_691830
EPI_ISL_1129227
EPI_ISL_1041199
EPI_ISL_852602
EPI_ISL_2894745
EPI_ISL_690205
EPI_ISL_686345
EPI_ISL_538449
EPI_ISL_686175
EPI_ISL_1859645
EPI_ISL_961092
EPI_ISL_1233560
EPI_ISL_692655
EPI_ISL_1166944
EPI_ISL_1279954
EPI_ISL_685565
EPI_ISL_692633
EPI_ISL_1805718
EPI_ISL_3247165
EPI_ISL_833096
EPI_ISL_487329
EPI_ISL_3410581
EPI_ISL_1041030
EPI_ISL_686415
EPI_ISL_602779
EPI_ISL_995380
EPI_ISL_476882
EPI_ISL_1626496
EPI_ISL_480109
EPI_ISL_2422731
EPI_ISL_447747
EPI_ISL_691546
EPI_ISL_3840493
EPI_ISL_3153544
EPI_ISL_684378
EPI_ISL_708652
EPI_ISL_424642
EPI_ISL_450791
EPI_ISL_692428
EPI_ISL_688785
EPI_ISL_1168500
EPI_ISL_586516
EPI_ISL_687938
EPI_ISL_513019
EPI_ISL_686326
EPI_ISL_480034
EPI_ISL_918270
EPI_ISL_5142711
EPI_ISL_890893
EPI_ISL_2835459
EPI_ISL_872088
EPI_ISL_5143096
EPI_ISL_3410455
EPI_ISL_1859733
EPI_ISL_735321
EPI_ISL_1209244
EPI_ISL_4211287
EPI_ISL_684974
EPI_ISL_691065
EPI_ISL_690163
EPI_ISL_648752
EPI_ISL_6159092
EPI_ISL_685062
EPI_ISL_452492
EPI_ISL_653776
EPI_ISL_804971
EPI_ISL_961088
EPI_ISL_686110
EPI_ISL_685505
EPI_ISL_528995
EPI_ISL_883984
EPI_ISL_1469752
EPI_ISL_2422680
EPI_ISL_2155758
EPI_ISL_936495
EPI_ISL_2835300
EPI_ISL_455353
EPI_ISL_687103
EPI_ISL_690867
EPI_ISL_593935
EPI_ISL_985310
EPI_ISL_692729
EPI_ISL_6838995
EPI_ISL_717973
EPI_ISL_1358317
EPI_ISL_1805740
EPI_ISL_447762
EPI_ISL_5143002
EPI_ISL_1112976
EPI_ISL_2015138
EPI_ISL_2710870
EPI_ISL_509348
EPI_ISL_2100906
EPI_ISL_688351
EPI_ISL_685560
EPI_ISL_5441405
EPI_ISL_2231357
EPI_ISL_684328
EPI_ISL_954030
EPI_ISL_692721
EPI_ISL_7174160
EPI_ISL_418229
EPI_ISL_692407
EPI_ISL_631840
EPI_ISL_1111371
EPI_ISL_689365
EPI_ISL_498166
EPI_ISL_691507
EPI_ISL_688071
EPI_ISL_2283799
EPI_ISL_2101064
EPI_ISL_717974
EPI_ISL_718187
EPI_ISL_1111459
EPI_ISL_954118
EPI_ISL_613545
EPI_ISL_486392
EPI_ISL_495457
EPI_ISL_5143167
EPI_ISL_2364607
EPI_ISL_660642
EPI_ISL_1360307
EPI_ISL_1533693
EPI_ISL_687450
EPI_ISL_691754
EPI_ISL_691523
EPI_ISL_7505518
EPI_ISL_690065
EPI_ISL_9159881
EPI_ISL_515686
EPI_ISL_684329
EPI_ISL_4442734
EPI_ISL_2101267
EPI_ISL_5918406
EPI_ISL_2663173
EPI_ISL_2155673
EPI_ISL_454516
EPI_ISL_437468
EPI_ISL_941063
EPI_ISL_9052877
EPI_ISL_693227
EPI_ISL_501251
EPI_ISL_6841887
EPI_ISL_2081904
EPI_ISL_560621
EPI_ISL_861632
EPI_ISL_535440
EPI_ISL_2231425
EPI_ISL_5142993
EPI_ISL_735338
EPI_ISL_1491656
EPI_ISL_498112
EPI_ISL_5917738
EPI_ISL_435153
EPI_ISL_688776
EPI_ISL_1626519
EPI_ISL_2105341
EPI_ISL_528687
EPI_ISL_1020075
EPI_ISL_943968
EPI_ISL_688073
EPI_ISL_1785072
EPI_ISL_691723
EPI_ISL_2155774
EPI_ISL_479985
EPI_ISL_1533076
EPI_ISL_483035
EPI_ISL_603033
EPI_ISL_691291
EPI_ISL_586565
EPI_ISL_689566
EPI_ISL_443282
EPI_ISL_416458
EPI_ISL_1415428
EPI_ISL_692286
EPI_ISL_4442610
EPI_ISL_686041
EPI_ISL_631767
EPI_ISL_1111341
EPI_ISL_684247
EPI_ISL_479894
EPI_ISL_688052
EPI_ISL_5143128
EPI_ISL_660618
EPI_ISL_685724
EPI_ISL_7613775
EPI_ISL_1111480
EPI_ISL_515759
EPI_ISL_1233624
EPI_ISL_566083
EPI_ISL_2485214
EPI_ISL_4496584
EPI_ISL_1111297
EPI_ISL_877460
EPI_ISL_770009
EPI_ISL_1168567
EPI_ISL_889360
EPI_ISL_479531
EPI_ISL_812742
EPI_ISL_811161
EPI_ISL_3186061
EPI_ISL_1761328
EPI_ISL_688179
EPI_ISL_6261865
EPI_ISL_687633
EPI_ISL_883296
EPI_ISL_1111268
EPI_ISL_792113
EPI_ISL_1111417
EPI_ISL_542422
EPI_ISL_491092
EPI_ISL_480092
EPI_ISL_1069200
EPI_ISL_689397
EPI_ISL_1284044
EPI_ISL_648689
EPI_ISL_685946
EPI_ISL_2671847
EPI_ISL_686699
EPI_ISL_2226329
EPI_ISL_690592
EPI_ISL_5736674
EPI_ISL_687921
EPI_ISL_2422955
EPI_ISL_11229949
EPI_ISL_687824
EPI_ISL_1916396
EPI_ISL_700308
EPI_ISL_5441564
EPI_ISL_7710026
EPI_ISL_1752495
EPI_ISL_689876
EPI_ISL_913017
EPI_ISL_684387
EPI_ISL_671495
EPI_ISL_961070
EPI_ISL_5918389
EPI_ISL_420074
EPI_ISL_699686
EPI_ISL_6194945
EPI_ISL_529743
EPI_ISL_1209259
EPI_ISL_528937
EPI_ISL_2100828
EPI_ISL_2155079
EPI_ISL_788966
EPI_ISL_2154684
EPI_ISL_8142113
EPI_ISL_7710027
EPI_ISL_1013125
EPI_ISL_6633748
EPI_ISL_685796
EPI_ISL_668454
EPI_ISL_883976
EPI_ISL_940937
EPI_ISL_1916290
EPI_ISL_995335
EPI_ISL_539515
EPI_ISL_496560
EPI_ISL_566079
EPI_ISL_691877
EPI_ISL_837741
EPI_ISL_691254
EPI_ISL_691368
EPI_ISL_699889
EPI_ISL_6289939
EPI_ISL_2156649
EPI_ISL_574619
EPI_ISL_613420
EPI_ISL_2001119
EPI_ISL_691305
EPI_ISL_1209387
EPI_ISL_2502021
EPI_ISL_509416
EPI_ISL_688152
EPI_ISL_2231256
EPI_ISL_1859361
EPI_ISL_495048
EPI_ISL_648071
EPI_ISL_2009179
EPI_ISL_500563
EPI_ISL_954037
EPI_ISL_688012
EPI_ISL_940879
EPI_ISL_451359
EPI_ISL_688506
EPI_ISL_1001372
EPI_ISL_759962
EPI_ISL_686053
EPI_ISL_837570
EPI_ISL_631775
EPI_ISL_421503
EPI_ISL_535475
EPI_ISL_689732
EPI_ISL_912857
EPI_ISL_5143050
EPI_ISL_735271
EPI_ISL_421191
EPI_ISL_688067
EPI_ISL_447744
EPI_ISL_684371
EPI_ISL_418252
EPI_ISL_526229
EPI_ISL_2920101
EPI_ISL_806775
EPI_ISL_861505
EPI_ISL_1111198
EPI_ISL_760052
EPI_ISL_660143
EPI_ISL_688838
EPI_ISL_542106
EPI_ISL_811170
EPI_ISL_512901
EPI_ISL_1140097
EPI_ISL_686775
EPI_ISL_10957387
EPI_ISL_2202673
EPI_ISL_2422681
EPI_ISL_2790896
EPI_ISL_525578
EPI_ISL_687993
EPI_ISL_700107
EPI_ISL_2155733
EPI_ISL_692392
EPI_ISL_603025
EPI_ISL_653790
EPI_ISL_648069
EPI_ISL_7505527
EPI_ISL_691051
EPI_ISL_1500994
EPI_ISL_1799501
EPI_ISL_509331
EPI_ISL_1302094
EPI_ISL_1018150
EPI_ISL_691602
EPI_ISL_689478
EPI_ISL_2364612
EPI_ISL_11229880
EPI_ISL_518015
EPI_ISL_690499
EPI_ISL_3716489
EPI_ISL_2839352
EPI_ISL_722882
EPI_ISL_941137
EPI_ISL_955144
EPI_ISL_547580
EPI_ISL_3800657
EPI_ISL_699871
EPI_ISL_1499593
EPI_ISL_700157
EPI_ISL_686926
EPI_ISL_514592
EPI_ISL_722907
EPI_ISL_415159
EPI_ISL_2155659
EPI_ISL_515845
EPI_ISL_496551
EPI_ISL_5703059
EPI_ISL_691765
EPI_ISL_1060576
EPI_ISL_7473142
EPI_ISL_2101037
EPI_ISL_685414
EPI_ISL_515830
EPI_ISL_1040832
EPI_ISL_6075279
EPI_ISL_833056
EPI_ISL_1165075
EPI_ISL_1111330
EPI_ISL_445243
EPI_ISL_493206
EPI_ISL_1626504
EPI_ISL_648817
EPI_ISL_576149
EPI_ISL_4496670
EPI_ISL_5918371
EPI_ISL_2690310
EPI_ISL_699749
EPI_ISL_1279956
EPI_ISL_686197
EPI_ISL_1018252
EPI_ISL_688765
EPI_ISL_686119
EPI_ISL_2839342
EPI_ISL_688899
EPI_ISL_2779473
EPI_ISL_700166
EPI_ISL_2894715
EPI_ISL_6814843
EPI_ISL_421184
EPI_ISL_689382
EPI_ISL_457726
EPI_ISL_1168571
EPI_ISL_689362
EPI_ISL_2155471
EPI_ISL_5143089
EPI_ISL_872258
EPI_ISL_2364496
EPI_ISL_2157347
EPI_ISL_660572
EPI_ISL_687495
EPI_ISL_480282
EPI_ISL_906072
EPI_ISL_2835376
EPI_ISL_940928
EPI_ISL_11229711
EPI_ISL_6194171
EPI_ISL_2231504
EPI_ISL_689695
EPI_ISL_686378
EPI_ISL_515645
EPI_ISL_2364493
EPI_ISL_2779448
EPI_ISL_1018273
EPI_ISL_2101273
EPI_ISL_686868
EPI_ISL_689998
EPI_ISL_690059
EPI_ISL_2422743
EPI_ISL_685862
EPI_ISL_614398
EPI_ISL_1098839
EPI_ISL_1111192
EPI_ISL_677683
EPI_ISL_515523
EPI_ISL_7613752
EPI_ISL_2422840
EPI_ISL_491095
EPI_ISL_2101287
EPI_ISL_685664
EPI_ISL_477192
EPI_ISL_689863
EPI_ISL_691101
EPI_ISL_691204
EPI_ISL_687434
EPI_ISL_1626518
EPI_ISL_5143068
EPI_ISL_5441650
EPI_ISL_687188
EPI_ISL_960414
EPI_ISL_688464
EPI_ISL_687702
EPI_ISL_6436630
EPI_ISL_804978
EPI_ISL_1039692
EPI_ISL_4296311
EPI_ISL_2156678
EPI_ISL_1302135
EPI_ISL_582675
EPI_ISL_480266
EPI_ISL_718206
EPI_ISL_2100862
EPI_ISL_751393
EPI_ISL_689495
EPI_ISL_935533
EPI_ISL_751402
EPI_ISL_1544168
EPI_ISL_443283
EPI_ISL_2285155
EPI_ISL_2322460
EPI_ISL_688371
EPI_ISL_1159098
EPI_ISL_2877453
EPI_ISL_691037
EPI_ISL_513540
EPI_ISL_3088344
EPI_ISL_687902
EPI_ISL_648804
EPI_ISL_909723
EPI_ISL_751390
EPI_ISL_10957373
EPI_ISL_692111
EPI_ISL_5441509
EPI_ISL_2312752
EPI_ISL_1018327
EPI_ISL_692131
EPI_ISL_412980
EPI_ISL_1284040
EPI_ISL_687553
EPI_ISL_5917730
EPI_ISL_1013108
EPI_ISL_2484213
EPI_ISL_961780
EPI_ISL_2231365
EPI_ISL_954122
EPI_ISL_1500957
EPI_ISL_833159
EPI_ISL_1695909
EPI_ISL_1200086
EPI_ISL_686947
EPI_ISL_688880
EPI_ISL_685617
EPI_ISL_699829
EPI_ISL_686375
EPI_ISL_689678
EPI_ISL_956387
EPI_ISL_686505
EPI_ISL_2789851
EPI_ISL_954109
EPI_ISL_509265
EPI_ISL_889390
EPI_ISL_509362
EPI_ISL_2779498
EPI_ISL_700263
EPI_ISL_776758
EPI_ISL_692014
EPI_ISL_491440
EPI_ISL_1019880
EPI_ISL_687332
EPI_ISL_455424
EPI_ISL_2231315
EPI_ISL_691784
EPI_ISL_447048
EPI_ISL_2155807
EPI_ISL_684795
EPI_ISL_513214
EPI_ISL_8142104
EPI_ISL_689898
EPI_ISL_430073
EPI_ISL_5441561
EPI_ISL_1911019
EPI_ISL_876809
EPI_ISL_686922
EPI_ISL_2231450
EPI_ISL_1910416
EPI_ISL_2015115
EPI_ISL_687567
EPI_ISL_2422694
EPI_ISL_1372316
EPI_ISL_677816
EPI_ISL_11229082
EPI_ISL_1110413
EPI_ISL_4211263
EPI_ISL_1180675
EPI_ISL_2422933
EPI_ISL_2502662
EPI_ISL_912769
EPI_ISL_420076
EPI_ISL_2544847
EPI_ISL_602793
EPI_ISL_1303510
EPI_ISL_5917659
EPI_ISL_2155314
EPI_ISL_1201480
EPI_ISL_2105351
EPI_ISL_1029959
EPI_ISL_1113028
EPI_ISL_483866
EPI_ISL_3840496
EPI_ISL_824625
EPI_ISL_872224
EPI_ISL_416487
EPI_ISL_451659
EPI_ISL_653770
EPI_ISL_792019
EPI_ISL_985173
EPI_ISL_5687714
EPI_ISL_1761312
EPI_ISL_796030
EPI_ISL_3252981
EPI_ISL_877458
EPI_ISL_2779540
EPI_ISL_2710012
EPI_ISL_1219709
EPI_ISL_685310
EPI_ISL_2231200
EPI_ISL_2877493
EPI_ISL_689560
EPI_ISL_690123
EPI_ISL_692290
EPI_ISL_754204
EPI_ISL_689942
EPI_ISL_2789858
EPI_ISL_583499
EPI_ISL_687309
EPI_ISL_1346631
EPI_ISL_4251940
EPI_ISL_2789850
EPI_ISL_776753
EPI_ISL_454549
EPI_ISL_960420
EPI_ISL_686855
EPI_ISL_693239
EPI_ISL_1018211
EPI_ISL_3330232
EPI_ISL_515689
EPI_ISL_513217
EPI_ISL_1752625
EPI_ISL_2004089
EPI_ISL_689601
EPI_ISL_2283780
EPI_ISL_860884
EPI_ISL_6194890
EPI_ISL_833234
EPI_ISL_685025
EPI_ISL_602690
EPI_ISL_5944636
EPI_ISL_687629
EPI_ISL_495025
EPI_ISL_918367
EPI_ISL_11229929
EPI_ISL_443277
EPI_ISL_684541
EPI_ISL_2422606
EPI_ISL_940906
EPI_ISL_876752
EPI_ISL_837767
EPI_ISL_2422884
EPI_ISL_686627
EPI_ISL_539806
EPI_ISL_685611
EPI_ISL_684847
EPI_ISL_491980
EPI_ISL_692538
EPI_ISL_794782
EPI_ISL_888991
EPI_ISL_687869
EPI_ISL_514606
EPI_ISL_965912
EPI_ISL_658875
EPI_ISL_1372309
EPI_ISL_688428
EPI_ISL_1110509
EPI_ISL_603221
EPI_ISL_690901
EPI_ISL_691073
EPI_ISL_860883
EPI_ISL_876738
EPI_ISL_860876
EPI_ISL_1916382
EPI_ISL_671431
EPI_ISL_479528
EPI_ISL_862834
EPI_ISL_7624285
EPI_ISL_686332
EPI_ISL_687369
EPI_ISL_6194252
EPI_ISL_1096326
EPI_ISL_1502871
EPI_ISL_883964
EPI_ISL_687894
EPI_ISL_941035
EPI_ISL_515525
EPI_ISL_582681
EPI_ISL_687334
EPI_ISL_689363
EPI_ISL_542443
EPI_ISL_1502915
EPI_ISL_491444
EPI_ISL_686159
EPI_ISL_684830
EPI_ISL_1760222
EPI_ISL_515870
EPI_ISL_684822
EPI_ISL_2894793
EPI_ISL_684432
EPI_ISL_10957434
EPI_ISL_455339
EPI_ISL_688817
EPI_ISL_690416
EPI_ISL_837670
EPI_ISL_688448
EPI_ISL_699933
EPI_ISL_943576
EPI_ISL_691698
EPI_ISL_2155052
EPI_ISL_692691
EPI_ISL_5687798
EPI_ISL_2140862
EPI_ISL_857057
EPI_ISL_9052879
EPI_ISL_977471
EPI_ISL_5441455
EPI_ISL_686232
EPI_ISL_909720
EPI_ISL_1761325
EPI_ISL_2790840
EPI_ISL_685604
EPI_ISL_700296
EPI_ISL_569880
EPI_ISL_686465
EPI_ISL_687436
EPI_ISL_648814
EPI_ISL_862643
EPI_ISL_2422796
EPI_ISL_613426
EPI_ISL_6195172
EPI_ISL_794758
EPI_ISL_677742
EPI_ISL_1255133
EPI_ISL_722863
EPI_ISL_846644
EPI_ISL_5441492
EPI_ISL_685453
EPI_ISL_2790817
EPI_ISL_687137
EPI_ISL_862612
EPI_ISL_513074
EPI_ISL_6316650
EPI_ISL_471543
EPI_ISL_689666
EPI_ISL_623164
EPI_ISL_9159911
EPI_ISL_10141387
EPI_ISL_690168
EPI_ISL_685129
EPI_ISL_513129
EPI_ISL_2231541
EPI_ISL_538451
EPI_ISL_832012
EPI_ISL_2877478
EPI_ISL_690194
EPI_ISL_690971
EPI_ISL_687989
EPI_ISL_688638
EPI_ISL_660242
EPI_ISL_515838
EPI_ISL_2101191
EPI_ISL_2155452
EPI_ISL_513154
EPI_ISL_685291
EPI_ISL_468793
EPI_ISL_475688
EPI_ISL_686451
EPI_ISL_4442614
EPI_ISL_416567
EPI_ISL_2231458
EPI_ISL_903340
EPI_ISL_692523
EPI_ISL_735413
EPI_ISL_862657
EPI_ISL_699845
EPI_ISL_691196
EPI_ISL_685409
EPI_ISL_542304
EPI_ISL_982328
EPI_ISL_11229925
EPI_ISL_995334
EPI_ISL_463297
EPI_ISL_688716
EPI_ISL_495559
EPI_ISL_6603672
EPI_ISL_833272
EPI_ISL_691374
EPI_ISL_483864
EPI_ISL_855354
EPI_ISL_688235
EPI_ISL_2155761
EPI_ISL_1283973
EPI_ISL_691707
EPI_ISL_7613721
EPI_ISL_692225
EPI_ISL_689184
EPI_ISL_2835294
EPI_ISL_482867
EPI_ISL_5917711
EPI_ISL_594188
EPI_ISL_2155631
EPI_ISL_460088
EPI_ISL_940942
EPI_ISL_792021
EPI_ISL_1168507
EPI_ISL_1111182
EPI_ISL_513314
EPI_ISL_692242
EPI_ISL_1013196
EPI_ISL_2422755
EPI_ISL_688054
EPI_ISL_5143007
EPI_ISL_648669
EPI_ISL_745259
EPI_ISL_1629387
EPI_ISL_699698
EPI_ISL_5917708
EPI_ISL_2691710
EPI_ISL_900711
EPI_ISL_685525
EPI_ISL_1527398
EPI_ISL_2426934
EPI_ISL_685587
EPI_ISL_5142492
EPI_ISL_686499
EPI_ISL_691437
EPI_ISL_792701
EPI_ISL_804048
EPI_ISL_690708
EPI_ISL_1112967
EPI_ISL_2894812
EPI_ISL_8142096
EPI_ISL_1168496
EPI_ISL_528751
EPI_ISL_648621
EPI_ISL_2155348
EPI_ISL_685497
EPI_ISL_1201429
EPI_ISL_623112
EPI_ISL_2155781
EPI_ISL_685510
EPI_ISL_480278
EPI_ISL_1018174
EPI_ISL_513208
EPI_ISL_687282
EPI_ISL_2790993
EPI_ISL_1013156
EPI_ISL_691357
EPI_ISL_2155244
EPI_ISL_1138552
EPI_ISL_685299
EPI_ISL_671456
EPI_ISL_690466
EPI_ISL_1363121
EPI_ISL_685473
EPI_ISL_5918350
EPI_ISL_2283779
EPI_ISL_602862
EPI_ISL_410301
EPI_ISL_687901
EPI_ISL_872207
EPI_ISL_454606
EPI_ISL_912985
EPI_ISL_685633
EPI_ISL_480246
EPI_ISL_454499
EPI_ISL_4417493
EPI_ISL_722898
EPI_ISL_941972
EPI_ISL_2779530
EPI_ISL_455705
EPI_ISL_613547
EPI_ISL_2231542
EPI_ISL_833093
EPI_ISL_860917
EPI_ISL_832816
EPI_ISL_690470
EPI_ISL_512067
EPI_ISL_1469280
EPI_ISL_947281
EPI_ISL_2835322
EPI_ISL_686141
EPI_ISL_5441665
EPI_ISL_913059
EPI_ISL_5918346
EPI_ISL_1007675
EPI_ISL_1020070
EPI_ISL_3410406
EPI_ISL_2835533
EPI_ISL_687823
EPI_ISL_1013205
EPI_ISL_539813
EPI_ISL_11172707
EPI_ISL_788973
EPI_ISL_684888
EPI_ISL_11172717
EPI_ISL_913508
EPI_ISL_2713108
EPI_ISL_1013120
EPI_ISL_684261
EPI_ISL_2399461
EPI_ISL_2156593
EPI_ISL_3470341
EPI_ISL_2231485
EPI_ISL_1500950
EPI_ISL_5142518
EPI_ISL_837705
EPI_ISL_689570
EPI_ISL_2105343
EPI_ISL_833267
EPI_ISL_469023
EPI_ISL_833158
EPI_ISL_5441554
EPI_ISL_684743
EPI_ISL_984262
EPI_ISL_2860775
EPI_ISL_1795054
EPI_ISL_689801
EPI_ISL_954783
EPI_ISL_1171628
EPI_ISL_2710026
EPI_ISL_688169
EPI_ISL_685422
EPI_ISL_1491654
EPI_ISL_513034
EPI_ISL_1301583
EPI_ISL_806801
EPI_ISL_10431154
EPI_ISL_2455237
EPI_ISL_635046
EPI_ISL_518013
EPI_ISL_3716487
EPI_ISL_482692
EPI_ISL_2105330
EPI_ISL_689692
EPI_ISL_774976
EPI_ISL_684437
EPI_ISL_1020267
EPI_ISL_735281
EPI_ISL_9159849
EPI_ISL_1544138
EPI_ISL_2617086
EPI_ISL_691145
EPI_ISL_690855
EPI_ISL_824735
EPI_ISL_5918289
EPI_ISL_824599
EPI_ISL_692092
EPI_ISL_1020271
EPI_ISL_690508
EPI_ISL_738048
EPI_ISL_6591002
EPI_ISL_718188
EPI_ISL_572330
EPI_ISL_2422788
EPI_ISL_686724
EPI_ISL_2835295
EPI_ISL_1468435
EPI_ISL_2154866
EPI_ISL_1055755
EPI_ISL_691253
EPI_ISL_804963
EPI_ISL_480165
EPI_ISL_583438
EPI_ISL_7174106
EPI_ISL_542299
EPI_ISL_1805717
EPI_ISL_529000
EPI_ISL_962549
EPI_ISL_806739
EPI_ISL_837710
EPI_ISL_515570
EPI_ISL_687355
EPI_ISL_1113020
EPI_ISL_687274
EPI_ISL_2009116
EPI_ISL_513097
EPI_ISL_2155546
EPI_ISL_479827
EPI_ISL_8311740
EPI_ISL_486409
EPI_ISL_2835285
EPI_ISL_935557
EPI_ISL_5441621
EPI_ISL_2485188
EPI_ISL_5944568
EPI_ISL_6159085
EPI_ISL_689251
EPI_ISL_2101038
EPI_ISL_693203
EPI_ISL_4549034
EPI_ISL_477174
EPI_ISL_690835
EPI_ISL_480118
EPI_ISL_699759
EPI_ISL_685278
EPI_ISL_954121
EPI_ISL_690825
EPI_ISL_735342
EPI_ISL_1001434
EPI_ISL_691230
EPI_ISL_688694
EPI_ISL_759894
EPI_ISL_690782
EPI_ISL_960404
EPI_ISL_700111
EPI_ISL_509360
EPI_ISL_718222
EPI_ISL_691605
EPI_ISL_895836
EPI_ISL_1019805
EPI_ISL_2422778
EPI_ISL_6490470
EPI_ISL_849661
EPI_ISL_745242
EPI_ISL_2101170
EPI_ISL_692012
EPI_ISL_693771
EPI_ISL_623108
EPI_ISL_5441406
EPI_ISL_1018129
EPI_ISL_812723
EPI_ISL_583496
EPI_ISL_430068
EPI_ISL_515551
EPI_ISL_2285732
EPI_ISL_1018137
EPI_ISL_660159
EPI_ISL_613450
EPI_ISL_6582816
EPI_ISL_513525
EPI_ISL_2661783
EPI_ISL_2426922
EPI_ISL_689026
EPI_ISL_1363099
EPI_ISL_459866
EPI_ISL_1111466
EPI_ISL_479938
EPI_ISL_479992
EPI_ISL_424636
EPI_ISL_700104
EPI_ISL_738045
EPI_ISL_688802
EPI_ISL_685336
EPI_ISL_962578
EPI_ISL_700187
EPI_ISL_806766
EPI_ISL_837671
EPI_ISL_459880
EPI_ISL_2713106
EPI_ISL_648731
EPI_ISL_2894722
EPI_ISL_3758019
EPI_ISL_5054116
EPI_ISL_5441503
EPI_ISL_882669
EPI_ISL_512918
EPI_ISL_6195656
EPI_ISL_479487
EPI_ISL_687968
EPI_ISL_2339875
EPI_ISL_1112958
EPI_ISL_959277
EPI_ISL_2105412
EPI_ISL_794654
EPI_ISL_540996
EPI_ISL_692545
EPI_ISL_833054
EPI_ISL_872280
EPI_ISL_942930
EPI_ISL_6195994
EPI_ISL_737029
EPI_ISL_691824
EPI_ISL_475607
EPI_ISL_451647
EPI_ISL_583430
EPI_ISL_1970625
EPI_ISL_5143014
EPI_ISL_430081
EPI_ISL_690239
EPI_ISL_876771
EPI_ISL_515675
EPI_ISL_1013184
EPI_ISL_1911053
EPI_ISL_2100936
EPI_ISL_542377
EPI_ISL_686863
EPI_ISL_2009170
EPI_ISL_862869
EPI_ISL_956297
EPI_ISL_1229145
EPI_ISL_690196
EPI_ISL_677780
EPI_ISL_495557
EPI_ISL_2839373
EPI_ISL_1233469
EPI_ISL_2790819
EPI_ISL_860844
EPI_ISL_686181
EPI_ISL_3023852
EPI_ISL_415155
EPI_ISL_686626
EPI_ISL_1910398
EPI_ISL_450265
EPI_ISL_1169048
EPI_ISL_962874
EPI_ISL_837647
EPI_ISL_10957408
EPI_ISL_686624
EPI_ISL_688055
EPI_ISL_862623
EPI_ISL_688379
EPI_ISL_2877405
EPI_ISL_700164
EPI_ISL_5441646
EPI_ISL_852586
EPI_ISL_686282
EPI_ISL_689784
EPI_ISL_684935
EPI_ISL_1111107
EPI_ISL_1111455
EPI_ISL_480254
EPI_ISL_833074
EPI_ISL_1301601
EPI_ISL_692416
EPI_ISL_5736609
EPI_ISL_700253
EPI_ISL_2350805
EPI_ISL_811173
EPI_ISL_539572
EPI_ISL_833237
EPI_ISL_7613783
EPI_ISL_689377
EPI_ISL_515690
EPI_ISL_421190
EPI_ISL_1096288
EPI_ISL_469028
EPI_ISL_2455558
EPI_ISL_943582
EPI_ISL_2231340
EPI_ISL_523985
EPI_ISL_450289
EPI_ISL_1761318
EPI_ISL_699975
EPI_ISL_501205
EPI_ISL_5598754
EPI_ISL_691177
EPI_ISL_690267
EPI_ISL_6582783
EPI_ISL_5944685
EPI_ISL_5143196
EPI_ISL_516749
EPI_ISL_452487
EPI_ISL_688231
EPI_ISL_833307
EPI_ISL_2501357
EPI_ISL_691592
EPI_ISL_872253
EPI_ISL_1652068
EPI_ISL_476562
EPI_ISL_542218
EPI_ISL_985082
EPI_ISL_912856
EPI_ISL_850510
EPI_ISL_8311724
EPI_ISL_2231433
EPI_ISL_953964
EPI_ISL_5917718
EPI_ISL_648060
EPI_ISL_509318
EPI_ISL_1166907
EPI_ISL_416509
EPI_ISL_690167
EPI_ISL_935593
EPI_ISL_7710018
EPI_ISL_688576
EPI_ISL_515814
EPI_ISL_4442630
EPI_ISL_831678
EPI_ISL_2877463
EPI_ISL_513231
EPI_ISL_1001448
EPI_ISL_1534690
EPI_ISL_3099405
EPI_ISL_522942
EPI_ISL_516770
EPI_ISL_1181388
EPI_ISL_685157
EPI_ISL_690425
EPI_ISL_648119
EPI_ISL_688255
EPI_ISL_1180677
EPI_ISL_862567
EPI_ISL_3138669
EPI_ISL_2364584
EPI_ISL_1020257
EPI_ISL_5107668
EPI_ISL_1029972
EPI_ISL_5441649
EPI_ISL_2958714
EPI_ISL_1502834
EPI_ISL_2860788
EPI_ISL_2790849
EPI_ISL_1201883
EPI_ISL_686422
EPI_ISL_690575
EPI_ISL_7956774
EPI_ISL_685834
EPI_ISL_2894716
EPI_ISL_693231
EPI_ISL_1502833
EPI_ISL_518819
EPI_ISL_687213
EPI_ISL_1406144
EPI_ISL_812738
EPI_ISL_1360323
EPI_ISL_2502666
EPI_ISL_700051
EPI_ISL_728207
EPI_ISL_3770738
EPI_ISL_689840
EPI_ISL_688950
EPI_ISL_483036
EPI_ISL_1139053
EPI_ISL_943976
EPI_ISL_480289
EPI_ISL_677751
EPI_ISL_538489
EPI_ISL_576128
EPI_ISL_467039
EPI_ISL_11229718
EPI_ISL_9509910
EPI_ISL_1233478
EPI_ISL_603032
EPI_ISL_691466
EPI_ISL_690375
EPI_ISL_692368
EPI_ISL_685949
EPI_ISL_909661
EPI_ISL_1622388
EPI_ISL_2877318
EPI_ISL_962535
EPI_ISL_1020074
EPI_ISL_1170956
EPI_ISL_688951
EPI_ISL_1360345
EPI_ISL_5736605
EPI_ISL_5143205
EPI_ISL_2140867
EPI_ISL_691098
EPI_ISL_861664
EPI_ISL_699775
EPI_ISL_475606
EPI_ISL_2339878
EPI_ISL_699792
EPI_ISL_5441380
EPI_ISL_1014678
EPI_ISL_2155558
EPI_ISL_2779438
EPI_ISL_1255127
EPI_ISL_981371
EPI_ISL_2422744
EPI_ISL_602871
EPI_ISL_10657527
EPI_ISL_686636
EPI_ISL_1117955
EPI_ISL_2231280
EPI_ISL_1859385
EPI_ISL_573152
EPI_ISL_837804
EPI_ISL_686260
EPI_ISL_1111444
EPI_ISL_1424065
EPI_ISL_837810
EPI_ISL_850684
EPI_ISL_477202
EPI_ISL_1085013
EPI_ISL_514136
EPI_ISL_479804
EPI_ISL_1013163
EPI_ISL_687648
EPI_ISL_1799505
EPI_ISL_631772
EPI_ISL_1527378
EPI_ISL_1626502
EPI_ISL_7710028
EPI_ISL_4888528
EPI_ISL_1069193
EPI_ISL_802750
EPI_ISL_7710031
EPI_ISL_444468
EPI_ISL_479514
EPI_ISL_2156699
EPI_ISL_1233506
EPI_ISL_1168453
EPI_ISL_2140861
EPI_ISL_691435
EPI_ISL_5598569
EPI_ISL_685885
EPI_ISL_511898
EPI_ISL_461492
EPI_ISL_802726
EPI_ISL_5441497
EPI_ISL_941084
EPI_ISL_602844
EPI_ISL_542172
EPI_ISL_686639
EPI_ISL_2426905
EPI_ISL_603146
EPI_ISL_6582819
EPI_ISL_684118
EPI_ISL_2231439
EPI_ISL_684362
EPI_ISL_1372288
EPI_ISL_495432
EPI_ISL_944094
EPI_ISL_690873
EPI_ISL_1140095
EPI_ISL_677811
EPI_ISL_2155008
EPI_ISL_689887
EPI_ISL_1910411
EPI_ISL_913060
EPI_ISL_685937
EPI_ISL_2422919
EPI_ISL_443307
EPI_ISL_7478613
EPI_ISL_443288
EPI_ISL_689850
EPI_ISL_737002
EPI_ISL_1544155
EPI_ISL_648095
EPI_ISL_603175
EPI_ISL_872276
EPI_ISL_2692895
EPI_ISL_2100770
EPI_ISL_802760
EPI_ISL_3138683
EPI_ISL_1001452
EPI_ISL_947326
EPI_ISL_469020
EPI_ISL_1318217
EPI_ISL_688364
EPI_ISL_1219032
EPI_ISL_687740
EPI_ISL_722872
EPI_ISL_909707
EPI_ISL_4888492
EPI_ISL_699697
EPI_ISL_2894684
EPI_ISL_1502893
EPI_ISL_687156
EPI_ISL_677817
EPI_ISL_692049
EPI_ISL_691235
EPI_ISL_1008703
EPI_ISL_2835399
EPI_ISL_1013202
EPI_ISL_419250
EPI_ISL_686635
EPI_ISL_685059
EPI_ISL_837770
EPI_ISL_732668
EPI_ISL_956384
EPI_ISL_515642
EPI_ISL_5441388
EPI_ISL_2877457
EPI_ISL_459934
EPI_ISL_2894705
EPI_ISL_722909
EPI_ISL_833057
EPI_ISL_811172
EPI_ISL_687585
EPI_ISL_2231430
EPI_ISL_941986
EPI_ISL_802736
EPI_ISL_512933
EPI_ISL_2231259
EPI_ISL_690197
EPI_ISL_498077
EPI_ISL_2422806
EPI_ISL_1761337
EPI_ISL_690812
EPI_ISL_468305
EPI_ISL_513050
EPI_ISL_872191
EPI_ISL_1020279
EPI_ISL_1013107
EPI_ISL_684932
EPI_ISL_687607
EPI_ISL_903342
EPI_ISL_685883
EPI_ISL_6316572
EPI_ISL_8748552
EPI_ISL_953963
EPI_ISL_513115
EPI_ISL_3716623
EPI_ISL_2140816
EPI_ISL_9159833
EPI_ISL_542291
EPI_ISL_690299
EPI_ISL_690666
EPI_ISL_5194951
EPI_ISL_961754
EPI_ISL_691803
EPI_ISL_6436560
EPI_ISL_947325
EPI_ISL_542347
EPI_ISL_811142
EPI_ISL_2713086
EPI_ISL_686936
EPI_ISL_941103
EPI_ISL_2231551
EPI_ISL_2155111
EPI_ISL_954781
EPI_ISL_501206
EPI_ISL_688465
EPI_ISL_6436613
EPI_ISL_8311676
EPI_ISL_631806
EPI_ISL_684431
EPI_ISL_1166985
EPI_ISL_5687765
EPI_ISL_686455
EPI_ISL_755647
EPI_ISL_5015509
EPI_ISL_685961
EPI_ISL_685161
EPI_ISL_700208
EPI_ISL_690832
EPI_ISL_1301673
EPI_ISL_689741
EPI_ISL_7780443
EPI_ISL_4442616
EPI_ISL_689232
EPI_ISL_690738
EPI_ISL_2283785
EPI_ISL_1111076
EPI_ISL_437472
EPI_ISL_498163
EPI_ISL_684859
EPI_ISL_1111304
EPI_ISL_1018274
EPI_ISL_451298
EPI_ISL_687166
EPI_ISL_526687
EPI_ISL_1911042
EPI_ISL_775216
EPI_ISL_450251
EPI_ISL_4888485
EPI_ISL_538441
EPI_ISL_5441366
EPI_ISL_2860776
EPI_ISL_5441623
EPI_ISL_515668
EPI_ISL_1117976
EPI_ISL_5441400
EPI_ISL_700150
EPI_ISL_953993
EPI_ISL_1301595
EPI_ISL_684390
EPI_ISL_2894833
EPI_ISL_2100802
EPI_ISL_685586
EPI_ISL_5441505
EPI_ISL_912989
EPI_ISL_685341
EPI_ISL_1138514
EPI_ISL_684687
EPI_ISL_1168622
EPI_ISL_690152
EPI_ISL_984313
EPI_ISL_2231400
EPI_ISL_691330
EPI_ISL_526223
EPI_ISL_1789117
EPI_ISL_688445
EPI_ISL_538482
EPI_ISL_684658
EPI_ISL_7957918
EPI_ISL_684779
EPI_ISL_2960329
EPI_ISL_825040
EPI_ISL_1544130
EPI_ISL_735267
EPI_ISL_10338307
EPI_ISL_692658
EPI_ISL_444474
EPI_ISL_684406
EPI_ISL_1167160
EPI_ISL_688262
EPI_ISL_1008704
EPI_ISL_1301695
EPI_ISL_871997
EPI_ISL_1502967
EPI_ISL_634997
EPI_ISL_421505
EPI_ISL_688474
EPI_ISL_735339
EPI_ISL_602751
EPI_ISL_692439
EPI_ISL_2155438
EPI_ISL_491457
EPI_ISL_1324764
EPI_ISL_454578
EPI_ISL_687010
EPI_ISL_586513
EPI_ISL_692488
EPI_ISL_2081915
EPI_ISL_1628693
EPI_ISL_688387
EPI_ISL_2231472
EPI_ISL_687225
EPI_ISL_824687
EPI_ISL_688260
EPI_ISL_2100720
EPI_ISL_684704
EPI_ISL_603022
EPI_ISL_685146
EPI_ISL_1406681
EPI_ISL_5917709
EPI_ISL_686729
EPI_ISL_2101052
EPI_ISL_909713
EPI_ISL_2877307
EPI_ISL_2422849
EPI_ISL_583466
EPI_ISL_985063
EPI_ISL_460093
EPI_ISL_1346626
EPI_ISL_447620
EPI_ISL_421236
EPI_ISL_1502885
EPI_ISL_525646
EPI_ISL_686997
EPI_ISL_1168582
EPI_ISL_913931
EPI_ISL_569871
EPI_ISL_603034
EPI_ISL_689901
EPI_ISL_512895
EPI_ISL_602750
EPI_ISL_832820
EPI_ISL_1911025
EPI_ISL_4211243
EPI_ISL_5934917
EPI_ISL_739672
EPI_ISL_636965
EPI_ISL_687212
EPI_ISL_2155344
EPI_ISL_480134
EPI_ISL_700102
EPI_ISL_688978
EPI_ISL_690948
EPI_ISL_690297
EPI_ISL_653767
EPI_ISL_686218
EPI_ISL_699741
EPI_ISL_1081171
EPI_ISL_2231405
EPI_ISL_687992
EPI_ISL_735437
EPI_ISL_1910428
EPI_ISL_691986
EPI_ISL_11229161
EPI_ISL_888983
EPI_ISL_688293
EPI_ISL_2312765
EPI_ISL_796040
EPI_ISL_2155225
EPI_ISL_956385
EPI_ISL_8311681
EPI_ISL_513259
EPI_ISL_513070
EPI_ISL_576261
EPI_ISL_690332
EPI_ISL_590697
EPI_ISL_689633
EPI_ISL_692726
EPI_ISL_6436546
EPI_ISL_691386
EPI_ISL_463298
EPI_ISL_686372
EPI_ISL_689314
EPI_ISL_806771
EPI_ISL_631573
EPI_ISL_2100932
EPI_ISL_4417846
EPI_ISL_660171
EPI_ISL_688265
EPI_ISL_686447
EPI_ISL_447813
EPI_ISL_456148
EPI_ISL_751408
EPI_ISL_691817
EPI_ISL_686985
EPI_ISL_684641
EPI_ISL_475691
EPI_ISL_648684
EPI_ISL_677765
EPI_ISL_684680
EPI_ISL_685064
EPI_ISL_906075
EPI_ISL_455422
EPI_ISL_689859
EPI_ISL_684945
EPI_ISL_747238
EPI_ISL_691349
EPI_ISL_959281
EPI_ISL_1111501
EPI_ISL_686670
EPI_ISL_690512
EPI_ISL_688292
EPI_ISL_833288
EPI_ISL_5589837
EPI_ISL_686633
EPI_ISL_1111262
EPI_ISL_660221
EPI_ISL_693302
EPI_ISL_861642
EPI_ISL_8311704
EPI_ISL_1018328
EPI_ISL_871987
EPI_ISL_654019
EPI_ISL_437479
EPI_ISL_1502917
EPI_ISL_699920
EPI_ISL_2155002
EPI_ISL_687608
EPI_ISL_495032
EPI_ISL_538476
EPI_ISL_692016
EPI_ISL_2227288
EPI_ISL_692269
EPI_ISL_2690154
EPI_ISL_2140807
EPI_ISL_1020041
EPI_ISL_883995
EPI_ISL_660246
EPI_ISL_876749
EPI_ISL_1111414
EPI_ISL_509270
EPI_ISL_1168460
EPI_ISL_688068
EPI_ISL_1718321
EPI_ISL_995356
EPI_ISL_700224
EPI_ISL_954815
EPI_ISL_5687725
EPI_ISL_912619
EPI_ISL_1166899
EPI_ISL_2835494
EPI_ISL_689286
EPI_ISL_689330
EPI_ISL_1018165
EPI_ISL_953974
EPI_ISL_428363
EPI_ISL_794808
EPI_ISL_1491614
EPI_ISL_684290
EPI_ISL_2155325
EPI_ISL_687784
EPI_ISL_4211232
EPI_ISL_1013394
EPI_ISL_582126
EPI_ISL_648110
EPI_ISL_435152
EPI_ISL_2422799
EPI_ISL_3088368
EPI_ISL_685266
EPI_ISL_5143201
EPI_ISL_735290
EPI_ISL_518034
EPI_ISL_509320
EPI_ISL_498101
EPI_ISL_2835319
EPI_ISL_1166987
EPI_ISL_2364641
EPI_ISL_2231228
EPI_ISL_1301682
EPI_ISL_2968063
EPI_ISL_1910414
EPI_ISL_6436592
EPI_ISL_513108
EPI_ISL_832169
EPI_ISL_1018114
EPI_ISL_687963
EPI_ISL_718211
EPI_ISL_689744
EPI_ISL_2779469
EPI_ISL_509304
EPI_ISL_491986
EPI_ISL_2501359
EPI_ISL_486845
EPI_ISL_2835380
EPI_ISL_1797567
EPI_ISL_852583
EPI_ISL_690891
EPI_ISL_495428
EPI_ISL_660162
EPI_ISL_7710030
EPI_ISL_524715
EPI_ISL_2105502
EPI_ISL_690204
EPI_ISL_634978
EPI_ISL_7709378
EPI_ISL_2839286
EPI_ISL_824737
EPI_ISL_7957889
EPI_ISL_1018224
EPI_ISL_450293
EPI_ISL_806795
EPI_ISL_692124
EPI_ISL_690527
EPI_ISL_492978
EPI_ISL_480146
EPI_ISL_1111083
EPI_ISL_699846
EPI_ISL_1018161
EPI_ISL_689870
EPI_ISL_940930
EPI_ISL_690992
EPI_ISL_862579
EPI_ISL_1238789
EPI_ISL_4888467
EPI_ISL_2422629
EPI_ISL_1916492
EPI_ISL_956394
EPI_ISL_1113005
EPI_ISL_5015508
EPI_ISL_947324
EPI_ISL_602708
EPI_ISL_1209316
EPI_ISL_943986
EPI_ISL_1910413
EPI_ISL_2894807
EPI_ISL_684120
EPI_ISL_941978
EPI_ISL_2839311
EPI_ISL_733574
EPI_ISL_1048806
EPI_ISL_692716
EPI_ISL_857058
EPI_ISL_690259
EPI_ISL_5441644
EPI_ISL_660560
EPI_ISL_495537
EPI_ISL_685509
EPI_ISL_685311
EPI_ISL_7613844
EPI_ISL_1112964
EPI_ISL_513526
EPI_ISL_853820
EPI_ISL_500947
EPI_ISL_693235
EPI_ISL_515593
EPI_ISL_684626
EPI_ISL_7613846
EPI_ISL_419226
EPI_ISL_1167014
EPI_ISL_583439
EPI_ISL_961758
EPI_ISL_430736
EPI_ISL_1502845
EPI_ISL_687816
EPI_ISL_1019642
EPI_ISL_912560
EPI_ISL_877126
EPI_ISL_691984
EPI_ISL_5736672
EPI_ISL_1233459
EPI_ISL_626595
EPI_ISL_479903
EPI_ISL_872275
EPI_ISL_688350
EPI_ISL_542429
EPI_ISL_2231277
EPI_ISL_2894751
EPI_ISL_691182
EPI_ISL_1301615
EPI_ISL_455352
EPI_ISL_956273
EPI_ISL_410546
EPI_ISL_872945
EPI_ISL_10311690
EPI_ISL_1302138
EPI_ISL_11018469
EPI_ISL_954125
EPI_ISL_1168666
EPI_ISL_509325
EPI_ISL_1911016
EPI_ISL_2690163
EPI_ISL_686665
EPI_ISL_1020266
EPI_ISL_516934
EPI_ISL_631546
EPI_ISL_495444
EPI_ISL_4417913
EPI_ISL_685088
EPI_ISL_1363096
EPI_ISL_648667
EPI_ISL_1020242
EPI_ISL_603157
EPI_ISL_689856
EPI_ISL_691160
EPI_ISL_479907
EPI_ISL_1500978
EPI_ISL_2312781
EPI_ISL_660643
EPI_ISL_9159861
EPI_ISL_1112957
EPI_ISL_5142496
EPI_ISL_861670
EPI_ISL_1159386
EPI_ISL_906081
EPI_ISL_687647
EPI_ISL_1752632
EPI_ISL_2877433
EPI_ISL_1168542
EPI_ISL_626582
EPI_ISL_416613
EPI_ISL_812731
EPI_ISL_450746
EPI_ISL_452334
EPI_ISL_732980
EPI_ISL_2364590
EPI_ISL_689904
EPI_ISL_6603667
EPI_ISL_5918373
EPI_ISL_2791000
EPI_ISL_6436591
EPI_ISL_685393
EPI_ISL_5441472
EPI_ISL_2155442
EPI_ISL_837689
EPI_ISL_569873
EPI_ISL_824705
EPI_ISL_5598687
EPI_ISL_900716
EPI_ISL_940984
EPI_ISL_685005
EPI_ISL_1711664
EPI_ISL_5143101
EPI_ISL_833070
EPI_ISL_2791021
EPI_ISL_941064
EPI_ISL_7613793
EPI_ISL_1516959
EPI_ISL_476814
EPI_ISL_833436
EPI_ISL_482772
EPI_ISL_699807
EPI_ISL_690772
EPI_ISL_678389
EPI_ISL_740547
EPI_ISL_677730
EPI_ISL_2422679
EPI_ISL_7613751
EPI_ISL_1859586
EPI_ISL_1238788
EPI_ISL_480274
EPI_ISL_690485
EPI_ISL_837811
EPI_ISL_1532297
EPI_ISL_794753
EPI_ISL_2791028
EPI_ISL_434546
EPI_ISL_5598630
EPI_ISL_1111118
EPI_ISL_455477
EPI_ISL_5199405
EPI_ISL_631617
EPI_ISL_6194126
EPI_ISL_690658
EPI_ISL_1532284
EPI_ISL_718173
EPI_ISL_654877
EPI_ISL_692442
EPI_ISL_486849
EPI_ISL_848201
EPI_ISL_486408
EPI_ISL_699911
EPI_ISL_690542
EPI_ISL_684438
EPI_ISL_1111447
EPI_ISL_2003154
EPI_ISL_912613
EPI_ISL_735403
EPI_ISL_529963
EPI_ISL_648652
EPI_ISL_479988
EPI_ISL_1001348
EPI_ISL_862571
EPI_ISL_688557
EPI_ISL_2100940
EPI_ISL_471419
EPI_ISL_2790838
EPI_ISL_7780434
EPI_ISL_722894
EPI_ISL_2835355
EPI_ISL_687140
EPI_ISL_688120
EPI_ISL_686325
EPI_ISL_11229152
EPI_ISL_692205
EPI_ISL_685506
EPI_ISL_954785
EPI_ISL_516767
EPI_ISL_5142517
EPI_ISL_605788
EPI_ISL_602641
EPI_ISL_623118
EPI_ISL_648653
EPI_ISL_953988
EPI_ISL_2231153
EPI_ISL_2501358
EPI_ISL_692600
EPI_ISL_755641
EPI_ISL_1001339
EPI_ISL_574622
EPI_ISL_940919
EPI_ISL_5143206
EPI_ISL_824602
EPI_ISL_690785
EPI_ISL_5441622
EPI_ISL_692031
EPI_ISL_8311692
EPI_ISL_1018155
EPI_ISL_2789830
EPI_ISL_529797
EPI_ISL_686307
EPI_ISL_691515
EPI_ISL_2231223
EPI_ISL_1111358
EPI_ISL_602753
EPI_ISL_2779465
EPI_ISL_1055761
EPI_ISL_686328
EPI_ISL_941007
EPI_ISL_5441611
EPI_ISL_1171634
EPI_ISL_689261
EPI_ISL_824715
EPI_ISL_6195966
EPI_ISL_2894845
EPI_ISL_2779428
EPI_ISL_685208
EPI_ISL_1257827
EPI_ISL_1029961
EPI_ISL_487314
EPI_ISL_1201434
EPI_ISL_5736667
EPI_ISL_900700
EPI_ISL_687549
EPI_ISL_5441478
EPI_ISL_5736677
EPI_ISL_687490
EPI_ISL_5887119
EPI_ISL_3470333
EPI_ISL_737003
EPI_ISL_5917736
EPI_ISL_437302
EPI_ISL_688904
EPI_ISL_692609
EPI_ISL_732674
EPI_ISL_2254130
EPI_ISL_685461
EPI_ISL_455455
EPI_ISL_1380064
EPI_ISL_692167
EPI_ISL_699694
EPI_ISL_824615
EPI_ISL_437491
EPI_ISL_5598656
EPI_ISL_523981
EPI_ISL_913003
EPI_ISL_2231282
EPI_ISL_526220
EPI_ISL_2426901
EPI_ISL_692389
EPI_ISL_1209330
EPI_ISL_2157346
EPI_ISL_1544170
EPI_ISL_691818
EPI_ISL_584080
EPI_ISL_1209329
EPI_ISL_455333
EPI_ISL_417339
EPI_ISL_686787
EPI_ISL_530350
EPI_ISL_806754
EPI_ISL_788957
EPI_ISL_872337
EPI_ISL_690287
EPI_ISL_1020287
EPI_ISL_689238
EPI_ISL_501227
EPI_ISL_7174127
EPI_ISL_1910449
EPI_ISL_525468
EPI_ISL_5441641
EPI_ISL_940918
EPI_ISL_1629753
EPI_ISL_468155
EPI_ISL_1400539
EPI_ISL_475577
EPI_ISL_691223
EPI_ISL_688966
EPI_ISL_684440
EPI_ISL_900719
EPI_ISL_431103
EPI_ISL_690482
EPI_ISL_3716527
EPI_ISL_515887
EPI_ISL_5143026
EPI_ISL_623162
EPI_ISL_660124
EPI_ISL_687011
EPI_ISL_1112954
EPI_ISL_860835
EPI_ISL_685770
EPI_ISL_512981
EPI_ISL_686168
EPI_ISL_447757
EPI_ISL_4251937
EPI_ISL_688305
EPI_ISL_493202
EPI_ISL_686934
EPI_ISL_513527
EPI_ISL_687514
EPI_ISL_475671
EPI_ISL_6261873
EPI_ISL_515720
EPI_ISL_677777
EPI_ISL_754847
EPI_ISL_689230
EPI_ISL_454502
EPI_ISL_11229141
EPI_ISL_2155525
EPI_ISL_935007
EPI_ISL_689738
EPI_ISL_686233
EPI_ISL_940968
EPI_ISL_1301617
EPI_ISL_686720
EPI_ISL_685512
EPI_ISL_690852
EPI_ISL_935167
EPI_ISL_1111148
EPI_ISL_2231409
EPI_ISL_2835538
EPI_ISL_691273
EPI_ISL_688332
EPI_ISL_1235683
EPI_ISL_941000
EPI_ISL_479901
EPI_ISL_469021
EPI_ISL_480075
EPI_ISL_690105
EPI_ISL_688391
EPI_ISL_2835464
EPI_ISL_5142714
EPI_ISL_940880
EPI_ISL_1168535
EPI_ISL_2779444
EPI_ISL_1283988
EPI_ISL_648701
EPI_ISL_7174119
EPI_ISL_1301659
EPI_ISL_5736684
EPI_ISL_1259289
EPI_ISL_804042
EPI_ISL_6490474
EPI_ISL_2364577
EPI_ISL_8884409
EPI_ISL_491436
EPI_ISL_687104
EPI_ISL_7709379
EPI_ISL_872295
EPI_ISL_961466
EPI_ISL_648798
EPI_ISL_1360308
EPI_ISL_1013368
EPI_ISL_684715
EPI_ISL_687062
EPI_ISL_513205
EPI_ISL_10957441
EPI_ISL_693684
EPI_ISL_408486
EPI_ISL_735314
EPI_ISL_408482
EPI_ISL_941091
EPI_ISL_2155805
EPI_ISL_2155539
EPI_ISL_977476
EPI_ISL_872005
EPI_ISL_2231300
EPI_ISL_692194
EPI_ISL_688058
EPI_ISL_686183
EPI_ISL_692581
EPI_ISL_509234
EPI_ISL_691543
EPI_ISL_1544120
EPI_ISL_687652
EPI_ISL_685814
EPI_ISL_1167145
EPI_ISL_686762
EPI_ISL_691259
EPI_ISL_691524
EPI_ISL_686438
EPI_ISL_684554
EPI_ISL_732560
EPI_ISL_5143208
EPI_ISL_995396
EPI_ISL_1859762
EPI_ISL_1293054
EPI_ISL_935611
EPI_ISL_692603
EPI_ISL_5143052
EPI_ISL_2790877
EPI_ISL_2100963
EPI_ISL_2231480
EPI_ISL_861419
EPI_ISL_2603246
EPI_ISL_686259
EPI_ISL_685200
EPI_ISL_513001
EPI_ISL_688693
EPI_ISL_691070
EPI_ISL_525570
EPI_ISL_1508832
EPI_ISL_689592
EPI_ISL_690582
EPI_ISL_1301656
EPI_ISL_947317
EPI_ISL_860833
EPI_ISL_1069216
EPI_ISL_687425
EPI_ISL_985101
EPI_ISL_602721
EPI_ISL_513002
EPI_ISL_722859
EPI_ISL_862634
EPI_ISL_692555
EPI_ISL_1018142
EPI_ISL_1258464
EPI_ISL_690718
EPI_ISL_871872
EPI_ISL_2894700
EPI_ISL_417335
EPI_ISL_1795051
EPI_ISL_1181614
EPI_ISL_688084
EPI_ISL_692465
EPI_ISL_2502658
EPI_ISL_2155252
EPI_ISL_1001441
EPI_ISL_906068
EPI_ISL_824724
EPI_ISL_688850
EPI_ISL_2835502
EPI_ISL_1910417
EPI_ISL_1035928
EPI_ISL_7711626
EPI_ISL_861639
EPI_ISL_2502639
EPI_ISL_956386
EPI_ISL_2082016
EPI_ISL_692133
EPI_ISL_412982
EPI_ISL_690172
EPI_ISL_495529
EPI_ISL_2081898
EPI_ISL_515566
EPI_ISL_424652
EPI_ISL_3138681
EPI_ISL_688600
EPI_ISL_5142986
EPI_ISL_1372301
EPI_ISL_535500
EPI_ISL_626587
EPI_ISL_688110
EPI_ISL_686114
EPI_ISL_1020096
EPI_ISL_684827
EPI_ISL_515698
EPI_ISL_689093
EPI_ISL_913607
EPI_ISL_480027
EPI_ISL_1013194
EPI_ISL_690449
EPI_ISL_10957363
EPI_ISL_684782
EPI_ISL_4050465
EPI_ISL_3023953
EPI_ISL_2101256
EPI_ISL_1301616
EPI_ISL_2693972
EPI_ISL_538468
EPI_ISL_509311
EPI_ISL_6196087
EPI_ISL_5441438
EPI_ISL_2283781
EPI_ISL_2894743
EPI_ISL_1018244
EPI_ISL_688849
EPI_ISL_708193
EPI_ISL_689847
EPI_ISL_542114
EPI_ISL_684433
EPI_ISL_476896
EPI_ISL_2101183
EPI_ISL_7174077
EPI_ISL_6316635
EPI_ISL_467054
EPI_ISL_512951
EPI_ISL_2100910
EPI_ISL_2081903
EPI_ISL_1544185
EPI_ISL_852819
EPI_ISL_690697
EPI_ISL_498192
EPI_ISL_1533094
EPI_ISL_913022
EPI_ISL_3980641
EPI_ISL_824588
EPI_ISL_691728
EPI_ISL_953965
EPI_ISL_3138695
EPI_ISL_524745
EPI_ISL_685535
EPI_ISL_688649
EPI_ISL_5143077
EPI_ISL_602697
EPI_ISL_419231
EPI_ISL_11229931
EPI_ISL_685485
EPI_ISL_686889
EPI_ISL_443266
EPI_ISL_9196026
EPI_ISL_2290159
EPI_ISL_452498
EPI_ISL_648267
EPI_ISL_1360330
EPI_ISL_688149
EPI_ISL_1501002
EPI_ISL_7711632
EPI_ISL_1086049
EPI_ISL_954780
EPI_ISL_837697
EPI_ISL_574431
EPI_ISL_912948
EPI_ISL_8025561
EPI_ISL_2231482
EPI_ISL_1910418
EPI_ISL_479624
EPI_ISL_692313
EPI_ISL_2156599
EPI_ISL_1111140
EPI_ISL_691049
EPI_ISL_883985
EPI_ISL_1055816
EPI_ISL_5917693
EPI_ISL_689827
EPI_ISL_1661250
EPI_ISL_940951
EPI_ISL_1533050
EPI_ISL_692610
EPI_ISL_686848
EPI_ISL_691506
EPI_ISL_495558
EPI_ISL_577629
EPI_ISL_5687795
EPI_ISL_5194971
EPI_ISL_954120
EPI_ISL_2835283
EPI_ISL_688115
EPI_ISL_690611
EPI_ISL_1111376
EPI_ISL_516984
EPI_ISL_941999
EPI_ISL_684550
EPI_ISL_2958649
EPI_ISL_5142552
EPI_ISL_1001442
EPI_ISL_535522
EPI_ISL_861647
EPI_ISL_2443769
EPI_ISL_687390
EPI_ISL_2791029
EPI_ISL_660638
EPI_ISL_631710
EPI_ISL_3470345
EPI_ISL_686978
EPI_ISL_1008664
EPI_ISL_686781
EPI_ISL_688074
EPI_ISL_2894820
EPI_ISL_6491774
EPI_ISL_912578
EPI_ISL_687020
EPI_ISL_560606
EPI_ISL_689177
EPI_ISL_688587
EPI_ISL_568693
EPI_ISL_688798
EPI_ISL_418257
EPI_ISL_690355
EPI_ISL_689328
EPI_ISL_535472
EPI_ISL_688423
EPI_ISL_1752634
EPI_ISL_603149
EPI_ISL_955155
EPI_ISL_788975
EPI_ISL_690376
EPI_ISL_513203
EPI_ISL_1111375
EPI_ISL_688426
EPI_ISL_1181474
EPI_ISL_684772
EPI_ISL_688582
EPI_ISL_6195987
EPI_ISL_955095
EPI_ISL_690317
EPI_ISL_739660
EPI_ISL_5703246
EPI_ISL_690676
EPI_ISL_804957
EPI_ISL_687884
EPI_ISL_2426937
EPI_ISL_941106
EPI_ISL_602879
EPI_ISL_687572
EPI_ISL_1020243
EPI_ISL_1166928
EPI_ISL_654020
EPI_ISL_542310
EPI_ISL_7957897
EPI_ISL_2231492
EPI_ISL_692521
EPI_ISL_603158
EPI_ISL_700288
EPI_ISL_691516
EPI_ISL_451320
EPI_ISL_751322
EPI_ISL_682257
EPI_ISL_5687866
EPI_ISL_833442
EPI_ISL_692107
EPI_ISL_685820
EPI_ISL_685892
EPI_ISL_2231193
EPI_ISL_450242
EPI_ISL_3138690
EPI_ISL_11229868
EPI_ISL_513060
EPI_ISL_2155248
EPI_ISL_11018475
EPI_ISL_754147
EPI_ISL_653923
EPI_ISL_1081190
EPI_ISL_416630
EPI_ISL_7613737
EPI_ISL_523973
EPI_ISL_2713175
EPI_ISL_961091
EPI_ISL_688786
EPI_ISL_2894799
EPI_ISL_953970
EPI_ISL_3138665
EPI_ISL_435414
EPI_ISL_1301553
EPI_ISL_692463
EPI_ISL_909712
EPI_ISL_690749
EPI_ISL_690536
EPI_ISL_5598603
EPI_ISL_872225
EPI_ISL_1001451
EPI_ISL_685721
EPI_ISL_451301
EPI_ISL_690474
EPI_ISL_513045
EPI_ISL_6196204
EPI_ISL_956400
EPI_ISL_2422645
EPI_ISL_613548
EPI_ISL_688031
EPI_ISL_2791012
EPI_ISL_437700
EPI_ISL_684545
EPI_ISL_486864
EPI_ISL_468832
EPI_ISL_687872
EPI_ISL_418991
EPI_ISL_688769
EPI_ISL_691553
EPI_ISL_953943
EPI_ISL_3186064
EPI_ISL_689175
EPI_ISL_690054
EPI_ISL_690350
EPI_ISL_10957351
EPI_ISL_5918396
EPI_ISL_685269
EPI_ISL_7174111
EPI_ISL_691991
EPI_ISL_687960
EPI_ISL_2958707
EPI_ISL_430076
EPI_ISL_2779419
EPI_ISL_3067003
EPI_ISL_5918369
EPI_ISL_872229
EPI_ISL_687136
EPI_ISL_648709
EPI_ISL_602658
EPI_ISL_2364610
EPI_ISL_689425
EPI_ISL_437459
EPI_ISL_686454
EPI_ISL_689897
EPI_ISL_735398
EPI_ISL_479498
EPI_ISL_2692988
EPI_ISL_458081
EPI_ISL_691748
EPI_ISL_684213
EPI_ISL_2155579
EPI_ISL_419302
EPI_ISL_2276072
EPI_ISL_2713082
EPI_ISL_2791035
EPI_ISL_691040
EPI_ISL_690525
EPI_ISL_648759
EPI_ISL_688827
EPI_ISL_509297
EPI_ISL_687420
EPI_ISL_1257881
EPI_ISL_576265
EPI_ISL_833303
EPI_ISL_687131
EPI_ISL_684953
EPI_ISL_2835395
EPI_ISL_526234
EPI_ISL_940627
EPI_ISL_479986
EPI_ISL_614286
EPI_ISL_686911
EPI_ISL_3716585
EPI_ISL_687721
EPI_ISL_602682
EPI_ISL_2422945
EPI_ISL_524763
EPI_ISL_2894747
EPI_ISL_577636
EPI_ISL_529010
EPI_ISL_691834
EPI_ISL_862882
EPI_ISL_912678
EPI_ISL_1111335
EPI_ISL_982184
EPI_ISL_977664
EPI_ISL_498167
EPI_ISL_688248
EPI_ISL_5441431
EPI_ISL_690937
EPI_ISL_691220
EPI_ISL_5441376
EPI_ISL_2100756
EPI_ISL_806763
EPI_ISL_982196
EPI_ISL_7613747
EPI_ISL_684236
EPI_ISL_416607
EPI_ISL_2484219
EPI_ISL_691934
EPI_ISL_528693
EPI_ISL_833503
EPI_ISL_691504
EPI_ISL_2154033
EPI_ISL_492010
EPI_ISL_685332
EPI_ISL_1301733
EPI_ISL_2364613
EPI_ISL_436724
EPI_ISL_833295
EPI_ISL_6261879
EPI_ISL_684589
EPI_ISL_688685
EPI_ISL_542212
EPI_ISL_690187
EPI_ISL_2101204
EPI_ISL_837781
EPI_ISL_574605
EPI_ISL_528810
EPI_ISL_515866
EPI_ISL_468809
EPI_ISL_2835544
EPI_ISL_691975
EPI_ISL_3410491
EPI_ISL_1001415
EPI_ISL_977486
EPI_ISL_699688
EPI_ISL_5441378
EPI_ISL_660160
EPI_ISL_430440
EPI_ISL_5142535
EPI_ISL_11229140
EPI_ISL_605790
EPI_ISL_876750
EPI_ISL_687620
EPI_ISL_1040850
EPI_ISL_699745
EPI_ISL_733575
EPI_ISL_700064
EPI_ISL_1167005
EPI_ISL_5142926
EPI_ISL_1168458
EPI_ISL_2835447
EPI_ISL_2155634
EPI_ISL_751417
EPI_ISL_685683
EPI_ISL_11172664
EPI_ISL_476880
EPI_ISL_2835534
EPI_ISL_560411
EPI_ISL_513559
EPI_ISL_3023848
EPI_ISL_1111451
EPI_ISL_849634
EPI_ISL_776750
EPI_ISL_542237
EPI_ISL_686051
EPI_ISL_1360410
EPI_ISL_513547
EPI_ISL_862591
EPI_ISL_862627
EPI_ISL_5441447
EPI_ISL_837624
EPI_ISL_586522
EPI_ISL_515862
EPI_ISL_691164
EPI_ISL_542195
EPI_ISL_1190754
EPI_ISL_491094
EPI_ISL_529757
EPI_ISL_689006
EPI_ISL_459890
EPI_ISL_475053
EPI_ISL_2443725
EPI_ISL_689753
EPI_ISL_861669
EPI_ISL_2422620
EPI_ISL_512890
EPI_ISL_2156573
EPI_ISL_408431
EPI_ISL_5441696
EPI_ISL_1760242
EPI_ISL_684513
EPI_ISL_693243
EPI_ISL_493346
EPI_ISL_687795
EPI_ISL_688004
EPI_ISL_692282
EPI_ISL_942960
EPI_ISL_687350
EPI_ISL_430742
EPI_ISL_2426912
EPI_ISL_2791031
EPI_ISL_691599
EPI_ISL_538479
EPI_ISL_686359
EPI_ISL_912745
EPI_ISL_684588
EPI_ISL_1859626
EPI_ISL_2231324
EPI_ISL_1166893
EPI_ISL_1302131
EPI_ISL_3988331
EPI_ISL_631867
EPI_ISL_2155151
EPI_ISL_699764
EPI_ISL_540993
EPI_ISL_459932
EPI_ISL_5107659
EPI_ISL_2140840
EPI_ISL_824668
EPI_ISL_684591
EPI_ISL_689219
EPI_ISL_8986689
EPI_ISL_1082294
EPI_ISL_11172719
EPI_ISL_2544840
EPI_ISL_653932
EPI_ISL_722883
EPI_ISL_1301663
EPI_ISL_1020116
EPI_ISL_4496666
EPI_ISL_995411
EPI_ISL_1020197
EPI_ISL_6591000
EPI_ISL_690913
EPI_ISL_2502020
EPI_ISL_3989023
EPI_ISL_792047
EPI_ISL_689423
EPI_ISL_1111412
EPI_ISL_526943
EPI_ISL_691391
EPI_ISL_1166960
EPI_ISL_542216
EPI_ISL_688175
EPI_ISL_2894669
EPI_ISL_690777
EPI_ISL_1163827
EPI_ISL_691604
EPI_ISL_691831
EPI_ISL_2779470
EPI_ISL_529758
EPI_ISL_485708
EPI_ISL_685952
EPI_ISL_2839270
EPI_ISL_689820
EPI_ISL_447287
EPI_ISL_687424
EPI_ISL_593930
EPI_ISL_699769
EPI_ISL_460083
EPI_ISL_602625
EPI_ISL_689272
EPI_ISL_1517428
EPI_ISL_602818
EPI_ISL_1013177
EPI_ISL_5687894
EPI_ISL_699702
EPI_ISL_6710171
EPI_ISL_452197
EPI_ISL_2692996
EPI_ISL_1020048
EPI_ISL_415156
EPI_ISL_684973
EPI_ISL_2081900
EPI_ISL_1019877
EPI_ISL_5143190
EPI_ISL_833111
EPI_ISL_685246
EPI_ISL_1112979
EPI_ISL_1159075
EPI_ISL_435050
EPI_ISL_689526
EPI_ISL_603161
EPI_ISL_4296322
EPI_ISL_690567
EPI_ISL_688405
EPI_ISL_2304299
EPI_ISL_4251960
EPI_ISL_745243
EPI_ISL_688044
EPI_ISL_1181479
EPI_ISL_1035964
EPI_ISL_2835419
EPI_ISL_699716
EPI_ISL_837657
EPI_ISL_824581
EPI_ISL_909951
EPI_ISL_7711623
EPI_ISL_2105423
EPI_ISL_1500967
EPI_ISL_699954
EPI_ISL_1110504
EPI_ISL_2485176
EPI_ISL_685471
EPI_ISL_909691
EPI_ISL_689910
EPI_ISL_685145
EPI_ISL_586555
EPI_ISL_5441612
EPI_ISL_956392
EPI_ISL_1284057
EPI_ISL_955244
EPI_ISL_1001347
EPI_ISL_689369
EPI_ISL_1284069
EPI_ISL_965911
EPI_ISL_678391
EPI_ISL_677796
EPI_ISL_2789841
EPI_ISL_1167011
EPI_ISL_447593
EPI_ISL_1233501
EPI_ISL_523976
EPI_ISL_593904
EPI_ISL_1443000
EPI_ISL_1279948
EPI_ISL_689323
EPI_ISL_2307334
EPI_ISL_6196094
EPI_ISL_1018125
EPI_ISL_872311
EPI_ISL_636964
EPI_ISL_690559
EPI_ISL_1007670
EPI_ISL_1233496
EPI_ISL_955173
EPI_ISL_418246
EPI_ISL_684959
EPI_ISL_2422891
EPI_ISL_3138670
EPI_ISL_5142669
EPI_ISL_542261
EPI_ISL_699872
EPI_ISL_3138677
EPI_ISL_941152
EPI_ISL_755653
EPI_ISL_691820
EPI_ISL_941993
EPI_ISL_686798
EPI_ISL_792702
EPI_ISL_1257829
EPI_ISL_837665
EPI_ISL_688347
EPI_ISL_692163
EPI_ISL_480199
EPI_ISL_909669
EPI_ISL_2101179
EPI_ISL_648611
EPI_ISL_2877302
EPI_ISL_6195406
EPI_ISL_690173
EPI_ISL_2154650
EPI_ISL_812724
EPI_ISL_1168656
EPI_ISL_689028
EPI_ISL_475580
EPI_ISL_3409602
EPI_ISL_935530
EPI_ISL_2156592
EPI_ISL_3802145
EPI_ISL_1013105
EPI_ISL_1502831
EPI_ISL_5441466
EPI_ISL_2100908
EPI_ISL_690821
EPI_ISL_4877300
EPI_ISL_738124
EPI_ISL_2835331
EPI_ISL_2690440
EPI_ISL_877127
EPI_ISL_507211
EPI_ISL_684395
EPI_ISL_862051
EPI_ISL_686268
EPI_ISL_686453
EPI_ISL_525476
EPI_ISL_684460
EPI_ISL_692027
EPI_ISL_700284
EPI_ISL_2226264
EPI_ISL_477172
EPI_ISL_913980
EPI_ISL_1491664
EPI_ISL_2231283
EPI_ISL_995347
EPI_ISL_685896
EPI_ISL_648700
EPI_ISL_700176
EPI_ISL_804973
EPI_ISL_5918341
EPI_ISL_583456
EPI_ISL_458090
EPI_ISL_1859592
EPI_ISL_11172725
EPI_ISL_2426920
EPI_ISL_687943
EPI_ISL_959282
EPI_ISL_5368981
EPI_ISL_469033
EPI_ISL_940962
EPI_ISL_6436497
EPI_ISL_685968
EPI_ISL_467774
EPI_ISL_2894836
EPI_ISL_689422
EPI_ISL_11229649
EPI_ISL_515850
EPI_ISL_940986
EPI_ISL_677745
EPI_ISL_2100800
EPI_ISL_7780454
EPI_ISL_1302796
EPI_ISL_912882
EPI_ISL_699738
EPI_ISL_535545
EPI_ISL_688749
EPI_ISL_837664
EPI_ISL_1168674
EPI_ISL_685907
EPI_ISL_5441381
EPI_ISL_2960328
EPI_ISL_2877333
EPI_ISL_2422947
EPI_ISL_2422749
EPI_ISL_1168663
EPI_ISL_2231286
EPI_ISL_685228
EPI_ISL_832818
EPI_ISL_501202
EPI_ISL_2364603
EPI_ISL_877231
EPI_ISL_722873
EPI_ISL_2422695
EPI_ISL_491998
EPI_ISL_685623
EPI_ISL_6633714
EPI_ISL_4496624
EPI_ISL_832815
EPI_ISL_2790996
EPI_ISL_2100722
EPI_ISL_8142097
EPI_ISL_691529
EPI_ISL_689991
EPI_ISL_941057
EPI_ISL_860868
EPI_ISL_953975
EPI_ISL_833240
EPI_ISL_2155541
EPI_ISL_2894650
EPI_ISL_576258
EPI_ISL_653769
EPI_ISL_685666
EPI_ISL_906775
EPI_ISL_935580
EPI_ISL_516624
EPI_ISL_1652057
EPI_ISL_495530
EPI_ISL_416595
EPI_ISL_2324259
EPI_ISL_586570
EPI_ISL_1289436
EPI_ISL_444493
EPI_ISL_538467
EPI_ISL_690933
EPI_ISL_687191
EPI_ISL_691557
EPI_ISL_2226339
EPI_ISL_686291
EPI_ISL_692563
EPI_ISL_2231255
EPI_ISL_2894839
EPI_ISL_941159
EPI_ISL_802734
EPI_ISL_687051
EPI_ISL_833320
EPI_ISL_3410639
EPI_ISL_960412
EPI_ISL_1168543
EPI_ISL_872267
EPI_ISL_10149582
EPI_ISL_3368634
EPI_ISL_832139
EPI_ISL_2015125
EPI_ISL_513166
EPI_ISL_2422838
EPI_ISL_837663
EPI_ISL_1171624
EPI_ISL_1168657
EPI_ISL_811175
EPI_ISL_5917667
EPI_ISL_691534
EPI_ISL_687059
EPI_ISL_534320
EPI_ISL_2155426
EPI_ISL_2779365
EPI_ISL_660565
EPI_ISL_2894689
EPI_ISL_1167179
EPI_ISL_691845
EPI_ISL_418228
EPI_ISL_688263
EPI_ISL_956314
EPI_ISL_1302103
EPI_ISL_1113003
EPI_ISL_685966
EPI_ISL_2156664
EPI_ISL_5142665
EPI_ISL_995480
EPI_ISL_1081193
EPI_ISL_700169
EPI_ISL_684175
EPI_ISL_912974
EPI_ISL_699897
EPI_ISL_2484212
EPI_ISL_5589866
EPI_ISL_412972
EPI_ISL_1040836
EPI_ISL_687255
EPI_ISL_560595
EPI_ISL_691022
EPI_ISL_3243112
EPI_ISL_687034
EPI_ISL_686917
EPI_ISL_2960338
EPI_ISL_3758021
EPI_ISL_690537
EPI_ISL_2690596
EPI_ISL_688022
EPI_ISL_2105425
EPI_ISL_602924
EPI_ISL_690381
EPI_ISL_2566190
EPI_ISL_4417912
EPI_ISL_2155238
EPI_ISL_6633746
EPI_ISL_2835368
EPI_ISL_699874
EPI_ISL_2422887
EPI_ISL_687699
EPI_ISL_685661
EPI_ISL_684526
EPI_ISL_686369
EPI_ISL_457824
EPI_ISL_5703201
EPI_ISL_692112
EPI_ISL_2105433
EPI_ISL_560631
EPI_ISL_660615
EPI_ISL_688925
EPI_ISL_792106
EPI_ISL_6196197
EPI_ISL_912767
EPI_ISL_692300
EPI_ISL_872190
EPI_ISL_833066
EPI_ISL_9159932
EPI_ISL_475625
EPI_ISL_2350816
EPI_ISL_691610
EPI_ISL_985313
EPI_ISL_961090
EPI_ISL_2835525
EPI_ISL_687855
EPI_ISL_516943
EPI_ISL_492038
EPI_ISL_718245
EPI_ISL_3023798
EPI_ISL_9159841
EPI_ISL_692348
EPI_ISL_688548
EPI_ISL_686877
EPI_ISL_535426
EPI_ISL_2364495
EPI_ISL_6633834
EPI_ISL_722878
EPI_ISL_685136
EPI_ISL_690114
EPI_ISL_1001429
EPI_ISL_955184
EPI_ISL_1040047
EPI_ISL_691848
EPI_ISL_578189
EPI_ISL_468849
EPI_ISL_455712
EPI_ISL_7613728
EPI_ISL_6633660
EPI_ISL_954070
EPI_ISL_912758
EPI_ISL_3988348
EPI_ISL_685075
EPI_ISL_1360316
EPI_ISL_685632
EPI_ISL_648102
EPI_ISL_688983
EPI_ISL_687568
EPI_ISL_1544122
EPI_ISL_2485202
EPI_ISL_689194
EPI_ISL_515762
EPI_ISL_2663181
EPI_ISL_671490
EPI_ISL_443309
EPI_ISL_1081198
EPI_ISL_8311707
EPI_ISL_689155
EPI_ISL_526233
EPI_ISL_586558
EPI_ISL_684729
EPI_ISL_685080
EPI_ISL_462448
EPI_ISL_1034305
EPI_ISL_1503131
EPI_ISL_735308
EPI_ISL_2155241
EPI_ISL_451961
EPI_ISL_2100721
EPI_ISL_2693676
EPI_ISL_524752
EPI_ISL_685764
EPI_ISL_862580
EPI_ISL_487297
EPI_ISL_1020255
EPI_ISL_690454
EPI_ISL_515665
EPI_ISL_2101274
EPI_ISL_5687728
EPI_ISL_1110507
EPI_ISL_686152
EPI_ISL_691995
EPI_ISL_2350798
EPI_ISL_941066
EPI_ISL_684654
EPI_ISL_685706
EPI_ISL_5441361
EPI_ISL_6194296
EPI_ISL_691311
EPI_ISL_5441680
EPI_ISL_538450
EPI_ISL_962560
EPI_ISL_468765
EPI_ISL_688301
EPI_ISL_872300
EPI_ISL_692238
EPI_ISL_685407
EPI_ISL_475684
EPI_ISL_648048
EPI_ISL_889385
EPI_ISL_445081
EPI_ISL_11229626
EPI_ISL_1629760
EPI_ISL_684727
EPI_ISL_894219
EPI_ISL_3356365
EPI_ISL_955073
EPI_ISL_824697
EPI_ISL_2382423
EPI_ISL_691503
EPI_ISL_690945
EPI_ISL_2502644
EPI_ISL_568689
EPI_ISL_700282
EPI_ISL_699670
EPI_ISL_684760
EPI_ISL_1111353
EPI_ISL_806803
EPI_ISL_602415
EPI_ISL_496544
EPI_ISL_7613722
EPI_ISL_691700
EPI_ISL_691369
EPI_ISL_443265
EPI_ISL_5598629
EPI_ISL_5887126
EPI_ISL_501177
EPI_ISL_3023986
EPI_ISL_954119
EPI_ISL_2710879
EPI_ISL_686039
EPI_ISL_1055788
EPI_ISL_2422879
EPI_ISL_692066
EPI_ISL_3410583
EPI_ISL_486876
EPI_ISL_688707
EPI_ISL_495022
EPI_ISL_689812
EPI_ISL_6710149
EPI_ISL_535457
EPI_ISL_5142881
EPI_ISL_2312745
EPI_ISL_687224
EPI_ISL_514436
EPI_ISL_1018183
EPI_ISL_3410585
EPI_ISL_686333
EPI_ISL_689096
EPI_ISL_498105
EPI_ISL_688779
EPI_ISL_648641
EPI_ISL_7174139
EPI_ISL_437698
EPI_ISL_3321102
EPI_ISL_684896
EPI_ISL_660202
EPI_ISL_1019893
EPI_ISL_1167015
EPI_ISL_1113040
EPI_ISL_4050475
EPI_ISL_1082291
EPI_ISL_688947
EPI_ISL_11229952
EPI_ISL_685588
EPI_ISL_7613801
EPI_ISL_693683
EPI_ISL_1435791
EPI_ISL_995476
EPI_ISL_735261
EPI_ISL_523984
EPI_ISL_685160
EPI_ISL_736996
EPI_ISL_699922
EPI_ISL_1111405
EPI_ISL_1168530
EPI_ISL_2101061
EPI_ISL_690979
EPI_ISL_688691
EPI_ISL_1910443
EPI_ISL_728155
EPI_ISL_2155199
EPI_ISL_689351
EPI_ISL_1117937
EPI_ISL_685748
EPI_ISL_1209468
EPI_ISL_11229318
EPI_ISL_2710857
EPI_ISL_1111217
EPI_ISL_872628
EPI_ISL_837737
EPI_ISL_2779457
EPI_ISL_776767
EPI_ISL_699809
EPI_ISL_804979
EPI_ISL_437198
EPI_ISL_5142664
EPI_ISL_685158
EPI_ISL_513112
EPI_ISL_660569
EPI_ISL_2877359
EPI_ISL_1284021
EPI_ISL_447759
EPI_ISL_2690426
EPI_ISL_1219034
EPI_ISL_582652
EPI_ISL_935616
EPI_ISL_965960
EPI_ISL_2894704
EPI_ISL_685537
EPI_ISL_912598
EPI_ISL_686113
EPI_ISL_412979
EPI_ISL_692240
EPI_ISL_677727
EPI_ISL_11229585
EPI_ISL_1040043
EPI_ISL_5142547
EPI_ISL_2231373
EPI_ISL_3419390
EPI_ISL_10957360
EPI_ISL_747236
EPI_ISL_690338
EPI_ISL_602741
EPI_ISL_3333003
EPI_ISL_1916277
EPI_ISL_1752500
EPI_ISL_416611
EPI_ISL_688545
EPI_ISL_2231310
EPI_ISL_751387
EPI_ISL_806791
EPI_ISL_5107666
EPI_ISL_6436614
EPI_ISL_1012922
EPI_ISL_735319
EPI_ISL_699966
EPI_ISL_685759
EPI_ISL_480185
EPI_ISL_542352
EPI_ISL_690208
EPI_ISL_688577
EPI_ISL_528941
EPI_ISL_2835338
EPI_ISL_2694590
EPI_ISL_687558
EPI_ISL_833097
EPI_ISL_691406
EPI_ISL_2790898
EPI_ISL_2082013
EPI_ISL_860095
EPI_ISL_1257861
EPI_ISL_687146
EPI_ISL_480155
EPI_ISL_10657510
EPI_ISL_471422
EPI_ISL_2713124
EPI_ISL_684158
EPI_ISL_515708
EPI_ISL_444477
EPI_ISL_512902
EPI_ISL_3758018
EPI_ISL_513201
EPI_ISL_421186
EPI_ISL_687145
EPI_ISL_2202675
EPI_ISL_890895
EPI_ISL_2894761
EPI_ISL_437471
EPI_ISL_685503
EPI_ISL_689381
EPI_ISL_452509
EPI_ISL_512986
EPI_ISL_660252
EPI_ISL_495451
EPI_ISL_1166894
EPI_ISL_688349
EPI_ISL_677688
EPI_ISL_1859498
EPI_ISL_687114
EPI_ISL_691131
EPI_ISL_690688
EPI_ISL_2790003
EPI_ISL_2894752
EPI_ISL_690728
EPI_ISL_954091
EPI_ISL_751411
EPI_ISL_693223
EPI_ISL_686321
EPI_ISL_480138
EPI_ISL_518045
EPI_ISL_450509
EPI_ISL_8311747
EPI_ISL_688650
EPI_ISL_6261866
EPI_ISL_515853
EPI_ISL_684694
EPI_ISL_513575
EPI_ISL_954065
EPI_ISL_687069
EPI_ISL_2713187
EPI_ISL_1260871
EPI_ISL_5687716
EPI_ISL_526224
EPI_ISL_6710139
EPI_ISL_1041201
EPI_ISL_687674
EPI_ISL_2422803
EPI_ISL_1302106
EPI_ISL_1708515
EPI_ISL_2426936
EPI_ISL_688695
EPI_ISL_687272
EPI_ISL_509256
EPI_ISL_1859367
EPI_ISL_685766
EPI_ISL_686124
EPI_ISL_535470
EPI_ISL_2231463
EPI_ISL_5142522
EPI_ISL_7709375
EPI_ISL_685028
EPI_ISL_1302397
EPI_ISL_685768
EPI_ISL_1710852
EPI_ISL_684195
EPI_ISL_691994
EPI_ISL_912558
EPI_ISL_11229934
EPI_ISL_955177
EPI_ISL_5918319
EPI_ISL_1111120
EPI_ISL_690260
EPI_ISL_1502984
EPI_ISL_2835279
EPI_ISL_687994
EPI_ISL_2105467
EPI_ISL_691855
EPI_ISL_2422773
EPI_ISL_11229486
EPI_ISL_6000368
EPI_ISL_685330
EPI_ISL_693199
EPI_ISL_689698
EPI_ISL_940952
EPI_ISL_480237
EPI_ISL_833259
EPI_ISL_909948
EPI_ISL_687102
EPI_ISL_2081201
EPI_ISL_686489
EPI_ISL_688126
EPI_ISL_686929
EPI_ISL_941026
EPI_ISL_699772
EPI_ISL_2155384
EPI_ISL_5918357
EPI_ISL_699930
EPI_ISL_882771
EPI_ISL_1301612
EPI_ISL_2231563
EPI_ISL_416570
EPI_ISL_2877322
EPI_ISL_689332
EPI_ISL_2779358
EPI_ISL_684177
EPI_ISL_684499
EPI_ISL_692414
EPI_ISL_687063
EPI_ISL_833064
EPI_ISL_4888479
EPI_ISL_689674
EPI_ISL_6195545
EPI_ISL_7613823
EPI_ISL_691971
EPI_ISL_1301646
EPI_ISL_1301715
EPI_ISL_5887121
EPI_ISL_1301588
EPI_ISL_2312741
EPI_ISL_1303516
EPI_ISL_1517418
EPI_ISL_5736658
EPI_ISL_6195554
EPI_ISL_940885
EPI_ISL_590698
EPI_ISL_687173
EPI_ISL_1544128
EPI_ISL_1404137
EPI_ISL_437730
EPI_ISL_1797571
EPI_ISL_476492
EPI_ISL_480001
EPI_ISL_583497
EPI_ISL_691520
EPI_ISL_689634
EPI_ISL_469022
EPI_ISL_1544163
EPI_ISL_2283793
EPI_ISL_685277
EPI_ISL_7613788
EPI_ISL_5918387
EPI_ISL_1483320
EPI_ISL_1168561
EPI_ISL_5589821
EPI_ISL_941102
EPI_ISL_686153
EPI_ISL_671451
EPI_ISL_528741
EPI_ISL_2342588
EPI_ISL_684517
EPI_ISL_2100748
EPI_ISL_687876
EPI_ISL_671443
EPI_ISL_935647
EPI_ISL_2894810
EPI_ISL_686206
EPI_ISL_6000371
EPI_ISL_862616
EPI_ISL_7174080
EPI_ISL_482721
EPI_ISL_2231244
EPI_ISL_7613738
EPI_ISL_2231410
EPI_ISL_940749
EPI_ISL_501221
EPI_ISL_480239
EPI_ISL_428365
EPI_ISL_1503010
EPI_ISL_689030
EPI_ISL_8142112
EPI_ISL_689325
EPI_ISL_848624
EPI_ISL_1916494
EPI_ISL_482876
EPI_ISL_692553
EPI_ISL_1209308
EPI_ISL_1795048
EPI_ISL_1020263
EPI_ISL_2790887
EPI_ISL_872302
EPI_ISL_690314
EPI_ISL_1302102
EPI_ISL_1180689
EPI_ISL_745240
EPI_ISL_416591
EPI_ISL_3840504
EPI_ISL_5934927
EPI_ISL_436942
EPI_ISL_690040
EPI_ISL_690786
EPI_ISL_685318
EPI_ISL_528713
EPI_ISL_648753
EPI_ISL_685954
EPI_ISL_754199
EPI_ISL_1628706
EPI_ISL_603240
EPI_ISL_516758
EPI_ISL_687641
EPI_ISL_1111370
EPI_ISL_542170
EPI_ISL_862835
EPI_ISL_872326
EPI_ISL_613440
EPI_ISL_539568
EPI_ISL_660556
EPI_ISL_686255
EPI_ISL_883973
EPI_ISL_2422802
EPI_ISL_509293
EPI_ISL_804955
EPI_ISL_2101030
EPI_ISL_2156209
EPI_ISL_685063
EPI_ISL_2422587
EPI_ISL_2283790
EPI_ISL_689015
EPI_ISL_689337
EPI_ISL_547574
EPI_ISL_5441614
EPI_ISL_477177
EPI_ISL_660152
EPI_ISL_5918331
EPI_ISL_468834
EPI_ISL_688008
EPI_ISL_909722
EPI_ISL_3410186
EPI_ISL_416036
EPI_ISL_1039707
EPI_ISL_692628
EPI_ISL_602822
EPI_ISL_687329
EPI_ISL_3988347
EPI_ISL_1041958
EPI_ISL_2100946
EPI_ISL_8311756
EPI_ISL_1111372
EPI_ISL_5589670
EPI_ISL_687159
EPI_ISL_686367
EPI_ISL_1020022
EPI_ISL_802749
EPI_ISL_1301987
EPI_ISL_418238
EPI_ISL_688965
EPI_ISL_687846
EPI_ISL_514600
EPI_ISL_2789876
EPI_ISL_583468
EPI_ISL_6196148
EPI_ISL_4211240
EPI_ISL_1491632
EPI_ISL_445084
EPI_ISL_1166984
EPI_ISL_1360302
EPI_ISL_475694
EPI_ISL_691091
EPI_ISL_687516
EPI_ISL_692648
EPI_ISL_935556
EPI_ISL_718199
EPI_ISL_833291
EPI_ISL_495071
EPI_ISL_2501352
EPI_ISL_2779360
EPI_ISL_447042
EPI_ISL_1111307
EPI_ISL_480131
EPI_ISL_691242
EPI_ISL_692687
EPI_ISL_688991
EPI_ISL_1111467
EPI_ISL_690316
EPI_ISL_699684
EPI_ISL_2789865
EPI_ISL_2501353
EPI_ISL_684186
EPI_ISL_515858
EPI_ISL_688495
EPI_ISL_699915
EPI_ISL_1020034
EPI_ISL_560575
EPI_ISL_5917677
EPI_ISL_509333
EPI_ISL_802770
EPI_ISL_479848
EPI_ISL_2835318
EPI_ISL_1500964
EPI_ISL_7780459
EPI_ISL_688944
EPI_ISL_684502
EPI_ISL_1301676
EPI_ISL_2894678
EPI_ISL_1020062
EPI_ISL_690548
EPI_ISL_5918375
EPI_ISL_685046
EPI_ISL_5142974
EPI_ISL_11229537
EPI_ISL_4211290
EPI_ISL_861716
EPI_ISL_837746
EPI_ISL_693207
EPI_ISL_689651
EPI_ISL_1225158
EPI_ISL_2100737
EPI_ISL_700270
EPI_ISL_700112
EPI_ISL_1168484
EPI_ISL_689045
EPI_ISL_689487
EPI_ISL_447554
EPI_ISL_2100952
EPI_ISL_437744
EPI_ISL_689959
EPI_ISL_689628
EPI_ISL_513234
EPI_ISL_2322461
EPI_ISL_475713
EPI_ISL_940625
EPI_ISL_2790886
EPI_ISL_605804
EPI_ISL_4442778
EPI_ISL_442523
EPI_ISL_2081891
EPI_ISL_6195886
EPI_ISL_861645
EPI_ISL_648757
EPI_ISL_11229139
EPI_ISL_862873
EPI_ISL_1081182
EPI_ISL_685418
EPI_ISL_1166895
EPI_ISL_6633811
EPI_ISL_693236
EPI_ISL_935636
EPI_ISL_685164
EPI_ISL_2426913
EPI_ISL_1499504
EPI_ISL_2894696
EPI_ISL_648784
EPI_ISL_602720
EPI_ISL_686253
EPI_ISL_560591
EPI_ISL_766044
EPI_ISL_450321
EPI_ISL_417193
EPI_ISL_1255139
EPI_ISL_582625
EPI_ISL_512892
EPI_ISL_416582
EPI_ISL_427391
EPI_ISL_940753
EPI_ISL_525641
EPI_ISL_944638
EPI_ISL_475657
EPI_ISL_687230
EPI_ISL_413459
EPI_ISL_684551
EPI_ISL_451378
EPI_ISL_1301633
EPI_ISL_691269
EPI_ISL_2790809
EPI_ISL_941971
EPI_ISL_941138
EPI_ISL_5441460
EPI_ISL_468311
EPI_ISL_509287
EPI_ISL_872320
EPI_ISL_1972103
EPI_ISL_1694631
EPI_ISL_5917685
EPI_ISL_1301678
EPI_ISL_1020198
EPI_ISL_912573
EPI_ISL_9159879
EPI_ISL_686257
EPI_ISL_5687811
EPI_ISL_1117932
EPI_ISL_686377
EPI_ISL_2140823
EPI_ISL_2101259
EPI_ISL_525642
EPI_ISL_2422924
EPI_ISL_688309
EPI_ISL_10989155
EPI_ISL_837566
EPI_ISL_2422899
EPI_ISL_2100807
EPI_ISL_684270
EPI_ISL_4968428
EPI_ISL_576383
EPI_ISL_954114
EPI_ISL_691213
EPI_ISL_690402
EPI_ISL_985317
EPI_ISL_960405
EPI_ISL_483832
EPI_ISL_538448
EPI_ISL_941155
EPI_ISL_796033
EPI_ISL_692529
EPI_ISL_671467
EPI_ISL_689258
EPI_ISL_443284
EPI_ISL_685614
EPI_ISL_1168532
EPI_ISL_2713160
EPI_ISL_2710827
EPI_ISL_732982
EPI_ISL_689307
EPI_ISL_471554
EPI_ISL_1201887
EPI_ISL_1363098
EPI_ISL_2835406
EPI_ISL_685257
EPI_ISL_610229
EPI_ISL_788947
EPI_ISL_419228
EPI_ISL_690121
EPI_ISL_7613818
EPI_ISL_687651
EPI_ISL_691895
EPI_ISL_2105346
EPI_ISL_685496
EPI_ISL_495050
EPI_ISL_691512
EPI_ISL_2958735
EPI_ISL_539504
EPI_ISL_1752604
EPI_ISL_2422888
EPI_ISL_1289445
EPI_ISL_2364574
EPI_ISL_5598549
EPI_ISL_524449
EPI_ISL_824649
EPI_ISL_11229279
EPI_ISL_582642
EPI_ISL_5589848
EPI_ISL_5142976
EPI_ISL_2485223
EPI_ISL_687421
EPI_ISL_985126
EPI_ISL_501196
EPI_ISL_690942
EPI_ISL_475056
EPI_ISL_686688
EPI_ISL_6595993
EPI_ISL_2231408
EPI_ISL_684563
EPI_ISL_7613748
EPI_ISL_686002
EPI_ISL_5598691
EPI_ISL_524467
EPI_ISL_1166969
EPI_ISL_660661
EPI_ISL_2101277
EPI_ISL_941083
EPI_ISL_11229597
EPI_ISL_833142
EPI_ISL_2713188
EPI_ISL_479989
EPI_ISL_11157274
EPI_ISL_475608
EPI_ISL_871976
EPI_ISL_872930
EPI_ISL_2156674
EPI_ISL_2101046
EPI_ISL_1085174
EPI_ISL_2422867
EPI_ISL_539544
EPI_ISL_2154808
EPI_ISL_452194
EPI_ISL_687808
EPI_ISL_1018312
EPI_ISL_688845
EPI_ISL_2894822
EPI_ISL_2894828
EPI_ISL_691933
EPI_ISL_687640
EPI_ISL_689862
EPI_ISL_700219
EPI_ISL_454507
EPI_ISL_483875
EPI_ISL_586554
EPI_ISL_1166929
EPI_ISL_1061411
EPI_ISL_2839276
EPI_ISL_686237
EPI_ISL_872003
EPI_ISL_860888
EPI_ISL_2958650
EPI_ISL_1020066
EPI_ISL_631689
EPI_ISL_2894867
EPI_ISL_8311677
EPI_ISL_1910415
EPI_ISL_9159916
EPI_ISL_2790894
EPI_ISL_690686
EPI_ISL_515647
EPI_ISL_11011020
EPI_ISL_1517406
EPI_ISL_528694
EPI_ISL_6776889
EPI_ISL_583495
EPI_ISL_660561
EPI_ISL_515687
EPI_ISL_688271
EPI_ISL_690397
EPI_ISL_687227
EPI_ISL_1096120
EPI_ISL_1113037
EPI_ISL_691148
EPI_ISL_498168
EPI_ISL_4496671
EPI_ISL_1168681
EPI_ISL_687208
EPI_ISL_688013
EPI_ISL_11229624
EPI_ISL_631762
EPI_ISL_476871
EPI_ISL_2692207
EPI_ISL_687463
EPI_ISL_523811
EPI_ISL_1111273
EPI_ISL_11229638
EPI_ISL_837702
EPI_ISL_560603
EPI_ISL_684791
EPI_ISL_5918395
EPI_ISL_2154874
EPI_ISL_832172
EPI_ISL_497950
EPI_ISL_685686
EPI_ISL_685162
EPI_ISL_602802
EPI_ISL_690505
EPI_ISL_2231370
EPI_ISL_688377
EPI_ISL_940900
EPI_ISL_7055354
EPI_ISL_687302
EPI_ISL_700267
EPI_ISL_501236
EPI_ISL_693769
EPI_ISL_437452
EPI_ISL_1018207
EPI_ISL_498108
EPI_ISL_860897
EPI_ISL_691449
EPI_ISL_824583
EPI_ISL_3980565
EPI_ISL_5143073
EPI_ISL_2484214
EPI_ISL_513511
EPI_ISL_5687818
EPI_ISL_687924
EPI_ISL_10957425
EPI_ISL_1653805
EPI_ISL_1301596
EPI_ISL_2231379
EPI_ISL_692668
EPI_ISL_985061
EPI_ISL_1020092
EPI_ISL_454830
EPI_ISL_475634
EPI_ISL_8311725
EPI_ISL_1626503
EPI_ISL_954098
EPI_ISL_2100798
EPI_ISL_9159925
EPI_ISL_872242
EPI_ISL_872217
EPI_ISL_2364650
EPI_ISL_2155399
EPI_ISL_1013147
EPI_ISL_539498
EPI_ISL_5687784
EPI_ISL_671449
EPI_ISL_690228
EPI_ISL_1301551
EPI_ISL_2790848
EPI_ISL_1911079
EPI_ISL_688184
EPI_ISL_480259
EPI_ISL_5944628
EPI_ISL_1301580
EPI_ISL_2835373
EPI_ISL_954088
EPI_ISL_1084625
EPI_ISL_685573
EPI_ISL_689854
EPI_ISL_687812
EPI_ISL_691858
EPI_ISL_7613797
EPI_ISL_6195394
EPI_ISL_7613850
EPI_ISL_686484
EPI_ISL_1302794
EPI_ISL_690214
EPI_ISL_804961
EPI_ISL_686708
EPI_ISL_689273
EPI_ISL_1111255
EPI_ISL_2779426
EPI_ISL_1301706
EPI_ISL_685559
EPI_ISL_9159896
EPI_ISL_692265
EPI_ISL_690523
EPI_ISL_475639
EPI_ISL_6565013
EPI_ISL_7780444
EPI_ISL_686518
EPI_ISL_2231401
EPI_ISL_6661827
EPI_ISL_688994
EPI_ISL_965949
EPI_ISL_528997
EPI_ISL_10957367
EPI_ISL_1209320
EPI_ISL_912730
EPI_ISL_687013
EPI_ISL_1111463
EPI_ISL_2231394
EPI_ISL_918408
EPI_ISL_2614513
EPI_ISL_7956773
EPI_ISL_2105460
EPI_ISL_5015504
EPI_ISL_456149
EPI_ISL_1018167
EPI_ISL_430080
EPI_ISL_480135
EPI_ISL_1209303
EPI_ISL_480159
EPI_ISL_2422881
EPI_ISL_4251947
EPI_ISL_2101282
EPI_ISL_471540
EPI_ISL_1760218
EPI_ISL_671416
EPI_ISL_447303
EPI_ISL_1335888
EPI_ISL_660636
EPI_ISL_718180
EPI_ISL_912751
EPI_ISL_685977
EPI_ISL_686171
EPI_ISL_2081213
EPI_ISL_1708510
EPI_ISL_2231248
EPI_ISL_995431
EPI_ISL_832188
EPI_ISL_414015
EPI_ISL_11229662
EPI_ISL_418218
EPI_ISL_3316170
EPI_ISL_735336
EPI_ISL_5142933
EPI_ISL_940939
EPI_ISL_2501391
EPI_ISL_684890
EPI_ISL_2894646
EPI_ISL_5917662
EPI_ISL_480149
EPI_ISL_735408
EPI_ISL_686184
EPI_ISL_578187
EPI_ISL_690182
EPI_ISL_1013779
EPI_ISL_1084624
EPI_ISL_692614
EPI_ISL_632934
EPI_ISL_458079
EPI_ISL_689471
EPI_ISL_515685
EPI_ISL_1301986
EPI_ISL_4211231
EPI_ISL_1302789
EPI_ISL_6761027
EPI_ISL_2283809
EPI_ISL_6000502
EPI_ISL_735280
EPI_ISL_610240
EPI_ISL_751427
EPI_ISL_684214
EPI_ISL_11229321
EPI_ISL_687897
EPI_ISL_5441498
EPI_ISL_1060743
EPI_ISL_1191144
EPI_ISL_513170
EPI_ISL_684193
EPI_ISL_2835307
EPI_ISL_535558
EPI_ISL_692489
EPI_ISL_5051493
EPI_ISL_511896
EPI_ISL_1302111
EPI_ISL_687505
EPI_ISL_2013326
EPI_ISL_691720
EPI_ISL_689905
EPI_ISL_862589
EPI_ISL_1007676
EPI_ISL_2101275
EPI_ISL_688103
EPI_ISL_690257
EPI_ISL_3023842
EPI_ISL_2501387
EPI_ISL_860889
EPI_ISL_1300644
EPI_ISL_3241765
EPI_ISL_5687889
EPI_ISL_463294
EPI_ISL_1404133
EPI_ISL_687172
EPI_ISL_824660
EPI_ISL_6974314
EPI_ISL_692328
EPI_ISL_688329
EPI_ISL_1491643
EPI_ISL_2231455
EPI_ISL_569869
EPI_ISL_685384
EPI_ISL_1760228
EPI_ISL_1910446
EPI_ISL_1001334
EPI_ISL_1020040
EPI_ISL_888989
EPI_ISL_883397
EPI_ISL_689222
EPI_ISL_687203
EPI_ISL_7709396
EPI_ISL_691360
EPI_ISL_1111235
EPI_ISL_1180690
EPI_ISL_718182
EPI_ISL_5598553
EPI_ISL_690096
EPI_ISL_692493
EPI_ISL_687582
EPI_ISL_5441413
EPI_ISL_6000500
EPI_ISL_5143095
EPI_ISL_684164
EPI_ISL_2231291
EPI_ISL_3980635
EPI_ISL_648758
EPI_ISL_7e+05
EPI_ISL_6194260
EPI_ISL_653756
EPI_ISL_5917707
EPI_ISL_496543
EPI_ISL_699726
EPI_ISL_699970
EPI_ISL_688427
EPI_ISL_2156604
EPI_ISL_802773
EPI_ISL_6582791
EPI_ISL_455312
EPI_ISL_1360329
EPI_ISL_1527379
EPI_ISL_687365
EPI_ISL_699838
EPI_ISL_940896
EPI_ISL_686407
EPI_ISL_824631
EPI_ISL_1129217
EPI_ISL_688069
EPI_ISL_686437
EPI_ISL_691294
EPI_ISL_482579
EPI_ISL_2364503
EPI_ISL_686296
EPI_ISL_687677
EPI_ISL_1129216
EPI_ISL_913053
EPI_ISL_684777
EPI_ISL_685004
EPI_ISL_3138686
EPI_ISL_684708
EPI_ISL_788974
EPI_ISL_2835316
EPI_ISL_479510
EPI_ISL_687419
EPI_ISL_985316
EPI_ISL_687550
EPI_ISL_2307340
EPI_ISL_689430
EPI_ISL_943975
EPI_ISL_3163947
EPI_ISL_685374
EPI_ISL_686143
EPI_ISL_872898
EPI_ISL_1859581
EPI_ISL_648806
EPI_ISL_689262
EPI_ISL_2312746
EPI_ISL_689208
EPI_ISL_776756
EPI_ISL_1020065
EPI_ISL_689353
EPI_ISL_686357
EPI_ISL_686003
EPI_ISL_2779485
EPI_ISL_689750
EPI_ISL_1209302
EPI_ISL_468820
EPI_ISL_1229147
EPI_ISL_804949
EPI_ISL_2422782
EPI_ISL_515971
EPI_ISL_961102
EPI_ISL_688893
EPI_ISL_2877297
EPI_ISL_954025
EPI_ISL_479877
EPI_ISL_985075
EPI_ISL_7957912
EPI_ISL_685178
EPI_ISL_602729
EPI_ISL_687284
EPI_ISL_2502656
EPI_ISL_10957381
EPI_ISL_1301566
EPI_ISL_2422917
EPI_ISL_631510
EPI_ISL_509354
EPI_ISL_833081
EPI_ISL_860873
EPI_ISL_687292
EPI_ISL_2100745
EPI_ISL_699803
EPI_ISL_913503
EPI_ISL_2231258
EPI_ISL_523980
EPI_ISL_3980777
EPI_ISL_535414
EPI_ISL_862547
EPI_ISL_684802
EPI_ISL_941108
EPI_ISL_941970
EPI_ISL_2485195
EPI_ISL_690761
EPI_ISL_535458
EPI_ISL_1069173
EPI_ISL_541970
EPI_ISL_11229809
EPI_ISL_1219707
EPI_ISL_862624
EPI_ISL_689195
EPI_ISL_692577
EPI_ISL_11229917
EPI_ISL_692430
EPI_ISL_461494
EPI_ISL_1795047
EPI_ISL_1752594
EPI_ISL_684776
EPI_ISL_3023833
EPI_ISL_1626487
EPI_ISL_688981
EPI_ISL_2231404
EPI_ISL_2001149
EPI_ISL_690435
EPI_ISL_688246
EPI_ISL_475702
EPI_ISL_692050
EPI_ISL_2835348
EPI_ISL_686935
EPI_ISL_688672
EPI_ISL_4496641
EPI_ISL_872004
EPI_ISL_687800
EPI_ISL_515671
EPI_ISL_689595
EPI_ISL_4880396
EPI_ISL_1112971
EPI_ISL_454865
EPI_ISL_522981
EPI_ISL_582663
EPI_ISL_2779502
EPI_ISL_1111157
EPI_ISL_2426926
EPI_ISL_686866
EPI_ISL_688146
EPI_ISL_416142
EPI_ISL_689609
EPI_ISL_689839
EPI_ISL_539822
EPI_ISL_2231487
EPI_ISL_760042
EPI_ISL_688526
EPI_ISL_802776
EPI_ISL_954796
EPI_ISL_1018134
EPI_ISL_735423
EPI_ISL_692255
EPI_ISL_684912
EPI_ISL_526955
EPI_ISL_7715439
EPI_ISL_1533059
EPI_ISL_824643
EPI_ISL_6973518
EPI_ISL_5441624
EPI_ISL_7780456
EPI_ISL_684635
EPI_ISL_542131
EPI_ISL_824717
EPI_ISL_483843
EPI_ISL_1468433
EPI_ISL_688455
EPI_ISL_691808
EPI_ISL_688646
EPI_ISL_584074
EPI_ISL_2003161
EPI_ISL_688784
EPI_ISL_451379
EPI_ISL_480167
EPI_ISL_2839301
EPI_ISL_684882
EPI_ISL_825042
EPI_ISL_476885
EPI_ISL_436939
EPI_ISL_688396
EPI_ISL_542213
EPI_ISL_3716645
EPI_ISL_691884
EPI_ISL_4251931
EPI_ISL_569867
EPI_ISL_1532296
EPI_ISL_688236
EPI_ISL_2155150
EPI_ISL_452142
EPI_ISL_900712
EPI_ISL_2231189
EPI_ISL_3376841
EPI_ISL_2231501
EPI_ISL_883303
EPI_ISL_1533056
EPI_ISL_7709377
EPI_ISL_3162193
EPI_ISL_1219710
EPI_ISL_461504
EPI_ISL_1039708
EPI_ISL_685427
EPI_ISL_872294
EPI_ISL_1360303
EPI_ISL_475629
EPI_ISL_688151
EPI_ISL_463279
EPI_ISL_2105427
EPI_ISL_653810
EPI_ISL_452360
EPI_ISL_3023835
EPI_ISL_648100
EPI_ISL_2283777
EPI_ISL_837644
EPI_ISL_688437
EPI_ISL_1001370
EPI_ISL_689485
EPI_ISL_482716
EPI_ISL_685934
EPI_ISL_5441625
EPI_ISL_2877338
EPI_ISL_529785
EPI_ISL_941047
EPI_ISL_539495
EPI_ISL_995359
EPI_ISL_688034
EPI_ISL_687088
EPI_ISL_1752612
EPI_ISL_2283770
EPI_ISL_692618
EPI_ISL_688815
EPI_ISL_6194190
EPI_ISL_513043
EPI_ISL_7711625
EPI_ISL_1302398
EPI_ISL_689860
EPI_ISL_985099
EPI_ISL_831892
EPI_ISL_582644
EPI_ISL_2322758
EPI_ISL_470897
EPI_ISL_691380
EPI_ISL_3840505
EPI_ISL_4237457
EPI_ISL_686794
EPI_ISL_862849
EPI_ISL_935635
EPI_ISL_692029
EPI_ISL_458091
EPI_ISL_852585
EPI_ISL_3024038
EPI_ISL_691936
EPI_ISL_690326
EPI_ISL_10957427
EPI_ISL_888990
EPI_ISL_7780448
EPI_ISL_876796
EPI_ISL_11229145
EPI_ISL_2566167
EPI_ISL_2140849
EPI_ISL_437697
EPI_ISL_689903
EPI_ISL_2003156
EPI_ISL_3716578
EPI_ISL_692170
EPI_ISL_11229867
EPI_ISL_2154478
EPI_ISL_687538
EPI_ISL_686672
EPI_ISL_1111365
EPI_ISL_5142682
EPI_ISL_883404
EPI_ISL_648794
EPI_ISL_1111173
EPI_ISL_684667
EPI_ISL_427349
EPI_ISL_2155418
EPI_ISL_3501739
EPI_ISL_2013323
EPI_ISL_918267
EPI_ISL_482584
EPI_ISL_5598635
EPI_ISL_523967
EPI_ISL_833302
EPI_ISL_1020264
EPI_ISL_686618
EPI_ISL_2544886
EPI_ISL_3252978
EPI_ISL_6710384
EPI_ISL_2231239
EPI_ISL_1500979
EPI_ISL_684925
EPI_ISL_687882
EPI_ISL_495075
EPI_ISL_1166931
EPI_ISL_7613725
EPI_ISL_2231313
EPI_ISL_6195275
EPI_ISL_692010
EPI_ISL_689398
EPI_ISL_480269
EPI_ISL_918374
EPI_ISL_1301679
EPI_ISL_862042
EPI_ISL_2081958
EPI_ISL_1112997
EPI_ISL_9160105
EPI_ISL_687914
EPI_ISL_447740
EPI_ISL_690641
EPI_ISL_690959
EPI_ISL_5143214
EPI_ISL_690011
EPI_ISL_912855
EPI_ISL_690954
EPI_ISL_603159
EPI_ISL_718178
EPI_ISL_1533072
EPI_ISL_528996
EPI_ISL_2100753
EPI_ISL_4237458
EPI_ISL_688957
EPI_ISL_5736642
EPI_ISL_1084623
EPI_ISL_486405
EPI_ISL_690509
EPI_ISL_687340
EPI_ISL_883288
EPI_ISL_480107
EPI_ISL_1181386
EPI_ISL_11172711
EPI_ISL_452348
EPI_ISL_684369
EPI_ISL_687817
EPI_ISL_935163
EPI_ISL_685844
EPI_ISL_2422809
EPI_ISL_2283788
EPI_ISL_686200
EPI_ISL_691868
EPI_ISL_687038
EPI_ISL_603028
EPI_ISL_687024
EPI_ISL_498079
EPI_ISL_2155676
EPI_ISL_11229319
EPI_ISL_689513
EPI_ISL_1196292
EPI_ISL_812744
EPI_ISL_690591
EPI_ISL_690797
EPI_ISL_648727
EPI_ISL_455439
EPI_ISL_688519
EPI_ISL_5687830
EPI_ISL_688166
EPI_ISL_2155204
EPI_ISL_686510
EPI_ISL_648650
EPI_ISL_1113025
EPI_ISL_513167
EPI_ISL_9509907
EPI_ISL_2839353
EPI_ISL_2779445
EPI_ISL_684751
EPI_ISL_876742
EPI_ISL_692497
EPI_ISL_583448
EPI_ISL_2894638
EPI_ISL_900718
EPI_ISL_437300
EPI_ISL_700287
EPI_ISL_2894768
EPI_ISL_685317
EPI_ISL_760038
EPI_ISL_613446
EPI_ISL_691076
EPI_ISL_5143060
EPI_ISL_2422839
EPI_ISL_515812
EPI_ISL_689406
EPI_ISL_5918413
EPI_ISL_689295
EPI_ISL_1111479
EPI_ISL_648633
EPI_ISL_1626508
EPI_ISL_691508
EPI_ISL_430071
EPI_ISL_689531
EPI_ISL_6710179
EPI_ISL_691768
EPI_ISL_776765
EPI_ISL_3716477
EPI_ISL_2154823
EPI_ISL_2877384
EPI_ISL_516980
EPI_ISL_7613750
EPI_ISL_2155312
EPI_ISL_7505536
EPI_ISL_2231261
EPI_ISL_954044
EPI_ISL_2713112
EPI_ISL_690570
EPI_ISL_5142674
EPI_ISL_833106
EPI_ISL_751414
EPI_ISL_2101040
EPI_ISL_935000
EPI_ISL_1039157
EPI_ISL_498090
EPI_ISL_687539
EPI_ISL_692218
EPI_ISL_824645
EPI_ISL_1159383
EPI_ISL_513521
EPI_ISL_7613706
EPI_ISL_11229962
EPI_ISL_512891
EPI_ISL_685331
EPI_ISL_677752
EPI_ISL_1111462
EPI_ISL_788969
EPI_ISL_691561
EPI_ISL_692574
EPI_ISL_685595
EPI_ISL_962529
EPI_ISL_5917701
EPI_ISL_872035
EPI_ISL_751420
EPI_ISL_542424
EPI_ISL_1532287
EPI_ISL_862046
EPI_ISL_498156
EPI_ISL_416498
EPI_ISL_1171622
EPI_ISL_2877368
EPI_ISL_455019
EPI_ISL_684260
EPI_ISL_498121
EPI_ISL_2877349
EPI_ISL_833264
EPI_ISL_687080
EPI_ISL_452347
EPI_ISL_684110
EPI_ISL_468151
EPI_ISL_6316569
EPI_ISL_5687780
EPI_ISL_690210
EPI_ISL_686277
EPI_ISL_9052885
EPI_ISL_631628
EPI_ISL_690303
EPI_ISL_1301570
EPI_ISL_688348
EPI_ISL_692669
EPI_ISL_1500086
EPI_ISL_5918376
EPI_ISL_613558
EPI_ISL_5917721
EPI_ISL_1622385
EPI_ISL_690265
EPI_ISL_862552
EPI_ISL_10980370
EPI_ISL_2877486
EPI_ISL_959283
EPI_ISL_690213
EPI_ISL_2156740
EPI_ISL_685366
EPI_ISL_495039
EPI_ISL_689041
EPI_ISL_685993
EPI_ISL_708191
EPI_ISL_492979
EPI_ISL_480100
EPI_ISL_516829
EPI_ISL_689202
EPI_ISL_686479
EPI_ISL_833197
EPI_ISL_806740
EPI_ISL_509288
EPI_ISL_1168546
EPI_ISL_6195783
EPI_ISL_685520
EPI_ISL_414016
EPI_ISL_495422
EPI_ISL_479889
EPI_ISL_2231245
EPI_ISL_4880379
EPI_ISL_2988864
EPI_ISL_614889
EPI_ISL_804962
EPI_ISL_1111090
EPI_ISL_688188
EPI_ISL_862872
EPI_ISL_2154038
EPI_ISL_1111242
EPI_ISL_687798
EPI_ISL_3067033
EPI_ISL_686718
EPI_ISL_605799
EPI_ISL_825050
EPI_ISL_691484
EPI_ISL_707939
EPI_ISL_5887122
EPI_ISL_7957916
EPI_ISL_2713156
EPI_ISL_1502884
EPI_ISL_1209251
EPI_ISL_699955
EPI_ISL_1040048
EPI_ISL_900692
EPI_ISL_1503003
EPI_ISL_542327
EPI_ISL_1491635
EPI_ISL_10957357
EPI_ISL_687469
EPI_ISL_685214
EPI_ISL_1029958
EPI_ISL_918268
EPI_ISL_688674
EPI_ISL_940608
EPI_ISL_689581
EPI_ISL_11157279
EPI_ISL_2322464
EPI_ISL_688267
EPI_ISL_2877364
EPI_ISL_542382
EPI_ISL_476884
EPI_ISL_2713099
EPI_ISL_648613
EPI_ISL_614282
EPI_ISL_2566187
EPI_ISL_487334
EPI_ISL_6471586
EPI_ISL_2364591
EPI_ISL_692526
EPI_ISL_3799755
EPI_ISL_539782
EPI_ISL_1629725
EPI_ISL_688112
EPI_ISL_479974
EPI_ISL_2101182
EPI_ISL_5687744
EPI_ISL_1112983
EPI_ISL_483858
EPI_ISL_523969
EPI_ISL_7715435
EPI_ISL_685302
EPI_ISL_684525
EPI_ISL_688990
EPI_ISL_686789
EPI_ISL_684225
EPI_ISL_1168612
EPI_ISL_3980601
EPI_ISL_2101055
EPI_ISL_10957389
EPI_ISL_953960
EPI_ISL_690994
EPI_ISL_2692906
EPI_ISL_623130
EPI_ISL_435150
EPI_ISL_4888529
EPI_ISL_463745
EPI_ISL_7709393
EPI_ISL_2661831
EPI_ISL_690918
EPI_ISL_515557
EPI_ISL_677797
EPI_ISL_2894640
EPI_ISL_1731068
EPI_ISL_718244
EPI_ISL_5143170
EPI_ISL_498066
EPI_ISL_1363119
EPI_ISL_688475
EPI_ISL_700055
EPI_ISL_2156705
EPI_ISL_684895
EPI_ISL_1209245
EPI_ISL_846635
EPI_ISL_689352
EPI_ISL_6195708
EPI_ISL_2661804
EPI_ISL_434384
EPI_ISL_1036219
EPI_ISL_689523
EPI_ISL_935579
EPI_ISL_5918411
EPI_ISL_631616
EPI_ISL_689961
EPI_ISL_6316667
EPI_ISL_833053
EPI_ISL_583896
EPI_ISL_524750
EPI_ISL_447769
EPI_ISL_5598595
EPI_ISL_792053
EPI_ISL_3098983
EPI_ISL_2877492
EPI_ISL_1018232
EPI_ISL_690604
EPI_ISL_2101265
EPI_ISL_684485
EPI_ISL_687482
EPI_ISL_2422784
EPI_ISL_690311
EPI_ISL_4888501
EPI_ISL_4251955
EPI_ISL_516755
EPI_ISL_745258
EPI_ISL_686026
EPI_ISL_2877454
EPI_ISL_539567
EPI_ISL_1040835
EPI_ISL_692340
EPI_ISL_934990
EPI_ISL_1138524
EPI_ISL_692245
EPI_ISL_527858
EPI_ISL_691028
EPI_ISL_860716
EPI_ISL_862842
EPI_ISL_855361
EPI_ISL_685225
EPI_ISL_2155654
EPI_ISL_498184
EPI_ISL_5143182
EPI_ISL_1111422
EPI_ISL_500543
EPI_ISL_491985
EPI_ISL_2312762
EPI_ISL_535398
EPI_ISL_582130
EPI_ISL_1302100
EPI_ISL_699802
EPI_ISL_969509
EPI_ISL_690619
EPI_ISL_444998
EPI_ISL_833235
EPI_ISL_3023845
EPI_ISL_1233531
EPI_ISL_5736670
EPI_ISL_9585218
EPI_ISL_759958
EPI_ISL_5441698
EPI_ISL_691318
EPI_ISL_687712
EPI_ISL_2835308
EPI_ISL_6261868
EPI_ISL_459941
EPI_ISL_475059
EPI_ISL_1626506
EPI_ISL_690695
EPI_ISL_11229678
EPI_ISL_1166981
EPI_ISL_837614
EPI_ISL_862641
EPI_ISL_2156736
EPI_ISL_4496594
EPI_ISL_5143142
EPI_ISL_692695
EPI_ISL_691899
EPI_ISL_688083
EPI_ISL_686832
EPI_ISL_3118362
EPI_ISL_1171638
EPI_ISL_1532301
EPI_ISL_2155122
EPI_ISL_1500952
EPI_ISL_10957443
EPI_ISL_2860780
EPI_ISL_833184
EPI_ISL_677768
EPI_ISL_636972
EPI_ISL_5143118
EPI_ISL_5944621
EPI_ISL_687955
EPI_ISL_603163
EPI_ISL_837054
EPI_ISL_687576
EPI_ISL_1018197
EPI_ISL_686427
EPI_ISL_6436622
EPI_ISL_685905
EPI_ISL_475635
EPI_ISL_1001368
EPI_ISL_687819
EPI_ISL_935555
EPI_ISL_2894786
EPI_ISL_692351
EPI_ISL_1013374
EPI_ISL_1019783
EPI_ISL_686198
EPI_ISL_1911029
EPI_ISL_687076
EPI_ISL_1469799
EPI_ISL_685112
EPI_ISL_2155574
EPI_ISL_685901
EPI_ISL_692104
EPI_ISL_2690156
EPI_ISL_2422913
EPI_ISL_691882
EPI_ISL_1301562
EPI_ISL_3799752
EPI_ISL_1117999
EPI_ISL_5598607
EPI_ISL_1168465
EPI_ISL_542281
EPI_ISL_3410598
EPI_ISL_2156180
EPI_ISL_2101178
EPI_ISL_7780430
EPI_ISL_941095
EPI_ISL_2877330
EPI_ISL_691423
EPI_ISL_2544839
EPI_ISL_732672
EPI_ISL_7613855
EPI_ISL_833153
EPI_ISL_660211
EPI_ISL_1113032
EPI_ISL_685880
EPI_ISL_3356256
EPI_ISL_2422893
EPI_ISL_1495053
EPI_ISL_691005
EPI_ISL_660163
EPI_ISL_909662
EPI_ISL_1117450
EPI_ISL_527860
EPI_ISL_2231204
EPI_ISL_689375
EPI_ISL_794805
EPI_ISL_5143165
EPI_ISL_882955
EPI_ISL_483571
EPI_ISL_2082014
EPI_ISL_1118016
EPI_ISL_754214
EPI_ISL_985306
EPI_ISL_512063
EPI_ISL_2155221
EPI_ISL_985078
EPI_ISL_455710
EPI_ISL_687681
EPI_ISL_682255
EPI_ISL_687055
EPI_ISL_691833
EPI_ISL_535408
EPI_ISL_483853
EPI_ISL_912954
EPI_ISL_5441573
EPI_ISL_452208
EPI_ISL_2101292
EPI_ISL_5196760
EPI_ISL_1257862
EPI_ISL_2710881
EPI_ISL_686684
EPI_ISL_2001659
EPI_ISL_888828
EPI_ISL_1168455
EPI_ISL_542211
EPI_ISL_6436488
EPI_ISL_1447354
EPI_ISL_826274
EPI_ISL_456155
EPI_ISL_5687881
EPI_ISL_5441387
EPI_ISL_1655937
EPI_ISL_480029
EPI_ISL_406592
EPI_ISL_468310
EPI_ISL_2710849
EPI_ISL_1233537
EPI_ISL_909666
EPI_ISL_3186073
EPI_ISL_1113023
EPI_ISL_894227
EPI_ISL_686188
EPI_ISL_688874
EPI_ISL_825059
EPI_ISL_542192
EPI_ISL_5703066
EPI_ISL_427359
EPI_ISL_538442
EPI_ISL_2894860
EPI_ISL_2157357
EPI_ISL_2894735
EPI_ISL_691258
EPI_ISL_959280
EPI_ISL_941046
EPI_ISL_424643
EPI_ISL_1166989
EPI_ISL_912399
EPI_ISL_1303031
EPI_ISL_751409
EPI_ISL_872314
EPI_ISL_1180253
EPI_ISL_413523
EPI_ISL_479526
EPI_ISL_1019872
EPI_ISL_1166906
EPI_ISL_648807
EPI_ISL_415652
EPI_ISL_832821
EPI_ISL_498097
EPI_ISL_5142530
EPI_ISL_1301727
EPI_ISL_685970
EPI_ISL_456127
EPI_ISL_1752620
EPI_ISL_2727891
EPI_ISL_3980592
EPI_ISL_501216
EPI_ISL_636485
EPI_ISL_469025
EPI_ISL_862582
EPI_ISL_3799754
EPI_ISL_700144
EPI_ISL_685802
EPI_ISL_451326
EPI_ISL_2484215
EPI_ISL_979798
EPI_ISL_416608
EPI_ISL_1284114
EPI_ISL_692672
EPI_ISL_690916
EPI_ISL_1081291
EPI_ISL_1760212
EPI_ISL_516611
EPI_ISL_699832
EPI_ISL_689005
EPI_ISL_687573
EPI_ISL_684628
EPI_ISL_995366
EPI_ISL_690824
EPI_ISL_5687710
EPI_ISL_2422830
EPI_ISL_525420
EPI_ISL_513048
EPI_ISL_529775
EPI_ISL_2502632
EPI_ISL_1284087
EPI_ISL_860851
EPI_ISL_6436494
EPI_ISL_2835485
EPI_ISL_8311729
EPI_ISL_788963
EPI_ISL_1694632
EPI_ISL_691364
EPI_ISL_837716
EPI_ISL_687840
EPI_ISL_692528
EPI_ISL_480187
EPI_ISL_995407
EPI_ISL_7174082
EPI_ISL_833286
EPI_ISL_6261875
EPI_ISL_686340
EPI_ISL_700256
EPI_ISL_688156
EPI_ISL_11229819
EPI_ISL_7613840
EPI_ISL_450258
EPI_ISL_6000506
EPI_ISL_7613829
EPI_ISL_1760239
EPI_ISL_5687719
EPI_ISL_837691
EPI_ISL_476869
EPI_ISL_1013175
EPI_ISL_690404
EPI_ISL_6436621
EPI_ISL_1502961
EPI_ISL_495053
EPI_ISL_689925
EPI_ISL_11229919
EPI_ISL_6195571
EPI_ISL_979971
EPI_ISL_7613878
EPI_ISL_424655
EPI_ISL_692622
EPI_ISL_4050460
EPI_ISL_889393
EPI_ISL_985064
EPI_ISL_476873
EPI_ISL_1502891
EPI_ISL_602656
EPI_ISL_1379392
EPI_ISL_2958732
EPI_ISL_943970
EPI_ISL_833100
EPI_ISL_1113011
EPI_ISL_2894776
EPI_ISL_5918362
EPI_ISL_689760
EPI_ISL_1301696
EPI_ISL_631542
EPI_ISL_688573
EPI_ISL_482699
EPI_ISL_1138548
EPI_ISL_684294
EPI_ISL_855359
EPI_ISL_699888
EPI_ISL_6316590
EPI_ISL_687697
EPI_ISL_430469
EPI_ISL_560640
EPI_ISL_2100891
EPI_ISL_686061
EPI_ISL_872027
EPI_ISL_806792
EPI_ISL_684683
EPI_ISL_437720
EPI_ISL_2532676
EPI_ISL_467369
EPI_ISL_688803
EPI_ISL_954803
EPI_ISL_684533
EPI_ISL_2081895
EPI_ISL_6436529
EPI_ISL_760037
EPI_ISL_735265
EPI_ISL_833094
EPI_ISL_811177
EPI_ISL_688320
EPI_ISL_602899
EPI_ISL_501186
EPI_ISL_2155791
EPI_ISL_685667
EPI_ISL_685524
EPI_ISL_2894854
EPI_ISL_509373
EPI_ISL_943973
EPI_ISL_686010
EPI_ISL_1970626
EPI_ISL_515797
EPI_ISL_635041
EPI_ISL_1372186
EPI_ISL_872336
EPI_ISL_688727
EPI_ISL_689946
EPI_ISL_837637
EPI_ISL_602688
EPI_ISL_463295
EPI_ISL_688686
EPI_ISL_602833
EPI_ISL_1502993
EPI_ISL_954016
EPI_ISL_2485204
EPI_ISL_6436481
EPI_ISL_1018260
EPI_ISL_682264
EPI_ISL_459920
EPI_ISL_479923
EPI_ISL_690807
EPI_ISL_539500
EPI_ISL_560637
EPI_ISL_2231294
EPI_ISL_1168499
EPI_ISL_1110501
EPI_ISL_699746
EPI_ISL_909677
EPI_ISL_913002
EPI_ISL_686385
EPI_ISL_529788
EPI_ISL_539540
EPI_ISL_635031
EPI_ISL_480045
EPI_ISL_476849
EPI_ISL_685577
EPI_ISL_560609
EPI_ISL_693205
EPI_ISL_610228
EPI_ISL_8311712
EPI_ISL_2710850
EPI_ISL_732976
EPI_ISL_479846
EPI_ISL_684952
EPI_ISL_2484211
EPI_ISL_687407
EPI_ISL_832151
EPI_ISL_660173
EPI_ISL_3138680
EPI_ISL_2100842
EPI_ISL_514582
EPI_ISL_447790
EPI_ISL_1262817
EPI_ISL_2156561
EPI_ISL_941060
EPI_ISL_1110412
EPI_ISL_3138687
EPI_ISL_804052
EPI_ISL_602902
EPI_ISL_685640
EPI_ISL_450276
EPI_ISL_690899
EPI_ISL_691276
EPI_ISL_447310
EPI_ISL_479909
EPI_ISL_688689
EPI_ISL_688299
EPI_ISL_660437
EPI_ISL_871790
EPI_ISL_631703
EPI_ISL_1168545
EPI_ISL_684181
EPI_ISL_685092
EPI_ISL_603222
EPI_ISL_660633
EPI_ISL_690230
EPI_ISL_535434
EPI_ISL_1039694
EPI_ISL_699706
EPI_ISL_687285
EPI_ISL_2835286
EPI_ISL_539535
EPI_ISL_735300
EPI_ISL_1302132
EPI_ISL_688556
EPI_ISL_688565
EPI_ISL_443289
EPI_ISL_2422807
EPI_ISL_885143
EPI_ISL_687655
EPI_ISL_493199
EPI_ISL_2312749
EPI_ISL_690410
EPI_ISL_7613758
EPI_ISL_417333
EPI_ISL_825037
EPI_ISL_685058
EPI_ISL_631829
EPI_ISL_677687
EPI_ISL_700320
EPI_ISL_955252
EPI_ISL_5142680
EPI_ISL_692662
EPI_ISL_414631
EPI_ISL_5736681
EPI_ISL_700156
EPI_ISL_9159859
EPI_ISL_1111203
EPI_ISL_824555
EPI_ISL_964949
EPI_ISL_2960335
EPI_ISL_1372403
EPI_ISL_961072
EPI_ISL_5441587
EPI_ISL_824573
EPI_ISL_602880
EPI_ISL_686692
EPI_ISL_535541
EPI_ISL_692354
EPI_ISL_11229081
EPI_ISL_516806
EPI_ISL_1166940
EPI_ISL_686822
EPI_ISL_6832662
EPI_ISL_1081260
EPI_ISL_455351
EPI_ISL_437201
EPI_ISL_1013179
EPI_ISL_890892
EPI_ISL_686739
EPI_ISL_722864
EPI_ISL_792693
EPI_ISL_648620
EPI_ISL_602840
EPI_ISL_1168562
EPI_ISL_2100716
EPI_ISL_1363111
EPI_ISL_475667
EPI_ISL_690973
EPI_ISL_542238
EPI_ISL_1055760
EPI_ISL_1018133
EPI_ISL_1710858
EPI_ISL_1166988
EPI_ISL_583494
EPI_ISL_1233548
EPI_ISL_940922
EPI_ISL_690423
EPI_ISL_6773573
EPI_ISL_424641
EPI_ISL_684368
EPI_ISL_479495
EPI_ISL_686513
EPI_ISL_495038
EPI_ISL_593925
EPI_ISL_5598670
EPI_ISL_2020241
EPI_ISL_5687730
EPI_ISL_2105368
EPI_ISL_1360299
EPI_ISL_11229727
EPI_ISL_685969
EPI_ISL_1340786
EPI_ISL_1040923
EPI_ISL_468319
EPI_ISL_1018315
EPI_ISL_2710838
EPI_ISL_953950
EPI_ISL_691092
EPI_ISL_515728
EPI_ISL_689457
EPI_ISL_2226326
EPI_ISL_792017
EPI_ISL_684295
EPI_ISL_7613871
EPI_ISL_1168466
EPI_ISL_691905
EPI_ISL_2364588
EPI_ISL_903343
EPI_ISL_984248
EPI_ISL_685665
EPI_ISL_479994
EPI_ISL_1911067
EPI_ISL_690993
EPI_ISL_2688670
EPI_ISL_603241
EPI_ISL_518047
EPI_ISL_687646
EPI_ISL_909672
EPI_ISL_700195
EPI_ISL_463008
EPI_ISL_693681
EPI_ISL_6436551
EPI_ISL_1111337
EPI_ISL_1302092
EPI_ISL_1008707
EPI_ISL_2231500
EPI_ISL_447614
EPI_ISL_691290
EPI_ISL_2231253
EPI_ISL_691796
EPI_ISL_862645
EPI_ISL_1111211
EPI_ISL_431101
EPI_ISL_685578
EPI_ISL_507210
EPI_ISL_2835401
EPI_ISL_1255124
EPI_ISL_1019790
EPI_ISL_2155332
EPI_ISL_6633764
EPI_ISL_735361
EPI_ISL_3099403
EPI_ISL_2105439
EPI_ISL_8311691
EPI_ISL_5143001
EPI_ISL_414577
EPI_ISL_1495054
EPI_ISL_940912
EPI_ISL_935637
EPI_ISL_2100923
EPI_ISL_513196
EPI_ISL_690254
EPI_ISL_1013176
EPI_ISL_685840
EPI_ISL_735404
EPI_ISL_871991
EPI_ISL_995412
EPI_ISL_5441615
EPI_ISL_458088
EPI_ISL_688946
EPI_ISL_691396
EPI_ISL_684701
EPI_ISL_852600
EPI_ISL_685855
EPI_ISL_3138697
EPI_ISL_2835551
EPI_ISL_2101266
EPI_ISL_491981
EPI_ISL_688856
EPI_ISL_889424
EPI_ISL_6829580
EPI_ISL_909696
EPI_ISL_2090735
EPI_ISL_941068
EPI_ISL_463282
EPI_ISL_547577
EPI_ISL_1111380
EPI_ISL_2422718
EPI_ISL_691334
EPI_ISL_1302110
EPI_ISL_631758
EPI_ISL_11172669
EPI_ISL_684493
EPI_ISL_688907
EPI_ISL_2422674
EPI_ISL_691354
EPI_ISL_2101022
EPI_ISL_518005
EPI_ISL_9160080
EPI_ISL_687489
EPI_ISL_684397
EPI_ISL_900715
EPI_ISL_794785
EPI_ISL_593915
EPI_ISL_861659
EPI_ISL_568691
EPI_ISL_691402
EPI_ISL_1752502
EPI_ISL_688134
EPI_ISL_690684
EPI_ISL_2877335
EPI_ISL_427390
EPI_ISL_648064
EPI_ISL_8311750
EPI_ISL_3716363
EPI_ISL_1020061
EPI_ISL_684961
EPI_ISL_1821227
EPI_ISL_940964
EPI_ISL_1159091
EPI_ISL_691159
EPI_ISL_738046
EPI_ISL_2398288
EPI_ISL_475044
EPI_ISL_671460
EPI_ISL_6194123
EPI_ISL_2422704
EPI_ISL_691951
EPI_ISL_862545
EPI_ISL_1760225
EPI_ISL_688832
EPI_ISL_855374
EPI_ISL_479996
EPI_ISL_475035
EPI_ISL_685627
EPI_ISL_5441563
EPI_ISL_824593
EPI_ISL_1517413
EPI_ISL_529011
EPI_ISL_766040
EPI_ISL_5598760
EPI_ISL_691175
EPI_ISL_648719
EPI_ISL_700061
EPI_ISL_2790853
EPI_ISL_1301576
EPI_ISL_735322
EPI_ISL_691284
EPI_ISL_1180707
EPI_ISL_8485216
EPI_ISL_722888
EPI_ISL_889379
EPI_ISL_2155155
EPI_ISL_690633
EPI_ISL_501200
EPI_ISL_751421
EPI_ISL_7957892
EPI_ISL_685358
EPI_ISL_437298
EPI_ISL_850668
EPI_ISL_602685
EPI_ISL_1238791
EPI_ISL_685940
EPI_ISL_4496587
EPI_ISL_684268
EPI_ISL_648811
EPI_ISL_2154029
EPI_ISL_690887
EPI_ISL_3980572
EPI_ISL_2156638
EPI_ISL_2231350
EPI_ISL_691885
EPI_ISL_410218
EPI_ISL_912949
EPI_ISL_872220
EPI_ISL_2324194
EPI_ISL_862550
EPI_ISL_653925
EPI_ISL_5918421
EPI_ISL_2154043
EPI_ISL_824716
EPI_ISL_962207
EPI_ISL_751370
EPI_ISL_687325
EPI_ISL_912591
EPI_ISL_513157
EPI_ISL_482575
EPI_ISL_648093
EPI_ISL_687115
EPI_ISL_707937
EPI_ISL_690334
EPI_ISL_1517388
EPI_ISL_1018313
EPI_ISL_895768
EPI_ISL_482774
EPI_ISL_689115
EPI_ISL_2894823
EPI_ISL_692217
EPI_ISL_833108
EPI_ISL_2501384
EPI_ISL_2156657
EPI_ISL_1217709
EPI_ISL_691878
EPI_ISL_686221
EPI_ISL_687851
EPI_ISL_689293
EPI_ISL_691365
EPI_ISL_6710024
EPI_ISL_1013441
EPI_ISL_2835370
EPI_ISL_686236
EPI_ISL_685479
EPI_ISL_527819
EPI_ISL_792048
EPI_ISL_686099
EPI_ISL_760050
EPI_ISL_528809
EPI_ISL_560598
EPI_ISL_685123
EPI_ISL_512072
EPI_ISL_2001120
EPI_ISL_688750
EPI_ISL_8311766
EPI_ISL_469030
EPI_ISL_2156564
EPI_ISL_824736
EPI_ISL_4251956
EPI_ISL_479854
EPI_ISL_962573
EPI_ISL_648647
EPI_ISL_684360
EPI_ISL_837757
EPI_ISL_688410
EPI_ISL_745033
EPI_ISL_560588
EPI_ISL_824648
EPI_ISL_524735
EPI_ISL_497736
EPI_ISL_2877379
EPI_ISL_862039
EPI_ISL_2894772
EPI_ISL_1013158
EPI_ISL_459885
EPI_ISL_11229879
EPI_ISL_2422845
EPI_ISL_1029969
EPI_ISL_513560
EPI_ISL_534326
EPI_ISL_738194
EPI_ISL_455702
EPI_ISL_2105253
EPI_ISL_2312736
EPI_ISL_2835323
EPI_ISL_832191
EPI_ISL_524764
EPI_ISL_2779355
EPI_ISL_10980369
EPI_ISL_10657522
EPI_ISL_5598575
EPI_ISL_895840
EPI_ISL_6195972
EPI_ISL_689883
EPI_ISL_480198
EPI_ISL_2226220
EPI_ISL_684820
EPI_ISL_699798
EPI_ISL_5441676
EPI_ISL_2710818
EPI_ISL_861662
EPI_ISL_1113026
EPI_ISL_689131
EPI_ISL_940972
EPI_ISL_700040
EPI_ISL_686695
EPI_ISL_480176
EPI_ISL_745253
EPI_ISL_895833
EPI_ISL_687447
EPI_ISL_860839
EPI_ISL_5441458
EPI_ISL_691108
EPI_ISL_1517396
EPI_ISL_685316
EPI_ISL_755644
EPI_ISL_653798
EPI_ISL_688393
EPI_ISL_685657
EPI_ISL_699840
EPI_ISL_455791
EPI_ISL_918369
EPI_ISL_876769
EPI_ISL_11229187
EPI_ISL_455336
EPI_ISL_535441
EPI_ISL_686690
EPI_ISL_541005
EPI_ISL_513036
EPI_ISL_1190402
EPI_ISL_690191
EPI_ISL_732533
EPI_ISL_883997
EPI_ISL_692559
EPI_ISL_635058
EPI_ISL_648771
EPI_ISL_686747
EPI_ISL_1284076
EPI_ISL_6436493
EPI_ISL_480051
EPI_ISL_1301723
EPI_ISL_688923
EPI_ISL_626596
EPI_ISL_685391
EPI_ISL_542178
EPI_ISL_686840
EPI_ISL_1018135
EPI_ISL_690277
EPI_ISL_10957418
EPI_ISL_687946
EPI_ISL_699864
EPI_ISL_535485
EPI_ISL_447543
EPI_ISL_794792
EPI_ISL_3410558
EPI_ISL_1111226
EPI_ISL_452503
EPI_ISL_1300540
EPI_ISL_436721
EPI_ISL_4251946
EPI_ISL_692632
EPI_ISL_475708
EPI_ISL_1626513
EPI_ISL_512963
EPI_ISL_1255131
EPI_ISL_684983
EPI_ISL_10957444
EPI_ISL_2894841
EPI_ISL_5142715
EPI_ISL_635051
EPI_ISL_626602
EPI_ISL_1168630
EPI_ISL_754207
EPI_ISL_941075
EPI_ISL_692454
EPI_ISL_574583
EPI_ISL_909664
EPI_ISL_5441662
EPI_ISL_2364632
EPI_ISL_686044
EPI_ISL_687033
EPI_ISL_5918380
EPI_ISL_435154
EPI_ISL_961071
EPI_ISL_454732
EPI_ISL_691527
EPI_ISL_687730
EPI_ISL_3980600
EPI_ISL_690124
EPI_ISL_1001427
EPI_ISL_688355
EPI_ISL_686910
EPI_ISL_735446
EPI_ISL_1626493
EPI_ISL_5918337
EPI_ISL_1171625
EPI_ISL_692123
EPI_ISL_2231306
EPI_ISL_2231227
EPI_ISL_486398
EPI_ISL_2691009
EPI_ISL_1112231
EPI_ISL_685313
EPI_ISL_529035
EPI_ISL_1363108
EPI_ISL_3980662
EPI_ISL_940613
EPI_ISL_691597
EPI_ISL_685363
EPI_ISL_1018141
EPI_ISL_686797
EPI_ISL_2544873
EPI_ISL_603173
EPI_ISL_792116
EPI_ISL_872270
EPI_ISL_515769
EPI_ISL_2156574
EPI_ISL_684614
EPI_ISL_418208
EPI_ISL_5053972
EPI_ISL_2231287
EPI_ISL_5917671
EPI_ISL_692453
EPI_ISL_1301571
EPI_ISL_688330
EPI_ISL_876813
EPI_ISL_913603
EPI_ISL_1041197
EPI_ISL_447754
EPI_ISL_689454
EPI_ISL_913046
EPI_ISL_687240
EPI_ISL_1019665
EPI_ISL_1910433
EPI_ISL_5687788
EPI_ISL_479839
EPI_ISL_685693
EPI_ISL_4442782
EPI_ISL_2779361
EPI_ISL_658888
EPI_ISL_687248
EPI_ISL_1219027
EPI_ISL_653823
EPI_ISL_5918370
EPI_ISL_5441601
EPI_ISL_1166934
EPI_ISL_4496623
EPI_ISL_437453
EPI_ISL_693228
EPI_ISL_832133
EPI_ISL_437737
EPI_ISL_686918
EPI_ISL_689212
EPI_ISL_687094
EPI_ISL_692595
EPI_ISL_685484
EPI_ISL_2422877
EPI_ISL_515545
EPI_ISL_648053
EPI_ISL_806733
EPI_ISL_692312
EPI_ISL_2231323
EPI_ISL_688181
EPI_ISL_825045
EPI_ISL_689993
EPI_ISL_1018323
EPI_ISL_687880
EPI_ISL_700197
EPI_ISL_685851
EPI_ISL_684447
EPI_ISL_603139
EPI_ISL_515730
EPI_ISL_479916
EPI_ISL_1911080
EPI_ISL_1018164
EPI_ISL_2101031
EPI_ISL_1173202
EPI_ISL_418645
EPI_ISL_691458
EPI_ISL_688639
EPI_ISL_690584
EPI_ISL_913957
EPI_ISL_860880
EPI_ISL_2790855
EPI_ISL_5687855
EPI_ISL_686273
EPI_ISL_5142661
EPI_ISL_6194172
EPI_ISL_685603
EPI_ISL_802743
EPI_ISL_692383
EPI_ISL_690869
EPI_ISL_2839259
EPI_ISL_690207
EPI_ISL_7613849
EPI_ISL_2894783
EPI_ISL_687923
EPI_ISL_459964
EPI_ISL_688313
EPI_ISL_471420
EPI_ISL_686390
EPI_ISL_2312767
EPI_ISL_1039700
EPI_ISL_1165073
EPI_ISL_1910434
EPI_ISL_539548
EPI_ISL_685772
EPI_ISL_686732
EPI_ISL_900727
EPI_ISL_2422892
EPI_ISL_6316795
EPI_ISL_526958
EPI_ISL_691019
EPI_ISL_895834
EPI_ISL_2835291
EPI_ISL_2671848
EPI_ISL_1191736
EPI_ISL_4888517
EPI_ISL_513193
EPI_ISL_7613873
EPI_ISL_2155072
EPI_ISL_850680
EPI_ISL_460086
EPI_ISL_2081877
EPI_ISL_631570
EPI_ISL_2155266
EPI_ISL_483869
EPI_ISL_689198
EPI_ISL_461488
EPI_ISL_794768
EPI_ISL_447622
EPI_ISL_408669
EPI_ISL_1752621
EPI_ISL_687634
EPI_ISL_3316222
EPI_ISL_684404
EPI_ISL_699879
EPI_ISL_855573
EPI_ISL_2231361
EPI_ISL_5687890
EPI_ISL_6159077
EPI_ISL_631845
EPI_ISL_689637
EPI_ISL_825061
EPI_ISL_985092
EPI_ISL_418800
EPI_ISL_428352
EPI_ISL_635036
EPI_ISL_3023860
EPI_ISL_5687865
EPI_ISL_687082
EPI_ISL_1111320
EPI_ISL_689270
EPI_ISL_3357982
EPI_ISL_687956
EPI_ISL_2105483
EPI_ISL_5143140
EPI_ISL_686316
EPI_ISL_2544837
EPI_ISL_1500981
EPI_ISL_2364638
EPI_ISL_692405
EPI_ISL_689034
EPI_ISL_513161
EPI_ISL_876783
EPI_ISL_5142685
EPI_ISL_9159850
EPI_ISL_6841893
EPI_ISL_811165
EPI_ISL_1255105
EPI_ISL_1190767
EPI_ISL_6710373
EPI_ISL_5687802
EPI_ISL_687988
EPI_ISL_479838
EPI_ISL_523990
EPI_ISL_1289438
EPI_ISL_5369154
EPI_ISL_515596
EPI_ISL_3716481
EPI_ISL_1180711
EPI_ISL_689588
EPI_ISL_2877331
EPI_ISL_498093
EPI_ISL_2155799
EPI_ISL_794801
EPI_ISL_687724
EPI_ISL_759965
EPI_ISL_689445
EPI_ISL_940921
EPI_ISL_803896
EPI_ISL_690729
EPI_ISL_479842
EPI_ISL_455700
EPI_ISL_1138518
EPI_ISL_5887131
EPI_ISL_1159099
EPI_ISL_479517
EPI_ISL_1040833
EPI_ISL_8311696
EPI_ISL_535557
EPI_ISL_2485181
EPI_ISL_685050
EPI_ISL_686515
EPI_ISL_682273
EPI_ISL_6661896
EPI_ISL_1020217
EPI_ISL_443295
EPI_ISL_2791016
EPI_ISL_8142119
EPI_ISL_447763
EPI_ISL_955142
EPI_ISL_1018182
EPI_ISL_699890
EPI_ISL_688774
EPI_ISL_682261
EPI_ISL_2140825
EPI_ISL_690615
EPI_ISL_689717
EPI_ISL_450508
EPI_ISL_794736
EPI_ISL_1111091
EPI_ISL_684769
EPI_ISL_824565
EPI_ISL_690089
EPI_ISL_515649
EPI_ISL_802727
EPI_ISL_1622372
EPI_ISL_689900
EPI_ISL_426364
EPI_ISL_751400
EPI_ISL_690912
EPI_ISL_2710858
EPI_ISL_513101
EPI_ISL_452331
EPI_ISL_788968
EPI_ISL_910336
EPI_ISL_486850
EPI_ISL_686250
EPI_ISL_722876
EPI_ISL_2231247
EPI_ISL_941968
EPI_ISL_687047
EPI_ISL_686248
EPI_ISL_689468
EPI_ISL_732659
EPI_ISL_660249
EPI_ISL_2426929
EPI_ISL_2835361
EPI_ISL_1036220
EPI_ISL_430087
EPI_ISL_437197
EPI_ISL_685091
EPI_ISL_2155739
EPI_ISL_2015131
EPI_ISL_495044
EPI_ISL_692033
EPI_ISL_837787
EPI_ISL_525419
EPI_ISL_416474
EPI_ISL_495024
EPI_ISL_1111246
EPI_ISL_1791465
EPI_ISL_794786
EPI_ISL_2422714
EPI_ISL_498161
EPI_ISL_5687869
EPI_ISL_512880
EPI_ISL_515780
EPI_ISL_6436502
EPI_ISL_685674
EPI_ISL_3980604
EPI_ISL_1164928
EPI_ISL_692213
EPI_ISL_690090
EPI_ISL_458096
EPI_ISL_833156
EPI_ISL_1626524
EPI_ISL_691716
EPI_ISL_837685
EPI_ISL_824666
EPI_ISL_513202
EPI_ISL_477171
EPI_ISL_2003153
EPI_ISL_687842
EPI_ISL_699991
EPI_ISL_560628
EPI_ISL_11229275
EPI_ISL_691133
EPI_ISL_2100714
EPI_ISL_2101207
EPI_ISL_3023869
EPI_ISL_2690162
EPI_ISL_688584
EPI_ISL_684274
EPI_ISL_515692
EPI_ISL_860872
EPI_ISL_687294
EPI_ISL_1040845
EPI_ISL_1533093
EPI_ISL_480197
EPI_ISL_539779
EPI_ISL_685926
EPI_ISL_852588
EPI_ISL_7613821
EPI_ISL_1001335
EPI_ISL_792698
EPI_ISL_686131
EPI_ISL_689999
EPI_ISL_2484147
EPI_ISL_6316565
EPI_ISL_2422641
EPI_ISL_6582569
EPI_ISL_935617
EPI_ISL_6436572
EPI_ISL_5142550
EPI_ISL_7174102
EPI_ISL_2627738
EPI_ISL_542357
EPI_ISL_2226340
EPI_ISL_690091
EPI_ISL_515792
EPI_ISL_684906
EPI_ISL_3470337
EPI_ISL_2155620
EPI_ISL_690166
EPI_ISL_2105555
EPI_ISL_889399
EPI_ISL_833329
EPI_ISL_437738
EPI_ISL_1020244
EPI_ISL_935613
EPI_ISL_450789
EPI_ISL_528993
EPI_ISL_700209
EPI_ISL_862844
EPI_ISL_475576
EPI_ISL_872333
EPI_ISL_6436584
EPI_ISL_1797573
EPI_ISL_658891
EPI_ISL_648094
EPI_ISL_677815
EPI_ISL_755645
EPI_ISL_512898
EPI_ISL_6196131
EPI_ISL_941008
EPI_ISL_1517420
EPI_ISL_658865
EPI_ISL_2422752
EPI_ISL_3980692
EPI_ISL_677802
EPI_ISL_10657517
EPI_ISL_477150
EPI_ISL_489708
EPI_ISL_692441
EPI_ISL_436718
EPI_ISL_2835422
EPI_ISL_699887
EPI_ISL_403963
EPI_ISL_542337
EPI_ISL_2791015
EPI_ISL_596266
EPI_ISL_475637
EPI_ISL_691401
EPI_ISL_737016
EPI_ISL_1020219
EPI_ISL_1111483
EPI_ISL_685216
EPI_ISL_735310
EPI_ISL_1013193
EPI_ISL_811188
EPI_ISL_516981
EPI_ISL_677743
EPI_ISL_5736683
EPI_ISL_482874
EPI_ISL_648819
EPI_ISL_965941
EPI_ISL_529750
EPI_ISL_491991
EPI_ISL_3024016
EPI_ISL_862636
EPI_ISL_692476
EPI_ISL_677789
EPI_ISL_832197
EPI_ISL_685436
EPI_ISL_685452
EPI_ISL_685347
EPI_ISL_1301642
EPI_ISL_631801
EPI_ISL_685396
EPI_ISL_1014679
EPI_ISL_538440
EPI_ISL_428851
EPI_ISL_2790883
EPI_ISL_940883
EPI_ISL_1859600
EPI_ISL_455021
EPI_ISL_535534
EPI_ISL_685268
EPI_ISL_1799502
EPI_ISL_2710846
EPI_ISL_685256
EPI_ISL_2155808
EPI_ISL_718242
EPI_ISL_689921
EPI_ISL_755651
EPI_ISL_684873
EPI_ISL_582131
EPI_ISL_689975
EPI_ISL_2779493
EPI_ISL_1008678
EPI_ISL_689723
EPI_ISL_954060
EPI_ISL_837713
EPI_ISL_2047853
EPI_ISL_4442717
EPI_ISL_2155056
EPI_ISL_913009
EPI_ISL_513120
EPI_ISL_450287
EPI_ISL_685470
EPI_ISL_1020098
EPI_ISL_6196199
EPI_ISL_535443
EPI_ISL_688247
EPI_ISL_692084
EPI_ISL_685763
EPI_ISL_685580
EPI_ISL_2226226
EPI_ISL_1069210
EPI_ISL_2283801
EPI_ISL_1233499
EPI_ISL_1111385
EPI_ISL_689001
EPI_ISL_2156700
EPI_ISL_2154427
EPI_ISL_691403
EPI_ISL_824642
EPI_ISL_837654
EPI_ISL_688290
EPI_ISL_5736669
EPI_ISL_422636
EPI_ISL_832179
EPI_ISL_684825
EPI_ISL_5917673
EPI_ISL_6194116
EPI_ISL_2689148
EPI_ISL_528696
EPI_ISL_1248934
EPI_ISL_699956
EPI_ISL_447809
EPI_ISL_700096
EPI_ISL_833316
EPI_ISL_2100883
EPI_ISL_876766
EPI_ISL_11229589
EPI_ISL_480068
EPI_ISL_2364663
EPI_ISL_416627
EPI_ISL_686245
EPI_ISL_2231497
EPI_ISL_2710015
EPI_ISL_685261
EPI_ISL_509356
EPI_ISL_699972
EPI_ISL_5736671
EPI_ISL_806786
EPI_ISL_5687872
EPI_ISL_5142538
EPI_ISL_509361
EPI_ISL_469035
EPI_ISL_602843
EPI_ISL_1201430
EPI_ISL_513015
EPI_ISL_5599487
EPI_ISL_6075286
EPI_ISL_876762
EPI_ISL_935582
EPI_ISL_804958
EPI_ISL_471270
EPI_ISL_1129222
EPI_ISL_688264
EPI_ISL_2501079
EPI_ISL_2894815
EPI_ISL_699669
EPI_ISL_689007
EPI_ISL_2663166
EPI_ISL_7957909
EPI_ISL_3023877
EPI_ISL_687439
EPI_ISL_654017
EPI_ISL_2422766
EPI_ISL_529778
EPI_ISL_1622390
EPI_ISL_691016
EPI_ISL_3980775
EPI_ISL_688399
EPI_ISL_1111249
EPI_ISL_653813
EPI_ISL_436954
EPI_ISL_1168694
EPI_ISL_1577390
EPI_ISL_686350
EPI_ISL_2101050
EPI_ISL_5918315
EPI_ISL_507293
EPI_ISL_872203
EPI_ISL_861680
EPI_ISL_862632
EPI_ISL_1533692
EPI_ISL_7613755
EPI_ISL_7613831
EPI_ISL_3527831
EPI_ISL_688361
EPI_ISL_513033
EPI_ISL_687452
EPI_ISL_1081324
EPI_ISL_700285
EPI_ISL_5441385
EPI_ISL_3980575
EPI_ISL_1018145
EPI_ISL_685727
EPI_ISL_535513
EPI_ISL_451655
EPI_ISL_455343
EPI_ISL_9512411
EPI_ISL_6595985
EPI_ISL_479899
EPI_ISL_691996
EPI_ISL_2231293
EPI_ISL_513086
EPI_ISL_2877294
EPI_ISL_690419
EPI_ISL_691459
EPI_ISL_2485203
EPI_ISL_2154431
EPI_ISL_688024
EPI_ISL_691000
EPI_ISL_692064
EPI_ISL_6582800
EPI_ISL_837704
EPI_ISL_3316208
EPI_ISL_1110996
EPI_ISL_688337
EPI_ISL_461500
EPI_ISL_5142895
EPI_ISL_1111264
EPI_ISL_934992
EPI_ISL_2100846
EPI_ISL_1063400
EPI_ISL_686753
EPI_ISL_653807
EPI_ISL_1502956
EPI_ISL_1543987
EPI_ISL_2100961
EPI_ISL_690215
EPI_ISL_689319
EPI_ISL_451645
EPI_ISL_2155347
EPI_ISL_1284168
EPI_ISL_684631
EPI_ISL_11229542
EPI_ISL_2422878
EPI_ISL_1020026
EPI_ISL_671415
EPI_ISL_1096260
EPI_ISL_660198
EPI_ISL_1910429
EPI_ISL_7613744
EPI_ISL_690107
EPI_ISL_685757
EPI_ISL_6289867
EPI_ISL_513131
EPI_ISL_692495
EPI_ISL_837639
EPI_ISL_424640
EPI_ISL_872213
EPI_ISL_1911045
EPI_ISL_437485
EPI_ISL_2839249
EPI_ISL_496545
EPI_ISL_1013132
EPI_ISL_687961
EPI_ISL_1301611
EPI_ISL_691488
EPI_ISL_1468432
EPI_ISL_902737
EPI_ISL_685450
EPI_ISL_603223
EPI_ISL_5687717
EPI_ISL_2350807
EPI_ISL_684312
EPI_ISL_685610
EPI_ISL_909675
EPI_ISL_469283
EPI_ISL_1180684
EPI_ISL_437748
EPI_ISL_685590
EPI_ISL_7780442
EPI_ISL_690112
EPI_ISL_1166966
EPI_ISL_691026
EPI_ISL_458098
EPI_ISL_11229578
EPI_ISL_2779535
EPI_ISL_480284
EPI_ISL_802747
EPI_ISL_849647
EPI_ISL_2364605
EPI_ISL_421507
EPI_ISL_2422943
EPI_ISL_2231243
EPI_ISL_542277
EPI_ISL_5917712
EPI_ISL_862548
EPI_ISL_475034
EPI_ISL_516766
EPI_ISL_602814
EPI_ISL_754843
EPI_ISL_678396
EPI_ISL_452150
EPI_ISL_447794
EPI_ISL_685352
EPI_ISL_6436574
EPI_ISL_7505521
EPI_ISL_684302
EPI_ISL_515543
EPI_ISL_480073
EPI_ISL_443270
EPI_ISL_688890
EPI_ISL_414495
EPI_ISL_2502654
EPI_ISL_690514
EPI_ISL_691491
EPI_ISL_1013359
EPI_ISL_684506
EPI_ISL_483852
EPI_ISL_648646
EPI_ISL_735356
EPI_ISL_691345
EPI_ISL_1139062
EPI_ISL_686648
EPI_ISL_686506
EPI_ISL_872028
EPI_ISL_602647
EPI_ISL_5142966
EPI_ISL_648660
EPI_ISL_909711
EPI_ISL_648644
EPI_ISL_535394
EPI_ISL_685031
EPI_ISL_2839245
EPI_ISL_5142967
EPI_ISL_691413
EPI_ISL_690346
EPI_ISL_735268
EPI_ISL_4880380
EPI_ISL_6698768
EPI_ISL_7957902
EPI_ISL_824601
EPI_ISL_1797552
EPI_ISL_5441645
EPI_ISL_1469290
EPI_ISL_2790852
EPI_ISL_6595984
EPI_ISL_480023
EPI_ISL_689817
EPI_ISL_691926
EPI_ISL_513145
EPI_ISL_699833
EPI_ISL_692149
EPI_ISL_586548
EPI_ISL_918409
EPI_ISL_686413
EPI_ISL_686301
EPI_ISL_689223
EPI_ISL_538444
EPI_ISL_833141
EPI_ISL_1111361
EPI_ISL_427310
EPI_ISL_2422967
EPI_ISL_689751
EPI_ISL_3980651
EPI_ISL_2790858
EPI_ISL_1381066
EPI_ISL_685383
EPI_ISL_1491630
EPI_ISL_684700
EPI_ISL_2081913
EPI_ISL_692673
EPI_ISL_480089
EPI_ISL_11229544
EPI_ISL_2231197
EPI_ISL_687649
EPI_ISL_688440
EPI_ISL_4968426
EPI_ISL_954078
EPI_ISL_791997
EPI_ISL_660255
EPI_ISL_507212
EPI_ISL_2422958
EPI_ISL_539512
EPI_ISL_5918316
EPI_ISL_995405
EPI_ISL_692408
EPI_ISL_593909
EPI_ISL_833440
EPI_ISL_685155
EPI_ISL_689902
EPI_ISL_977484
EPI_ISL_876792
EPI_ISL_688797
EPI_ISL_689463
EPI_ISL_1167012
EPI_ISL_686788
EPI_ISL_913502
EPI_ISL_684832
EPI_ISL_745241
EPI_ISL_5441534
EPI_ISL_1165067
EPI_ISL_689930
EPI_ISL_5917703
EPI_ISL_906062
EPI_ISL_685833
EPI_ISL_718196
EPI_ISL_416506
EPI_ISL_528759
EPI_ISL_688041
EPI_ISL_2790876
EPI_ISL_690058
EPI_ISL_1168693
EPI_ISL_1360340
EPI_ISL_2231194
EPI_ISL_2839247
EPI_ISL_1111224
EPI_ISL_735304
EPI_ISL_684605
EPI_ISL_689172
EPI_ISL_1363103
EPI_ISL_501187
EPI_ISL_699867
EPI_ISL_684116
EPI_ISL_1255126
EPI_ISL_691719
EPI_ISL_2100789
EPI_ISL_685859
EPI_ISL_689572
EPI_ISL_1544169
EPI_ISL_686409
EPI_ISL_687940
EPI_ISL_671483
EPI_ISL_660258
EPI_ISL_909702
EPI_ISL_700255
EPI_ISL_690192
EPI_ISL_1020256
EPI_ISL_1303505
EPI_ISL_660630
EPI_ISL_941043
EPI_ISL_542104
EPI_ISL_2154499
EPI_ISL_1121330
EPI_ISL_685135
EPI_ISL_5142559
EPI_ISL_524448
EPI_ISL_2690602
EPI_ISL_2968052
EPI_ISL_5143108
EPI_ISL_1020270
EPI_ISL_692249
EPI_ISL_691930
EPI_ISL_3068073
EPI_ISL_1078991
EPI_ISL_602717
EPI_ISL_1731076
EPI_ISL_10657518
EPI_ISL_2877462
EPI_ISL_1020247
EPI_ISL_479798
EPI_ISL_940909
EPI_ISL_912950
EPI_ISL_1544195
EPI_ISL_2081945
EPI_ISL_2877332
EPI_ISL_686075
EPI_ISL_631754
EPI_ISL_518049
EPI_ISL_691112
EPI_ISL_953962
EPI_ISL_3023824
EPI_ISL_1225156
EPI_ISL_1018325
EPI_ISL_2339904
EPI_ISL_1020050
EPI_ISL_2105321
EPI_ISL_427388
EPI_ISL_1233493
EPI_ISL_1018248
EPI_ISL_2422662
EPI_ISL_648778
EPI_ISL_690061
EPI_ISL_515731
EPI_ISL_833195
EPI_ISL_529036
EPI_ISL_468772
EPI_ISL_10431200
EPI_ISL_684717
EPI_ISL_2422733
EPI_ISL_872967
EPI_ISL_1013114
EPI_ISL_947298
EPI_ISL_1694628
EPI_ISL_685191
EPI_ISL_5196745
EPI_ISL_699711
EPI_ISL_535464
EPI_ISL_2835486
EPI_ISL_1301649
EPI_ISL_686005
EPI_ISL_613457
EPI_ISL_9159836
EPI_ISL_862839
EPI_ISL_824684
EPI_ISL_5918284
EPI_ISL_6261864
EPI_ISL_7709386
EPI_ISL_688767
EPI_ISL_688823
EPI_ISL_7613719
EPI_ISL_2001430
EPI_ISL_913010
EPI_ISL_602645
EPI_ISL_1167142
EPI_ISL_677736
EPI_ISL_760041
EPI_ISL_718159
EPI_ISL_2155206
EPI_ISL_693674
EPI_ISL_684535
EPI_ISL_1859500
EPI_ISL_435282
EPI_ISL_687945
EPI_ISL_685343
EPI_ISL_684363
EPI_ISL_491969
EPI_ISL_445080
EPI_ISL_631705
EPI_ISL_1517400
EPI_ISL_2835382
EPI_ISL_515871
EPI_ISL_2839340
EPI_ISL_690805
EPI_ISL_5917658
EPI_ISL_689584
EPI_ISL_2960321
EPI_ISL_687352
EPI_ISL_5142556
EPI_ISL_692583
EPI_ISL_451162
EPI_ISL_454501
EPI_ISL_1039705
EPI_ISL_2790004
EPI_ISL_832153
EPI_ISL_1233626
EPI_ISL_515773
EPI_ISL_447766
EPI_ISL_603038
EPI_ISL_824559
EPI_ISL_515807
EPI_ISL_2156617
EPI_ISL_2154771
EPI_ISL_3031295
EPI_ISL_1081172
EPI_ISL_688620
EPI_ISL_2426899
EPI_ISL_5598572
EPI_ISL_648079
EPI_ISL_3980638
EPI_ISL_2081993
EPI_ISL_6073450
EPI_ISL_649940
EPI_ISL_583493
EPI_ISL_2100701
EPI_ISL_3410307
EPI_ISL_483844
EPI_ISL_833330
EPI_ISL_451376
EPI_ISL_648738
EPI_ISL_691161
EPI_ISL_2790895
EPI_ISL_427370
EPI_ISL_2860784
EPI_ISL_1972894
EPI_ISL_11190239
EPI_ISL_515942
EPI_ISL_691608
EPI_ISL_690650
EPI_ISL_5142546
EPI_ISL_11229913
EPI_ISL_1517399
EPI_ISL_833280
EPI_ISL_513056
EPI_ISL_10957410
EPI_ISL_689121
EPI_ISL_6491780
EPI_ISL_689409
EPI_ISL_689237
EPI_ISL_688245
EPI_ISL_515681
EPI_ISL_5736682
EPI_ISL_735344
EPI_ISL_2660452
EPI_ISL_685068
EPI_ISL_658896
EPI_ISL_2100957
EPI_ISL_602765
EPI_ISL_539547
EPI_ISL_660570
EPI_ISL_648717
EPI_ISL_3410603
EPI_ISL_699675
EPI_ISL_691393
EPI_ISL_837700
EPI_ISL_824672
EPI_ISL_2364568
EPI_ISL_2835548
EPI_ISL_528749
EPI_ISL_1527365
EPI_ISL_685106
EPI_ISL_833271
EPI_ISL_2877357
EPI_ISL_686524
EPI_ISL_759964
EPI_ISL_5142690
EPI_ISL_688759
EPI_ISL_685841
EPI_ISL_631511
EPI_ISL_6710364
EPI_ISL_837730
EPI_ISL_5598623
EPI_ISL_5687731
EPI_ISL_4237462
EPI_ISL_498178
EPI_ISL_2138924
EPI_ISL_735357
EPI_ISL_692285
EPI_ISL_509232
EPI_ISL_900730
EPI_ISL_9123614
EPI_ISL_700003
EPI_ISL_995436
EPI_ISL_2958728
EPI_ISL_690236
EPI_ISL_513164
EPI_ISL_7613879
EPI_ISL_1020117
EPI_ISL_471541
EPI_ISL_1111187
EPI_ISL_671438
EPI_ISL_700205
EPI_ISL_421233
EPI_ISL_685984
EPI_ISL_7613862
EPI_ISL_513537
EPI_ISL_414626
EPI_ISL_862832
EPI_ISL_2422964
EPI_ISL_685893
EPI_ISL_500564
EPI_ISL_623116
EPI_ISL_2231451
EPI_ISL_684593
EPI_ISL_685386
EPI_ISL_685821
EPI_ISL_1069211
EPI_ISL_684699
EPI_ISL_1225160
EPI_ISL_1301698
EPI_ISL_1168551
EPI_ISL_2015132
EPI_ISL_684470
EPI_ISL_5598581
EPI_ISL_6261882
EPI_ISL_855378
EPI_ISL_603143
EPI_ISL_2364594
EPI_ISL_631770
EPI_ISL_5917732
EPI_ISL_1117963
EPI_ISL_909682
EPI_ISL_2105335
EPI_ISL_5687893
EPI_ISL_2835349
EPI_ISL_1527364
EPI_ISL_700129
EPI_ISL_689576
EPI_ISL_535484
EPI_ISL_5142716
EPI_ISL_692602
EPI_ISL_443269
EPI_ISL_688814
EPI_ISL_6436536
EPI_ISL_1435802
EPI_ISL_689728
EPI_ISL_876740
EPI_ISL_1020174
EPI_ISL_2422765
EPI_ISL_861646
EPI_ISL_4251932
EPI_ISL_686808
EPI_ISL_660235
EPI_ISL_444483
EPI_ISL_792110
EPI_ISL_2009305
EPI_ISL_940609
EPI_ISL_480124
EPI_ISL_1652053
EPI_ISL_3098763
EPI_ISL_941974
EPI_ISL_9159865
EPI_ISL_718166
EPI_ISL_418212
EPI_ISL_5441454
EPI_ISL_684611
EPI_ISL_1491649
EPI_ISL_684441
EPI_ISL_735432
EPI_ISL_888998
EPI_ISL_804972
EPI_ISL_2692888
EPI_ISL_708190
EPI_ISL_539538
EPI_ISL_1404140
EPI_ISL_690475
EPI_ISL_692294
EPI_ISL_690471
EPI_ISL_2779456
EPI_ISL_513544
EPI_ISL_688123
EPI_ISL_528742
EPI_ISL_1416165
EPI_ISL_2154712
EPI_ISL_718204
EPI_ISL_684422
EPI_ISL_2397307
EPI_ISL_1018321
EPI_ISL_582680
EPI_ISL_1284172
EPI_ISL_900738
EPI_ISL_2100888
EPI_ISL_954036
EPI_ISL_1112966
EPI_ISL_690052
EPI_ISL_11229874
EPI_ISL_1039008
EPI_ISL_934994
EPI_ISL_524762
EPI_ISL_754206
EPI_ISL_700059
EPI_ISL_5917688
EPI_ISL_515959
EPI_ISL_5990140
EPI_ISL_1013206
EPI_ISL_685180
EPI_ISL_3988349
EPI_ISL_943588
EPI_ISL_5441446
EPI_ISL_686628
EPI_ISL_686842
EPI_ISL_689196
EPI_ISL_539517
EPI_ISL_2422675
EPI_ISL_685697
EPI_ISL_7613856
EPI_ISL_2422925
EPI_ISL_2140855
EPI_ISL_943983
EPI_ISL_684915
EPI_ISL_2140850
EPI_ISL_689604
EPI_ISL_437745
EPI_ISL_412975
EPI_ISL_416588
EPI_ISL_1402425
EPI_ISL_671458
EPI_ISL_535438
EPI_ISL_513113
EPI_ISL_8311754
EPI_ISL_687409
EPI_ISL_461490
EPI_ISL_2860779
EPI_ISL_479924
EPI_ISL_686973
EPI_ISL_862043
EPI_ISL_10269936
EPI_ISL_5194962
EPI_ISL_468798
EPI_ISL_483834
EPI_ISL_690858
EPI_ISL_3138691
EPI_ISL_686480
EPI_ISL_5143168
EPI_ISL_514603
EPI_ISL_5989814
EPI_ISL_692540
EPI_ISL_10957424
EPI_ISL_1111085
EPI_ISL_1019858
EPI_ISL_852592
EPI_ISL_535415
EPI_ISL_2894633
EPI_ISL_1117995
EPI_ISL_447803
EPI_ISL_1302123
EPI_ISL_2140804
EPI_ISL_684831
EPI_ISL_691397
EPI_ISL_687953
EPI_ISL_2156670
EPI_ISL_479507
EPI_ISL_685248
EPI_ISL_2485180
EPI_ISL_833229
EPI_ISL_954786
EPI_ISL_529724
EPI_ISL_7780441
EPI_ISL_660169
EPI_ISL_689033
EPI_ISL_535497
EPI_ISL_3501737
EPI_ISL_582662
EPI_ISL_699774
EPI_ISL_2713105
EPI_ISL_660232
EPI_ISL_687174
EPI_ISL_1117981
EPI_ISL_2231446
EPI_ISL_1301636
EPI_ISL_6814914
EPI_ISL_1532288
EPI_ISL_6436537
EPI_ISL_2958703
EPI_ISL_5598678
EPI_ISL_688585
EPI_ISL_2894665
EPI_ISL_535471
EPI_ISL_1533070
EPI_ISL_1111086
EPI_ISL_512952
EPI_ISL_1018131
EPI_ISL_5687825
EPI_ISL_1622367
EPI_ISL_459921
EPI_ISL_689024
EPI_ISL_872344
EPI_ISL_11229527
EPI_ISL_691094
EPI_ISL_498065
EPI_ISL_689535
EPI_ISL_9159624
EPI_ISL_11229594
EPI_ISL_631782
EPI_ISL_495047
EPI_ISL_513117
EPI_ISL_602626
EPI_ISL_483824
EPI_ISL_6436547
EPI_ISL_416619
EPI_ISL_495021
EPI_ISL_1081327
EPI_ISL_686826
EPI_ISL_688553
EPI_ISL_5142679
EPI_ISL_2231557
EPI_ISL_5917686
EPI_ISL_498081
EPI_ISL_614275
EPI_ISL_1040029
EPI_ISL_2835452
EPI_ISL_1001458
EPI_ISL_2350786
EPI_ISL_1324766
EPI_ISL_626603
EPI_ISL_2467875
EPI_ISL_692259
EPI_ISL_468830
EPI_ISL_5687713
EPI_ISL_1379733
EPI_ISL_513176
EPI_ISL_7613814
EPI_ISL_685534
EPI_ISL_686987
EPI_ISL_5441553
EPI_ISL_688211
EPI_ISL_5199382
EPI_ISL_5142901
EPI_ISL_688760
EPI_ISL_468855
EPI_ISL_677680
EPI_ISL_684257
EPI_ISL_2894675
EPI_ISL_691233
EPI_ISL_1301578
EPI_ISL_1018199
EPI_ISL_802740
EPI_ISL_542316
EPI_ISL_955240
EPI_ISL_889375
EPI_ISL_452328
EPI_ISL_5703089
EPI_ISL_687530
EPI_ISL_495078
EPI_ISL_832174
EPI_ISL_686419
EPI_ISL_690442
EPI_ISL_444995
EPI_ISL_889011
EPI_ISL_961073
EPI_ISL_688745
EPI_ISL_648723
EPI_ISL_3758009
EPI_ISL_475596
EPI_ISL_2791027
EPI_ISL_574588
EPI_ISL_1165070
EPI_ISL_3023994
EPI_ISL_689591
EPI_ISL_1111488
EPI_ISL_455474
EPI_ISL_687479
EPI_ISL_953972
EPI_ISL_751435
EPI_ISL_686710
EPI_ISL_685244
EPI_ISL_5918426
EPI_ISL_912952
EPI_ISL_686680
EPI_ISL_5142514
EPI_ISL_1279966
EPI_ISL_1301554
EPI_ISL_688284
EPI_ISL_831689
EPI_ISL_3446667
EPI_ISL_524720
EPI_ISL_2894856
EPI_ISL_685561
EPI_ISL_812732
EPI_ISL_940943
EPI_ISL_2350800
EPI_ISL_515723
EPI_ISL_583459
EPI_ISL_2231440
EPI_ISL_691252
EPI_ISL_688681
EPI_ISL_688634
EPI_ISL_685800
EPI_ISL_685629
EPI_ISL_2894835
EPI_ISL_602695
EPI_ISL_6710538
EPI_ISL_5598571
EPI_ISL_2154547
EPI_ISL_518016
EPI_ISL_602851
EPI_ISL_469042
EPI_ISL_699816
EPI_ISL_692262
EPI_ISL_513542
EPI_ISL_1068997
EPI_ISL_1111366
EPI_ISL_689632
EPI_ISL_5917713
EPI_ISL_5598677
EPI_ISL_691152
EPI_ISL_4888520
EPI_ISL_1111079
EPI_ISL_635038
EPI_ISL_688714
EPI_ISL_515561
EPI_ISL_687395
EPI_ISL_791087
EPI_ISL_6491773
EPI_ISL_514581
EPI_ISL_1661251
EPI_ISL_718148
EPI_ISL_802730
EPI_ISL_1372312
EPI_ISL_804040
EPI_ISL_687070
EPI_ISL_691521
EPI_ISL_1167158
EPI_ISL_475598
EPI_ISL_1018151
EPI_ISL_935528
EPI_ISL_527856
EPI_ISL_684429
EPI_ISL_1335889
EPI_ISL_524469
EPI_ISL_2835400
EPI_ISL_2231381
EPI_ISL_872271
EPI_ISL_689359
EPI_ISL_685097
EPI_ISL_480016
EPI_ISL_955246
EPI_ISL_872968
EPI_ISL_479821
EPI_ISL_995425
EPI_ISL_635015
EPI_ISL_677814
EPI_ISL_5589826
EPI_ISL_918361
EPI_ISL_525649
EPI_ISL_1111374
EPI_ISL_684520
EPI_ISL_1020254
EPI_ISL_2967880
EPI_ISL_691420
EPI_ISL_5143088
EPI_ISL_2960330
EPI_ISL_735323
EPI_ISL_943574
EPI_ISL_2455556
EPI_ISL_684155
EPI_ISL_6195205
EPI_ISL_483854
EPI_ISL_685780
EPI_ISL_691181
EPI_ISL_660233
EPI_ISL_965938
EPI_ISL_5142890
EPI_ISL_3023818
EPI_ISL_686035
EPI_ISL_509228
EPI_ISL_417877
EPI_ISL_2960332
EPI_ISL_688077
EPI_ISL_430820
EPI_ISL_685089
EPI_ISL_495411
EPI_ISL_10149603
EPI_ISL_2100895
EPI_ISL_512060
EPI_ISL_685544
EPI_ISL_1111223
EPI_ISL_509343
EPI_ISL_583503
EPI_ISL_538456
EPI_ISL_693765
EPI_ISL_5917694
EPI_ISL_860909
EPI_ISL_2960322
EPI_ISL_2958717
EPI_ISL_2501361
EPI_ISL_1084627
EPI_ISL_420072
EPI_ISL_2231251
EPI_ISL_1180698
EPI_ISL_1171668
EPI_ISL_1063786
EPI_ISL_692630
EPI_ISL_5736630
EPI_ISL_686076
EPI_ISL_692584
EPI_ISL_5918416
EPI_ISL_2422734
EPI_ISL_671448
EPI_ISL_7613841
EPI_ISL_1760241
EPI_ISL_1235678
EPI_ISL_2231391
EPI_ISL_475051
EPI_ISL_2544876
EPI_ISL_1111166
EPI_ISL_2894664
EPI_ISL_912776
EPI_ISL_3663676
EPI_ISL_8725407
EPI_ISL_1493600
EPI_ISL_2278896
EPI_ISL_480189
EPI_ISL_654881
EPI_ISL_687638
EPI_ISL_1180685
EPI_ISL_541002
EPI_ISL_2791001
EPI_ISL_691004
EPI_ISL_452198
EPI_ISL_690727
EPI_ISL_692702
EPI_ISL_692557
EPI_ISL_685897
EPI_ISL_962551
EPI_ISL_3399700
EPI_ISL_684508
EPI_ISL_516949
EPI_ISL_5441557
EPI_ISL_1752480
EPI_ISL_1168563
EPI_ISL_2629070
EPI_ISL_903388
EPI_ISL_2713154
EPI_ISL_2081956
EPI_ISL_631769
EPI_ISL_1020069
EPI_ISL_5142648
EPI_ISL_687353
EPI_ISL_690667
EPI_ISL_718231
EPI_ISL_700230
EPI_ISL_479539
EPI_ISL_686902
EPI_ISL_687868
EPI_ISL_689246
EPI_ISL_2090732
EPI_ISL_6194226
EPI_ISL_693305
EPI_ISL_1381146
EPI_ISL_690742
EPI_ISL_2779541
EPI_ISL_692208
EPI_ISL_687797
EPI_ISL_5687887
EPI_ISL_718198
EPI_ISL_1544147
EPI_ISL_4899870
EPI_ISL_2422715
EPI_ISL_1159078
EPI_ISL_2835436
EPI_ISL_794815
EPI_ISL_692635
EPI_ISL_692352
EPI_ISL_689199
EPI_ISL_1209305
EPI_ISL_5441495
EPI_ISL_2835357
EPI_ISL_5687707
EPI_ISL_454519
EPI_ISL_1797588
EPI_ISL_1544161
EPI_ISL_687271
EPI_ISL_498067
EPI_ISL_1171644
EPI_ISL_690301
EPI_ISL_1785074
EPI_ISL_1201894
EPI_ISL_498562
EPI_ISL_686156
EPI_ISL_1491641
EPI_ISL_687270
EPI_ISL_6316643
EPI_ISL_876800
EPI_ISL_684728
EPI_ISL_10957397
EPI_ISL_614287
EPI_ISL_961752
EPI_ISL_5441452
EPI_ISL_689316
EPI_ISL_444469
EPI_ISL_691017
EPI_ISL_525639
EPI_ISL_837798
EPI_ISL_3716480
EPI_ISL_1318216
EPI_ISL_690663
EPI_ISL_690964
EPI_ISL_437755
EPI_ISL_2779464
EPI_ISL_688154
EPI_ISL_860900
EPI_ISL_1301631
EPI_ISL_684845
EPI_ISL_684420
EPI_ISL_5142676
EPI_ISL_690789
EPI_ISL_5053965
EPI_ISL_862863
EPI_ISL_688089
EPI_ISL_1048813
EPI_ISL_1111294
EPI_ISL_542232
EPI_ISL_2779478
EPI_ISL_2713181
EPI_ISL_480255
EPI_ISL_2155264
EPI_ISL_833041
EPI_ISL_687015
EPI_ISL_1544119
EPI_ISL_941135
EPI_ISL_684695
EPI_ISL_2485172
EPI_ISL_3330333
EPI_ISL_528753
EPI_ISL_687844
EPI_ISL_452343
EPI_ISL_684522
EPI_ISL_947329
EPI_ISL_498122
EPI_ISL_708530
EPI_ISL_7505537
EPI_ISL_1790099
EPI_ISL_11229964
EPI_ISL_427320
EPI_ISL_687861
EPI_ISL_909680
EPI_ISL_1019750
EPI_ISL_438138
EPI_ISL_5990141
EPI_ISL_2100962
EPI_ISL_687972
EPI_ISL_5142534
EPI_ISL_995493
EPI_ISL_2155570
EPI_ISL_1117973
EPI_ISL_2258200
EPI_ISL_722868
EPI_ISL_2105291
EPI_ISL_691372
EPI_ISL_11229955
EPI_ISL_684310
EPI_ISL_962869
EPI_ISL_700275
EPI_ISL_689209
EPI_ISL_2231336
EPI_ISL_862647
EPI_ISL_4442747
EPI_ISL_2422858
EPI_ISL_686748
EPI_ISL_1360408
EPI_ISL_576266
EPI_ISL_804968
EPI_ISL_699834
EPI_ISL_498096
EPI_ISL_689507
EPI_ISL_1013168
EPI_ISL_5441353
EPI_ISL_872272
EPI_ISL_479831
EPI_ISL_513156
EPI_ISL_1533055
EPI_ISL_437754
EPI_ISL_995427
EPI_ISL_693766
EPI_ISL_6195932
EPI_ISL_685328
EPI_ISL_941086
EPI_ISL_5441639
EPI_ISL_2101024
EPI_ISL_1300660
EPI_ISL_735415
EPI_ISL_1527375
EPI_ISL_883975
EPI_ISL_690234
EPI_ISL_687141
EPI_ISL_7710037
EPI_ISL_515753
EPI_ISL_2790002
EPI_ISL_684615
EPI_ISL_5441632
EPI_ISL_1233529
EPI_ISL_708840
EPI_ISL_596455
EPI_ISL_524730
EPI_ISL_5441562
EPI_ISL_8986691
EPI_ISL_482672
EPI_ISL_1190750
EPI_ISL_693220
EPI_ISL_542169
EPI_ISL_418211
EPI_ISL_708188
EPI_ISL_1209301
EPI_ISL_940961
EPI_ISL_6195774
EPI_ISL_2156212
EPI_ISL_475613
EPI_ISL_2835449
EPI_ISL_635035
EPI_ISL_2100851
EPI_ISL_671444
EPI_ISL_509307
EPI_ISL_525659
EPI_ISL_686757
EPI_ISL_6661795
EPI_ISL_416511
EPI_ISL_480291
EPI_ISL_737014
EPI_ISL_776761
EPI_ISL_909716
EPI_ISL_2779545
EPI_ISL_684754
EPI_ISL_7613745
EPI_ISL_684145
EPI_ISL_687532
EPI_ISL_684946
EPI_ISL_631712
EPI_ISL_1500976
EPI_ISL_872322
EPI_ISL_2100751
EPI_ISL_560642
EPI_ISL_2544874
EPI_ISL_684462
EPI_ISL_935003
EPI_ISL_2422957
EPI_ISL_794806
EPI_ISL_596265
EPI_ISL_684115
EPI_ISL_501172
EPI_ISL_4899863
EPI_ISL_688038
EPI_ISL_883392
EPI_ISL_7174110
EPI_ISL_1084653
EPI_ISL_688243
EPI_ISL_603140
EPI_ISL_3980576
EPI_ISL_513549
EPI_ISL_691843
EPI_ISL_2877490
EPI_ISL_2155192
EPI_ISL_851051
EPI_ISL_686086
EPI_ISL_459938
EPI_ISL_691883
EPI_ISL_906073
EPI_ISL_861668
EPI_ISL_833252
EPI_ISL_7613791
EPI_ISL_690502
EPI_ISL_542428
EPI_ISL_602769
EPI_ISL_3024007
EPI_ISL_2231355
EPI_ISL_2154687
EPI_ISL_686103
EPI_ISL_1255140
EPI_ISL_2140829
EPI_ISL_686711
EPI_ISL_538460
EPI_ISL_699914
EPI_ISL_2231397
EPI_ISL_699760
EPI_ISL_2779430
EPI_ISL_1041198
EPI_ISL_954033
EPI_ISL_653928
EPI_ISL_9159670
EPI_ISL_2448648
EPI_ISL_691425
EPI_ISL_2894795
EPI_ISL_1082290
EPI_ISL_2894862
EPI_ISL_1113001
EPI_ISL_1731069
EPI_ISL_2081899
EPI_ISL_5441410
EPI_ISL_685375
EPI_ISL_576264
EPI_ISL_1139055
EPI_ISL_690100
EPI_ISL_1020084
EPI_ISL_684507
EPI_ISL_479984
EPI_ISL_4880395
EPI_ISL_1117984
EPI_ISL_417186
EPI_ISL_685115
EPI_ISL_5934929
EPI_ISL_691347
EPI_ISL_602849
EPI_ISL_684237
EPI_ISL_2501392
EPI_ISL_2154422
EPI_ISL_631605
EPI_ISL_414632
EPI_ISL_542152
EPI_ISL_686397
EPI_ISL_1752509
EPI_ISL_872904
EPI_ISL_5441586
EPI_ISL_5736611
EPI_ISL_1111342
EPI_ISL_862856
EPI_ISL_690479
EPI_ISL_837763
EPI_ISL_1301725
EPI_ISL_692043
EPI_ISL_1167021
EPI_ISL_1063784
EPI_ISL_686138
EPI_ISL_687308
EPI_ISL_940899
EPI_ISL_1752598
EPI_ISL_686425
EPI_ISL_538495
EPI_ISL_4496663
EPI_ISL_689317
EPI_ISL_3980771
EPI_ISL_427357
EPI_ISL_1001426
EPI_ISL_3023951
EPI_ISL_539520
EPI_ISL_889016
EPI_ISL_1018295
EPI_ISL_1543937
EPI_ISL_692492
EPI_ISL_684277
EPI_ISL_2082030
EPI_ISL_912617
EPI_ISL_1502989
EPI_ISL_1360298
EPI_ISL_538490
EPI_ISL_686402
EPI_ISL_671492
EPI_ISL_2156557
EPI_ISL_935571
EPI_ISL_658883
EPI_ISL_1020077
EPI_ISL_940991
EPI_ISL_5918304
EPI_ISL_535424
EPI_ISL_509377
EPI_ISL_538436
EPI_ISL_470903
EPI_ISL_1159087
EPI_ISL_11229547
EPI_ISL_686839
EPI_ISL_913499
EPI_ISL_2155537
EPI_ISL_509335
EPI_ISL_5441540
EPI_ISL_1324765
EPI_ISL_436104
EPI_ISL_954086
EPI_ISL_956395
EPI_ISL_2231452
EPI_ISL_11172718
EPI_ISL_954009
EPI_ISL_1168659
EPI_ISL_913013
EPI_ISL_475599
EPI_ISL_941012
EPI_ISL_635014
EPI_ISL_476149
EPI_ISL_689924
EPI_ISL_9184186
EPI_ISL_677729
EPI_ISL_5736700
EPI_ISL_882943
EPI_ISL_495443
EPI_ISL_909698
EPI_ISL_2894804
EPI_ISL_689663
EPI_ISL_1517417
EPI_ISL_2835354
EPI_ISL_1019828
EPI_ISL_837630
EPI_ISL_2015129
EPI_ISL_888981
EPI_ISL_700177
EPI_ISL_3980663
EPI_ISL_692411
EPI_ISL_1117811
EPI_ISL_686025
EPI_ISL_1118009
EPI_ISL_6000517
EPI_ISL_692216
EPI_ISL_452364
EPI_ISL_1091781
EPI_ISL_2100850
EPI_ISL_512899
EPI_ISL_447551
EPI_ISL_475633
EPI_ISL_3162192
EPI_ISL_2860786
EPI_ISL_416622
EPI_ISL_954126
EPI_ISL_1096279
EPI_ISL_1527367
EPI_ISL_941053
EPI_ISL_2100826
EPI_ISL_1301585
EPI_ISL_495546
EPI_ISL_1018143
EPI_ISL_985077
EPI_ISL_792055
EPI_ISL_759957
EPI_ISL_691066
EPI_ISL_1527368
EPI_ISL_2231413
EPI_ISL_5107670
EPI_ISL_542369
EPI_ISL_5194967
EPI_ISL_5918383
EPI_ISL_686373
EPI_ISL_1081333
EPI_ISL_883391
EPI_ISL_883304
EPI_ISL_5142677
EPI_ISL_1233476
EPI_ISL_692164
EPI_ISL_2894816
EPI_ISL_941109
EPI_ISL_954058
EPI_ISL_420048
EPI_ISL_540997
EPI_ISL_700200
EPI_ISL_492022
EPI_ISL_2835466
EPI_ISL_1040828
EPI_ISL_1400534
EPI_ISL_689994
EPI_ISL_2789857
EPI_ISL_2231316
EPI_ISL_451302
EPI_ISL_684564
EPI_ISL_11229891
EPI_ISL_1859689
EPI_ISL_461498
EPI_ISL_2101181
EPI_ISL_8311733
EPI_ISL_515522
EPI_ISL_515716
EPI_ISL_6582772
EPI_ISL_686311
EPI_ISL_689493
EPI_ISL_685415
EPI_ISL_685166
EPI_ISL_1111441
EPI_ISL_824704
EPI_ISL_2426928
EPI_ISL_1544159
EPI_ISL_686862
EPI_ISL_942927
EPI_ISL_1001430
EPI_ISL_3980656
EPI_ISL_452139
EPI_ISL_483855
EPI_ISL_1096278
EPI_ISL_2101271
EPI_ISL_525631
EPI_ISL_10397642
EPI_ISL_1284027
EPI_ISL_690212
EPI_ISL_11172677
EPI_ISL_690286
EPI_ISL_10957419
EPI_ISL_937254
EPI_ISL_648665
EPI_ISL_542432
EPI_ISL_684423
EPI_ISL_690274
EPI_ISL_1653809
EPI_ISL_824652
EPI_ISL_2312750
EPI_ISL_862077
EPI_ISL_860911
EPI_ISL_455463
EPI_ISL_689647
EPI_ISL_688711
EPI_ISL_421226
EPI_ISL_447054
EPI_ISL_470896
EPI_ISL_5441594
EPI_ISL_685839
EPI_ISL_2894789
EPI_ISL_690359
EPI_ISL_688195
EPI_ISL_482704
EPI_ISL_480022
EPI_ISL_535544
EPI_ISL_1212673
EPI_ISL_700079
EPI_ISL_522874
EPI_ISL_699942
EPI_ISL_692367
EPI_ISL_2877410
EPI_ISL_1110440
EPI_ISL_687133
EPI_ISL_913037
EPI_ISL_824628
EPI_ISL_684524
EPI_ISL_463747
EPI_ISL_5736673
EPI_ISL_8311682
EPI_ISL_1301713
EPI_ISL_495450
EPI_ISL_515741
EPI_ISL_2231560
EPI_ISL_747241
EPI_ISL_2501382
EPI_ISL_1233549
EPI_ISL_837750
EPI_ISL_1533091
EPI_ISL_871989
EPI_ISL_686993
EPI_ISL_1196291
EPI_ISL_5703076
EPI_ISL_660069
EPI_ISL_7709388
EPI_ISL_1503011
EPI_ISL_413597
EPI_ISL_424661
EPI_ISL_872937
EPI_ISL_4251929
EPI_ISL_2968037
EPI_ISL_687766
EPI_ISL_685494
EPI_ISL_689712
EPI_ISL_943977
EPI_ISL_941049
EPI_ISL_534348
EPI_ISL_417880
EPI_ISL_687244
EPI_ISL_483825
EPI_ISL_5703343
EPI_ISL_691464
EPI_ISL_687382
EPI_ISL_5441365
EPI_ISL_455315
EPI_ISL_602809
EPI_ISL_692461
EPI_ISL_900696
EPI_ISL_1289443
EPI_ISL_3023841
EPI_ISL_498110
EPI_ISL_686682
EPI_ISL_687578
EPI_ISL_685602
EPI_ISL_459887
EPI_ISL_913596
EPI_ISL_692544
EPI_ISL_6603675
EPI_ISL_5687790
EPI_ISL_690989
EPI_ISL_2422804
EPI_ISL_671486
EPI_ISL_1622383
EPI_ISL_1171649
EPI_ISL_689803
EPI_ISL_1910422
EPI_ISL_751376
EPI_ISL_1111116
EPI_ISL_689733
EPI_ISL_513175
EPI_ISL_685642
EPI_ISL_2422786
EPI_ISL_480103
EPI_ISL_660166
EPI_ISL_688522
EPI_ISL_1001382
EPI_ISL_524736
EPI_ISL_833109
EPI_ISL_877228
EPI_ISL_861504
EPI_ISL_690413
EPI_ISL_689596
EPI_ISL_2894713
EPI_ISL_687014
EPI_ISL_692115
EPI_ISL_689938
EPI_ISL_735430
EPI_ISL_5441581
EPI_ISL_2894766
EPI_ISL_1166994
EPI_ISL_685622
EPI_ISL_2839323
EPI_ISL_689154
EPI_ISL_912612
EPI_ISL_691712
EPI_ISL_1117987
EPI_ISL_1018158
EPI_ISL_745255
EPI_ISL_648105
EPI_ISL_689252
EPI_ISL_2155690
EPI_ISL_792009
EPI_ISL_1167140
EPI_ISL_1001062
EPI_ISL_872342
EPI_ISL_688539
EPI_ISL_671437
EPI_ISL_687089
EPI_ISL_737010
EPI_ISL_806744
EPI_ISL_691757
EPI_ISL_7613743
EPI_ISL_699863
EPI_ISL_535520
EPI_ISL_1168570
EPI_ISL_6194041
EPI_ISL_2779544
EPI_ISL_918372
EPI_ISL_888827
EPI_ISL_451360
EPI_ISL_542124
EPI_ISL_476564
EPI_ISL_688025
EPI_ISL_883967
EPI_ISL_862573
EPI_ISL_481235
EPI_ISL_583446
EPI_ISL_671419
EPI_ISL_900731
EPI_ISL_492008
EPI_ISL_689193
EPI_ISL_2566196
EPI_ISL_688656
EPI_ISL_689147
EPI_ISL_677763
EPI_ISL_760053
EPI_ISL_962538
EPI_ISL_688356
EPI_ISL_1118022
EPI_ISL_687091
EPI_ISL_524766
EPI_ISL_6436599
EPI_ISL_3803733
EPI_ISL_11229179
EPI_ISL_2426930
EPI_ISL_686521
EPI_ISL_1233540
EPI_ISL_684454
EPI_ISL_918370
EPI_ISL_5441368
EPI_ISL_539780
EPI_ISL_2779499
EPI_ISL_691977
EPI_ISL_876747
EPI_ISL_686330
EPI_ISL_513151
EPI_ISL_416907
EPI_ISL_3067010
EPI_ISL_1181532
EPI_ISL_2877375
EPI_ISL_5142663
EPI_ISL_872021
EPI_ISL_416592
EPI_ISL_480021
EPI_ISL_687510
EPI_ISL_689180
EPI_ISL_690694
EPI_ISL_1503128
EPI_ISL_688878
EPI_ISL_454581
EPI_ISL_689444
EPI_ISL_691703
EPI_ISL_5142666
EPI_ISL_534340
EPI_ISL_8311743
EPI_ISL_693672
EPI_ISL_509368
EPI_ISL_482852
EPI_ISL_689233
EPI_ISL_4251936
EPI_ISL_851050
EPI_ISL_691274
EPI_ISL_2779397
EPI_ISL_833292
EPI_ISL_751382
EPI_ISL_660558
EPI_ISL_935631
EPI_ISL_1111133
EPI_ISL_437718
EPI_ISL_687678
EPI_ISL_602716
EPI_ISL_2894769
EPI_ISL_686715
EPI_ISL_436099
EPI_ISL_1752475
EPI_ISL_1112960
EPI_ISL_691163
EPI_ISL_754149
EPI_ISL_912779
EPI_ISL_539823
EPI_ISL_529759
EPI_ISL_648055
EPI_ISL_1284169
EPI_ISL_4251933
EPI_ISL_468788
EPI_ISL_690953
EPI_ISL_1138528
EPI_ISL_687922
EPI_ISL_882945
EPI_ISL_684381
EPI_ISL_2422906
EPI_ISL_452210
EPI_ISL_648116
EPI_ISL_513563
EPI_ISL_692468
EPI_ISL_824558
EPI_ISL_660193
EPI_ISL_824597
EPI_ISL_685641
EPI_ISL_689490
EPI_ISL_538453
EPI_ISL_1019748
EPI_ISL_452206
EPI_ISL_1381205
EPI_ISL_477191
EPI_ISL_2231279
EPI_ISL_792695
EPI_ISL_459933
EPI_ISL_471545
EPI_ISL_1500965
EPI_ISL_687216
EPI_ISL_985089
EPI_ISL_833104
EPI_ISL_539557
EPI_ISL_690550
EPI_ISL_2231556
EPI_ISL_2105344
EPI_ISL_516764
EPI_ISL_3803802
EPI_ISL_691279
EPI_ISL_7613865
EPI_ISL_468156
EPI_ISL_824659
EPI_ISL_1110506
EPI_ISL_455419
EPI_ISL_2101257
EPI_ISL_542215
EPI_ISL_603021
EPI_ISL_684846
EPI_ISL_649189
EPI_ISL_653808
EPI_ISL_2100713
EPI_ISL_877232
EPI_ISL_690138
EPI_ISL_2603255
EPI_ISL_498095
EPI_ISL_529001
EPI_ISL_690938
EPI_ISL_602672
EPI_ISL_9159722
EPI_ISL_691589
EPI_ISL_476895
EPI_ISL_837808
EPI_ISL_688593
EPI_ISL_11229591
EPI_ISL_689506
EPI_ISL_690302
EPI_ISL_1533038
EPI_ISL_613436
EPI_ISL_2839284
EPI_ISL_995443
EPI_ISL_605815
EPI_ISL_511891
EPI_ISL_691306
EPI_ISL_5598641
EPI_ISL_688961
EPI_ISL_1301665
EPI_ISL_626609
EPI_ISL_687046
EPI_ISL_2101194
EPI_ISL_685364
EPI_ISL_2231152
EPI_ISL_690398
EPI_ISL_2155110
EPI_ISL_688732
EPI_ISL_648803
EPI_ISL_692157
EPI_ISL_688741
EPI_ISL_2100746
EPI_ISL_9159903
EPI_ISL_1001416
EPI_ISL_691444
EPI_ISL_1019663
EPI_ISL_542366
EPI_ISL_447745
EPI_ISL_5441685
EPI_ISL_11229888
EPI_ISL_692002
EPI_ISL_586547
EPI_ISL_690767
EPI_ISL_1111315
EPI_ISL_861663
EPI_ISL_686380
EPI_ISL_527864
EPI_ISL_1502860
EPI_ISL_688370
EPI_ISL_684706
EPI_ISL_684361
EPI_ISL_692650
EPI_ISL_685517
EPI_ISL_2877313
EPI_ISL_862622
EPI_ISL_691482
EPI_ISL_688286
EPI_ISL_687536
EPI_ISL_2154424
EPI_ISL_476879
EPI_ISL_688876
EPI_ISL_824603
EPI_ISL_842652
EPI_ISL_547576
EPI_ISL_1910404
EPI_ISL_1167149
EPI_ISL_437715
EPI_ISL_857059
EPI_ISL_2105359
EPI_ISL_913981
EPI_ISL_685514
EPI_ISL_2894708
EPI_ISL_1166990
EPI_ISL_884088
EPI_ISL_5143062
EPI_ISL_688384
EPI_ISL_686456
EPI_ISL_691538
EPI_ISL_1168534
EPI_ISL_735325
EPI_ISL_687072
EPI_ISL_1069201
EPI_ISL_684738
EPI_ISL_3252973
EPI_ISL_690995
EPI_ISL_3023956
EPI_ISL_872338
EPI_ISL_1111474
EPI_ISL_759897
EPI_ISL_2502026
EPI_ISL_653782
EPI_ISL_1013104
EPI_ISL_512069
EPI_ISL_2231375
EPI_ISL_6565010
EPI_ISL_4899917
EPI_ISL_602786
EPI_ISL_872947
EPI_ISL_4888504
EPI_ISL_1544175
EPI_ISL_689473
EPI_ISL_447555
EPI_ISL_498180
EPI_ISL_690848
EPI_ISL_528704
EPI_ISL_498115
EPI_ISL_689137
EPI_ISL_906050
EPI_ISL_660174
EPI_ISL_512921
EPI_ISL_685870
EPI_ISL_690863
EPI_ISL_6436540
EPI_ISL_443308
EPI_ISL_699843
EPI_ISL_1110410
EPI_ISL_759963
EPI_ISL_861643
EPI_ISL_7613798
EPI_ISL_2426918
EPI_ISL_1020078
EPI_ISL_792114
EPI_ISL_7613784
EPI_ISL_686095
EPI_ISL_688386
EPI_ISL_851049
EPI_ISL_6316709
EPI_ISL_631633
EPI_ISL_690018
EPI_ISL_2713110
EPI_ISL_5441451
EPI_ISL_451330
EPI_ISL_2231290
EPI_ISL_953959
EPI_ISL_686292
EPI_ISL_653785
EPI_ISL_3980773
EPI_ISL_8142102
EPI_ISL_2835408
EPI_ISL_459877
EPI_ISL_684862
EPI_ISL_10689763
EPI_ISL_5934912
EPI_ISL_1180885
EPI_ISL_539811
EPI_ISL_451374
EPI_ISL_684838
EPI_ISL_1501001
EPI_ISL_4888507
EPI_ISL_513249
EPI_ISL_909953
EPI_ISL_1761345
EPI_ISL_2231417
EPI_ISL_944635
EPI_ISL_542321
EPI_ISL_542120
EPI_ISL_5736607
EPI_ISL_690766
EPI_ISL_909735
EPI_ISL_692436
EPI_ISL_416626
EPI_ISL_2156760
EPI_ISL_586545
EPI_ISL_760032
EPI_ISL_792697
EPI_ISL_686895
EPI_ISL_1301658
EPI_ISL_5196746
EPI_ISL_2155821
EPI_ISL_623097
EPI_ISL_3321099
EPI_ISL_5143059
EPI_ISL_691979
EPI_ISL_542173
EPI_ISL_688487
EPI_ISL_539537
EPI_ISL_686452
EPI_ISL_1752623
EPI_ISL_961757
EPI_ISL_509310
EPI_ISL_1040837
EPI_ISL_802733
EPI_ISL_1129221
EPI_ISL_2894866
EPI_ISL_684207
EPI_ISL_586524
EPI_ISL_855358
EPI_ISL_3988330
EPI_ISL_515840
EPI_ISL_526222
EPI_ISL_1380063
EPI_ISL_1360311
EPI_ISL_690967
EPI_ISL_586520
EPI_ISL_2789873
EPI_ISL_2364611
EPI_ISL_684487
EPI_ISL_942971
EPI_ISL_427385
EPI_ISL_1302141
EPI_ISL_690526
EPI_ISL_689908
EPI_ISL_3376580
EPI_ISL_2155670
EPI_ISL_1111155
EPI_ISL_513212
EPI_ISL_1500958
EPI_ISL_677762
EPI_ISL_1363104
EPI_ISL_2448653
EPI_ISL_1301664
EPI_ISL_882666
EPI_ISL_2100765
EPI_ISL_687595
EPI_ISL_2231378
EPI_ISL_1797585
EPI_ISL_940916
EPI_ISL_419709
EPI_ISL_689811
EPI_ISL_572398
EPI_ISL_954116
EPI_ISL_751352
EPI_ISL_631686
EPI_ISL_501182
EPI_ISL_2491670
EPI_ISL_546436
EPI_ISL_692289
EPI_ISL_602737
EPI_ISL_692275
EPI_ISL_535392
EPI_ISL_691919
EPI_ISL_2422576
EPI_ISL_1233562
EPI_ISL_684492
EPI_ISL_691146
EPI_ISL_1035925
EPI_ISL_686830
EPI_ISL_691387
EPI_ISL_1255228
EPI_ISL_685131
EPI_ISL_513238
EPI_ISL_2100903
EPI_ISL_9159927
EPI_ISL_687991
EPI_ISL_737028
EPI_ISL_3432364
EPI_ISL_417019
EPI_ISL_5687777
EPI_ISL_692000
EPI_ISL_2894762
EPI_ISL_700050
EPI_ISL_2155116
EPI_ISL_962556
EPI_ISL_528943
EPI_ISL_9159871
EPI_ISL_480244
EPI_ISL_677753
EPI_ISL_406970
EPI_ISL_7715441
EPI_ISL_524765
EPI_ISL_1233475
EPI_ISL_833270
EPI_ISL_2713177
EPI_ISL_2779423
EPI_ISL_10149571
EPI_ISL_688220
EPI_ISL_832192
EPI_ISL_687389
EPI_ISL_690179
EPI_ISL_1084638
EPI_ISL_2422724
EPI_ISL_648625
EPI_ISL_2877325
EPI_ISL_691694
EPI_ISL_1112980
EPI_ISL_443314
EPI_ISL_685015
EPI_ISL_535395
EPI_ISL_6582767
EPI_ISL_684379
EPI_ISL_513079
EPI_ISL_414638
EPI_ISL_883291
EPI_ISL_528998
EPI_ISL_900732
EPI_ISL_687864
EPI_ISL_535433
EPI_ISL_2342586
EPI_ISL_687701
EPI_ISL_1517427
EPI_ISL_686356
EPI_ISL_689418
EPI_ISL_1020195
EPI_ISL_1180882
EPI_ISL_2422708
EPI_ISL_687801
EPI_ISL_509245
EPI_ISL_692117
EPI_ISL_735355
EPI_ISL_602768
EPI_ISL_419310
EPI_ISL_3023968
EPI_ISL_684245
EPI_ISL_940989
EPI_ISL_458117
EPI_ISL_6633649
EPI_ISL_687966
EPI_ISL_684849
EPI_ISL_690617
EPI_ISL_964916
EPI_ISL_718153
EPI_ISL_872020
EPI_ISL_686740
EPI_ISL_498559
EPI_ISL_690597
EPI_ISL_5598744
EPI_ISL_479850
EPI_ISL_491437
EPI_ISL_3153539
EPI_ISL_538483
EPI_ISL_1911023
EPI_ISL_2877420
EPI_ISL_5917751
EPI_ISL_837621
EPI_ISL_686312
EPI_ISL_480061
EPI_ISL_653795
EPI_ISL_2544866
EPI_ISL_691859
EPI_ISL_684910
EPI_ISL_7613717
EPI_ISL_542162
EPI_ISL_955905
EPI_ISL_513556
EPI_ISL_699916
EPI_ISL_542223
EPI_ISL_699938
EPI_ISL_735363
EPI_ISL_2502664
EPI_ISL_953973
EPI_ISL_5441504
EPI_ISL_689642
EPI_ISL_2231289
EPI_ISL_8725408
EPI_ISL_689804
EPI_ISL_677799
EPI_ISL_862595
EPI_ISL_6832249
EPI_ISL_437464
EPI_ISL_5441699
EPI_ISL_2790854
EPI_ISL_2894864
EPI_ISL_2399743
EPI_ISL_4237460
EPI_ISL_685054
EPI_ISL_534344
EPI_ISL_6194066
EPI_ISL_689944
EPI_ISL_941153
EPI_ISL_1360332
EPI_ISL_751444
EPI_ISL_1805744
EPI_ISL_687378
EPI_ISL_602908
EPI_ISL_3801793
EPI_ISL_422408
EPI_ISL_936488
EPI_ISL_691997
EPI_ISL_872596
EPI_ISL_1273443
EPI_ISL_10957448
EPI_ISL_2710013
EPI_ISL_1111437
EPI_ISL_2501356
EPI_ISL_691373
EPI_ISL_436715
EPI_ISL_1859447
EPI_ISL_4211234
EPI_ISL_2081953
EPI_ISL_422424
EPI_ISL_688224
EPI_ISL_2081902
EPI_ISL_688884
EPI_ISL_586528
EPI_ISL_5441507
EPI_ISL_11229167
EPI_ISL_686900
EPI_ISL_688418
EPI_ISL_1233533
EPI_ISL_2231241
EPI_ISL_794769
EPI_ISL_9571768
EPI_ISL_513009
EPI_ISL_684886
EPI_ISL_688505
EPI_ISL_2544867
EPI_ISL_636837
EPI_ISL_912749
EPI_ISL_5589851
EPI_ISL_689867
EPI_ISL_480261
EPI_ISL_11229283
EPI_ISL_443272
EPI_ISL_416512
EPI_ISL_872950
EPI_ISL_1040824
EPI_ISL_513532
EPI_ISL_685289
EPI_ISL_690679
EPI_ISL_685319
EPI_ISL_685171
EPI_ISL_689433
EPI_ISL_855612
EPI_ISL_3664333
EPI_ISL_1001336
EPI_ISL_568579
EPI_ISL_684516
EPI_ISL_686298
EPI_ISL_6490477
EPI_ISL_691405
EPI_ISL_574577
EPI_ISL_685620
EPI_ISL_688240
EPI_ISL_685408
EPI_ISL_1302142
EPI_ISL_688482
EPI_ISL_677785
EPI_ISL_732975
EPI_ISL_482773
EPI_ISL_833199
EPI_ISL_690594
EPI_ISL_602869
EPI_ISL_860834
EPI_ISL_4237848
EPI_ISL_690270
EPI_ISL_4888519
EPI_ISL_940888
EPI_ISL_1233512
EPI_ISL_1168511
EPI_ISL_2105448
EPI_ISL_876798
EPI_ISL_512897
EPI_ISL_2968036
EPI_ISL_689510
EPI_ISL_483820
EPI_ISL_2101261
EPI_ISL_1652054
EPI_ISL_475675
EPI_ISL_685592
EPI_ISL_890187
EPI_ISL_690765
EPI_ISL_900720
EPI_ISL_1138531
EPI_ISL_1168492
EPI_ISL_686767
EPI_ISL_6195222
EPI_ISL_690946
EPI_ISL_500949
EPI_ISL_690579
EPI_ISL_1168516
EPI_ISL_10657525
EPI_ISL_2790805
EPI_ISL_560624
EPI_ISL_9159855
EPI_ISL_1752507
EPI_ISL_2448649
EPI_ISL_691128
EPI_ISL_5598649
EPI_ISL_1595731
EPI_ISL_690752
EPI_ISL_788970
EPI_ISL_876806
EPI_ISL_443263
EPI_ISL_935547
EPI_ISL_690005
EPI_ISL_685376
EPI_ISL_691344
EPI_ISL_718230
EPI_ISL_687451
EPI_ISL_479550
EPI_ISL_1035917
EPI_ISL_463283
EPI_ISL_684881
EPI_ISL_689931
EPI_ISL_833500
EPI_ISL_684269
EPI_ISL_995376
EPI_ISL_583442
EPI_ISL_687915
EPI_ISL_871998
EPI_ISL_3332724
EPI_ISL_686810
EPI_ISL_2835340
EPI_ISL_5143017
EPI_ISL_686694
EPI_ISL_539812
EPI_ISL_578186
EPI_ISL_685879
EPI_ISL_690081
EPI_ISL_468851
EPI_ISL_9052876
EPI_ISL_685243
EPI_ISL_1404375
EPI_ISL_515811
EPI_ISL_684972
EPI_ISL_1284067
EPI_ISL_940624
EPI_ISL_2835312
EPI_ISL_962581
EPI_ISL_1166953
EPI_ISL_1532300
EPI_ISL_2231174
EPI_ISL_883336
EPI_ISL_475638
EPI_ISL_686931
EPI_ISL_690225
EPI_ISL_2789864
EPI_ISL_962552
EPI_ISL_535547
EPI_ISL_2663162
EPI_ISL_688895
EPI_ISL_434366
EPI_ISL_947315
EPI_ISL_912968
EPI_ISL_685448
EPI_ISL_1013182
EPI_ISL_685786
EPI_ISL_935572
EPI_ISL_1301657
EPI_ISL_529745
EPI_ISL_692643
EPI_ISL_513058
EPI_ISL_528698
EPI_ISL_1118929
EPI_ISL_1111248
EPI_ISL_539559
EPI_ISL_671425
EPI_ISL_1628720
EPI_ISL_877419
EPI_ISL_688056
EPI_ISL_2502643
EPI_ISL_689945
EPI_ISL_776757
EPI_ISL_684184
EPI_ISL_852603
EPI_ISL_900714
EPI_ISL_1111448
EPI_ISL_687218
EPI_ISL_1911070
EPI_ISL_1085675
EPI_ISL_943550
EPI_ISL_684327
EPI_ISL_687441
EPI_ISL_688790
EPI_ISL_685988
EPI_ISL_894221
EPI_ISL_965950
EPI_ISL_593922
EPI_ISL_692028
EPI_ISL_416598
EPI_ISL_526221
EPI_ISL_458087
EPI_ISL_2015109
EPI_ISL_2877320
EPI_ISL_2231543
EPI_ISL_3098976
EPI_ISL_513069
EPI_ISL_691708
EPI_ISL_691408
EPI_ISL_3716505
EPI_ISL_479995
EPI_ISL_1111247
EPI_ISL_1219030
EPI_ISL_2231213
EPI_ISL_687377
EPI_ISL_962553
EPI_ISL_542200
EPI_ISL_3386400
EPI_ISL_872243
EPI_ISL_687084
EPI_ISL_5199395
EPI_ISL_687951
EPI_ISL_1001447
EPI_ISL_648057
EPI_ISL_648631
EPI_ISL_691923
EPI_ISL_953976
EPI_ISL_1544156
EPI_ISL_10957393
EPI_ISL_2154459
EPI_ISL_1363113
EPI_ISL_1111442
EPI_ISL_468158
EPI_ISL_754202
EPI_ISL_912614
EPI_ISL_586564
EPI_ISL_833299
EPI_ISL_2894732
EPI_ISL_1113017
EPI_ISL_525680
EPI_ISL_467374
EPI_ISL_2364498
EPI_ISL_700077
EPI_ISL_1447348
EPI_ISL_435431
EPI_ISL_512930
EPI_ISL_699868
EPI_ISL_515603
EPI_ISL_699964
EPI_ISL_806758
EPI_ISL_507264
EPI_ISL_883305
EPI_ISL_699940
EPI_ISL_431782
EPI_ISL_1069192
EPI_ISL_3716608
EPI_ISL_2156697
EPI_ISL_690830
EPI_ISL_10957385
EPI_ISL_872925
EPI_ISL_687508
EPI_ISL_495054
EPI_ISL_1502988
EPI_ISL_686433
EPI_ISL_1201433
EPI_ISL_525421
EPI_ISL_688043
EPI_ISL_483829
EPI_ISL_687755
EPI_ISL_1166958
EPI_ISL_2894687
EPI_ISL_5640141
EPI_ISL_539536
EPI_ISL_2501082
EPI_ISL_1212684
EPI_ISL_437717
EPI_ISL_2154419
EPI_ISL_1301666
EPI_ISL_1257832
EPI_ISL_824637
EPI_ISL_1111105
EPI_ISL_2231274
EPI_ISL_686942
EPI_ISL_560633
EPI_ISL_837720
EPI_ISL_636966
EPI_ISL_523971
EPI_ISL_542346
EPI_ISL_691519
EPI_ISL_2835511
EPI_ISL_935553
EPI_ISL_3418865
EPI_ISL_687457
EPI_ISL_602826
EPI_ISL_5736689
EPI_ISL_1761336
EPI_ISL_2835276
EPI_ISL_794818
EPI_ISL_451391
EPI_ISL_1007667
EPI_ISL_947284
EPI_ISL_5441439
EPI_ISL_689294
EPI_ISL_5598616
EPI_ISL_689306
EPI_ISL_700057
EPI_ISL_493205
EPI_ISL_692715
EPI_ISL_862549
EPI_ISL_1628695
EPI_ISL_5441597
EPI_ISL_2081200
EPI_ISL_421224
EPI_ISL_1916387
EPI_ISL_451357
EPI_ISL_602832
EPI_ISL_691812
EPI_ISL_691595
EPI_ISL_685817
EPI_ISL_689745
EPI_ISL_602727
EPI_ISL_692382
EPI_ISL_689268
EPI_ISL_421189
EPI_ISL_1111070
EPI_ISL_1212677
EPI_ISL_6436511
EPI_ISL_610242
EPI_ISL_912574
EPI_ISL_1301716
EPI_ISL_689110
EPI_ISL_480161
EPI_ISL_722853
EPI_ISL_692727
EPI_ISL_6710211
EPI_ISL_690483
EPI_ISL_1110900
EPI_ISL_1752602
EPI_ISL_6194207
EPI_ISL_1752633
EPI_ISL_1257831
EPI_ISL_509386
EPI_ISL_686837
EPI_ISL_796057
EPI_ISL_411220
EPI_ISL_2544875
EPI_ISL_459867
EPI_ISL_1360296
EPI_ISL_1859427
EPI_ISL_5143159
EPI_ISL_688896
EPI_ISL_984253
EPI_ISL_688871
EPI_ISL_686470
EPI_ISL_2790833
EPI_ISL_1001432
EPI_ISL_515968
EPI_ISL_965918
EPI_ISL_837564
EPI_ISL_688945
EPI_ISL_7613881
EPI_ISL_9509908
EPI_ISL_509327
EPI_ISL_692494
EPI_ISL_1019660
EPI_ISL_883996
EPI_ISL_5918327
EPI_ISL_468775
EPI_ISL_692480
EPI_ISL_691280
EPI_ISL_718240
EPI_ISL_501201
EPI_ISL_872247
EPI_ISL_1191080
EPI_ISL_4880377
EPI_ISL_4496658
EPI_ISL_8311763
EPI_ISL_685837
EPI_ISL_2894693
EPI_ISL_5917676
EPI_ISL_1404136
EPI_ISL_2544888
EPI_ISL_475618
EPI_ISL_718241
EPI_ISL_684951
EPI_ISL_4237461
EPI_ISL_451344
EPI_ISL_687388
EPI_ISL_513583
EPI_ISL_451158
EPI_ISL_937188
EPI_ISL_688653
EPI_ISL_677732
EPI_ISL_1233513
EPI_ISL_935570
EPI_ISL_460081
EPI_ISL_5142507
EPI_ISL_2894755
EPI_ISL_824618
EPI_ISL_1111388
EPI_ISL_2009175
EPI_ISL_3716628
EPI_ISL_2156210
EPI_ISL_6159070
EPI_ISL_602646
EPI_ISL_684880
EPI_ISL_1346628
EPI_ISL_699659
EPI_ISL_2692901
EPI_ISL_4888526
EPI_ISL_826520
EPI_ISL_685746
EPI_ISL_635012
EPI_ISL_4251985
EPI_ISL_700043
EPI_ISL_4211252
EPI_ISL_689875
EPI_ISL_512846
EPI_ISL_692254
EPI_ISL_692720
EPI_ISL_690914
EPI_ISL_862884
EPI_ISL_524759
EPI_ISL_985175
EPI_ISL_1300535
EPI_ISL_691343
EPI_ISL_684678
EPI_ISL_2485190
EPI_ISL_684755
EPI_ISL_940950
EPI_ISL_689866
EPI_ISL_509381
EPI_ISL_514601
EPI_ISL_5687900
EPI_ISL_837616
EPI_ISL_2324261
EPI_ISL_2790885
EPI_ISL_3023963
EPI_ISL_718151
EPI_ISL_837605
EPI_ISL_7613872
EPI_ISL_699696
EPI_ISL_687950
EPI_ISL_1159097
EPI_ISL_690640
EPI_ISL_3266917
EPI_ISL_2312764
EPI_ISL_684203
EPI_ISL_1582590
EPI_ISL_2422975
EPI_ISL_421510
EPI_ISL_692507
EPI_ISL_2894699
EPI_ISL_1111229
EPI_ISL_684297
EPI_ISL_416629
EPI_ISL_5441404
EPI_ISL_687723
EPI_ISL_5441657
EPI_ISL_687112
EPI_ISL_684534
EPI_ISL_690154
EPI_ISL_1859635
EPI_ISL_4888489
EPI_ISL_459942
EPI_ISL_688479
EPI_ISL_2231554
EPI_ISL_455321
EPI_ISL_560584
EPI_ISL_5687742
EPI_ISL_2422853
EPI_ISL_447297
EPI_ISL_690771
EPI_ISL_692424
EPI_ISL_2312772
EPI_ISL_747234
EPI_ISL_1111449
EPI_ISL_1752496
EPI_ISL_535439
EPI_ISL_1911015
EPI_ISL_479847
EPI_ISL_684684
EPI_ISL_684997
EPI_ISL_6841888
EPI_ISL_3376678
EPI_ISL_699700
EPI_ISL_1007679
EPI_ISL_688516
EPI_ISL_1096294
EPI_ISL_2422665
EPI_ISL_995342
EPI_ISL_1018128
EPI_ISL_788978
EPI_ISL_940988
EPI_ISL_688128
EPI_ISL_569885
EPI_ISL_692305
EPI_ISL_6195241
EPI_ISL_1166999
EPI_ISL_995365
EPI_ISL_416634
EPI_ISL_1111238
EPI_ISL_687401
EPI_ISL_688130
EPI_ISL_688697
EPI_ISL_486834
EPI_ISL_686846
EPI_ISL_430442
EPI_ISL_687349
EPI_ISL_660236
EPI_ISL_690377
EPI_ISL_454511
EPI_ISL_6436525
EPI_ISL_538443
EPI_ISL_3527832
EPI_ISL_1081310
EPI_ISL_956388
EPI_ISL_2155666
EPI_ISL_11229142
EPI_ISL_528814
EPI_ISL_871986
EPI_ISL_1797550
EPI_ISL_1502899
EPI_ISL_535430
EPI_ISL_2422844
EPI_ISL_582657
EPI_ISL_684383
EPI_ISL_8311752
EPI_ISL_2835298
EPI_ISL_693206
EPI_ISL_5441678
EPI_ISL_685507
EPI_ISL_1544190
EPI_ISL_686341
EPI_ISL_513162
EPI_ISL_2779458
EPI_ISL_718216
EPI_ISL_648761
EPI_ISL_1117940
EPI_ISL_837701
EPI_ISL_4888513
EPI_ISL_1019720
EPI_ISL_480240
EPI_ISL_602890
EPI_ISL_1502836
EPI_ISL_541374
EPI_ISL_535507
EPI_ISL_2231192
EPI_ISL_491988
EPI_ISL_686783
EPI_ISL_471546
EPI_ISL_688920
EPI_ISL_583470
EPI_ISL_824694
EPI_ISL_7613749
EPI_ISL_1652059
EPI_ISL_691186
EPI_ISL_513210
EPI_ISL_5441482
EPI_ISL_6075165
EPI_ISL_583501
EPI_ISL_2877299
EPI_ISL_1018130
EPI_ISL_686745
EPI_ISL_995383
EPI_ISL_687617
EPI_ISL_689240
EPI_ISL_447779
EPI_ISL_5598638
EPI_ISL_603162
EPI_ISL_872210
EPI_ISL_4496582
EPI_ISL_2081878
EPI_ISL_576259
EPI_ISL_833313
EPI_ISL_1180706
EPI_ISL_751430
EPI_ISL_1544154
EPI_ISL_526933
EPI_ISL_837694
EPI_ISL_1001435
EPI_ISL_689250
EPI_ISL_691498
EPI_ISL_10957431
EPI_ISL_692470
EPI_ISL_509390
EPI_ISL_528539
EPI_ISL_2081951
EPI_ISL_3758038
EPI_ISL_1532305
EPI_ISL_688743
EPI_ISL_451384
EPI_ISL_5143113
EPI_ISL_2713172
EPI_ISL_5142932
EPI_ISL_1284133
EPI_ISL_486872
EPI_ISL_690725
EPI_ISL_837711
EPI_ISL_689449
EPI_ISL_11229574
EPI_ISL_2422701
EPI_ISL_688839
EPI_ISL_688609
EPI_ISL_2894825
EPI_ISL_691591
EPI_ISL_692536
EPI_ISL_690414
EPI_ISL_626575
EPI_ISL_1752615
EPI_ISL_516777
EPI_ISL_692710
EPI_ISL_1168572
EPI_ISL_1495045
EPI_ISL_678392
EPI_ISL_1502814
EPI_ISL_687964
EPI_ISL_684146
EPI_ISL_1493599
EPI_ISL_862840
EPI_ISL_528924
EPI_ISL_2791024
EPI_ISL_9159886
EPI_ISL_692220
EPI_ISL_419245
EPI_ISL_1302396
EPI_ISL_833439
EPI_ISL_3023793
EPI_ISL_6436531
EPI_ISL_648673
EPI_ISL_2081943
EPI_ISL_1628346
EPI_ISL_11229454
EPI_ISL_455698
EPI_ISL_685948
EPI_ISL_685053
EPI_ISL_1859433
EPI_ISL_4211237
EPI_ISL_876793
EPI_ISL_766037
EPI_ISL_509276
EPI_ISL_1111234
EPI_ISL_1168613
EPI_ISL_1111251
EPI_ISL_794775
EPI_ISL_1502928
EPI_ISL_735420
EPI_ISL_688122
EPI_ISL_2155080
EPI_ISL_689677
EPI_ISL_686144
EPI_ISL_648640
EPI_ISL_593913
EPI_ISL_5441683
EPI_ISL_911527
EPI_ISL_692728
EPI_ISL_1190749
EPI_ISL_833293
EPI_ISL_8311721
EPI_ISL_687393
EPI_ISL_2779454
EPI_ISL_895839
EPI_ISL_480166
EPI_ISL_1117990
EPI_ISL_602923
EPI_ISL_2968058
EPI_ISL_687380
EPI_ISL_4251941
EPI_ISL_5143055
EPI_ISL_684823
EPI_ISL_751351
EPI_ISL_692612
EPI_ISL_9052874
EPI_ISL_660234
EPI_ISL_480271
EPI_ISL_2779366
EPI_ISL_416502
EPI_ISL_688342
EPI_ISL_648061
EPI_ISL_692535
EPI_ISL_688306
EPI_ISL_3989024
EPI_ISL_605803
EPI_ISL_872316
EPI_ISL_1502820
EPI_ISL_1020071
EPI_ISL_2894784
EPI_ISL_522878
EPI_ISL_1111176
EPI_ISL_535503
EPI_ISL_691151
EPI_ISL_5687705
EPI_ISL_849644
EPI_ISL_690074
EPI_ISL_688036
EPI_ISL_582683
EPI_ISL_454509
EPI_ISL_692301
EPI_ISL_648780
EPI_ISL_1500971
EPI_ISL_977592
EPI_ISL_2082021
EPI_ISL_447039
EPI_ISL_8311702
EPI_ISL_690636
EPI_ISL_3799753
EPI_ISL_583463
EPI_ISL_11229308
EPI_ISL_690843
EPI_ISL_686509
EPI_ISL_686068
EPI_ISL_949249
EPI_ISL_692065
EPI_ISL_10957352
EPI_ISL_1111311
EPI_ISL_418247
EPI_ISL_2791004
EPI_ISL_687525
EPI_ISL_6582808
EPI_ISL_806743
EPI_ISL_687905
EPI_ISL_6436636
EPI_ISL_2835304
EPI_ISL_535422
EPI_ISL_1111279
EPI_ISL_1284178
EPI_ISL_5687726
EPI_ISL_7780440
EPI_ISL_1381206
EPI_ISL_2713185
EPI_ISL_5143174
EPI_ISL_691973
EPI_ISL_7613776
EPI_ISL_3030015
EPI_ISL_1502986
EPI_ISL_833274
EPI_ISL_486866
EPI_ISL_824727
EPI_ISL_2422843
EPI_ISL_833326
EPI_ISL_1911062
EPI_ISL_687828
EPI_ISL_707697
EPI_ISL_1159092
EPI_ISL_875346
EPI_ISL_688407
EPI_ISL_1502912
EPI_ISL_430070
EPI_ISL_1013170
EPI_ISL_513068
EPI_ISL_6436554
EPI_ISL_691203
EPI_ISL_691176
EPI_ISL_1020080
EPI_ISL_690890
EPI_ISL_1111174
EPI_ISL_1159071
EPI_ISL_516748
EPI_ISL_515824
EPI_ISL_515715
EPI_ISL_4888463
EPI_ISL_9159934
EPI_ISL_10149585
EPI_ISL_1629410
EPI_ISL_1166992
EPI_ISL_909950
EPI_ISL_1111228
EPI_ISL_811149
EPI_ISL_686004
EPI_ISL_941073
EPI_ISL_10957388
EPI_ISL_5441656
EPI_ISL_495026
EPI_ISL_686060
EPI_ISL_872593
EPI_ISL_648801
EPI_ISL_1533088
EPI_ISL_496587
EPI_ISL_956389
EPI_ISL_495438
EPI_ISL_1360327
EPI_ISL_872011
EPI_ISL_437691
EPI_ISL_1113021
EPI_ISL_1392890
EPI_ISL_690677
EPI_ISL_1055789
EPI_ISL_1114723
EPI_ISL_700038
EPI_ISL_468318
EPI_ISL_692329
EPI_ISL_1111271
EPI_ISL_1500986
EPI_ISL_860903
EPI_ISL_5687782
EPI_ISL_2544884
EPI_ISL_542317
EPI_ISL_529764
EPI_ISL_794789
EPI_ISL_2877344
EPI_ISL_6633732
EPI_ISL_912581
EPI_ISL_686423
EPI_ISL_6661804
EPI_ISL_514605
EPI_ISL_475674
EPI_ISL_1035956
EPI_ISL_2285149
EPI_ISL_687299
EPI_ISL_452346
