# Supplementary material for: Unsupervised outlier detection applied to SARS-CoV-2 nucleotide sequences can identify sequences of common variants and other variants of interest
Source: BMC Bioinformatics. 2022 Dec 19;23:547. doi: 10.1186/s12859-022-05105-y (PMC9761049; doi:10.1186/s12859-022-05105-y)
Supplement: Supplementary file 1 — Additional file 1. Lists of GISAID IDs for the two reference datasets (simulating the time before the emergence of a new variant and the onset of a new variant) for each variant under consideration in the article (alpha, beta, delta, gamma, GH, lambda, mu, omicron). [file 12859_2022_5105_MOESM1_ESM.zip › sequences/delta_onset]

EPI_ISL_1697438
EPI_ISL_10957408
EPI_ISL_1201549
EPI_ISL_1909885
EPI_ISL_2601433
EPI_ISL_2835883
EPI_ISL_940911
EPI_ISL_2756436
EPI_ISL_1656959
EPI_ISL_2232712
EPI_ISL_1628821
EPI_ISL_482767
EPI_ISL_1288339
EPI_ISL_5598524
EPI_ISL_2361532
EPI_ISL_1416927
EPI_ISL_2612304
EPI_ISL_4712881
EPI_ISL_1502832
EPI_ISL_685892
EPI_ISL_515882
EPI_ISL_2214963
EPI_ISL_2323144
EPI_ISL_3638807
EPI_ISL_9184186
EPI_ISL_1470281
EPI_ISL_2231239
EPI_ISL_3008567
EPI_ISL_416504
EPI_ISL_1669976
EPI_ISL_7613776
EPI_ISL_690970
EPI_ISL_1209266
EPI_ISL_687814
EPI_ISL_689807
EPI_ISL_3046087
EPI_ISL_4205869
EPI_ISL_2422702
EPI_ISL_1351670
EPI_ISL_691128
EPI_ISL_480310
EPI_ISL_2937785
EPI_ISL_1279489
EPI_ISL_1111338
EPI_ISL_692424
EPI_ISL_1841205
EPI_ISL_1819072
EPI_ISL_2942613
EPI_ISL_2180395
EPI_ISL_2495508
EPI_ISL_2621222
EPI_ISL_4137461
EPI_ISL_2155669
EPI_ISL_3071986
EPI_ISL_937187
EPI_ISL_3265571
EPI_ISL_3507137
EPI_ISL_8630406
EPI_ISL_794800
EPI_ISL_4742184
EPI_ISL_6174404
EPI_ISL_5687899
EPI_ISL_1400536
EPI_ISL_2308699
EPI_ISL_2791021
EPI_ISL_684234
EPI_ISL_2231244
EPI_ISL_824592
EPI_ISL_687614
EPI_ISL_1190946
EPI_ISL_1302138
EPI_ISL_2942596
EPI_ISL_648618
EPI_ISL_685998
EPI_ISL_1786159
EPI_ISL_3133150
EPI_ISL_648739
EPI_ISL_2600755
EPI_ISL_857061
EPI_ISL_2693932
EPI_ISL_690187
EPI_ISL_2029646
EPI_ISL_3031566
EPI_ISL_479800
EPI_ISL_3031664
EPI_ISL_1629332
EPI_ISL_2985439
EPI_ISL_3031926
EPI_ISL_2003149
EPI_ISL_3332704
EPI_ISL_3009078
EPI_ISL_2642552
EPI_ISL_2509329
EPI_ISL_3393381
EPI_ISL_1013432
EPI_ISL_2601464
EPI_ISL_2987599
EPI_ISL_2157403
EPI_ISL_2397182
EPI_ISL_6174394
EPI_ISL_2171256
EPI_ISL_1583011
EPI_ISL_2629027
EPI_ISL_3265630
EPI_ISL_1916290
EPI_ISL_2391478
EPI_ISL_4211200
EPI_ISL_2180347
EPI_ISL_684159
EPI_ISL_692134
EPI_ISL_3460092
EPI_ISL_454606
EPI_ISL_5536794
EPI_ISL_482675
EPI_ISL_5589890
EPI_ISL_7747246
EPI_ISL_2443485
EPI_ISL_1909956
EPI_ISL_2001134
EPI_ISL_5541483
EPI_ISL_3154760
EPI_ISL_1527379
EPI_ISL_1366689
EPI_ISL_5142512
EPI_ISL_2340864
EPI_ISL_1389214
EPI_ISL_648107
EPI_ISL_634983
EPI_ISL_437465
EPI_ISL_1168478
EPI_ISL_2779151
EPI_ISL_2501020
EPI_ISL_690738
EPI_ISL_3347600
EPI_ISL_690164
EPI_ISL_2107242
EPI_ISL_1654954
EPI_ISL_2405139
EPI_ISL_2350801
EPI_ISL_513015
EPI_ISL_1919604
EPI_ISL_2788771
EPI_ISL_4715874
EPI_ISL_2923263
EPI_ISL_631701
EPI_ISL_3024040
EPI_ISL_2663187
EPI_ISL_1400327
EPI_ISL_2835019
EPI_ISL_2495675
EPI_ISL_529005
EPI_ISL_5142908
EPI_ISL_3315012
EPI_ISL_2364491
EPI_ISL_1288190
EPI_ISL_660559
EPI_ISL_4549119
EPI_ISL_2790269
EPI_ISL_1255114
EPI_ISL_2188877
EPI_ISL_684230
EPI_ISL_691711
EPI_ISL_2861182
EPI_ISL_1081184
EPI_ISL_2964943
EPI_ISL_1654967
EPI_ISL_2131436
EPI_ISL_837739
EPI_ISL_1969679
EPI_ISL_7139775
EPI_ISL_5589652
EPI_ISL_486394
EPI_ISL_1788910
EPI_ISL_2171217
EPI_ISL_1336818
EPI_ISL_1138582
EPI_ISL_5441491
EPI_ISL_3347681
EPI_ISL_2801908
EPI_ISL_1212664
EPI_ISL_483873
EPI_ISL_463744
EPI_ISL_2279646
EPI_ISL_2921264
EPI_ISL_3232186
EPI_ISL_692192
EPI_ISL_1403525
EPI_ISL_2919014
EPI_ISL_2674662
EPI_ISL_602731
EPI_ISL_2427037
EPI_ISL_684458
EPI_ISL_906076
EPI_ISL_1517398
EPI_ISL_1263012
EPI_ISL_1112960
EPI_ISL_3085347
EPI_ISL_1527364
EPI_ISL_1301642
EPI_ISL_1972105
EPI_ISL_2095869
EPI_ISL_2231455
EPI_ISL_6832357
EPI_ISL_2134822
EPI_ISL_2812576
EPI_ISL_691201
EPI_ISL_1191083
EPI_ISL_690821
EPI_ISL_2723591
EPI_ISL_3089257
EPI_ISL_5587907
EPI_ISL_2364603
EPI_ISL_2259087
EPI_ISL_4712656
EPI_ISL_2646285
EPI_ISL_1389338
EPI_ISL_1443879
EPI_ISL_1731897
EPI_ISL_2100730
EPI_ISL_1647093
EPI_ISL_2399589
EPI_ISL_1760245
EPI_ISL_690416
EPI_ISL_3038237
EPI_ISL_913006
EPI_ISL_690583
EPI_ISL_837725
EPI_ISL_1788907
EPI_ISL_2009143
EPI_ISL_2790927
EPI_ISL_794736
EPI_ISL_3262130
EPI_ISL_2341023
EPI_ISL_2671783
EPI_ISL_1910272
EPI_ISL_1358312
EPI_ISL_684900
EPI_ISL_2566231
EPI_ISL_2427393
EPI_ISL_5540083
EPI_ISL_2835393
EPI_ISL_1084655
EPI_ISL_2778090
EPI_ISL_2567604
EPI_ISL_5921349
EPI_ISL_1965464
EPI_ISL_687999
EPI_ISL_529018
EPI_ISL_4030207
EPI_ISL_1372422
EPI_ISL_1279557
EPI_ISL_3355578
EPI_ISL_2495946
EPI_ISL_1785124
EPI_ISL_685416
EPI_ISL_685567
EPI_ISL_2343216
EPI_ISL_3031870
EPI_ISL_3306209
EPI_ISL_3100021
EPI_ISL_5543273
EPI_ISL_3828032
EPI_ISL_2490482
EPI_ISL_1517481
EPI_ISL_4744502
EPI_ISL_2106240
EPI_ISL_2105276
EPI_ISL_568875
EPI_ISL_1013116
EPI_ISL_2443504
EPI_ISL_1394297
EPI_ISL_684365
EPI_ISL_7613872
EPI_ISL_2231354
EPI_ISL_1960579
EPI_ISL_2402697
EPI_ISL_5687854
EPI_ISL_684129
EPI_ISL_1239371
EPI_ISL_1500998
EPI_ISL_3154764
EPI_ISL_2402201
EPI_ISL_2790855
EPI_ISL_2155800
EPI_ISL_2100842
EPI_ISL_2364510
EPI_ISL_688293
EPI_ISL_2399692
EPI_ISL_3232223
EPI_ISL_2422733
EPI_ISL_4741932
EPI_ISL_2235411
EPI_ISL_1628392
EPI_ISL_3355803
EPI_ISL_8142101
EPI_ISL_1111211
EPI_ISL_2490559
EPI_ISL_5589884
EPI_ISL_1583152
EPI_ISL_2105681
EPI_ISL_1501017
EPI_ISL_434371
EPI_ISL_2600744
EPI_ISL_1615556
EPI_ISL_890356
EPI_ISL_2188163
EPI_ISL_1805933
EPI_ISL_2671758
EPI_ISL_2226317
EPI_ISL_1656986
EPI_ISL_7307202
EPI_ISL_2155803
EPI_ISL_2920099
EPI_ISL_3217410
EPI_ISL_684375
EPI_ISL_1060377
EPI_ISL_577633
EPI_ISL_684623
EPI_ISL_1406648
EPI_ISL_2757708
EPI_ISL_1416879
EPI_ISL_3893505
EPI_ISL_690021
EPI_ISL_2491625
EPI_ISL_2171163
EPI_ISL_2492489
EPI_ISL_1960320
EPI_ISL_685131
EPI_ISL_2885625
EPI_ISL_872332
EPI_ISL_5540619
EPI_ISL_2657403
EPI_ISL_1259156
EPI_ISL_3392684
EPI_ISL_4030333
EPI_ISL_4712717
EPI_ISL_2614651
EPI_ISL_1628432
EPI_ISL_4056293
EPI_ISL_2402165
EPI_ISL_2399701
EPI_ISL_3085351
EPI_ISL_1841187
EPI_ISL_5536796
EPI_ISL_2455556
EPI_ISL_5199334
EPI_ISL_3840500
EPI_ISL_1060370
EPI_ISL_3671881
EPI_ISL_535424
EPI_ISL_1857223
EPI_ISL_6314684
EPI_ISL_1752598
EPI_ISL_1470079
EPI_ISL_1712395
EPI_ISL_691910
EPI_ISL_690243
EPI_ISL_3914988
EPI_ISL_745236
EPI_ISL_634986
EPI_ISL_1791459
EPI_ISL_6823660
EPI_ISL_2105314
EPI_ISL_2332725
EPI_ISL_2491613
EPI_ISL_687523
EPI_ISL_692141
EPI_ISL_1013195
EPI_ISL_8311682
EPI_ISL_2091140
EPI_ISL_1608320
EPI_ISL_1911679
EPI_ISL_2485148
EPI_ISL_5687773
EPI_ISL_2029872
EPI_ISL_1279481
EPI_ISL_1416454
EPI_ISL_2924137
EPI_ISL_2029852
EPI_ISL_2081885
EPI_ISL_1671802
EPI_ISL_3127445
EPI_ISL_1627328
EPI_ISL_3188985
EPI_ISL_2657866
EPI_ISL_2756490
EPI_ISL_833451
EPI_ISL_687403
EPI_ISL_1381148
EPI_ISL_1381086
EPI_ISL_2958805
EPI_ISL_3127444
EPI_ISL_2723596
EPI_ISL_1686089
EPI_ISL_602625
EPI_ISL_447554
EPI_ISL_2094427
EPI_ISL_1259130
EPI_ISL_1591135
EPI_ISL_4741277
EPI_ISL_685932
EPI_ISL_2400383
EPI_ISL_1111313
EPI_ISL_3134175
EPI_ISL_1112951
EPI_ISL_2779118
EPI_ISL_3334217
EPI_ISL_2226269
EPI_ISL_421506
EPI_ISL_2942357
EPI_ISL_4035718
EPI_ISL_3507186
EPI_ISL_1060404
EPI_ISL_2490394
EPI_ISL_1262941
EPI_ISL_1623069
EPI_ISL_4213178
EPI_ISL_4035723
EPI_ISL_1910069
EPI_ISL_2671515
EPI_ISL_2621435
EPI_ISL_2835773
EPI_ISL_2689146
EPI_ISL_2663331
EPI_ISL_686750
EPI_ISL_1111051
EPI_ISL_5687853
EPI_ISL_940616
EPI_ISL_4548977
EPI_ISL_1219957
EPI_ISL_5687765
EPI_ISL_2985445
EPI_ISL_688346
EPI_ISL_1608039
EPI_ISL_4888493
EPI_ISL_11230027
EPI_ISL_1972915
EPI_ISL_613554
EPI_ISL_524728
EPI_ISL_2091124
EPI_ISL_1821485
EPI_ISL_688916
EPI_ISL_3716363
EPI_ISL_1171623
EPI_ISL_2629094
EPI_ISL_2426901
EPI_ISL_3153465
EPI_ISL_685509
EPI_ISL_3671877
EPI_ISL_515733
EPI_ISL_3023919
EPI_ISL_3219719
EPI_ISL_1731896
EPI_ISL_2001448
EPI_ISL_685269
EPI_ISL_2312747
EPI_ISL_1391325
EPI_ISL_5441680
EPI_ISL_2335146
EPI_ISL_965270
EPI_ISL_5589958
EPI_ISL_2887741
EPI_ISL_560594
EPI_ISL_6721675
EPI_ISL_1018155
EPI_ISL_2293571
EPI_ISL_5539904
EPI_ISL_623129
EPI_ISL_2153796
EPI_ISL_3230929
EPI_ISL_2154505
EPI_ISL_4251938
EPI_ISL_2391541
EPI_ISL_1013303
EPI_ISL_2483820
EPI_ISL_9160095
EPI_ISL_2279590
EPI_ISL_1920193
EPI_ISL_2495569
EPI_ISL_7174127
EPI_ISL_1111095
EPI_ISL_961067
EPI_ISL_1322135
EPI_ISL_4442612
EPI_ISL_524741
EPI_ISL_3010355
EPI_ISL_3462743
EPI_ISL_804956
EPI_ISL_3031386
EPI_ISL_2544866
EPI_ISL_2535493
EPI_ISL_686476
EPI_ISL_2308607
EPI_ISL_689159
EPI_ISL_491991
EPI_ISL_690632
EPI_ISL_3023826
EPI_ISL_427338
EPI_ISL_688847
EPI_ISL_528821
EPI_ISL_1112278
EPI_ISL_1910152
EPI_ISL_686378
EPI_ISL_2029892
EPI_ISL_1670656
EPI_ISL_1273842
EPI_ISL_684854
EPI_ISL_1504108
EPI_ISL_2235478
EPI_ISL_1533695
EPI_ISL_8725407
EPI_ISL_882672
EPI_ISL_1501208
EPI_ISL_4744544
EPI_ISL_3307551
EPI_ISL_8004919
EPI_ISL_1261869
EPI_ISL_3347864
EPI_ISL_8884422
EPI_ISL_498086
EPI_ISL_1706483
EPI_ISL_5196231
EPI_ISL_3098728
EPI_ISL_3602666
EPI_ISL_2492477
EPI_ISL_3274367
EPI_ISL_852584
EPI_ISL_2713105
EPI_ISL_6158372
EPI_ISL_1020218
EPI_ISL_2101069
EPI_ISL_2188918
EPI_ISL_1085307
EPI_ISL_1939833
EPI_ISL_792055
EPI_ISL_686714
EPI_ISL_4741309
EPI_ISL_2272884
EPI_ISL_2603139
EPI_ISL_1915153
EPI_ISL_4744615
EPI_ISL_2155682
EPI_ISL_10657532
EPI_ISL_1789537
EPI_ISL_1608233
EPI_ISL_1299518
EPI_ISL_2923253
EPI_ISL_685687
EPI_ISL_2621249
EPI_ISL_2427187
EPI_ISL_692549
EPI_ISL_9160096
EPI_ISL_1916494
EPI_ISL_3153423
EPI_ISL_685896
EPI_ISL_692509
EPI_ISL_2616267
EPI_ISL_1081352
EPI_ISL_486829
EPI_ISL_1818801
EPI_ISL_1585486
EPI_ISL_3245787
EPI_ISL_1675605
EPI_ISL_2942722
EPI_ISL_4744584
EPI_ISL_542423
EPI_ISL_1279535
EPI_ISL_2923144
EPI_ISL_877538
EPI_ISL_876803
EPI_ISL_2290151
EPI_ISL_1739314
EPI_ISL_2188357
EPI_ISL_3716512
EPI_ISL_941055
EPI_ISL_1544145
EPI_ISL_1585644
EPI_ISL_1205291
EPI_ISL_2931722
EPI_ISL_2835349
EPI_ISL_2323478
EPI_ISL_4877265
EPI_ISL_2614647
EPI_ISL_1608489
EPI_ISL_3151706
EPI_ISL_685548
EPI_ISL_2801786
EPI_ISL_1259119
EPI_ISL_1662211
EPI_ISL_1111042
EPI_ISL_2312812
EPI_ISL_11229560
EPI_ISL_1706780
EPI_ISL_6195337
EPI_ISL_2464194
EPI_ISL_1786199
EPI_ISL_5537262
EPI_ISL_582613
EPI_ISL_1301884
EPI_ISL_2490432
EPI_ISL_2921208
EPI_ISL_2091268
EPI_ISL_1936363
EPI_ISL_2756606
EPI_ISL_2559469
EPI_ISL_1040034
EPI_ISL_2293536
EPI_ISL_1081331
EPI_ISL_1577980
EPI_ISL_3568818
EPI_ISL_935571
EPI_ISL_3154978
EPI_ISL_692070
EPI_ISL_2272913
EPI_ISL_684525
EPI_ISL_560991
EPI_ISL_1623682
EPI_ISL_686298
EPI_ISL_2155332
EPI_ISL_2495525
EPI_ISL_1111191
EPI_ISL_2200124
EPI_ISL_2918999
EPI_ISL_7339457
EPI_ISL_690656
EPI_ISL_1910014
EPI_ISL_1965512
EPI_ISL_2832356
EPI_ISL_2646202
EPI_ISL_1628384
EPI_ISL_691250
EPI_ISL_1262968
EPI_ISL_3981401
EPI_ISL_2501246
EPI_ISL_1731877
EPI_ISL_3230797
EPI_ISL_5918208
EPI_ISL_766044
EPI_ISL_6436509
EPI_ISL_4625169
EPI_ISL_5540045
EPI_ISL_2029697
EPI_ISL_686281
EPI_ISL_941270
EPI_ISL_690370
EPI_ISL_3384886
EPI_ISL_475608
EPI_ISL_3155493
EPI_ISL_3306086
EPI_ISL_3568765
EPI_ISL_5659353
EPI_ISL_2231582
EPI_ISL_902749
EPI_ISL_1111487
EPI_ISL_3464548
EPI_ISL_3996726
EPI_ISL_3411836
EPI_ISL_1110501
EPI_ISL_2545750
EPI_ISL_689914
EPI_ISL_5563284
EPI_ISL_1749437
EPI_ISL_735308
EPI_ISL_1288470
EPI_ISL_3105859
EPI_ISL_1279455
EPI_ISL_2422662
EPI_ISL_2214704
EPI_ISL_3088344
EPI_ISL_539816
EPI_ISL_690206
EPI_ISL_2789820
EPI_ISL_1731950
EPI_ISL_9194605
EPI_ISL_1110421
EPI_ISL_1517017
EPI_ISL_1911434
EPI_ISL_7613707
EPI_ISL_7e+05
EPI_ISL_2272840
EPI_ISL_7814265
EPI_ISL_888988
EPI_ISL_5589720
EPI_ISL_476876
EPI_ISL_2868412
EPI_ISL_686010
EPI_ISL_688396
EPI_ISL_3061667
EPI_ISL_959283
EPI_ISL_2674360
EPI_ISL_2614589
EPI_ISL_1599511
EPI_ISL_535526
EPI_ISL_766040
EPI_ISL_2189476
EPI_ISL_5568873
EPI_ISL_686908
EPI_ISL_691157
EPI_ISL_2464053
EPI_ISL_3233072
EPI_ISL_4741273
EPI_ISL_1288475
EPI_ISL_1111174
EPI_ISL_2958722
EPI_ISL_2790983
EPI_ISL_5540623
EPI_ISL_3464538
EPI_ISL_688675
EPI_ISL_479936
EPI_ISL_476869
EPI_ISL_1500970
EPI_ISL_718185
EPI_ISL_686671
EPI_ISL_2544515
EPI_ISL_1468433
EPI_ISL_1786300
EPI_ISL_3039716
EPI_ISL_2188419
EPI_ISL_5142573
EPI_ISL_1509771
EPI_ISL_1623815
EPI_ISL_3087653
EPI_ISL_1096323
EPI_ISL_688207
EPI_ISL_9159668
EPI_ISL_4742162
EPI_ISL_3100162
EPI_ISL_5598496
EPI_ISL_542239
EPI_ISL_2279611
EPI_ISL_3025463
EPI_ISL_5202722
EPI_ISL_2101262
EPI_ISL_479514
EPI_ISL_5538168
EPI_ISL_2603154
EPI_ISL_2391578
EPI_ISL_1910270
EPI_ISL_10435765
EPI_ISL_2566168
EPI_ISL_1595602
EPI_ISL_2923150
EPI_ISL_960423
EPI_ISL_3266931
EPI_ISL_692200
EPI_ISL_2188065
EPI_ISL_1417131
EPI_ISL_2029899
EPI_ISL_1532810
EPI_ISL_8004721
EPI_ISL_1279294
EPI_ISL_2131485
EPI_ISL_995350
EPI_ISL_2426898
EPI_ISL_2402662
EPI_ISL_684399
EPI_ISL_699909
EPI_ISL_1360408
EPI_ISL_3470114
EPI_ISL_1293057
EPI_ISL_412972
EPI_ISL_3306015
EPI_ISL_2205561
EPI_ISL_4549124
EPI_ISL_3316189
EPI_ISL_6491786
EPI_ISL_4712186
EPI_ISL_1754363
EPI_ISL_686317
EPI_ISL_1416496
EPI_ISL_1039710
EPI_ISL_2444358
EPI_ISL_3233065
EPI_ISL_2840729
EPI_ISL_687687
EPI_ISL_501188
EPI_ISL_3356281
EPI_ISL_3259687
EPI_ISL_3259525
EPI_ISL_3540068
EPI_ISL_2153771
EPI_ISL_5541087
EPI_ISL_455340
EPI_ISL_2789850
EPI_ISL_2985422
EPI_ISL_1685365
EPI_ISL_513177
EPI_ISL_1139054
EPI_ISL_1040845
EPI_ISL_872265
EPI_ISL_687380
EPI_ISL_4299327
EPI_ISL_1823549
EPI_ISL_1219949
EPI_ISL_1910894
EPI_ISL_1786338
EPI_ISL_961070
EPI_ISL_689144
EPI_ISL_2029625
EPI_ISL_5590280
EPI_ISL_1262757
EPI_ISL_689368
EPI_ISL_2530233
EPI_ISL_2444346
EPI_ISL_454536
EPI_ISL_1403571
EPI_ISL_477187
EPI_ISL_1761314
EPI_ISL_4713864
EPI_ISL_3464518
EPI_ISL_2332592
EPI_ISL_11172719
EPI_ISL_953971
EPI_ISL_8311746
EPI_ISL_3921347
EPI_ISL_3030029
EPI_ISL_4744508
EPI_ISL_700212
EPI_ISL_1739325
EPI_ISL_3155369
EPI_ISL_1731905
EPI_ISL_3010352
EPI_ISL_1019665
EPI_ISL_2003164
EPI_ISL_1707688
EPI_ISL_2828412
EPI_ISL_1577959
EPI_ISL_2324377
EPI_ISL_2106279
EPI_ISL_5590525
EPI_ISL_687871
EPI_ISL_496548
EPI_ISL_421225
EPI_ISL_2272844
EPI_ISL_1662175
EPI_ISL_1917511
EPI_ISL_2272857
EPI_ISL_5570011
EPI_ISL_2100738
EPI_ISL_2156514
EPI_ISL_2312779
EPI_ISL_2790831
EPI_ISL_687567
EPI_ISL_6710226
EPI_ISL_495025
EPI_ISL_2920698
EPI_ISL_3031902
EPI_ISL_2312737
EPI_ISL_492987
EPI_ISL_476880
EPI_ISL_1904865
EPI_ISL_2364616
EPI_ISL_6174384
EPI_ISL_1111192
EPI_ISL_2226361
EPI_ISL_3347660
EPI_ISL_5598525
EPI_ISL_2982177
EPI_ISL_8004687
EPI_ISL_1231695
EPI_ISL_1960493
EPI_ISL_2427087
EPI_ISL_7747183
EPI_ISL_2426922
EPI_ISL_3076781
EPI_ISL_2779282
EPI_ISL_492979
EPI_ISL_2966265
EPI_ISL_2600750
EPI_ISL_3233119
EPI_ISL_509275
EPI_ISL_3058265
EPI_ISL_1302981
EPI_ISL_2180083
EPI_ISL_2332798
EPI_ISL_1209282
EPI_ISL_1035909
EPI_ISL_833090
EPI_ISL_2399663
EPI_ISL_2920788
EPI_ISL_1936348
EPI_ISL_9159837
EPI_ISL_2293336
EPI_ISL_3274368
EPI_ISL_1060347
EPI_ISL_4299356
EPI_ISL_603141
EPI_ISL_2180314
EPI_ISL_2400398
EPI_ISL_5570877
EPI_ISL_2629166
EPI_ISL_450287
EPI_ISL_2828689
EPI_ISL_4984927
EPI_ISL_686386
EPI_ISL_5589988
EPI_ISL_4742248
EPI_ISL_1391028
EPI_ISL_2652197
EPI_ISL_5561751
EPI_ISL_2652183
EPI_ISL_2099406
EPI_ISL_1219713
EPI_ISL_1250952
EPI_ISL_3946608
EPI_ISL_1259062
EPI_ISL_2492491
EPI_ISL_10435954
EPI_ISL_5538278
EPI_ISL_1060458
EPI_ISL_6690081
EPI_ISL_2374460
EPI_ISL_2401984
EPI_ISL_1594413
EPI_ISL_689636
EPI_ISL_6174226
EPI_ISL_1205272
EPI_ISL_2835404
EPI_ISL_871975
EPI_ISL_2535543
EPI_ISL_961094
EPI_ISL_3306150
EPI_ISL_2547027
EPI_ISL_468312
EPI_ISL_1171634
EPI_ISL_3085326
EPI_ISL_8004693
EPI_ISL_1595495
EPI_ISL_3087652
EPI_ISL_1911868
EPI_ISL_535418
EPI_ISL_687079
EPI_ISL_2966383
EPI_ISL_1608541
EPI_ISL_1300540
EPI_ISL_4549315
EPI_ISL_8919637
EPI_ISL_5687725
EPI_ISL_602632
EPI_ISL_1279375
EPI_ISL_3062666
EPI_ISL_1324759
EPI_ISL_2312937
EPI_ISL_2348916
EPI_ISL_686203
EPI_ISL_4712835
EPI_ISL_685981
EPI_ISL_3800198
EPI_ISL_1516944
EPI_ISL_688019
EPI_ISL_2091218
EPI_ISL_2232897
EPI_ISL_2289144
EPI_ISL_5918314
EPI_ISL_1577383
EPI_ISL_1391229
EPI_ISL_1819188
EPI_ISL_2887436
EPI_ISL_2877495
EPI_ISL_2691157
EPI_ISL_1406153
EPI_ISL_480131
EPI_ISL_2364576
EPI_ISL_5887125
EPI_ISL_2096994
EPI_ISL_3031887
EPI_ISL_690886
EPI_ISL_833449
EPI_ISL_1457774
EPI_ISL_1804970
EPI_ISL_2422748
EPI_ISL_6316046
EPI_ISL_451161
EPI_ISL_1501240
EPI_ISL_684435
EPI_ISL_2293482
EPI_ISL_684969
EPI_ISL_515547
EPI_ISL_3241802
EPI_ISL_1629045
EPI_ISL_1180218
EPI_ISL_3086825
EPI_ISL_700262
EPI_ISL_8311742
EPI_ISL_602836
EPI_ISL_1620577
EPI_ISL_1710860
EPI_ISL_5687714
EPI_ISL_447045
EPI_ISL_454520
EPI_ISL_4051202
EPI_ISL_2801907
EPI_ISL_691034
EPI_ISL_3355843
EPI_ISL_5570923
EPI_ISL_8142130
EPI_ISL_7613719
EPI_ISL_1336788
EPI_ISL_1669835
EPI_ISL_5590426
EPI_ISL_955181
EPI_ISL_2490568
EPI_ISL_1585535
EPI_ISL_6289954
EPI_ISL_3100164
EPI_ISL_2646266
EPI_ISL_1417064
EPI_ISL_2919141
EPI_ISL_1263073
EPI_ISL_5590040
EPI_ISL_684377
EPI_ISL_2319619
EPI_ISL_690867
EPI_ISL_575331
EPI_ISL_2728597
EPI_ISL_1965556
EPI_ISL_1400537
EPI_ISL_1656858
EPI_ISL_1358290
EPI_ISL_2155483
EPI_ISL_3506071
EPI_ISL_3316291
EPI_ISL_1360385
EPI_ISL_3155725
EPI_ISL_3459985
EPI_ISL_1060434
EPI_ISL_2189001
EPI_ISL_692290
EPI_ISL_5598210
EPI_ISL_8004671
EPI_ISL_1582717
EPI_ISL_2532282
EPI_ISL_3459970
EPI_ISL_10435958
EPI_ISL_3460105
EPI_ISL_496587
EPI_ISL_2402537
EPI_ISL_500564
EPI_ISL_1233837
EPI_ISL_515865
EPI_ISL_1403522
EPI_ISL_2920688
EPI_ISL_6174653
EPI_ISL_1181530
EPI_ISL_511892
EPI_ISL_2661778
EPI_ISL_1082294
EPI_ISL_480284
EPI_ISL_1821803
EPI_ISL_529778
EPI_ISL_434378
EPI_ISL_1655061
EPI_ISL_2827981
EPI_ISL_699661
EPI_ISL_2448631
EPI_ISL_5540093
EPI_ISL_3153344
EPI_ISL_1662005
EPI_ISL_3010337
EPI_ISL_3307476
EPI_ISL_1112280
EPI_ISL_5332870
EPI_ISL_420077
EPI_ISL_11229279
EPI_ISL_479885
EPI_ISL_688192
EPI_ISL_2188376
EPI_ISL_1502472
EPI_ISL_5918444
EPI_ISL_2293431
EPI_ISL_6000408
EPI_ISL_860902
EPI_ISL_5196343
EPI_ISL_501225
EPI_ISL_582674
EPI_ISL_690732
EPI_ISL_6698773
EPI_ISL_1117948
EPI_ISL_2674697
EPI_ISL_3154933
EPI_ISL_4744475
EPI_ISL_2728605
EPI_ISL_4888539
EPI_ISL_1416165
EPI_ISL_593916
EPI_ISL_583896
EPI_ISL_995339
EPI_ISL_2967887
EPI_ISL_437733
EPI_ISL_2095859
EPI_ISL_985394
EPI_ISL_5598543
EPI_ISL_1389172
EPI_ISL_687264
EPI_ISL_692683
EPI_ISL_687469
EPI_ISL_4742245
EPI_ISL_2756401
EPI_ISL_1911601
EPI_ISL_7780430
EPI_ISL_1503040
EPI_ISL_1262970
EPI_ISL_1731864
EPI_ISL_2723582
EPI_ISL_759701
EPI_ISL_2483665
EPI_ISL_1786355
EPI_ISL_3316296
EPI_ISL_3355888
EPI_ISL_512977
EPI_ISL_1258427
EPI_ISL_2156198
EPI_ISL_796029
EPI_ISL_1470024
EPI_ISL_1209256
EPI_ISL_420081
EPI_ISL_1623067
EPI_ISL_3305927
EPI_ISL_1335896
EPI_ISL_700132
EPI_ISL_791998
EPI_ISL_4051247
EPI_ISL_3268437
EPI_ISL_2139546
EPI_ISL_685658
EPI_ISL_513039
EPI_ISL_833325
EPI_ISL_626619
EPI_ISL_1656872
EPI_ISL_5200481
EPI_ISL_2180176
EPI_ISL_1303518
EPI_ISL_5590071
EPI_ISL_685318
EPI_ISL_631776
EPI_ISL_1231599
EPI_ISL_3796691
EPI_ISL_3306316
EPI_ISL_8421428
EPI_ISL_2083077
EPI_ISL_2402168
EPI_ISL_5538410
EPI_ISL_4030161
EPI_ISL_687452
EPI_ISL_692695
EPI_ISL_687055
EPI_ISL_1212693
EPI_ISL_1478785
EPI_ISL_1910372
EPI_ISL_1097017
EPI_ISL_4298665
EPI_ISL_2226277
EPI_ISL_1823459
EPI_ISL_686638
EPI_ISL_4741317
EPI_ISL_2966320
EPI_ISL_686012
EPI_ISL_11229524
EPI_ISL_2139918
EPI_ISL_2397185
EPI_ISL_1760252
EPI_ISL_2434165
EPI_ISL_688324
EPI_ISL_1117697
EPI_ISL_1180250
EPI_ISL_699745
EPI_ISL_2828425
EPI_ISL_689760
EPI_ISL_690294
EPI_ISL_2272883
EPI_ISL_3010223
EPI_ISL_2778084
EPI_ISL_1785130
EPI_ISL_1254669
EPI_ISL_501251
EPI_ISL_3305875
EPI_ISL_2773987
EPI_ISL_419250
EPI_ISL_2885675
EPI_ISL_2566184
EPI_ISL_689969
EPI_ISL_693772
EPI_ISL_5590357
EPI_ISL_806798
EPI_ISL_2535518
EPI_ISL_3155398
EPI_ISL_2091396
EPI_ISL_4744492
EPI_ISL_2484972
EPI_ISL_480204
EPI_ISL_1621700
EPI_ISL_2188422
EPI_ISL_1627463
EPI_ISL_1733029
EPI_ISL_2171136
EPI_ISL_3305990
EPI_ISL_3134169
EPI_ISL_1257847
EPI_ISL_1435794
EPI_ISL_2928230
EPI_ISL_2402042
EPI_ISL_2379002
EPI_ISL_2189547
EPI_ISL_2500934
EPI_ISL_2492399
EPI_ISL_2283796
EPI_ISL_1416368
EPI_ISL_2713114
EPI_ISL_985076
EPI_ISL_692356
EPI_ISL_1231707
EPI_ISL_699658
EPI_ISL_1731583
EPI_ISL_1190915
EPI_ISL_509305
EPI_ISL_1111029
EPI_ISL_10657511
EPI_ISL_2828413
EPI_ISL_547577
EPI_ISL_1018255
EPI_ISL_455325
EPI_ISL_1117952
EPI_ISL_1629361
EPI_ISL_2029947
EPI_ISL_2681276
EPI_ISL_3768929
EPI_ISL_690665
EPI_ISL_447543
EPI_ISL_5598090
EPI_ISL_2426928
EPI_ISL_2942426
EPI_ISL_1528213
EPI_ISL_437746
EPI_ISL_1818966
EPI_ISL_7550108
EPI_ISL_1911553
EPI_ISL_684708
EPI_ISL_2530126
EPI_ISL_513229
EPI_ISL_3470189
EPI_ISL_1756209
EPI_ISL_3265524
EPI_ISL_5736619
EPI_ISL_913062
EPI_ISL_3915074
EPI_ISL_1524371
EPI_ISL_482862
EPI_ISL_435056
EPI_ISL_2828392
EPI_ISL_677770
EPI_ISL_1785225
EPI_ISL_3717572
EPI_ISL_475702
EPI_ISL_940955
EPI_ISL_3546154
EPI_ISL_2982218
EPI_ISL_6174518
EPI_ISL_687503
EPI_ISL_539518
EPI_ISL_895789
EPI_ISL_1233225
EPI_ISL_1785186
EPI_ISL_3031860
EPI_ISL_2180094
EPI_ISL_5021536
EPI_ISL_2188175
EPI_ISL_1651268
EPI_ISL_3306110
EPI_ISL_2614623
EPI_ISL_2692892
EPI_ISL_8257777
EPI_ISL_2612606
EPI_ISL_2171091
EPI_ISL_2937752
EPI_ISL_2402217
EPI_ISL_3219618
EPI_ISL_603164
EPI_ISL_436942
EPI_ISL_1910309
EPI_ISL_2835479
EPI_ISL_2967827
EPI_ISL_1732050
EPI_ISL_530348
EPI_ISL_3691365
EPI_ISL_1587822
EPI_ISL_684673
EPI_ISL_1655933
EPI_ISL_2967112
EPI_ISL_2422754
EPI_ISL_3305905
EPI_ISL_684277
EPI_ISL_2082010
EPI_ISL_5944663
EPI_ISL_653916
EPI_ISL_2228078
EPI_ISL_1296273
EPI_ISL_1731940
EPI_ISL_688365
EPI_ISL_3189619
EPI_ISL_3374708
EPI_ISL_954037
EPI_ISL_2790135
EPI_ISL_1262823
EPI_ISL_1712407
EPI_ISL_1109637
EPI_ISL_689133
EPI_ISL_2374372
EPI_ISL_1336782
EPI_ISL_560589
EPI_ISL_1394327
EPI_ISL_3023901
EPI_ISL_3982787
EPI_ISL_691052
EPI_ISL_5736673
EPI_ISL_1288281
EPI_ISL_1786307
EPI_ISL_2464555
EPI_ISL_2657498
EPI_ISL_1786183
EPI_ISL_1910161
EPI_ISL_3208075
EPI_ISL_4715486
EPI_ISL_687053
EPI_ISL_3247165
EPI_ISL_688822
EPI_ISL_684894
EPI_ISL_1501051
EPI_ISL_1788873
EPI_ISL_687916
EPI_ISL_2801600
EPI_ISL_1960624
EPI_ISL_2231508
EPI_ISL_3229714
EPI_ISL_2967848
EPI_ISL_2501280
EPI_ISL_3153995
EPI_ISL_1517000
EPI_ISL_671485
EPI_ISL_501193
EPI_ISL_686054
EPI_ISL_1621501
EPI_ISL_2612020
EPI_ISL_2801644
EPI_ISL_1416930
EPI_ISL_1302984
EPI_ISL_691914
EPI_ISL_689105
EPI_ISL_443299
EPI_ISL_2444348
EPI_ISL_2131493
EPI_ISL_2835513
EPI_ISL_2131423
EPI_ISL_1303368
EPI_ISL_684615
EPI_ISL_2603180
EPI_ISL_1970693
EPI_ISL_1786352
EPI_ISL_2156351
EPI_ISL_3076733
EPI_ISL_2290156
EPI_ISL_852631
EPI_ISL_2495724
EPI_ISL_4030212
EPI_ISL_1110985
EPI_ISL_3155042
EPI_ISL_1827524
EPI_ISL_509394
EPI_ISL_1084612
EPI_ISL_3247772
EPI_ISL_718133
EPI_ISL_1138587
EPI_ISL_2346436
EPI_ISL_2923216
EPI_ISL_2801742
EPI_ISL_1013132
EPI_ISL_513131
EPI_ISL_686347
EPI_ISL_3033391
EPI_ISL_671462
EPI_ISL_2348712
EPI_ISL_685344
EPI_ISL_1110503
EPI_ISL_5566428
EPI_ISL_4051125
EPI_ISL_1478814
EPI_ISL_1857209
EPI_ISL_685814
EPI_ISL_2231317
EPI_ISL_2003136
EPI_ISL_1020273
EPI_ISL_2790663
EPI_ISL_692604
EPI_ISL_9159919
EPI_ISL_5543243
EPI_ISL_2559397
EPI_ISL_2923279
EPI_ISL_3089018
EPI_ISL_2690303
EPI_ISL_3020375
EPI_ISL_872308
EPI_ISL_3460025
EPI_ISL_447296
EPI_ISL_1909938
EPI_ISL_459937
EPI_ISL_1754837
EPI_ISL_631735
EPI_ISL_2757772
EPI_ISL_6604632
EPI_ISL_1302036
EPI_ISL_2621631
EPI_ISL_688739
EPI_ISL_4206970
EPI_ISL_2379748
EPI_ISL_479507
EPI_ISL_2942606
EPI_ISL_796059
EPI_ISL_1322118
EPI_ISL_4299311
EPI_ISL_3233060
EPI_ISL_11229376
EPI_ISL_1594450
EPI_ISL_4712088
EPI_ISL_5143210
EPI_ISL_1582734
EPI_ISL_689734
EPI_ISL_689878
EPI_ISL_718208
EPI_ISL_2942528
EPI_ISL_1262922
EPI_ISL_1404134
EPI_ISL_1786414
EPI_ISL_3100041
EPI_ISL_2030150
EPI_ISL_1786246
EPI_ISL_1381315
EPI_ISL_5590499
EPI_ISL_1653811
EPI_ISL_1786275
EPI_ISL_2189004
EPI_ISL_1111204
EPI_ISL_1655067
EPI_ISL_5703247
EPI_ISL_1381069
EPI_ISL_1138532
EPI_ISL_4741269
EPI_ISL_5142777
EPI_ISL_3347810
EPI_ISL_602762
EPI_ISL_1180685
EPI_ISL_689244
EPI_ISL_2312822
EPI_ISL_4051149
EPI_ISL_833246
EPI_ISL_2495483
EPI_ISL_1391031
EPI_ISL_7613871
EPI_ISL_677805
EPI_ISL_2919212
EPI_ISL_1669819
EPI_ISL_5598385
EPI_ISL_5829969
EPI_ISL_1034793
EPI_ISL_1109644
EPI_ISL_2379171
EPI_ISL_941150
EPI_ISL_1168197
EPI_ISL_1520136
EPI_ISL_2341392
EPI_ISL_1259294
EPI_ISL_577628
EPI_ISL_1706577
EPI_ISL_1791585
EPI_ISL_2690186
EPI_ISL_480272
EPI_ISL_2189180
EPI_ISL_690804
EPI_ISL_5441628
EPI_ISL_685370
EPI_ISL_2272991
EPI_ISL_699766
EPI_ISL_2401990
EPI_ISL_2158315
EPI_ISL_671479
EPI_ISL_2029665
EPI_ISL_737018
EPI_ISL_1336492
EPI_ISL_962204
EPI_ISL_3828038
EPI_ISL_7139628
EPI_ISL_3021383
EPI_ISL_1110918
EPI_ISL_2379143
EPI_ISL_2143622
EPI_ISL_2674300
EPI_ISL_909657
EPI_ISL_1483743
EPI_ISL_2158135
EPI_ISL_687147
EPI_ISL_735354
EPI_ISL_6174621
EPI_ISL_1821118
EPI_ISL_933784
EPI_ISL_1580559
EPI_ISL_4744510
EPI_ISL_2942904
EPI_ISL_4051228
EPI_ISL_2142744
EPI_ISL_4744620
EPI_ISL_3230787
EPI_ISL_691873
EPI_ISL_631584
EPI_ISL_602694
EPI_ISL_833308
EPI_ISL_9159987
EPI_ISL_2312906
EPI_ISL_2621211
EPI_ISL_688776
EPI_ISL_2462913
EPI_ISL_1111161
EPI_ISL_2029660
EPI_ISL_888993
EPI_ISL_722872
EPI_ISL_2937883
EPI_ISL_2086160
EPI_ISL_3138663
EPI_ISL_1503135
EPI_ISL_5918433
EPI_ISL_6174462
EPI_ISL_3308676
EPI_ISL_1558603
EPI_ISL_2790900
EPI_ISL_685427
EPI_ISL_2003165
EPI_ISL_4716017
EPI_ISL_1262919
EPI_ISL_2894560
EPI_ISL_2791019
EPI_ISL_603034
EPI_ISL_732532
EPI_ISL_5570795
EPI_ISL_1685416
EPI_ISL_3347683
EPI_ISL_5798667
EPI_ISL_6174310
EPI_ISL_4984575
EPI_ISL_2188153
EPI_ISL_1915143
EPI_ISL_1965667
EPI_ISL_5441575
EPI_ISL_2530165
EPI_ISL_2629162
EPI_ISL_1628375
EPI_ISL_2791006
EPI_ISL_1118037
EPI_ISL_2283791
EPI_ISL_872034
EPI_ISL_685456
EPI_ISL_2616373
EPI_ISL_1288496
EPI_ISL_1501116
EPI_ISL_2189040
EPI_ISL_1315612
EPI_ISL_1381350
EPI_ISL_862075
EPI_ISL_7613882
EPI_ISL_2671749
EPI_ISL_5569462
EPI_ISL_1085943
EPI_ISL_2105364
EPI_ISL_2293426
EPI_ISL_1302106
EPI_ISL_603168
EPI_ISL_2828666
EPI_ISL_2492368
EPI_ISL_1910403
EPI_ISL_2140804
EPI_ISL_1960224
EPI_ISL_10657518
EPI_ISL_2188213
EPI_ISL_498107
EPI_ISL_3305924
EPI_ISL_1501111
EPI_ISL_1533090
EPI_ISL_1661512
EPI_ISL_5063048
EPI_ISL_2985477
EPI_ISL_1391085
EPI_ISL_1195476
EPI_ISL_1853390
EPI_ISL_833439
EPI_ISL_2966297
EPI_ISL_1910093
EPI_ISL_1401221
EPI_ISL_3758020
EPI_ISL_419236
EPI_ISL_2920762
EPI_ISL_2155611
EPI_ISL_2934574
EPI_ISL_2334515
EPI_ISL_1811397
EPI_ISL_1231738
EPI_ISL_941046
EPI_ISL_1302079
EPI_ISL_1279577
EPI_ISL_1960386
EPI_ISL_529776
EPI_ISL_1372293
EPI_ISL_11396757
EPI_ISL_684946
EPI_ISL_1909854
EPI_ISL_5598637
EPI_ISL_2228083
EPI_ISL_2788760
EPI_ISL_2382045
EPI_ISL_5142813
EPI_ISL_3190236
EPI_ISL_1060353
EPI_ISL_3347684
EPI_ISL_1018128
EPI_ISL_1786184
EPI_ISL_5589736
EPI_ISL_2231365
EPI_ISL_690020
EPI_ISL_2923219
EPI_ISL_692724
EPI_ISL_1293063
EPI_ISL_5199397
EPI_ISL_688907
EPI_ISL_2332597
EPI_ISL_3347831
EPI_ISL_1260834
EPI_ISL_2444351
EPI_ISL_479930
EPI_ISL_3023889
EPI_ISL_947278
EPI_ISL_5687883
EPI_ISL_2001431
EPI_ISL_1911732
EPI_ISL_490103
EPI_ISL_631831
EPI_ISL_3568826
EPI_ISL_1416967
EPI_ISL_539781
EPI_ISL_2158118
EPI_ISL_1599547
EPI_ISL_2293544
EPI_ISL_965263
EPI_ISL_807153
EPI_ISL_690463
EPI_ISL_965272
EPI_ISL_3341874
EPI_ISL_2361535
EPI_ISL_690901
EPI_ISL_1391326
EPI_ISL_9373725
EPI_ISL_1302149
EPI_ISL_1406780
EPI_ISL_690637
EPI_ISL_2894850
EPI_ISL_2095905
EPI_ISL_1180737
EPI_ISL_3477560
EPI_ISL_3100040
EPI_ISL_3138721
EPI_ISL_962529
EPI_ISL_2340869
EPI_ISL_2495958
EPI_ISL_3791973
EPI_ISL_515666
EPI_ISL_1081182
EPI_ISL_2614679
EPI_ISL_1761361
EPI_ISL_692595
EPI_ISL_2688271
EPI_ISL_660626
EPI_ISL_1627431
EPI_ISL_689552
EPI_ISL_692127
EPI_ISL_1654966
EPI_ISL_692126
EPI_ISL_1520140
EPI_ISL_2158114
EPI_ISL_1372546
EPI_ISL_2232746
EPI_ISL_2391636
EPI_ISL_2840647
EPI_ISL_1259400
EPI_ISL_1478841
EPI_ISL_882670
EPI_ISL_2877368
EPI_ISL_1168511
EPI_ISL_7613789
EPI_ISL_447812
EPI_ISL_2828398
EPI_ISL_699989
EPI_ISL_1465478
EPI_ISL_3251242
EPI_ISL_2779110
EPI_ISL_5541413
EPI_ISL_2178728
EPI_ISL_2673665
EPI_ISL_1628814
EPI_ISL_960410
EPI_ISL_735396
EPI_ISL_687677
EPI_ISL_1608421
EPI_ISL_2466355
EPI_ISL_861490
EPI_ISL_1060589
EPI_ISL_3230959
EPI_ISL_3306185
EPI_ISL_677753
EPI_ISL_2710821
EPI_ISL_2614607
EPI_ISL_5142772
EPI_ISL_11229386
EPI_ISL_3233140
EPI_ISL_1791581
EPI_ISL_5703341
EPI_ISL_451322
EPI_ISL_2228073
EPI_ISL_6710121
EPI_ISL_1319363
EPI_ISL_2188335
EPI_ISL_965936
EPI_ISL_3232175
EPI_ISL_1659539
EPI_ISL_512991
EPI_ISL_2492484
EPI_ISL_3037842
EPI_ISL_5937314
EPI_ISL_2861195
EPI_ISL_692589
EPI_ISL_6633718
EPI_ISL_5590522
EPI_ISL_1909855
EPI_ISL_3265463
EPI_ISL_1173202
EPI_ISL_687947
EPI_ISL_5917664
EPI_ISL_2402153
EPI_ISL_8004955
EPI_ISL_687003
EPI_ISL_1821504
EPI_ISL_965947
EPI_ISL_9123625
EPI_ISL_699657
EPI_ISL_1622382
EPI_ISL_2646200
EPI_ISL_10397642
EPI_ISL_2501263
EPI_ISL_1417145
EPI_ISL_1652070
EPI_ISL_5441643
EPI_ISL_2404845
EPI_ISL_2105305
EPI_ISL_3535716
EPI_ISL_1608310
EPI_ISL_1111115
EPI_ISL_1013283
EPI_ISL_687313
EPI_ISL_576149
EPI_ISL_3792591
EPI_ISL_3768968
EPI_ISL_6000448
EPI_ISL_3133695
EPI_ISL_1288390
EPI_ISL_1786399
EPI_ISL_794786
EPI_ISL_1196282
EPI_ISL_2887674
EPI_ISL_452480
EPI_ISL_2674702
EPI_ISL_2779114
EPI_ISL_3155591
EPI_ISL_2030012
EPI_ISL_4030361
EPI_ISL_1417117
EPI_ISL_2180089
EPI_ISL_1018158
EPI_ISL_872218
EPI_ISL_1909871
EPI_ISL_2731461
EPI_ISL_685433
EPI_ISL_684631
EPI_ISL_605800
EPI_ISL_2283709
EPI_ISL_1336346
EPI_ISL_3100455
EPI_ISL_686371
EPI_ISL_691047
EPI_ISL_3155389
EPI_ISL_2274101
EPI_ISL_3265595
EPI_ISL_4742331
EPI_ISL_1532261
EPI_ISL_4056277
EPI_ISL_2231431
EPI_ISL_1293353
EPI_ISL_5441674
EPI_ISL_2546931
EPI_ISL_5687837
EPI_ISL_1993996
EPI_ISL_2348689
EPI_ISL_685812
EPI_ISL_2171201
EPI_ISL_2710866
EPI_ISL_501177
EPI_ISL_686486
EPI_ISL_2779297
EPI_ISL_2942412
EPI_ISL_3009077
EPI_ISL_3459940
EPI_ISL_5158250
EPI_ISL_2293575
EPI_ISL_1651310
EPI_ISL_2100831
EPI_ISL_2674361
EPI_ISL_415155
EPI_ISL_2861310
EPI_ISL_5590097
EPI_ISL_2188198
EPI_ISL_602659
EPI_ISL_4741920
EPI_ISL_1752657
EPI_ISL_3665815
EPI_ISL_2616369
EPI_ISL_1389345
EPI_ISL_3261037
EPI_ISL_1843778
EPI_ISL_2713313
EPI_ISL_692506
EPI_ISL_1969678
EPI_ISL_6174650
EPI_ISL_833243
EPI_ISL_514440
EPI_ISL_2566219
EPI_ISL_7613724
EPI_ISL_1060473
EPI_ISL_6174390
EPI_ISL_2101870
EPI_ISL_2535262
EPI_ISL_3259679
EPI_ISL_459920
EPI_ISL_2688937
EPI_ISL_687444
EPI_ISL_1960418
EPI_ISL_2532427
EPI_ISL_2492413
EPI_ISL_796040
EPI_ISL_2285723
EPI_ISL_450724
EPI_ISL_4051263
EPI_ISL_5921810
EPI_ISL_1168510
EPI_ISL_1820961
EPI_ISL_1754809
EPI_ISL_2324256
EPI_ISL_690298
EPI_ISL_2340905
EPI_ISL_2820752
EPI_ISL_1035948
EPI_ISL_1797567
EPI_ISL_5589811
EPI_ISL_3230763
EPI_ISL_2289134
EPI_ISL_1399280
EPI_ISL_7613732
EPI_ISL_4030355
EPI_ISL_2648072
EPI_ISL_2155082
EPI_ISL_1533089
EPI_ISL_6436632
EPI_ISL_6195673
EPI_ISL_2332585
EPI_ISL_687242
EPI_ISL_1186114
EPI_ISL_2308486
EPI_ISL_956281
EPI_ISL_1916313
EPI_ISL_3229689
EPI_ISL_1138586
EPI_ISL_954779
EPI_ISL_2134736
EPI_ISL_1001429
EPI_ISL_2828674
EPI_ISL_984313
EPI_ISL_3232542
EPI_ISL_2232799
EPI_ISL_1733022
EPI_ISL_5544049
EPI_ISL_1788966
EPI_ISL_684446
EPI_ISL_4742041
EPI_ISL_2427372
EPI_ISL_1406600
EPI_ISL_1841115
EPI_ISL_955097
EPI_ISL_1171636
EPI_ISL_3999678
EPI_ISL_687115
EPI_ISL_2942934
EPI_ISL_2095935
EPI_ISL_3392664
EPI_ISL_7139675
EPI_ISL_1669829
EPI_ISL_4299323
EPI_ISL_3232165
EPI_ISL_3154915
EPI_ISL_1166961
EPI_ISL_2858977
EPI_ISL_486817
EPI_ISL_2158198
EPI_ISL_2155807
EPI_ISL_686066
EPI_ISL_6603670
EPI_ISL_3219677
EPI_ISL_2603250
EPI_ISL_2621242
EPI_ISL_9437039
EPI_ISL_2501292
EPI_ISL_1288364
EPI_ISL_5142907
EPI_ISL_2427389
EPI_ISL_699830
EPI_ISL_933780
EPI_ISL_1086048
EPI_ISL_1166169
EPI_ISL_689464
EPI_ISL_684497
EPI_ISL_833267
EPI_ISL_2652168
EPI_ISL_2231366
EPI_ISL_5640143
EPI_ISL_2003170
EPI_ISL_687114
EPI_ISL_2535532
EPI_ISL_2180309
EPI_ISL_940943
EPI_ISL_2931374
EPI_ISL_5143126
EPI_ISL_2402698
EPI_ISL_1381310
EPI_ISL_1499641
EPI_ISL_2840717
EPI_ISL_7139696
EPI_ISL_1018326
EPI_ISL_1478774
EPI_ISL_1424035
EPI_ISL_689657
EPI_ISL_2985399
EPI_ISL_1302100
EPI_ISL_1302037
EPI_ISL_2158147
EPI_ISL_529721
EPI_ISL_1761590
EPI_ISL_3133149
EPI_ISL_2379056
EPI_ISL_3153499
EPI_ISL_684143
EPI_ISL_3306200
EPI_ISL_2272858
EPI_ISL_1516997
EPI_ISL_2189234
EPI_ISL_2100822
EPI_ISL_4344823
EPI_ISL_1960374
EPI_ISL_539568
EPI_ISL_2189128
EPI_ISL_1700611
EPI_ISL_7711771
EPI_ISL_2931855
EPI_ISL_3025769
EPI_ISL_686200
EPI_ISL_699859
EPI_ISL_11190237
EPI_ISL_2462896
EPI_ISL_3228311
EPI_ISL_7711764
EPI_ISL_1110488
EPI_ISL_1544135
EPI_ISL_728207
EPI_ISL_2002651
EPI_ISL_1301565
EPI_ISL_1790086
EPI_ISL_843192
EPI_ISL_1608251
EPI_ISL_860887
EPI_ISL_6623843
EPI_ISL_5539544
EPI_ISL_509230
EPI_ISL_1731601
EPI_ISL_416609
EPI_ISL_2490511
EPI_ISL_5590204
EPI_ISL_1381235
EPI_ISL_2536317
EPI_ISL_515825
EPI_ISL_3506077
EPI_ISL_686913
EPI_ISL_862883
EPI_ISL_3154031
EPI_ISL_837729
EPI_ISL_529769
EPI_ISL_1035942
EPI_ISL_11229294
EPI_ISL_1621759
EPI_ISL_6159511
EPI_ISL_3355685
EPI_ISL_2663126
EPI_ISL_2688292
EPI_ISL_686808
EPI_ISL_6316662
EPI_ISL_3020382
EPI_ISL_2501394
EPI_ISL_1516818
EPI_ISL_515813
EPI_ISL_459873
EPI_ISL_688409
EPI_ISL_2231546
EPI_ISL_825051
EPI_ISL_3507205
EPI_ISL_3317868
EPI_ISL_1416915
EPI_ISL_1299247
EPI_ISL_1707691
EPI_ISL_2646265
EPI_ISL_2391514
EPI_ISL_1533098
EPI_ISL_2958719
EPI_ISL_4742187
EPI_ISL_515799
EPI_ISL_911527
EPI_ISL_6840934
EPI_ISL_1857274
EPI_ISL_1233490
EPI_ISL_3153408
EPI_ISL_1139065
EPI_ISL_7339461
EPI_ISL_1785155
EPI_ISL_1920217
EPI_ISL_9670835
EPI_ISL_687237
EPI_ISL_4030326
EPI_ISL_1524650
EPI_ISL_3265443
EPI_ISL_960413
EPI_ISL_1821617
EPI_ISL_688445
EPI_ISL_690725
EPI_ISL_660172
EPI_ISL_5597578
EPI_ISL_2425586
EPI_ISL_3117536
EPI_ISL_1788820
EPI_ISL_1013183
EPI_ISL_3307710
EPI_ISL_690793
EPI_ISL_1628836
EPI_ISL_1654990
EPI_ISL_2691053
EPI_ISL_2099385
EPI_ISL_1786260
EPI_ISL_1416826
EPI_ISL_2230781
EPI_ISL_1789087
EPI_ISL_689502
EPI_ISL_1531775
EPI_ISL_1627442
EPI_ISL_3347862
EPI_ISL_2231228
EPI_ISL_684191
EPI_ISL_1712409
EPI_ISL_3355835
EPI_ISL_935592
EPI_ISL_2030009
EPI_ISL_525654
EPI_ISL_2546972
EPI_ISL_1509775
EPI_ISL_941074
EPI_ISL_2189075
EPI_ISL_10141469
EPI_ISL_3460203
EPI_ISL_2840629
EPI_ISL_1336803
EPI_ISL_5566504
EPI_ISL_2820731
EPI_ISL_3505879
EPI_ISL_2083072
EPI_ISL_955069
EPI_ISL_5570513
EPI_ISL_2227288
EPI_ISL_1301839
EPI_ISL_1301668
EPI_ISL_2835809
EPI_ISL_3076779
EPI_ISL_2272868
EPI_ISL_495078
EPI_ISL_3031804
EPI_ISL_515596
EPI_ISL_3382429
EPI_ISL_4741608
EPI_ISL_3023821
EPI_ISL_5540202
EPI_ISL_2626826
EPI_ISL_1595507
EPI_ISL_542338
EPI_ISL_10141464
EPI_ISL_2333654
EPI_ISL_2389626
EPI_ISL_690439
EPI_ISL_1843726
EPI_ISL_1841172
EPI_ISL_1295644
EPI_ISL_5687053
EPI_ISL_837699
EPI_ISL_2547051
EPI_ISL_1302123
EPI_ISL_4714435
EPI_ISL_3305984
EPI_ISL_689336
EPI_ISL_852598
EPI_ISL_4744596
EPI_ISL_513542
EPI_ISL_685601
EPI_ISL_1917517
EPI_ISL_2778103
EPI_ISL_3153843
EPI_ISL_687857
EPI_ISL_2443500
EPI_ISL_1731075
EPI_ISL_2455916
EPI_ISL_3155507
EPI_ISL_684692
EPI_ISL_2788845
EPI_ISL_5561881
EPI_ISL_1732980
EPI_ISL_2296076
EPI_ISL_11230282
EPI_ISL_10435951
EPI_ISL_2861170
EPI_ISL_1628389
EPI_ISL_947249
EPI_ISL_2379130
EPI_ISL_2614743
EPI_ISL_690265
EPI_ISL_5918385
EPI_ISL_2931843
EPI_ISL_2603437
EPI_ISL_860879
EPI_ISL_685633
EPI_ISL_9160102
EPI_ISL_1786196
EPI_ISL_1121318
EPI_ISL_940617
EPI_ISL_692296
EPI_ISL_1020032
EPI_ISL_2887647
EPI_ISL_5587744
EPI_ISL_2432937
EPI_ISL_722856
EPI_ISL_5142778
EPI_ISL_2332791
EPI_ISL_4715451
EPI_ISL_1960421
EPI_ISL_685628
EPI_ISL_2391494
EPI_ISL_1209318
EPI_ISL_2444325
EPI_ISL_3306228
EPI_ISL_1110443
EPI_ISL_1118877
EPI_ISL_688591
EPI_ISL_1013131
EPI_ISL_3375372
EPI_ISL_2690148
EPI_ISL_1013207
EPI_ISL_1960075
EPI_ISL_6174507
EPI_ISL_3506012
EPI_ISL_8142140
EPI_ISL_1013179
EPI_ISL_2501301
EPI_ISL_2343242
EPI_ISL_1020231
EPI_ISL_1463470
EPI_ISL_1662126
EPI_ISL_1821549
EPI_ISL_491454
EPI_ISL_837616
EPI_ISL_1322144
EPI_ISL_2427067
EPI_ISL_1363119
EPI_ISL_5918215
EPI_ISL_2427348
EPI_ISL_1790108
EPI_ISL_660562
EPI_ISL_2001333
EPI_ISL_4715925
EPI_ISL_1786156
EPI_ISL_1656910
EPI_ISL_1732011
EPI_ISL_2296105
EPI_ISL_940928
EPI_ISL_1508876
EPI_ISL_1910415
EPI_ISL_542340
EPI_ISL_685532
EPI_ISL_1810873
EPI_ISL_9159587
EPI_ISL_4714801
EPI_ISL_2877364
EPI_ISL_1389241
EPI_ISL_1201550
EPI_ISL_1494635
EPI_ISL_2304298
EPI_ISL_4712321
EPI_ISL_2626837
EPI_ISL_1404389
EPI_ISL_5687890
EPI_ISL_767405
EPI_ISL_3247073
EPI_ISL_475603
EPI_ISL_2399657
EPI_ISL_10989157
EPI_ISL_954085
EPI_ISL_872328
EPI_ISL_5441529
EPI_ISL_687141
EPI_ISL_2502636
EPI_ISL_2362674
EPI_ISL_3117558
EPI_ISL_1516806
EPI_ISL_4741934
EPI_ISL_2101083
EPI_ISL_1585508
EPI_ISL_586544
EPI_ISL_687609
EPI_ISL_2985594
EPI_ISL_1910046
EPI_ISL_2727898
EPI_ISL_961101
EPI_ISL_3307719
EPI_ISL_480158
EPI_ISL_2546964
EPI_ISL_690833
EPI_ISL_686171
EPI_ISL_2307330
EPI_ISL_1261868
EPI_ISL_5687859
EPI_ISL_2686055
EPI_ISL_1628908
EPI_ISL_1654978
EPI_ISL_2921198
EPI_ISL_1168202
EPI_ISL_5798511
EPI_ISL_5567389
EPI_ISL_5598212
EPI_ISL_900697
EPI_ISL_1085590
EPI_ISL_11396748
EPI_ISL_3153429
EPI_ISL_2100715
EPI_ISL_685380
EPI_ISL_452509
EPI_ISL_2188402
EPI_ISL_1752667
EPI_ISL_6000425
EPI_ISL_2270914
EPI_ISL_2835540
EPI_ISL_1019880
EPI_ISL_1465579
EPI_ISL_2603181
EPI_ISL_2773986
EPI_ISL_691008
EPI_ISL_1840885
EPI_ISL_3307628
EPI_ISL_479868
EPI_ISL_690718
EPI_ISL_2484969
EPI_ISL_4051261
EPI_ISL_2887530
EPI_ISL_688948
EPI_ISL_1358302
EPI_ISL_1785117
EPI_ISL_3010387
EPI_ISL_5568805
EPI_ISL_792113
EPI_ISL_4206247
EPI_ISL_11229959
EPI_ISL_1517469
EPI_ISL_2535539
EPI_ISL_9628871
EPI_ISL_1916382
EPI_ISL_3149329
EPI_ISL_3031389
EPI_ISL_512941
EPI_ISL_3153440
EPI_ISL_861638
EPI_ISL_3355644
EPI_ISL_956277
EPI_ISL_2779017
EPI_ISL_862618
EPI_ISL_2081971
EPI_ISL_961086
EPI_ISL_3832572
EPI_ISL_2391598
EPI_ISL_5598378
EPI_ISL_2187824
EPI_ISL_2942650
EPI_ISL_685015
EPI_ISL_677817
EPI_ISL_8065576
EPI_ISL_3219521
EPI_ISL_3067029
EPI_ISL_860835
EPI_ISL_3089051
EPI_ISL_2942792
EPI_ISL_685588
EPI_ISL_2835431
EPI_ISL_2308700
EPI_ISL_1112228
EPI_ISL_1656965
EPI_ISL_2283780
EPI_ISL_3228309
EPI_ISL_5196293
EPI_ISL_1013261
EPI_ISL_882952
EPI_ISL_1048813
EPI_ISL_1685401
EPI_ISL_5541502
EPI_ISL_685397
EPI_ISL_3298325
EPI_ISL_735332
EPI_ISL_1517059
EPI_ISL_3355631
EPI_ISL_1675072
EPI_ISL_1495149
EPI_ISL_1608540
EPI_ISL_573152
EPI_ISL_7339452
EPI_ISL_2491661
EPI_ISL_11229892
EPI_ISL_687949
EPI_ISL_6174252
EPI_ISL_2399699
EPI_ISL_5598513
EPI_ISL_2107132
EPI_ISL_2227745
EPI_ISL_2546954
EPI_ISL_7307237
EPI_ISL_3265335
EPI_ISL_3008565
EPI_ISL_513233
EPI_ISL_3370428
EPI_ISL_4741404
EPI_ISL_1168668
EPI_ISL_686859
EPI_ISL_961068
EPI_ISL_1288305
EPI_ISL_671441
EPI_ISL_692578
EPI_ISL_2533797
EPI_ISL_1401402
EPI_ISL_4206938
EPI_ISL_1910330
EPI_ISL_2100858
EPI_ISL_2608434
EPI_ISL_1785083
EPI_ISL_2617657
EPI_ISL_2958783
EPI_ISL_1700812
EPI_ISL_2180156
EPI_ISL_2967105
EPI_ISL_2925608
EPI_ISL_3836249
EPI_ISL_5687839
EPI_ISL_954039
EPI_ISL_3155583
EPI_ISL_2496015
EPI_ISL_688641
EPI_ISL_2423003
EPI_ISL_1909943
EPI_ISL_2625977
EPI_ISL_3008288
EPI_ISL_691881
EPI_ISL_2013035
EPI_ISL_1167179
EPI_ISL_2312820
EPI_ISL_1621550
EPI_ISL_6436557
EPI_ISL_1117864
EPI_ISL_2226677
EPI_ISL_1504075
EPI_ISL_1288388
EPI_ISL_5030085
EPI_ISL_1390769
EPI_ISL_2427222
EPI_ISL_3316294
EPI_ISL_2685766
EPI_ISL_2942913
EPI_ISL_2443538
EPI_ISL_3980595
EPI_ISL_688169
EPI_ISL_2546990
EPI_ISL_2835711
EPI_ISL_2272891
EPI_ISL_1647163
EPI_ISL_3154946
EPI_ISL_2757724
EPI_ISL_5589643
EPI_ISL_5589878
EPI_ISL_1110993
EPI_ISL_690909
EPI_ISL_8311744
EPI_ISL_2364656
EPI_ISL_2841969
EPI_ISL_2835323
EPI_ISL_3023867
EPI_ISL_2535578
EPI_ISL_1525263
EPI_ISL_2193297
EPI_ISL_689570
EPI_ISL_2264886
EPI_ISL_1920223
EPI_ISL_689740
EPI_ISL_684268
EPI_ISL_690790
EPI_ISL_2235409
EPI_ISL_3219635
EPI_ISL_1585506
EPI_ISL_1118012
EPI_ISL_3031544
EPI_ISL_1910091
EPI_ISL_648652
EPI_ISL_806779
EPI_ISL_1623078
EPI_ISL_2983437
EPI_ISL_2180135
EPI_ISL_3231022
EPI_ISL_2029816
EPI_ISL_687881
EPI_ISL_1608224
EPI_ISL_1821568
EPI_ISL_1111315
EPI_ISL_2530185
EPI_ISL_1138552
EPI_ISL_3409599
EPI_ISL_2691127
EPI_ISL_1181614
EPI_ISL_3259710
EPI_ISL_1303545
EPI_ISL_1501127
EPI_ISL_3045578
EPI_ISL_1013198
EPI_ISL_2958885
EPI_ISL_2601571
EPI_ISL_1470017
EPI_ISL_2081895
EPI_ISL_4051226
EPI_ISL_5540158
EPI_ISL_811167
EPI_ISL_1517071
EPI_ISL_2162821
EPI_ISL_514607
EPI_ISL_3610791
EPI_ISL_1585565
EPI_ISL_1608264
EPI_ISL_1525255
EPI_ISL_2532367
EPI_ISL_1936357
EPI_ISL_1754384
EPI_ISL_1299501
EPI_ISL_985031
EPI_ISL_455436
EPI_ISL_687468
EPI_ISL_2319618
EPI_ISL_2270847
EPI_ISL_2688927
EPI_ISL_7613873
EPI_ISL_2155116
EPI_ISL_1504073
EPI_ISL_2427001
EPI_ISL_1319455
EPI_ISL_3010251
EPI_ISL_1381335
EPI_ISL_1392682
EPI_ISL_4035715
EPI_ISL_3996734
EPI_ISL_2779101
EPI_ISL_4741351
EPI_ISL_1205295
EPI_ISL_690436
EPI_ISL_684308
EPI_ISL_2293565
EPI_ISL_2002636
EPI_ISL_685044
EPI_ISL_825056
EPI_ISL_4742057
EPI_ISL_3230818
EPI_ISL_2603147
EPI_ISL_1911086
EPI_ISL_2232765
EPI_ISL_516775
EPI_ISL_1020050
EPI_ISL_2495511
EPI_ISL_1180215
EPI_ISL_685542
EPI_ISL_2567611
EPI_ISL_2374477
EPI_ISL_1381098
EPI_ISL_480263
EPI_ISL_2312782
EPI_ISL_1910924
EPI_ISL_1351866
EPI_ISL_1118188
EPI_ISL_2919277
EPI_ISL_4741923
EPI_ISL_11229322
EPI_ISL_686909
EPI_ISL_3981368
EPI_ISL_8065615
EPI_ISL_684661
EPI_ISL_2691145
EPI_ISL_3230781
EPI_ISL_2131402
EPI_ISL_690991
EPI_ISL_1470198
EPI_ISL_1700598
EPI_ISL_2196254
EPI_ISL_513262
EPI_ISL_5570430
EPI_ISL_8142120
EPI_ISL_2650505
EPI_ISL_427310
EPI_ISL_5570746
EPI_ISL_2155122
EPI_ISL_1656902
EPI_ISL_872274
EPI_ISL_852591
EPI_ISL_3761812
EPI_ISL_3799772
EPI_ISL_2006994
EPI_ISL_1585412
EPI_ISL_2966313
EPI_ISL_1262949
EPI_ISL_2942678
EPI_ISL_794804
EPI_ISL_912611
EPI_ISL_1168569
EPI_ISL_2399561
EPI_ISL_690065
EPI_ISL_5143252
EPI_ISL_4602054
EPI_ISL_509350
EPI_ISL_3100095
EPI_ISL_2155337
EPI_ISL_1731918
EPI_ISL_1079004
EPI_ISL_2464140
EPI_ISL_1279390
EPI_ISL_1416838
EPI_ISL_2270846
EPI_ISL_1288248
EPI_ISL_3089058
EPI_ISL_1656003
EPI_ISL_9160074
EPI_ISL_7747244
EPI_ISL_1060435
EPI_ISL_1558798
EPI_ISL_3219712
EPI_ISL_792017
EPI_ISL_2478140
EPI_ISL_1585394
EPI_ISL_689818
EPI_ISL_4392633
EPI_ISL_4888486
EPI_ISL_7711782
EPI_ISL_487316
EPI_ISL_685667
EPI_ISL_513132
EPI_ISL_1219933
EPI_ISL_690355
EPI_ISL_2382462
EPI_ISL_5541001
EPI_ISL_6174232
EPI_ISL_1111458
EPI_ISL_955150
EPI_ISL_691064
EPI_ISL_1111173
EPI_ISL_2490429
EPI_ISL_3061910
EPI_ISL_861665
EPI_ISL_2422818
EPI_ISL_5598795
EPI_ISL_4880336
EPI_ISL_690564
EPI_ISL_687202
EPI_ISL_3058237
EPI_ISL_1675052
EPI_ISL_872593
EPI_ISL_941079
EPI_ISL_610235
EPI_ISL_1520117
EPI_ISL_3268442
EPI_ISL_883968
EPI_ISL_686951
EPI_ISL_687890
EPI_ISL_9159659
EPI_ISL_5736644
EPI_ISL_6174254
EPI_ISL_3306213
EPI_ISL_692197
EPI_ISL_1647089
EPI_ISL_1483758
EPI_ISL_492039
EPI_ISL_2611995
EPI_ISL_4712265
EPI_ISL_691825
EPI_ISL_1084625
EPI_ISL_1319370
EPI_ISL_2391642
EPI_ISL_5061967
EPI_ISL_5921156
EPI_ISL_1465590
EPI_ISL_6000400
EPI_ISL_2340907
EPI_ISL_2455237
EPI_ISL_2155171
EPI_ISL_6174527
EPI_ISL_2985590
EPI_ISL_513162
EPI_ISL_689764
EPI_ISL_1389249
EPI_ISL_2156353
EPI_ISL_1159073
EPI_ISL_5782340
EPI_ISL_479528
EPI_ISL_3459921
EPI_ISL_4716910
EPI_ISL_1096242
EPI_ISL_1279458
EPI_ISL_648787
EPI_ISL_1608366
EPI_ISL_2887422
EPI_ISL_5597605
EPI_ISL_1279613
EPI_ISL_1118070
EPI_ISL_1628399
EPI_ISL_1524146
EPI_ISL_2105337
EPI_ISL_1657001
EPI_ISL_5917665
EPI_ISL_1118026
EPI_ISL_689663
EPI_ISL_2188220
EPI_ISL_3356304
EPI_ISL_3231089
EPI_ISL_3231120
EPI_ISL_692404
EPI_ISL_1655058
EPI_ISL_2296066
EPI_ISL_691582
EPI_ISL_1501115
EPI_ISL_2931266
EPI_ISL_2660649
EPI_ISL_3370437
EPI_ISL_3315018
EPI_ISL_754847
EPI_ISL_593934
EPI_ISL_3153542
EPI_ISL_467049
EPI_ISL_1732017
EPI_ISL_690834
EPI_ISL_788975
EPI_ISL_602778
EPI_ISL_3031518
EPI_ISL_3983527
EPI_ISL_1110470
EPI_ISL_1366743
EPI_ISL_1823514
EPI_ISL_2171120
EPI_ISL_3268412
EPI_ISL_1761308
EPI_ISL_689631
EPI_ISL_2495631
EPI_ISL_523957
EPI_ISL_1821651
EPI_ISL_5598348
EPI_ISL_2100712
EPI_ISL_5597772
EPI_ISL_2532450
EPI_ISL_4251988
EPI_ISL_1403579
EPI_ISL_6174578
EPI_ISL_1622396
EPI_ISL_2346441
EPI_ISL_2601658
EPI_ISL_1117494
EPI_ISL_1401291
EPI_ISL_3459924
EPI_ISL_954098
EPI_ISL_7613844
EPI_ISL_1700637
EPI_ISL_1621731
EPI_ISL_1524333
EPI_ISL_6174476
EPI_ISL_3032442
EPI_ISL_2422857
EPI_ISL_437189
EPI_ISL_1209324
EPI_ISL_1302104
EPI_ISL_482769
EPI_ISL_1468434
EPI_ISL_2099390
EPI_ISL_2189477
EPI_ISL_1628946
EPI_ISL_3305866
EPI_ISL_2231576
EPI_ISL_688045
EPI_ISL_513111
EPI_ISL_1391013
EPI_ISL_461493
EPI_ISL_2017730
EPI_ISL_4716812
EPI_ISL_2757806
EPI_ISL_1585402
EPI_ISL_5590369
EPI_ISL_689750
EPI_ISL_5030017
EPI_ISL_2835767
EPI_ISL_3031482
EPI_ISL_3355485
EPI_ISL_1279574
EPI_ISL_2284870
EPI_ISL_1524773
EPI_ISL_1628767
EPI_ISL_1760246
EPI_ISL_443261
EPI_ISL_691024
EPI_ISL_1299238
EPI_ISL_689534
EPI_ISL_860878
EPI_ISL_689600
EPI_ISL_7882639
EPI_ISL_437449
EPI_ISL_1756505
EPI_ISL_2839245
EPI_ISL_501183
EPI_ISL_3000790
EPI_ISL_1789010
EPI_ISL_1251037
EPI_ISL_684285
EPI_ISL_5441560
EPI_ISL_824715
EPI_ISL_3665806
EPI_ISL_2828695
EPI_ISL_692115
EPI_ISL_2231145
EPI_ISL_1501249
EPI_ISL_2681252
EPI_ISL_1788951
EPI_ISL_689346
EPI_ISL_1711989
EPI_ISL_1417000
EPI_ISL_2688308
EPI_ISL_4251921
EPI_ISL_7711744
EPI_ISL_1417099
EPI_ISL_1636504
EPI_ISL_3031869
EPI_ISL_684927
EPI_ISL_2627497
EPI_ISL_2834734
EPI_ISL_5142523
EPI_ISL_4260440
EPI_ISL_3665817
EPI_ISL_833278
EPI_ISL_2095874
EPI_ISL_2017768
EPI_ISL_689664
EPI_ISL_547573
EPI_ISL_1599310
EPI_ISL_2131478
EPI_ISL_954777
EPI_ISL_1661491
EPI_ISL_2397167
EPI_ISL_653788
EPI_ISL_688187
EPI_ISL_539812
EPI_ISL_2279666
EPI_ISL_884004
EPI_ISL_541007
EPI_ISL_2790804
EPI_ISL_3010333
EPI_ISL_684320
EPI_ISL_2188386
EPI_ISL_687159
EPI_ISL_837811
EPI_ISL_457824
EPI_ISL_1686265
EPI_ISL_1533714
EPI_ISL_2095875
EPI_ISL_2688290
EPI_ISL_623149
EPI_ISL_475056
EPI_ISL_2937814
EPI_ISL_1111492
EPI_ISL_689004
EPI_ISL_1960575
EPI_ISL_2091377
EPI_ISL_2532459
EPI_ISL_2285756
EPI_ISL_1417028
EPI_ISL_1302806
EPI_ISL_687457
EPI_ISL_5589966
EPI_ISL_1936222
EPI_ISL_2937817
EPI_ISL_9159957
EPI_ISL_430731
EPI_ISL_689361
EPI_ISL_1416419
EPI_ISL_2550588
EPI_ISL_1357607
EPI_ISL_2029898
EPI_ISL_1082295
EPI_ISL_1608513
EPI_ISL_940960
EPI_ISL_1659525
EPI_ISL_11229912
EPI_ISL_5590015
EPI_ISL_3359220
EPI_ISL_2727507
EPI_ISL_1700616
EPI_ISL_2391594
EPI_ISL_1284234
EPI_ISL_906056
EPI_ISL_2790974
EPI_ISL_802750
EPI_ISL_686084
EPI_ISL_480247
EPI_ISL_2158139
EPI_ISL_693219
EPI_ISL_3033530
EPI_ISL_1168504
EPI_ISL_8745621
EPI_ISL_2490540
EPI_ISL_2422959
EPI_ISL_1470229
EPI_ISL_2485152
EPI_ISL_3219656
EPI_ISL_1502463
EPI_ISL_913009
EPI_ISL_3980656
EPI_ISL_1911034
EPI_ISL_1020230
EPI_ISL_1671821
EPI_ISL_2324354
EPI_ISL_1389174
EPI_ISL_2188859
EPI_ISL_1700600
EPI_ISL_5589520
EPI_ISL_2532452
EPI_ISL_8124723
EPI_ISL_2105218
EPI_ISL_1686093
EPI_ISL_482585
EPI_ISL_1819241
EPI_ISL_688062
EPI_ISL_498088
EPI_ISL_5441640
EPI_ISL_2535301
EPI_ISL_1909958
EPI_ISL_3032308
EPI_ISL_2757661
EPI_ISL_962571
EPI_ISL_1908795
EPI_ISL_1417201
EPI_ISL_1517430
EPI_ISL_1001448
EPI_ISL_4741289
EPI_ISL_648633
EPI_ISL_1406541
EPI_ISL_6174325
EPI_ISL_1259303
EPI_ISL_475681
EPI_ISL_2757812
EPI_ISL_3155352
EPI_ISL_1262887
EPI_ISL_2361712
EPI_ISL_2156356
EPI_ISL_2374473
EPI_ISL_2626285
EPI_ISL_3506062
EPI_ISL_3832547
EPI_ISL_1502440
EPI_ISL_9159591
EPI_ISL_745250
EPI_ISL_1389184
EPI_ISL_1336765
EPI_ISL_3045863
EPI_ISL_1401226
EPI_ISL_2178431
EPI_ISL_539527
EPI_ISL_1608433
EPI_ISL_5590523
EPI_ISL_2894805
EPI_ISL_2189019
EPI_ISL_941051
EPI_ISL_416581
EPI_ISL_699693
EPI_ISL_3392671
EPI_ISL_687118
EPI_ISL_2531889
EPI_ISL_1036194
EPI_ISL_2495951
EPI_ISL_860908
EPI_ISL_5199409
EPI_ISL_2835866
EPI_ISL_1201894
EPI_ISL_3460143
EPI_ISL_733572
EPI_ISL_2966319
EPI_ISL_3138679
EPI_ISL_461486
EPI_ISL_1526791
EPI_ISL_2361919
EPI_ISL_1020106
EPI_ISL_2788811
EPI_ISL_4298669
EPI_ISL_677818
EPI_ISL_691221
EPI_ISL_1184135
EPI_ISL_5567642
EPI_ISL_1760224
EPI_ISL_1194711
EPI_ISL_2492394
EPI_ISL_3155619
EPI_ISL_2535570
EPI_ISL_3306026
EPI_ISL_3023881
EPI_ISL_3023906
EPI_ISL_430469
EPI_ISL_5429003
EPI_ISL_542260
EPI_ISL_3799780
EPI_ISL_2103391
EPI_ISL_1400317
EPI_ISL_691999
EPI_ISL_1159389
EPI_ISL_943986
EPI_ISL_5538599
EPI_ISL_1288495
EPI_ISL_4951717
EPI_ISL_602787
EPI_ISL_421233
EPI_ISL_1117681
EPI_ISL_1786361
EPI_ISL_1084639
EPI_ISL_2483328
EPI_ISL_687689
EPI_ISL_660259
EPI_ISL_2391523
EPI_ISL_6174349
EPI_ISL_1138537
EPI_ISL_824649
EPI_ISL_1636524
EPI_ISL_1288208
EPI_ISL_2861292
EPI_ISL_1279555
EPI_ISL_1647087
EPI_ISL_718180
EPI_ISL_684415
EPI_ISL_1302063
EPI_ISL_684115
EPI_ISL_2099415
EPI_ISL_3981419
EPI_ISL_2140842
EPI_ISL_513197
EPI_ISL_687301
EPI_ISL_1447360
EPI_ISL_1655054
EPI_ISL_5597861
EPI_ISL_2226333
EPI_ISL_685702
EPI_ISL_1112291
EPI_ISL_1686157
EPI_ISL_1392660
EPI_ISL_2919243
EPI_ISL_3219653
EPI_ISL_1302978
EPI_ISL_687505
EPI_ISL_2779125
EPI_ISL_2834194
EPI_ISL_416595
EPI_ISL_1166152
EPI_ISL_542112
EPI_ISL_5567019
EPI_ISL_6721699
EPI_ISL_2462912
EPI_ISL_3470185
EPI_ISL_2921191
EPI_ISL_1470087
EPI_ISL_1821219
EPI_ISL_5590240
EPI_ISL_480219
EPI_ISL_688121
EPI_ISL_1262825
EPI_ISL_2559285
EPI_ISL_5598372
EPI_ISL_3154922
EPI_ISL_1392651
EPI_ISL_1019785
EPI_ISL_3231761
EPI_ISL_2422996
EPI_ISL_2259288
EPI_ISL_3020371
EPI_ISL_2290154
EPI_ISL_2509934
EPI_ISL_509387
EPI_ISL_593558
EPI_ISL_2382488
EPI_ISL_3046548
EPI_ISL_2091427
EPI_ISL_1351532
EPI_ISL_2341020
EPI_ISL_1841135
EPI_ISL_2283719
EPI_ISL_2131369
EPI_ISL_1960517
EPI_ISL_1623685
EPI_ISL_1020262
EPI_ISL_2495572
EPI_ISL_2921171
EPI_ISL_5142545
EPI_ISL_1761359
EPI_ISL_3076763
EPI_ISL_689983
EPI_ISL_2308493
EPI_ISL_1470177
EPI_ISL_2155414
EPI_ISL_691179
EPI_ISL_430102
EPI_ISL_2100452
EPI_ISL_1785236
EPI_ISL_513518
EPI_ISL_2308717
EPI_ISL_1416615
EPI_ISL_2495730
EPI_ISL_2828390
EPI_ISL_2332705
EPI_ISL_512888
EPI_ISL_735302
EPI_ISL_1018125
EPI_ISL_1416428
EPI_ISL_686855
EPI_ISL_2285160
EPI_ISL_4344816
EPI_ISL_2324227
EPI_ISL_1060348
EPI_ISL_602887
EPI_ISL_699823
EPI_ISL_1516942
EPI_ISL_2443529
EPI_ISL_436947
EPI_ISL_2681087
EPI_ISL_1300521
EPI_ISL_690500
EPI_ISL_5195508
EPI_ISL_1678465
EPI_ISL_5143027
EPI_ISL_4713490
EPI_ISL_1139067
EPI_ISL_2015101
EPI_ISL_690348
EPI_ISL_3155392
EPI_ISL_1960277
EPI_ISL_4744622
EPI_ISL_6436543
EPI_ISL_2801745
EPI_ISL_660635
EPI_ISL_1669809
EPI_ISL_5918289
EPI_ISL_688081
EPI_ISL_2231106
EPI_ISL_513081
EPI_ISL_1785135
EPI_ISL_3033437
EPI_ISL_684660
EPI_ISL_1669822
EPI_ISL_1250949
EPI_ISL_2427040
EPI_ISL_3100169
EPI_ISL_2423012
EPI_ISL_2710818
EPI_ISL_1262832
EPI_ISL_1629197
EPI_ISL_2887502
EPI_ISL_2663403
EPI_ISL_5441542
EPI_ISL_686132
EPI_ISL_1789014
EPI_ISL_428671
EPI_ISL_1392652
EPI_ISL_1669818
EPI_ISL_2235294
EPI_ISL_1262807
EPI_ISL_862579
EPI_ISL_2105319
EPI_ISL_1259085
EPI_ISL_3355821
EPI_ISL_2657548
EPI_ISL_3915067
EPI_ISL_5597591
EPI_ISL_455019
EPI_ISL_5917693
EPI_ISL_1905210
EPI_ISL_535454
EPI_ISL_631686
EPI_ISL_1381308
EPI_ISL_8004940
EPI_ISL_2246833
EPI_ISL_2397163
EPI_ISL_2779429
EPI_ISL_1700632
EPI_ISL_2029738
EPI_ISL_2361544
EPI_ISL_3347828
EPI_ISL_1111098
EPI_ISL_2464516
EPI_ISL_515655
EPI_ISL_3664333
EPI_ISL_1336505
EPI_ISL_1823452
EPI_ISL_689115
EPI_ISL_7174077
EPI_ISL_2757692
EPI_ISL_2490565
EPI_ISL_2235415
EPI_ISL_1608521
EPI_ISL_3356276
EPI_ISL_2603434
EPI_ISL_1715155
EPI_ISL_1960270
EPI_ISL_940977
EPI_ISL_3981420
EPI_ISL_699981
EPI_ISL_1761587
EPI_ISL_5541545
EPI_ISL_3305899
EPI_ISL_1859433
EPI_ISL_2533793
EPI_ISL_1209288
EPI_ISL_3154056
EPI_ISL_5199339
EPI_ISL_6721639
EPI_ISL_718143
EPI_ISL_1789083
EPI_ISL_5568406
EPI_ISL_4783608
EPI_ISL_2091456
EPI_ISL_1381079
EPI_ISL_2982155
EPI_ISL_469020
EPI_ISL_1731579
EPI_ISL_493334
EPI_ISL_451387
EPI_ISL_1911428
EPI_ISL_4503993
EPI_ISL_2304007
EPI_ISL_690865
EPI_ISL_1118018
EPI_ISL_2335872
EPI_ISL_1501081
EPI_ISL_2293520
EPI_ISL_495034
EPI_ISL_2343018
EPI_ISL_1111349
EPI_ISL_3332710
EPI_ISL_2426983
EPI_ISL_6174589
EPI_ISL_2887537
EPI_ISL_1111348
EPI_ISL_738144
EPI_ISL_1201542
EPI_ISL_3020370
EPI_ISL_1470136
EPI_ISL_4299275
EPI_ISL_1585470
EPI_ISL_1708607
EPI_ISL_2030161
EPI_ISL_2629020
EPI_ISL_5598770
EPI_ISL_498106
EPI_ISL_2196257
EPI_ISL_660621
EPI_ISL_2790915
EPI_ISL_2651119
EPI_ISL_10957404
EPI_ISL_2616273
EPI_ISL_660144
EPI_ISL_2671728
EPI_ISL_1910443
EPI_ISL_3265632
EPI_ISL_3031575
EPI_ISL_692406
EPI_ISL_8163939
EPI_ISL_3924061
EPI_ISL_1138584
EPI_ISL_1752660
EPI_ISL_1670596
EPI_ISL_3988330
EPI_ISL_699703
EPI_ISL_1818832
EPI_ISL_1904873
EPI_ISL_3460051
EPI_ISL_2501331
EPI_ISL_5540576
EPI_ISL_1402412
EPI_ISL_3832549
EPI_ISL_872319
EPI_ISL_8004749
EPI_ISL_2958812
EPI_ISL_2613826
EPI_ISL_2689796
EPI_ISL_1110948
EPI_ISL_2756438
EPI_ISL_1647155
EPI_ISL_2967880
EPI_ISL_2020958
EPI_ISL_5142796
EPI_ISL_2601610
EPI_ISL_1502949
EPI_ISL_3717885
EPI_ISL_479859
EPI_ISL_2629011
EPI_ISL_3796050
EPI_ISL_7550104
EPI_ISL_2399642
EPI_ISL_3307652
EPI_ISL_1517070
EPI_ISL_1406562
EPI_ISL_1786378
EPI_ISL_2686053
EPI_ISL_2490523
EPI_ISL_687315
EPI_ISL_623118
EPI_ISL_3410539
EPI_ISL_1381056
EPI_ISL_1656935
EPI_ISL_2626062
EPI_ISL_1655920
EPI_ISL_5917745
EPI_ISL_690580
EPI_ISL_1469258
EPI_ISL_8025555
EPI_ISL_2801926
EPI_ISL_2828327
EPI_ISL_2626447
EPI_ISL_692085
EPI_ISL_515553
EPI_ISL_2652178
EPI_ISL_2671685
EPI_ISL_1853298
EPI_ISL_883344
EPI_ISL_2942857
EPI_ISL_2441797
EPI_ISL_2790942
EPI_ISL_2787001
EPI_ISL_1288516
EPI_ISL_2343003
EPI_ISL_3021420
EPI_ISL_7570169
EPI_ISL_2841896
EPI_ISL_4888517
EPI_ISL_941085
EPI_ISL_2402779
EPI_ISL_9159767
EPI_ISL_1629311
EPI_ISL_2143459
EPI_ISL_977651
EPI_ISL_1212643
EPI_ISL_2374400
EPI_ISL_1018159
EPI_ISL_1470150
EPI_ISL_483838
EPI_ISL_848624
EPI_ISL_3306096
EPI_ISL_1055817
EPI_ISL_1585540
EPI_ISL_1020062
EPI_ISL_692332
EPI_ISL_1262935
EPI_ISL_688796
EPI_ISL_4741515
EPI_ISL_2756415
EPI_ISL_1265372
EPI_ISL_2626272
EPI_ISL_3546160
EPI_ISL_2671549
EPI_ISL_3306157
EPI_ISL_6582773
EPI_ISL_3265534
EPI_ISL_912738
EPI_ISL_1675049
EPI_ISL_3100082
EPI_ISL_3988318
EPI_ISL_480171
EPI_ISL_1111274
EPI_ISL_447291
EPI_ISL_2501341
EPI_ISL_1910170
EPI_ISL_837615
EPI_ISL_5599454
EPI_ISL_2348699
EPI_ISL_1111092
EPI_ISL_953965
EPI_ISL_4714380
EPI_ISL_1468441
EPI_ISL_1656926
EPI_ISL_3315045
EPI_ISL_421513
EPI_ISL_691080
EPI_ISL_2492481
EPI_ISL_1085607
EPI_ISL_2232810
EPI_ISL_5142668
EPI_ISL_836143
EPI_ISL_2379032
EPI_ISL_5566471
EPI_ISL_4714793
EPI_ISL_935591
EPI_ISL_7139641
EPI_ISL_3031821
EPI_ISL_1231614
EPI_ISL_2491654
EPI_ISL_538446
EPI_ISL_2710854
EPI_ISL_2691167
EPI_ISL_3410585
EPI_ISL_5736596
EPI_ISL_2097141
EPI_ISL_2648096
EPI_ISL_1478824
EPI_ISL_3356296
EPI_ISL_535532
EPI_ISL_5590250
EPI_ISL_691782
EPI_ISL_1527395
EPI_ISL_1732021
EPI_ISL_2840715
EPI_ISL_1919624
EPI_ISL_4713630
EPI_ISL_4299328
EPI_ISL_4574542
EPI_ISL_1965520
EPI_ISL_2421285
EPI_ISL_1171625
EPI_ISL_1661497
EPI_ISL_1020148
EPI_ISL_1761363
EPI_ISL_5598255
EPI_ISL_539537
EPI_ISL_2402193
EPI_ISL_2790244
EPI_ISL_1520128
EPI_ISL_2779302
EPI_ISL_468136
EPI_ISL_1840925
EPI_ISL_1191092
EPI_ISL_2158215
EPI_ISL_1819132
EPI_ISL_1470171
EPI_ISL_10146029
EPI_ISL_883402
EPI_ISL_2483636
EPI_ISL_4211264
EPI_ISL_4206971
EPI_ISL_3316201
EPI_ISL_416495
EPI_ISL_984678
EPI_ISL_690121
EPI_ISL_2616234
EPI_ISL_4296328
EPI_ISL_2231160
EPI_ISL_3153480
EPI_ISL_2942748
EPI_ISL_6436638
EPI_ISL_1752627
EPI_ISL_3307527
EPI_ISL_2017847
EPI_ISL_1159387
EPI_ISL_3046095
EPI_ISL_1700834
EPI_ISL_692209
EPI_ISL_1265745
EPI_ISL_2293274
EPI_ISL_7174126
EPI_ISL_2681248
EPI_ISL_1731563
EPI_ISL_1302137
EPI_ISL_5142975
EPI_ISL_648098
EPI_ISL_1788833
EPI_ISL_1389344
EPI_ISL_1707543
EPI_ISL_2189467
EPI_ISL_5143056
EPI_ISL_837640
EPI_ISL_6195958
EPI_ISL_685028
EPI_ISL_2455949
EPI_ISL_3332714
EPI_ISL_2101878
EPI_ISL_2272959
EPI_ISL_1351614
EPI_ISL_1580584
EPI_ISL_686482
EPI_ISL_944100
EPI_ISL_6721475
EPI_ISL_3305873
EPI_ISL_2835783
EPI_ISL_586551
EPI_ISL_2529856
EPI_ISL_883351
EPI_ISL_2958874
EPI_ISL_1279391
EPI_ISL_1001351
EPI_ISL_3245945
EPI_ISL_1652060
EPI_ISL_1257853
EPI_ISL_2272914
EPI_ISL_2801591
EPI_ISL_1827518
EPI_ISL_586530
EPI_ISL_700037
EPI_ISL_5562158
EPI_ISL_4741560
EPI_ISL_2155739
EPI_ISL_535399
EPI_ISL_1209321
EPI_ISL_1527017
EPI_ISL_1288362
EPI_ISL_602840
EPI_ISL_5142822
EPI_ISL_2232701
EPI_ISL_947281
EPI_ISL_825052
EPI_ISL_691239
EPI_ISL_700298
EPI_ISL_5142588
EPI_ISL_2400376
EPI_ISL_2391600
EPI_ISL_2483818
EPI_ISL_2835450
EPI_ISL_688453
EPI_ISL_2097099
EPI_ISL_4741358
EPI_ISL_804042
EPI_ISL_687383
EPI_ISL_2966358
EPI_ISL_3981407
EPI_ISL_2293486
EPI_ISL_1403580
EPI_ISL_1020225
EPI_ISL_2293509
EPI_ISL_10957360
EPI_ISL_2189094
EPI_ISL_1853379
EPI_ISL_3046084
EPI_ISL_1262948
EPI_ISL_2492464
EPI_ISL_2180412
EPI_ISL_691344
EPI_ISL_583437
EPI_ISL_2402066
EPI_ISL_2671780
EPI_ISL_1731586
EPI_ISL_5142791
EPI_ISL_1233446
EPI_ISL_6174613
EPI_ISL_5142976
EPI_ISL_8311690
EPI_ISL_2778098
EPI_ISL_6615654
EPI_ISL_1859427
EPI_ISL_6604981
EPI_ISL_687514
EPI_ISL_2427044
EPI_ISL_1321746
EPI_ISL_2029920
EPI_ISL_10950508
EPI_ISL_889432
EPI_ISL_2095883
EPI_ISL_718245
EPI_ISL_3087605
EPI_ISL_3231053
EPI_ISL_2155005
EPI_ISL_3568836
EPI_ISL_3355669
EPI_ISL_2105362
EPI_ISL_5687863
EPI_ISL_1621811
EPI_ISL_2982151
EPI_ISL_1678022
EPI_ISL_1791544
EPI_ISL_689823
EPI_ISL_2101066
EPI_ISL_5441454
EPI_ISL_3355823
EPI_ISL_459918
EPI_ISL_690154
EPI_ISL_1960409
EPI_ISL_5107669
EPI_ISL_2312732
EPI_ISL_1402410
EPI_ISL_2779107
EPI_ISL_420059
EPI_ISL_2691187
EPI_ISL_4741477
EPI_ISL_2626073
EPI_ISL_1166931
EPI_ISL_2346342
EPI_ISL_1678466
EPI_ISL_1138516
EPI_ISL_871980
EPI_ISL_1936336
EPI_ISL_1013281
EPI_ISL_1279467
EPI_ISL_1818781
EPI_ISL_8630347
EPI_ISL_1655984
EPI_ISL_4549138
EPI_ISL_1263057
EPI_ISL_699719
EPI_ISL_1416550
EPI_ISL_5199414
EPI_ISL_2097065
EPI_ISL_5199390
EPI_ISL_3347718
EPI_ISL_690547
EPI_ISL_688510
EPI_ISL_686344
EPI_ISL_2790689
EPI_ISL_3076767
EPI_ISL_1789029
EPI_ISL_2139529
EPI_ISL_2101285
EPI_ISL_3355741
EPI_ISL_1623823
EPI_ISL_1394320
EPI_ISL_1965595
EPI_ISL_2379157
EPI_ISL_1233523
EPI_ISL_2919120
EPI_ISL_687595
EPI_ISL_2495991
EPI_ISL_692038
EPI_ISL_691830
EPI_ISL_1583137
EPI_ISL_5687751
EPI_ISL_1379420
EPI_ISL_6174622
EPI_ISL_1416645
EPI_ISL_2422809
EPI_ISL_1831687
EPI_ISL_1502448
EPI_ISL_2652201
EPI_ISL_1417212
EPI_ISL_3307512
EPI_ISL_2156306
EPI_ISL_1262842
EPI_ISL_3098965
EPI_ISL_1351752
EPI_ISL_1655043
EPI_ISL_688020
EPI_ISL_2161788
EPI_ISL_11229691
EPI_ISL_1117834
EPI_ISL_2485214
EPI_ISL_2143464
EPI_ISL_5143236
EPI_ISL_479933
EPI_ISL_480031
EPI_ISL_2420640
EPI_ISL_1303549
EPI_ISL_2155533
EPI_ISL_5568656
EPI_ISL_1111055
EPI_ISL_3347705
EPI_ISL_509381
EPI_ISL_6174354
EPI_ISL_5194973
EPI_ISL_7711755
EPI_ISL_2189254
EPI_ISL_3507120
EPI_ISL_2710865
EPI_ISL_3459417
EPI_ISL_2155750
EPI_ISL_2938101
EPI_ISL_4742255
EPI_ISL_5597631
EPI_ISL_1403600
EPI_ISL_671484
EPI_ISL_613560
EPI_ISL_2894777
EPI_ISL_4742109
EPI_ISL_1972282
EPI_ISL_6174630
EPI_ISL_955061
EPI_ISL_2483683
EPI_ISL_1118069
EPI_ISL_3155477
EPI_ISL_4205870
EPI_ISL_1060578
EPI_ISL_1406199
EPI_ISL_690785
EPI_ISL_2029830
EPI_ISL_2545687
EPI_ISL_2143411
EPI_ISL_2690176
EPI_ISL_2467911
EPI_ISL_1627336
EPI_ISL_5540243
EPI_ISL_2612039
EPI_ISL_2820716
EPI_ISL_3150974
EPI_ISL_2492454
EPI_ISL_3505824
EPI_ISL_1626798
EPI_ISL_688755
EPI_ISL_1608234
EPI_ISL_1675595
EPI_ISL_722887
EPI_ISL_889362
EPI_ISL_1841141
EPI_ISL_2402684
EPI_ISL_3347741
EPI_ISL_1756222
EPI_ISL_3154052
EPI_ISL_2612023
EPI_ISL_3262136
EPI_ISL_2231510
EPI_ISL_2546951
EPI_ISL_2861181
EPI_ISL_961099
EPI_ISL_3064131
EPI_ISL_2756406
EPI_ISL_4442647
EPI_ISL_1296281
EPI_ISL_5921651
EPI_ISL_2850671
EPI_ISL_825055
EPI_ISL_2828667
EPI_ISL_2171147
EPI_ISL_2091426
EPI_ISL_1001349
EPI_ISL_2399646
EPI_ISL_6701395
EPI_ISL_2293272
EPI_ISL_8142131
EPI_ISL_2155530
EPI_ISL_3100093
EPI_ISL_2483600
EPI_ISL_1547457
EPI_ISL_5598504
EPI_ISL_1685294
EPI_ISL_1288492
EPI_ISL_1079007
EPI_ISL_1587912
EPI_ISL_2231225
EPI_ISL_2426859
EPI_ISL_3219614
EPI_ISL_11229889
EPI_ISL_515702
EPI_ISL_2191536
EPI_ISL_1788945
EPI_ISL_1673683
EPI_ISL_1785087
EPI_ISL_2500940
EPI_ISL_1013416
EPI_ISL_690713
EPI_ISL_8257764
EPI_ISL_2545978
EPI_ISL_849634
EPI_ISL_1685386
EPI_ISL_2467879
EPI_ISL_1502508
EPI_ISL_2091310
EPI_ISL_2858974
EPI_ISL_3915061
EPI_ISL_10149582
EPI_ISL_436718
EPI_ISL_5687811
EPI_ISL_1936297
EPI_ISL_2645473
EPI_ISL_5589978
EPI_ISL_2559323
EPI_ISL_2617087
EPI_ISL_3375354
EPI_ISL_2960335
EPI_ISL_1841215
EPI_ISL_2107151
EPI_ISL_3392656
EPI_ISL_3332726
EPI_ISL_2691165
EPI_ISL_2492478
EPI_ISL_2671767
EPI_ISL_2622040
EPI_ISL_541001
EPI_ISL_1629459
EPI_ISL_2003143
EPI_ISL_3460104
EPI_ISL_684192
EPI_ISL_686468
EPI_ISL_685428
EPI_ISL_1180790
EPI_ISL_4712200
EPI_ISL_718171
EPI_ISL_1591131
EPI_ISL_689661
EPI_ISL_2713233
EPI_ISL_2455507
EPI_ISL_708185
EPI_ISL_2464218
EPI_ISL_5590251
EPI_ISL_1118200
EPI_ISL_1180861
EPI_ISL_485715
EPI_ISL_2235486
EPI_ISL_2490560
EPI_ISL_691022
EPI_ISL_684653
EPI_ISL_995424
EPI_ISL_2464212
EPI_ISL_1685367
EPI_ISL_1608563
EPI_ISL_2193266
EPI_ISL_2341369
EPI_ISL_5598812
EPI_ISL_792006
EPI_ISL_1168563
EPI_ISL_10957390
EPI_ISL_2427034
EPI_ISL_7624285
EPI_ISL_2612038
EPI_ISL_2942753
EPI_ISL_1389291
EPI_ISL_3981403
EPI_ISL_3023740
EPI_ISL_5143158
EPI_ISL_2017823
EPI_ISL_1068682
EPI_ISL_953960
EPI_ISL_468772
EPI_ISL_2312944
EPI_ISL_5196758
EPI_ISL_2171148
EPI_ISL_5597537
EPI_ISL_2779082
EPI_ISL_5570173
EPI_ISL_2490392
EPI_ISL_1623659
EPI_ISL_2529850
EPI_ISL_4713699
EPI_ISL_3425277
EPI_ISL_1424046
EPI_ISL_1406692
EPI_ISL_1129226
EPI_ISL_1919640
EPI_ISL_687518
EPI_ISL_1761356
EPI_ISL_2304003
EPI_ISL_2801566
EPI_ISL_2361502
EPI_ISL_1508896
EPI_ISL_686929
EPI_ISL_2279672
EPI_ISL_2091127
EPI_ISL_2293340
EPI_ISL_3246008
EPI_ISL_686009
EPI_ISL_1853335
EPI_ISL_1788798
EPI_ISL_5540738
EPI_ISL_6512570
EPI_ISL_1299554
EPI_ISL_2189068
EPI_ISL_1708506
EPI_ISL_1262986
EPI_ISL_722866
EPI_ISL_463298
EPI_ISL_2391620
EPI_ISL_832192
EPI_ISL_4574552
EPI_ISL_429852
EPI_ISL_684533
EPI_ISL_5920855
EPI_ISL_1060383
EPI_ISL_3031628
EPI_ISL_4056282
EPI_ISL_735425
EPI_ISL_5030013
EPI_ISL_1910332
EPI_ISL_2348670
EPI_ISL_2131462
EPI_ISL_2787011
EPI_ISL_2921213
EPI_ISL_1111381
EPI_ISL_2622023
EPI_ISL_447257
EPI_ISL_1731885
EPI_ISL_4001708
EPI_ISL_2920705
EPI_ISL_5142844
EPI_ISL_2379021
EPI_ISL_1417033
EPI_ISL_2464499
EPI_ISL_2693930
EPI_ISL_1478756
EPI_ISL_5918376
EPI_ISL_909722
EPI_ISL_5570627
EPI_ISL_1423514
EPI_ISL_2379030
EPI_ISL_1489738
EPI_ISL_480123
EPI_ISL_2657490
EPI_ISL_451353
EPI_ISL_2942409
EPI_ISL_515600
EPI_ISL_2681168
EPI_ISL_455347
EPI_ISL_940946
EPI_ISL_995349
EPI_ISL_2779513
EPI_ISL_3232627
EPI_ISL_1417066
EPI_ISL_2691082
EPI_ISL_1336892
EPI_ISL_2188722
EPI_ISL_5567054
EPI_ISL_883352
EPI_ISL_1516805
EPI_ISL_1621568
EPI_ISL_2894773
EPI_ISL_3064143
EPI_ISL_824573
EPI_ISL_1301619
EPI_ISL_2156549
EPI_ISL_3266064
EPI_ISL_5589821
EPI_ISL_2966309
EPI_ISL_2674659
EPI_ISL_3030030
EPI_ISL_2778082
EPI_ISL_688731
EPI_ISL_2491645
EPI_ISL_512959
EPI_ISL_2231261
EPI_ISL_2861306
EPI_ISL_3266916
EPI_ISL_1085268
EPI_ISL_8286625
EPI_ISL_457726
EPI_ISL_421227
EPI_ISL_686331
EPI_ISL_2779008
EPI_ISL_4946248
EPI_ISL_2178504
EPI_ISL_1279411
EPI_ISL_3033400
EPI_ISL_3265491
EPI_ISL_455362
EPI_ISL_3935026
EPI_ISL_690817
EPI_ISL_2612303
EPI_ISL_1656103
EPI_ISL_4716786
EPI_ISL_1910001
EPI_ISL_1786256
EPI_ISL_3307656
EPI_ISL_1279539
EPI_ISL_2779496
EPI_ISL_1824148
EPI_ISL_965289
EPI_ISL_2443508
EPI_ISL_2140833
EPI_ISL_3983516
EPI_ISL_699937
EPI_ISL_1020042
EPI_ISL_686351
EPI_ISL_3153454
EPI_ISL_2657422
EPI_ISL_688063
EPI_ISL_2427363
EPI_ISL_1491664
EPI_ISL_9373809
EPI_ISL_1797584
EPI_ISL_1960267
EPI_ISL_2535436
EPI_ISL_487297
EPI_ISL_2020947
EPI_ISL_3265638
EPI_ISL_1585391
EPI_ISL_1936312
EPI_ISL_2621392
EPI_ISL_689323
EPI_ISL_824597
EPI_ISL_2364621
EPI_ISL_1288396
EPI_ISL_5441413
EPI_ISL_560411
EPI_ISL_2091022
EPI_ISL_3023995
EPI_ISL_1585622
EPI_ISL_2455992
EPI_ISL_2285127
EPI_ISL_4712588
EPI_ISL_3031546
EPI_ISL_2096993
EPI_ISL_496544
EPI_ISL_1960620
EPI_ISL_1960450
EPI_ISL_1715156
EPI_ISL_11266041
EPI_ISL_1960451
EPI_ISL_3642573
EPI_ISL_687540
EPI_ISL_2617667
EPI_ISL_4211212
EPI_ISL_1315426
EPI_ISL_3155544
EPI_ISL_688265
EPI_ISL_691796
EPI_ISL_688706
EPI_ISL_2030083
EPI_ISL_5589864
EPI_ISL_2651129
EPI_ISL_5921256
EPI_ISL_686620
EPI_ISL_1732024
EPI_ISL_560582
EPI_ISL_2153802
EPI_ISL_2188457
EPI_ISL_5920660
EPI_ISL_985314
EPI_ISL_3250847
EPI_ISL_9159936
EPI_ISL_3410549
EPI_ISL_7174099
EPI_ISL_2015136
EPI_ISL_501186
EPI_ISL_2894564
EPI_ISL_1516952
EPI_ISL_1303524
EPI_ISL_2923190
EPI_ISL_2532301
EPI_ISL_2490485
EPI_ISL_1960528
EPI_ISL_689445
EPI_ISL_1752646
EPI_ISL_11229755
EPI_ISL_1787324
EPI_ISL_688264
EPI_ISL_3076816
EPI_ISL_4574541
EPI_ISL_1262858
EPI_ISL_1629038
EPI_ISL_913601
EPI_ISL_3087660
EPI_ISL_1585465
EPI_ISL_1585627
EPI_ISL_2029833
EPI_ISL_1013103
EPI_ISL_542196
EPI_ISL_1502937
EPI_ISL_2402079
EPI_ISL_1251057
EPI_ISL_2339903
EPI_ISL_5161358
EPI_ISL_480783
EPI_ISL_2835505
EPI_ISL_5143175
EPI_ISL_953991
EPI_ISL_3031503
EPI_ISL_3372609
EPI_ISL_4742305
EPI_ISL_2663168
EPI_ISL_4548989
EPI_ISL_3231237
EPI_ISL_4417622
EPI_ISL_2285869
EPI_ISL_1498308
EPI_ISL_690877
EPI_ISL_3232192
EPI_ISL_1960291
EPI_ISL_3231209
EPI_ISL_1534702
EPI_ISL_2491629
EPI_ISL_1391034
EPI_ISL_1821824
EPI_ISL_2464089
EPI_ISL_2017734
EPI_ISL_1391205
EPI_ISL_961740
EPI_ISL_3793099
EPI_ISL_687891
EPI_ISL_1018271
EPI_ISL_1250947
EPI_ISL_3306176
EPI_ISL_3231221
EPI_ISL_2877418
EPI_ISL_2214692
EPI_ISL_1036219
EPI_ISL_2029722
EPI_ISL_3460193
EPI_ISL_685899
EPI_ISL_685188
EPI_ISL_3259735
EPI_ISL_6814822
EPI_ISL_2340903
EPI_ISL_654020
EPI_ISL_1219946
EPI_ISL_4601670
EPI_ISL_2231378
EPI_ISL_699743
EPI_ISL_2001449
EPI_ISL_691174
EPI_ISL_1904869
EPI_ISL_1504101
EPI_ISL_1524378
EPI_ISL_2693972
EPI_ISL_2308638
EPI_ISL_2535533
EPI_ISL_2835908
EPI_ISL_3268423
EPI_ISL_6721396
EPI_ISL_686881
EPI_ISL_2779040
EPI_ISL_1117939
EPI_ISL_2535499
EPI_ISL_2101136
EPI_ISL_1807188
EPI_ISL_10657513
EPI_ISL_684228
EPI_ISL_2100819
EPI_ISL_2491662
EPI_ISL_1621691
EPI_ISL_2279668
EPI_ISL_1416528
EPI_ISL_2490582
EPI_ISL_689479
EPI_ISL_690007
EPI_ISL_2490467
EPI_ISL_2189559
EPI_ISL_2788781
EPI_ISL_2495547
EPI_ISL_2091203
EPI_ISL_9437026
EPI_ISL_1960545
EPI_ISL_3642576
EPI_ISL_3153346
EPI_ISL_1786413
EPI_ISL_660176
EPI_ISL_1661979
EPI_ISL_995472
EPI_ISL_4211284
EPI_ISL_5030098
EPI_ISL_2919271
EPI_ISL_6633777
EPI_ISL_2422889
EPI_ISL_5542087
EPI_ISL_2835279
EPI_ISL_4714044
EPI_ISL_2434150
EPI_ISL_1233834
EPI_ISL_1500950
EPI_ISL_1960621
EPI_ISL_2531881
EPI_ISL_1671797
EPI_ISL_2919006
EPI_ISL_894232
EPI_ISL_3089093
EPI_ISL_1547410
EPI_ISL_1078989
EPI_ISL_2840664
EPI_ISL_2614515
EPI_ISL_8745617
EPI_ISL_5542353
EPI_ISL_2339789
EPI_ISL_4742227
EPI_ISL_1416464
EPI_ISL_1257866
EPI_ISL_1288193
EPI_ISL_912581
EPI_ISL_3219520
EPI_ISL_1262831
EPI_ISL_4433691
EPI_ISL_1279532
EPI_ISL_3460089
EPI_ISL_2214853
EPI_ISL_1168521
EPI_ISL_2942480
EPI_ISL_1732037
EPI_ISL_2562002
EPI_ISL_912968
EPI_ISL_4274475
EPI_ISL_513016
EPI_ISL_2966360
EPI_ISL_1039009
EPI_ISL_3717571
EPI_ISL_689999
EPI_ISL_475578
EPI_ISL_3033345
EPI_ISL_2235388
EPI_ISL_2270898
EPI_ISL_5854263
EPI_ISL_3033474
EPI_ISL_535575
EPI_ISL_1470052
EPI_ISL_3154928
EPI_ISL_965299
EPI_ISL_5142660
EPI_ISL_542131
EPI_ISL_802749
EPI_ISL_2285130
EPI_ISL_687026
EPI_ISL_969884
EPI_ISL_2887569
EPI_ISL_2029681
EPI_ISL_1661485
EPI_ISL_2374314
EPI_ISL_416570
EPI_ISL_11229298
EPI_ISL_2937770
EPI_ISL_2841907
EPI_ISL_1652058
EPI_ISL_2483679
EPI_ISL_1793647
EPI_ISL_2491646
EPI_ISL_2646234
EPI_ISL_3149315
EPI_ISL_5441507
EPI_ISL_2270879
EPI_ISL_2131506
EPI_ISL_1138520
EPI_ISL_995416
EPI_ISL_3355838
EPI_ISL_3506042
EPI_ISL_2967061
EPI_ISL_1657011
EPI_ISL_4714017
EPI_ISL_1302074
EPI_ISL_2982192
EPI_ISL_2894706
EPI_ISL_2545812
EPI_ISL_689789
EPI_ISL_1700578
EPI_ISL_1694628
EPI_ISL_985098
EPI_ISL_1302121
EPI_ISL_1018215
EPI_ISL_2964618
EPI_ISL_5921148
EPI_ISL_2348680
EPI_ISL_480030
EPI_ISL_687973
EPI_ISL_1301867
EPI_ISL_1621734
EPI_ISL_4716508
EPI_ISL_2693970
EPI_ISL_3265330
EPI_ISL_1470123
EPI_ISL_1167014
EPI_ISL_8919640
EPI_ISL_1392689
EPI_ISL_2264854
EPI_ISL_2887478
EPI_ISL_3671909
EPI_ISL_3023947
EPI_ISL_2156581
EPI_ISL_2835748
EPI_ISL_3010239
EPI_ISL_2455931
EPI_ISL_690170
EPI_ISL_692411
EPI_ISL_3241752
EPI_ISL_2923128
EPI_ISL_2535566
EPI_ISL_2180293
EPI_ISL_5917685
EPI_ISL_688551
EPI_ISL_2020942
EPI_ISL_6289922
EPI_ISL_3138731
EPI_ISL_2779268
EPI_ISL_685891
EPI_ISL_2627989
EPI_ISL_3219588
EPI_ISL_690864
EPI_ISL_1110917
EPI_ISL_1528216
EPI_ISL_1517440
EPI_ISL_2987608
EPI_ISL_2339792
EPI_ISL_2886444
EPI_ISL_686887
EPI_ISL_1324761
EPI_ISL_7709385
EPI_ISL_1811490
EPI_ISL_687586
EPI_ISL_2545813
EPI_ISL_3799771
EPI_ISL_6196204
EPI_ISL_684194
EPI_ISL_2200109
EPI_ISL_1629271
EPI_ISL_1381348
EPI_ISL_7139769
EPI_ISL_4273620
EPI_ISL_5196755
EPI_ISL_2270918
EPI_ISL_2029968
EPI_ISL_2658275
EPI_ISL_3306034
EPI_ISL_2283768
EPI_ISL_3101308
EPI_ISL_491447
EPI_ISL_5543205
EPI_ISL_1558613
EPI_ISL_2099451
EPI_ISL_2921256
EPI_ISL_2894670
EPI_ISL_2942557
EPI_ISL_1401152
EPI_ISL_2484219
EPI_ISL_2491612
EPI_ISL_2790967
EPI_ISL_424655
EPI_ISL_2364507
EPI_ISL_3832546
EPI_ISL_2374180
EPI_ISL_2101270
EPI_ISL_2958877
EPI_ISL_5921364
EPI_ISL_5540111
EPI_ISL_1219025
EPI_ISL_688951
EPI_ISL_2156406
EPI_ISL_2156304
EPI_ISL_4422311
EPI_ISL_2681076
EPI_ISL_5053980
EPI_ISL_3232160
EPI_ISL_2391546
EPI_ISL_452496
EPI_ISL_2861193
EPI_ISL_4261405
EPI_ISL_2272994
EPI_ISL_2143467
EPI_ISL_4419159
EPI_ISL_1822600
EPI_ISL_3031838
EPI_ISL_1811530
EPI_ISL_2178466
EPI_ISL_1019783
EPI_ISL_603147
EPI_ISL_3915001
EPI_ISL_1360409
EPI_ISL_1532287
EPI_ISL_2091351
EPI_ISL_691390
EPI_ISL_1527394
EPI_ISL_6195758
EPI_ISL_2030179
EPI_ISL_2001393
EPI_ISL_2616247
EPI_ISL_1302126
EPI_ISL_1754371
EPI_ISL_5920785
EPI_ISL_2863857
EPI_ISL_2308626
EPI_ISL_11298287
EPI_ISL_5196234
EPI_ISL_1831680
EPI_ISL_2833788
EPI_ISL_2105451
EPI_ISL_2464563
EPI_ISL_3306035
EPI_ISL_2002604
EPI_ISL_1675083
EPI_ISL_1118063
EPI_ISL_8251423
EPI_ISL_1389316
EPI_ISL_2214779
EPI_ISL_708190
EPI_ISL_2801725
EPI_ISL_4549018
EPI_ISL_2374401
EPI_ISL_2155525
EPI_ISL_481243
EPI_ISL_6174336
EPI_ISL_2942804
EPI_ISL_2495474
EPI_ISL_1301717
EPI_ISL_3101006
EPI_ISL_9160084
EPI_ISL_3306038
EPI_ISL_2625998
EPI_ISL_3265402
EPI_ISL_4496634
EPI_ISL_2362529
EPI_ISL_1470088
EPI_ISL_1180238
EPI_ISL_1301956
EPI_ISL_712060
EPI_ISL_3155448
EPI_ISL_2188338
EPI_ISL_2100713
EPI_ISL_1008680
EPI_ISL_935649
EPI_ISL_1483787
EPI_ISL_475635
EPI_ISL_1465614
EPI_ISL_1853352
EPI_ISL_3153390
EPI_ISL_1167134
EPI_ISL_2378990
EPI_ISL_2887420
EPI_ISL_5798525
EPI_ISL_2535589
EPI_ISL_687666
EPI_ISL_1788778
EPI_ISL_1700634
EPI_ISL_2178463
EPI_ISL_5597585
EPI_ISL_4056283
EPI_ISL_2688928
EPI_ISL_691517
EPI_ISL_1754233
EPI_ISL_602665
EPI_ISL_3154082
EPI_ISL_660189
EPI_ISL_3305968
EPI_ISL_872338
EPI_ISL_3010342
EPI_ISL_2105419
EPI_ISL_1279953
EPI_ISL_2101153
EPI_ISL_2091191
EPI_ISL_2779364
EPI_ISL_3100024
EPI_ISL_690594
EPI_ISL_9052888
EPI_ISL_6195943
EPI_ISL_3799812
EPI_ISL_689711
EPI_ISL_5598514
EPI_ISL_2621624
EPI_ISL_3231172
EPI_ISL_2757659
EPI_ISL_2083020
EPI_ISL_2713159
EPI_ISL_2835489
EPI_ISL_941022
EPI_ISL_883961
EPI_ISL_2756386
EPI_ISL_2672210
EPI_ISL_3316198
EPI_ISL_3671902
EPI_ISL_1915180
EPI_ISL_1656955
EPI_ISL_2657412
EPI_ISL_1911857
EPI_ISL_5196227
EPI_ISL_515738
EPI_ISL_3840499
EPI_ISL_2887498
EPI_ISL_2140838
EPI_ISL_4251957
EPI_ISL_2774257
EPI_ISL_1760244
EPI_ISL_5503088
EPI_ISL_458101
EPI_ISL_5566404
EPI_ISL_1712385
EPI_ISL_2790913
EPI_ISL_1468439
EPI_ISL_1685417
EPI_ISL_1821228
EPI_ISL_3153433
EPI_ISL_1381067
EPI_ISL_1731923
EPI_ISL_2324210
EPI_ISL_3419366
EPI_ISL_3347750
EPI_ISL_700229
EPI_ISL_2231115
EPI_ISL_699779
EPI_ISL_3460217
EPI_ISL_687627
EPI_ISL_11229190
EPI_ISL_1096244
EPI_ISL_949248
EPI_ISL_1302023
EPI_ISL_977643
EPI_ISL_582650
EPI_ISL_2754202
EPI_ISL_3418865
EPI_ISL_2140856
EPI_ISL_3219486
EPI_ISL_3347558
EPI_ISL_2324330
EPI_ISL_1336879
EPI_ISL_1502208
EPI_ISL_1279602
EPI_ISL_2661861
EPI_ISL_1254680
EPI_ISL_1201551
EPI_ISL_2613616
EPI_ISL_5539957
EPI_ISL_2226311
EPI_ISL_2231469
EPI_ISL_2490344
EPI_ISL_11229626
EPI_ISL_1117980
EPI_ISL_833056
EPI_ISL_2614593
EPI_ISL_3231031
EPI_ISL_690525
EPI_ISL_430725
EPI_ISL_2272982
EPI_ISL_2673653
EPI_ISL_5944538
EPI_ISL_3155572
EPI_ISL_3155565
EPI_ISL_3333594
EPI_ISL_686440
EPI_ISL_2374342
EPI_ISL_3384887
EPI_ISL_5568098
EPI_ISL_883981
EPI_ISL_1279381
EPI_ISL_2171174
EPI_ISL_4713411
EPI_ISL_2840728
EPI_ISL_687133
EPI_ISL_1381046
EPI_ISL_1464617
EPI_ISL_1821759
EPI_ISL_1469951
EPI_ISL_468801
EPI_ISL_1251014
EPI_ISL_2226281
EPI_ISL_479807
EPI_ISL_1399266
EPI_ISL_3671876
EPI_ISL_1469840
EPI_ISL_529772
EPI_ISL_2547025
EPI_ISL_824557
EPI_ISL_2966276
EPI_ISL_685582
EPI_ISL_1301997
EPI_ISL_1302823
EPI_ISL_689934
EPI_ISL_5424999
EPI_ISL_1381222
EPI_ISL_4549009
EPI_ISL_690261
EPI_ISL_2517053
EPI_ISL_2100800
EPI_ISL_1621721
EPI_ISL_1391406
EPI_ISL_1745712
EPI_ISL_2155869
EPI_ISL_4741998
EPI_ISL_995478
EPI_ISL_2985447
EPI_ISL_5196351
EPI_ISL_2967809
EPI_ISL_3915044
EPI_ISL_467367
EPI_ISL_684752
EPI_ISL_5199381
EPI_ISL_3033586
EPI_ISL_684556
EPI_ISL_1577340
EPI_ISL_1910051
EPI_ISL_2968066
EPI_ISL_1391054
EPI_ISL_428852
EPI_ISL_691447
EPI_ISL_1171689
EPI_ISL_11229734
EPI_ISL_2651404
EPI_ISL_3153859
EPI_ISL_2374233
EPI_ISL_2985423
EPI_ISL_424633
EPI_ISL_855613
EPI_ISL_2131843
EPI_ISL_2422781
EPI_ISL_2801580
EPI_ISL_593480
EPI_ISL_1911038
EPI_ISL_3088373
EPI_ISL_3230972
EPI_ISL_3033390
EPI_ISL_2307328
EPI_ISL_1463521
EPI_ISL_1036195
EPI_ISL_837619
EPI_ISL_3154975
EPI_ISL_3306059
EPI_ISL_1786209
EPI_ISL_1219934
EPI_ISL_1191091
EPI_ISL_1502860
EPI_ISL_2097003
EPI_ISL_1583080
EPI_ISL_2279633
EPI_ISL_535476
EPI_ISL_2101341
EPI_ISL_2228430
EPI_ISL_1501246
EPI_ISL_6582791
EPI_ISL_965274
EPI_ISL_498125
EPI_ISL_2547007
EPI_ISL_2001164
EPI_ISL_2835387
EPI_ISL_833193
EPI_ISL_2100949
EPI_ISL_1416957
EPI_ISL_1468430
EPI_ISL_2308643
EPI_ISL_8311743
EPI_ISL_2887618
EPI_ISL_5561608
EPI_ISL_965271
EPI_ISL_3306270
EPI_ISL_653812
EPI_ISL_2608422
EPI_ISL_1731501
EPI_ISL_2658271
EPI_ISL_9160067
EPI_ISL_2495538
EPI_ISL_4549090
EPI_ISL_832169
EPI_ISL_5143070
EPI_ISL_2625997
EPI_ISL_2483660
EPI_ISL_2462917
EPI_ISL_1365673
EPI_ISL_3690008
EPI_ISL_8421430
EPI_ISL_760056
EPI_ISL_2235442
EPI_ISL_515570
EPI_ISL_424641
EPI_ISL_2616309
EPI_ISL_2859065
EPI_ISL_2270876
EPI_ISL_1841153
EPI_ISL_5143015
EPI_ISL_6195952
EPI_ISL_2835288
EPI_ISL_5890243
EPI_ISL_1301833
EPI_ISL_2877401
EPI_ISL_1811415
EPI_ISL_2095933
EPI_ISL_2774029
EPI_ISL_4419166
EPI_ISL_1416944
EPI_ISL_1166924
EPI_ISL_2920755
EPI_ISL_2985406
EPI_ISL_2432952
EPI_ISL_1279547
EPI_ISL_509262
EPI_ISL_2495706
EPI_ISL_3219487
EPI_ISL_586523
EPI_ISL_418664
EPI_ISL_693212
EPI_ISL_2348893
EPI_ISL_690736
EPI_ISL_3155351
EPI_ISL_1060572
EPI_ISL_1533693
EPI_ISL_1700615
EPI_ISL_1167159
EPI_ISL_1231662
EPI_ISL_685342
EPI_ISL_460088
EPI_ISL_1110479
EPI_ISL_690765
EPI_ISL_4261404
EPI_ISL_1994011
EPI_ISL_1960526
EPI_ISL_2920744
EPI_ISL_913979
EPI_ISL_3039512
EPI_ISL_688492
EPI_ISL_2231490
EPI_ISL_9052882
EPI_ISL_1020282
EPI_ISL_3020366
EPI_ISL_5541467
EPI_ISL_1351902
EPI_ISL_5598303
EPI_ISL_2535284
EPI_ISL_1910398
EPI_ISL_8311721
EPI_ISL_1916430
EPI_ISL_1279571
EPI_ISL_692329
EPI_ISL_2877470
EPI_ISL_2157331
EPI_ISL_3265456
EPI_ISL_3231245
EPI_ISL_1532273
EPI_ISL_3000409
EPI_ISL_691971
EPI_ISL_6174556
EPI_ISL_872598
EPI_ISL_2279610
EPI_ISL_684759
EPI_ISL_5143197
EPI_ISL_2189154
EPI_ISL_1789038
EPI_ISL_685697
EPI_ISL_1391342
EPI_ISL_686163
EPI_ISL_3355659
EPI_ISL_2425553
EPI_ISL_10989160
EPI_ISL_686488
EPI_ISL_955255
EPI_ISL_3376990
EPI_ISL_1760269
EPI_ISL_9159939
EPI_ISL_2779398
EPI_ISL_691559
EPI_ISL_2777232
EPI_ISL_2035727
EPI_ISL_2308277
EPI_ISL_3232203
EPI_ISL_1231709
EPI_ISL_2464111
EPI_ISL_685606
EPI_ISL_685008
EPI_ISL_3799797
EPI_ISL_2340976
EPI_ISL_1752637
EPI_ISL_852595
EPI_ISL_686263
EPI_ISL_514137
EPI_ISL_5589861
EPI_ISL_1965584
EPI_ISL_2651379
EPI_ISL_689811
EPI_ISL_2226267
EPI_ISL_479968
EPI_ISL_690798
EPI_ISL_900699
EPI_ISL_1661547
EPI_ISL_690418
EPI_ISL_492034
EPI_ISL_6174314
EPI_ISL_1180843
EPI_ISL_2462888
EPI_ISL_1502553
EPI_ISL_1608243
EPI_ISL_2097129
EPI_ISL_512653
EPI_ISL_2863685
EPI_ISL_2340952
EPI_ISL_1534533
EPI_ISL_10435907
EPI_ISL_2920775
EPI_ISL_1760240
EPI_ISL_3155394
EPI_ISL_1392690
EPI_ISL_1654943
EPI_ISL_2293542
EPI_ISL_1916488
EPI_ISL_3460041
EPI_ISL_1662038
EPI_ISL_2254500
EPI_ISL_684961
EPI_ISL_2081990
EPI_ISL_4496623
EPI_ISL_1079003
EPI_ISL_1279462
EPI_ISL_2090739
EPI_ISL_1911706
EPI_ISL_4888521
EPI_ISL_535503
EPI_ISL_1628873
EPI_ISL_692203
EPI_ISL_5199399
EPI_ISL_2535503
EPI_ISL_691855
EPI_ISL_691487
EPI_ISL_2966322
EPI_ISL_2488799
EPI_ISL_2887676
EPI_ISL_687756
EPI_ISL_1321763
EPI_ISL_1166978
EPI_ISL_1403560
EPI_ISL_2462868
EPI_ISL_4713662
EPI_ISL_5597663
EPI_ISL_1525265
EPI_ISL_1841096
EPI_ISL_1785169
EPI_ISL_3235257
EPI_ISL_2001299
EPI_ISL_2928507
EPI_ISL_2180115
EPI_ISL_1965519
EPI_ISL_1608542
EPI_ISL_1118011
EPI_ISL_8004703
EPI_ISL_2937892
EPI_ISL_1621649
EPI_ISL_5598221
EPI_ISL_3347938
EPI_ISL_1233587
EPI_ISL_2293430
EPI_ISL_2612633
EPI_ISL_515886
EPI_ISL_1029957
EPI_ISL_2757697
EPI_ISL_1595729
EPI_ISL_4888569
EPI_ISL_512906
EPI_ISL_8630359
EPI_ISL_687745
EPI_ISL_2681244
EPI_ISL_6195205
EPI_ISL_2862010
EPI_ISL_684408
EPI_ISL_2091270
EPI_ISL_2790939
EPI_ISL_2840628
EPI_ISL_1394332
EPI_ISL_2861196
EPI_ISL_3507191
EPI_ISL_995366
EPI_ISL_2966278
EPI_ISL_3033566
EPI_ISL_1821615
EPI_ISL_3039608
EPI_ISL_995414
EPI_ISL_3347839
EPI_ISL_2332732
EPI_ISL_722878
EPI_ISL_2289131
EPI_ISL_8311695
EPI_ISL_688599
EPI_ISL_4211296
EPI_ISL_1678384
EPI_ISL_1013291
EPI_ISL_2406460
EPI_ISL_5143144
EPI_ISL_10160580
EPI_ISL_689991
EPI_ISL_3915036
EPI_ISL_690241
EPI_ISL_5587757
EPI_ISL_2006969
EPI_ISL_3230776
EPI_ISL_1117846
EPI_ISL_1732158
EPI_ISL_872214
EPI_ISL_2545796
EPI_ISL_5196753
EPI_ISL_476493
EPI_ISL_495075
EPI_ISL_1417096
EPI_ISL_888826
EPI_ISL_690362
EPI_ISL_2188980
EPI_ISL_1623019
EPI_ISL_2017762
EPI_ISL_3013041
EPI_ISL_686751
EPI_ISL_811178
EPI_ISL_2779065
EPI_ISL_691258
EPI_ISL_1020132
EPI_ISL_3153545
EPI_ISL_2757666
EPI_ISL_1936320
EPI_ISL_2966302
EPI_ISL_2438910
EPI_ISL_2779306
EPI_ISL_2464225
EPI_ISL_2681443
EPI_ISL_1859733
EPI_ISL_2690193
EPI_ISL_2841913
EPI_ISL_5598526
EPI_ISL_3045862
EPI_ISL_1111401
EPI_ISL_3911456
EPI_ISL_1470112
EPI_ISL_1662186
EPI_ISL_3241820
EPI_ISL_2180191
EPI_ISL_2422711
EPI_ISL_518034
EPI_ISL_691551
EPI_ISL_2364635
EPI_ISL_1583044
EPI_ISL_3233088
EPI_ISL_2788782
EPI_ISL_11229756
EPI_ISL_2405137
EPI_ISL_1755326
EPI_ISL_824596
EPI_ISL_660181
EPI_ISL_2621307
EPI_ISL_2402043
EPI_ISL_1336829
EPI_ISL_2919007
EPI_ISL_2629041
EPI_ISL_2841609
EPI_ISL_3087638
EPI_ISL_2835524
EPI_ISL_2501282
EPI_ISL_2921228
EPI_ISL_1112231
EPI_ISL_2621291
EPI_ISL_491978
EPI_ISL_3797250
EPI_ISL_2688261
EPI_ISL_1233615
EPI_ISL_3268409
EPI_ISL_766039
EPI_ISL_690524
EPI_ISL_515559
EPI_ISL_475667
EPI_ISL_3981400
EPI_ISL_1213566
EPI_ISL_687362
EPI_ISL_2030057
EPI_ISL_1303001
EPI_ISL_2942789
EPI_ISL_3308782
EPI_ISL_1544125
EPI_ISL_5589838
EPI_ISL_1909912
EPI_ISL_1138594
EPI_ISL_518009
EPI_ISL_2532405
EPI_ISL_7307180
EPI_ISL_1013219
EPI_ISL_2923278
EPI_ISL_872953
EPI_ISL_4503139
EPI_ISL_1406594
EPI_ISL_412975
EPI_ISL_3010187
EPI_ISL_3316164
EPI_ISL_1712403
EPI_ISL_1910284
EPI_ISL_2693941
EPI_ISL_3298346
EPI_ISL_804975
EPI_ISL_1821626
EPI_ISL_1647061
EPI_ISL_1528220
EPI_ISL_3138756
EPI_ISL_2671731
EPI_ISL_3151737
EPI_ISL_2614726
EPI_ISL_1965511
EPI_ISL_3153337
EPI_ISL_1585625
EPI_ISL_512904
EPI_ISL_2861163
EPI_ISL_1960610
EPI_ISL_3153851
EPI_ISL_2155357
EPI_ISL_1281573
EPI_ISL_1443890
EPI_ISL_1739244
EPI_ISL_833331
EPI_ISL_1608163
EPI_ISL_1039702
EPI_ISL_2835807
EPI_ISL_4714771
EPI_ISL_1669808
EPI_ISL_1389268
EPI_ISL_700110
EPI_ISL_539782
EPI_ISL_2235321
EPI_ISL_1608166
EPI_ISL_5587906
EPI_ISL_825034
EPI_ISL_735362
EPI_ISL_1363104
EPI_ISL_4741341
EPI_ISL_2427103
EPI_ISL_1502480
EPI_ISL_6721805
EPI_ISL_2155767
EPI_ISL_534343
EPI_ISL_691444
EPI_ISL_688571
EPI_ISL_5543196
EPI_ISL_539780
EPI_ISL_2613613
EPI_ISL_687420
EPI_ISL_1528204
EPI_ISL_2340896
EPI_ISL_689030
EPI_ISL_2017488
EPI_ISL_2612030
EPI_ISL_1627454
EPI_ISL_1678457
EPI_ISL_1111002
EPI_ISL_2671641
EPI_ISL_3154738
EPI_ISL_1910448
EPI_ISL_1041205
EPI_ISL_2502715
EPI_ISL_5543089
EPI_ISL_688640
EPI_ISL_1628439
EPI_ISL_2110847
EPI_ISL_8311718
EPI_ISL_1627330
EPI_ISL_2030177
EPI_ISL_2001360
EPI_ISL_2235453
EPI_ISL_1577946
EPI_ISL_684820
EPI_ISL_2200868
EPI_ISL_1138545
EPI_ISL_1279328
EPI_ISL_2828450
EPI_ISL_1020019
EPI_ISL_2966409
EPI_ISL_2379194
EPI_ISL_691692
EPI_ISL_456149
EPI_ISL_691394
EPI_ISL_2617665
EPI_ISL_495527
EPI_ISL_2533775
EPI_ISL_479541
EPI_ISL_2671663
EPI_ISL_2178480
EPI_ISL_8004722
EPI_ISL_1463495
EPI_ISL_1391254
EPI_ISL_1936294
EPI_ISL_1233243
EPI_ISL_735261
EPI_ISL_3330538
EPI_ISL_2422911
EPI_ISL_2427170
EPI_ISL_1085309
EPI_ISL_480099
EPI_ISL_2422665
EPI_ISL_3030003
EPI_ISL_10435959
EPI_ISL_1491654
EPI_ISL_2231518
EPI_ISL_5597611
EPI_ISL_690276
EPI_ISL_3188988
EPI_ISL_2350804
EPI_ISL_2100798
EPI_ISL_1096256
EPI_ISL_2834202
EPI_ISL_1239144
EPI_ISL_5687783
EPI_ISL_2017830
EPI_ISL_541337
EPI_ISL_687007
EPI_ISL_692502
EPI_ISL_690659
EPI_ISL_1336758
EPI_ISL_690799
EPI_ISL_2757713
EPI_ISL_689171
EPI_ISL_5934901
EPI_ISL_2877312
EPI_ISL_1502841
EPI_ISL_528937
EPI_ISL_2612595
EPI_ISL_2790624
EPI_ISL_1788889
EPI_ISL_2214739
EPI_ISL_1018270
EPI_ISL_2778060
EPI_ISL_3006756
EPI_ISL_2652167
EPI_ISL_685195
EPI_ISL_3230795
EPI_ISL_1392678
EPI_ISL_2427353
EPI_ISL_2835732
EPI_ISL_576260
EPI_ISL_5564917
EPI_ISL_2651130
EPI_ISL_2443779
EPI_ISL_3033607
EPI_ISL_1020156
EPI_ISL_4716899
EPI_ISL_2779413
EPI_ISL_861683
EPI_ISL_995389
EPI_ISL_1788947
EPI_ISL_2304024
EPI_ISL_2919293
EPI_ISL_5142519
EPI_ISL_498171
EPI_ISL_483843
EPI_ISL_1972356
EPI_ISL_2154662
EPI_ISL_6603675
EPI_ISL_692528
EPI_ISL_2536315
EPI_ISL_2189258
EPI_ISL_1654933
EPI_ISL_509338
EPI_ISL_691262
EPI_ISL_2788786
EPI_ISL_2710014
EPI_ISL_1840966
EPI_ISL_1111105
EPI_ISL_1054947
EPI_ISL_1585421
EPI_ISL_2790176
EPI_ISL_2422669
EPI_ISL_1403528
EPI_ISL_1104656
EPI_ISL_4442721
EPI_ISL_2001406
EPI_ISL_3031818
EPI_ISL_2693672
EPI_ISL_1117518
EPI_ISL_1841210
EPI_ISL_1351975
EPI_ISL_692646
EPI_ISL_1731924
EPI_ISL_1731944
EPI_ISL_5590013
EPI_ISL_2107217
EPI_ISL_2340923
EPI_ISL_2674683
EPI_ISL_2189322
EPI_ISL_437484
EPI_ISL_2279654
EPI_ISL_2293513
EPI_ISL_2374158
EPI_ISL_2828654
EPI_ISL_4888042
EPI_ISL_2083047
EPI_ISL_1517110
EPI_ISL_5598426
EPI_ISL_4874936
EPI_ISL_3347685
EPI_ISL_4051169
EPI_ISL_1509273
EPI_ISL_1391264
EPI_ISL_1406192
EPI_ISL_2982826
EPI_ISL_2887543
EPI_ISL_1669732
EPI_ISL_10957395
EPI_ISL_1804822
EPI_ISL_2966417
EPI_ISL_3559277
EPI_ISL_6174380
EPI_ISL_1469957
EPI_ISL_468321
EPI_ISL_542242
EPI_ISL_687591
EPI_ISL_2614701
EPI_ISL_3800658
EPI_ISL_685292
EPI_ISL_5589820
EPI_ISL_509288
EPI_ISL_1710966
EPI_ISL_2545824
EPI_ISL_965912
EPI_ISL_4296310
EPI_ISL_2231358
EPI_ISL_2839270
EPI_ISL_2861165
EPI_ISL_3153869
EPI_ISL_3219648
EPI_ISL_2476435
EPI_ISL_1911853
EPI_ISL_1406585
EPI_ISL_475580
EPI_ISL_2443542
EPI_ISL_1805651
EPI_ISL_1577372
EPI_ISL_1469284
EPI_ISL_2425609
EPI_ISL_1360365
EPI_ISL_2001428
EPI_ISL_7307223
EPI_ISL_1911741
EPI_ISL_2155691
EPI_ISL_3231086
EPI_ISL_2095893
EPI_ISL_2982176
EPI_ISL_688810
EPI_ISL_2180403
EPI_ISL_5917766
EPI_ISL_1623789
EPI_ISL_3098822
EPI_ISL_1196285
EPI_ISL_691505
EPI_ISL_692601
EPI_ISL_2100879
EPI_ISL_690811
EPI_ISL_3154732
EPI_ISL_941973
EPI_ISL_4742071
EPI_ISL_3233397
EPI_ISL_691400
EPI_ISL_1110934
EPI_ISL_2180085
EPI_ISL_2017756
EPI_ISL_3996740
EPI_ISL_940975
EPI_ISL_1301856
EPI_ISL_3232508
EPI_ISL_2663354
EPI_ISL_1500952
EPI_ISL_1170948
EPI_ISL_1622379
EPI_ISL_3031583
EPI_ISL_2340977
EPI_ISL_1544177
EPI_ISL_8725409
EPI_ISL_483573
EPI_ISL_2778081
EPI_ISL_1788791
EPI_ISL_3305926
EPI_ISL_635015
EPI_ISL_1279429
EPI_ISL_1558600
EPI_ISL_1258465
EPI_ISL_2081925
EPI_ISL_692596
EPI_ISL_1424033
EPI_ISL_3233087
EPI_ISL_1212675
EPI_ISL_3219527
EPI_ISL_2674645
EPI_ISL_5589523
EPI_ISL_2171132
EPI_ISL_501190
EPI_ISL_2621388
EPI_ISL_2642551
EPI_ISL_688519
EPI_ISL_5196769
EPI_ISL_1118031
EPI_ISL_2840611
EPI_ISL_2156469
EPI_ISL_684616
EPI_ISL_1840910
EPI_ISL_685246
EPI_ISL_684648
EPI_ISL_687107
EPI_ISL_5598281
EPI_ISL_11403612
EPI_ISL_2887657
EPI_ISL_1911610
EPI_ISL_2030062
EPI_ISL_2364503
EPI_ISL_1351857
EPI_ISL_1469668
EPI_ISL_1756866
EPI_ISL_3208077
EPI_ISL_2629142
EPI_ISL_1502502
EPI_ISL_685240
EPI_ISL_418229
EPI_ISL_480273
EPI_ISL_4574528
EPI_ISL_5598713
EPI_ISL_516946
EPI_ISL_1736905
EPI_ISL_1279590
EPI_ISL_700034
EPI_ISL_1824683
EPI_ISL_2691154
EPI_ISL_5598799
EPI_ISL_2835044
EPI_ISL_1212681
EPI_ISL_688285
EPI_ISL_5562036
EPI_ISL_3265384
EPI_ISL_1591101
EPI_ISL_684310
EPI_ISL_1911845
EPI_ISL_2612573
EPI_ISL_1018118
EPI_ISL_2492431
EPI_ISL_1416408
EPI_ISL_10189535
EPI_ISL_2937836
EPI_ISL_1533724
EPI_ISL_2887578
EPI_ISL_512998
EPI_ISL_1288309
EPI_ISL_1517491
EPI_ISL_2532434
EPI_ISL_3245823
EPI_ISL_690740
EPI_ISL_2308604
EPI_ISL_691267
EPI_ISL_3098973
EPI_ISL_2942778
EPI_ISL_690353
EPI_ISL_6316665
EPI_ISL_6832140
EPI_ISL_1262772
EPI_ISL_11229923
EPI_ISL_684359
EPI_ISL_1732054
EPI_ISL_2188969
EPI_ISL_1532263
EPI_ISL_2545901
EPI_ISL_1111486
EPI_ISL_1608293
EPI_ISL_1909853
EPI_ISL_2835348
EPI_ISL_687922
EPI_ISL_2495986
EPI_ISL_2559473
EPI_ISL_479984
EPI_ISL_5917741
EPI_ISL_3982793
EPI_ISL_1628395
EPI_ISL_2967844
EPI_ISL_2484620
EPI_ISL_935552
EPI_ISL_2180086
EPI_ISL_2091453
EPI_ISL_4741391
EPI_ISL_5540836
EPI_ISL_2801783
EPI_ISL_3799765
EPI_ISL_4713479
EPI_ISL_1013122
EPI_ISL_690448
EPI_ISL_2491611
EPI_ISL_4030222
EPI_ISL_10689763
EPI_ISL_2603144
EPI_ISL_648721
EPI_ISL_1656097
EPI_ISL_1117861
EPI_ISL_5537774
EPI_ISL_420058
EPI_ISL_2097154
EPI_ISL_2694587
EPI_ISL_2082012
EPI_ISL_2365881
EPI_ISL_9159977
EPI_ISL_2293582
EPI_ISL_1401349
EPI_ISL_1502454
EPI_ISL_2683498
EPI_ISL_1258434
EPI_ISL_578187
EPI_ISL_1972548
EPI_ISL_1919617
EPI_ISL_751401
EPI_ISL_2425547
EPI_ISL_2464206
EPI_ISL_1712415
EPI_ISL_2532396
EPI_ISL_2485099
EPI_ISL_7139676
EPI_ISL_691961
EPI_ISL_5918209
EPI_ISL_3268399
EPI_ISL_877459
EPI_ISL_684307
EPI_ISL_2340999
EPI_ISL_1416827
EPI_ISL_3796708
EPI_ISL_687226
EPI_ISL_1583009
EPI_ISL_2444354
EPI_ISL_2789833
EPI_ISL_1111452
EPI_ISL_3155639
EPI_ISL_1465468
EPI_ISL_2887738
EPI_ISL_6690069
EPI_ISL_603025
EPI_ISL_687851
EPI_ISL_1301897
EPI_ISL_2532457
EPI_ISL_3154919
EPI_ISL_6689958
EPI_ISL_1628451
EPI_ISL_687957
EPI_ISL_3691367
EPI_ISL_2621375
EPI_ISL_2180213
EPI_ISL_833116
EPI_ISL_2401939
EPI_ISL_1262872
EPI_ISL_4741349
EPI_ISL_4716758
EPI_ISL_1554938
EPI_ISL_692059
EPI_ISL_1257856
EPI_ISL_2688670
EPI_ISL_1936326
EPI_ISL_5918338
EPI_ISL_3155401
EPI_ISL_7971186
EPI_ISL_1117924
EPI_ISL_4717438
EPI_ISL_2516976
EPI_ISL_1389210
EPI_ISL_1463458
EPI_ISL_699944
EPI_ISL_2861159
EPI_ISL_475030
EPI_ISL_1111376
EPI_ISL_2942710
EPI_ISL_685037
EPI_ISL_1111505
EPI_ISL_1622421
EPI_ISL_686845
EPI_ISL_3153838
EPI_ISL_687050
EPI_ISL_1911855
EPI_ISL_1417171
EPI_ISL_2422919
EPI_ISL_3307498
EPI_ISL_5589937
EPI_ISL_1608576
EPI_ISL_2137380
EPI_ISL_1993998
EPI_ISL_2859053
EPI_ISL_1585562
EPI_ISL_3153351
EPI_ISL_1111056
EPI_ISL_1755088
EPI_ISL_2887572
EPI_ISL_3219507
EPI_ISL_1391020
EPI_ISL_687559
EPI_ISL_2402727
EPI_ISL_1171665
EPI_ISL_3039722
EPI_ISL_691199
EPI_ISL_2629148
EPI_ISL_479858
EPI_ISL_1786392
EPI_ISL_1334380
EPI_ISL_9159963
EPI_ISL_2401946
EPI_ISL_3155364
EPI_ISL_1257857
EPI_ISL_2657551
EPI_ISL_5540151
EPI_ISL_5562006
EPI_ISL_470902
EPI_ISL_1811434
EPI_ISL_3033620
EPI_ISL_2779475
EPI_ISL_2967086
EPI_ISL_3946594
EPI_ISL_5590405
EPI_ISL_2171252
EPI_ISL_1116441
EPI_ISL_2101896
EPI_ISL_4716215
EPI_ISL_5918203
EPI_ISL_2626788
EPI_ISL_6582779
EPI_ISL_1465476
EPI_ISL_3155453
EPI_ISL_3355567
EPI_ISL_687628
EPI_ISL_686885
EPI_ISL_3231157
EPI_ISL_2231303
EPI_ISL_1502955
EPI_ISL_699857
EPI_ISL_2566193
EPI_ISL_3189629
EPI_ISL_1911065
EPI_ISL_2155152
EPI_ISL_5590169
EPI_ISL_2657547
EPI_ISL_1549136
EPI_ISL_2312925
EPI_ISL_1755357
EPI_ISL_3219640
EPI_ISL_1756199
EPI_ISL_5441662
EPI_ISL_2628281
EPI_ISL_1201544
EPI_ISL_539534
EPI_ISL_833127
EPI_ISL_3133065
EPI_ISL_685858
EPI_ISL_2820743
EPI_ISL_2226222
EPI_ISL_2490464
EPI_ISL_9373726
EPI_ISL_11229781
EPI_ISL_1857013
EPI_ISL_1583083
EPI_ISL_824711
EPI_ISL_1008714
EPI_ISL_461506
EPI_ISL_2188995
EPI_ISL_560581
EPI_ISL_1500992
EPI_ISL_2502734
EPI_ISL_2382473
EPI_ISL_1231693
EPI_ISL_3908499
EPI_ISL_4850565
EPI_ISL_512969
EPI_ISL_2601531
EPI_ISL_2272842
EPI_ISL_2942760
EPI_ISL_2397178
EPI_ISL_912579
EPI_ISL_3023848
EPI_ISL_2790274
EPI_ISL_3980506
EPI_ISL_1302125
EPI_ISL_2566182
EPI_ISL_3307676
EPI_ISL_8065636
EPI_ISL_1122456
EPI_ISL_3370698
EPI_ISL_2443545
EPI_ISL_3316203
EPI_ISL_1288336
EPI_ISL_2709281
EPI_ISL_687306
EPI_ISL_1018154
EPI_ISL_468804
EPI_ISL_2964684
EPI_ISL_3459958
EPI_ISL_3506108
EPI_ISL_2886452
EPI_ISL_1078992
EPI_ISL_690042
EPI_ISL_1302790
EPI_ISL_1785218
EPI_ISL_1315621
EPI_ISL_2264834
EPI_ISL_1092005
EPI_ISL_452193
EPI_ISL_4211232
EPI_ISL_1501079
EPI_ISL_1607981
EPI_ISL_699945
EPI_ISL_1372187
EPI_ISL_2547033
EPI_ISL_4744538
EPI_ISL_516764
EPI_ISL_2285848
EPI_ISL_5587730
EPI_ISL_3154918
EPI_ISL_745234
EPI_ISL_3306158
EPI_ISL_2501046
EPI_ISL_1417189
EPI_ISL_4306000
EPI_ISL_515522
EPI_ISL_688148
EPI_ISL_648755
EPI_ISL_3150005
EPI_ISL_515971
EPI_ISL_1656076
EPI_ISL_1366681
EPI_ISL_1585619
EPI_ISL_1112965
EPI_ISL_2161809
EPI_ISL_4741382
EPI_ISL_1303514
EPI_ISL_3333003
EPI_ISL_3665853
EPI_ISL_5541446
EPI_ISL_935602
EPI_ISL_2427396
EPI_ISL_2235428
EPI_ISL_1651229
EPI_ISL_2616401
EPI_ISL_832131
EPI_ISL_9159896
EPI_ISL_2567596
EPI_ISL_2686052
EPI_ISL_686757
EPI_ISL_7956760
EPI_ISL_824609
EPI_ISL_3265657
EPI_ISL_512980
EPI_ISL_6289932
EPI_ISL_7709374
EPI_ISL_2382006
EPI_ISL_2559363
EPI_ISL_1621834
EPI_ISL_2444381
EPI_ISL_1013401
EPI_ISL_4299346
EPI_ISL_1788867
EPI_ISL_1406605
EPI_ISL_2614572
EPI_ISL_2920771
EPI_ISL_1841127
EPI_ISL_1321805
EPI_ISL_692718
EPI_ISL_1911940
EPI_ISL_3460003
EPI_ISL_2966354
EPI_ISL_2425548
EPI_ISL_685581
EPI_ISL_2982765
EPI_ISL_2400452
EPI_ISL_3265492
EPI_ISL_2621629
EPI_ISL_1811509
EPI_ISL_1302940
EPI_ISL_2562031
EPI_ISL_6174577
EPI_ISL_2029843
EPI_ISL_2601500
EPI_ISL_2942607
EPI_ISL_2154042
EPI_ISL_6436593
EPI_ISL_450512
EPI_ISL_2710880
EPI_ISL_1013380
EPI_ISL_1797437
EPI_ISL_416602
EPI_ISL_3219612
EPI_ISL_5687706
EPI_ISL_2340943
EPI_ISL_1389332
EPI_ISL_3307517
EPI_ISL_693247
EPI_ISL_913033
EPI_ISL_4056261
EPI_ISL_2324247
EPI_ISL_2492414
EPI_ISL_574577
EPI_ISL_2231364
EPI_ISL_631602
EPI_ISL_1936367
EPI_ISL_3219544
EPI_ISL_3663666
EPI_ISL_2196255
EPI_ISL_2788755
EPI_ISL_3236187
EPI_ISL_5196196
EPI_ISL_2835879
EPI_ISL_3155578
EPI_ISL_6174439
EPI_ISL_1916479
EPI_ISL_1509770
EPI_ISL_1096329
EPI_ISL_2601458
EPI_ISL_689027
EPI_ISL_2885372
EPI_ISL_1716736
EPI_ISL_1262989
EPI_ISL_833298
EPI_ISL_5598288
EPI_ISL_1259040
EPI_ISL_1788890
EPI_ISL_1465507
EPI_ISL_1301851
EPI_ISL_3230961
EPI_ISL_2545984
EPI_ISL_760040
EPI_ISL_4549039
EPI_ISL_912735
EPI_ISL_1463466
EPI_ISL_1205231
EPI_ISL_523963
EPI_ISL_7307203
EPI_ISL_2478142
EPI_ISL_686429
EPI_ISL_1209298
EPI_ISL_515804
EPI_ISL_3186055
EPI_ISL_3023757
EPI_ISL_1138597
EPI_ISL_2532305
EPI_ISL_574582
EPI_ISL_4051177
EPI_ISL_688077
EPI_ISL_5589696
EPI_ISL_5441702
EPI_ISL_1351659
EPI_ISL_1013371
EPI_ISL_2495712
EPI_ISL_444469
EPI_ISL_1501173
EPI_ISL_468137
EPI_ISL_3799792
EPI_ISL_2432938
EPI_ISL_5918413
EPI_ISL_1372400
EPI_ISL_1654936
EPI_ISL_5687750
EPI_ISL_3265464
EPI_ISL_2402675
EPI_ISL_1528190
EPI_ISL_1351944
EPI_ISL_833103
EPI_ISL_2942566
EPI_ISL_6174340
EPI_ISL_2348896
EPI_ISL_2495588
EPI_ISL_1322128
EPI_ISL_6691919
EPI_ISL_1242043
EPI_ISL_4419167
EPI_ISL_1400314
EPI_ISL_2982166
EPI_ISL_1580602
EPI_ISL_1700635
EPI_ISL_7613786
EPI_ISL_1630275
EPI_ISL_6575650
EPI_ISL_3306043
EPI_ISL_1785200
EPI_ISL_689447
EPI_ISL_690634
EPI_ISL_1960465
EPI_ISL_1322169
EPI_ISL_1416364
EPI_ISL_2982181
EPI_ISL_626578
EPI_ISL_2188924
EPI_ISL_2779257
EPI_ISL_2030048
EPI_ISL_2858973
EPI_ISL_2612015
EPI_ISL_7139770
EPI_ISL_940953
EPI_ISL_1827516
EPI_ISL_2835716
EPI_ISL_960411
EPI_ISL_1502876
EPI_ISL_2188856
EPI_ISL_688574
EPI_ISL_1502936
EPI_ISL_4744467
EPI_ISL_1909780
EPI_ISL_2009181
EPI_ISL_3162290
EPI_ISL_4715241
EPI_ISL_1167180
EPI_ISL_11229598
EPI_ISL_1231673
EPI_ISL_2840700
EPI_ISL_1743687
EPI_ISL_940954
EPI_ISL_5598325
EPI_ISL_942004
EPI_ISL_3061861
EPI_ISL_691396
EPI_ISL_4030157
EPI_ISL_691342
EPI_ISL_3305963
EPI_ISL_3032450
EPI_ISL_4440057
EPI_ISL_1086057
EPI_ISL_2231561
EPI_ISL_4211230
EPI_ISL_2156136
EPI_ISL_689773
EPI_ISL_1707595
EPI_ISL_6436555
EPI_ISL_1788904
EPI_ISL_3265574
EPI_ISL_2100797
EPI_ISL_688914
EPI_ISL_1811239
EPI_ISL_2490336
EPI_ISL_3370703
EPI_ISL_2030162
EPI_ISL_5543315
EPI_ISL_5143003
EPI_ISL_688351
EPI_ISL_11394663
EPI_ISL_2382751
EPI_ISL_7307141
EPI_ISL_1686237
EPI_ISL_1707601
EPI_ISL_1577969
EPI_ISL_2686063
EPI_ISL_3033635
EPI_ISL_2877454
EPI_ISL_2828391
EPI_ISL_507225
EPI_ISL_3392688
EPI_ISL_1084635
EPI_ISL_861656
EPI_ISL_684705
EPI_ISL_2863877
EPI_ISL_2942829
EPI_ISL_1401139
EPI_ISL_691798
EPI_ISL_2557840
EPI_ISL_7711697
EPI_ISL_535546
EPI_ISL_542208
EPI_ISL_3231211
EPI_ISL_7982771
EPI_ISL_2546966
EPI_ISL_463295
EPI_ISL_1018315
EPI_ISL_7478615
EPI_ISL_516755
EPI_ISL_2156409
EPI_ISL_11229918
EPI_ISL_1231604
EPI_ISL_5917675
EPI_ISL_2841965
EPI_ISL_10146011
EPI_ISL_2601641
EPI_ISL_1517403
EPI_ISL_2713148
EPI_ISL_1910396
EPI_ISL_876808
EPI_ISL_1381101
EPI_ISL_1577923
EPI_ISL_2858976
EPI_ISL_5590197
EPI_ISL_2661823
EPI_ISL_5539601
EPI_ISL_2101184
EPI_ISL_2671894
EPI_ISL_2841977
EPI_ISL_2757943
EPI_ISL_1700659
EPI_ISL_2681448
EPI_ISL_479537
EPI_ISL_2476421
EPI_ISL_1159084
EPI_ISL_3133091
EPI_ISL_1623062
EPI_ISL_4742343
EPI_ISL_692017
EPI_ISL_900704
EPI_ISL_1118035
EPI_ISL_2030022
EPI_ISL_1707541
EPI_ISL_1498306
EPI_ISL_1401421
EPI_ISL_3231165
EPI_ISL_1029973
EPI_ISL_2091338
EPI_ISL_437474
EPI_ISL_1191144
EPI_ISL_530349
EPI_ISL_2629098
EPI_ISL_437702
EPI_ISL_1279491
EPI_ISL_685854
EPI_ISL_962552
EPI_ISL_2663146
EPI_ISL_688938
EPI_ISL_2942674
EPI_ISL_2919286
EPI_ISL_1840902
EPI_ISL_1301634
EPI_ISL_1655026
EPI_ISL_1391401
EPI_ISL_2835460
EPI_ISL_447593
EPI_ISL_2663333
EPI_ISL_4744594
EPI_ISL_2495496
EPI_ISL_1910312
EPI_ISL_2189260
EPI_ISL_2502637
EPI_ISL_6194204
EPI_ISL_1628846
EPI_ISL_2158131
EPI_ISL_5918453
EPI_ISL_2779204
EPI_ISL_3404992
EPI_ISL_1181394
EPI_ISL_2931781
EPI_ISL_2652244
EPI_ISL_3355633
EPI_ISL_2629136
EPI_ISL_3031843
EPI_ISL_1662200
EPI_ISL_1841160
EPI_ISL_1336735
EPI_ISL_2324355
EPI_ISL_3045966
EPI_ISL_688044
EPI_ISL_1731455
EPI_ISL_2502692
EPI_ISL_5053979
EPI_ISL_1014686
EPI_ISL_3305932
EPI_ISL_2156220
EPI_ISL_965262
EPI_ISL_757285
EPI_ISL_691040
EPI_ISL_1516986
EPI_ISL_2967078
EPI_ISL_1657093
EPI_ISL_2382070
EPI_ISL_692210
EPI_ISL_2896235
EPI_ISL_2341378
EPI_ISL_1417012
EPI_ISL_2616316
EPI_ISL_688956
EPI_ISL_1911469
EPI_ISL_5570552
EPI_ISL_10435845
EPI_ISL_2466283
EPI_ISL_2189172
EPI_ISL_2485093
EPI_ISL_483571
EPI_ISL_685074
EPI_ISL_2646201
EPI_ISL_1381257
EPI_ISL_1013171
EPI_ISL_4715295
EPI_ISL_2501733
EPI_ISL_691247
EPI_ISL_788949
EPI_ISL_2400446
EPI_ISL_2422825
EPI_ISL_794814
EPI_ISL_1084626
EPI_ISL_686026
EPI_ISL_2312919
EPI_ISL_1630158
EPI_ISL_685727
EPI_ISL_1118005
EPI_ISL_3010200
EPI_ISL_2490380
EPI_ISL_687412
EPI_ISL_2789863
EPI_ISL_1656848
EPI_ISL_1908794
EPI_ISL_684386
EPI_ISL_2100825
EPI_ISL_2778080
EPI_ISL_2502723
EPI_ISL_3507113
EPI_ISL_1910159
EPI_ISL_1117814
EPI_ISL_2501029
EPI_ISL_2029986
EPI_ISL_2476439
EPI_ISL_862617
EPI_ISL_1501144
EPI_ISL_691722
EPI_ISL_2942665
EPI_ISL_690574
EPI_ISL_3241823
EPI_ISL_3151711
EPI_ISL_1465567
EPI_ISL_1029967
EPI_ISL_1686223
EPI_ISL_1389280
EPI_ISL_2226374
EPI_ISL_3219654
EPI_ISL_416575
EPI_ISL_2002644
EPI_ISL_686639
EPI_ISL_691685
EPI_ISL_1585557
EPI_ISL_582620
EPI_ISL_512882
EPI_ISL_3347620
EPI_ISL_2090784
EPI_ISL_3602681
EPI_ISL_2214936
EPI_ISL_2341396
EPI_ISL_416047
EPI_ISL_1841184
EPI_ISL_2156698
EPI_ISL_516980
EPI_ISL_691488
EPI_ISL_1111003
EPI_ISL_2423000
EPI_ISL_3306223
EPI_ISL_515526
EPI_ISL_3355858
EPI_ISL_2140880
EPI_ISL_1707654
EPI_ISL_3232172
EPI_ISL_1936223
EPI_ISL_1470249
EPI_ISL_689382
EPI_ISL_479520
EPI_ISL_690386
EPI_ISL_895846
EPI_ISL_2402708
EPI_ISL_956311
EPI_ISL_872596
EPI_ISL_1685282
EPI_ISL_2646150
EPI_ISL_1623057
EPI_ISL_2272968
EPI_ISL_1754227
EPI_ISL_1401395
EPI_ISL_2536263
EPI_ISL_2324213
EPI_ISL_2095911
EPI_ISL_3306168
EPI_ISL_685402
EPI_ISL_3241817
EPI_ISL_605786
EPI_ISL_690832
EPI_ISL_687527
EPI_ISL_2490539
EPI_ISL_2601430
EPI_ISL_1731892
EPI_ISL_2958776
EPI_ISL_686965
EPI_ISL_2422632
EPI_ISL_5196270
EPI_ISL_691486
EPI_ISL_2099369
EPI_ISL_909662
EPI_ISL_2709259
EPI_ISL_2391508
EPI_ISL_2601440
EPI_ISL_2544508
EPI_ISL_2312908
EPI_ISL_648776
EPI_ISL_685478
EPI_ISL_574594
EPI_ISL_940981
EPI_ISL_2490517
EPI_ISL_451300
EPI_ISL_1857105
EPI_ISL_8630404
EPI_ISL_1662000
EPI_ISL_2189224
EPI_ISL_1020219
EPI_ISL_1520377
EPI_ISL_8004711
EPI_ISL_3432487
EPI_ISL_735403
EPI_ISL_692010
EPI_ISL_686023
EPI_ISL_1111091
EPI_ISL_2531864
EPI_ISL_5567824
EPI_ISL_2710831
EPI_ISL_2629103
EPI_ISL_1585662
EPI_ISL_2188455
EPI_ISL_941161
EPI_ISL_5264661
EPI_ISL_2101264
EPI_ISL_5918240
EPI_ISL_3316247
EPI_ISL_1859677
EPI_ISL_1501162
EPI_ISL_7139623
EPI_ISL_2492370
EPI_ISL_602926
EPI_ISL_1301638
EPI_ISL_872088
EPI_ISL_2544900
EPI_ISL_686532
EPI_ISL_692047
EPI_ISL_452218
EPI_ISL_688258
EPI_ISL_2543892
EPI_ISL_1960562
EPI_ISL_3355727
EPI_ISL_1288530
EPI_ISL_2958651
EPI_ISL_2189513
EPI_ISL_1622406
EPI_ISL_2617674
EPI_ISL_690581
EPI_ISL_1168477
EPI_ISL_687783
EPI_ISL_2603899
EPI_ISL_1166983
EPI_ISL_1501030
EPI_ISL_2728548
EPI_ISL_2690683
EPI_ISL_1516948
EPI_ISL_2791035
EPI_ISL_1036203
EPI_ISL_2231423
EPI_ISL_689874
EPI_ISL_940861
EPI_ISL_688405
EPI_ISL_5142799
EPI_ISL_660239
EPI_ISL_2693917
EPI_ISL_1621785
EPI_ISL_3219484
EPI_ISL_2086143
EPI_ISL_1180727
EPI_ISL_686029
EPI_ISL_2652182
EPI_ISL_2536264
EPI_ISL_1259157
EPI_ISL_1180878
EPI_ISL_685961
EPI_ISL_4742029
EPI_ISL_2350812
EPI_ISL_542159
EPI_ISL_688339
EPI_ISL_4122093
EPI_ISL_1336813
EPI_ISL_2835324
EPI_ISL_1656086
EPI_ISL_5918344
EPI_ISL_525420
EPI_ISL_1910165
EPI_ISL_2614557
EPI_ISL_687648
EPI_ISL_1360032
EPI_ISL_2779534
EPI_ISL_513203
EPI_ISL_2492462
EPI_ISL_692042
EPI_ISL_2530236
EPI_ISL_912950
EPI_ISL_1233616
EPI_ISL_2495517
EPI_ISL_2688305
EPI_ISL_687057
EPI_ISL_2332722
EPI_ISL_1254684
EPI_ISL_686221
EPI_ISL_2099477
EPI_ISL_560645
EPI_ISL_833313
EPI_ISL_912742
EPI_ISL_1502436
EPI_ISL_3981408
EPI_ISL_824594
EPI_ISL_1821268
EPI_ISL_1789066
EPI_ISL_1201509
EPI_ISL_707937
EPI_ISL_1700591
EPI_ISL_732975
EPI_ISL_483830
EPI_ISL_2937805
EPI_ISL_685242
EPI_ISL_1166973
EPI_ISL_9160002
EPI_ISL_4051138
EPI_ISL_685126
EPI_ISL_1445275
EPI_ISL_6773981
EPI_ISL_691716
EPI_ISL_468141
EPI_ISL_1301817
EPI_ISL_2789838
EPI_ISL_542221
EPI_ISL_2379203
EPI_ISL_3347610
EPI_ISL_2801775
EPI_ISL_3265337
EPI_ISL_3506101
EPI_ISL_522877
EPI_ISL_1209389
EPI_ISL_2180355
EPI_ISL_1111483
EPI_ISL_437701
EPI_ISL_1001437
EPI_ISL_2020955
EPI_ISL_1752624
EPI_ISL_2180170
EPI_ISL_1233527
EPI_ISL_3023910
EPI_ISL_689574
EPI_ISL_1580585
EPI_ISL_1700785
EPI_ISL_3262122
EPI_ISL_2444364
EPI_ISL_5568557
EPI_ISL_2293548
EPI_ISL_2180419
EPI_ISL_2938099
EPI_ISL_5143002
EPI_ISL_1498305
EPI_ISL_2532380
EPI_ISL_954051
EPI_ISL_3983530
EPI_ISL_648645
EPI_ISL_1181381
EPI_ISL_7715418
EPI_ISL_691357
EPI_ISL_1960555
EPI_ISL_2180406
EPI_ISL_1351706
EPI_ISL_1788915
EPI_ISL_1936334
EPI_ISL_1745684
EPI_ISL_2982170
EPI_ISL_2942890
EPI_ISL_2614535
EPI_ISL_687446
EPI_ISL_3548690
EPI_ISL_2535558
EPI_ISL_2308624
EPI_ISL_684762
EPI_ISL_1060576
EPI_ISL_1972119
EPI_ISL_1788756
EPI_ISL_5365907
EPI_ISL_1707576
EPI_ISL_1785137
EPI_ISL_3231235
EPI_ISL_1700606
EPI_ISL_3155072
EPI_ISL_529765
EPI_ISL_690992
EPI_ISL_2923124
EPI_ISL_811174
EPI_ISL_6261886
EPI_ISL_4716164
EPI_ISL_2443466
EPI_ISL_690354
EPI_ISL_2629061
EPI_ISL_1231713
EPI_ISL_495433
EPI_ISL_4716075
EPI_ISL_684896
EPI_ISL_2382000
EPI_ISL_1381370
EPI_ISL_2158200
EPI_ISL_5142522
EPI_ISL_995418
EPI_ISL_691039
EPI_ISL_3446656
EPI_ISL_11229098
EPI_ISL_2324187
EPI_ISL_1686245
EPI_ISL_1260862
EPI_ISL_5687850
EPI_ISL_6633798
EPI_ISL_688236
EPI_ISL_1754341
EPI_ISL_1580609
EPI_ISL_686499
EPI_ISL_2091225
EPI_ISL_1470039
EPI_ISL_2283705
EPI_ISL_2942636
EPI_ISL_804971
EPI_ISL_1821155
EPI_ISL_8725403
EPI_ISL_2483567
EPI_ISL_1661517
EPI_ISL_692418
EPI_ISL_686270
EPI_ISL_1001394
EPI_ISL_3021331
EPI_ISL_2427109
EPI_ISL_2779254
EPI_ISL_1509865
EPI_ISL_1020252
EPI_ISL_5196235
EPI_ISL_2545926
EPI_ISL_690467
EPI_ISL_3039531
EPI_ISL_1138544
EPI_ISL_2671532
EPI_ISL_684935
EPI_ISL_5200517
EPI_ISL_2155697
EPI_ISL_451378
EPI_ISL_443303
EPI_ISL_837781
EPI_ISL_1662170
EPI_ISL_1700570
EPI_ISL_2709262
EPI_ISL_3980450
EPI_ISL_2727567
EPI_ISL_691553
EPI_ISL_913044
EPI_ISL_1731588
EPI_ISL_1366669
EPI_ISL_2189567
EPI_ISL_3085338
EPI_ISL_686254
EPI_ISL_1259115
EPI_ISL_1621640
EPI_ISL_2462920
EPI_ISL_1403597
EPI_ISL_684821
EPI_ISL_2495956
EPI_ISL_5918419
EPI_ISL_2158166
EPI_ISL_918408
EPI_ISL_2405126
EPI_ISL_6604990
EPI_ISL_686170
EPI_ISL_5143153
EPI_ISL_11230022
EPI_ISL_11229897
EPI_ISL_626570
EPI_ISL_1110497
EPI_ISL_2942539
EPI_ISL_3924051
EPI_ISL_912397
EPI_ISL_2964621
EPI_ISL_515868
EPI_ISL_1532253
EPI_ISL_542299
EPI_ISL_2476428
EPI_ISL_6768069
EPI_ISL_514611
EPI_ISL_685026
EPI_ISL_2374302
EPI_ISL_3506051
EPI_ISL_685803
EPI_ISL_2612610
EPI_ISL_1405906
EPI_ISL_2081929
EPI_ISL_11229145
EPI_ISL_2131455
EPI_ISL_1972297
EPI_ISL_1661524
EPI_ISL_699678
EPI_ISL_2374428
EPI_ISL_677781
EPI_ISL_796037
EPI_ISL_2931852
EPI_ISL_688300
EPI_ISL_495559
EPI_ISL_2131426
EPI_ISL_940971
EPI_ISL_1176323
EPI_ISL_1263058
EPI_ISL_3306227
EPI_ISL_890357
EPI_ISL_689339
EPI_ISL_1262886
EPI_ISL_2156361
EPI_ISL_3333619
EPI_ISL_2189243
EPI_ISL_4503985
EPI_ISL_9160087
EPI_ISL_5568340
EPI_ISL_3347866
EPI_ISL_2402807
EPI_ISL_2188804
EPI_ISL_1495975
EPI_ISL_2332800
EPI_ISL_3665825
EPI_ISL_1582750
EPI_ISL_2485109
EPI_ISL_4549140
EPI_ISL_686840
EPI_ISL_5540226
EPI_ISL_2709796
EPI_ISL_4714840
EPI_ISL_913045
EPI_ISL_1823444
EPI_ISL_1636517
EPI_ISL_1857012
EPI_ISL_1336706
EPI_ISL_3025717
EPI_ISL_5142622
EPI_ISL_3370438
EPI_ISL_689909
EPI_ISL_684761
EPI_ISL_2600537
EPI_ISL_2154039
EPI_ISL_1516912
EPI_ISL_700316
EPI_ISL_2443495
EPI_ISL_751435
EPI_ISL_3355695
EPI_ISL_2757682
EPI_ISL_2544910
EPI_ISL_1821548
EPI_ISL_8004756
EPI_ISL_689238
EPI_ISL_419222
EPI_ISL_718207
EPI_ISL_1608520
EPI_ISL_1608275
EPI_ISL_3231043
EPI_ISL_686745
EPI_ISL_529724
EPI_ISL_3154954
EPI_ISL_1324758
EPI_ISL_509308
EPI_ISL_1656995
EPI_ISL_3230821
EPI_ISL_1469118
EPI_ISL_3665828
EPI_ISL_2427101
EPI_ISL_1706544
EPI_ISL_2374256
EPI_ISL_862557
EPI_ISL_4296425
EPI_ISL_5538078
EPI_ISL_2270837
EPI_ISL_6174352
EPI_ISL_454544
EPI_ISL_2424135
EPI_ISL_2101070
EPI_ISL_2779504
EPI_ISL_3355797
EPI_ISL_5196303
EPI_ISL_687524
EPI_ISL_2422737
EPI_ISL_1843754
EPI_ISL_6159465
EPI_ISL_2464201
EPI_ISL_690668
EPI_ISL_7139681
EPI_ISL_2391556
EPI_ISL_509261
EPI_ISL_2156447
EPI_ISL_1608398
EPI_ISL_872020
EPI_ISL_2188044
EPI_ISL_1103556
EPI_ISL_1788850
EPI_ISL_852593
EPI_ISL_2312697
EPI_ISL_7139679
EPI_ISL_1621702
EPI_ISL_2688912
EPI_ISL_5537556
EPI_ISL_583449
EPI_ISL_1786341
EPI_ISL_2023441
EPI_ISL_3306274
EPI_ISL_691320
EPI_ISL_5544185
EPI_ISL_2180146
EPI_ISL_2501345
EPI_ISL_3031484
EPI_ISL_5879603
EPI_ISL_1910203
EPI_ISL_648774
EPI_ISL_811139
EPI_ISL_1547399
EPI_ISL_6194900
EPI_ISL_2533803
EPI_ISL_1527016
EPI_ISL_5441607
EPI_ISL_2601496
EPI_ISL_3507135
EPI_ISL_2958767
EPI_ISL_602906
EPI_ISL_1857230
EPI_ISL_418232
EPI_ISL_2492457
EPI_ISL_9123617
EPI_ISL_2937846
EPI_ISL_3388832
EPI_ISL_671431
EPI_ISL_2736837
EPI_ISL_4741329
EPI_ISL_1001370
EPI_ISL_5736621
EPI_ISL_1821249
EPI_ISL_2426942
EPI_ISL_686318
EPI_ISL_1363092
EPI_ISL_1910139
EPI_ISL_689374
EPI_ISL_475617
EPI_ISL_690739
EPI_ISL_2532304
EPI_ISL_8004705
EPI_ISL_1465552
EPI_ISL_3306115
EPI_ISL_7747276
EPI_ISL_2334502
EPI_ISL_2289141
EPI_ISL_2312905
EPI_ISL_5547407
EPI_ISL_1585438
EPI_ISL_467809
EPI_ISL_6174208
EPI_ISL_1993956
EPI_ISL_2154730
EPI_ISL_2099394
EPI_ISL_3410573
EPI_ISL_909682
EPI_ISL_5570737
EPI_ISL_1013139
EPI_ISL_2779099
EPI_ISL_691701
EPI_ISL_602803
EPI_ISL_660203
EPI_ISL_872630
EPI_ISL_1502933
EPI_ISL_419233
EPI_ISL_1209253
EPI_ISL_684128
EPI_ISL_11229122
EPI_ISL_2779538
EPI_ISL_1416518
EPI_ISL_5597582
EPI_ISL_708529
EPI_ISL_5539011
EPI_ISL_2143502
EPI_ISL_689867
EPI_ISL_2422723
EPI_ISL_5541465
EPI_ISL_684463
EPI_ISL_806782
EPI_ISL_2099474
EPI_ISL_3031677
EPI_ISL_635051
EPI_ISL_9123619
EPI_ISL_2030146
EPI_ISL_1853393
EPI_ISL_689551
EPI_ISL_3370708
EPI_ISL_2834739
EPI_ISL_4121928
EPI_ISL_4716888
EPI_ISL_699998
EPI_ISL_2095823
EPI_ISL_689409
EPI_ISL_11396744
EPI_ISL_447537
EPI_ISL_690824
EPI_ISL_2919258
EPI_ISL_1621703
EPI_ISL_872307
EPI_ISL_2788861
EPI_ISL_1442995
EPI_ISL_4417850
EPI_ISL_2681227
EPI_ISL_699948
EPI_ISL_876786
EPI_ISL_690570
EPI_ISL_833310
EPI_ISL_2100710
EPI_ISL_3023716
EPI_ISL_692414
EPI_ISL_2645483
EPI_ISL_2840738
EPI_ISL_5570088
EPI_ISL_684614
EPI_ISL_9851959
EPI_ISL_11229083
EPI_ISL_3355654
EPI_ISL_2270883
EPI_ISL_2967043
EPI_ISL_2690146
EPI_ISL_1756219
EPI_ISL_1788800
EPI_ISL_5196218
EPI_ISL_1298479
EPI_ISL_2425567
EPI_ISL_3233068
EPI_ISL_11190246
EPI_ISL_3155403
EPI_ISL_3404371
EPI_ISL_5196741
EPI_ISL_685353
EPI_ISL_3370709
EPI_ISL_1212700
EPI_ISL_2231577
EPI_ISL_1517427
EPI_ISL_9160101
EPI_ISL_1470125
EPI_ISL_2492436
EPI_ISL_3245939
EPI_ISL_2178413
EPI_ISL_1302907
EPI_ISL_2308630
EPI_ISL_3265633
EPI_ISL_1917526
EPI_ISL_1960463
EPI_ISL_430070
EPI_ISL_2608425
EPI_ISL_1685302
EPI_ISL_1685268
EPI_ISL_2312935
EPI_ISL_9159651
EPI_ISL_3133781
EPI_ISL_2501269
EPI_ISL_1394291
EPI_ISL_1960301
EPI_ISL_2091312
EPI_ISL_2868892
EPI_ISL_2101113
EPI_ISL_1340634
EPI_ISL_479848
EPI_ISL_1785223
EPI_ISL_1652056
EPI_ISL_3188963
EPI_ISL_2629090
EPI_ISL_1113000
EPI_ISL_699713
EPI_ISL_1231685
EPI_ISL_3245862
EPI_ISL_4744646
EPI_ISL_1165070
EPI_ISL_1013365
EPI_ISL_3306224
EPI_ISL_855365
EPI_ISL_2107514
EPI_ISL_2099393
EPI_ISL_2312667
EPI_ISL_5196283
EPI_ISL_2839278
EPI_ISL_1662080
EPI_ISL_690431
EPI_ISL_1483057
EPI_ISL_3232700
EPI_ISL_2562010
EPI_ISL_2566175
EPI_ISL_2189167
EPI_ISL_4741528
EPI_ISL_2921239
EPI_ISL_2312685
EPI_ISL_689083
EPI_ISL_2422694
EPI_ISL_1035944
EPI_ISL_2942367
EPI_ISL_2545730
EPI_ISL_961723
EPI_ISL_1265156
EPI_ISL_1686030
EPI_ISL_1302051
EPI_ISL_5441624
EPI_ISL_1936314
EPI_ISL_5944643
EPI_ISL_3305880
EPI_ISL_2178481
EPI_ISL_2621262
EPI_ISL_2156442
EPI_ISL_602875
EPI_ISL_5142637
EPI_ISL_690947
EPI_ISL_1960076
EPI_ISL_1582699
EPI_ISL_872898
EPI_ISL_2728593
EPI_ISL_3155449
EPI_ISL_1138564
EPI_ISL_1585515
EPI_ISL_1416612
EPI_ISL_860290
EPI_ISL_1406690
EPI_ISL_4714565
EPI_ISL_3153358
EPI_ISL_2402710
EPI_ISL_1381341
EPI_ISL_526236
EPI_ISL_4503991
EPI_ISL_5196255
EPI_ISL_2504068
EPI_ISL_2422664
EPI_ISL_1840924
EPI_ISL_3064136
EPI_ISL_3025767
EPI_ISL_3914980
EPI_ISL_2178435
EPI_ISL_5589970
EPI_ISL_2188403
EPI_ISL_3219737
EPI_ISL_1960506
EPI_ISL_2859006
EPI_ISL_2967182
EPI_ISL_2180313
EPI_ISL_7139556
EPI_ISL_455460
EPI_ISL_1336749
EPI_ISL_686103
EPI_ISL_685095
EPI_ISL_4206950
EPI_ISL_850674
EPI_ISL_687372
EPI_ISL_524732
EPI_ISL_1110587
EPI_ISL_2178488
EPI_ISL_686118
EPI_ISL_837780
EPI_ISL_2426876
EPI_ISL_1191090
EPI_ISL_509328
EPI_ISL_1389278
EPI_ISL_735336
EPI_ISL_2193960
EPI_ISL_1060476
EPI_ISL_1340623
EPI_ISL_2937813
EPI_ISL_685003
EPI_ISL_1936263
EPI_ISL_11230333
EPI_ISL_689245
EPI_ISL_2942819
EPI_ISL_5590244
EPI_ISL_2105376
EPI_ISL_833100
EPI_ISL_1628411
EPI_ISL_1110995
EPI_ISL_941132
EPI_ISL_1233627
EPI_ISL_5598368
EPI_ISL_5562088
EPI_ISL_1732972
EPI_ISL_1279583
EPI_ISL_684460
EPI_ISL_686655
EPI_ISL_5543464
EPI_ISL_5196728
EPI_ISL_11036419
EPI_ISL_513231
EPI_ISL_5143082
EPI_ISL_1732159
EPI_ISL_626583
EPI_ISL_1663229
EPI_ISL_2492388
EPI_ISL_1302134
EPI_ISL_2629003
EPI_ISL_495421
EPI_ISL_1018250
EPI_ISL_862840
EPI_ISL_2361923
EPI_ISL_2547067
EPI_ISL_1811462
EPI_ISL_2621345
EPI_ISL_2017485
EPI_ISL_2189284
EPI_ISL_2189333
EPI_ISL_5441695
EPI_ISL_3129982
EPI_ISL_2374203
EPI_ISL_11036437
EPI_ISL_3392619
EPI_ISL_593479
EPI_ISL_3356497
EPI_ISL_1663596
EPI_ISL_3980599
EPI_ISL_2346346
EPI_ISL_539553
EPI_ISL_1585423
EPI_ISL_3233400
EPI_ISL_2156293
EPI_ISL_2401997
EPI_ISL_3089076
EPI_ISL_5918457
EPI_ISL_2023042
EPI_ISL_1096282
EPI_ISL_2188345
EPI_ISL_2894868
EPI_ISL_3162197
EPI_ISL_2231434
EPI_ISL_1288315
EPI_ISL_2379008
EPI_ISL_2966274
EPI_ISL_2546970
EPI_ISL_6582823
EPI_ISL_2015137
EPI_ISL_2030045
EPI_ISL_3033496
EPI_ISL_2002600
EPI_ISL_2322749
EPI_ISL_1036414
EPI_ISL_6795157
EPI_ISL_3266125
EPI_ISL_1166929
EPI_ISL_1647167
EPI_ISL_2485096
EPI_ISL_1960281
EPI_ISL_4056279
EPI_ISL_1284152
EPI_ISL_2296077
EPI_ISL_2828658
EPI_ISL_1300658
EPI_ISL_1501242
EPI_ISL_1483761
EPI_ISL_2421284
EPI_ISL_538501
EPI_ISL_3045579
EPI_ISL_4442700
EPI_ISL_2319620
EPI_ISL_2180244
EPI_ISL_1110887
EPI_ISL_686787
EPI_ISL_3356279
EPI_ISL_2886454
EPI_ISL_1110430
EPI_ISL_2029749
EPI_ISL_1401343
EPI_ISL_2272828
EPI_ISL_1301723
EPI_ISL_2492375
EPI_ISL_2081865
EPI_ISL_2097149
EPI_ISL_685975
EPI_ISL_1706579
EPI_ISL_686058
EPI_ISL_1279336
EPI_ISL_1231720
EPI_ISL_687330
EPI_ISL_2232750
EPI_ISL_5053971
EPI_ISL_1190952
EPI_ISL_1502984
EPI_ISL_2835397
EPI_ISL_912607
EPI_ISL_4714428
EPI_ISL_2967860
EPI_ISL_4713715
EPI_ISL_876742
EPI_ISL_3307779
EPI_ISL_2894811
EPI_ISL_3021398
EPI_ISL_1351608
EPI_ISL_3219600
EPI_ISL_2232729
EPI_ISL_2188700
EPI_ISL_2134764
EPI_ISL_2661827
EPI_ISL_861642
EPI_ISL_3039603
EPI_ISL_1810907
EPI_ISL_1654934
EPI_ISL_3098736
EPI_ISL_4206904
EPI_ISL_10145998
EPI_ISL_7139740
EPI_ISL_1263054
EPI_ISL_496529
EPI_ISL_509392
EPI_ISL_3230810
EPI_ISL_961729
EPI_ISL_1544117
EPI_ISL_2402145
EPI_ISL_542283
EPI_ISL_1279290
EPI_ISL_1803262
EPI_ISL_691857
EPI_ISL_6000505
EPI_ISL_1591139
EPI_ISL_1262911
EPI_ISL_3665850
EPI_ISL_515652
EPI_ISL_2921235
EPI_ISL_1257859
EPI_ISL_3130039
EPI_ISL_4847411
EPI_ISL_5687776
EPI_ISL_1242042
EPI_ISL_690453
EPI_ISL_4051221
EPI_ISL_1911702
EPI_ISL_4211267
EPI_ISL_602680
EPI_ISL_3989076
EPI_ISL_3153860
EPI_ISL_1111449
EPI_ISL_935561
EPI_ISL_1732073
EPI_ISL_2178500
EPI_ISL_2283697
EPI_ISL_2756465
EPI_ISL_2343239
EPI_ISL_1647148
EPI_ISL_8124693
EPI_ISL_3505867
EPI_ISL_689713
EPI_ISL_2492386
EPI_ISL_1164951
EPI_ISL_2931369
EPI_ISL_2887596
EPI_ISL_3046582
EPI_ISL_689885
EPI_ISL_4549120
EPI_ISL_2835345
EPI_ISL_3155466
EPI_ISL_2931265
EPI_ISL_2495506
EPI_ISL_691161
EPI_ISL_4741614
EPI_ISL_688030
EPI_ISL_687131
EPI_ISL_1580521
EPI_ISL_2942703
EPI_ISL_2399556
EPI_ISL_2611662
EPI_ISL_1465456
EPI_ISL_2274130
EPI_ISL_3233082
EPI_ISL_1788984
EPI_ISL_1084654
EPI_ISL_850680
EPI_ISL_2562102
EPI_ISL_2006946
EPI_ISL_935156
EPI_ISL_8725398
EPI_ISL_689725
EPI_ISL_1853280
EPI_ISL_1279959
EPI_ISL_1853409
EPI_ISL_3219491
EPI_ISL_913605
EPI_ISL_2099367
EPI_ISL_5687721
EPI_ISL_1994021
EPI_ISL_2422715
EPI_ISL_2382785
EPI_ISL_5540265
EPI_ISL_684558
EPI_ISL_1259179
EPI_ISL_3155462
EPI_ISL_3232158
EPI_ISL_2790803
EPI_ISL_2402705
EPI_ISL_699746
EPI_ISL_685648
EPI_ISL_2650513
EPI_ISL_583498
EPI_ISL_456155
EPI_ISL_1706578
EPI_ISL_3006766
EPI_ISL_3507157
EPI_ISL_1752688
EPI_ISL_2155356
EPI_ISL_2688966
EPI_ISL_2348648
EPI_ISL_1656927
EPI_ISL_2348868
EPI_ISL_2188243
EPI_ISL_2001656
EPI_ISL_11229620
EPI_ISL_1622389
EPI_ISL_688407
EPI_ISL_2101315
EPI_ISL_2155558
EPI_ISL_689122
EPI_ISL_684949
EPI_ISL_1110160
EPI_ISL_2254720
EPI_ISL_2627969
EPI_ISL_2351221
EPI_ISL_2101899
EPI_ISL_2421130
EPI_ISL_1500979
EPI_ISL_1401151
EPI_ISL_1176332
EPI_ISL_1138549
EPI_ISL_2272996
EPI_ISL_1921769
EPI_ISL_3914928
EPI_ISL_2835072
EPI_ISL_876812
EPI_ISL_1111465
EPI_ISL_479888
EPI_ISL_11229220
EPI_ISL_6436598
EPI_ISL_4252241
EPI_ISL_2627975
EPI_ISL_1657013
EPI_ISL_833277
EPI_ISL_1483732
EPI_ISL_2097127
EPI_ISL_1731487
EPI_ISL_1468454
EPI_ISL_2601432
EPI_ISL_2663142
EPI_ISL_3306127
EPI_ISL_2231498
EPI_ISL_5640218
EPI_ISL_1166985
EPI_ISL_9123613
EPI_ISL_5396967
EPI_ISL_1756220
EPI_ISL_1673271
EPI_ISL_685737
EPI_ISL_824722
EPI_ISL_2264823
EPI_ISL_6832144
EPI_ISL_1520370
EPI_ISL_1585533
EPI_ISL_3762773
EPI_ISL_2154684
EPI_ISL_3266067
EPI_ISL_476803
EPI_ISL_454552
EPI_ISL_3153469
EPI_ISL_2495545
EPI_ISL_3665851
EPI_ISL_2096049
EPI_ISL_2621421
EPI_ISL_1117941
EPI_ISL_1279410
EPI_ISL_684401
EPI_ISL_5541453
EPI_ISL_2490341
EPI_ISL_685163
EPI_ISL_9159995
EPI_ISL_1588107
EPI_ISL_4744588
EPI_ISL_11229775
EPI_ISL_5540095
EPI_ISL_977357
EPI_ISL_684697
EPI_ISL_3046577
EPI_ISL_686778
EPI_ISL_2001144
EPI_ISL_1669983
EPI_ISL_2600957
EPI_ISL_4741602
EPI_ISL_2622174
EPI_ISL_509303
EPI_ISL_1791534
EPI_ISL_513115
EPI_ISL_3245849
EPI_ISL_1085162
EPI_ISL_1233847
EPI_ISL_1629093
EPI_ISL_5597515
EPI_ISL_2779078
EPI_ISL_11036509
EPI_ISL_525659
EPI_ISL_512905
EPI_ISL_2382054
EPI_ISL_3189627
EPI_ISL_1251072
EPI_ISL_4548985
EPI_ISL_1678414
EPI_ISL_2233383
EPI_ISL_2627498
EPI_ISL_3037796
EPI_ISL_3355898
EPI_ISL_1111326
EPI_ISL_2001171
EPI_ISL_3355711
EPI_ISL_2001467
EPI_ISL_1401286
EPI_ISL_2790818
EPI_ISL_689814
EPI_ISL_722853
EPI_ISL_3231048
EPI_ISL_2535476
EPI_ISL_2156288
EPI_ISL_2651272
EPI_ISL_613426
EPI_ISL_4496594
EPI_ISL_1381243
EPI_ISL_3138690
EPI_ISL_5441392
EPI_ISL_2756421
EPI_ISL_8004653
EPI_ISL_10957428
EPI_ISL_5561470
EPI_ISL_685316
EPI_ISL_1040031
EPI_ISL_689348
EPI_ISL_2083049
EPI_ISL_2231370
EPI_ISL_1788928
EPI_ISL_1400308
EPI_ISL_685786
EPI_ISL_3150973
EPI_ISL_2479894
EPI_ISL_1577965
EPI_ISL_692303
EPI_ISL_1755049
EPI_ISL_2189090
EPI_ISL_1111461
EPI_ISL_3316181
EPI_ISL_2382789
EPI_ISL_2616231
EPI_ISL_5142613
EPI_ISL_2427086
EPI_ISL_2923116
EPI_ISL_1263074
EPI_ISL_3506093
EPI_ISL_1233499
EPI_ISL_3410558
EPI_ISL_3305961
EPI_ISL_1403563
EPI_ISL_686150
EPI_ISL_2840721
EPI_ISL_9159594
EPI_ISL_4716095
EPI_ISL_4712869
EPI_ISL_2231152
EPI_ISL_1413427
EPI_ISL_2983438
EPI_ISL_2517048
EPI_ISL_2495981
EPI_ISL_3266925
EPI_ISL_690936
EPI_ISL_5538657
EPI_ISL_5921143
EPI_ISL_2504072
EPI_ISL_2485210
EPI_ISL_3265422
EPI_ISL_686211
EPI_ISL_2490393
EPI_ISL_5540070
EPI_ISL_1315639
EPI_ISL_2308584
EPI_ISL_3230954
EPI_ISL_2616220
EPI_ISL_2496022
EPI_ISL_690775
EPI_ISL_1284064
EPI_ISL_2942380
EPI_ISL_1583082
EPI_ISL_5598499
EPI_ISL_2312917
EPI_ISL_4744641
EPI_ISL_1615665
EPI_ISL_2485177
EPI_ISL_613448
EPI_ISL_479822
EPI_ISL_3507206
EPI_ISL_2401949
EPI_ISL_527869
EPI_ISL_1585432
EPI_ISL_1502826
EPI_ISL_2788801
EPI_ISL_686890
EPI_ISL_2921253
EPI_ISL_2894854
EPI_ISL_6841890
EPI_ISL_804954
EPI_ISL_1401417
EPI_ISL_5441362
EPI_ISL_1416955
EPI_ISL_4714609
EPI_ISL_1502956
EPI_ISL_11230038
EPI_ISL_1627433
EPI_ISL_2713200
EPI_ISL_685924
EPI_ISL_515657
EPI_ISL_954796
EPI_ISL_1654939
EPI_ISL_2931702
EPI_ISL_3021422
EPI_ISL_2293339
EPI_ISL_690045
EPI_ISL_2364641
EPI_ISL_3154923
EPI_ISL_3045113
EPI_ISL_5589803
EPI_ISL_862856
EPI_ISL_452327
EPI_ISL_487381
EPI_ISL_3231236
EPI_ISL_861661
EPI_ISL_3214815
EPI_ISL_1819194
EPI_ISL_1263055
EPI_ISL_2545801
EPI_ISL_2464103
EPI_ISL_2790261
EPI_ISL_2389624
EPI_ISL_2931347
EPI_ISL_1013196
EPI_ISL_690983
EPI_ISL_690962
EPI_ISL_482682
EPI_ISL_560408
EPI_ISL_2894681
EPI_ISL_2340993
EPI_ISL_2231587
EPI_ISL_2835289
EPI_ISL_2155144
EPI_ISL_1417154
EPI_ISL_1501028
EPI_ISL_2081947
EPI_ISL_2101906
EPI_ISL_1712411
EPI_ISL_5599377
EPI_ISL_3832555
EPI_ISL_692162
EPI_ISL_2863872
EPI_ISL_3010366
EPI_ISL_1528236
EPI_ISL_3768918
EPI_ISL_941968
EPI_ISL_4772356
EPI_ISL_2691114
EPI_ISL_1041198
EPI_ISL_1532302
EPI_ISL_2942822
EPI_ISL_2646256
EPI_ISL_8257766
EPI_ISL_513174
EPI_ISL_2921263
EPI_ISL_2657442
EPI_ISL_2888029
EPI_ISL_1318218
EPI_ISL_1656920
EPI_ISL_1351611
EPI_ISL_3058238
EPI_ISL_955072
EPI_ISL_1623763
EPI_ISL_2030071
EPI_ISL_965924
EPI_ISL_1524871
EPI_ISL_2859043
EPI_ISL_4251908
EPI_ISL_2476434
EPI_ISL_2931263
EPI_ISL_512908
EPI_ISL_2790644
EPI_ISL_1259291
EPI_ISL_2100453
EPI_ISL_912757
EPI_ISL_2688317
EPI_ISL_7982776
EPI_ISL_2293460
EPI_ISL_1936362
EPI_ISL_2029751
EPI_ISL_3100036
EPI_ISL_1491660
EPI_ISL_8311748
EPI_ISL_5598418
EPI_ISL_1319352
EPI_ISL_824613
EPI_ISL_862621
EPI_ISL_5543518
EPI_ISL_1111289
EPI_ISL_515703
EPI_ISL_3138666
EPI_ISL_692242
EPI_ISL_2544861
EPI_ISL_824705
EPI_ISL_4741997
EPI_ISL_2671564
EPI_ISL_3085342
EPI_ISL_687829
EPI_ISL_3836243
EPI_ISL_5569126
EPI_ISL_480035
EPI_ISL_6825266
EPI_ISL_2502630
EPI_ISL_2788802
EPI_ISL_940962
EPI_ISL_3101228
EPI_ISL_1394293
EPI_ISL_3101251
EPI_ISL_2877334
EPI_ISL_3153870
EPI_ISL_2779545
EPI_ISL_2100470
EPI_ISL_1920216
EPI_ISL_2226754
EPI_ISL_699916
EPI_ISL_623138
EPI_ISL_2614588
EPI_ISL_1795050
EPI_ISL_872227
EPI_ISL_507209
EPI_ISL_2374154
EPI_ISL_4715216
EPI_ISL_5590147
EPI_ISL_688919
EPI_ISL_849652
EPI_ISL_837710
EPI_ISL_2426178
EPI_ISL_1168565
EPI_ISL_4549097
EPI_ISL_2801587
EPI_ISL_685516
EPI_ISL_3010364
EPI_ISL_1319295
EPI_ISL_2189451
EPI_ISL_2374480
EPI_ISL_2545774
EPI_ISL_3230985
EPI_ISL_956399
EPI_ISL_2001385
EPI_ISL_1336747
EPI_ISL_5142930
EPI_ISL_1911947
EPI_ISL_7957927
EPI_ISL_2964598
EPI_ISL_1678580
EPI_ISL_1366679
EPI_ISL_10657527
EPI_ISL_5143005
EPI_ISL_3347709
EPI_ISL_941970
EPI_ISL_2402730
EPI_ISL_1336930
EPI_ISL_2231156
EPI_ISL_2671495
EPI_ISL_513060
EPI_ISL_529036
EPI_ISL_4877292
EPI_ISL_3259745
EPI_ISL_2399567
EPI_ISL_2614708
EPI_ISL_5542335
EPI_ISL_692360
EPI_ISL_1627406
EPI_ISL_2346461
EPI_ISL_1960236
EPI_ISL_6710377
EPI_ISL_1965534
EPI_ISL_1381233
EPI_ISL_3155570
EPI_ISL_2532429
EPI_ISL_2091250
EPI_ISL_1810932
EPI_ISL_3031572
EPI_ISL_3010360
EPI_ISL_955065
EPI_ISL_687741
EPI_ISL_2422900
EPI_ISL_1960354
EPI_ISL_11267911
EPI_ISL_2188878
EPI_ISL_977417
EPI_ISL_2791007
EPI_ISL_1662022
EPI_ISL_1731597
EPI_ISL_2646251
EPI_ISL_2621277
EPI_ISL_5921720
EPI_ISL_1841151
EPI_ISL_2937786
EPI_ISL_1389156
EPI_ISL_479890
EPI_ISL_631577
EPI_ISL_688205
EPI_ISL_1501195
EPI_ISL_889378
EPI_ISL_3545799
EPI_ISL_1403422
EPI_ISL_1262794
EPI_ISL_918546
EPI_ISL_2626242
EPI_ISL_4030315
EPI_ISL_5142586
EPI_ISL_9167432
EPI_ISL_699878
EPI_ISL_10957374
EPI_ISL_1621635
EPI_ISL_2107248
EPI_ISL_437735
EPI_ISL_691003
EPI_ISL_2545944
EPI_ISL_1233451
EPI_ISL_3031402
EPI_ISL_1117945
EPI_ISL_450839
EPI_ISL_2312659
EPI_ISL_751416
EPI_ISL_687389
EPI_ISL_1911044
EPI_ISL_718181
EPI_ISL_2096045
EPI_ISL_560595
EPI_ISL_684397
EPI_ISL_2081995
EPI_ISL_1516941
EPI_ISL_1685317
EPI_ISL_1219135
EPI_ISL_3477566
EPI_ISL_498109
EPI_ISL_3355678
EPI_ISL_498060
EPI_ISL_686489
EPI_ISL_1752644
EPI_ISL_437454
EPI_ISL_1392677
EPI_ISL_686660
EPI_ISL_690047
EPI_ISL_3266927
EPI_ISL_3045560
EPI_ISL_7709380
EPI_ISL_2920725
EPI_ISL_2923267
EPI_ISL_2455933
EPI_ISL_2801740
EPI_ISL_10141488
EPI_ISL_1336938
EPI_ISL_2156269
EPI_ISL_2434147
EPI_ISL_2235361
EPI_ISL_3241786
EPI_ISL_3799851
EPI_ISL_1494640
EPI_ISL_985304
EPI_ISL_2779139
EPI_ISL_699888
EPI_ISL_953961
EPI_ISL_1262916
EPI_ISL_658868
EPI_ISL_2232836
EPI_ISL_684657
EPI_ISL_1117673
EPI_ISL_3241798
EPI_ISL_3915011
EPI_ISL_2834733
EPI_ISL_1279279
EPI_ISL_6832138
EPI_ISL_3298351
EPI_ISL_9159905
EPI_ISL_6491775
EPI_ISL_1163799
EPI_ISL_1502991
EPI_ISL_2967820
EPI_ISL_1110980
EPI_ISL_824602
EPI_ISL_691876
EPI_ISL_421574
EPI_ISL_2920776
EPI_ISL_1301721
EPI_ISL_6689981
EPI_ISL_2688947
EPI_ISL_2985567
EPI_ISL_577638
EPI_ISL_690161
EPI_ISL_1114718
EPI_ISL_2391527
EPI_ISL_2559299
EPI_ISL_7935587
EPI_ISL_2919108
EPI_ISL_718140
EPI_ISL_2483642
EPI_ISL_1841201
EPI_ISL_691042
EPI_ISL_687660
EPI_ISL_4741457
EPI_ISL_1401188
EPI_ISL_691520
EPI_ISL_1857014
EPI_ISL_461484
EPI_ISL_1167006
EPI_ISL_2532311
EPI_ISL_2835354
EPI_ISL_1018191
EPI_ISL_2455924
EPI_ISL_1418322
EPI_ISL_913029
EPI_ISL_1621802
EPI_ISL_1504097
EPI_ISL_691103
EPI_ISL_2399628
EPI_ISL_2485056
EPI_ISL_5334594
EPI_ISL_2400497
EPI_ISL_1620599
EPI_ISL_3836250
EPI_ISL_2340915
EPI_ISL_3010196
EPI_ISL_953968
EPI_ISL_3893528
EPI_ISL_3037812
EPI_ISL_2885676
EPI_ISL_2495933
EPI_ISL_2189538
EPI_ISL_5589670
EPI_ISL_491476
EPI_ISL_2374272
EPI_ISL_5315118
EPI_ISL_2616321
EPI_ISL_794774
EPI_ISL_2985414
EPI_ISL_3033422
EPI_ISL_2178415
EPI_ISL_8163901
EPI_ISL_3316205
EPI_ISL_754207
EPI_ISL_1626007
EPI_ISL_3333618
EPI_ISL_1517463
EPI_ISL_1647187
EPI_ISL_3769135
EPI_ISL_6316604
EPI_ISL_1111176
EPI_ISL_539521
EPI_ISL_2153793
EPI_ISL_5590180
EPI_ISL_690189
EPI_ISL_5541845
EPI_ISL_542286
EPI_ISL_2559267
EPI_ISL_2427134
EPI_ISL_2158175
EPI_ISL_518040
EPI_ISL_2007834
EPI_ISL_2379119
EPI_ISL_2835064
EPI_ISL_2614424
EPI_ISL_2180103
EPI_ISL_4741388
EPI_ISL_535421
EPI_ISL_2545683
EPI_ISL_3915039
EPI_ISL_1013296
EPI_ISL_1389301
EPI_ISL_688509
EPI_ISL_5918402
EPI_ISL_1583045
EPI_ISL_649154
EPI_ISL_691366
EPI_ISL_1159090
EPI_ISL_1517055
EPI_ISL_9509907
EPI_ISL_690158
EPI_ISL_862867
EPI_ISL_3716397
EPI_ISL_2887566
EPI_ISL_1853346
EPI_ISL_2188409
EPI_ISL_3506021
EPI_ISL_1233460
EPI_ISL_480105
EPI_ISL_648061
EPI_ISL_4199347
EPI_ISL_2485223
EPI_ISL_3298352
EPI_ISL_1389247
EPI_ISL_1391214
EPI_ISL_2155815
EPI_ISL_2101224
EPI_ISL_1085668
EPI_ISL_1096243
EPI_ISL_2101226
EPI_ISL_961079
EPI_ISL_2374165
EPI_ISL_1389201
EPI_ISL_527863
EPI_ISL_2157579
EPI_ISL_1678411
EPI_ISL_3459953
EPI_ISL_2532344
EPI_ISL_2422880
EPI_ISL_454521
EPI_ISL_11229811
EPI_ISL_2942561
EPI_ISL_2982121
EPI_ISL_1517494
EPI_ISL_648050
EPI_ISL_1601578
EPI_ISL_480789
EPI_ISL_687761
EPI_ISL_1628343
EPI_ISL_1960607
EPI_ISL_691461
EPI_ISL_1401124
EPI_ISL_2100769
EPI_ISL_2091153
EPI_ISL_678387
EPI_ISL_700009
EPI_ISL_1262734
EPI_ISL_2779397
EPI_ISL_2757828
EPI_ISL_6471605
EPI_ISL_913054
EPI_ISL_2100759
EPI_ISL_11229140
EPI_ISL_2565996
EPI_ISL_437459
EPI_ISL_542431
EPI_ISL_1731947
EPI_ISL_3392655
EPI_ISL_1661557
EPI_ISL_2232987
EPI_ISL_2860818
EPI_ISL_1336774
EPI_ISL_515752
EPI_ISL_690147
EPI_ISL_487433
EPI_ISL_3153364
EPI_ISL_3334218
EPI_ISL_1299229
EPI_ISL_1263068
EPI_ISL_1301635
EPI_ISL_9579586
EPI_ISL_2091372
EPI_ISL_3315030
EPI_ISL_1483784
EPI_ISL_1139052
EPI_ISL_2530183
EPI_ISL_3459416
EPI_ISL_1752504
EPI_ISL_2312681
EPI_ISL_3245856
EPI_ISL_6174551
EPI_ISL_8630400
EPI_ISL_1707627
EPI_ISL_2374347
EPI_ISL_492982
EPI_ISL_1707551
EPI_ISL_1656979
EPI_ISL_1205268
EPI_ISL_1620614
EPI_ISL_2495697
EPI_ISL_3231114
EPI_ISL_2614728
EPI_ISL_2779323
EPI_ISL_5015507
EPI_ISL_1821589
EPI_ISL_1019650
EPI_ISL_1110591
EPI_ISL_471548
EPI_ISL_5328350
EPI_ISL_1171703
EPI_ISL_1465555
EPI_ISL_1818827
EPI_ISL_1401109
EPI_ISL_1910291
EPI_ISL_3266910
EPI_ISL_2189213
EPI_ISL_11229544
EPI_ISL_1085593
EPI_ISL_3356434
EPI_ISL_686728
EPI_ISL_1360407
EPI_ISL_883973
EPI_ISL_2083032
EPI_ISL_2017750
EPI_ISL_1365670
EPI_ISL_5598622
EPI_ISL_2779050
EPI_ISL_2180450
EPI_ISL_7710025
EPI_ISL_1301602
EPI_ISL_1517152
EPI_ISL_603167
EPI_ISL_2180147
EPI_ISL_1118032
EPI_ISL_3315014
EPI_ISL_1501176
EPI_ISL_1351489
EPI_ISL_1336510
EPI_ISL_3230757
EPI_ISL_2681095
EPI_ISL_5589921
EPI_ISL_872230
EPI_ISL_3031619
EPI_ISL_1583111
EPI_ISL_5541572
EPI_ISL_692029
EPI_ISL_2391615
EPI_ISL_583427
EPI_ISL_1483706
EPI_ISL_542362
EPI_ISL_2501080
EPI_ISL_4298661
EPI_ISL_2091182
EPI_ISL_692473
EPI_ISL_2270892
EPI_ISL_690085
EPI_ISL_3031892
EPI_ISL_689147
EPI_ISL_3162292
EPI_ISL_1465558
EPI_ISL_1853328
EPI_ISL_3797251
EPI_ISL_1749431
EPI_ISL_3275038
EPI_ISL_953987
EPI_ISL_689832
EPI_ISL_4549045
EPI_ISL_685895
EPI_ISL_3506111
EPI_ISL_1288398
EPI_ISL_3155427
EPI_ISL_876797
EPI_ISL_2397199
EPI_ISL_5589501
EPI_ISL_468776
EPI_ISL_689411
EPI_ISL_2601584
EPI_ISL_2081893
EPI_ISL_3089021
EPI_ISL_1960376
EPI_ISL_513004
EPI_ISL_1936234
EPI_ISL_455025
EPI_ISL_2820733
EPI_ISL_2646272
EPI_ISL_2402089
EPI_ISL_3023991
EPI_ISL_2860785
EPI_ISL_3033506
EPI_ISL_1508849
EPI_ISL_2312861
EPI_ISL_1655930
EPI_ISL_1805480
EPI_ISL_2531908
EPI_ISL_3190374
EPI_ISL_2188732
EPI_ISL_5441675
EPI_ISL_631697
EPI_ISL_3665830
EPI_ISL_11396741
EPI_ISL_11230023
EPI_ISL_862861
EPI_ISL_4741427
EPI_ISL_2091248
EPI_ISL_1483707
EPI_ISL_2324192
EPI_ISL_2800941
EPI_ISL_2690189
EPI_ISL_3355800
EPI_ISL_685750
EPI_ISL_5540751
EPI_ISL_515684
EPI_ISL_1821150
EPI_ISL_788950
EPI_ISL_860910
EPI_ISL_2427390
EPI_ISL_2736864
EPI_ISL_1018188
EPI_ISL_691896
EPI_ISL_1171627
EPI_ISL_1745699
EPI_ISL_3347599
EPI_ISL_1319328
EPI_ISL_2530188
EPI_ISL_5921737
EPI_ISL_833048
EPI_ISL_5441434
EPI_ISL_2657522
EPI_ISL_479917
EPI_ISL_1621543
EPI_ISL_1662095
EPI_ISL_2399698
EPI_ISL_4715431
EPI_ISL_5890425
EPI_ISL_2188875
EPI_ISL_5142839
EPI_ISL_1656140
EPI_ISL_2097054
EPI_ISL_2671742
EPI_ISL_9852003
EPI_ISL_1662215
EPI_ISL_2868401
EPI_ISL_9159928
EPI_ISL_471546
EPI_ISL_2374468
EPI_ISL_4504024
EPI_ISL_602878
EPI_ISL_3410301
EPI_ISL_1532793
EPI_ISL_691328
EPI_ISL_833288
EPI_ISL_1700609
EPI_ISL_2788876
EPI_ISL_2920690
EPI_ISL_688942
EPI_ISL_2509945
EPI_ISL_7478609
EPI_ISL_3307645
EPI_ISL_1585406
EPI_ISL_688945
EPI_ISL_2490604
EPI_ISL_1655068
EPI_ISL_1081315
EPI_ISL_3089088
EPI_ISL_1509840
EPI_ISL_2464115
EPI_ISL_2982163
EPI_ISL_1678455
EPI_ISL_3031741
EPI_ISL_6840897
EPI_ISL_3716414
EPI_ISL_603142
EPI_ISL_2293547
EPI_ISL_2155252
EPI_ISL_2617654
EPI_ISL_2158187
EPI_ISL_1324764
EPI_ISL_3190379
EPI_ISL_5590464
EPI_ISL_1110945
EPI_ISL_860840
EPI_ISL_688354
EPI_ISL_3305937
EPI_ISL_2645443
EPI_ISL_2663162
EPI_ISL_1463501
EPI_ISL_2800932
EPI_ISL_516801
EPI_ISL_1336884
EPI_ISL_2801883
EPI_ISL_1117966
EPI_ISL_3214811
EPI_ISL_3802287
EPI_ISL_3046100
EPI_ISL_1394312
EPI_ISL_1517265
EPI_ISL_4714105
EPI_ISL_961726
EPI_ISL_1180740
EPI_ISL_631758
EPI_ISL_5540204
EPI_ISL_872202
EPI_ISL_689710
EPI_ISL_2940312
EPI_ISL_833129
EPI_ISL_524748
EPI_ISL_833071
EPI_ISL_2101150
EPI_ISL_6195397
EPI_ISL_3233407
EPI_ISL_5441637
EPI_ISL_1608427
EPI_ISL_2029963
EPI_ISL_688770
EPI_ISL_1502485
EPI_ISL_692459
EPI_ISL_2020075
EPI_ISL_512891
EPI_ISL_2501235
EPI_ISL_4261402
EPI_ISL_2530182
EPI_ISL_2095864
EPI_ISL_3025707
EPI_ISL_1621660
EPI_ISL_1205243
EPI_ISL_1389350
EPI_ISL_2790819
EPI_ISL_577634
EPI_ISL_2081841
EPI_ISL_2681144
EPI_ISL_2621310
EPI_ISL_3316261
EPI_ISL_689778
EPI_ISL_2153737
EPI_ISL_1262790
EPI_ISL_2674631
EPI_ISL_2779399
EPI_ISL_1060560
EPI_ISL_1754844
EPI_ISL_2966385
EPI_ISL_5441359
EPI_ISL_631695
EPI_ISL_3033357
EPI_ISL_1209315
EPI_ISL_1265368
EPI_ISL_1654911
EPI_ISL_5736603
EPI_ISL_4741539
EPI_ISL_623120
EPI_ISL_2324236
EPI_ISL_5569736
EPI_ISL_4742292
EPI_ISL_3031830
EPI_ISL_5566902
EPI_ISL_5567875
EPI_ISL_1301892
EPI_ISL_1626796
EPI_ISL_480085
EPI_ISL_5199332
EPI_ISL_2350807
EPI_ISL_686077
EPI_ISL_3307558
EPI_ISL_495079
EPI_ISL_3316222
EPI_ISL_1919649
EPI_ISL_1166957
EPI_ISL_2235402
EPI_ISL_687972
EPI_ISL_9159889
EPI_ISL_1662072
EPI_ISL_2561998
EPI_ISL_686460
EPI_ISL_6436519
EPI_ISL_471459
EPI_ISL_1621825
EPI_ISL_1262990
EPI_ISL_1622369
EPI_ISL_3542954
EPI_ISL_3347774
EPI_ISL_3155546
EPI_ISL_686039
EPI_ISL_1910408
EPI_ISL_833076
EPI_ISL_1251045
EPI_ISL_1494666
EPI_ISL_2193284
EPI_ISL_1755075
EPI_ISL_6159499
EPI_ISL_1118202
EPI_ISL_3033333
EPI_ISL_11229673
EPI_ISL_689743
EPI_ISL_5598251
EPI_ISL_5562952
EPI_ISL_2464069
EPI_ISL_883390
EPI_ISL_685514
EPI_ISL_4717329
EPI_ISL_1502871
EPI_ISL_2171164
EPI_ISL_2462970
EPI_ISL_8652707
EPI_ISL_1499479
EPI_ISL_691125
EPI_ISL_1669921
EPI_ISL_2162820
EPI_ISL_1533092
EPI_ISL_4296311
EPI_ISL_1621664
EPI_ISL_4850561
EPI_ISL_518011
EPI_ISL_3149740
EPI_ISL_2713213
EPI_ISL_2401934
EPI_ISL_5053965
EPI_ISL_436717
EPI_ISL_1841098
EPI_ISL_2156652
EPI_ISL_692452
EPI_ISL_5332873
EPI_ISL_5598201
EPI_ISL_6159457
EPI_ISL_2709276
EPI_ISL_2374391
EPI_ISL_2651273
EPI_ISL_6829632
EPI_ISL_1625980
EPI_ISL_935534
EPI_ISL_4206941
EPI_ISL_10149612
EPI_ISL_751352
EPI_ISL_2685836
EPI_ISL_2531901
EPI_ISL_2270851
EPI_ISL_3021362
EPI_ISL_1810866
EPI_ISL_690550
EPI_ISL_1166975
EPI_ISL_860862
EPI_ISL_11229525
EPI_ISL_5142564
EPI_ISL_3120314
EPI_ISL_2100471
EPI_ISL_985015
EPI_ISL_1113036
EPI_ISL_688102
EPI_ISL_5590009
EPI_ISL_2923212
EPI_ISL_2190111
EPI_ISL_498091
EPI_ISL_1336939
EPI_ISL_1209285
EPI_ISL_5567142
EPI_ISL_1786394
EPI_ISL_2502764
EPI_ISL_2158163
EPI_ISL_3265511
EPI_ISL_689436
EPI_ISL_687165
EPI_ISL_6174494
EPI_ISL_1257840
EPI_ISL_1288303
EPI_ISL_3030031
EPI_ISL_691038
EPI_ISL_2323004
EPI_ISL_1013385
EPI_ISL_7139684
EPI_ISL_2324212
EPI_ISL_1103557
EPI_ISL_2535505
EPI_ISL_5920678
EPI_ISL_1909884
EPI_ISL_1138553
EPI_ISL_3233117
EPI_ISL_5562399
EPI_ISL_693764
EPI_ISL_5598587
EPI_ISL_1318207
EPI_ISL_4741910
EPI_ISL_1288311
EPI_ISL_1205282
EPI_ISL_2859093
EPI_ISL_2235305
EPI_ISL_480045
EPI_ISL_2485155
EPI_ISL_1259050
EPI_ISL_4716336
EPI_ISL_3305938
EPI_ISL_4715247
EPI_ISL_699687
EPI_ISL_1517241
EPI_ISL_1391248
EPI_ISL_2627980
EPI_ISL_1585532
EPI_ISL_690307
EPI_ISL_455426
EPI_ISL_5570741
EPI_ISL_692066
EPI_ISL_9159942
EPI_ISL_685357
EPI_ISL_2312856
EPI_ISL_3230979
EPI_ISL_1303517
EPI_ISL_3245962
EPI_ISL_3259690
EPI_ISL_2756371
EPI_ISL_2958709
EPI_ISL_509237
EPI_ISL_3033353
EPI_ISL_2101891
EPI_ISL_3033544
EPI_ISL_424366
EPI_ISL_1797578
EPI_ISL_7710022
EPI_ISL_6174594
EPI_ISL_435416
EPI_ISL_9160088
EPI_ISL_2727502
EPI_ISL_688547
EPI_ISL_1020154
EPI_ISL_513126
EPI_ISL_6316579
EPI_ISL_2616235
EPI_ISL_2232795
EPI_ISL_1470214
EPI_ISL_635027
EPI_ISL_2029759
EPI_ISL_2091278
EPI_ISL_5589649
EPI_ISL_2756604
EPI_ISL_2894857
EPI_ISL_11229163
EPI_ISL_1111369
EPI_ISL_3259730
EPI_ISL_2885370
EPI_ISL_5540726
EPI_ISL_1628781
EPI_ISL_2484979
EPI_ISL_2099475
EPI_ISL_2231551
EPI_ISL_2967084
EPI_ISL_684261
EPI_ISL_2364575
EPI_ISL_2671835
EPI_ISL_2835481
EPI_ISL_3241783
EPI_ISL_1190948
EPI_ISL_11229383
EPI_ISL_2189494
EPI_ISL_1215947
EPI_ISL_5569981
EPI_ISL_3045861
EPI_ISL_2364666
EPI_ISL_2731466
EPI_ISL_2235423
EPI_ISL_1013306
EPI_ISL_534318
EPI_ISL_404227
EPI_ISL_2629156
EPI_ISL_512996
EPI_ISL_3266908
EPI_ISL_1406595
EPI_ISL_1391076
EPI_ISL_1508988
EPI_ISL_1911943
EPI_ISL_2232752
EPI_ISL_480065
EPI_ISL_3769304
EPI_ISL_491118
EPI_ISL_1381094
EPI_ISL_482720
EPI_ISL_1262841
EPI_ISL_6174356
EPI_ISL_3045970
EPI_ISL_1381385
EPI_ISL_3085317
EPI_ISL_4260402
EPI_ISL_2086157
EPI_ISL_418241
EPI_ISL_2612608
EPI_ISL_3507111
EPI_ISL_717969
EPI_ISL_1621495
EPI_ISL_2546932
EPI_ISL_953946
EPI_ISL_687556
EPI_ISL_3316250
EPI_ISL_3033568
EPI_ISL_2985533
EPI_ISL_3665809
EPI_ISL_2426940
EPI_ISL_3098763
EPI_ISL_548966
EPI_ISL_2835858
EPI_ISL_3100087
EPI_ISL_1372544
EPI_ISL_2779342
EPI_ISL_1810931
EPI_ISL_3268406
EPI_ISL_1583070
EPI_ISL_3088363
EPI_ISL_1168526
EPI_ISL_1627467
EPI_ISL_2107190
EPI_ISL_3914964
EPI_ISL_693306
EPI_ISL_5196267
EPI_ISL_4716628
EPI_ISL_1111399
EPI_ISL_2559458
EPI_ISL_2788806
EPI_ISL_1533727
EPI_ISL_1789006
EPI_ISL_2374246
EPI_ISL_514610
EPI_ISL_2964609
EPI_ISL_2391544
EPI_ISL_6174274
EPI_ISL_2246835
EPI_ISL_1517451
EPI_ISL_689550
EPI_ISL_3230794
EPI_ISL_2402796
EPI_ISL_1340811
EPI_ISL_3151750
EPI_ISL_3076809
EPI_ISL_5570268
EPI_ISL_11229309
EPI_ISL_690394
EPI_ISL_1811235
EPI_ISL_2293579
EPI_ISL_5196744
EPI_ISL_1257854
EPI_ISL_2612019
EPI_ISL_1821529
EPI_ISL_2483646
EPI_ISL_1661532
EPI_ISL_3031888
EPI_ISL_1259059
EPI_ISL_5917765
EPI_ISL_1732068
EPI_ISL_631716
EPI_ISL_2828700
EPI_ISL_11229293
EPI_ISL_7613718
EPI_ISL_1399272
EPI_ISL_4417593
EPI_ISL_2091141
EPI_ISL_2091365
EPI_ISL_4206246
EPI_ISL_2686080
EPI_ISL_3718734
EPI_ISL_7747264
EPI_ISL_686465
EPI_ISL_2270853
EPI_ISL_1396714
EPI_ISL_2099381
EPI_ISL_1461641
EPI_ISL_1594429
EPI_ISL_2171109
EPI_ISL_2389620
EPI_ISL_1917508
EPI_ISL_2343012
EPI_ISL_3542961
EPI_ISL_1336347
EPI_ISL_5142722
EPI_ISL_686752
EPI_ISL_8065660
EPI_ISL_11229162
EPI_ISL_2001298
EPI_ISL_1915154
EPI_ISL_4741491
EPI_ISL_685841
EPI_ISL_1036193
EPI_ISL_2603442
EPI_ISL_5598296
EPI_ISL_1788824
EPI_ISL_689039
EPI_ISL_2923274
EPI_ISL_2382799
EPI_ISL_691693
EPI_ISL_690778
EPI_ISL_1629166
EPI_ISL_860901
EPI_ISL_2709691
EPI_ISL_498122
EPI_ISL_2835442
EPI_ISL_689286
EPI_ISL_2272998
EPI_ISL_512976
EPI_ISL_1465536
EPI_ISL_1401428
EPI_ISL_1262817
EPI_ISL_941990
EPI_ISL_11230267
EPI_ISL_648632
EPI_ISL_2646264
EPI_ISL_3470218
EPI_ISL_846648
EPI_ISL_3154072
EPI_ISL_2601434
EPI_ISL_1623072
EPI_ISL_792114
EPI_ISL_700103
EPI_ISL_1628385
EPI_ISL_5598572
EPI_ISL_692546
EPI_ISL_2645516
EPI_ISL_1263064
EPI_ISL_1381141
EPI_ISL_491983
EPI_ISL_2790259
EPI_ISL_2399566
EPI_ISL_690409
EPI_ISL_1910358
EPI_ISL_2002608
EPI_ISL_447809
EPI_ISL_940912
EPI_ISL_688793
EPI_ISL_5195510
EPI_ISL_2001119
EPI_ISL_2601520
EPI_ISL_2379137
EPI_ISL_1205232
EPI_ISL_4888564
EPI_ISL_1423511
EPI_ISL_2671500
EPI_ISL_3087659
EPI_ISL_2235330
EPI_ISL_1516796
EPI_ISL_1910166
EPI_ISL_2535269
EPI_ISL_475628
EPI_ISL_5920753
EPI_ISL_690493
EPI_ISL_1340828
EPI_ISL_2835876
EPI_ISL_1811233
EPI_ISL_2835797
EPI_ISL_1233489
EPI_ISL_688427
EPI_ISL_2029735
EPI_ISL_2695785
EPI_ISL_7711758
EPI_ISL_2100243
EPI_ISL_688438
EPI_ISL_2931922
EPI_ISL_2661841
EPI_ISL_1191736
EPI_ISL_792693
EPI_ISL_1502959
EPI_ISL_479806
EPI_ISL_2296093
EPI_ISL_3375269
EPI_ISL_3347697
EPI_ISL_689251
EPI_ISL_1857099
EPI_ISL_2919264
EPI_ISL_1671760
EPI_ISL_1321749
EPI_ISL_687539
EPI_ISL_3546586
EPI_ISL_941982
EPI_ISL_480006
EPI_ISL_3021351
EPI_ISL_1110990
EPI_ISL_2422773
EPI_ISL_3347686
EPI_ISL_912730
EPI_ISL_3162220
EPI_ISL_684939
EPI_ISL_2828406
EPI_ISL_2422759
EPI_ISL_1259045
EPI_ISL_3031711
EPI_ISL_2402548
EPI_ISL_2757797
EPI_ISL_2293476
EPI_ISL_5539659
EPI_ISL_516943
EPI_ISL_1859683
EPI_ISL_4549001
EPI_ISL_2137724
EPI_ISL_685036
EPI_ISL_1504067
EPI_ISL_689180
EPI_ISL_1288379
EPI_ISL_689579
EPI_ISL_3033606
EPI_ISL_420076
EPI_ISL_430100
EPI_ISL_2860784
EPI_ISL_3033574
EPI_ISL_4741581
EPI_ISL_5829986
EPI_ISL_461483
EPI_ISL_1288329
EPI_ISL_3410799
EPI_ISL_1824500
EPI_ISL_7139302
EPI_ISL_2535248
EPI_ISL_3332896
EPI_ISL_837693
EPI_ISL_2710020
EPI_ISL_1116454
EPI_ISL_5589902
EPI_ISL_2379138
EPI_ISL_685023
EPI_ISL_480289
EPI_ISL_535396
EPI_ISL_760046
EPI_ISL_4196763
EPI_ISL_631704
EPI_ISL_1656945
EPI_ISL_1745685
EPI_ISL_1960080
EPI_ISL_689189
EPI_ISL_1465500
EPI_ISL_1483734
EPI_ISL_699681
EPI_ISL_1501146
EPI_ISL_1470248
EPI_ISL_684536
EPI_ISL_569866
EPI_ISL_690335
EPI_ISL_3046092
EPI_ISL_1788882
EPI_ISL_7711657
EPI_ISL_2346467
EPI_ISL_692276
EPI_ISL_691063
EPI_ISL_5598087
EPI_ISL_688350
EPI_ISL_2931331
EPI_ISL_3155647
EPI_ISL_2158224
EPI_ISL_995394
EPI_ISL_2285105
EPI_ISL_832147
EPI_ISL_7957914
EPI_ISL_1461646
EPI_ISL_3392629
EPI_ISL_2778028
EPI_ISL_1005688
EPI_ISL_1827512
EPI_ISL_1656948
EPI_ISL_2226289
EPI_ISL_5562701
EPI_ISL_635040
EPI_ISL_2304302
EPI_ISL_3717862
EPI_ISL_1531750
EPI_ISL_6174466
EPI_ISL_2925823
EPI_ISL_2426995
EPI_ISL_690258
EPI_ISL_1502524
EPI_ISL_476882
EPI_ISL_856695
EPI_ISL_977489
EPI_ISL_3671904
EPI_ISL_3307469
EPI_ISL_1111230
EPI_ISL_7780456
EPI_ISL_833097
EPI_ISL_2364578
EPI_ISL_690096
EPI_ISL_912768
EPI_ISL_1841227
EPI_ISL_2877438
EPI_ISL_7473142
EPI_ISL_687596
EPI_ISL_1020248
EPI_ISL_8725408
EPI_ISL_685287
EPI_ISL_1819256
EPI_ISL_2100735
EPI_ISL_512909
EPI_ISL_686963
EPI_ISL_3233391
EPI_ISL_2616224
EPI_ISL_7174172
EPI_ISL_542378
EPI_ISL_1212645
EPI_ISL_5589995
EPI_ISL_2942362
EPI_ISL_2342587
EPI_ISL_2661831
EPI_ISL_824585
EPI_ISL_4713539
EPI_ISL_514441
EPI_ISL_2484793
EPI_ISL_872279
EPI_ISL_2614690
EPI_ISL_861668
EPI_ISL_689975
EPI_ISL_1994006
EPI_ISL_2534042
EPI_ISL_476854
EPI_ISL_1757599
EPI_ISL_2479910
EPI_ISL_1303427
EPI_ISL_2790810
EPI_ISL_2500954
EPI_ISL_2709709
EPI_ISL_2681449
EPI_ISL_1654969
EPI_ISL_1594398
EPI_ISL_2099421
EPI_ISL_3911433
EPI_ISL_686478
EPI_ISL_3032296
EPI_ISL_4741348
EPI_ISL_4196752
EPI_ISL_1821123
EPI_ISL_1786207
EPI_ISL_688790
EPI_ISL_1389190
EPI_ISL_3033397
EPI_ISL_2789857
EPI_ISL_3219463
EPI_ISL_1401418
EPI_ISL_687076
EPI_ISL_1501056
EPI_ISL_3911432
EPI_ISL_1403569
EPI_ISL_2284872
EPI_ISL_5395785
EPI_ISL_684208
EPI_ISL_3665873
EPI_ISL_1533066
EPI_ISL_9160063
EPI_ISL_688105
EPI_ISL_1965467
EPI_ISL_953947
EPI_ISL_2600827
EPI_ISL_1532801
EPI_ISL_2081981
EPI_ISL_2841984
EPI_ISL_689344
EPI_ISL_947265
EPI_ISL_2566925
EPI_ISL_1501133
EPI_ISL_653811
EPI_ISL_2545890
EPI_ISL_1020281
EPI_ISL_1336508
EPI_ISL_2566930
EPI_ISL_4712783
EPI_ISL_2686074
EPI_ISL_635028
EPI_ISL_1965630
EPI_ISL_2001135
EPI_ISL_2919011
EPI_ISL_437720
EPI_ISL_631603
EPI_ISL_1652057
EPI_ISL_1279475
EPI_ISL_416579
EPI_ISL_648707
EPI_ISL_1180834
EPI_ISL_691463
EPI_ISL_2189316
EPI_ISL_2757774
EPI_ISL_3031285
EPI_ISL_8745616
EPI_ISL_3316309
EPI_ISL_689555
EPI_ISL_883295
EPI_ISL_3024010
EPI_ISL_912951
EPI_ISL_837797
EPI_ISL_1819227
EPI_ISL_1712417
EPI_ISL_3410474
EPI_ISL_3347841
EPI_ISL_1389157
EPI_ISL_3231115
EPI_ISL_690134
EPI_ISL_1715157
EPI_ISL_3259764
EPI_ISL_2402008
EPI_ISL_3023761
EPI_ISL_5590062
EPI_ISL_2155648
EPI_ISL_574614
EPI_ISL_2756521
EPI_ISL_3023745
EPI_ISL_691261
EPI_ISL_3247357
EPI_ISL_684210
EPI_ISL_3189005
EPI_ISL_1200608
EPI_ISL_1520116
EPI_ISL_688646
EPI_ISL_3882840
EPI_ISL_1818833
EPI_ISL_1396724
EPI_ISL_2232791
EPI_ISL_2710820
EPI_ISL_3033555
EPI_ISL_2942694
EPI_ISL_1381138
EPI_ISL_1585660
EPI_ISL_2985546
EPI_ISL_689271
EPI_ISL_2657463
EPI_ISL_2942601
EPI_ISL_1394738
EPI_ISL_1732069
EPI_ISL_689744
EPI_ISL_837724
EPI_ISL_1096228
EPI_ISL_1081958
EPI_ISL_689652
EPI_ISL_2030007
EPI_ISL_995483
EPI_ISL_602646
EPI_ISL_10435962
EPI_ISL_5196301
EPI_ISL_1841105
EPI_ISL_422411
EPI_ISL_1180253
EPI_ISL_2545803
EPI_ISL_2397318
EPI_ISL_2003112
EPI_ISL_832140
EPI_ISL_691432
EPI_ISL_3347844
EPI_ISL_1013317
EPI_ISL_833070
EPI_ISL_1821116
EPI_ISL_437479
EPI_ISL_1936369
EPI_ISL_1669833
EPI_ISL_1818963
EPI_ISL_2232733
EPI_ISL_1656139
EPI_ISL_2928260
EPI_ISL_3058216
EPI_ISL_1381314
EPI_ISL_2154431
EPI_ISL_1020099
EPI_ISL_2485100
EPI_ISL_1116430
EPI_ISL_2652151
EPI_ISL_2671560
EPI_ISL_2232813
EPI_ISL_2485064
EPI_ISL_3914904
EPI_ISL_5538021
EPI_ISL_7882643
EPI_ISL_2272969
EPI_ISL_6633743
EPI_ISL_2601529
EPI_ISL_1231699
EPI_ISL_871997
EPI_ISL_2877437
EPI_ISL_2361091
EPI_ISL_2293501
EPI_ISL_1111353
EPI_ISL_985103
EPI_ISL_699788
EPI_ISL_1336179
EPI_ISL_699910
EPI_ISL_6174216
EPI_ISL_941047
EPI_ISL_1818964
EPI_ISL_3341884
EPI_ISL_5541601
EPI_ISL_1700588
EPI_ISL_1113010
EPI_ISL_1818948
EPI_ISL_872931
EPI_ISL_1219928
EPI_ISL_1013436
EPI_ISL_1711660
EPI_ISL_690883
EPI_ISL_689108
EPI_ISL_941030
EPI_ISL_1678391
EPI_ISL_722885
EPI_ISL_6159460
EPI_ISL_1302025
EPI_ISL_3999690
EPI_ISL_2854695
EPI_ISL_1960244
EPI_ISL_689660
EPI_ISL_3023939
EPI_ISL_2231445
EPI_ISL_2801780
EPI_ISL_2790925
EPI_ISL_684284
EPI_ISL_690471
EPI_ISL_1389205
EPI_ISL_455699
EPI_ISL_692605
EPI_ISL_4205866
EPI_ISL_1761609
EPI_ISL_2155254
EPI_ISL_2859124
EPI_ISL_831681
EPI_ISL_1111153
EPI_ISL_1082254
EPI_ISL_826284
EPI_ISL_5587738
EPI_ISL_2312682
EPI_ISL_2617632
EPI_ISL_2312878
EPI_ISL_5441689
EPI_ISL_3266911
EPI_ISL_2139521
EPI_ISL_689912
EPI_ISL_2942635
EPI_ISL_1821127
EPI_ISL_1786406
EPI_ISL_1288426
EPI_ISL_6775945
EPI_ISL_2100770
EPI_ISL_419302
EPI_ISL_5441684
EPI_ISL_686309
EPI_ISL_2612566
EPI_ISL_491976
EPI_ISL_718275
EPI_ISL_1760283
EPI_ISL_2081982
EPI_ISL_1827541
EPI_ISL_909696
EPI_ISL_2308703
EPI_ISL_5441396
EPI_ISL_3347776
EPI_ISL_690097
EPI_ISL_2779361
EPI_ISL_2231456
EPI_ISL_2348713
EPI_ISL_1138513
EPI_ISL_5543055
EPI_ISL_3355556
EPI_ISL_2501270
EPI_ISL_1811226
EPI_ISL_480029
EPI_ISL_5142561
EPI_ISL_11229110
EPI_ISL_6436562
EPI_ISL_1190924
EPI_ISL_2178484
EPI_ISL_1786226
EPI_ISL_3155015
EPI_ISL_2178483
EPI_ISL_542146
EPI_ISL_526232
EPI_ISL_1372421
EPI_ISL_3506006
EPI_ISL_422412
EPI_ISL_2101155
EPI_ISL_5598456
EPI_ISL_3370431
EPI_ISL_1972534
EPI_ISL_2691028
EPI_ISL_690894
EPI_ISL_1288509
EPI_ISL_2002626
EPI_ISL_913926
EPI_ISL_5566413
EPI_ISL_11229215
EPI_ISL_2966321
EPI_ISL_2788753
EPI_ISL_686320
EPI_ISL_1262755
EPI_ISL_6700859
EPI_ISL_2100758
EPI_ISL_2399667
EPI_ISL_1263323
EPI_ISL_763074
EPI_ISL_2942587
EPI_ISL_6661817
EPI_ISL_3231104
EPI_ISL_735352
EPI_ISL_1201429
EPI_ISL_860317
EPI_ISL_2536311
EPI_ISL_1811507
EPI_ISL_1235678
EPI_ISL_689207
EPI_ISL_691316
EPI_ISL_2455923
EPI_ISL_3306065
EPI_ISL_1166926
EPI_ISL_660124
EPI_ISL_1686078
EPI_ISL_2613603
EPI_ISL_1159385
EPI_ISL_2490499
EPI_ISL_1401430
EPI_ISL_4717402
EPI_ISL_4744606
EPI_ISL_5597493
EPI_ISL_2382052
EPI_ISL_1821611
EPI_ISL_3058206
EPI_ISL_574603
EPI_ISL_686087
EPI_ISL_1626806
EPI_ISL_2178421
EPI_ISL_1389271
EPI_ISL_796028
EPI_ISL_5142612
EPI_ISL_2455264
EPI_ISL_2308601
EPI_ISL_1910383
EPI_ISL_528920
EPI_ISL_1085594
EPI_ISL_2566215
EPI_ISL_1656012
EPI_ISL_1754345
EPI_ISL_2483833
EPI_ISL_11036483
EPI_ISL_2180194
EPI_ISL_2663385
EPI_ISL_4741380
EPI_ISL_1911942
EPI_ISL_1517474
EPI_ISL_2790990
EPI_ISL_860892
EPI_ISL_941005
EPI_ISL_1532290
EPI_ISL_3245998
EPI_ISL_692051
EPI_ISL_688071
EPI_ISL_690248
EPI_ISL_1302808
EPI_ISL_1013246
EPI_ISL_7710028
EPI_ISL_2877481
EPI_ISL_832201
EPI_ISL_2483678
EPI_ISL_11229283
EPI_ISL_3076943
EPI_ISL_5597656
EPI_ISL_1201514
EPI_ISL_5597519
EPI_ISL_4888495
EPI_ISL_1517291
EPI_ISL_1302080
EPI_ISL_1469956
EPI_ISL_2422909
EPI_ISL_686993
EPI_ISL_5570868
EPI_ISL_2157349
EPI_ISL_4206898
EPI_ISL_687456
EPI_ISL_686903
EPI_ISL_912999
EPI_ISL_689042
EPI_ISL_2982223
EPI_ISL_684172
EPI_ISL_2942820
EPI_ISL_469018
EPI_ISL_2180283
EPI_ISL_1195449
EPI_ISL_4716578
EPI_ISL_2545842
EPI_ISL_687958
EPI_ISL_2422986
EPI_ISL_689195
EPI_ISL_3332732
EPI_ISL_2091246
EPI_ISL_760047
EPI_ISL_1910440
EPI_ISL_1111250
EPI_ISL_2422725
EPI_ISL_1662192
EPI_ISL_451380
EPI_ISL_690565
EPI_ISL_2389653
EPI_ISL_2231185
EPI_ISL_2673656
EPI_ISL_912576
EPI_ISL_1279503
EPI_ISL_631757
EPI_ISL_1435783
EPI_ISL_2017760
EPI_ISL_2562026
EPI_ISL_2293522
EPI_ISL_687600
EPI_ISL_2081847
EPI_ISL_3031303
EPI_ISL_2391481
EPI_ISL_2180318
EPI_ISL_525680
EPI_ISL_1081319
EPI_ISL_4744617
EPI_ISL_5142685
EPI_ISL_9159937
EPI_ISL_2179630
EPI_ISL_2923191
EPI_ISL_5063046
EPI_ISL_700315
EPI_ISL_811165
EPI_ISL_1392705
EPI_ISL_3231177
EPI_ISL_2828437
EPI_ISL_2140857
EPI_ISL_837717
EPI_ISL_3717844
EPI_ISL_2859028
EPI_ISL_691028
EPI_ISL_5589892
EPI_ISL_5441380
EPI_ISL_2001316
EPI_ISL_2788722
EPI_ISL_1242047
EPI_ISL_911707
EPI_ISL_3025456
EPI_ISL_1661475
EPI_ISL_2779187
EPI_ISL_6316660
EPI_ISL_528759
EPI_ISL_3957764
EPI_ISL_1396694
EPI_ISL_2942622
EPI_ISL_534342
EPI_ISL_648764
EPI_ISL_452196
EPI_ISL_2534379
EPI_ISL_1118203
EPI_ISL_2399564
EPI_ISL_1580663
EPI_ISL_2426212
EPI_ISL_2367790
EPI_ISL_501180
EPI_ISL_1916312
EPI_ISL_2966406
EPI_ISL_2492495
EPI_ISL_1465460
EPI_ISL_6436636
EPI_ISL_1516901
EPI_ISL_1502993
EPI_ISL_2091306
EPI_ISL_479517
EPI_ISL_1013105
EPI_ISL_3460121
EPI_ISL_5570934
EPI_ISL_2095827
EPI_ISL_2155080
EPI_ISL_2189411
EPI_ISL_2464265
EPI_ISL_3857334
EPI_ISL_1911482
EPI_ISL_2495634
EPI_ISL_1623092
EPI_ISL_5590511
EPI_ISL_691142
EPI_ISL_8004923
EPI_ISL_2312794
EPI_ISL_2919228
EPI_ISL_2601564
EPI_ISL_10149536
EPI_ISL_1416501
EPI_ISL_5598585
EPI_ISL_1670651
EPI_ISL_1628701
EPI_ISL_5196191
EPI_ISL_1502117
EPI_ISL_2362537
EPI_ISL_10149567
EPI_ISL_5541599
EPI_ISL_10149607
EPI_ISL_1069198
EPI_ISL_2091324
EPI_ISL_691941
EPI_ISL_2002654
EPI_ISL_5590048
EPI_ISL_889365
EPI_ISL_2601444
EPI_ISL_2143551
EPI_ISL_2096019
EPI_ISL_1655066
EPI_ISL_2153789
EPI_ISL_3154749
EPI_ISL_3231121
EPI_ISL_2600545
EPI_ISL_5142707
EPI_ISL_685970
EPI_ISL_3983498
EPI_ISL_1493596
EPI_ISL_2966292
EPI_ISL_1251275
EPI_ISL_3031648
EPI_ISL_2657419
EPI_ISL_5544105
EPI_ISL_560633
EPI_ISL_912776
EPI_ISL_2312827
EPI_ISL_689372
EPI_ISL_1821646
EPI_ISL_2562091
EPI_ISL_1960420
EPI_ISL_11229421
EPI_ISL_2614587
EPI_ISL_2231293
EPI_ISL_2688289
EPI_ISL_3392641
EPI_ISL_4434601
EPI_ISL_3911450
EPI_ISL_2462922
EPI_ISL_1392673
EPI_ISL_940898
EPI_ISL_1910135
EPI_ISL_1517404
EPI_ISL_5200329
EPI_ISL_1403546
EPI_ISL_2391479
EPI_ISL_3031400
EPI_ISL_3996691
EPI_ISL_2779046
EPI_ISL_2530391
EPI_ISL_513184
EPI_ISL_5597615
EPI_ISL_691599
EPI_ISL_2779292
EPI_ISL_3691379
EPI_ISL_4252235
EPI_ISL_3033583
EPI_ISL_1111205
EPI_ISL_7550093
EPI_ISL_3189625
EPI_ISL_542215
EPI_ISL_414521
EPI_ISL_691325
EPI_ISL_1319419
EPI_ISL_1257816
EPI_ISL_1501101
EPI_ISL_3031852
EPI_ISL_1039698
EPI_ISL_689848
EPI_ISL_685693
EPI_ISL_4183208
EPI_ISL_452349
EPI_ISL_1159071
EPI_ISL_1857219
EPI_ISL_691958
EPI_ISL_2483644
EPI_ISL_1020278
EPI_ISL_1517439
EPI_ISL_2681229
EPI_ISL_1827510
EPI_ISL_1111070
EPI_ISL_1048809
EPI_ISL_691173
EPI_ISL_2937796
EPI_ISL_1909997
EPI_ISL_2861308
EPI_ISL_2324307
EPI_ISL_909723
EPI_ISL_3230993
EPI_ISL_941984
EPI_ISL_1508848
EPI_ISL_2790947
EPI_ISL_935528
EPI_ISL_7780469
EPI_ISL_2601654
EPI_ISL_4714084
EPI_ISL_3039513
EPI_ISL_1608167
EPI_ISL_686000
EPI_ISL_862622
EPI_ISL_9159849
EPI_ISL_2155437
EPI_ISL_685227
EPI_ISL_872954
EPI_ISL_3507202
EPI_ISL_2483821
EPI_ISL_5540400
EPI_ISL_3154912
EPI_ISL_955185
EPI_ISL_3219517
EPI_ISL_2293466
EPI_ISL_1731887
EPI_ISL_2600786
EPI_ISL_2681117
EPI_ISL_5142766
EPI_ISL_1180735
EPI_ISL_2484785
EPI_ISL_2155312
EPI_ISL_2779181
EPI_ISL_7711694
EPI_ISL_1470209
EPI_ISL_512915
EPI_ISL_4888538
EPI_ISL_1180679
EPI_ISL_1532796
EPI_ISL_2835984
EPI_ISL_3154921
EPI_ISL_3241801
EPI_ISL_688560
EPI_ISL_691036
EPI_ISL_480109
EPI_ISL_2339260
EPI_ISL_2107154
EPI_ISL_685358
EPI_ISL_1205278
EPI_ISL_1621572
EPI_ISL_1608460
EPI_ISL_2232854
EPI_ISL_2001438
EPI_ISL_1818784
EPI_ISL_685199
EPI_ISL_3545798
EPI_ISL_5540744
EPI_ISL_1254652
EPI_ISL_2188745
EPI_ISL_1657004
EPI_ISL_2820345
EPI_ISL_1920207
EPI_ISL_691909
EPI_ISL_1180690
EPI_ISL_2422700
EPI_ISL_583454
EPI_ISL_1468473
EPI_ISL_1084629
EPI_ISL_692729
EPI_ISL_2614682
EPI_ISL_1788817
EPI_ISL_1117504
EPI_ISL_5143049
EPI_ISL_2030015
EPI_ISL_3265528
EPI_ISL_3307477
EPI_ISL_6159085
EPI_ISL_8065611
EPI_ISL_2099453
EPI_ISL_5589862
EPI_ISL_1358314
EPI_ISL_2858971
EPI_ISL_2189490
EPI_ISL_5540465
EPI_ISL_1786179
EPI_ISL_1960288
EPI_ISL_2709274
EPI_ISL_487322
EPI_ISL_1213581
EPI_ISL_6436576
EPI_ISL_687954
EPI_ISL_1517249
EPI_ISL_1209304
EPI_ISL_2919119
EPI_ISL_2495738
EPI_ISL_2709687
EPI_ISL_1501170
EPI_ISL_4741499
EPI_ISL_7613829
EPI_ISL_2235462
EPI_ISL_5599487
EPI_ISL_3134167
EPI_ISL_4713667
EPI_ISL_2007879
EPI_ISL_1470179
EPI_ISL_3980681
EPI_ISL_416473
EPI_ISL_3355819
EPI_ISL_468858
EPI_ISL_2029715
EPI_ISL_5568163
EPI_ISL_1804823
EPI_ISL_5200326
EPI_ISL_2608438
EPI_ISL_444468
EPI_ISL_2774297
EPI_ISL_2495499
EPI_ISL_2426231
EPI_ISL_11229599
EPI_ISL_1180680
EPI_ISL_2101025
EPI_ISL_2231295
EPI_ISL_2835523
EPI_ISL_5030091
EPI_ISL_3232514
EPI_ISL_3231030
EPI_ISL_1608455
EPI_ISL_1013318
EPI_ISL_689901
EPI_ISL_3010199
EPI_ISL_9159606
EPI_ISL_1626505
EPI_ISL_2774116
EPI_ISL_459868
EPI_ISL_1827520
EPI_ISL_2691122
EPI_ISL_1911902
EPI_ISL_2727500
EPI_ISL_5107661
EPI_ISL_495046
EPI_ISL_2324190
EPI_ISL_2790954
EPI_ISL_2193958
EPI_ISL_5587850
EPI_ISL_2713115
EPI_ISL_1336817
EPI_ISL_527819
EPI_ISL_1656002
EPI_ISL_2153778
EPI_ISL_2096016
EPI_ISL_3045577
EPI_ISL_1180826
EPI_ISL_3010188
EPI_ISL_2189468
EPI_ISL_684987
EPI_ISL_5543346
EPI_ISL_937199
EPI_ISL_1500997
EPI_ISL_10113812
EPI_ISL_1112285
EPI_ISL_1756223
EPI_ISL_1582739
EPI_ISL_2105225
EPI_ISL_2885615
EPI_ISL_1060463
EPI_ISL_1040835
EPI_ISL_1336725
EPI_ISL_437496
EPI_ISL_2391655
EPI_ISL_1821847
EPI_ISL_1672495
EPI_ISL_528814
EPI_ISL_2958781
EPI_ISL_3023950
EPI_ISL_3266920
EPI_ISL_3307687
EPI_ISL_3305868
EPI_ISL_2828433
EPI_ISL_2101095
EPI_ISL_8421072
EPI_ISL_1661988
EPI_ISL_1478786
EPI_ISL_1018260
EPI_ISL_2362041
EPI_ISL_7715425
EPI_ISL_4279297
EPI_ISL_1821756
EPI_ISL_1656088
EPI_ISL_3386459
EPI_ISL_6125391
EPI_ISL_690038
EPI_ISL_5589837
EPI_ISL_2967843
EPI_ISL_2017822
EPI_ISL_981468
EPI_ISL_480260
EPI_ISL_513581
EPI_ISL_1336947
EPI_ISL_1262751
EPI_ISL_648685
EPI_ISL_2648090
EPI_ISL_480236
EPI_ISL_2612614
EPI_ISL_2530141
EPI_ISL_1381144
EPI_ISL_2942711
EPI_ISL_3033359
EPI_ISL_1859654
EPI_ISL_5196241
EPI_ISL_437738
EPI_ISL_2789864
EPI_ISL_2657444
EPI_ISL_1381112
EPI_ISL_2601660
EPI_ISL_479924
EPI_ISL_475675
EPI_ISL_686154
EPI_ISL_5921039
EPI_ISL_690976
EPI_ISL_1585561
EPI_ISL_691720
EPI_ISL_2226688
EPI_ISL_1960485
EPI_ISL_1911925
EPI_ISL_685352
EPI_ISL_1302053
EPI_ISL_1915162
EPI_ISL_1200607
EPI_ISL_1283960
EPI_ISL_512999
EPI_ISL_812756
EPI_ISL_1662015
EPI_ISL_689283
EPI_ISL_2231193
EPI_ISL_3033563
EPI_ISL_960416
EPI_ISL_2545760
EPI_ISL_4030133
EPI_ISL_2688915
EPI_ISL_5587859
EPI_ISL_4712384
EPI_ISL_1381065
EPI_ISL_1389322
EPI_ISL_2958786
EPI_ISL_3138665
EPI_ISL_687570
EPI_ISL_688353
EPI_ISL_1651238
EPI_ISL_1628377
EPI_ISL_5561671
EPI_ISL_10989154
EPI_ISL_487280
EPI_ISL_2189251
EPI_ISL_2985572
EPI_ISL_6000390
EPI_ISL_2840681
EPI_ISL_1394307
EPI_ISL_7505536
EPI_ISL_2171122
EPI_ISL_2402744
EPI_ISL_5589516
EPI_ISL_686670
EPI_ISL_2035723
EPI_ISL_691754
EPI_ISL_2483686
EPI_ISL_582512
EPI_ISL_5544572
EPI_ISL_688508
EPI_ISL_2495646
EPI_ISL_3306284
EPI_ISL_3155626
EPI_ISL_1791575
EPI_ISL_2422678
EPI_ISL_1916280
EPI_ISL_2105316
EPI_ISL_1288359
EPI_ISL_2293330
EPI_ISL_1656073
EPI_ISL_1060343
EPI_ISL_1470259
EPI_ISL_2859113
EPI_ISL_3864547
EPI_ISL_2534034
EPI_ISL_1315064
EPI_ISL_2495700
EPI_ISL_7139580
EPI_ISL_688233
EPI_ISL_1502536
EPI_ISL_480255
EPI_ISL_3642575
EPI_ISL_2332604
EPI_ISL_1731489
EPI_ISL_5570653
EPI_ISL_11229853
EPI_ISL_2626069
EPI_ISL_690715
EPI_ISL_1351833
EPI_ISL_2616461
EPI_ISL_1786250
EPI_ISL_1827533
EPI_ISL_542385
EPI_ISL_3045597
EPI_ISL_2361914
EPI_ISL_11229852
EPI_ISL_648705
EPI_ISL_3155485
EPI_ISL_5703400
EPI_ISL_3568798
EPI_ISL_3347536
EPI_ISL_1823460
EPI_ISL_3347870
EPI_ISL_10957356
EPI_ISL_2103416
EPI_ISL_2562041
EPI_ISL_515731
EPI_ISL_691808
EPI_ISL_1416968
EPI_ISL_862598
EPI_ISL_2293344
EPI_ISL_1406078
EPI_ISL_687893
EPI_ISL_691851
EPI_ISL_5703434
EPI_ISL_3459409
EPI_ISL_1628716
EPI_ISL_421188
EPI_ISL_6158443
EPI_ISL_692300
EPI_ISL_691835
EPI_ISL_2083079
EPI_ISL_687198
EPI_ISL_2600748
EPI_ISL_5598538
EPI_ISL_1279606
EPI_ISL_1180749
EPI_ISL_1501210
EPI_ISL_10435994
EPI_ISL_5736671
EPI_ISL_689808
EPI_ISL_2828702
EPI_ISL_5563826
EPI_ISL_5703358
EPI_ISL_2840666
EPI_ISL_2156308
EPI_ISL_2180298
EPI_ISL_1803286
EPI_ISL_5736649
EPI_ISL_2422661
EPI_ISL_1656868
EPI_ISL_2180365
EPI_ISL_4251943
EPI_ISL_3232650
EPI_ISL_688838
EPI_ISL_513148
EPI_ISL_1284109
EPI_ISL_690022
EPI_ISL_7174133
EPI_ISL_2545790
EPI_ISL_1686045
EPI_ISL_1336864
EPI_ISL_913511
EPI_ISL_3356277
EPI_ISL_700205
EPI_ISL_912843
EPI_ISL_2232768
EPI_ISL_476022
EPI_ISL_1654925
EPI_ISL_468793
EPI_ISL_2321226
EPI_ISL_421189
EPI_ISL_5589863
EPI_ISL_11229937
EPI_ISL_2324208
EPI_ISL_2483608
EPI_ISL_2324211
EPI_ISL_2495559
EPI_ISL_2427102
EPI_ISL_1229147
EPI_ISL_2324427
EPI_ISL_1394322
EPI_ISL_699983
EPI_ISL_5598641
EPI_ISL_1279338
EPI_ISL_689950
EPI_ISL_2382065
EPI_ISL_7711736
EPI_ISL_4742153
EPI_ISL_685183
EPI_ISL_1811505
EPI_ISL_2188073
EPI_ISL_6582821
EPI_ISL_1111475
EPI_ISL_804962
EPI_ISL_4742334
EPI_ISL_6436534
EPI_ISL_7139566
EPI_ISL_610238
EPI_ISL_2231321
EPI_ISL_495426
EPI_ISL_684428
EPI_ISL_2920784
EPI_ISL_2629114
EPI_ISL_1580533
EPI_ISL_5598354
EPI_ISL_2614628
EPI_ISL_691779
EPI_ISL_2091202
EPI_ISL_3716526
EPI_ISL_692481
EPI_ISL_1647181
EPI_ISL_512949
EPI_ISL_1504084
EPI_ISL_7935563
EPI_ISL_2200121
EPI_ISL_1594426
EPI_ISL_2101213
EPI_ISL_498155
EPI_ISL_2626810
EPI_ISL_5196308
EPI_ISL_2200154
EPI_ISL_5567631
EPI_ISL_1599545
EPI_ISL_2942326
EPI_ISL_685014
EPI_ISL_5143207
EPI_ISL_1463513
EPI_ISL_2155958
EPI_ISL_3155341
EPI_ISL_688154
EPI_ISL_1508832
EPI_ISL_602708
EPI_ISL_2402797
EPI_ISL_582126
EPI_ISL_2942834
EPI_ISL_3230805
EPI_ISL_515653
EPI_ISL_3232657
EPI_ISL_912724
EPI_ISL_2628273
EPI_ISL_692590
EPI_ISL_10149591
EPI_ISL_2189191
EPI_ISL_6831755
EPI_ISL_2894799
EPI_ISL_3265532
EPI_ISL_2090886
EPI_ISL_2017733
EPI_ISL_6174448
EPI_ISL_1288438
EPI_ISL_3347507
EPI_ISL_906063
EPI_ISL_2561989
EPI_ISL_4744630
EPI_ISL_2545740
EPI_ISL_2264793
EPI_ISL_2621319
EPI_ISL_9160085
EPI_ISL_4742059
EPI_ISL_2786968
EPI_ISL_2863571
EPI_ISL_447555
EPI_ISL_1672475
EPI_ISL_1401258
EPI_ISL_690191
EPI_ISL_2029774
EPI_ISL_3230454
EPI_ISL_10957442
EPI_ISL_7709373
EPI_ISL_913027
EPI_ISL_3717876
EPI_ISL_1685362
EPI_ISL_1911593
EPI_ISL_475053
EPI_ISL_1013438
EPI_ISL_2688296
EPI_ISL_2779382
EPI_ISL_1465477
EPI_ISL_2851616
EPI_ISL_2756382
EPI_ISL_1662064
EPI_ISL_1588126
EPI_ISL_3306051
EPI_ISL_686763
EPI_ISL_5918416
EPI_ISL_515758
EPI_ISL_690788
EPI_ISL_3061863
EPI_ISL_1463497
EPI_ISL_513521
EPI_ISL_2180371
EPI_ISL_444459
EPI_ISL_1527011
EPI_ISL_3155421
EPI_ISL_5598620
EPI_ISL_691372
EPI_ISL_451371
EPI_ISL_2029941
EPI_ISL_5441550
EPI_ISL_1655070
EPI_ISL_2226666
EPI_ISL_1336807
EPI_ISL_689316
EPI_ISL_3506069
EPI_ISL_3232653
EPI_ISL_1577998
EPI_ISL_487339
EPI_ISL_685859
EPI_ISL_2004099
EPI_ISL_3832558
EPI_ISL_1960366
EPI_ISL_3665874
EPI_ISL_1279402
EPI_ISL_872007
EPI_ISL_3033613
EPI_ISL_2399598
EPI_ISL_1583097
EPI_ISL_2501353
EPI_ISL_2374343
EPI_ISL_3046530
EPI_ISL_1492562
EPI_ISL_3033330
EPI_ISL_1760248
EPI_ISL_2189000
EPI_ISL_648795
EPI_ISL_1465610
EPI_ISL_2332761
EPI_ISL_2188988
EPI_ISL_3347535
EPI_ISL_469037
EPI_ISL_1301664
EPI_ISL_3154967
EPI_ISL_2231256
EPI_ISL_4196760
EPI_ISL_2877435
EPI_ISL_7565750
EPI_ISL_1789110
EPI_ISL_2047868
EPI_ISL_977473
EPI_ISL_2955608
EPI_ISL_1960246
EPI_ISL_2645462
EPI_ISL_5598370
EPI_ISL_2340904
EPI_ISL_1662140
EPI_ISL_1233565
EPI_ISL_1389286
EPI_ISL_1669736
EPI_ISL_1112267
EPI_ISL_2756416
EPI_ISL_1470080
EPI_ISL_5569362
EPI_ISL_2304004
EPI_ISL_3000157
EPI_ISL_688716
EPI_ISL_2778071
EPI_ISL_5143215
EPI_ISL_5540666
EPI_ISL_1293060
EPI_ISL_692671
EPI_ISL_3219522
EPI_ISL_1788765
EPI_ISL_686956
EPI_ISL_2427327
EPI_ISL_1008682
EPI_ISL_2550758
EPI_ISL_3306273
EPI_ISL_1960243
EPI_ISL_3799754
EPI_ISL_7054620
EPI_ISL_3347818
EPI_ISL_2835366
EPI_ISL_10435939
EPI_ISL_1403601
EPI_ISL_2601429
EPI_ISL_3306097
EPI_ISL_1533088
EPI_ISL_1789117
EPI_ISL_2790950
EPI_ISL_1319397
EPI_ISL_4741305
EPI_ISL_688460
EPI_ISL_1621672
EPI_ISL_1379418
EPI_ISL_2155634
EPI_ISL_2232771
EPI_ISL_2101200
EPI_ISL_1495043
EPI_ISL_1936112
EPI_ISL_2100682
EPI_ISL_2374234
EPI_ISL_1212647
EPI_ISL_1752614
EPI_ISL_1662150
EPI_ISL_515764
EPI_ISL_548971
EPI_ISL_5142540
EPI_ISL_535455
EPI_ISL_4741377
EPI_ISL_2923251
EPI_ISL_1651258
EPI_ISL_7709398
EPI_ISL_2272889
EPI_ISL_631556
EPI_ISL_1972551
EPI_ISL_501204
EPI_ISL_2616342
EPI_ISL_2931378
EPI_ISL_1501181
EPI_ISL_2226282
EPI_ISL_1163820
EPI_ISL_690178
EPI_ISL_794801
EPI_ISL_1233594
EPI_ISL_480178
EPI_ISL_1381074
EPI_ISL_9160080
EPI_ISL_2391487
EPI_ISL_686407
EPI_ISL_2083065
EPI_ISL_1360309
EPI_ISL_2841916
EPI_ISL_1909850
EPI_ISL_1180747
EPI_ISL_2500969
EPI_ISL_535459
EPI_ISL_2029904
EPI_ISL_685915
EPI_ISL_2834169
EPI_ISL_4715300
EPI_ISL_2652160
EPI_ISL_684203
EPI_ISL_2801731
EPI_ISL_5542547
EPI_ISL_1686222
EPI_ISL_2188483
EPI_ISL_2887655
EPI_ISL_3716551
EPI_ISL_501192
EPI_ISL_688424
EPI_ISL_3033528
EPI_ISL_648058
EPI_ISL_6174500
EPI_ISL_3401901
EPI_ISL_686240
EPI_ISL_1288171
EPI_ISL_686264
EPI_ISL_2968087
EPI_ISL_1358316
EPI_ISL_687521
EPI_ISL_1786400
EPI_ISL_1960226
EPI_ISL_498163
EPI_ISL_1785188
EPI_ISL_2304028
EPI_ISL_3696165
EPI_ISL_2937765
EPI_ISL_1502961
EPI_ISL_2921252
EPI_ISL_1351815
EPI_ISL_6261888
EPI_ISL_1628390
EPI_ISL_2629063
EPI_ISL_2374164
EPI_ISL_8065667
EPI_ISL_1417065
EPI_ISL_3403377
EPI_ISL_3232674
EPI_ISL_1547424
EPI_ISL_5058069
EPI_ISL_602858
EPI_ISL_685881
EPI_ISL_3010237
EPI_ISL_2340983
EPI_ISL_1626006
EPI_ISL_1761591
EPI_ISL_862653
EPI_ISL_684431
EPI_ISL_3347537
EPI_ISL_6174428
EPI_ISL_1651233
EPI_ISL_480116
EPI_ISL_2349697
EPI_ISL_2545763
EPI_ISL_3033510
EPI_ISL_5918279
EPI_ISL_602415
EPI_ISL_2405129
EPI_ISL_1785144
EPI_ISL_5599440
EPI_ISL_4713370
EPI_ISL_2495626
EPI_ISL_1544192
EPI_ISL_2178468
EPI_ISL_1494626
EPI_ISL_2966260
EPI_ISL_3347772
EPI_ISL_688524
EPI_ISL_495032
EPI_ISL_3980777
EPI_ISL_909656
EPI_ISL_2964622
EPI_ISL_535534
EPI_ISL_10716761
EPI_ISL_5589998
EPI_ISL_1381819
EPI_ISL_2863866
EPI_ISL_1301919
EPI_ISL_804979
EPI_ISL_2627959
EPI_ISL_824734
EPI_ISL_3231191
EPI_ISL_5562896
EPI_ISL_2938313
EPI_ISL_2001447
EPI_ISL_3828037
EPI_ISL_6661792
EPI_ISL_1394756
EPI_ISL_3691388
EPI_ISL_2156387
EPI_ISL_686354
EPI_ISL_1761574
EPI_ISL_5543980
EPI_ISL_1399268
EPI_ISL_2622011
EPI_ISL_2422853
EPI_ISL_3153854
EPI_ISL_1111302
EPI_ISL_498097
EPI_ISL_1623794
EPI_ISL_1403586
EPI_ISL_3230064
EPI_ISL_1599538
EPI_ISL_2601460
EPI_ISL_690481
EPI_ISL_6174224
EPI_ISL_3150016
EPI_ISL_1786257
EPI_ISL_2835412
EPI_ISL_3914981
EPI_ISL_1911027
EPI_ISL_5921532
EPI_ISL_495528
EPI_ISL_2840613
EPI_ISL_2100958
EPI_ISL_5829991
EPI_ISL_2691128
EPI_ISL_1608396
EPI_ISL_11229732
EPI_ISL_3031412
EPI_ISL_824647
EPI_ISL_11229783
EPI_ISL_2332730
EPI_ISL_5196321
EPI_ISL_547571
EPI_ISL_2790813
EPI_ISL_2535807
EPI_ISL_2155434
EPI_ISL_2691061
EPI_ISL_1622367
EPI_ISL_2671605
EPI_ISL_447804
EPI_ISL_2421114
EPI_ISL_935160
EPI_ISL_1263015
EPI_ISL_3230927
EPI_ISL_6316596
EPI_ISL_2859077
EPI_ISL_2020950
EPI_ISL_1416539
EPI_ISL_2536304
EPI_ISL_2887650
EPI_ISL_2095947
EPI_ISL_10141387
EPI_ISL_2691020
EPI_ISL_2691208
EPI_ISL_754210
EPI_ISL_1389277
EPI_ISL_687997
EPI_ISL_2096998
EPI_ISL_2188424
EPI_ISL_5598797
EPI_ISL_1533045
EPI_ISL_900714
EPI_ISL_1594437
EPI_ISL_1111398
EPI_ISL_2374210
EPI_ISL_3506100
EPI_ISL_2101110
EPI_ISL_1669933
EPI_ISL_2928294
EPI_ISL_686980
EPI_ISL_2399631
EPI_ISL_1731492
EPI_ISL_2887656
EPI_ISL_686285
EPI_ISL_1336337
EPI_ISL_3355580
EPI_ISL_1233251
EPI_ISL_4742221
EPI_ISL_2800940
EPI_ISL_2923271
EPI_ISL_6174491
EPI_ISL_2334587
EPI_ISL_794780
EPI_ISL_5598629
EPI_ISL_677757
EPI_ISL_463299
EPI_ISL_2648226
EPI_ISL_2688951
EPI_ISL_1651893
EPI_ISL_3506072
EPI_ISL_690907
EPI_ISL_1405915
EPI_ISL_2091289
EPI_ISL_2559325
EPI_ISL_1184113
EPI_ISL_3076750
EPI_ISL_1418326
EPI_ISL_2171131
EPI_ISL_1231576
EPI_ISL_7139755
EPI_ISL_2391491
EPI_ISL_954044
EPI_ISL_2617679
EPI_ISL_1588230
EPI_ISL_1417083
EPI_ISL_3356261
EPI_ISL_2544840
EPI_ISL_1656131
EPI_ISL_5589933
EPI_ISL_690076
EPI_ISL_2958847
EPI_ISL_2546945
EPI_ISL_5142574
EPI_ISL_3100016
EPI_ISL_1517431
EPI_ISL_3307504
EPI_ISL_3231103
EPI_ISL_2348682
EPI_ISL_4715480
EPI_ISL_542443
EPI_ISL_1389196
EPI_ISL_2464052
EPI_ISL_542195
EPI_ISL_2490585
EPI_ISL_2942555
EPI_ISL_2308712
EPI_ISL_2887567
EPI_ISL_1111252
EPI_ISL_2531962
EPI_ISL_1231728
EPI_ISL_2427027
EPI_ISL_437473
EPI_ISL_687623
EPI_ISL_1262786
EPI_ISL_2559352
EPI_ISL_5598532
EPI_ISL_2270925
EPI_ISL_1582705
EPI_ISL_2612681
EPI_ISL_5030021
EPI_ISL_692326
EPI_ISL_3347871
EPI_ISL_837606
EPI_ISL_2535803
EPI_ISL_660325
EPI_ISL_2140882
EPI_ISL_687497
EPI_ISL_2178446
EPI_ISL_2616474
EPI_ISL_977495
EPI_ISL_5199393
EPI_ISL_1013445
EPI_ISL_1311861
EPI_ISL_2801890
EPI_ISL_2282234
EPI_ISL_2495567
EPI_ISL_824626
EPI_ISL_1258457
EPI_ISL_3133080
EPI_ISL_3477572
EPI_ISL_2105555
EPI_ISL_985065
EPI_ISL_4716739
EPI_ISL_2009169
EPI_ISL_1303516
EPI_ISL_3060295
EPI_ISL_686359
EPI_ISL_2339780
EPI_ISL_3118380
EPI_ISL_794785
EPI_ISL_2788794
EPI_ISL_4712695
EPI_ISL_1302007
EPI_ISL_1469265
EPI_ISL_2530139
EPI_ISL_2136329
EPI_ISL_860297
EPI_ISL_2778050
EPI_ISL_5590209
EPI_ISL_2614419
EPI_ISL_3334190
EPI_ISL_415159
EPI_ISL_1205287
EPI_ISL_1804985
EPI_ISL_1117524
EPI_ISL_3768966
EPI_ISL_1731983
EPI_ISL_515853
EPI_ISL_5567116
EPI_ISL_2235476
EPI_ISL_3153401
EPI_ISL_2091176
EPI_ISL_2342592
EPI_ISL_2231331
EPI_ISL_3020383
EPI_ISL_11229672
EPI_ISL_10146007
EPI_ISL_2671485
EPI_ISL_2709726
EPI_ISL_1060396
EPI_ISL_8524306
EPI_ISL_4741284
EPI_ISL_685942
EPI_ISL_2003132
EPI_ISL_1911570
EPI_ISL_593555
EPI_ISL_1920182
EPI_ISL_586546
EPI_ISL_2942630
EPI_ISL_2402058
EPI_ISL_4442788
EPI_ISL_3535742
EPI_ISL_2885612
EPI_ISL_2308704
EPI_ISL_2308596
EPI_ISL_766043
EPI_ISL_5599396
EPI_ISL_648071
EPI_ISL_3089101
EPI_ISL_1785244
EPI_ISL_831940
EPI_ISL_2155747
EPI_ISL_5567653
EPI_ISL_6174313
EPI_ISL_913036
EPI_ISL_686095
EPI_ISL_623148
EPI_ISL_6690084
EPI_ISL_1259051
EPI_ISL_1755078
EPI_ISL_2003119
EPI_ISL_2530163
EPI_ISL_4030330
EPI_ISL_2500933
EPI_ISL_2690428
EPI_ISL_1821195
EPI_ISL_603241
EPI_ISL_689213
EPI_ISL_1085735
EPI_ISL_4051179
EPI_ISL_2861180
EPI_ISL_3231021
EPI_ISL_1972284
EPI_ISL_3758058
EPI_ISL_5589895
EPI_ISL_3021348
EPI_ISL_686122
EPI_ISL_2616399
EPI_ISL_1231661
EPI_ISL_495051
EPI_ISL_2958787
EPI_ISL_792050
EPI_ISL_1296248
EPI_ISL_2332713
EPI_ISL_4713277
EPI_ISL_2495748
EPI_ISL_5687847
EPI_ISL_1510609
EPI_ISL_671488
EPI_ISL_4030314
EPI_ISL_4884540
EPI_ISL_475687
EPI_ISL_794816
EPI_ISL_1910262
EPI_ISL_4211236
EPI_ISL_2152588
EPI_ISL_5541943
EPI_ISL_1910874
EPI_ISL_685947
EPI_ISL_2462916
EPI_ISL_941002
EPI_ISL_677751
EPI_ISL_8630388
EPI_ISL_2211115
EPI_ISL_2681225
EPI_ISL_935001
EPI_ISL_6174528
EPI_ISL_1517417
EPI_ISL_452363
EPI_ISL_418253
EPI_ISL_653787
EPI_ISL_2340927
EPI_ISL_889018
EPI_ISL_1656093
EPI_ISL_1358307
EPI_ISL_837772
EPI_ISL_1811227
EPI_ISL_1336802
EPI_ISL_3355861
EPI_ISL_2091400
EPI_ISL_2543433
EPI_ISL_4417611
EPI_ISL_685189
EPI_ISL_2545826
EPI_ISL_9159622
EPI_ISL_5441401
EPI_ISL_7747253
EPI_ISL_2545921
EPI_ISL_686401
EPI_ISL_1096300
EPI_ISL_5598345
EPI_ISL_688856
EPI_ISL_5441581
EPI_ISL_2226336
EPI_ISL_454605
EPI_ISL_5541512
EPI_ISL_2754138
EPI_ISL_1001347
EPI_ISL_1669909
EPI_ISL_1020068
EPI_ISL_5143102
EPI_ISL_1319413
EPI_ISL_3548407
EPI_ISL_4716505
EPI_ISL_3317870
EPI_ISL_2779194
EPI_ISL_4926954
EPI_ISL_2616427
EPI_ISL_2323477
EPI_ISL_1298475
EPI_ISL_1965517
EPI_ISL_2839377
EPI_ISL_883967
EPI_ISL_3268405
EPI_ISL_430101
EPI_ISL_1585425
EPI_ISL_1594407
EPI_ISL_2017767
EPI_ISL_5687727
EPI_ISL_862545
EPI_ISL_3087676
EPI_ISL_1465582
EPI_ISL_1111010
EPI_ISL_4549358
EPI_ISL_792021
EPI_ISL_475697
EPI_ISL_4716397
EPI_ISL_3230956
EPI_ISL_2671703
EPI_ISL_1301890
EPI_ISL_1117994
EPI_ISL_2231140
EPI_ISL_1279295
EPI_ISL_512944
EPI_ISL_1296255
EPI_ISL_6949577
EPI_ISL_4741421
EPI_ISL_602808
EPI_ISL_691438
EPI_ISL_1685409
EPI_ISL_1013344
EPI_ISL_1406249
EPI_ISL_1013305
EPI_ISL_2840720
EPI_ISL_4888475
EPI_ISL_4503986
EPI_ISL_2502719
EPI_ISL_1257898
EPI_ISL_2646271
EPI_ISL_8065638
EPI_ISL_691268
EPI_ISL_2652216
EPI_ISL_1583023
EPI_ISL_5598424
EPI_ISL_3008556
EPI_ISL_2485001
EPI_ISL_689000
EPI_ISL_5567695
EPI_ISL_2671734
EPI_ISL_1585242
EPI_ISL_2293369
EPI_ISL_2155261
EPI_ISL_5590528
EPI_ISL_5590028
EPI_ISL_2545714
EPI_ISL_2179414
EPI_ISL_1911599
EPI_ISL_685801
EPI_ISL_3010220
EPI_ISL_965934
EPI_ISL_2293459
EPI_ISL_7307183
EPI_ISL_1628875
EPI_ISL_2942831
EPI_ISL_1381820
EPI_ISL_688516
EPI_ISL_1078995
EPI_ISL_5398926
EPI_ISL_1608511
EPI_ISL_1501138
EPI_ISL_5920696
EPI_ISL_1670639
EPI_ISL_889400
EPI_ISL_1661508
EPI_ISL_3717856
EPI_ISL_690216
EPI_ISL_5199367
EPI_ISL_1554915
EPI_ISL_5143112
