# Supplementary material for: Unsupervised outlier detection applied to SARS-CoV-2 nucleotide sequences can identify sequences of common variants and other variants of interest
Source: BMC Bioinformatics. 2022 Dec 19;23:547. doi: 10.1186/s12859-022-05105-y (PMC9761049; doi:10.1186/s12859-022-05105-y)
Supplement: Supplementary file 1 — Additional file 1. Lists of GISAID IDs for the two reference datasets (simulating the time before the emergence of a new variant and the onset of a new variant) for each variant under consideration in the article (alpha, beta, delta, gamma, GH, lambda, mu, omicron). [file 12859_2022_5105_MOESM1_ESM.zip › sequences/mu_ids]

EPI_ISL_8147396
EPI_ISL_3332699
EPI_ISL_2434137
EPI_ISL_3342048
EPI_ISL_3342148
EPI_ISL_3342152
EPI_ISL_5144823
EPI_ISL_5144876
EPI_ISL_5146262
EPI_ISL_5146263
EPI_ISL_5146264
EPI_ISL_5146265
EPI_ISL_5146266
EPI_ISL_5146267
EPI_ISL_5146271
EPI_ISL_5146272
EPI_ISL_5146273
EPI_ISL_5146274
EPI_ISL_5146276
EPI_ISL_5146277
EPI_ISL_5146279
EPI_ISL_5152646
EPI_ISL_5152647
EPI_ISL_5152648
EPI_ISL_5152649
EPI_ISL_5152650
EPI_ISL_5152651
EPI_ISL_5152652
EPI_ISL_5152653
EPI_ISL_5152654
EPI_ISL_5152655
EPI_ISL_3265640
EPI_ISL_5152657
EPI_ISL_5152658
EPI_ISL_5152659
EPI_ISL_5152661
EPI_ISL_5152663
EPI_ISL_5152664
EPI_ISL_5152665
EPI_ISL_5152666
EPI_ISL_5152668
EPI_ISL_5152669
EPI_ISL_5152670
EPI_ISL_5152671
EPI_ISL_5152672
EPI_ISL_5152673
EPI_ISL_5152674
EPI_ISL_5152675
EPI_ISL_5152676
EPI_ISL_5152677
EPI_ISL_5152678
EPI_ISL_5152680
EPI_ISL_5152688
EPI_ISL_4080669
EPI_ISL_4080674
EPI_ISL_4080677
EPI_ISL_3347204
EPI_ISL_3347205
EPI_ISL_3347206
EPI_ISL_3347207
EPI_ISL_5736039
EPI_ISL_3355560
EPI_ISL_3355562
EPI_ISL_3355576
EPI_ISL_6945465
EPI_ISL_2600375
EPI_ISL_5152640
EPI_ISL_6124117
EPI_ISL_8178768
EPI_ISL_2613604
EPI_ISL_2613605
EPI_ISL_2613606
EPI_ISL_2613607
EPI_ISL_2613609
EPI_ISL_2613610
EPI_ISL_2613611
EPI_ISL_2617632
EPI_ISL_2617634
EPI_ISL_2617635
EPI_ISL_2617636
EPI_ISL_2617637
EPI_ISL_2617639
EPI_ISL_2617640
EPI_ISL_2617641
EPI_ISL_2617642
EPI_ISL_2617643
EPI_ISL_2617644
EPI_ISL_2617646
EPI_ISL_2617647
EPI_ISL_2617648
EPI_ISL_2617649
EPI_ISL_2617651
EPI_ISL_2617652
EPI_ISL_2617653
EPI_ISL_5152656
EPI_ISL_2617657
EPI_ISL_2617659
EPI_ISL_2617660
EPI_ISL_2617661
EPI_ISL_2617654
EPI_ISL_2617655
EPI_ISL_2617656
EPI_ISL_2617663
EPI_ISL_2617664
EPI_ISL_2617665
EPI_ISL_2617669
EPI_ISL_2617670
EPI_ISL_2617671
EPI_ISL_2617672
EPI_ISL_2617673
EPI_ISL_2617674
EPI_ISL_2617675
EPI_ISL_2617676
EPI_ISL_2617678
EPI_ISL_2621161
EPI_ISL_2617662
EPI_ISL_2621177
EPI_ISL_2621168
EPI_ISL_2621189
EPI_ISL_2621178
EPI_ISL_2621179
EPI_ISL_2621202
EPI_ISL_2621218
EPI_ISL_5196320
EPI_ISL_5196321
EPI_ISL_5196325
EPI_ISL_5196326
EPI_ISL_5196328
EPI_ISL_5196329
EPI_ISL_5196330
EPI_ISL_5199330
EPI_ISL_5199331
EPI_ISL_2621211
EPI_ISL_5199334
EPI_ISL_5199335
EPI_ISL_5199336
EPI_ISL_5199337
EPI_ISL_5199338
EPI_ISL_5202661
EPI_ISL_5202675
EPI_ISL_5202690
EPI_ISL_5202693
EPI_ISL_5202699
EPI_ISL_5202702
EPI_ISL_5202703
EPI_ISL_5202707
EPI_ISL_5202717
EPI_ISL_5202718
EPI_ISL_5202719
EPI_ISL_5202720
EPI_ISL_5202721
EPI_ISL_5202722
EPI_ISL_5202723
EPI_ISL_5202724
EPI_ISL_5202730
EPI_ISL_5202735
EPI_ISL_5202741
EPI_ISL_5202746
EPI_ISL_5202756
EPI_ISL_3370449
EPI_ISL_3370451
EPI_ISL_5332883
EPI_ISL_3370450
EPI_ISL_5332884
EPI_ISL_8172963
EPI_ISL_2651119
EPI_ISL_2651120
EPI_ISL_8172960
EPI_ISL_8172957
EPI_ISL_3385786
EPI_ISL_8172969
EPI_ISL_8172968
EPI_ISL_8172970
EPI_ISL_8172964
EPI_ISL_8172965
EPI_ISL_8172966
EPI_ISL_8172961
EPI_ISL_8172962
EPI_ISL_8172959
EPI_ISL_3387472
EPI_ISL_8173268
EPI_ISL_8173282
EPI_ISL_8173271
EPI_ISL_8173274
EPI_ISL_8173275
EPI_ISL_8173276
EPI_ISL_8173273
EPI_ISL_3387500
EPI_ISL_8173270
EPI_ISL_8173272
EPI_ISL_8173269
EPI_ISL_8173267
EPI_ISL_8173266
EPI_ISL_8173283
EPI_ISL_4946263
EPI_ISL_3398090
EPI_ISL_2657688
EPI_ISL_2492495
EPI_ISL_2492496
EPI_ISL_2492475
EPI_ISL_2657868
EPI_ISL_2657862
EPI_ISL_2657874
EPI_ISL_2657873
EPI_ISL_2657876
EPI_ISL_2657877
EPI_ISL_2657875
EPI_ISL_6121013
EPI_ISL_6121015
EPI_ISL_3274354
EPI_ISL_6121020
EPI_ISL_6121021
EPI_ISL_6121022
EPI_ISL_6121023
EPI_ISL_6121024
EPI_ISL_6121025
EPI_ISL_6121027
EPI_ISL_6121029
EPI_ISL_6121036
EPI_ISL_6121040
EPI_ISL_4137465
EPI_ISL_2500936
EPI_ISL_2500937
EPI_ISL_2500940
EPI_ISL_2500941
EPI_ISL_2500942
EPI_ISL_2500943
EPI_ISL_2500945
EPI_ISL_2500947
EPI_ISL_2500948
EPI_ISL_2500951
EPI_ISL_2500952
EPI_ISL_2500953
EPI_ISL_2500954
EPI_ISL_2500955
EPI_ISL_2500960
EPI_ISL_2500963
EPI_ISL_2500964
EPI_ISL_2500965
EPI_ISL_2500966
EPI_ISL_2500969
EPI_ISL_6512573
EPI_ISL_5103733
EPI_ISL_5103744
EPI_ISL_3459391
EPI_ISL_3459392
EPI_ISL_3459393
EPI_ISL_3459394
EPI_ISL_3459395
EPI_ISL_3459396
EPI_ISL_3459397
EPI_ISL_3459398
EPI_ISL_3459399
EPI_ISL_3459400
EPI_ISL_3459401
EPI_ISL_3459402
EPI_ISL_3459403
EPI_ISL_3459404
EPI_ISL_3459405
EPI_ISL_3459407
EPI_ISL_3459408
EPI_ISL_3459410
EPI_ISL_3459411
EPI_ISL_3459412
EPI_ISL_3459413
EPI_ISL_3459414
EPI_ISL_3459991
EPI_ISL_3459992
EPI_ISL_3459993
EPI_ISL_3459994
EPI_ISL_3459995
EPI_ISL_3459996
EPI_ISL_3459997
EPI_ISL_3459998
EPI_ISL_3459999
EPI_ISL_3460000
EPI_ISL_3460001
EPI_ISL_3460002
EPI_ISL_3462743
EPI_ISL_3462744
EPI_ISL_3462745
EPI_ISL_3462746
EPI_ISL_3464535
EPI_ISL_3464541
EPI_ISL_3464547
EPI_ISL_3470144
EPI_ISL_3470148
EPI_ISL_3470152
EPI_ISL_3470156
EPI_ISL_3470160
EPI_ISL_3470164
EPI_ISL_3470168
EPI_ISL_3470173
EPI_ISL_3470177
EPI_ISL_3470181
EPI_ISL_3470185
EPI_ISL_3470189
EPI_ISL_3470193
EPI_ISL_3470197
EPI_ISL_3470201
EPI_ISL_3470206
EPI_ISL_3470210
EPI_ISL_3470214
EPI_ISL_3470218
EPI_ISL_3470222
EPI_ISL_3470226
EPI_ISL_3477561
EPI_ISL_3477563
EPI_ISL_3477564
EPI_ISL_3477565
EPI_ISL_3477568
EPI_ISL_3477569
EPI_ISL_3477570
EPI_ISL_3477571
EPI_ISL_3477572
EPI_ISL_3477573
EPI_ISL_5331929
EPI_ISL_5331931
EPI_ISL_5331932
EPI_ISL_2673696
EPI_ISL_2674282
EPI_ISL_2674283
EPI_ISL_2674284
EPI_ISL_2674286
EPI_ISL_2674287
EPI_ISL_2674288
EPI_ISL_2674291
EPI_ISL_2674300
EPI_ISL_2674306
EPI_ISL_2674307
EPI_ISL_2674308
EPI_ISL_2674313
EPI_ISL_2674317
EPI_ISL_2674318
EPI_ISL_2674320
EPI_ISL_6121016
EPI_ISL_2674324
EPI_ISL_2674322
EPI_ISL_2674323
EPI_ISL_2674325
EPI_ISL_2674339
EPI_ISL_2674347
EPI_ISL_2674344
EPI_ISL_2674346
EPI_ISL_2674353
EPI_ISL_2674360
EPI_ISL_2674348
EPI_ISL_2674349
EPI_ISL_2674364
EPI_ISL_2674365
EPI_ISL_2674366
EPI_ISL_2674361
EPI_ISL_2674367
EPI_ISL_5365905
EPI_ISL_5365907
EPI_ISL_5365912
EPI_ISL_5365919
EPI_ISL_5365918
EPI_ISL_5365920
EPI_ISL_5365909
EPI_ISL_5365910
EPI_ISL_5365917
EPI_ISL_4258664
EPI_ISL_6174269
EPI_ISL_6174323
EPI_ISL_3535709
EPI_ISL_3535716
EPI_ISL_3535723
EPI_ISL_3535724
EPI_ISL_5365911
EPI_ISL_3535727
EPI_ISL_3535728
EPI_ISL_3535729
EPI_ISL_3535725
EPI_ISL_3535726
EPI_ISL_3543711
EPI_ISL_3547715
EPI_ISL_3556974
EPI_ISL_3556975
EPI_ISL_3556993
EPI_ISL_3557021
EPI_ISL_3557115
EPI_ISL_3557163
EPI_ISL_3639064
EPI_ISL_10280922
EPI_ISL_3568784
EPI_ISL_3568786
EPI_ISL_3568787
EPI_ISL_3568789
EPI_ISL_3568790
EPI_ISL_3568791
EPI_ISL_3568792
EPI_ISL_3568793
EPI_ISL_3568828
EPI_ISL_3568829
EPI_ISL_3568830
EPI_ISL_3568833
EPI_ISL_3568835
EPI_ISL_3568837
EPI_ISL_2566189
EPI_ISL_2566238
EPI_ISL_2566240
EPI_ISL_2709689
EPI_ISL_3535748
EPI_ISL_2709712
EPI_ISL_2709720
EPI_ISL_2709724
EPI_ISL_2709729
EPI_ISL_2756557
EPI_ISL_2774131
EPI_ISL_3631653
EPI_ISL_3638888
EPI_ISL_3638898
EPI_ISL_3639001
EPI_ISL_3639120
EPI_ISL_3642583
EPI_ISL_1960080
EPI_ISL_1960081
EPI_ISL_1960082
EPI_ISL_1970836
EPI_ISL_1970837
EPI_ISL_2786969
EPI_ISL_2158355
EPI_ISL_2790132
EPI_ISL_2790134
EPI_ISL_2790135
EPI_ISL_2790136
EPI_ISL_3757002
EPI_ISL_3757023
EPI_ISL_3761812
EPI_ISL_3761813
EPI_ISL_3761814
EPI_ISL_3761815
EPI_ISL_3761816
EPI_ISL_3769085
EPI_ISL_3769100
EPI_ISL_2321586
EPI_ISL_2321600
EPI_ISL_2321623
EPI_ISL_2321624
EPI_ISL_3799749
EPI_ISL_4205080
EPI_ISL_4417559
EPI_ISL_2800938
EPI_ISL_2800939
EPI_ISL_2800941
EPI_ISL_2827987
EPI_ISL_2828007
EPI_ISL_4207310
EPI_ISL_4207314
EPI_ISL_4207317
EPI_ISL_4207325
EPI_ISL_4207326
EPI_ISL_4207336
EPI_ISL_2861160
EPI_ISL_2861175
EPI_ISL_2861177
EPI_ISL_2861187
EPI_ISL_2861191
EPI_ISL_2861193
EPI_ISL_2861194
EPI_ISL_2861196
EPI_ISL_2896232
EPI_ISL_2927083
EPI_ISL_2927977
EPI_ISL_4219515
EPI_ISL_4219516
EPI_ISL_4219517
EPI_ISL_4219518
EPI_ISL_4219519
EPI_ISL_4219521
EPI_ISL_2966367
EPI_ISL_2966376
EPI_ISL_2966383
EPI_ISL_2966384
EPI_ISL_2966402
EPI_ISL_2966407
EPI_ISL_2966412
EPI_ISL_2966415
EPI_ISL_3010180
EPI_ISL_3033636
EPI_ISL_3046111
EPI_ISL_3050294
EPI_ISL_4258609
EPI_ISL_4258613
EPI_ISL_3061858
EPI_ISL_3061859
EPI_ISL_3061861
EPI_ISL_3061862
EPI_ISL_3061863
EPI_ISL_3061864
EPI_ISL_4261444
EPI_ISL_3332698
EPI_ISL_3098720
EPI_ISL_3098721
EPI_ISL_3098722
EPI_ISL_3098723
EPI_ISL_3098724
EPI_ISL_3098725
EPI_ISL_3098726
EPI_ISL_3117557
EPI_ISL_3117558
EPI_ISL_3117559
EPI_ISL_6442172
EPI_ISL_6442175
EPI_ISL_6442180
EPI_ISL_6442183
EPI_ISL_3133782
EPI_ISL_3155409
EPI_ISL_3155486
EPI_ISL_3155488
EPI_ISL_3155645
EPI_ISL_3155725
EPI_ISL_3155727
EPI_ISL_3155728
EPI_ISL_3167148
EPI_ISL_3167149
EPI_ISL_6512571
EPI_ISL_6575501
EPI_ISL_6575503
EPI_ISL_6575523
EPI_ISL_6575526
EPI_ISL_6575528
EPI_ISL_3236361
EPI_ISL_3236585
EPI_ISL_3237260
EPI_ISL_3237262
EPI_ISL_3237263
EPI_ISL_3241823
EPI_ISL_3241824
EPI_ISL_3241825
EPI_ISL_3241827
EPI_ISL_3245771
EPI_ISL_3246985
EPI_ISL_3265620
EPI_ISL_3265626
EPI_ISL_3265629
EPI_ISL_3265630
EPI_ISL_3265631
EPI_ISL_3265632
EPI_ISL_3265635
EPI_ISL_3265636
EPI_ISL_3265639
EPI_ISL_3265641
EPI_ISL_3265644
EPI_ISL_3265645
EPI_ISL_3265646
EPI_ISL_3265647
EPI_ISL_3268381
EPI_ISL_3268382
EPI_ISL_3268383
EPI_ISL_3268384
EPI_ISL_3274351
EPI_ISL_3274352
EPI_ISL_3274353
EPI_ISL_3274355
EPI_ISL_3274356
EPI_ISL_3274357
EPI_ISL_3274358
EPI_ISL_3274359
EPI_ISL_3274360
EPI_ISL_3274361
EPI_ISL_3274362
EPI_ISL_3274363
EPI_ISL_3274364
EPI_ISL_3274365
EPI_ISL_3274366
EPI_ISL_3274367
EPI_ISL_3274368
EPI_ISL_3298324
EPI_ISL_3298330
EPI_ISL_3298331
EPI_ISL_3298332
EPI_ISL_3298333
EPI_ISL_3298335
EPI_ISL_3298337
EPI_ISL_3298342
EPI_ISL_3298349
EPI_ISL_3298351
EPI_ISL_3298353
EPI_ISL_3298355
EPI_ISL_3298358
EPI_ISL_3298360
EPI_ISL_3298371
EPI_ISL_3308775
EPI_ISL_3316300
EPI_ISL_3866402
EPI_ISL_3866404
EPI_ISL_3866406
EPI_ISL_3866408
EPI_ISL_3866410
EPI_ISL_3866448
EPI_ISL_4984584
EPI_ISL_4985069
EPI_ISL_3905333
EPI_ISL_3921335
EPI_ISL_3921336
EPI_ISL_3921338
EPI_ISL_3921343
EPI_ISL_5516422
EPI_ISL_5516428
EPI_ISL_5516433
EPI_ISL_3923774
EPI_ISL_3923775
EPI_ISL_2786928
EPI_ISL_3948484
EPI_ISL_3948497
EPI_ISL_3948498
EPI_ISL_3948499
EPI_ISL_3948514
EPI_ISL_3948525
EPI_ISL_3948526
EPI_ISL_3948532
EPI_ISL_3948537
EPI_ISL_3948539
EPI_ISL_3948546
EPI_ISL_3948547
EPI_ISL_4412226
EPI_ISL_4412229
EPI_ISL_4412231
EPI_ISL_4417560
EPI_ISL_4417561
EPI_ISL_4417564
EPI_ISL_4417565
EPI_ISL_4417566
EPI_ISL_4417567
EPI_ISL_4417568
EPI_ISL_4417569
EPI_ISL_4417570
EPI_ISL_4417571
EPI_ISL_4417572
EPI_ISL_4417573
EPI_ISL_4417574
EPI_ISL_4417575
EPI_ISL_4417576
EPI_ISL_4417577
EPI_ISL_4417578
EPI_ISL_4417579
EPI_ISL_4417580
EPI_ISL_4417581
EPI_ISL_4417582
EPI_ISL_4417583
EPI_ISL_4417584
EPI_ISL_4417585
EPI_ISL_4417586
EPI_ISL_4417587
EPI_ISL_4417588
EPI_ISL_4417589
EPI_ISL_4417590
EPI_ISL_4417591
EPI_ISL_4417592
EPI_ISL_4417593
EPI_ISL_4417594
EPI_ISL_4417595
EPI_ISL_4417596
EPI_ISL_4417597
EPI_ISL_4417598
EPI_ISL_4417599
EPI_ISL_4417600
EPI_ISL_4417601
EPI_ISL_4417602
EPI_ISL_4417603
EPI_ISL_4417604
EPI_ISL_4417605
EPI_ISL_4417606
EPI_ISL_4417607
EPI_ISL_4417608
EPI_ISL_4417609
EPI_ISL_4417611
EPI_ISL_4417612
EPI_ISL_4417613
EPI_ISL_4417614
EPI_ISL_4417615
EPI_ISL_4417616
EPI_ISL_4417617
EPI_ISL_4417618
EPI_ISL_4417619
EPI_ISL_4417620
EPI_ISL_4417622
EPI_ISL_4417623
EPI_ISL_4419138
EPI_ISL_4419139
EPI_ISL_4419140
EPI_ISL_4419145
EPI_ISL_4419146
EPI_ISL_4419148
EPI_ISL_4419152
EPI_ISL_4419153
EPI_ISL_4419154
EPI_ISL_4419156
EPI_ISL_4419158
EPI_ISL_4419161
EPI_ISL_4419163
EPI_ISL_4419165
EPI_ISL_4419166
EPI_ISL_4419168
EPI_ISL_4419171
EPI_ISL_4419176
EPI_ISL_4419177
EPI_ISL_4419179
EPI_ISL_4419180
EPI_ISL_4419181
EPI_ISL_4419183
EPI_ISL_4419184
EPI_ISL_4006308
EPI_ISL_4006315
EPI_ISL_4006547
EPI_ISL_4006667
EPI_ISL_4458487
EPI_ISL_2800940
EPI_ISL_4491624
EPI_ISL_4520793
EPI_ISL_5530601
EPI_ISL_8124760
EPI_ISL_5587633
EPI_ISL_5587645
EPI_ISL_5590234
EPI_ISL_4032209
EPI_ISL_5603745
EPI_ISL_5603746
EPI_ISL_5603747
EPI_ISL_5603748
EPI_ISL_5603750
EPI_ISL_5603752
EPI_ISL_5603754
EPI_ISL_5603755
EPI_ISL_5621494
EPI_ISL_5621499
EPI_ISL_5621502
EPI_ISL_4551012
EPI_ISL_5621195
EPI_ISL_4551039
EPI_ISL_4551040
EPI_ISL_4551041
EPI_ISL_6945464
EPI_ISL_4659127
EPI_ISL_4659133
EPI_ISL_4659140
EPI_ISL_4704040
EPI_ISL_4704045
EPI_ISL_4704052
EPI_ISL_4704058
EPI_ISL_4704066
EPI_ISL_4704075
EPI_ISL_4744620
EPI_ISL_7307159
EPI_ISL_7307161
EPI_ISL_7307162
EPI_ISL_7307163
EPI_ISL_7307164
EPI_ISL_7307165
EPI_ISL_7307166
EPI_ISL_7307167
EPI_ISL_7307179
EPI_ISL_7307180
EPI_ISL_7307183
EPI_ISL_7307184
EPI_ISL_7307190
EPI_ISL_7307191
EPI_ISL_7307194
EPI_ISL_4704080
EPI_ISL_7307198
EPI_ISL_7307202
EPI_ISL_7307203
EPI_ISL_7307210
EPI_ISL_7307211
EPI_ISL_7307226
EPI_ISL_7307227
EPI_ISL_7307233
EPI_ISL_7314425
EPI_ISL_7307196
EPI_ISL_7307197
EPI_ISL_7339456
EPI_ISL_7339452
EPI_ISL_7339453
EPI_ISL_7339465
EPI_ISL_7339466
EPI_ISL_7339470
EPI_ISL_7339461
EPI_ISL_4850561
EPI_ISL_4850562
EPI_ISL_4850563
EPI_ISL_4850564
EPI_ISL_4850565
EPI_ISL_4850566
EPI_ISL_4850567
EPI_ISL_4850568
EPI_ISL_7368944
EPI_ISL_4878493
EPI_ISL_4878494
EPI_ISL_4890141
EPI_ISL_4890142
EPI_ISL_4890143
EPI_ISL_4890144
EPI_ISL_4890147
EPI_ISL_4917852
EPI_ISL_4920267
EPI_ISL_4926951
EPI_ISL_4926952
EPI_ISL_4926953
EPI_ISL_4926954
EPI_ISL_4946235
EPI_ISL_4946236
EPI_ISL_4946237
EPI_ISL_4946238
EPI_ISL_4946239
EPI_ISL_4946240
EPI_ISL_4946241
EPI_ISL_4946242
EPI_ISL_4946244
EPI_ISL_4946245
EPI_ISL_4946246
EPI_ISL_4946247
EPI_ISL_4946256
EPI_ISL_4946257
EPI_ISL_4946259
EPI_ISL_4946260
EPI_ISL_4946261
EPI_ISL_4946262
EPI_ISL_4946264
EPI_ISL_4946265
EPI_ISL_4946266
EPI_ISL_4946267
EPI_ISL_4946268
EPI_ISL_4946269
EPI_ISL_4946270
EPI_ISL_4946271
EPI_ISL_4946272
EPI_ISL_4946273
EPI_ISL_4946275
EPI_ISL_4958018
EPI_ISL_4958021
EPI_ISL_4960509
EPI_ISL_4960510
EPI_ISL_4960513
EPI_ISL_7339471
EPI_ISL_4960527
EPI_ISL_4960528
EPI_ISL_4960523
EPI_ISL_4960525
EPI_ISL_4960526
EPI_ISL_4960533
EPI_ISL_4960536
EPI_ISL_4960539
EPI_ISL_4963422
EPI_ISL_4963431
EPI_ISL_4963460
EPI_ISL_7476680
EPI_ISL_7476687
EPI_ISL_7476690
EPI_ISL_7476697
EPI_ISL_7476704
EPI_ISL_7476711
EPI_ISL_7476717
EPI_ISL_7476727
EPI_ISL_7476733
EPI_ISL_7476741
EPI_ISL_7476748
EPI_ISL_7476750
EPI_ISL_7476758
EPI_ISL_7476765
EPI_ISL_7476771
EPI_ISL_7476776
EPI_ISL_7476794
EPI_ISL_7476796
EPI_ISL_7476801
EPI_ISL_7476784
EPI_ISL_7476790
EPI_ISL_4984575
EPI_ISL_4984605
EPI_ISL_7476900
EPI_ISL_4984610
EPI_ISL_4984847
EPI_ISL_4984640
EPI_ISL_4984852
EPI_ISL_4984882
EPI_ISL_4984875
EPI_ISL_4984891
EPI_ISL_4984902
EPI_ISL_4984903
EPI_ISL_4984907
EPI_ISL_4984908
EPI_ISL_4984909
EPI_ISL_4984927
EPI_ISL_4984917
EPI_ISL_4984954
EPI_ISL_4984936
EPI_ISL_7503412
EPI_ISL_7503413
EPI_ISL_7503416
EPI_ISL_7503417
EPI_ISL_7503418
EPI_ISL_7503419
EPI_ISL_7503420
EPI_ISL_7503380
EPI_ISL_7503381
EPI_ISL_7503383
EPI_ISL_7503388
EPI_ISL_7503390
EPI_ISL_7503391
EPI_ISL_7503394
EPI_ISL_7503395
EPI_ISL_7503396
EPI_ISL_7503398
EPI_ISL_7503399
EPI_ISL_7503400
EPI_ISL_7503402
EPI_ISL_7503403
EPI_ISL_7503404
EPI_ISL_7503405
EPI_ISL_7503406
EPI_ISL_7503407
EPI_ISL_7503408
EPI_ISL_7503409
EPI_ISL_7503410
EPI_ISL_7503411
EPI_ISL_5032290
EPI_ISL_5032292
EPI_ISL_5032293
EPI_ISL_5032294
EPI_ISL_5032295
EPI_ISL_5032296
EPI_ISL_5032298
EPI_ISL_5047180
EPI_ISL_5047184
EPI_ISL_5047202
EPI_ISL_5047216
EPI_ISL_5047221
EPI_ISL_5047228
EPI_ISL_5047234
EPI_ISL_5047246
EPI_ISL_5047254
EPI_ISL_5047264
EPI_ISL_5047288
EPI_ISL_5055250
EPI_ISL_5055260
EPI_ISL_5055253
EPI_ISL_5055263
EPI_ISL_5055269
EPI_ISL_5055271
EPI_ISL_5055272
EPI_ISL_5055280
EPI_ISL_5055281
EPI_ISL_5055285
EPI_ISL_5055291
EPI_ISL_5055294
EPI_ISL_5055300
EPI_ISL_5055301
EPI_ISL_5055308
EPI_ISL_5055310
EPI_ISL_5055311
EPI_ISL_5055319
EPI_ISL_5055355
EPI_ISL_5055405
EPI_ISL_5055411
EPI_ISL_5055413
EPI_ISL_5055465
EPI_ISL_5058067
EPI_ISL_5058068
EPI_ISL_5058069
EPI_ISL_5058070
EPI_ISL_5058071
EPI_ISL_5058072
EPI_ISL_5058073
EPI_ISL_5058074
EPI_ISL_5058075
EPI_ISL_5058076
EPI_ISL_5058077
EPI_ISL_5058078
EPI_ISL_5058079
EPI_ISL_5058081
EPI_ISL_5063052
EPI_ISL_5063054
EPI_ISL_5063055
EPI_ISL_5063056
EPI_ISL_5063057
EPI_ISL_5063058
EPI_ISL_5063060
EPI_ISL_5063061
EPI_ISL_5063062
EPI_ISL_5063063
EPI_ISL_5063064
EPI_ISL_5063065
EPI_ISL_5063067
EPI_ISL_5065676
EPI_ISL_5071172
EPI_ISL_5071173
EPI_ISL_5071175
EPI_ISL_5071176
EPI_ISL_5071177
EPI_ISL_5071178
EPI_ISL_5071179
EPI_ISL_5071180
EPI_ISL_5071181
EPI_ISL_5071182
EPI_ISL_5071183
EPI_ISL_5071184
EPI_ISL_5071185
EPI_ISL_5071187
EPI_ISL_5071188
EPI_ISL_5071191
EPI_ISL_5071192
EPI_ISL_5071193
EPI_ISL_5071194
EPI_ISL_5071198
EPI_ISL_5071199
EPI_ISL_5071200
EPI_ISL_5071201
EPI_ISL_5072502
EPI_ISL_5072503
EPI_ISL_5072505
EPI_ISL_5072506
EPI_ISL_5072507
EPI_ISL_5072508
EPI_ISL_5072511
EPI_ISL_5072514
EPI_ISL_5072517
EPI_ISL_5072518
EPI_ISL_5072519
EPI_ISL_5072520
EPI_ISL_5072525
EPI_ISL_5072526
EPI_ISL_5072528
EPI_ISL_5072529
EPI_ISL_5094644
EPI_ISL_5103734
EPI_ISL_5103735
EPI_ISL_5103736
EPI_ISL_5103737
EPI_ISL_5103738
EPI_ISL_5103739
EPI_ISL_5103740
EPI_ISL_5103742
EPI_ISL_5103743
EPI_ISL_5103746
EPI_ISL_5104527
EPI_ISL_5737540
EPI_ISL_5737545
EPI_ISL_5737552
EPI_ISL_5737564
EPI_ISL_5737572
EPI_ISL_6703141
EPI_ISL_6703148
EPI_ISL_6703157
EPI_ISL_6703164
EPI_ISL_6703170
EPI_ISL_6703175
EPI_ISL_6703191
EPI_ISL_6703197
EPI_ISL_6703206
EPI_ISL_6703217
EPI_ISL_6703229
EPI_ISL_6703232
EPI_ISL_6703239
EPI_ISL_6703248
EPI_ISL_6703258
EPI_ISL_6703263
EPI_ISL_3369952
EPI_ISL_7660301
EPI_ISL_5779882
EPI_ISL_5781629
EPI_ISL_5781640
EPI_ISL_5797240
EPI_ISL_5797241
EPI_ISL_5797244
EPI_ISL_5797247
EPI_ISL_5797248
EPI_ISL_5797249
EPI_ISL_5797251
EPI_ISL_5797254
EPI_ISL_5797255
EPI_ISL_5797256
EPI_ISL_5797257
EPI_ISL_6722405
EPI_ISL_6722406
EPI_ISL_6722408
EPI_ISL_6722409
EPI_ISL_6722410
EPI_ISL_6722414
EPI_ISL_6722415
EPI_ISL_6722419
EPI_ISL_6722422
EPI_ISL_5803494
EPI_ISL_5803562
EPI_ISL_3769086
EPI_ISL_3155402
EPI_ISL_3155510
EPI_ISL_3155516
EPI_ISL_3155519
EPI_ISL_3155559
EPI_ISL_5858827
EPI_ISL_5858828
EPI_ISL_5858837
EPI_ISL_5858842
EPI_ISL_5858843
EPI_ISL_5858849
EPI_ISL_5858858
EPI_ISL_5858880
EPI_ISL_5858885
EPI_ISL_5858893
EPI_ISL_5858900
EPI_ISL_5858919
EPI_ISL_5858935
EPI_ISL_5858936
EPI_ISL_3155726
EPI_ISL_5914875
EPI_ISL_5923349
EPI_ISL_5923350
EPI_ISL_5923351
EPI_ISL_5923352
EPI_ISL_5923353
EPI_ISL_5923354
EPI_ISL_5923355
EPI_ISL_5923356
EPI_ISL_5923357
EPI_ISL_5923358
EPI_ISL_5923359
EPI_ISL_5923360
EPI_ISL_2492467
EPI_ISL_3046117
EPI_ISL_6769291
EPI_ISL_6769304
EPI_ISL_6769319
EPI_ISL_6769325
EPI_ISL_6769332
EPI_ISL_6769372
EPI_ISL_4890139
EPI_ISL_4890140
EPI_ISL_4890146
EPI_ISL_2828008
EPI_ISL_5599377
EPI_ISL_2657858
EPI_ISL_2657859
EPI_ISL_7711701
EPI_ISL_7711702
EPI_ISL_7711703
EPI_ISL_7711705
EPI_ISL_7711706
EPI_ISL_7711707
EPI_ISL_2657863
EPI_ISL_2657872
EPI_ISL_4659138
EPI_ISL_5858808
EPI_ISL_5858859
EPI_ISL_5858867
EPI_ISL_5858874
EPI_ISL_5858879
EPI_ISL_5858886
EPI_ISL_5858904
EPI_ISL_5858920
EPI_ISL_5858922
EPI_ISL_5858929
EPI_ISL_5144794
EPI_ISL_5144804
EPI_ISL_5144825
EPI_ISL_5144826
EPI_ISL_3923772
EPI_ISL_5146261
EPI_ISL_5146268
EPI_ISL_5146269
EPI_ISL_5146275
EPI_ISL_5146278
EPI_ISL_7494439
EPI_ISL_3133727
EPI_ISL_5063048
EPI_ISL_5063050
EPI_ISL_5063051
EPI_ISL_5063053
EPI_ISL_5063059
EPI_ISL_2941577
EPI_ISL_5797239
EPI_ISL_5797242
EPI_ISL_5797245
EPI_ISL_5797250
EPI_ISL_5797253
EPI_ISL_2966323
EPI_ISL_2966382
EPI_ISL_2966392
EPI_ISL_2966399
EPI_ISL_2786968
EPI_ISL_2613602
EPI_ISL_2613603
EPI_ISL_2613608
EPI_ISL_3642579
EPI_ISL_3642580
EPI_ISL_3642581
EPI_ISL_3642582
EPI_ISL_5587611
EPI_ISL_2754201
EPI_ISL_4520810
EPI_ISL_4520827
EPI_ISL_3638807
EPI_ISL_10445340
EPI_ISL_5072501
EPI_ISL_5072513
EPI_ISL_5072516
EPI_ISL_5072521
EPI_ISL_5072522
EPI_ISL_5072523
EPI_ISL_5072524
EPI_ISL_2617633
EPI_ISL_2617638
EPI_ISL_2617645
EPI_ISL_2617650
EPI_ISL_2617666
EPI_ISL_2617667
EPI_ISL_2617668
EPI_ISL_2617677
EPI_ISL_2617658
EPI_ISL_5094642
EPI_ISL_5094643
EPI_ISL_3543997
EPI_ISL_5143505
EPI_ISL_5143510
EPI_ISL_3544144
EPI_ISL_7307141
EPI_ISL_7307143
EPI_ISL_2617679
EPI_ISL_7307160
EPI_ISL_7307177
EPI_ISL_7307181
EPI_ISL_7307178
EPI_ISL_7307185
EPI_ISL_7307182
EPI_ISL_7307187
EPI_ISL_7307188
EPI_ISL_7307192
EPI_ISL_7307189
EPI_ISL_7307200
EPI_ISL_7307199
EPI_ISL_7307204
EPI_ISL_7307201
EPI_ISL_7307205
EPI_ISL_7307209
EPI_ISL_7307208
EPI_ISL_7307214
EPI_ISL_7307215
EPI_ISL_7307223
EPI_ISL_7307222
EPI_ISL_7307224
EPI_ISL_7307225
EPI_ISL_7307245
EPI_ISL_3921341
EPI_ISL_3921339
EPI_ISL_4958019
EPI_ISL_4958028
EPI_ISL_2321627
EPI_ISL_5196319
EPI_ISL_5196322
EPI_ISL_5196323
EPI_ISL_5196324
EPI_ISL_5196327
EPI_ISL_5196317
EPI_ISL_5196318
EPI_ISL_4960511
EPI_ISL_4960512
EPI_ISL_4960514
EPI_ISL_4960535
EPI_ISL_4960537
EPI_ISL_5196331
EPI_ISL_4963407
EPI_ISL_4963411
EPI_ISL_4963416
EPI_ISL_4963447
EPI_ISL_4963454
EPI_ISL_4963467
EPI_ISL_4967467
EPI_ISL_4967473
EPI_ISL_4967474
