# Supplementary material for: Unsupervised outlier detection applied to SARS-CoV-2 nucleotide sequences can identify sequences of common variants and other variants of interest
Source: BMC Bioinformatics. 2022 Dec 19;23:547. doi: 10.1186/s12859-022-05105-y (PMC9761049; doi:10.1186/s12859-022-05105-y)
Supplement: Supplementary file 1 — Additional file 1. Lists of GISAID IDs for the two reference datasets (simulating the time before the emergence of a new variant and the onset of a new variant) for each variant under consideration in the article (alpha, beta, delta, gamma, GH, lambda, mu, omicron). [file 12859_2022_5105_MOESM1_ESM.zip › sequences/lambda_onset]

EPI_ISL_5441401
EPI_ISL_11229630
EPI_ISL_475606
EPI_ISL_692081
EPI_ISL_480138
EPI_ISL_1340782
EPI_ISL_677795
EPI_ISL_692494
EPI_ISL_2968038
EPI_ISL_11229153
EPI_ISL_8311696
EPI_ISL_692320
EPI_ISL_436943
EPI_ISL_1139067
EPI_ISL_677768
EPI_ISL_872939
EPI_ISL_699714
EPI_ISL_495455
EPI_ISL_2422697
EPI_ISL_8311756
EPI_ISL_6595989
EPI_ISL_684661
EPI_ISL_2155581
EPI_ISL_4251955
EPI_ISL_687317
EPI_ISL_689435
EPI_ISL_889402
EPI_ISL_692648
EPI_ISL_416589
EPI_ISL_686339
EPI_ISL_689626
EPI_ISL_1652057
EPI_ISL_691134
EPI_ISL_691887
EPI_ISL_3024028
EPI_ISL_2710844
EPI_ISL_416580
EPI_ISL_475667
EPI_ISL_1795045
EPI_ISL_692348
EPI_ISL_684754
EPI_ISL_692599
EPI_ISL_1020038
EPI_ISL_690479
EPI_ISL_687945
EPI_ISL_1797588
EPI_ISL_684961
EPI_ISL_11229861
EPI_ISL_480200
EPI_ISL_689846
EPI_ISL_788952
EPI_ISL_922076
EPI_ISL_1491614
EPI_ISL_2690596
EPI_ISL_509240
EPI_ISL_2154684
EPI_ISL_2894865
EPI_ISL_690192
EPI_ISL_699997
EPI_ISL_3980604
EPI_ISL_5143059
EPI_ISL_3153543
EPI_ISL_5143002
EPI_ISL_2100810
EPI_ISL_690731
EPI_ISL_1111151
EPI_ISL_685805
EPI_ISL_406862
EPI_ISL_480057
EPI_ISL_788947
EPI_ISL_2501352
EPI_ISL_861659
EPI_ISL_2894822
EPI_ISL_2894662
EPI_ISL_688309
EPI_ISL_479884
EPI_ISL_626575
EPI_ISL_653768
EPI_ISL_495451
EPI_ISL_883993
EPI_ISL_691154
EPI_ISL_688475
EPI_ISL_692160
EPI_ISL_7613771
EPI_ISL_509283
EPI_ISL_751393
EPI_ISL_2156665
EPI_ISL_699912
EPI_ISL_482718
EPI_ISL_3501737
EPI_ISL_2231427
EPI_ISL_692712
EPI_ISL_692591
EPI_ISL_718194
EPI_ISL_689434
EPI_ISL_689718
EPI_ISL_486815
EPI_ISL_9160066
EPI_ISL_759956
EPI_ISL_689390
EPI_ISL_794761
EPI_ISL_2779528
EPI_ISL_2101214
EPI_ISL_837674
EPI_ISL_635053
EPI_ISL_2894681
EPI_ISL_689666
EPI_ISL_420051
EPI_ISL_943976
EPI_ISL_691306
EPI_ISL_685861
EPI_ISL_586549
EPI_ISL_428671
EPI_ISL_10149583
EPI_ISL_512892
EPI_ISL_2156675
EPI_ISL_539560
EPI_ISL_1508960
EPI_ISL_545957
EPI_ISL_10657514
EPI_ISL_1019810
EPI_ISL_4549031
EPI_ISL_685160
EPI_ISL_482672
EPI_ISL_1040849
EPI_ISL_690714
EPI_ISL_11229537
EPI_ISL_691334
EPI_ISL_436731
EPI_ISL_862079
EPI_ISL_692600
EPI_ISL_6436578
EPI_ISL_576114
EPI_ISL_11229178
EPI_ISL_686310
EPI_ISL_1711647
EPI_ISL_691978
EPI_ISL_691566
EPI_ISL_1247873
EPI_ISL_2107802
EPI_ISL_691782
EPI_ISL_689262
EPI_ISL_686768
EPI_ISL_560597
EPI_ISL_692159
EPI_ISL_700066
EPI_ISL_792698
EPI_ISL_1171621
EPI_ISL_4211240
EPI_ISL_691859
EPI_ISL_688207
EPI_ISL_688725
EPI_ISL_2426906
EPI_ISL_1111372
EPI_ISL_2101186
EPI_ISL_447792
EPI_ISL_495559
EPI_ISL_687838
EPI_ISL_648760
EPI_ISL_2081214
EPI_ISL_686393
EPI_ISL_912577
EPI_ISL_872282
EPI_ISL_479509
EPI_ISL_690923
EPI_ISL_566077
EPI_ISL_692373
EPI_ISL_516946
EPI_ISL_8748549
EPI_ISL_614277
EPI_ISL_2101257
EPI_ISL_1112231
EPI_ISL_513546
EPI_ISL_2100730
EPI_ISL_689233
EPI_ISL_6195815
EPI_ISL_686236
EPI_ISL_912554
EPI_ISL_685216
EPI_ISL_2790824
EPI_ISL_684913
EPI_ISL_690127
EPI_ISL_759966
EPI_ISL_5142693
EPI_ISL_2877307
EPI_ISL_1181487
EPI_ISL_583430
EPI_ISL_2661827
EPI_ISL_692048
EPI_ISL_1209324
EPI_ISL_5687899
EPI_ISL_833272
EPI_ISL_912749
EPI_ISL_2231449
EPI_ISL_527859
EPI_ISL_1059902
EPI_ISL_689232
EPI_ISL_687823
EPI_ISL_690620
EPI_ISL_1544143
EPI_ISL_691402
EPI_ISL_691866
EPI_ISL_692009
EPI_ISL_700210
EPI_ISL_3980569
EPI_ISL_685671
EPI_ISL_1233477
EPI_ISL_475645
EPI_ISL_5143043
EPI_ISL_493198
EPI_ISL_685475
EPI_ISL_686384
EPI_ISL_862614
EPI_ISL_475681
EPI_ISL_5143026
EPI_ISL_515952
EPI_ISL_2304300
EPI_ISL_900730
EPI_ISL_2100732
EPI_ISL_1013115
EPI_ISL_792018
EPI_ISL_689024
EPI_ISL_941059
EPI_ISL_1111350
EPI_ISL_940896
EPI_ISL_935589
EPI_ISL_860885
EPI_ISL_475044
EPI_ISL_935011
EPI_ISL_498084
EPI_ISL_5441600
EPI_ISL_419305
EPI_ISL_691692
EPI_ISL_11229626
EPI_ISL_688033
EPI_ISL_2727896
EPI_ISL_688106
EPI_ISL_512890
EPI_ISL_688121
EPI_ISL_406593
EPI_ISL_671481
EPI_ISL_5598654
EPI_ISL_684690
EPI_ISL_687530
EPI_ISL_419225
EPI_ISL_460089
EPI_ISL_542211
EPI_ISL_501198
EPI_ISL_1789114
EPI_ISL_4496611
EPI_ISL_4251938
EPI_ISL_1279956
EPI_ISL_479852
EPI_ISL_413594
EPI_ISL_1491640
EPI_ISL_729797
EPI_ISL_4417833
EPI_ISL_518038
EPI_ISL_1502852
EPI_ISL_692193
EPI_ISL_690157
EPI_ISL_9579587
EPI_ISL_3023886
EPI_ISL_688292
EPI_ISL_687663
EPI_ISL_788943
EPI_ISL_451647
EPI_ISL_3716428
EPI_ISL_515818
EPI_ISL_689918
EPI_ISL_686187
EPI_ISL_689943
EPI_ISL_745233
EPI_ISL_5972654
EPI_ISL_1209320
EPI_ISL_415649
EPI_ISL_806752
EPI_ISL_692239
EPI_ISL_481239
EPI_ISL_690470
EPI_ISL_513536
EPI_ISL_1020192
EPI_ISL_5598699
EPI_ISL_5143060
EPI_ISL_418242
EPI_ISL_1626514
EPI_ISL_685772
EPI_ISL_9160079
EPI_ISL_688277
EPI_ISL_2350809
EPI_ISL_1111173
EPI_ISL_1622373
EPI_ISL_700081
EPI_ISL_623160
EPI_ISL_1110410
EPI_ISL_760042
EPI_ISL_11229882
EPI_ISL_515570
EPI_ISL_507226
EPI_ISL_3989026
EPI_ISL_882662
EPI_ISL_689023
EPI_ISL_516803
EPI_ISL_1626492
EPI_ISL_688547
EPI_ISL_11229596
EPI_ISL_509339
EPI_ISL_3988331
EPI_ISL_692453
EPI_ISL_6000367
EPI_ISL_2835400
EPI_ISL_447253
EPI_ISL_688229
EPI_ISL_862851
EPI_ISL_684409
EPI_ISL_1911016
EPI_ISL_2491670
EPI_ISL_1171629
EPI_ISL_862647
EPI_ISL_1111251
EPI_ISL_1916374
EPI_ISL_1629761
EPI_ISL_427351
EPI_ISL_498190
EPI_ISL_2105291
EPI_ISL_685948
EPI_ISL_833320
EPI_ISL_912594
EPI_ISL_1911018
EPI_ISL_7613876
EPI_ISL_687394
EPI_ISL_794738
EPI_ISL_2790803
EPI_ISL_2839276
EPI_ISL_1111148
EPI_ISL_688999
EPI_ISL_2894703
EPI_ISL_1111233
EPI_ISL_437745
EPI_ISL_2426898
EPI_ISL_1040831
EPI_ISL_824737
EPI_ISL_586543
EPI_ISL_699851
EPI_ISL_2811805
EPI_ISL_687874
EPI_ISL_2894649
EPI_ISL_5143180
EPI_ISL_2105404
EPI_ISL_5687838
EPI_ISL_1020045
EPI_ISL_6582783
EPI_ISL_691171
EPI_ISL_2422924
EPI_ISL_648732
EPI_ISL_458092
EPI_ISL_687311
EPI_ISL_804955
EPI_ISL_1731074
EPI_ISL_1517393
EPI_ISL_686070
EPI_ISL_635050
EPI_ISL_2351932
EPI_ISL_2100907
EPI_ISL_684295
EPI_ISL_4549024
EPI_ISL_690897
EPI_ISL_6195839
EPI_ISL_737032
EPI_ISL_515964
EPI_ISL_824623
EPI_ISL_882660
EPI_ISL_7709373
EPI_ISL_686103
EPI_ISL_776761
EPI_ISL_852596
EPI_ISL_7613777
EPI_ISL_660212
EPI_ISL_2154027
EPI_ISL_955254
EPI_ISL_688494
EPI_ISL_1113010
EPI_ISL_1168670
EPI_ISL_687869
EPI_ISL_685859
EPI_ISL_2484141
EPI_ISL_686502
EPI_ISL_700231
EPI_ISL_699987
EPI_ISL_7613754
EPI_ISL_479991
EPI_ISL_729800
EPI_ISL_689545
EPI_ISL_872599
EPI_ISL_1517412
EPI_ISL_3980568
EPI_ISL_631841
EPI_ISL_421195
EPI_ISL_11229591
EPI_ISL_688225
EPI_ISL_688178
EPI_ISL_686072
EPI_ISL_480180
EPI_ISL_3410297
EPI_ISL_690588
EPI_ISL_9585218
EPI_ISL_690853
EPI_ISL_6195592
EPI_ISL_2100727
EPI_ISL_691214
EPI_ISL_954805
EPI_ISL_574590
EPI_ISL_909690
EPI_ISL_613425
EPI_ISL_2231564
EPI_ISL_11229656
EPI_ISL_691840
EPI_ISL_833183
EPI_ISL_1761318
EPI_ISL_7613770
EPI_ISL_872291
EPI_ISL_1972892
EPI_ISL_692464
EPI_ISL_479622
EPI_ISL_735419
EPI_ISL_700205
EPI_ISL_422420
EPI_ISL_692003
EPI_ISL_692032
EPI_ISL_687297
EPI_ISL_2627738
EPI_ISL_11229544
EPI_ISL_1435787
EPI_ISL_1111394
EPI_ISL_722880
EPI_ISL_1139058
EPI_ISL_2231490
EPI_ISL_2231367
EPI_ISL_686522
EPI_ISL_955150
EPI_ISL_542231
EPI_ISL_872028
EPI_ISL_5918353
EPI_ISL_689474
EPI_ISL_8311708
EPI_ISL_576264
EPI_ISL_1040833
EPI_ISL_837796
EPI_ISL_1225160
EPI_ISL_687037
EPI_ISL_523983
EPI_ISL_812745
EPI_ISL_692503
EPI_ISL_451656
EPI_ISL_7613874
EPI_ISL_6436572
EPI_ISL_912582
EPI_ISL_3716413
EPI_ISL_11229525
EPI_ISL_693683
EPI_ISL_747236
EPI_ISL_509310
EPI_ISL_1209466
EPI_ISL_1168538
EPI_ISL_1360324
EPI_ISL_653931
EPI_ISL_538480
EPI_ISL_687473
EPI_ISL_686379
EPI_ISL_872242
EPI_ISL_1544144
EPI_ISL_1360308
EPI_ISL_542232
EPI_ISL_684861
EPI_ISL_700109
EPI_ISL_9159835
EPI_ISL_416886
EPI_ISL_6710208
EPI_ISL_1113006
EPI_ISL_525659
EPI_ISL_1111193
EPI_ISL_689515
EPI_ISL_11229816
EPI_ISL_690493
EPI_ISL_455024
EPI_ISL_2422870
EPI_ISL_685261
EPI_ISL_686250
EPI_ISL_3066999
EPI_ISL_3716538
EPI_ISL_586517
EPI_ISL_515704
EPI_ISL_1302090
EPI_ISL_614889
EPI_ISL_687256
EPI_ISL_700038
EPI_ISL_686498
EPI_ISL_529771
EPI_ISL_501207
EPI_ISL_689419
EPI_ISL_941114
EPI_ISL_6582773
EPI_ISL_1447339
EPI_ISL_687038
EPI_ISL_582608
EPI_ISL_2484213
EPI_ISL_2100767
EPI_ISL_2958712
EPI_ISL_1491628
EPI_ISL_824707
EPI_ISL_602866
EPI_ISL_416509
EPI_ISL_690428
EPI_ISL_648642
EPI_ISL_2015139
EPI_ISL_872234
EPI_ISL_1916491
EPI_ISL_2710849
EPI_ISL_5199404
EPI_ISL_2790817
EPI_ISL_535539
EPI_ISL_690315
EPI_ISL_692587
EPI_ISL_5437545
EPI_ISL_689873
EPI_ISL_2101183
EPI_ISL_479851
EPI_ISL_690239
EPI_ISL_1159088
EPI_ISL_480228
EPI_ISL_603021
EPI_ISL_688394
EPI_ISL_687372
EPI_ISL_690422
EPI_ISL_824584
EPI_ISL_492026
EPI_ISL_671420
EPI_ISL_855364
EPI_ISL_3275383
EPI_ISL_509287
EPI_ISL_2894673
EPI_ISL_6436557
EPI_ISL_2790886
EPI_ISL_1111152
EPI_ISL_534317
EPI_ISL_2835436
EPI_ISL_690837
EPI_ISL_692574
EPI_ISL_479486
EPI_ISL_684701
EPI_ISL_7613846
EPI_ISL_515849
EPI_ISL_699882
EPI_ISL_2422940
EPI_ISL_496540
EPI_ISL_692407
EPI_ISL_2231557
EPI_ISL_1110498
EPI_ISL_2100781
EPI_ISL_1761319
EPI_ISL_2422853
EPI_ISL_7709372
EPI_ISL_658868
EPI_ISL_687898
EPI_ISL_455793
EPI_ISL_513204
EPI_ISL_689310
EPI_ISL_684286
EPI_ISL_1013156
EPI_ISL_3050769
EPI_ISL_690253
EPI_ISL_1019846
EPI_ISL_602853
EPI_ISL_7715423
EPI_ISL_1166899
EPI_ISL_538441
EPI_ISL_654877
EPI_ISL_548244
EPI_ISL_684164
EPI_ISL_689489
EPI_ISL_684357
EPI_ISL_6710116
EPI_ISL_933533
EPI_ISL_491985
EPI_ISL_690251
EPI_ISL_6582817
EPI_ISL_686985
EPI_ISL_530347
EPI_ISL_699953
EPI_ISL_684629
EPI_ISL_2422857
EPI_ISL_883984
EPI_ISL_5917688
EPI_ISL_623096
EPI_ISL_1019681
EPI_ISL_2422812
EPI_ISL_1257879
EPI_ISL_690102
EPI_ISL_455475
EPI_ISL_542342
EPI_ISL_447592
EPI_ISL_479829
EPI_ISL_824680
EPI_ISL_792688
EPI_ISL_631607
EPI_ISL_2231518
EPI_ISL_1014677
EPI_ISL_602624
EPI_ISL_690765
EPI_ISL_690351
EPI_ISL_692295
EPI_ISL_501216
EPI_ISL_515760
EPI_ISL_692092
EPI_ISL_722906
EPI_ISL_602912
EPI_ISL_436722
EPI_ISL_437731
EPI_ISL_5142518
EPI_ISL_535518
EPI_ISL_1502957
EPI_ISL_444483
EPI_ISL_1283967
EPI_ISL_718166
EPI_ISL_6436586
EPI_ISL_689422
EPI_ISL_468815
EPI_ISL_631867
EPI_ISL_1112966
EPI_ISL_684873
EPI_ISL_717973
EPI_ISL_5441599
EPI_ISL_941998
EPI_ISL_689196
EPI_ISL_690335
EPI_ISL_831683
EPI_ISL_3716359
EPI_ISL_687356
EPI_ISL_2894776
EPI_ISL_984251
EPI_ISL_5917746
EPI_ISL_688428
EPI_ISL_2877347
EPI_ISL_2081890
EPI_ISL_1111184
EPI_ISL_5589821
EPI_ISL_560616
EPI_ISL_509270
EPI_ISL_984246
EPI_ISL_688913
EPI_ISL_1111407
EPI_ISL_889020
EPI_ISL_480166
EPI_ISL_539510
EPI_ISL_10431155
EPI_ISL_940988
EPI_ISL_1166927
EPI_ISL_515702
EPI_ISL_514599
EPI_ISL_1233461
EPI_ISL_492034
EPI_ISL_5196764
EPI_ISL_889386
EPI_ISL_687792
EPI_ISL_613453
EPI_ISL_684615
EPI_ISL_685840
EPI_ISL_2501081
EPI_ISL_718171
EPI_ISL_2283794
EPI_ISL_7505530
EPI_ISL_2101291
EPI_ISL_455431
EPI_ISL_5441361
EPI_ISL_459932
EPI_ISL_430820
EPI_ISL_5918370
EPI_ISL_2894638
EPI_ISL_688387
EPI_ISL_2835359
EPI_ISL_515773
EPI_ISL_684429
EPI_ISL_692437
EPI_ISL_1301611
EPI_ISL_690566
EPI_ISL_2690595
EPI_ISL_2877456
EPI_ISL_509379
EPI_ISL_2877433
EPI_ISL_2877491
EPI_ISL_602686
EPI_ISL_1180704
EPI_ISL_985064
EPI_ISL_872958
EPI_ISL_685273
EPI_ISL_692269
EPI_ISL_735420
EPI_ISL_2101047
EPI_ISL_690547
EPI_ISL_2231554
EPI_ISL_2894648
EPI_ISL_688193
EPI_ISL_861637
EPI_ISL_877460
EPI_ISL_699936
EPI_ISL_685735
EPI_ISL_3410561
EPI_ISL_687955
EPI_ISL_684155
EPI_ISL_602895
EPI_ISL_860903
EPI_ISL_523967
EPI_ISL_699700
EPI_ISL_5142511
EPI_ISL_518039
EPI_ISL_602703
EPI_ISL_513259
EPI_ISL_2877488
EPI_ISL_691162
EPI_ISL_745241
EPI_ISL_1544179
EPI_ISL_515642
EPI_ISL_718244
EPI_ISL_5917705
EPI_ISL_876749
EPI_ISL_9196026
EPI_ISL_498069
EPI_ISL_1069206
EPI_ISL_2617086
EPI_ISL_2713193
EPI_ISL_685128
EPI_ISL_9184186
EPI_ISL_5441443
EPI_ISL_1171620
EPI_ISL_500554
EPI_ISL_935625
EPI_ISL_2101265
EPI_ISL_458096
EPI_ISL_534318
EPI_ISL_524744
EPI_ISL_1111364
EPI_ISL_1096261
EPI_ISL_3989024
EPI_ISL_688780
EPI_ISL_689803
EPI_ISL_689335
EPI_ISL_913607
EPI_ISL_480007
EPI_ISL_416608
EPI_ISL_689611
EPI_ISL_804041
EPI_ISL_738047
EPI_ISL_1576835
EPI_ISL_1532793
EPI_ISL_941997
EPI_ISL_677732
EPI_ISL_2779367
EPI_ISL_686336
EPI_ISL_833123
EPI_ISL_574620
EPI_ISL_613456
EPI_ISL_526225
EPI_ISL_1180710
EPI_ISL_447781
EPI_ISL_5053984
EPI_ISL_2894639
EPI_ISL_1020030
EPI_ISL_2156681
EPI_ISL_3333091
EPI_ISL_548970
EPI_ISL_2710858
EPI_ISL_435430
EPI_ISL_482583
EPI_ISL_583498
EPI_ISL_688314
EPI_ISL_1018275
EPI_ISL_691002
EPI_ISL_833241
EPI_ISL_574597
EPI_ISL_5143044
EPI_ISL_653812
EPI_ISL_4888467
EPI_ISL_751350
EPI_ISL_812748
EPI_ISL_1013207
EPI_ISL_5441465
EPI_ISL_5441698
EPI_ISL_5687726
EPI_ISL_482712
EPI_ISL_686730
EPI_ISL_852594
EPI_ISL_5441605
EPI_ISL_498116
EPI_ISL_6582812
EPI_ISL_635035
EPI_ISL_699693
EPI_ISL_689284
EPI_ISL_3800656
EPI_ISL_1652058
EPI_ISL_1708507
EPI_ISL_894220
EPI_ISL_735263
EPI_ISL_2155326
EPI_ISL_603144
EPI_ISL_824652
EPI_ISL_454562
EPI_ISL_2100794
EPI_ISL_513194
EPI_ISL_1626513
EPI_ISL_5441562
EPI_ISL_1111385
EPI_ISL_699776
EPI_ISL_1910406
EPI_ISL_699760
EPI_ISL_1517424
EPI_ISL_1085675
EPI_ISL_524467
EPI_ISL_1255244
EPI_ISL_2710861
EPI_ISL_837618
EPI_ISL_912617
EPI_ISL_876801
EPI_ISL_1111339
EPI_ISL_685965
EPI_ISL_480168
EPI_ISL_1301657
EPI_ISL_687287
EPI_ISL_2422848
EPI_ISL_909711
EPI_ISL_4050439
EPI_ISL_535466
EPI_ISL_583466
EPI_ISL_890355
EPI_ISL_1111346
EPI_ISL_2422802
EPI_ISL_692470
EPI_ISL_941981
EPI_ISL_689999
EPI_ISL_942003
EPI_ISL_691804
EPI_ISL_832182
EPI_ISL_2958721
EPI_ISL_2485225
EPI_ISL_872933
EPI_ISL_419217
EPI_ISL_690096
EPI_ISL_1718321
EPI_ISL_685458
EPI_ISL_684824
EPI_ISL_586560
EPI_ISL_687781
EPI_ISL_699931
EPI_ISL_479528
EPI_ISL_2081931
EPI_ISL_876741
EPI_ISL_660258
EPI_ISL_684908
EPI_ISL_685960
EPI_ISL_686281
EPI_ISL_1111163
EPI_ISL_578195
EPI_ISL_7957915
EPI_ISL_1013103
EPI_ISL_692273
EPI_ISL_6316590
EPI_ISL_529744
EPI_ISL_689093
EPI_ISL_509343
EPI_ISL_691789
EPI_ISL_2081878
EPI_ISL_794759
EPI_ISL_707698
EPI_ISL_2101213
EPI_ISL_468855
EPI_ISL_1112955
EPI_ISL_1180699
EPI_ISL_685070
EPI_ISL_660215
EPI_ISL_2155347
EPI_ISL_10957350
EPI_ISL_6195129
EPI_ISL_469032
EPI_ISL_688194
EPI_ISL_1532298
EPI_ISL_489834
EPI_ISL_837661
EPI_ISL_686341
EPI_ISL_10989159
EPI_ISL_635057
EPI_ISL_1112973
EPI_ISL_688782
EPI_ISL_2790996
EPI_ISL_3138694
EPI_ISL_2081909
EPI_ISL_699904
EPI_ISL_872337
EPI_ISL_692468
EPI_ISL_687565
EPI_ISL_1111095
EPI_ISL_730653
EPI_ISL_913009
EPI_ISL_686068
EPI_ISL_454865
EPI_ISL_686696
EPI_ISL_2283768
EPI_ISL_5934930
EPI_ISL_687137
EPI_ISL_690749
EPI_ISL_2790843
EPI_ISL_6316765
EPI_ISL_455320
EPI_ISL_2790818
EPI_ISL_602723
EPI_ISL_2485174
EPI_ISL_833287
EPI_ISL_8311682
EPI_ISL_476023
EPI_ISL_5687777
EPI_ISL_498099
EPI_ISL_479834
EPI_ISL_538457
EPI_ISL_1113041
EPI_ISL_718204
EPI_ISL_692090
EPI_ISL_699778
EPI_ISL_689549
EPI_ISL_2101046
EPI_ISL_547576
EPI_ISL_660559
EPI_ISL_728208
EPI_ISL_687892
EPI_ISL_9052881
EPI_ISL_690937
EPI_ISL_692610
EPI_ISL_685280
EPI_ISL_5107658
EPI_ISL_684956
EPI_ISL_526226
EPI_ISL_690719
EPI_ISL_631704
EPI_ISL_5441697
EPI_ISL_1019890
EPI_ISL_941147
EPI_ISL_416471
EPI_ISL_526950
EPI_ISL_684468
EPI_ISL_2231539
EPI_ISL_468310
EPI_ISL_475613
EPI_ISL_648100
EPI_ISL_710534
EPI_ISL_691265
EPI_ISL_2877332
EPI_ISL_692278
EPI_ISL_648673
EPI_ISL_688315
EPI_ISL_699940
EPI_ISL_455339
EPI_ISL_1111348
EPI_ISL_542329
EPI_ISL_1910418
EPI_ISL_6436603
EPI_ISL_2422849
EPI_ISL_684420
EPI_ISL_690136
EPI_ISL_427352
EPI_ISL_660141
EPI_ISL_5598614
EPI_ISL_475611
EPI_ISL_685540
EPI_ISL_1469279
EPI_ISL_688325
EPI_ISL_832133
EPI_ISL_984262
EPI_ISL_513210
EPI_ISL_539526
EPI_ISL_688693
EPI_ISL_1081193
EPI_ISL_447287
EPI_ISL_5441570
EPI_ISL_454866
EPI_ISL_491979
EPI_ISL_1797563
EPI_ISL_691140
EPI_ISL_700003
EPI_ISL_833283
EPI_ISL_940935
EPI_ISL_677781
EPI_ISL_684444
EPI_ISL_459923
EPI_ISL_2105374
EPI_ISL_455469
EPI_ISL_685188
EPI_ISL_5441392
EPI_ISL_686850
EPI_ISL_686321
EPI_ISL_1013101
EPI_ISL_918371
EPI_ISL_806784
EPI_ISL_526234
EPI_ISL_735425
EPI_ISL_1491665
EPI_ISL_872634
EPI_ISL_1491663
EPI_ISL_685642
EPI_ISL_699731
EPI_ISL_1007679
EPI_ISL_498554
EPI_ISL_684458
EPI_ISL_689776
EPI_ISL_688294
EPI_ISL_792006
EPI_ISL_686922
EPI_ISL_3799762
EPI_ISL_455456
EPI_ISL_689577
EPI_ISL_1018149
EPI_ISL_660257
EPI_ISL_603154
EPI_ISL_459867
EPI_ISL_692121
EPI_ISL_1118012
EPI_ISL_8311754
EPI_ISL_5194953
EPI_ISL_687953
EPI_ISL_515945
EPI_ISL_3410600
EPI_ISL_6633842
EPI_ISL_687962
EPI_ISL_486395
EPI_ISL_1533059
EPI_ISL_686058
EPI_ISL_960428
EPI_ISL_480213
EPI_ISL_421187
EPI_ISL_1502897
EPI_ISL_1406694
EPI_ISL_687737
EPI_ISL_512953
EPI_ISL_690904
EPI_ISL_1911054
EPI_ISL_1181385
EPI_ISL_422411
EPI_ISL_1159074
EPI_ISL_560595
EPI_ISL_513252
EPI_ISL_1020087
EPI_ISL_940932
EPI_ISL_849652
EPI_ISL_515696
EPI_ISL_796036
EPI_ISL_686679
EPI_ISL_687573
EPI_ISL_2877466
EPI_ISL_480245
EPI_ISL_699962
EPI_ISL_912584
EPI_ISL_614311
EPI_ISL_430740
EPI_ISL_9159885
EPI_ISL_794749
EPI_ISL_1020257
EPI_ISL_471456
EPI_ISL_833264
EPI_ISL_889401
EPI_ISL_5441640
EPI_ISL_602760
EPI_ISL_690007
EPI_ISL_480173
EPI_ISL_688813
EPI_ISL_480025
EPI_ISL_483859
EPI_ISL_1911069
EPI_ISL_479922
EPI_ISL_459883
EPI_ISL_691365
EPI_ISL_515681
EPI_ISL_2502659
EPI_ISL_690357
EPI_ISL_689421
EPI_ISL_9509916
EPI_ISL_6195769
EPI_ISL_691335
EPI_ISL_912403
EPI_ISL_5918415
EPI_ISL_688778
EPI_ISL_691958
EPI_ISL_690876
EPI_ISL_2155168
EPI_ISL_692433
EPI_ISL_513003
EPI_ISL_2422837
EPI_ISL_5441530
EPI_ISL_2307333
EPI_ISL_1111231
EPI_ISL_833099
EPI_ISL_452201
EPI_ISL_960413
EPI_ISL_689765
EPI_ISL_1159075
EPI_ISL_1020225
EPI_ISL_497738
EPI_ISL_477170
EPI_ISL_3138686
EPI_ISL_2231299
EPI_ISL_687442
EPI_ISL_760045
EPI_ISL_913599
EPI_ISL_518013
EPI_ISL_660173
EPI_ISL_1111413
EPI_ISL_5687763
EPI_ISL_509315
EPI_ISL_1478754
EPI_ISL_962536
EPI_ISL_913980
EPI_ISL_941971
EPI_ISL_420057
EPI_ISL_5687734
EPI_ISL_700125
EPI_ISL_1795056
EPI_ISL_437713
EPI_ISL_528749
EPI_ISL_1180714
EPI_ISL_515737
EPI_ISL_535506
EPI_ISL_524726
EPI_ISL_430088
EPI_ISL_2155446
EPI_ISL_913027
EPI_ISL_1039700
EPI_ISL_1406696
EPI_ISL_542114
EPI_ISL_837723
EPI_ISL_475675
EPI_ISL_872298
EPI_ISL_686289
EPI_ISL_476879
EPI_ISL_2710839
EPI_ISL_469019
EPI_ISL_690362
EPI_ISL_1111177
EPI_ISL_689279
EPI_ISL_692211
EPI_ISL_688255
EPI_ISL_1752606
EPI_ISL_700089
EPI_ISL_603164
EPI_ISL_6195136
EPI_ISL_1859547
EPI_ISL_684797
EPI_ISL_686490
EPI_ISL_687494
EPI_ISL_1302144
EPI_ISL_11229499
EPI_ISL_513514
EPI_ISL_498186
EPI_ISL_2422714
EPI_ISL_500551
EPI_ISL_631761
EPI_ISL_689783
EPI_ISL_539520
EPI_ISL_524735
EPI_ISL_5918315
EPI_ISL_735260
EPI_ISL_11229081
EPI_ISL_420059
EPI_ISL_614283
EPI_ISL_688656
EPI_ISL_454526
EPI_ISL_586561
EPI_ISL_1055818
EPI_ISL_614284
EPI_ISL_685170
EPI_ISL_690269
EPI_ISL_876779
EPI_ISL_718273
EPI_ISL_2894779
EPI_ISL_2231477
EPI_ISL_515848
EPI_ISL_1491634
EPI_ISL_671456
EPI_ISL_5196772
EPI_ISL_686416
EPI_ISL_689847
EPI_ISL_7624287
EPI_ISL_487339
EPI_ISL_688356
EPI_ISL_688247
EPI_ISL_1799499
EPI_ISL_766039
EPI_ISL_688201
EPI_ISL_480239
EPI_ISL_576265
EPI_ISL_467037
EPI_ISL_685045
EPI_ISL_824647
EPI_ISL_876762
EPI_ISL_688737
EPI_ISL_2501391
EPI_ISL_648682
EPI_ISL_623144
EPI_ISL_480189
EPI_ISL_6436596
EPI_ISL_1117954
EPI_ISL_2231501
EPI_ISL_690293
EPI_ISL_5598589
EPI_ISL_6196087
EPI_ISL_690372
EPI_ISL_882656
EPI_ISL_877233
EPI_ISL_1255124
EPI_ISL_1018172
EPI_ISL_2100702
EPI_ISL_685401
EPI_ISL_684895
EPI_ISL_2105376
EPI_ISL_700229
EPI_ISL_452202
EPI_ISL_2155767
EPI_ISL_689822
EPI_ISL_685769
EPI_ISL_685716
EPI_ISL_2155450
EPI_ISL_3088341
EPI_ISL_690720
EPI_ISL_2154613
EPI_ISL_855368
EPI_ISL_872264
EPI_ISL_685816
EPI_ISL_691185
EPI_ISL_686851
EPI_ISL_418239
EPI_ISL_833162
EPI_ISL_686257
EPI_ISL_895803
EPI_ISL_5441399
EPI_ISL_687932
EPI_ISL_648622
EPI_ISL_900702
EPI_ISL_6710551
EPI_ISL_689737
EPI_ISL_687968
EPI_ISL_690408
EPI_ISL_2100826
EPI_ISL_1209325
EPI_ISL_688685
EPI_ISL_1111136
EPI_ISL_512914
EPI_ISL_1711660
EPI_ISL_684779
EPI_ISL_686322
EPI_ISL_687286
EPI_ISL_687326
EPI_ISL_685538
EPI_ISL_2364608
EPI_ISL_962560
EPI_ISL_427385
EPI_ISL_685606
EPI_ISL_602746
EPI_ISL_687120
EPI_ISL_539524
EPI_ISL_1171650
EPI_ISL_1859615
EPI_ISL_692391
EPI_ISL_1112964
EPI_ISL_690340
EPI_ISL_688758
EPI_ISL_509320
EPI_ISL_686995
EPI_ISL_690260
EPI_ISL_889385
EPI_ISL_882947
EPI_ISL_468834
EPI_ISL_2894834
EPI_ISL_475669
EPI_ISL_1544124
EPI_ISL_4251952
EPI_ISL_2364575
EPI_ISL_5687757
EPI_ISL_985176
EPI_ISL_837565
EPI_ISL_518037
EPI_ISL_469041
EPI_ISL_700107
EPI_ISL_940983
EPI_ISL_535514
EPI_ISL_2154903
EPI_ISL_2835424
EPI_ISL_700299
EPI_ISL_686757
EPI_ISL_512980
EPI_ISL_686491
EPI_ISL_653922
EPI_ISL_2231453
EPI_ISL_525570
EPI_ISL_912602
EPI_ISL_9159905
EPI_ISL_690849
EPI_ISL_5142546
EPI_ISL_4880395
EPI_ISL_2100712
EPI_ISL_6436536
EPI_ISL_2779428
EPI_ISL_686929
EPI_ISL_2894769
EPI_ISL_833085
EPI_ISL_837734
EPI_ISL_443273
EPI_ISL_648667
EPI_ISL_660436
EPI_ISL_686527
EPI_ISL_1113016
EPI_ISL_686965
EPI_ISL_1283987
EPI_ISL_955156
EPI_ISL_690432
EPI_ISL_1113019
EPI_ISL_684741
EPI_ISL_1260834
EPI_ISL_525627
EPI_ISL_1233440
EPI_ISL_1168619
EPI_ISL_685329
EPI_ISL_684110
EPI_ISL_2100814
EPI_ISL_498184
EPI_ISL_635046
EPI_ISL_796034
EPI_ISL_860897
EPI_ISL_10657528
EPI_ISL_700247
EPI_ISL_690727
EPI_ISL_529801
EPI_ISL_686844
EPI_ISL_416035
EPI_ISL_687584
EPI_ISL_1013201
EPI_ISL_430442
EPI_ISL_602875
EPI_ISL_477187
EPI_ISL_648672
EPI_ISL_802754
EPI_ISL_2422766
EPI_ISL_513066
EPI_ISL_2501086
EPI_ISL_754198
EPI_ISL_461484
EPI_ISL_684870
EPI_ISL_685812
EPI_ISL_10957430
EPI_ISL_560588
EPI_ISL_691089
EPI_ISL_1910436
EPI_ISL_1533084
EPI_ISL_492006
EPI_ISL_690865
EPI_ISL_2422894
EPI_ISL_690725
EPI_ISL_962558
EPI_ISL_1005698
EPI_ISL_685637
EPI_ISL_10149609
EPI_ISL_824611
EPI_ISL_437453
EPI_ISL_1018151
EPI_ISL_691593
EPI_ISL_688142
EPI_ISL_796037
EPI_ISL_7613756
EPI_ISL_684238
EPI_ISL_849638
EPI_ISL_529032
EPI_ISL_407313
EPI_ISL_685413
EPI_ISL_3980645
EPI_ISL_6195643
EPI_ISL_1629710
EPI_ISL_2790880
EPI_ISL_1013186
EPI_ISL_523982
EPI_ISL_1111362
EPI_ISL_2231275
EPI_ISL_450241
EPI_ISL_11229808
EPI_ISL_689352
EPI_ISL_687577
EPI_ISL_648740
EPI_ISL_569871
EPI_ISL_940620
EPI_ISL_6436593
EPI_ISL_5441556
EPI_ISL_529764
EPI_ISL_1533096
EPI_ISL_542202
EPI_ISL_686716
EPI_ISL_691309
EPI_ISL_686301
EPI_ISL_861685
EPI_ISL_686009
EPI_ISL_1760218
EPI_ISL_684666
EPI_ISL_691191
EPI_ISL_2467872
EPI_ISL_690276
EPI_ISL_10957427
EPI_ISL_476493
EPI_ISL_602759
EPI_ISL_687671
EPI_ISL_806800
EPI_ISL_684823
EPI_ISL_722854
EPI_ISL_1111422
EPI_ISL_735322
EPI_ISL_2100724
EPI_ISL_690426
EPI_ISL_509334
EPI_ISL_413596
EPI_ISL_2835413
EPI_ISL_689504
EPI_ISL_735333
EPI_ISL_475031
EPI_ISL_2835429
EPI_ISL_775218
EPI_ISL_451385
EPI_ISL_833110
EPI_ISL_692223
EPI_ISL_688466
EPI_ISL_1372286
EPI_ISL_685705
EPI_ISL_837637
EPI_ISL_427388
EPI_ISL_7613773
EPI_ISL_1112988
EPI_ISL_913040
EPI_ISL_687318
EPI_ISL_690194
EPI_ISL_530349
EPI_ISL_8311748
EPI_ISL_806753
EPI_ISL_2276072
EPI_ISL_776753
EPI_ISL_684646
EPI_ISL_4496666
EPI_ISL_687244
EPI_ISL_660557
EPI_ISL_437479
EPI_ISL_582512
EPI_ISL_5441621
EPI_ISL_6074797
EPI_ISL_515778
EPI_ISL_447615
EPI_ISL_690435
EPI_ISL_688122
EPI_ISL_824736
EPI_ISL_498158
EPI_ISL_692666
EPI_ISL_862622
EPI_ISL_686924
EPI_ISL_2231540
EPI_ISL_8311697
EPI_ISL_515783
EPI_ISL_2155531
EPI_ISL_525647
EPI_ISL_692018
EPI_ISL_7957909
EPI_ISL_689772
EPI_ISL_648091
EPI_ISL_684276
EPI_ISL_942011
EPI_ISL_475703
EPI_ISL_860930
EPI_ISL_685674
EPI_ISL_535461
EPI_ISL_688280
EPI_ISL_955256
EPI_ISL_872636
EPI_ISL_539522
EPI_ISL_2835415
EPI_ISL_2082015
EPI_ISL_1517390
EPI_ISL_1398364
EPI_ISL_690842
EPI_ISL_906067
EPI_ISL_447747
EPI_ISL_687687
EPI_ISL_689235
EPI_ISL_699989
EPI_ISL_1111323
EPI_ISL_882672
EPI_ISL_1111132
EPI_ISL_687900
EPI_ISL_691773
EPI_ISL_685471
EPI_ISL_688544
EPI_ISL_569878
EPI_ISL_455702
EPI_ISL_479806
EPI_ISL_7957906
EPI_ISL_689428
EPI_ISL_2663165
EPI_ISL_6761027
EPI_ISL_699878
EPI_ISL_501217
EPI_ISL_1544184
EPI_ISL_2231536
EPI_ISL_862656
EPI_ISL_491973
EPI_ISL_689327
EPI_ISL_7505544
EPI_ISL_685120
EPI_ISL_1039706
EPI_ISL_690919
EPI_ISL_10950509
EPI_ISL_872031
EPI_ISL_603171
EPI_ISL_486863
EPI_ISL_689980
EPI_ISL_700039
EPI_ISL_850514
EPI_ISL_687653
EPI_ISL_677759
EPI_ISL_685006
EPI_ISL_648736
EPI_ISL_6159065
EPI_ISL_5687782
EPI_ISL_480006
EPI_ISL_684689
EPI_ISL_776756
EPI_ISL_735327
EPI_ISL_684860
EPI_ISL_2015137
EPI_ISL_872331
EPI_ISL_648797
EPI_ISL_2877315
EPI_ISL_689705
EPI_ISL_419302
EPI_ISL_688390
EPI_ISL_872261
EPI_ISL_6582781
EPI_ISL_5142694
EPI_ISL_852828
EPI_ISL_941122
EPI_ISL_691439
EPI_ISL_4496555
EPI_ISL_686452
EPI_ISL_1418308
EPI_ISL_861658
EPI_ISL_512994
EPI_ISL_722897
EPI_ISL_437736
EPI_ISL_955142
EPI_ISL_686239
EPI_ISL_824711
EPI_ISL_2158600
EPI_ISL_648676
EPI_ISL_700158
EPI_ISL_602825
EPI_ISL_1060762
EPI_ISL_515857
EPI_ISL_687416
EPI_ISL_2894737
EPI_ISL_3138692
EPI_ISL_1785074
EPI_ISL_684175
EPI_ISL_686986
EPI_ISL_1166910
EPI_ISL_960425
EPI_ISL_684548
EPI_ISL_583897
EPI_ISL_535559
EPI_ISL_10957373
EPI_ISL_9667068
EPI_ISL_407976
EPI_ISL_9159858
EPI_ISL_691208
EPI_ISL_3716531
EPI_ISL_824630
EPI_ISL_685036
EPI_ISL_684299
EPI_ISL_688185
EPI_ISL_690138
EPI_ISL_5143089
EPI_ISL_2101268
EPI_ISL_677760
EPI_ISL_11229914
EPI_ISL_1110501
EPI_ISL_689018
EPI_ISL_691406
EPI_ISL_686711
EPI_ISL_860870
EPI_ISL_941142
EPI_ISL_513562
EPI_ISL_501199
EPI_ISL_509303
EPI_ISL_686001
EPI_ISL_947284
EPI_ISL_471167
EPI_ISL_1040042
EPI_ISL_542173
EPI_ISL_872235
EPI_ISL_2231154
EPI_ISL_535561
EPI_ISL_688971
EPI_ISL_475709
EPI_ISL_7624286
EPI_ISL_788944
EPI_ISL_480122
EPI_ISL_2231152
EPI_ISL_631813
EPI_ISL_513169
EPI_ISL_690516
EPI_ISL_862655
EPI_ISL_692492
EPI_ISL_1111240
EPI_ISL_940612
EPI_ISL_1018294
EPI_ISL_700004
EPI_ISL_984250
EPI_ISL_691322
EPI_ISL_635001
EPI_ISL_7613853
EPI_ISL_535433
EPI_ISL_824570
EPI_ISL_2544855
EPI_ISL_2710853
EPI_ISL_940753
EPI_ISL_699859
EPI_ISL_688473
EPI_ISL_602880
EPI_ISL_735356
EPI_ISL_691961
EPI_ISL_689450
EPI_ISL_420047
EPI_ISL_524731
EPI_ISL_498113
EPI_ISL_685877
EPI_ISL_490204
EPI_ISL_524465
EPI_ISL_648688
EPI_ISL_482702
EPI_ISL_8409278
EPI_ISL_690094
EPI_ISL_861236
EPI_ISL_687408
EPI_ISL_688534
EPI_ISL_603036
EPI_ISL_692241
EPI_ISL_1091786
EPI_ISL_872217
EPI_ISL_686848
EPI_ISL_2894863
EPI_ISL_804963
EPI_ISL_832190
EPI_ISL_1019861
EPI_ISL_689850
EPI_ISL_482579
EPI_ISL_5687789
EPI_ISL_684512
EPI_ISL_692462
EPI_ISL_833578
EPI_ISL_691759
EPI_ISL_513208
EPI_ISL_691145
EPI_ISL_5441700
EPI_ISL_5989807
EPI_ISL_568874
EPI_ISL_735307
EPI_ISL_2894867
EPI_ISL_450248
EPI_ISL_687668
EPI_ISL_483858
EPI_ISL_5687879
EPI_ISL_419236
EPI_ISL_2364610
EPI_ISL_3368634
EPI_ISL_648779
EPI_ISL_3981317
EPI_ISL_690656
EPI_ISL_684605
EPI_ISL_479889
EPI_ISL_947324
EPI_ISL_469034
EPI_ISL_718236
EPI_ISL_2156212
EPI_ISL_684532
EPI_ISL_687877
EPI_ISL_3023791
EPI_ISL_660248
EPI_ISL_516609
EPI_ISL_515680
EPI_ISL_691905
EPI_ISL_5736678
EPI_ISL_860095
EPI_ISL_689787
EPI_ISL_688138
EPI_ISL_686049
EPI_ISL_572386
EPI_ISL_5989806
EPI_ISL_687732
EPI_ISL_849637
EPI_ISL_687479
EPI_ISL_2231294
EPI_ISL_794765
EPI_ISL_691448
EPI_ISL_1302130
EPI_ISL_602737
EPI_ISL_1041196
EPI_ISL_685709
EPI_ISL_935167
EPI_ISL_684691
EPI_ISL_6316661
EPI_ISL_6436511
EPI_ISL_685728
EPI_ISL_690156
EPI_ISL_2422943
EPI_ISL_686749
EPI_ISL_947325
EPI_ISL_443258
EPI_ISL_3138669
EPI_ISL_2790830
EPI_ISL_5598634
EPI_ISL_660204
EPI_ISL_1582589
EPI_ISL_1014686
EPI_ISL_690333
EPI_ISL_648657
EPI_ISL_687371
EPI_ISL_833257
EPI_ISL_690795
EPI_ISL_691462
EPI_ISL_437190
EPI_ISL_738122
EPI_ISL_539496
EPI_ISL_4899881
EPI_ISL_516949
EPI_ISL_1544154
EPI_ISL_5687863
EPI_ISL_2690129
EPI_ISL_935001
EPI_ISL_534312
EPI_ISL_5918361
EPI_ISL_1761363
EPI_ISL_5918314
EPI_ISL_691282
EPI_ISL_11229620
EPI_ISL_4252205
EPI_ISL_690593
EPI_ISL_1111368
EPI_ISL_526218
EPI_ISL_2501389
EPI_ISL_7715426
EPI_ISL_514588
EPI_ISL_1111380
EPI_ISL_690063
EPI_ISL_7613717
EPI_ISL_691299
EPI_ISL_686089
EPI_ISL_804976
EPI_ISL_3932203
EPI_ISL_806767
EPI_ISL_872931
EPI_ISL_437758
EPI_ISL_833289
EPI_ISL_1019880
EPI_ISL_796032
EPI_ISL_7613864
EPI_ISL_6316802
EPI_ISL_692573
EPI_ISL_2544851
EPI_ISL_475030
EPI_ISL_689667
EPI_ISL_689517
EPI_ISL_498178
EPI_ISL_5687713
EPI_ISL_824734
EPI_ISL_691584
EPI_ISL_660243
EPI_ISL_653787
EPI_ISL_515958
EPI_ISL_693241
EPI_ISL_513144
EPI_ISL_479918
EPI_ISL_1360412
EPI_ISL_685635
EPI_ISL_6710131
EPI_ISL_1502946
EPI_ISL_452339
EPI_ISL_455019
EPI_ISL_877329
EPI_ISL_687784
EPI_ISL_516800
EPI_ISL_8311712
EPI_ISL_687005
EPI_ISL_424630
EPI_ISL_690043
EPI_ISL_1629776
EPI_ISL_691107
EPI_ISL_2790837
EPI_ISL_685245
EPI_ISL_526958
EPI_ISL_421229
EPI_ISL_684171
EPI_ISL_684403
EPI_ISL_419299
EPI_ISL_447286
EPI_ISL_5142896
EPI_ISL_2779503
EPI_ISL_5917673
EPI_ISL_11229458
EPI_ISL_542343
EPI_ISL_850674
EPI_ISL_688525
EPI_ISL_468851
EPI_ISL_690235
EPI_ISL_688381
EPI_ISL_689179
EPI_ISL_582652
EPI_ISL_660630
EPI_ISL_684662
EPI_ISL_5441386
EPI_ISL_586530
EPI_ISL_707697
EPI_ISL_486851
EPI_ISL_691931
EPI_ISL_479531
EPI_ISL_700064
EPI_ISL_690775
EPI_ISL_855612
EPI_ISL_691441
EPI_ISL_498551
EPI_ISL_471539
EPI_ISL_8986683
EPI_ISL_515543
EPI_ISL_480177
EPI_ISL_430735
EPI_ISL_833145
EPI_ISL_718275
EPI_ISL_688722
EPI_ISL_691765
EPI_ISL_962574
EPI_ISL_692316
EPI_ISL_2894828
EPI_ISL_635017
EPI_ISL_824565
EPI_ISL_5917693
EPI_ISL_794767
EPI_ISL_689370
EPI_ISL_1209259
EPI_ISL_2426918
EPI_ISL_525489
EPI_ISL_9823343
EPI_ISL_1111409
EPI_ISL_684794
EPI_ISL_2422786
EPI_ISL_3803736
EPI_ISL_1819073
EPI_ISL_648629
EPI_ISL_1626494
EPI_ISL_1117940
EPI_ISL_690254
EPI_ISL_10957446
EPI_ISL_430104
EPI_ISL_2100771
EPI_ISL_3023952
EPI_ISL_794779
EPI_ISL_690619
EPI_ISL_685608
EPI_ISL_685180
EPI_ISL_1752503
EPI_ISL_837657
EPI_ISL_685330
EPI_ISL_7613743
EPI_ISL_454732
EPI_ISL_479548
EPI_ISL_5441557
EPI_ISL_941049
EPI_ISL_7715435
EPI_ISL_687330
EPI_ISL_1468433
EPI_ISL_2231361
EPI_ISL_2894754
EPI_ISL_876775
EPI_ISL_751395
EPI_ISL_872918
EPI_ISL_560581
EPI_ISL_475048
EPI_ISL_812755
EPI_ISL_6436497
EPI_ISL_3321099
EPI_ISL_437729
EPI_ISL_479853
EPI_ISL_686194
EPI_ISL_602666
EPI_ISL_689135
EPI_ISL_691400
EPI_ISL_475658
EPI_ISL_1910403
EPI_ISL_7780448
EPI_ISL_635045
EPI_ISL_684411
EPI_ISL_420077
EPI_ISL_689046
EPI_ISL_614274
EPI_ISL_495054
EPI_ISL_699742
EPI_ISL_806783
EPI_ISL_802750
EPI_ISL_454862
EPI_ISL_477184
EPI_ISL_513159
EPI_ISL_837771
EPI_ISL_872950
EPI_ISL_2231512
EPI_ISL_5703246
EPI_ISL_542121
EPI_ISL_1544128
EPI_ISL_684683
EPI_ISL_684799
EPI_ISL_2155258
EPI_ISL_7613822
EPI_ISL_4050475
EPI_ISL_690962
EPI_ISL_2835452
EPI_ISL_452336
EPI_ISL_2501349
EPI_ISL_982182
EPI_ISL_833330
EPI_ISL_2231385
EPI_ISL_648051
EPI_ISL_512064
EPI_ISL_526228
EPI_ISL_685454
EPI_ISL_512932
EPI_ISL_2894748
EPI_ISL_688920
EPI_ISL_2491669
EPI_ISL_689773
EPI_ISL_691128
EPI_ISL_542369
EPI_ISL_700020
EPI_ISL_516752
EPI_ISL_2156678
EPI_ISL_940980
EPI_ISL_684635
EPI_ISL_3410555
EPI_ISL_684386
EPI_ISL_5934924
EPI_ISL_941105
EPI_ISL_692519
EPI_ISL_11230484
EPI_ISL_2835289
EPI_ISL_2231242
EPI_ISL_689476
EPI_ISL_8142130
EPI_ISL_2495720
EPI_ISL_849657
EPI_ISL_1013189
EPI_ISL_1096289
EPI_ISL_635009
EPI_ISL_686967
EPI_ISL_941988
EPI_ISL_1055771
EPI_ISL_690088
EPI_ISL_732556
EPI_ISL_685862
EPI_ISL_918489
EPI_ISL_689359
EPI_ISL_610152
EPI_ISL_671444
EPI_ISL_850510
EPI_ISL_687009
EPI_ISL_479861
EPI_ISL_623134
EPI_ISL_940862
EPI_ISL_1363091
EPI_ISL_6316565
EPI_ISL_688434
EPI_ISL_2894696
EPI_ISL_690505
EPI_ISL_5687788
EPI_ISL_5143079
EPI_ISL_2960330
EPI_ISL_525474
EPI_ISL_2422917
EPI_ISL_9159886
EPI_ISL_535534
EPI_ISL_690379
EPI_ISL_1910447
EPI_ISL_568873
EPI_ISL_479871
EPI_ISL_1233543
EPI_ISL_684936
EPI_ISL_542330
EPI_ISL_5194960
EPI_ISL_2835490
EPI_ISL_5918422
EPI_ISL_3799753
EPI_ISL_678388
EPI_ISL_8311699
EPI_ISL_1255130
EPI_ISL_2692906
EPI_ISL_1501003
EPI_ISL_1289445
EPI_ISL_883350
EPI_ISL_6195866
EPI_ISL_2422711
EPI_ISL_685915
EPI_ISL_1257820
EPI_ISL_5918320
EPI_ISL_1020068
EPI_ISL_10957387
EPI_ISL_692171
EPI_ISL_688943
EPI_ISL_2283790
EPI_ISL_689260
EPI_ISL_524763
EPI_ISL_5687730
EPI_ISL_691419
EPI_ISL_1233443
EPI_ISL_5918393
EPI_ISL_850667
EPI_ISL_955240
EPI_ISL_2107800
EPI_ISL_872280
EPI_ISL_689424
EPI_ISL_583473
EPI_ISL_1372402
EPI_ISL_1117943
EPI_ISL_688375
EPI_ISL_894222
EPI_ISL_688078
EPI_ISL_685136
EPI_ISL_685057
EPI_ISL_513222
EPI_ISL_1113011
EPI_ISL_2495719
EPI_ISL_648782
EPI_ISL_10124457
EPI_ISL_2100898
EPI_ISL_1301616
EPI_ISL_689954
EPI_ISL_837776
EPI_ISL_2231229
EPI_ISL_2422874
EPI_ISL_1301621
EPI_ISL_2422739
EPI_ISL_512950
EPI_ISL_5917664
EPI_ISL_2789875
EPI_ISL_832161
EPI_ISL_690182
EPI_ISL_437194
EPI_ISL_832179
EPI_ISL_2155260
EPI_ISL_2231552
EPI_ISL_1020282
EPI_ISL_687901
EPI_ISL_574619
EPI_ISL_11172678
EPI_ISL_2789876
EPI_ISL_1039697
EPI_ISL_2839289
EPI_ISL_688672
EPI_ISL_2364503
EPI_ISL_872089
EPI_ISL_2226325
EPI_ISL_689202
EPI_ISL_888591
EPI_ISL_942898
EPI_ISL_688914
EPI_ISL_684729
EPI_ISL_688082
EPI_ISL_491450
EPI_ISL_833311
EPI_ISL_860931
EPI_ISL_684451
EPI_ISL_1533034
EPI_ISL_2015142
EPI_ISL_614269
EPI_ISL_685435
EPI_ISL_804962
EPI_ISL_736996
EPI_ISL_688960
EPI_ISL_690965
EPI_ISL_691939
EPI_ISL_534349
EPI_ISL_2958701
EPI_ISL_1797584
EPI_ISL_444493
EPI_ISL_688775
EPI_ISL_450250
EPI_ISL_855374
EPI_ISL_677738
EPI_ISL_824695
EPI_ISL_1491655
EPI_ISL_689964
EPI_ISL_437481
EPI_ISL_684755
EPI_ISL_528927
EPI_ISL_707939
EPI_ISL_486847
EPI_ISL_2231467
EPI_ISL_872231
EPI_ISL_2101286
EPI_ISL_5142538
EPI_ISL_685010
EPI_ISL_708839
EPI_ISL_915421
EPI_ISL_691172
EPI_ISL_941070
EPI_ISL_699805
EPI_ISL_686306
EPI_ISL_447306
EPI_ISL_480050
EPI_ISL_688784
EPI_ISL_792053
EPI_ISL_3023852
EPI_ISL_542194
EPI_ISL_516770
EPI_ISL_700232
EPI_ISL_417185
EPI_ISL_513134
EPI_ISL_833192
EPI_ISL_940608
EPI_ISL_479845
EPI_ISL_737010
EPI_ISL_692476
EPI_ISL_6316602
EPI_ISL_5918323
EPI_ISL_498561
EPI_ISL_689906
EPI_ISL_685531
EPI_ISL_443308
EPI_ISL_513550
EPI_ISL_1533043
EPI_ISL_3024036
EPI_ISL_686356
EPI_ISL_452363
EPI_ISL_685664
EPI_ISL_686621
EPI_ISL_1469290
EPI_ISL_5703336
EPI_ISL_693211
EPI_ISL_685927
EPI_ISL_2713192
EPI_ISL_1340755
EPI_ISL_6835277
EPI_ISL_480008
EPI_ISL_690774
EPI_ISL_602907
EPI_ISL_688739
EPI_ISL_837774
EPI_ISL_512903
EPI_ISL_498108
EPI_ISL_3275387
EPI_ISL_872033
EPI_ISL_1018325
EPI_ISL_700287
EPI_ISL_1196930
EPI_ISL_1301549
EPI_ISL_11229173
EPI_ISL_602834
EPI_ISL_959280
EPI_ISL_515596
EPI_ISL_2894777
EPI_ISL_450323
EPI_ISL_3068073
EPI_ISL_2894677
EPI_ISL_2877349
EPI_ISL_3023879
EPI_ISL_690128
EPI_ISL_1797571
EPI_ISL_708193
EPI_ISL_788977
EPI_ISL_6633788
EPI_ISL_1233475
EPI_ISL_1111498
EPI_ISL_687762
EPI_ISL_700314
EPI_ISL_691118
EPI_ISL_649154
EPI_ISL_11229503
EPI_ISL_861634
EPI_ISL_2779544
EPI_ISL_2009184
EPI_ISL_5441580
EPI_ISL_1112949
EPI_ISL_685422
EPI_ISL_825063
EPI_ISL_806779
EPI_ISL_479878
EPI_ISL_691972
EPI_ISL_688004
EPI_ISL_825040
EPI_ISL_4888491
EPI_ISL_1760230
EPI_ISL_2285155
EPI_ISL_876776
EPI_ISL_678391
EPI_ISL_475654
EPI_ISL_699823
EPI_ISL_689259
EPI_ISL_1092007
EPI_ISL_410546
EPI_ISL_688832
EPI_ISL_776766
EPI_ISL_482716
EPI_ISL_437302
EPI_ISL_475059
EPI_ISL_479522
EPI_ISL_691296
EPI_ISL_1040834
EPI_ISL_889398
EPI_ISL_574614
EPI_ISL_476572
EPI_ISL_684194
EPI_ISL_2779356
EPI_ISL_690672
EPI_ISL_689466
EPI_ISL_686246
EPI_ISL_463007
EPI_ISL_687789
EPI_ISL_648715
EPI_ISL_416744
EPI_ISL_722891
EPI_ISL_414477
EPI_ISL_700145
EPI_ISL_416627
EPI_ISL_1013208
EPI_ISL_692346
EPI_ISL_2422904
EPI_ISL_2835296
EPI_ISL_1527376
EPI_ISL_479822
EPI_ISL_687474
EPI_ISL_10431200
EPI_ISL_577624
EPI_ISL_495442
EPI_ISL_2789864
EPI_ISL_2364508
EPI_ISL_684675
EPI_ISL_529770
EPI_ISL_437459
EPI_ISL_660235
EPI_ISL_654872
EPI_ISL_602824
EPI_ISL_2422909
EPI_ISL_689406
EPI_ISL_2790811
EPI_ISL_1111275
EPI_ISL_824672
EPI_ISL_542357
EPI_ISL_2894770
EPI_ISL_906062
EPI_ISL_690424
EPI_ISL_935550
EPI_ISL_5918299
EPI_ISL_1502833
EPI_ISL_602741
EPI_ISL_2154038
EPI_ISL_684160
EPI_ISL_437464
EPI_ISL_2501350
EPI_ISL_689949
EPI_ISL_542328
EPI_ISL_872029
EPI_ISL_689442
EPI_ISL_684460
EPI_ISL_5441463
EPI_ISL_535392
EPI_ISL_1055770
EPI_ISL_688727
EPI_ISL_450841
EPI_ISL_541003
EPI_ISL_1111201
EPI_ISL_687988
EPI_ISL_688902
EPI_ISL_480554
EPI_ISL_1360313
EPI_ISL_690901
EPI_ISL_692719
EPI_ISL_1533053
EPI_ISL_498171
EPI_ISL_479921
EPI_ISL_602788
EPI_ISL_1166895
EPI_ISL_610228
EPI_ISL_688554
EPI_ISL_437696
EPI_ISL_1626501
EPI_ISL_700070
EPI_ISL_1502843
EPI_ISL_824561
EPI_ISL_691388
EPI_ISL_833233
EPI_ISL_2100883
EPI_ISL_699964
EPI_ISL_894232
EPI_ISL_687814
EPI_ISL_522874
EPI_ISL_5918416
EPI_ISL_469031
EPI_ISL_754151
EPI_ISL_692586
EPI_ISL_2779399
EPI_ISL_909697
EPI_ISL_10657529
EPI_ISL_5196768
EPI_ISL_2231485
EPI_ISL_684947
EPI_ISL_690956
EPI_ISL_689236
EPI_ISL_684851
EPI_ISL_691444
EPI_ISL_660238
EPI_ISL_691233
EPI_ISL_2835458
EPI_ISL_768324
EPI_ISL_959283
EPI_ISL_2154030
EPI_ISL_513177
EPI_ISL_1404134
EPI_ISL_491452
EPI_ISL_468591
EPI_ISL_1533079
EPI_ISL_5199382
EPI_ISL_688925
EPI_ISL_513556
EPI_ISL_2835318
EPI_ISL_876805
EPI_ISL_977662
EPI_ISL_2467875
EPI_ISL_1111463
EPI_ISL_495074
EPI_ISL_906066
EPI_ISL_2661794
EPI_ISL_653811
EPI_ISL_2710014
EPI_ISL_1159388
EPI_ISL_751420
EPI_ISL_1527380
EPI_ISL_542304
EPI_ISL_687646
EPI_ISL_2993659
EPI_ISL_1020055
EPI_ISL_687989
EPI_ISL_686849
EPI_ISL_512916
EPI_ISL_5142505
EPI_ISL_685725
EPI_ISL_509325
EPI_ISL_962537
EPI_ISL_498087
EPI_ISL_2422584
EPI_ISL_690712
EPI_ISL_475052
EPI_ISL_888998
EPI_ISL_8725398
EPI_ISL_2690182
EPI_ISL_9509905
EPI_ISL_10957400
EPI_ISL_2544849
EPI_ISL_479827
EPI_ISL_524747
EPI_ISL_6590999
EPI_ISL_722855
EPI_ISL_3023796
EPI_ISL_513101
EPI_ISL_461491
EPI_ISL_5142528
EPI_ISL_689458
EPI_ISL_671483
EPI_ISL_956401
EPI_ISL_5589869
EPI_ISL_5917678
EPI_ISL_524724
EPI_ISL_2422830
EPI_ISL_1502968
EPI_ISL_1081189
EPI_ISL_692576
EPI_ISL_515553
EPI_ISL_495018
EPI_ISL_10306902
EPI_ISL_610229
EPI_ISL_1111426
EPI_ISL_2283801
EPI_ISL_691770
EPI_ISL_691530
EPI_ISL_685979
EPI_ISL_802730
EPI_ISL_689125
EPI_ISL_421507
EPI_ISL_687708
EPI_ISL_480010
EPI_ISL_10160580
EPI_ISL_722882
EPI_ISL_2603247
EPI_ISL_2100827
EPI_ISL_2426943
EPI_ISL_593907
EPI_ISL_2154835
EPI_ISL_1020217
EPI_ISL_2894838
EPI_ISL_2968058
EPI_ISL_535476
EPI_ISL_759964
EPI_ISL_2958716
EPI_ISL_613951
EPI_ISL_1795050
EPI_ISL_605804
EPI_ISL_959279
EPI_ISL_3989018
EPI_ISL_11172715
EPI_ISL_692643
EPI_ISL_689453
EPI_ISL_837741
EPI_ISL_691853
EPI_ISL_690215
EPI_ISL_10657519
EPI_ISL_687261
EPI_ISL_1533045
EPI_ISL_862557
EPI_ISL_962528
EPI_ISL_882635
EPI_ISL_691034
EPI_ISL_1055768
EPI_ISL_684401
EPI_ISL_2231379
EPI_ISL_3980650
EPI_ISL_693247
EPI_ISL_1752603
EPI_ISL_2364573
EPI_ISL_436721
EPI_ISL_691015
EPI_ISL_690584
EPI_ISL_1859356
EPI_ISL_1112974
EPI_ISL_658873
EPI_ISL_2958707
EPI_ISL_690187
EPI_ISL_2231440
EPI_ISL_560639
EPI_ISL_699715
EPI_ISL_539528
EPI_ISL_479904
EPI_ISL_940967
EPI_ISL_690986
EPI_ISL_2364632
EPI_ISL_677752
EPI_ISL_1040033
EPI_ISL_690617
EPI_ISL_690869
EPI_ISL_691475
EPI_ISL_1166924
EPI_ISL_3247165
EPI_ISL_614273
EPI_ISL_1111117
EPI_ISL_542361
EPI_ISL_1018249
EPI_ISL_547966
EPI_ISL_660640
EPI_ISL_5441439
EPI_ISL_583900
EPI_ISL_480259
EPI_ISL_685352
EPI_ISL_962538
EPI_ISL_1859632
EPI_ISL_480073
EPI_ISL_528745
EPI_ISL_687329
EPI_ISL_6832720
EPI_ISL_831681
EPI_ISL_677699
EPI_ISL_687966
EPI_ISL_1165075
EPI_ISL_1013161
EPI_ISL_832159
EPI_ISL_684880
EPI_ISL_691467
EPI_ISL_2877322
EPI_ISL_2790854
EPI_ISL_862861
EPI_ISL_3105113
EPI_ISL_688904
EPI_ISL_837677
EPI_ISL_684684
EPI_ISL_687919
EPI_ISL_658865
EPI_ISL_5142696
EPI_ISL_5142880
EPI_ISL_583451
EPI_ISL_1491666
EPI_ISL_2835473
EPI_ISL_692150
EPI_ISL_862559
EPI_ISL_685924
EPI_ISL_691522
EPI_ISL_6582810
EPI_ISL_3527831
EPI_ISL_1013150
EPI_ISL_876773
EPI_ISL_513154
EPI_ISL_447308
EPI_ISL_687603
EPI_ISL_941135
EPI_ISL_1502901
EPI_ISL_690736
EPI_ISL_690728
EPI_ISL_802776
EPI_ISL_832144
EPI_ISL_3410581
EPI_ISL_1502879
EPI_ISL_824629
EPI_ISL_5598597
EPI_ISL_631633
EPI_ISL_507262
EPI_ISL_935588
EPI_ISL_6603675
EPI_ISL_2156637
EPI_ISL_692112
EPI_ISL_648669
EPI_ISL_2502630
EPI_ISL_2081946
EPI_ISL_450272
EPI_ISL_759701
EPI_ISL_5143084
EPI_ISL_495065
EPI_ISL_538472
EPI_ISL_689436
EPI_ISL_653923
EPI_ISL_687976
EPI_ISL_2422643
EPI_ISL_1168615
EPI_ISL_421500
EPI_ISL_2894750
EPI_ISL_515828
EPI_ISL_593920
EPI_ISL_7613744
EPI_ISL_686178
EPI_ISL_760031
EPI_ISL_451327
EPI_ISL_416582
EPI_ISL_447307
EPI_ISL_480787
EPI_ISL_671493
EPI_ISL_1289435
EPI_ISL_2877344
EPI_ISL_416042
EPI_ISL_677814
EPI_ISL_648650
EPI_ISL_593936
EPI_ISL_535547
EPI_ISL_2422686
EPI_ISL_900740
EPI_ISL_516620
EPI_ISL_475712
EPI_ISL_684750
EPI_ISL_1761338
EPI_ISL_538444
EPI_ISL_525641
EPI_ISL_685039
EPI_ISL_1111317
EPI_ISL_685706
EPI_ISL_686354
EPI_ISL_689799
EPI_ISL_6195253
EPI_ISL_7957920
EPI_ISL_457703
EPI_ISL_463294
EPI_ISL_903344
EPI_ISL_605790
EPI_ISL_515972
EPI_ISL_437757
EPI_ISL_687270
EPI_ISL_6316654
EPI_ISL_648775
EPI_ISL_3356365
EPI_ISL_3716573
EPI_ISL_436103
EPI_ISL_862623
EPI_ISL_7957892
EPI_ISL_833229
EPI_ISL_691427
EPI_ISL_514133
EPI_ISL_2894686
EPI_ISL_2155335
EPI_ISL_2835003
EPI_ISL_2155206
EPI_ISL_498182
EPI_ISL_684836
EPI_ISL_2307331
EPI_ISL_5687718
EPI_ISL_660163
EPI_ISL_691151
EPI_ISL_824717
EPI_ISL_1502893
EPI_ISL_1190761
EPI_ISL_1281573
EPI_ISL_10957365
EPI_ISL_686718
EPI_ISL_436949
EPI_ISL_686045
EPI_ISL_688404
EPI_ISL_780378
EPI_ISL_1111237
EPI_ISL_941008
EPI_ISL_1013142
EPI_ISL_824640
EPI_ISL_687695
EPI_ISL_688150
EPI_ISL_700187
EPI_ISL_437489
EPI_ISL_687435
EPI_ISL_3252974
EPI_ISL_451311
EPI_ISL_2015120
EPI_ISL_5143115
EPI_ISL_434379
EPI_ISL_5441619
EPI_ISL_979970
EPI_ISL_1018250
EPI_ISL_690579
EPI_ISL_776750
EPI_ISL_528707
EPI_ISL_692110
EPI_ISL_539778
EPI_ISL_626615
EPI_ISL_1859602
EPI_ISL_631754
EPI_ISL_794757
EPI_ISL_3716570
EPI_ISL_691538
EPI_ISL_5142512
EPI_ISL_526963
EPI_ISL_686868
EPI_ISL_1007667
EPI_ISL_684508
EPI_ISL_687185
EPI_ISL_5441524
EPI_ISL_862564
EPI_ISL_857294
EPI_ISL_8311726
EPI_ISL_699675
EPI_ISL_10957419
EPI_ISL_689829
EPI_ISL_684790
EPI_ISL_693762
EPI_ISL_454858
EPI_ISL_692554
EPI_ISL_2283788
EPI_ISL_691230
EPI_ISL_512900
EPI_ISL_421190
EPI_ISL_2100845
EPI_ISL_699764
EPI_ISL_1169047
EPI_ISL_2226221
EPI_ISL_688890
EPI_ISL_2731467
EPI_ISL_2894823
EPI_ISL_692483
EPI_ISL_6633660
EPI_ISL_883393
EPI_ISL_699926
EPI_ISL_687294
EPI_ISL_937189
EPI_ISL_684599
EPI_ISL_593478
EPI_ISL_455717
EPI_ISL_792012
EPI_ISL_686270
EPI_ISL_1039709
EPI_ISL_6194079
EPI_ISL_1040841
EPI_ISL_872340
EPI_ISL_11172666
EPI_ISL_2364607
EPI_ISL_686829
EPI_ISL_811166
EPI_ISL_480012
EPI_ISL_691583
EPI_ISL_6582805
EPI_ISL_447537
EPI_ISL_5143101
EPI_ISL_684338
EPI_ISL_1233452
EPI_ISL_480026
EPI_ISL_735423
EPI_ISL_5441510
EPI_ISL_687087
EPI_ISL_2422970
EPI_ISL_688790
EPI_ISL_414015
EPI_ISL_480783
EPI_ISL_8142111
EPI_ISL_2101170
EPI_ISL_414598
EPI_ISL_1760232
EPI_ISL_941069
EPI_ISL_457824
EPI_ISL_692661
EPI_ISL_688828
EPI_ISL_6316814
EPI_ISL_476492
EPI_ISL_513124
EPI_ISL_1859382
EPI_ISL_686835
EPI_ISL_631617
EPI_ISL_692168
EPI_ISL_5143178
EPI_ISL_1111126
EPI_ISL_794786
EPI_ISL_1752614
EPI_ISL_2422705
EPI_ISL_851049
EPI_ISL_688963
EPI_ISL_848202
EPI_ISL_688539
EPI_ISL_687946
EPI_ISL_2155056
EPI_ISL_4442734
EPI_ISL_475682
EPI_ISL_2322462
EPI_ISL_602811
EPI_ISL_2422897
EPI_ISL_529802
EPI_ISL_890354
EPI_ISL_5441416
EPI_ISL_1013192
EPI_ISL_444481
EPI_ISL_687346
EPI_ISL_688519
EPI_ISL_718208
EPI_ISL_690202
EPI_ISL_735331
EPI_ISL_833127
EPI_ISL_689551
EPI_ISL_2426904
EPI_ISL_1301699
EPI_ISL_691096
EPI_ISL_7613729
EPI_ISL_686032
EPI_ISL_690752
EPI_ISL_690020
EPI_ISL_689763
EPI_ISL_912779
EPI_ISL_1911053
EPI_ISL_529016
EPI_ISL_691941
EPI_ISL_691148
EPI_ISL_688242
EPI_ISL_613552
EPI_ISL_860883
EPI_ISL_560643
EPI_ISL_699747
EPI_ISL_862636
EPI_ISL_660207
EPI_ISL_912596
EPI_ISL_686529
EPI_ISL_5441389
EPI_ISL_684994
EPI_ISL_452199
EPI_ISL_688160
EPI_ISL_2877359
EPI_ISL_1112969
EPI_ISL_2790827
EPI_ISL_688213
EPI_ISL_528714
EPI_ISL_685659
EPI_ISL_837782
EPI_ISL_687939
EPI_ISL_962534
EPI_ISL_751422
EPI_ISL_6195656
EPI_ISL_806749
EPI_ISL_6000370
EPI_ISL_1013177
EPI_ISL_1910405
EPI_ISL_788953
EPI_ISL_722869
EPI_ISL_689143
EPI_ISL_684452
EPI_ISL_2422809
EPI_ISL_1013188
EPI_ISL_684857
EPI_ISL_684862
EPI_ISL_684728
EPI_ISL_691199
EPI_ISL_824741
EPI_ISL_687425
EPI_ISL_1111113
EPI_ISL_5142899
EPI_ISL_7613851
EPI_ISL_872020
EPI_ISL_689468
EPI_ISL_1018154
EPI_ISL_690634
EPI_ISL_2422726
EPI_ISL_1502853
EPI_ISL_420037
EPI_ISL_523978
EPI_ISL_480118
EPI_ISL_470900
EPI_ISL_6316646
EPI_ISL_6316863
EPI_ISL_1360315
EPI_ISL_5142925
EPI_ISL_691303
EPI_ISL_940934
EPI_ISL_513243
EPI_ISL_862651
EPI_ISL_6436518
EPI_ISL_872283
EPI_ISL_5143087
EPI_ISL_1168656
EPI_ISL_454504
EPI_ISL_6595990
EPI_ISL_623154
EPI_ISL_515809
EPI_ISL_690622
EPI_ISL_416579
EPI_ISL_542195
EPI_ISL_2422914
EPI_ISL_2690173
EPI_ISL_686386
EPI_ISL_7613708
EPI_ISL_685903
EPI_ISL_954007
EPI_ISL_3758024
EPI_ISL_889022
EPI_ISL_2789867
EPI_ISL_2422898
EPI_ISL_454501
EPI_ISL_648634
EPI_ISL_1111089
EPI_ISL_693228
EPI_ISL_5736625
EPI_ISL_1020074
EPI_ISL_1096260
EPI_ISL_542432
EPI_ISL_5143046
EPI_ISL_686884
EPI_ISL_3980643
EPI_ISL_451334
EPI_ISL_1335886
EPI_ISL_2154029
EPI_ISL_2422635
EPI_ISL_882646
EPI_ISL_542158
EPI_ISL_2790806
EPI_ISL_545956
EPI_ISL_5590533
EPI_ISL_9159913
EPI_ISL_837605
EPI_ISL_2877334
EPI_ISL_671479
EPI_ISL_776751
EPI_ISL_862586
EPI_ISL_687110
EPI_ISL_1911041
EPI_ISL_476893
EPI_ISL_1577182
EPI_ISL_513574
EPI_ISL_691064
EPI_ISL_2422754
EPI_ISL_1166916
EPI_ISL_463280
EPI_ISL_2501359
EPI_ISL_8142109
EPI_ISL_1018127
EPI_ISL_1171635
EPI_ISL_476853
EPI_ISL_1785075
EPI_ISL_515871
EPI_ISL_577630
EPI_ISL_5194961
EPI_ISL_685918
EPI_ISL_513117
EPI_ISL_5441608
EPI_ISL_685406
EPI_ISL_686470
EPI_ISL_691030
EPI_ISL_935531
EPI_ISL_1284049
EPI_ISL_2422895
EPI_ISL_447817
EPI_ISL_1111435
EPI_ISL_416505
EPI_ISL_6436489
EPI_ISL_513125
EPI_ISL_454749
EPI_ISL_437711
EPI_ISL_941031
EPI_ISL_5687716
EPI_ISL_636834
EPI_ISL_686210
EPI_ISL_3716690
EPI_ISL_689880
EPI_ISL_690364
EPI_ISL_7505535
EPI_ISL_940948
EPI_ISL_751375
EPI_ISL_802736
EPI_ISL_2284874
EPI_ISL_11229851
EPI_ISL_3664333
EPI_ISL_718229
EPI_ISL_420056
EPI_ISL_6289922
EPI_ISL_2544848
EPI_ISL_688909
EPI_ISL_495017
EPI_ISL_8421073
EPI_ISL_1629778
EPI_ISL_687840
EPI_ISL_688972
EPI_ISL_2968049
EPI_ISL_6436612
EPI_ISL_7780440
EPI_ISL_1111458
EPI_ISL_862652
EPI_ISL_5990140
EPI_ISL_1626523
EPI_ISL_5917752
EPI_ISL_5441564
EPI_ISL_690056
EPI_ISL_1060743
EPI_ISL_687164
EPI_ISL_560624
EPI_ISL_535463
EPI_ISL_2154823
EPI_ISL_4251949
EPI_ISL_602720
EPI_ISL_2231249
EPI_ISL_4496600
EPI_ISL_700294
EPI_ISL_685863
EPI_ISL_861641
EPI_ISL_692408
EPI_ISL_685484
EPI_ISL_685348
EPI_ISL_535390
EPI_ISL_686999
EPI_ISL_5441507
EPI_ISL_436948
EPI_ISL_1302134
EPI_ISL_985076
EPI_ISL_2894810
EPI_ISL_689649
EPI_ISL_516986
EPI_ISL_447760
EPI_ISL_699766
EPI_ISL_2101058
EPI_ISL_684559
EPI_ISL_2020241
EPI_ISL_691275
EPI_ISL_11229711
EPI_ISL_806737
EPI_ISL_689395
EPI_ISL_582648
EPI_ISL_485713
EPI_ISL_685358
EPI_ISL_602892
EPI_ISL_690129
EPI_ISL_539534
EPI_ISL_2082024
EPI_ISL_5736653
EPI_ISL_791995
EPI_ISL_648683
EPI_ISL_909667
EPI_ISL_947262
EPI_ISL_1166909
EPI_ISL_692689
EPI_ISL_416485
EPI_ISL_671476
EPI_ISL_631767
EPI_ISL_687679
EPI_ISL_2877429
EPI_ISL_872914
EPI_ISL_515709
EPI_ISL_648632
EPI_ISL_1139063
EPI_ISL_2081880
EPI_ISL_837743
EPI_ISL_1301732
EPI_ISL_1916494
EPI_ISL_418219
EPI_ISL_479977
EPI_ISL_1910416
EPI_ISL_437706
EPI_ISL_912397
EPI_ISL_691369
EPI_ISL_2448651
EPI_ISL_722889
EPI_ISL_420076
EPI_ISL_2993633
EPI_ISL_686830
EPI_ISL_2502018
EPI_ISL_906060
EPI_ISL_1301573
EPI_ISL_690028
EPI_ISL_3186068
EPI_ISL_3163946
EPI_ISL_1020235
EPI_ISL_2790822
EPI_ISL_2652117
EPI_ISL_1544187
EPI_ISL_943973
EPI_ISL_495530
EPI_ISL_876785
EPI_ISL_458098
EPI_ISL_690450
EPI_ISL_684813
EPI_ISL_687567
EPI_ISL_687100
EPI_ISL_479495
EPI_ISL_515683
EPI_ISL_688825
EPI_ISL_688933
EPI_ISL_6195101
EPI_ISL_825060
EPI_ISL_1711650
EPI_ISL_1219710
EPI_ISL_854594
EPI_ISL_900733
EPI_ISL_745254
EPI_ISL_686151
EPI_ISL_684774
EPI_ISL_824595
EPI_ISL_11229595
EPI_ISL_792692
EPI_ISL_2364629
EPI_ISL_688850
EPI_ISL_969740
EPI_ISL_538481
EPI_ISL_691169
EPI_ISL_7613749
EPI_ISL_1111363
EPI_ISL_7613804
EPI_ISL_574603
EPI_ISL_684644
EPI_ISL_684156
EPI_ISL_512911
EPI_ISL_686118
EPI_ISL_614286
EPI_ISL_560575
EPI_ISL_1760221
EPI_ISL_2779545
EPI_ISL_693305
EPI_ISL_1502836
EPI_ISL_691949
EPI_ISL_940861
EPI_ISL_1111257
EPI_ISL_685844
EPI_ISL_529760
EPI_ISL_860868
EPI_ISL_1799505
EPI_ISL_1111470
EPI_ISL_471553
EPI_ISL_1447347
EPI_ISL_480036
EPI_ISL_4880387
EPI_ISL_420060
EPI_ISL_1752611
EPI_ISL_2791007
EPI_ISL_756293
EPI_ISL_687870
EPI_ISL_685140
EPI_ISL_686948
EPI_ISL_2082017
EPI_ISL_1360304
EPI_ISL_2103373
EPI_ISL_582681
EPI_ISL_480055
EPI_ISL_7613847
EPI_ISL_1910407
EPI_ISL_684334
EPI_ISL_450275
EPI_ISL_759958
EPI_ISL_463295
EPI_ISL_692675
EPI_ISL_689937
EPI_ISL_688054
EPI_ISL_837640
EPI_ISL_691101
EPI_ISL_2105366
EPI_ISL_483871
EPI_ISL_684113
EPI_ISL_686212
EPI_ISL_11330894
EPI_ISL_515741
EPI_ISL_686061
EPI_ISL_688286
EPI_ISL_542181
EPI_ISL_1508958
EPI_ISL_5918392
EPI_ISL_686404
EPI_ISL_693768
EPI_ISL_476558
EPI_ISL_475640
EPI_ISL_492044
EPI_ISL_686882
EPI_ISL_1761326
EPI_ISL_685981
EPI_ISL_1019798
EPI_ISL_2894724
EPI_ISL_2422691
EPI_ISL_686500
EPI_ISL_515874
EPI_ISL_2894706
EPI_ISL_2101037
EPI_ISL_2283770
EPI_ISL_685102
EPI_ISL_685456
EPI_ISL_1171668
EPI_ISL_5918298
EPI_ISL_2101281
EPI_ISL_960405
EPI_ISL_11229952
EPI_ISL_513038
EPI_ISL_955184
EPI_ISL_430469
EPI_ISL_684182
EPI_ISL_8311703
EPI_ISL_5142976
EPI_ISL_1517420
EPI_ISL_689810
EPI_ISL_5441647
EPI_ISL_482695
EPI_ISL_960420
EPI_ISL_528702
EPI_ISL_2422933
EPI_ISL_689965
EPI_ISL_686889
EPI_ISL_436727
EPI_ISL_1096286
EPI_ISL_1013149
EPI_ISL_691155
EPI_ISL_837645
EPI_ISL_2101260
EPI_ISL_684294
EPI_ISL_2156664
EPI_ISL_689701
EPI_ISL_1111141
EPI_ISL_648739
EPI_ISL_4888479
EPI_ISL_5142950
EPI_ISL_7709397
EPI_ISL_1302135
EPI_ISL_689870
EPI_ISL_687228
EPI_ISL_691032
EPI_ISL_872333
EPI_ISL_2790887
EPI_ISL_513052
EPI_ISL_437737
EPI_ISL_486834
EPI_ISL_692007
EPI_ISL_684279
EPI_ISL_686627
EPI_ISL_688932
EPI_ISL_947330
EPI_ISL_2422767
EPI_ISL_1502854
EPI_ISL_529788
EPI_ISL_418251
EPI_ISL_479819
EPI_ISL_483566
EPI_ISL_685161
EPI_ISL_691819
EPI_ISL_1081954
EPI_ISL_722890
EPI_ISL_459872
EPI_ISL_498229
EPI_ISL_1029961
EPI_ISL_654875
EPI_ISL_686214
EPI_ISL_450259
EPI_ISL_692694
EPI_ISL_2001655
EPI_ISL_1404136
EPI_ISL_691226
EPI_ISL_804974
EPI_ISL_2283782
EPI_ISL_3980684
EPI_ISL_1111402
EPI_ISL_1111333
EPI_ISL_5143186
EPI_ISL_849635
EPI_ISL_684976
EPI_ISL_480252
EPI_ISL_11229607
EPI_ISL_1111248
EPI_ISL_757285
EPI_ISL_2835406
EPI_ISL_6000512
EPI_ISL_692497
EPI_ISL_583895
EPI_ISL_689298
EPI_ISL_900700
EPI_ISL_5441508
EPI_ISL_692041
EPI_ISL_475635
EPI_ISL_419709
EPI_ISL_529762
EPI_ISL_687795
EPI_ISL_455337
EPI_ISL_861713
EPI_ISL_942002
EPI_ISL_684506
EPI_ISL_5736608
EPI_ISL_1301553
EPI_ISL_1103557
EPI_ISL_419309
EPI_ISL_677784
EPI_ISL_691698
EPI_ISL_685465
EPI_ISL_2081202
EPI_ISL_832012
EPI_ISL_2894714
EPI_ISL_7613713
EPI_ISL_678396
EPI_ISL_535566
EPI_ISL_542314
EPI_ISL_688260
EPI_ISL_5143139
EPI_ISL_582033
EPI_ISL_802740
EPI_ISL_699663
EPI_ISL_436101
EPI_ISL_498168
EPI_ISL_687224
EPI_ISL_1118020
EPI_ISL_1020064
EPI_ISL_1112954
EPI_ISL_648109
EPI_ISL_475628
EPI_ISL_5918364
EPI_ISL_452222
EPI_ISL_1797600
EPI_ISL_686975
EPI_ISL_479914
EPI_ISL_7956775
EPI_ISL_516750
EPI_ISL_498187
EPI_ISL_2839299
EPI_ISL_2226222
EPI_ISL_691022
EPI_ISL_2894704
EPI_ISL_687766
EPI_ISL_1164929
EPI_ISL_2081893
EPI_ISL_690171
EPI_ISL_687073
EPI_ISL_691878
EPI_ISL_538496
EPI_ISL_690884
EPI_ISL_2231280
EPI_ISL_699897
EPI_ISL_1258424
EPI_ISL_648799
EPI_ISL_653803
EPI_ISL_837608
EPI_ISL_5143193
EPI_ISL_5918309
EPI_ISL_1007666
EPI_ISL_690812
EPI_ISL_2839245
EPI_ISL_602715
EPI_ISL_2710841
EPI_ISL_3356318
EPI_ISL_686482
EPI_ISL_416501
EPI_ISL_468798
EPI_ISL_691295
EPI_ISL_875515
EPI_ISL_583504
EPI_ISL_501172
EPI_ISL_5107657
EPI_ISL_691142
EPI_ISL_11229916
EPI_ISL_539544
EPI_ISL_1018321
EPI_ISL_529755
EPI_ISL_2422828
EPI_ISL_687082
EPI_ISL_900734
EPI_ISL_688030
EPI_ISL_509321
EPI_ISL_413016
EPI_ISL_2100766
EPI_ISL_515716
EPI_ISL_476864
EPI_ISL_527818
EPI_ISL_1138516
EPI_ISL_693771
EPI_ISL_515606
EPI_ISL_688979
EPI_ISL_857291
EPI_ISL_2231559
EPI_ISL_684235
EPI_ISL_692679
EPI_ISL_691027
EPI_ISL_684871
EPI_ISL_935553
EPI_ISL_542225
EPI_ISL_700296
EPI_ISL_956308
EPI_ISL_1916306
EPI_ISL_2835332
EPI_ISL_1491629
EPI_ISL_2789873
EPI_ISL_516977
EPI_ISL_437710
EPI_ISL_1111239
EPI_ISL_685814
EPI_ISL_634998
EPI_ISL_2894787
EPI_ISL_687839
EPI_ISL_11229918
EPI_ISL_2779491
EPI_ISL_955170
EPI_ISL_1166919
EPI_ISL_3023835
EPI_ISL_671452
EPI_ISL_684446
EPI_ISL_685848
EPI_ISL_1018155
EPI_ISL_1301563
EPI_ISL_689255
EPI_ISL_501201
EPI_ISL_7613718
EPI_ISL_671437
EPI_ISL_691491
EPI_ISL_685175
EPI_ISL_943978
EPI_ISL_516942
EPI_ISL_10957402
EPI_ISL_1502986
EPI_ISL_690662
EPI_ISL_689767
EPI_ISL_1040034
EPI_ISL_686807
EPI_ISL_686160
EPI_ISL_688989
EPI_ISL_542107
EPI_ISL_692691
EPI_ISL_515844
EPI_ISL_2968051
EPI_ISL_2791027
EPI_ISL_686093
EPI_ISL_1752601
EPI_ISL_1166911
EPI_ISL_686471
EPI_ISL_1020098
EPI_ISL_688158
EPI_ISL_688169
EPI_ISL_941088
EPI_ISL_699797
EPI_ISL_2790857
EPI_ISL_1111474
EPI_ISL_483854
EPI_ISL_450512
EPI_ISL_684439
EPI_ISL_2231328
EPI_ISL_455344
EPI_ISL_862544
EPI_ISL_692662
EPI_ISL_792702
EPI_ISL_751365
EPI_ISL_690484
EPI_ISL_1196289
EPI_ISL_1358316
EPI_ISL_4417845
EPI_ISL_480203
EPI_ISL_1111068
EPI_ISL_2322758
EPI_ISL_1168673
EPI_ISL_436102
EPI_ISL_684333
EPI_ISL_5918381
EPI_ISL_737027
EPI_ISL_2100707
EPI_ISL_1301709
EPI_ISL_688642
EPI_ISL_583490
EPI_ISL_476814
EPI_ISL_1491664
EPI_ISL_11172725
EPI_ISL_560622
EPI_ISL_1168665
EPI_ISL_631781
EPI_ISL_486870
EPI_ISL_2937904
EPI_ISL_894227
EPI_ISL_3664351
EPI_ISL_491438
EPI_ISL_912730
EPI_ISL_689343
EPI_ISL_833142
EPI_ISL_2779445
EPI_ISL_745239
EPI_ISL_5142534
EPI_ISL_499083
EPI_ISL_686035
EPI_ISL_685477
EPI_ISL_692145
EPI_ISL_427364
EPI_ISL_1301601
EPI_ISL_6195701
EPI_ISL_687517
EPI_ISL_538500
EPI_ISL_687859
EPI_ISL_688019
EPI_ISL_2877371
EPI_ISL_648664
EPI_ISL_687413
EPI_ISL_528820
EPI_ISL_687262
EPI_ISL_5441522
EPI_ISL_689000
EPI_ISL_940977
EPI_ISL_535485
EPI_ISL_5918296
EPI_ISL_794764
EPI_ISL_792008
EPI_ISL_1113002
EPI_ISL_2231410
EPI_ISL_10657510
EPI_ISL_483876
EPI_ISL_688493
EPI_ISL_1360323
EPI_ISL_1500964
EPI_ISL_895747
EPI_ISL_626623
EPI_ISL_1233534
EPI_ISL_10957386
EPI_ISL_653767
EPI_ISL_3356332
EPI_ISL_2100850
EPI_ISL_687697
EPI_ISL_3758044
EPI_ISL_862650
EPI_ISL_2422899
EPI_ISL_832170
EPI_ISL_1019678
EPI_ISL_913058
EPI_ISL_2502022
EPI_ISL_1859397
EPI_ISL_1020106
EPI_ISL_5054116
EPI_ISL_686279
EPI_ISL_692237
EPI_ISL_485710
EPI_ISL_2100831
EPI_ISL_1297194
EPI_ISL_1760220
EPI_ISL_482686
EPI_ISL_2877484
EPI_ISL_2101277
EPI_ISL_1114764
EPI_ISL_824683
EPI_ISL_5736695
EPI_ISL_513035
EPI_ISL_560638
EPI_ISL_690988
EPI_ISL_1018238
EPI_ISL_685604
EPI_ISL_430089
EPI_ISL_872203
EPI_ISL_5142507
EPI_ISL_686227
EPI_ISL_1013147
EPI_ISL_985075
EPI_ISL_687597
EPI_ISL_584048
EPI_ISL_1629754
EPI_ISL_479978
EPI_ISL_5944568
EPI_ISL_688497
EPI_ISL_418236
EPI_ISL_2692533
EPI_ISL_687751
EPI_ISL_687570
EPI_ISL_687136
EPI_ISL_1111459
EPI_ISL_437735
EPI_ISL_480119
EPI_ISL_824725
EPI_ISL_1081188
EPI_ISL_1111081
EPI_ISL_10957438
EPI_ISL_447544
EPI_ISL_688721
EPI_ISL_692493
EPI_ISL_1532296
EPI_ISL_751444
EPI_ISL_2231293
EPI_ISL_427371
EPI_ISL_3138660
EPI_ISL_1859617
EPI_ISL_884088
EPI_ISL_691052
EPI_ISL_3988330
EPI_ISL_509338
EPI_ISL_8311771
EPI_ISL_5143103
EPI_ISL_690660
EPI_ISL_515562
EPI_ISL_447744
EPI_ISL_936489
EPI_ISL_648708
EPI_ISL_688622
EPI_ISL_5703358
EPI_ISL_690152
EPI_ISL_688007
EPI_ISL_889373
EPI_ISL_460080
EPI_ISL_689798
EPI_ISL_2100740
EPI_ISL_451659
EPI_ISL_941012
EPI_ISL_912989
EPI_ISL_8142129
EPI_ISL_1190762
EPI_ISL_5441402
EPI_ISL_935582
EPI_ISL_479846
EPI_ISL_691318
EPI_ISL_8311732
EPI_ISL_912562
EPI_ISL_648762
EPI_ISL_658883
EPI_ISL_4496661
EPI_ISL_891214
EPI_ISL_457726
EPI_ISL_1020214
EPI_ISL_2105450
EPI_ISL_1797552
EPI_ISL_1019838
EPI_ISL_862597
EPI_ISL_684431
EPI_ISL_496542
EPI_ISL_5934929
EPI_ISL_5687792
EPI_ISL_872197
EPI_ISL_648649
EPI_ISL_792015
EPI_ISL_480283
EPI_ISL_1752610
EPI_ISL_692037
EPI_ISL_5142674
EPI_ISL_509238
EPI_ISL_685980
EPI_ISL_6693736
EPI_ISL_687731
EPI_ISL_602680
EPI_ISL_431101
EPI_ISL_10657532
EPI_ISL_648072
EPI_ISL_421502
EPI_ISL_6972817
EPI_ISL_1626524
EPI_ISL_692344
EPI_ISL_677733
EPI_ISL_1020245
EPI_ISL_690785
EPI_ISL_1117983
EPI_ISL_515842
EPI_ISL_687780
EPI_ISL_430077
EPI_ISL_688719
EPI_ISL_5143095
EPI_ISL_476872
EPI_ISL_5736691
EPI_ISL_5143077
EPI_ISL_491442
EPI_ISL_6661804
EPI_ISL_688101
EPI_ISL_2156213
EPI_ISL_1502911
EPI_ISL_855378
EPI_ISL_2860787
EPI_ISL_660641
EPI_ISL_501250
EPI_ISL_689860
EPI_ISL_692258
EPI_ISL_1112948
EPI_ISL_468814
EPI_ISL_876766
EPI_ISL_806759
EPI_ISL_1533041
EPI_ISL_1048810
EPI_ISL_560586
EPI_ISL_471158
EPI_ISL_692189
EPI_ISL_512995
EPI_ISL_8311758
EPI_ISL_514437
EPI_ISL_692595
EPI_ISL_529011
EPI_ISL_687491
EPI_ISL_941079
EPI_ISL_2422695
EPI_ISL_690295
EPI_ISL_692490
EPI_ISL_2231504
EPI_ISL_515845
EPI_ISL_603166
EPI_ISL_6710171
EPI_ISL_691121
EPI_ISL_583449
EPI_ISL_1040045
EPI_ISL_909732
EPI_ISL_788956
EPI_ISL_688278
EPI_ISL_1500995
EPI_ISL_2283773
EPI_ISL_3419371
EPI_ISL_691025
EPI_ISL_2835312
EPI_ISL_755648
EPI_ISL_689703
EPI_ISL_689475
EPI_ISL_9052880
EPI_ISL_718183
EPI_ISL_685797
EPI_ISL_4496584
EPI_ISL_528821
EPI_ISL_2839359
EPI_ISL_684756
EPI_ISL_626603
EPI_ISL_861506
EPI_ISL_691371
EPI_ISL_1013164
EPI_ISL_6195406
EPI_ISL_9509911
EPI_ISL_692315
EPI_ISL_417334
EPI_ISL_480019
EPI_ISL_792112
EPI_ISL_2839303
EPI_ISL_900706
EPI_ISL_2877438
EPI_ISL_2364635
EPI_ISL_710541
EPI_ISL_685345
EPI_ISL_5598651
EPI_ISL_1111367
EPI_ISL_692347
EPI_ISL_2156612
EPI_ISL_686363
EPI_ISL_1081179
EPI_ISL_687273
EPI_ISL_691284
EPI_ISL_584076
EPI_ISL_514132
EPI_ISL_685124
EPI_ISL_735276
EPI_ISL_4496644
EPI_ISL_1761335
EPI_ISL_860921
EPI_ISL_1255131
EPI_ISL_9160083
EPI_ISL_806795
EPI_ISL_689277
EPI_ISL_686440
EPI_ISL_2713092
EPI_ISL_3023954
EPI_ISL_837644
EPI_ISL_2779375
EPI_ISL_455791
EPI_ISL_4496639
EPI_ISL_860892
EPI_ISL_2154908
EPI_ISL_8142100
EPI_ISL_5687768
EPI_ISL_690077
EPI_ISL_458083
EPI_ISL_515671
EPI_ISL_718164
EPI_ISL_602681
EPI_ISL_11172675
EPI_ISL_690649
EPI_ISL_735317
EPI_ISL_687855
EPI_ISL_689128
EPI_ISL_689845
EPI_ISL_690964
EPI_ISL_940878
EPI_ISL_2105336
EPI_ISL_812731
EPI_ISL_684377
EPI_ISL_1544183
EPI_ISL_583470
EPI_ISL_631711
EPI_ISL_3088368
EPI_ISL_833083
EPI_ISL_1180690
EPI_ISL_2100884
EPI_ISL_686725
EPI_ISL_4549028
EPI_ISL_728154
EPI_ISL_872641
EPI_ISL_687705
EPI_ISL_1159385
EPI_ISL_576130
EPI_ISL_686742
EPI_ISL_685519
EPI_ISL_685489
EPI_ISL_2231383
EPI_ISL_1544122
EPI_ISL_685714
EPI_ISL_1020044
EPI_ISL_542386
EPI_ISL_1255126
EPI_ISL_2101171
EPI_ISL_491453
EPI_ISL_693195
EPI_ISL_1020265
EPI_ISL_492023
EPI_ISL_1404137
EPI_ISL_436945
EPI_ISL_688691
EPI_ISL_1111332
EPI_ISL_515616
EPI_ISL_513178
EPI_ISL_471547
EPI_ISL_5142525
EPI_ISL_872243
EPI_ISL_687368
EPI_ISL_688228
EPI_ISL_515866
EPI_ISL_686113
EPI_ISL_872637
EPI_ISL_9509904
EPI_ISL_687483
EPI_ISL_1180711
EPI_ISL_1111121
EPI_ISL_3980780
EPI_ISL_686820
EPI_ISL_1159103
EPI_ISL_689594
EPI_ISL_699739
EPI_ISL_3980777
EPI_ISL_2502652
EPI_ISL_1063526
EPI_ISL_648059
EPI_ISL_1255105
EPI_ISL_542366
EPI_ISL_1111273
EPI_ISL_912573
EPI_ISL_691222
EPI_ISL_949244
EPI_ISL_515831
EPI_ISL_691876
EPI_ISL_8311730
EPI_ISL_684180
EPI_ISL_690886
EPI_ISL_515685
EPI_ISL_860858
EPI_ISL_1859675
EPI_ISL_5441408
EPI_ISL_631770
EPI_ISL_824597
EPI_ISL_876738
EPI_ISL_691989
EPI_ISL_9159893
EPI_ISL_900729
EPI_ISL_5736607
EPI_ISL_1435798
EPI_ISL_490101
EPI_ISL_1019855
EPI_ISL_513258
EPI_ISL_3716551
EPI_ISL_1111505
EPI_ISL_2502666
EPI_ISL_515557
EPI_ISL_475702
EPI_ISL_500569
EPI_ISL_1111120
EPI_ISL_2231342
EPI_ISL_691178
EPI_ISL_1502963
EPI_ISL_542116
EPI_ISL_688996
EPI_ISL_2283792
EPI_ISL_2710882
EPI_ISL_479536
EPI_ISL_754214
EPI_ISL_686636
EPI_ISL_10141387
EPI_ISL_671457
EPI_ISL_11172718
EPI_ISL_1170955
EPI_ISL_447763
EPI_ISL_794763
EPI_ISL_684622
EPI_ISL_492003
EPI_ISL_602800
EPI_ISL_691494
EPI_ISL_8142112
EPI_ISL_614293
EPI_ISL_660164
EPI_ISL_1911037
EPI_ISL_861504
EPI_ISL_631777
EPI_ISL_443283
EPI_ISL_455429
EPI_ISL_1111219
EPI_ISL_1544156
EPI_ISL_685116
EPI_ISL_940914
EPI_ISL_735349
EPI_ISL_1629769
EPI_ISL_940989
EPI_ISL_1048809
EPI_ISL_582511
EPI_ISL_855367
EPI_ISL_1209322
EPI_ISL_684305
EPI_ISL_2155099
EPI_ISL_421189
EPI_ISL_985089
EPI_ISL_687607
EPI_ISL_542110
EPI_ISL_699791
EPI_ISL_2231428
EPI_ISL_688372
EPI_ISL_689883
EPI_ISL_912946
EPI_ISL_689341
EPI_ISL_560633
EPI_ISL_687614
EPI_ISL_1493597
EPI_ISL_747235
EPI_ISL_685673
EPI_ISL_514583
EPI_ISL_689547
EPI_ISL_6603670
EPI_ISL_688133
EPI_ISL_688677
EPI_ISL_690093
EPI_ISL_8311743
EPI_ISL_6196199
EPI_ISL_2426913
EPI_ISL_6633806
EPI_ISL_6316635
EPI_ISL_1502887
EPI_ISL_692681
EPI_ISL_686067
EPI_ISL_692255
EPI_ISL_8311673
EPI_ISL_684987
EPI_ISL_1111208
EPI_ISL_1360318
EPI_ISL_475625
EPI_ISL_1013125
EPI_ISL_1752594
EPI_ISL_685264
EPI_ISL_686688
EPI_ISL_495546
EPI_ISL_5918362
EPI_ISL_912601
EPI_ISL_689769
EPI_ISL_1110413
EPI_ISL_515687
EPI_ISL_690443
EPI_ISL_735262
EPI_ISL_458081
EPI_ISL_6316578
EPI_ISL_689757
EPI_ISL_631836
EPI_ISL_2501394
EPI_ISL_3138664
EPI_ISL_4888482
EPI_ISL_1111073
EPI_ISL_691548
EPI_ISL_513020
EPI_ISL_1622375
EPI_ISL_5143188
EPI_ISL_710483
EPI_ISL_583893
EPI_ISL_686191
EPI_ISL_414627
EPI_ISL_560621
EPI_ISL_415157
EPI_ISL_687867
EPI_ISL_686256
EPI_ISL_690274
EPI_ISL_1859378
EPI_ISL_688267
EPI_ISL_737014
EPI_ISL_1171631
EPI_ISL_691362
EPI_ISL_685176
EPI_ISL_2231413
EPI_ISL_418650
EPI_ISL_513151
EPI_ISL_699862
EPI_ISL_1406177
EPI_ISL_685086
EPI_ISL_5143143
EPI_ISL_648116
EPI_ISL_5598611
EPI_ISL_685026
EPI_ISL_1591101
EPI_ISL_941137
EPI_ISL_1544173
EPI_ISL_689885
EPI_ISL_1018169
EPI_ISL_691724
EPI_ISL_1502917
EPI_ISL_447816
EPI_ISL_2001115
EPI_ISL_2422905
EPI_ISL_2661811
EPI_ISL_5598641
EPI_ISL_1019866
EPI_ISL_837564
EPI_ISL_3758051
EPI_ISL_684360
EPI_ISL_526238
EPI_ISL_1415428
EPI_ISL_525467
EPI_ISL_685776
EPI_ISL_6436573
EPI_ISL_690452
EPI_ISL_458101
EPI_ISL_686979
EPI_ISL_954115
EPI_ISL_2015097
EPI_ISL_437692
EPI_ISL_493200
EPI_ISL_687600
EPI_ISL_699841
EPI_ISL_686660
EPI_ISL_414624
EPI_ISL_882669
EPI_ISL_626578
EPI_ISL_708529
EPI_ISL_699996
EPI_ISL_692201
EPI_ISL_690523
EPI_ISL_691480
EPI_ISL_1013205
EPI_ISL_5143040
EPI_ISL_837721
EPI_ISL_690940
EPI_ISL_447297
EPI_ISL_542365
EPI_ISL_684388
EPI_ISL_691202
EPI_ISL_824702
EPI_ISL_495038
EPI_ISL_455696
EPI_ISL_692039
EPI_ISL_852825
EPI_ISL_691681
EPI_ISL_514600
EPI_ISL_684327
EPI_ISL_687634
EPI_ISL_687995
EPI_ISL_686657
EPI_ISL_3716548
EPI_ISL_525631
EPI_ISL_689962
EPI_ISL_2100868
EPI_ISL_691207
EPI_ISL_512930
EPI_ISL_2501380
EPI_ISL_687617
EPI_ISL_1916305
EPI_ISL_513583
EPI_ISL_526933
EPI_ISL_495061
EPI_ISL_690682
EPI_ISL_593908
EPI_ISL_437449
EPI_ISL_760055
EPI_ISL_524759
EPI_ISL_498105
EPI_ISL_4496582
EPI_ISL_691294
EPI_ISL_833304
EPI_ISL_1019805
EPI_ISL_686776
EPI_ISL_2839315
EPI_ISL_511891
EPI_ISL_794744
EPI_ISL_688665
EPI_ISL_690708
EPI_ISL_2894646
EPI_ISL_5143004
EPI_ISL_482689
EPI_ISL_686383
EPI_ISL_861505
EPI_ISL_684925
EPI_ISL_5687878
EPI_ISL_2105483
EPI_ISL_5687759
EPI_ISL_3716558
EPI_ISL_935571
EPI_ISL_649938
EPI_ISL_7613782
EPI_ISL_687188
EPI_ISL_1168539
EPI_ISL_1533050
EPI_ISL_5918359
EPI_ISL_862849
EPI_ISL_513530
EPI_ISL_833302
EPI_ISL_1416165
EPI_ISL_5687828
EPI_ISL_509337
EPI_ISL_889004
EPI_ISL_1257832
EPI_ISL_833252
EPI_ISL_692581
EPI_ISL_1911047
EPI_ISL_2155266
EPI_ISL_660211
EPI_ISL_498119
EPI_ISL_722853
EPI_ISL_529747
EPI_ISL_691028
EPI_ISL_2694588
EPI_ISL_447031
EPI_ISL_687291
EPI_ISL_745250
EPI_ISL_684553
EPI_ISL_5142930
EPI_ISL_1708512
EPI_ISL_479892
EPI_ISL_7715418
EPI_ISL_688481
EPI_ISL_872009
EPI_ISL_1527379
EPI_ISL_687636
EPI_ISL_688597
EPI_ISL_486854
EPI_ISL_685573
EPI_ISL_2501393
EPI_ISL_538473
EPI_ISL_954780
EPI_ISL_759965
EPI_ISL_2322458
EPI_ISL_602688
EPI_ISL_486842
EPI_ISL_6436487
EPI_ISL_1018315
EPI_ISL_593929
EPI_ISL_691727
EPI_ISL_513112
EPI_ISL_913050
EPI_ISL_687828
EPI_ISL_685603
EPI_ISL_690949
EPI_ISL_542233
EPI_ISL_686877
EPI_ISL_691843
EPI_ISL_515959
EPI_ISL_806757
EPI_ISL_7613823
EPI_ISL_1112957
EPI_ISL_648800
EPI_ISL_687423
EPI_ISL_509307
EPI_ISL_833240
EPI_ISL_2894688
EPI_ISL_1575297
EPI_ISL_2960322
EPI_ISL_5917707
EPI_ISL_539850
EPI_ISL_824655
EPI_ISL_686837
EPI_ISL_685066
EPI_ISL_1018163
EPI_ISL_2081894
EPI_ISL_792010
EPI_ISL_486853
EPI_ISL_684455
EPI_ISL_2105358
EPI_ISL_512067
EPI_ISL_690898
EPI_ISL_684229
EPI_ISL_876764
EPI_ISL_542443
EPI_ISL_960417
EPI_ISL_690038
EPI_ISL_2001120
EPI_ISL_1289436
EPI_ISL_693675
EPI_ISL_1502939
EPI_ISL_692572
EPI_ISL_689215
EPI_ISL_539541
EPI_ISL_660213
EPI_ISL_4296405
EPI_ISL_1916280
EPI_ISL_985394
EPI_ISL_479924
EPI_ISL_1544149
EPI_ISL_660262
EPI_ISL_751369
EPI_ISL_447765
EPI_ISL_602783
EPI_ISL_690490
EPI_ISL_3252979
EPI_ISL_447780
EPI_ISL_525685
EPI_ISL_806733
EPI_ISL_479941
EPI_ISL_685320
EPI_ISL_686366
EPI_ISL_5142889
EPI_ISL_8142098
EPI_ISL_648627
EPI_ISL_2422945
EPI_ISL_2231389
EPI_ISL_5142677
EPI_ISL_2835506
EPI_ISL_688127
EPI_ISL_450791
EPI_ISL_6194099
EPI_ISL_526951
EPI_ISL_491445
EPI_ISL_1168545
EPI_ISL_767013
EPI_ISL_451304
EPI_ISL_2877298
EPI_ISL_690954
EPI_ISL_788975
EPI_ISL_1018319
EPI_ISL_10957441
EPI_ISL_603162
EPI_ISL_450788
EPI_ISL_5143049
EPI_ISL_2231153
EPI_ISL_1111405
EPI_ISL_3980685
EPI_ISL_718142
EPI_ISL_538449
EPI_ISL_2342599
EPI_ISL_689565
EPI_ISL_527868
EPI_ISL_5441673
EPI_ISL_5441496
EPI_ISL_491988
EPI_ISL_602664
EPI_ISL_512883
EPI_ISL_687998
EPI_ISL_509357
EPI_ISL_1533048
EPI_ISL_11229540
EPI_ISL_846633
EPI_ISL_685615
EPI_ISL_941030
EPI_ISL_894229
EPI_ISL_2322454
EPI_ISL_687207
EPI_ISL_684854
EPI_ISL_940907
EPI_ISL_479910
EPI_ISL_684273
EPI_ISL_685534
EPI_ISL_515739
EPI_ISL_692355
EPI_ISL_637108
EPI_ISL_2105316
EPI_ISL_692025
EPI_ISL_528744
EPI_ISL_586520
EPI_ISL_2877331
EPI_ISL_430101
EPI_ISL_686788
EPI_ISL_1752500
EPI_ISL_2835395
EPI_ISL_2422964
EPI_ISL_419219
EPI_ISL_8311701
EPI_ISL_3275381
EPI_ISL_687046
EPI_ISL_3980767
EPI_ISL_700267
EPI_ISL_687097
EPI_ISL_4888500
EPI_ISL_718228
EPI_ISL_1233450
EPI_ISL_5687705
EPI_ISL_486399
EPI_ISL_686870
EPI_ISL_690288
EPI_ISL_437486
EPI_ISL_954128
EPI_ISL_687880
EPI_ISL_1096282
EPI_ISL_2566196
EPI_ISL_2154036
EPI_ISL_593924
EPI_ISL_6289867
EPI_ISL_2155657
EPI_ISL_2790898
EPI_ISL_2894645
EPI_ISL_699779
EPI_ISL_2231562
EPI_ISL_2688267
EPI_ISL_691305
EPI_ISL_900724
EPI_ISL_677785
EPI_ISL_2894840
EPI_ISL_2226223
EPI_ISL_410531
EPI_ISL_418256
EPI_ISL_483840
EPI_ISL_685938
EPI_ISL_689462
EPI_ISL_513160
EPI_ISL_690924
EPI_ISL_666870
EPI_ISL_677810
EPI_ISL_690016
EPI_ISL_452361
EPI_ISL_671494
EPI_ISL_7505540
EPI_ISL_1020223
EPI_ISL_1363085
EPI_ISL_1020270
EPI_ISL_5918308
EPI_ISL_2101180
EPI_ISL_7054876
EPI_ISL_1626508
EPI_ISL_1491653
EPI_ISL_2779497
EPI_ISL_687099
EPI_ISL_699847
EPI_ISL_685101
EPI_ISL_2422776
EPI_ISL_685515
EPI_ISL_1494730
EPI_ISL_691510
EPI_ISL_3023799
EPI_ISL_8142103
EPI_ISL_1752497
EPI_ISL_700065
EPI_ISL_5441407
EPI_ISL_1910434
EPI_ISL_482704
EPI_ISL_690679
EPI_ISL_1111178
EPI_ISL_806771
EPI_ISL_434541
EPI_ISL_688022
EPI_ISL_872026
EPI_ISL_1795049
EPI_ISL_1081197
EPI_ISL_1054980
EPI_ISL_4496671
EPI_ISL_1785072
EPI_ISL_806744
EPI_ISL_985396
EPI_ISL_524757
EPI_ISL_1760211
EPI_ISL_9667008
EPI_ISL_686755
EPI_ISL_688359
EPI_ISL_959278
EPI_ISL_691109
EPI_ISL_686972
EPI_ISL_690263
EPI_ISL_684953
EPI_ISL_452343
EPI_ISL_1795044
EPI_ISL_418230
EPI_ISL_872088
EPI_ISL_10957359
EPI_ISL_824732
EPI_ISL_735286
EPI_ISL_2877337
EPI_ISL_509252
EPI_ISL_452351
EPI_ISL_1911068
EPI_ISL_479959
EPI_ISL_685831
EPI_ISL_1063784
EPI_ISL_509251
EPI_ISL_2342590
EPI_ISL_684547
EPI_ISL_685272
EPI_ISL_832158
EPI_ISL_2790831
EPI_ISL_691778
EPI_ISL_6436531
EPI_ISL_688985
EPI_ISL_479999
EPI_ISL_450249
EPI_ISL_451655
EPI_ISL_648640
EPI_ISL_685782
EPI_ISL_427321
EPI_ISL_2155152
EPI_ISL_1096299
EPI_ISL_690406
EPI_ISL_687635
EPI_ISL_862632
EPI_ISL_732557
EPI_ISL_2791028
EPI_ISL_687118
EPI_ISL_690496
EPI_ISL_700120
EPI_ISL_2690153
EPI_ISL_689491
EPI_ISL_735330
EPI_ISL_692663
EPI_ISL_900712
EPI_ISL_685427
EPI_ISL_689141
EPI_ISL_806797
EPI_ISL_941068
EPI_ISL_660218
EPI_ISL_529763
EPI_ISL_687090
EPI_ISL_444484
EPI_ISL_806739
EPI_ISL_3410585
EPI_ISL_685310
EPI_ISL_2100901
EPI_ISL_688838
EPI_ISL_686347
EPI_ISL_631613
EPI_ISL_2154874
EPI_ISL_542210
EPI_ISL_1259400
EPI_ISL_512923
EPI_ISL_689209
EPI_ISL_2422810
EPI_ISL_4888495
EPI_ISL_539501
EPI_ISL_451658
EPI_ISL_690983
EPI_ISL_690220
EPI_ISL_1019875
EPI_ISL_690658
EPI_ISL_1489926
EPI_ISL_690013
EPI_ISL_688284
EPI_ISL_685337
EPI_ISL_1168672
EPI_ISL_691401
EPI_ISL_613429
EPI_ISL_3980638
EPI_ISL_691576
EPI_ISL_2422751
EPI_ISL_1911020
EPI_ISL_1110440
EPI_ISL_691433
EPI_ISL_691971
EPI_ISL_416507
EPI_ISL_3470333
EPI_ISL_888829
EPI_ISL_2663190
EPI_ISL_837626
EPI_ISL_528383
EPI_ISL_687661
EPI_ISL_2100792
EPI_ISL_436942
EPI_ISL_5441421
EPI_ISL_1502823
EPI_ISL_689841
EPI_ISL_443267
EPI_ISL_876754
EPI_ISL_574431
EPI_ISL_513050
EPI_ISL_5687883
EPI_ISL_2894722
EPI_ISL_687042
EPI_ISL_513221
EPI_ISL_574596
EPI_ISL_941980
EPI_ISL_685121
EPI_ISL_468841
EPI_ISL_539497
EPI_ISL_2790838
EPI_ISL_811182
EPI_ISL_491989
EPI_ISL_2156707
EPI_ISL_2100761
EPI_ISL_539551
EPI_ISL_1255389
EPI_ISL_692444
EPI_ISL_691956
EPI_ISL_2155780
EPI_ISL_872257
EPI_ISL_977480
EPI_ISL_684427
EPI_ISL_2156175
EPI_ISL_1233462
EPI_ISL_686094
EPI_ISL_437715
EPI_ISL_3023866
EPI_ISL_687482
EPI_ISL_5142692
EPI_ISL_1381386
EPI_ISL_872207
EPI_ISL_699952
EPI_ISL_2839268
EPI_ISL_690920
EPI_ISL_688042
EPI_ISL_411220
EPI_ISL_415643
EPI_ISL_5598599
EPI_ISL_509263
EPI_ISL_690868
EPI_ISL_687553
EPI_ISL_6195222
EPI_ISL_1013779
EPI_ISL_833077
EPI_ISL_447257
EPI_ISL_1111420
EPI_ISL_623126
EPI_ISL_2100830
EPI_ISL_513106
EPI_ISL_1626502
EPI_ISL_10657511
EPI_ISL_688462
EPI_ISL_775215
EPI_ISL_471419
EPI_ISL_2652134
EPI_ISL_513214
EPI_ISL_687752
EPI_ISL_447620
EPI_ISL_699949
EPI_ISL_2322460
EPI_ISL_11229476
EPI_ISL_2155207
EPI_ISL_687918
EPI_ISL_684519
EPI_ISL_686448
EPI_ISL_2960328
EPI_ISL_487107
EPI_ISL_825059
EPI_ISL_603024
EPI_ISL_11229888
EPI_ISL_2101041
EPI_ISL_459956
EPI_ISL_9160103
EPI_ISL_941113
EPI_ISL_602879
EPI_ISL_684217
EPI_ISL_9123611
EPI_ISL_689413
EPI_ISL_2690151
EPI_ISL_479482
EPI_ISL_692144
EPI_ISL_648044
EPI_ISL_912574
EPI_ISL_685620
EPI_ISL_566083
EPI_ISL_684650
EPI_ISL_2790810
EPI_ISL_691307
EPI_ISL_876745
EPI_ISL_833125
EPI_ISL_2383317
EPI_ISL_687045
EPI_ISL_699845
EPI_ISL_689137
EPI_ISL_686249
EPI_ISL_11229599
EPI_ISL_687028
EPI_ISL_586570
EPI_ISL_684931
EPI_ISL_1301702
EPI_ISL_687872
EPI_ISL_871990
EPI_ISL_693772
EPI_ISL_653802
EPI_ISL_686474
EPI_ISL_515622
EPI_ISL_941033
EPI_ISL_5441651
EPI_ISL_691143
EPI_ISL_686783
EPI_ISL_689388
EPI_ISL_852595
EPI_ISL_428350
EPI_ISL_6000500
EPI_ISL_480033
EPI_ISL_684382
EPI_ISL_460091
EPI_ISL_5917676
EPI_ISL_2835426
EPI_ISL_686918
EPI_ISL_722870
EPI_ISL_735334
EPI_ISL_691333
EPI_ISL_699763
EPI_ISL_699759
EPI_ISL_686177
EPI_ISL_689461
EPI_ISL_692441
EPI_ISL_935166
EPI_ISL_687342
EPI_ISL_1527372
EPI_ISL_1001052
EPI_ISL_479935
EPI_ISL_1258453
EPI_ISL_476819
EPI_ISL_512949
EPI_ISL_3316170
EPI_ISL_687585
EPI_ISL_804954
EPI_ISL_804964
EPI_ISL_860886
EPI_ISL_5918368
EPI_ISL_677796
EPI_ISL_5441683
EPI_ISL_1013114
EPI_ISL_689905
EPI_ISL_959284
EPI_ISL_416426
EPI_ISL_688049
EPI_ISL_883328
EPI_ISL_692429
EPI_ISL_2835449
EPI_ISL_685715
EPI_ISL_11229588
EPI_ISL_686901
EPI_ISL_1544176
EPI_ISL_684300
EPI_ISL_2710850
EPI_ISL_686923
EPI_ISL_462478
EPI_ISL_1284014
EPI_ISL_688388
EPI_ISL_416633
EPI_ISL_687084
EPI_ISL_2894633
EPI_ISL_687414
EPI_ISL_700164
EPI_ISL_687775
EPI_ISL_699803
EPI_ISL_515521
EPI_ISL_2226264
EPI_ISL_883345
EPI_ISL_2100728
EPI_ISL_1117973
EPI_ISL_569873
EPI_ISL_5918303
EPI_ISL_648698
EPI_ISL_862862
EPI_ISL_690281
EPI_ISL_1112951
EPI_ISL_1055817
EPI_ISL_687608
EPI_ISL_689872
EPI_ISL_2101195
EPI_ISL_862599
EPI_ISL_735325
EPI_ISL_913597
EPI_ISL_1096294
EPI_ISL_690168
EPI_ISL_872260
EPI_ISL_1859581
EPI_ISL_437724
EPI_ISL_3186072
EPI_ISL_11018475
EPI_ISL_686350
EPI_ISL_686226
EPI_ISL_912593
EPI_ISL_526941
EPI_ISL_7613727
EPI_ISL_690856
EPI_ISL_2710860
EPI_ISL_482720
EPI_ISL_700048
EPI_ISL_962525
EPI_ISL_2835285
EPI_ISL_687726
EPI_ISL_455017
EPI_ISL_1502996
EPI_ISL_954031
EPI_ISL_687124
EPI_ISL_686683
EPI_ISL_631573
EPI_ISL_2835286
EPI_ISL_480178
EPI_ISL_7829660
EPI_ISL_1527394
EPI_ISL_5441428
EPI_ISL_689940
EPI_ISL_452210
EPI_ISL_456117
EPI_ISL_9159722
EPI_ISL_462753
EPI_ISL_1163827
EPI_ISL_688934
EPI_ISL_689429
EPI_ISL_861644
EPI_ISL_10957362
EPI_ISL_686958
EPI_ISL_509369
EPI_ISL_1360328
EPI_ISL_2835307
EPI_ISL_689438
EPI_ISL_888828
EPI_ISL_687454
EPI_ISL_690035
EPI_ISL_1533052
EPI_ISL_940984
EPI_ISL_447769
EPI_ISL_475700
EPI_ISL_699923
EPI_ISL_572398
EPI_ISL_602791
EPI_ISL_452213
EPI_ISL_824567
EPI_ISL_2101042
EPI_ISL_513138
EPI_ISL_686943
EPI_ISL_437491
EPI_ISL_5703247
EPI_ISL_1694627
EPI_ISL_1111472
EPI_ISL_2835402
EPI_ISL_525681
EPI_ISL_687445
EPI_ISL_648763
EPI_ISL_962553
EPI_ISL_648691
EPI_ISL_686796
EPI_ISL_9159908
EPI_ISL_513532
EPI_ISL_690355
EPI_ISL_5918377
EPI_ISL_707791
EPI_ISL_686852
EPI_ISL_2100736
EPI_ISL_9052875
EPI_ISL_824568
EPI_ISL_1112958
EPI_ISL_3799752
EPI_ISL_2501083
EPI_ISL_691558
EPI_ISL_653924
EPI_ISL_491970
EPI_ISL_509361
EPI_ISL_862645
EPI_ISL_1018289
EPI_ISL_691184
EPI_ISL_685818
EPI_ISL_1491635
EPI_ISL_872265
EPI_ISL_689090
EPI_ISL_660231
EPI_ISL_602654
EPI_ISL_1209250
EPI_ISL_689593
EPI_ISL_2105460
EPI_ISL_1171669
EPI_ISL_475057
EPI_ISL_833122
EPI_ISL_941125
EPI_ISL_690742
EPI_ISL_4549027
EPI_ISL_416044
EPI_ISL_687956
EPI_ISL_1048807
EPI_ISL_1300496
EPI_ISL_586515
EPI_ISL_1168653
EPI_ISL_690858
EPI_ISL_690540
EPI_ISL_1447354
EPI_ISL_2422642
EPI_ISL_688893
EPI_ISL_535527
EPI_ISL_5598596
EPI_ISL_455794
EPI_ISL_837807
EPI_ISL_1112977
EPI_ISL_708189
EPI_ISL_688751
EPI_ISL_2835325
EPI_ISL_700275
EPI_ISL_692562
EPI_ISL_837621
EPI_ISL_794805
EPI_ISL_479928
EPI_ISL_687960
EPI_ISL_6436523
EPI_ISL_1626485
EPI_ISL_3980577
EPI_ISL_940973
EPI_ISL_5143112
EPI_ISL_700166
EPI_ISL_10397647
EPI_ISL_700276
EPI_ISL_686277
EPI_ISL_475647
EPI_ISL_1019655
EPI_ISL_693208
EPI_ISL_1502877
EPI_ISL_685597
EPI_ISL_5441578
EPI_ISL_685223
EPI_ISL_686084
EPI_ISL_5687772
EPI_ISL_1018137
EPI_ISL_699855
EPI_ISL_495031
EPI_ISL_837575
EPI_ISL_2231337
EPI_ISL_1910443
EPI_ISL_686196
EPI_ISL_3024008
EPI_ISL_685696
EPI_ISL_414014
EPI_ISL_495070
EPI_ISL_2727897
EPI_ISL_416508
EPI_ISL_2433282
EPI_ISL_684202
EPI_ISL_614279
EPI_ISL_811172
EPI_ISL_689410
EPI_ISL_699958
EPI_ISL_689566
EPI_ISL_942897
EPI_ISL_2835322
EPI_ISL_3023793
EPI_ISL_690270
EPI_ISL_1916395
EPI_ISL_2894702
EPI_ISL_5142513
EPI_ISL_685691
EPI_ISL_688482
EPI_ISL_700161
EPI_ISL_602929
EPI_ISL_699915
EPI_ISL_437493
EPI_ISL_2663168
EPI_ISL_434375
EPI_ISL_690420
EPI_ISL_732535
EPI_ISL_689790
EPI_ISL_687321
EPI_ISL_688060
EPI_ISL_2364638
EPI_ISL_941144
EPI_ISL_1491649
EPI_ISL_689303
EPI_ISL_505003
EPI_ISL_862884
EPI_ISL_454542
EPI_ISL_689242
EPI_ISL_2839373
EPI_ISL_2231317
EPI_ISL_2100801
EPI_ISL_686370
EPI_ISL_890358
EPI_ISL_691426
EPI_ISL_480132
EPI_ISL_542204
EPI_ISL_691764
EPI_ISL_689399
EPI_ISL_512915
EPI_ISL_700270
EPI_ISL_685978
EPI_ISL_766032
EPI_ISL_5687884
EPI_ISL_653766
EPI_ISL_962573
EPI_ISL_687455
EPI_ISL_5441592
EPI_ISL_2502660
EPI_ISL_471422
EPI_ISL_560603
EPI_ISL_872328
EPI_ISL_837746
EPI_ISL_5917687
EPI_ISL_686463
EPI_ISL_509299
EPI_ISL_8142122
EPI_ISL_10657513
EPI_ISL_2839286
EPI_ISL_1213571
EPI_ISL_862558
EPI_ISL_8311690
EPI_ISL_862560
EPI_ISL_2968040
EPI_ISL_690640
EPI_ISL_2791011
EPI_ISL_5918372
EPI_ISL_10397634
EPI_ISL_1629388
EPI_ISL_722884
EPI_ISL_3716351
EPI_ISL_623164
EPI_ISL_469020
EPI_ISL_535543
EPI_ISL_684791
EPI_ISL_1209247
EPI_ISL_1166901
EPI_ISL_512909
EPI_ISL_542388
EPI_ISL_2779543
EPI_ISL_2791006
EPI_ISL_837684
EPI_ISL_692657
EPI_ISL_2835317
EPI_ISL_690044
EPI_ISL_1284000
EPI_ISL_2835448
EPI_ISL_480247
EPI_ISL_685421
EPI_ISL_877420
EPI_ISL_824713
EPI_ISL_693198
EPI_ISL_9159884
EPI_ISL_586523
EPI_ISL_685588
EPI_ISL_10980369
EPI_ISL_832192
EPI_ISL_1805744
EPI_ISL_418234
EPI_ISL_3716397
EPI_ISL_687685
EPI_ISL_684598
EPI_ISL_691070
EPI_ISL_684784
EPI_ISL_512885
EPI_ISL_2364615
EPI_ISL_855358
EPI_ISL_685297
EPI_ISL_688011
EPI_ISL_688508
EPI_ISL_824729
EPI_ISL_5687812
EPI_ISL_690113
EPI_ISL_2100791
EPI_ISL_2231415
EPI_ISL_837768
EPI_ISL_684442
EPI_ISL_1301568
EPI_ISL_2155569
EPI_ISL_2422649
EPI_ISL_837805
EPI_ISL_1301600
EPI_ISL_486861
EPI_ISL_2693674
EPI_ISL_862078
EPI_ISL_2009234
EPI_ISL_2156623
EPI_ISL_483865
EPI_ISL_689241
EPI_ISL_2877350
EPI_ISL_515546
EPI_ISL_4496647
EPI_ISL_5736674
EPI_ISL_2790883
EPI_ISL_900709
EPI_ISL_918365
EPI_ISL_586555
EPI_ISL_2839251
EPI_ISL_11229890
EPI_ISL_3332723
EPI_ISL_1527397
EPI_ISL_687259
EPI_ISL_684742
EPI_ISL_653926
EPI_ISL_2693905
EPI_ISL_483822
EPI_ISL_477190
EPI_ISL_7613709
EPI_ISL_686489
EPI_ISL_692345
EPI_ISL_509368
EPI_ISL_6195796
EPI_ISL_691922
EPI_ISL_685941
EPI_ISL_8422339
EPI_ISL_1795059
EPI_ISL_941157
EPI_ISL_802766
EPI_ISL_1069205
EPI_ISL_436952
EPI_ISL_2501382
EPI_ISL_2544883
EPI_ISL_450263
EPI_ISL_574607
EPI_ISL_718247
EPI_ISL_5918292
EPI_ISL_2422644
EPI_ISL_692505
EPI_ISL_1013193
EPI_ISL_690099
EPI_ISL_648096
EPI_ISL_691990
EPI_ISL_1517402
EPI_ISL_687639
EPI_ISL_689995
EPI_ISL_688161
EPI_ISL_9582052
EPI_ISL_691316
EPI_ISL_955211
EPI_ISL_699696
EPI_ISL_687111
EPI_ISL_1916312
EPI_ISL_688657
EPI_ISL_684281
EPI_ISL_2100720
EPI_ISL_688537
EPI_ISL_684489
EPI_ISL_7613861
EPI_ISL_852601
EPI_ISL_692488
EPI_ISL_5736681
EPI_ISL_687620
EPI_ISL_691809
EPI_ISL_751421
EPI_ISL_1111279
EPI_ISL_2968043
EPI_ISL_684293
EPI_ISL_1404135
EPI_ISL_745242
EPI_ISL_732660
EPI_ISL_1372400
EPI_ISL_2231404
EPI_ISL_862620
EPI_ISL_837754
EPI_ISL_526938
EPI_ISL_2501383
EPI_ISL_690810
EPI_ISL_691830
EPI_ISL_475652
EPI_ISL_689863
EPI_ISL_692297
EPI_ISL_457705
EPI_ISL_2877401
EPI_ISL_1019720
EPI_ISL_1078981
EPI_ISL_1255134
EPI_ISL_3981318
EPI_ISL_2835379
EPI_ISL_833262
EPI_ISL_691535
EPI_ISL_689653
EPI_ISL_417019
EPI_ISL_688265
EPI_ISL_686023
EPI_ISL_1118003
EPI_ISL_5598647
EPI_ISL_9159881
EPI_ISL_687147
EPI_ISL_479881
EPI_ISL_535465
EPI_ISL_2364577
EPI_ISL_648695
EPI_ISL_2231414
EPI_ISL_947247
EPI_ISL_5441675
EPI_ISL_687965
EPI_ISL_660631
EPI_ISL_4496591
EPI_ISL_700248
EPI_ISL_955169
EPI_ISL_482687
EPI_ISL_751402
EPI_ISL_2350800
EPI_ISL_685419
EPI_ISL_560610
EPI_ISL_685085
EPI_ISL_512886
EPI_ISL_602920
EPI_ISL_1018146
EPI_ISL_2692907
EPI_ISL_1626518
EPI_ISL_6595996
EPI_ISL_850684
EPI_ISL_476148
EPI_ISL_860879
EPI_ISL_6075290
EPI_ISL_1491641
EPI_ISL_686677
EPI_ISL_3088345
EPI_ISL_454518
EPI_ISL_560991
EPI_ISL_539504
EPI_ISL_479543
EPI_ISL_1020092
EPI_ISL_686120
EPI_ISL_417010
EPI_ISL_708195
EPI_ISL_428672
EPI_ISL_860840
EPI_ISL_512653
EPI_ISL_8142102
EPI_ISL_480161
EPI_ISL_889364
EPI_ISL_824712
EPI_ISL_2283781
EPI_ISL_871981
EPI_ISL_7957907
EPI_ISL_5598607
EPI_ISL_515745
EPI_ISL_471420
EPI_ISL_833115
EPI_ISL_833071
EPI_ISL_941046
EPI_ISL_692450
EPI_ISL_1117948
EPI_ISL_5441484
EPI_ISL_6974314
EPI_ISL_2283772
EPI_ISL_542159
EPI_ISL_514603
EPI_ISL_718279
EPI_ISL_1626527
EPI_ISL_2422931
EPI_ISL_529737
EPI_ISL_542180
EPI_ISL_689283
EPI_ISL_690890
EPI_ISL_482772
EPI_ISL_754205
EPI_ISL_811171
EPI_ISL_9159860
EPI_ISL_685855
EPI_ISL_2307336
EPI_ISL_962576
EPI_ISL_1416192
EPI_ISL_511896
EPI_ISL_686953
EPI_ISL_1111145
EPI_ISL_11229912
EPI_ISL_833445
EPI_ISL_515601
EPI_ISL_11229559
EPI_ISL_691563
EPI_ISL_685868
EPI_ISL_718189
EPI_ISL_686678
EPI_ISL_602821
EPI_ISL_1301642
EPI_ISL_2015125
EPI_ISL_513203
EPI_ISL_6582797
EPI_ISL_686811
EPI_ISL_10989158
EPI_ISL_1500994
EPI_ISL_2156207
EPI_ISL_8311742
EPI_ISL_475643
EPI_ISL_685309
EPI_ISL_690526
EPI_ISL_660639
EPI_ISL_529736
EPI_ISL_985083
EPI_ISL_699975
EPI_ISL_468820
EPI_ISL_582643
EPI_ISL_10957447
EPI_ISL_690146
EPI_ISL_700217
EPI_ISL_686671
EPI_ISL_5736669
EPI_ISL_411218
EPI_ISL_7613877
EPI_ISL_692660
EPI_ISL_1363086
EPI_ISL_451371
EPI_ISL_940902
EPI_ISL_495076
EPI_ISL_691130
EPI_ISL_872941
EPI_ISL_509364
EPI_ISL_1652053
EPI_ISL_648057
EPI_ISL_2364603
EPI_ISL_2231426
EPI_ISL_538483
EPI_ISL_689583
EPI_ISL_648726
EPI_ISL_509239
EPI_ISL_2422774
EPI_ISL_610235
EPI_ISL_3988351
EPI_ISL_862563
EPI_ISL_688957
EPI_ISL_791087
EPI_ISL_1111486
EPI_ISL_2307334
EPI_ISL_688872
EPI_ISL_824569
EPI_ISL_2154419
EPI_ISL_689830
EPI_ISL_535459
EPI_ISL_11172671
EPI_ISL_538438
EPI_ISL_2731461
EPI_ISL_692685
EPI_ISL_603145
EPI_ISL_5918284
EPI_ISL_735278
EPI_ISL_862859
EPI_ISL_602414
EPI_ISL_509387
EPI_ISL_687997
EPI_ISL_1491657
EPI_ISL_1279947
EPI_ISL_1111143
EPI_ISL_515544
EPI_ISL_686907
EPI_ISL_1233513
EPI_ISL_684298
EPI_ISL_690906
EPI_ISL_3470345
EPI_ISL_5441606
EPI_ISL_480040
EPI_ISL_2422702
EPI_ISL_794800
EPI_ISL_689287
EPI_ISL_480134
EPI_ISL_872336
EPI_ISL_684392
EPI_ISL_6582769
EPI_ISL_692452
EPI_ISL_2835412
EPI_ISL_776758
EPI_ISL_539523
EPI_ISL_512881
EPI_ISL_824588
EPI_ISL_10657522
EPI_ISL_685654
EPI_ISL_512846
EPI_ISL_687511
EPI_ISL_10989161
EPI_ISL_913060
EPI_ISL_700193
EPI_ISL_690544
EPI_ISL_3333175
EPI_ISL_688139
EPI_ISL_3138687
EPI_ISL_2364496
EPI_ISL_691260
EPI_ISL_1111165
EPI_ISL_5687800
EPI_ISL_9159790
EPI_ISL_692390
EPI_ISL_528638
EPI_ISL_5441645
EPI_ISL_690608
EPI_ISL_5687829
EPI_ISL_872279
EPI_ISL_2485173
EPI_ISL_1018300
EPI_ISL_692623
EPI_ISL_688973
EPI_ISL_482711
EPI_ISL_751320
EPI_ISL_690458
EPI_ISL_431118
EPI_ISL_686095
EPI_ISL_574606
EPI_ISL_883292
EPI_ISL_688217
EPI_ISL_857307
EPI_ISL_688103
EPI_ISL_2835471
EPI_ISL_613545
EPI_ISL_2364616
EPI_ISL_1020255
EPI_ISL_6436515
EPI_ISL_447614
EPI_ISL_443272
EPI_ISL_687764
EPI_ISL_5917690
EPI_ISL_837804
EPI_ISL_560409
EPI_ISL_2835431
EPI_ISL_1113040
EPI_ISL_735404
EPI_ISL_941151
EPI_ISL_1911043
EPI_ISL_524748
EPI_ISL_956273
EPI_ISL_689391
EPI_ISL_1434443
EPI_ISL_688997
EPI_ISL_454497
EPI_ISL_1020230
EPI_ISL_5944554
EPI_ISL_690560
EPI_ISL_5143137
EPI_ISL_6194898
EPI_ISL_560569
EPI_ISL_691502
EPI_ISL_860877
EPI_ISL_9160063
EPI_ISL_1085013
EPI_ISL_2231252
EPI_ISL_689405
EPI_ISL_687239
EPI_ISL_685719
EPI_ISL_2835310
EPI_ISL_658863
EPI_ISL_5441655
EPI_ISL_684743
EPI_ISL_751408
EPI_ISL_660437
EPI_ISL_833439
EPI_ISL_1544120
EPI_ISL_685149
EPI_ISL_1029969
EPI_ISL_738194
EPI_ISL_788936
EPI_ISL_2154478
EPI_ISL_692283
EPI_ISL_691701
EPI_ISL_688442
EPI_ISL_690024
EPI_ISL_547577
EPI_ISL_692421
EPI_ISL_452480
EPI_ISL_1014676
EPI_ISL_806746
EPI_ISL_5441612
EPI_ISL_1502998
EPI_ISL_2710864
EPI_ISL_496520
EPI_ISL_2789853
EPI_ISL_862838
EPI_ISL_455698
EPI_ISL_962563
EPI_ISL_690449
EPI_ISL_11172670
EPI_ISL_2710831
EPI_ISL_686766
EPI_ISL_542353
EPI_ISL_3099404
EPI_ISL_2501079
EPI_ISL_1661252
EPI_ISL_685278
EPI_ISL_686221
EPI_ISL_2960337
EPI_ISL_475617
EPI_ISL_690252
EPI_ISL_1424060
EPI_ISL_690106
EPI_ISL_480027
EPI_ISL_687430
EPI_ISL_686380
EPI_ISL_2350814
EPI_ISL_2154632
EPI_ISL_1129227
EPI_ISL_5736697
EPI_ISL_6436537
EPI_ISL_690059
EPI_ISL_692387
EPI_ISL_909691
EPI_ISL_2835470
EPI_ISL_691340
EPI_ISL_1517428
EPI_ISL_480102
EPI_ISL_735297
EPI_ISL_2968067
EPI_ISL_434539
EPI_ISL_1532292
EPI_ISL_5441691
EPI_ISL_428353
EPI_ISL_1533060
EPI_ISL_686667
EPI_ISL_468793
EPI_ISL_635015
EPI_ISL_475045
EPI_ISL_1020260
EPI_ISL_660621
EPI_ISL_688072
EPI_ISL_686840
EPI_ISL_437762
EPI_ISL_416570
EPI_ISL_688363
EPI_ISL_913957
EPI_ISL_539554
EPI_ISL_547574
EPI_ISL_689330
EPI_ISL_5687786
EPI_ISL_687012
EPI_ISL_2835355
EPI_ISL_1502884
EPI_ISL_688798
EPI_ISL_862575
EPI_ISL_876767
EPI_ISL_2789870
EPI_ISL_2276073
EPI_ISL_491999
EPI_ISL_2495718
EPI_ISL_985067
EPI_ISL_5142668
EPI_ISL_1020284
EPI_ISL_837628
EPI_ISL_2789856
EPI_ISL_501188
EPI_ISL_687468
EPI_ISL_648685
EPI_ISL_468156
EPI_ISL_687026
EPI_ISL_688179
EPI_ISL_524762
EPI_ISL_1582590
EPI_ISL_475629
EPI_ISL_500558
EPI_ISL_913600
EPI_ISL_11229598
EPI_ISL_1111157
EPI_ISL_686060
EPI_ISL_541334
EPI_ISL_486394
EPI_ISL_690502
EPI_ISL_962570
EPI_ISL_414520
EPI_ISL_685934
EPI_ISL_1302145
EPI_ISL_648697
EPI_ISL_1078984
EPI_ISL_699709
EPI_ISL_691047
EPI_ISL_689034
EPI_ISL_876782
EPI_ISL_2544894
EPI_ISL_515711
EPI_ISL_686437
EPI_ISL_690697
EPI_ISL_1020253
EPI_ISL_480277
EPI_ISL_2101040
EPI_ISL_689346
EPI_ISL_692629
EPI_ISL_5142695
EPI_ISL_542390
EPI_ISL_631724
EPI_ISL_660252
EPI_ISL_479931
EPI_ISL_483873
EPI_ISL_482585
EPI_ISL_1019653
EPI_ISL_687196
EPI_ISL_513019
EPI_ISL_691906
EPI_ISL_690120
EPI_ISL_515566
EPI_ISL_515759
EPI_ISL_671468
EPI_ISL_515654
EPI_ISL_689258
EPI_ISL_699993
EPI_ISL_5918386
EPI_ISL_833047
EPI_ISL_804966
EPI_ISL_955146
EPI_ISL_686938
EPI_ISL_513244
EPI_ISL_872225
EPI_ISL_690100
EPI_ISL_869262
EPI_ISL_5917677
EPI_ISL_479856
EPI_ISL_962582
EPI_ISL_1069215
EPI_ISL_631815
EPI_ISL_700061
EPI_ISL_685972
EPI_ISL_5917661
EPI_ISL_5061955
EPI_ISL_685002
EPI_ISL_3980598
EPI_ISL_2101270
EPI_ISL_691730
EPI_ISL_6490469
EPI_ISL_1416222
EPI_ISL_2155779
EPI_ISL_631705
EPI_ISL_685182
EPI_ISL_487436
EPI_ISL_913603
EPI_ISL_4442620
EPI_ISL_692314
EPI_ISL_507207
EPI_ISL_2485176
EPI_ISL_955255
EPI_ISL_687862
EPI_ISL_3186061
EPI_ISL_689459
EPI_ISL_689866
EPI_ISL_2692905
EPI_ISL_690089
EPI_ISL_515858
EPI_ISL_688975
EPI_ISL_837681
EPI_ISL_684369
EPI_ISL_691506
EPI_ISL_876774
EPI_ISL_653810
EPI_ISL_653794
EPI_ISL_690577
EPI_ISL_1301594
EPI_ISL_577638
EPI_ISL_2105409
EPI_ISL_687417
EPI_ISL_688723
EPI_ISL_883974
EPI_ISL_5146802
EPI_ISL_2426936
EPI_ISL_1502933
EPI_ISL_685407
EPI_ISL_416610
EPI_ISL_10397645
EPI_ISL_677782
EPI_ISL_947255
EPI_ISL_480129
EPI_ISL_688577
EPI_ISL_523976
EPI_ISL_1111416
EPI_ISL_491440
EPI_ISL_691221
EPI_ISL_413214
EPI_ISL_780418
EPI_ISL_685331
EPI_ISL_6195981
EPI_ISL_692531
EPI_ISL_4968425
EPI_ISL_690344
EPI_ISL_685811
EPI_ISL_1081291
EPI_ISL_2877301
EPI_ISL_5598590
EPI_ISL_9413759
EPI_ISL_2155191
EPI_ISL_2283808
EPI_ISL_735314
EPI_ISL_513079
EPI_ISL_688951
EPI_ISL_689672
EPI_ISL_450728
EPI_ISL_626583
EPI_ISL_895829
EPI_ISL_542359
EPI_ISL_689696
EPI_ISL_5142926
EPI_ISL_690764
EPI_ISL_454529
EPI_ISL_688977
EPI_ISL_1477044
EPI_ISL_837763
EPI_ISL_837633
EPI_ISL_535451
EPI_ISL_5441627
EPI_ISL_872288
EPI_ISL_648713
EPI_ISL_735311
EPI_ISL_684592
EPI_ISL_7613784
EPI_ISL_684738
EPI_ISL_515751
EPI_ISL_690887
EPI_ISL_690825
EPI_ISL_515829
EPI_ISL_692282
EPI_ISL_6595985
EPI_ISL_480067
EPI_ISL_940999
EPI_ISL_447790
EPI_ISL_699864
EPI_ISL_691871
EPI_ISL_6316573
EPI_ISL_2779363
EPI_ISL_2350799
EPI_ISL_690730
EPI_ISL_2877338
EPI_ISL_2156625
EPI_ISL_687309
EPI_ISL_480240
EPI_ISL_861419
EPI_ISL_3243105
EPI_ISL_686826
EPI_ISL_487319
EPI_ISL_479824
EPI_ISL_437463
EPI_ISL_5966877
EPI_ISL_684317
EPI_ISL_862583
EPI_ISL_688016
EPI_ISL_452355
EPI_ISL_2789844
EPI_ISL_1233451
EPI_ISL_2877496
EPI_ISL_2727894
EPI_ISL_1500960
EPI_ISL_479535
EPI_ISL_894231
EPI_ISL_483838
EPI_ISL_416144
EPI_ISL_685724
EPI_ISL_2101050
EPI_ISL_8909241
EPI_ISL_2894819
EPI_ISL_560604
EPI_ISL_708185
EPI_ISL_6195636
EPI_ISL_7613844
EPI_ISL_5598592
EPI_ISL_6196182
EPI_ISL_691767
EPI_ISL_2839301
EPI_ISL_522941
EPI_ISL_689976
EPI_ISL_687755
EPI_ISL_686029
EPI_ISL_690001
EPI_ISL_699723
EPI_ISL_480250
EPI_ISL_686080
EPI_ISL_7613724
EPI_ISL_685645
EPI_ISL_1626490
EPI_ISL_2443752
EPI_ISL_985398
EPI_ISL_10989160
EPI_ISL_688688
EPI_ISL_909683
EPI_ISL_876747
EPI_ISL_2692885
EPI_ISL_685507
EPI_ISL_577631
EPI_ISL_5917691
EPI_ISL_2835282
EPI_ISL_7709389
EPI_ISL_692096
EPI_ISL_956398
EPI_ISL_1301698
EPI_ISL_658901
EPI_ISL_985080
EPI_ISL_3410478
EPI_ISL_2835404
EPI_ISL_732558
EPI_ISL_2894719
EPI_ISL_690368
EPI_ISL_685370
EPI_ISL_935623
EPI_ISL_862598
EPI_ISL_2105389
EPI_ISL_852819
EPI_ISL_427359
EPI_ISL_11172653
EPI_ISL_514596
EPI_ISL_515966
EPI_ISL_1761341
EPI_ISL_689480
EPI_ISL_940982
EPI_ISL_692304
EPI_ISL_837649
EPI_ISL_2779524
EPI_ISL_690726
EPI_ISL_700281
EPI_ISL_692079
EPI_ISL_1110499
EPI_ISL_2081917
EPI_ISL_631758
EPI_ISL_9052876
EPI_ISL_447743
EPI_ISL_431180
EPI_ISL_435153
EPI_ISL_527863
EPI_ISL_1111401
EPI_ISL_1303505
EPI_ISL_515821
EPI_ISL_1491658
EPI_ISL_686439
EPI_ISL_684207
EPI_ISL_447048
EPI_ISL_2877487
EPI_ISL_481240
EPI_ISL_684922
EPI_ISL_1111272
EPI_ISL_824685
EPI_ISL_684297
EPI_ISL_2789849
EPI_ISL_4496653
EPI_ISL_486389
EPI_ISL_1117450
EPI_ISL_6436559
EPI_ISL_610232
EPI_ISL_685530
EPI_ISL_690883
EPI_ISL_10657524
EPI_ISL_5441639
EPI_ISL_688908
EPI_ISL_1018166
EPI_ISL_602564
EPI_ISL_434543
EPI_ISL_883997
EPI_ISL_455474
EPI_ISL_690545
EPI_ISL_480133
EPI_ISL_690039
EPI_ISL_2103371
EPI_ISL_11229144
EPI_ISL_2779459
EPI_ISL_648774
EPI_ISL_428363
EPI_ISL_479855
EPI_ISL_684580
EPI_ISL_689183
EPI_ISL_1020036
EPI_ISL_684918
EPI_ISL_513014
EPI_ISL_2663182
EPI_ISL_688536
EPI_ISL_837773
EPI_ISL_688321
EPI_ISL_1018308
EPI_ISL_450727
EPI_ISL_1061409
EPI_ISL_1159091
EPI_ISL_7613787
EPI_ISL_2779506
EPI_ISL_884003
EPI_ISL_685360
EPI_ISL_824628
EPI_ISL_687611
EPI_ISL_871977
EPI_ISL_687688
EPI_ISL_912618
EPI_ISL_687068
EPI_ISL_5687739
EPI_ISL_495418
EPI_ISL_686810
EPI_ISL_684513
EPI_ISL_4442747
EPI_ISL_691040
EPI_ISL_690453
EPI_ISL_602635
EPI_ISL_699661
EPI_ISL_1111263
EPI_ISL_1527381
EPI_ISL_913914
EPI_ISL_1372406
EPI_ISL_722886
EPI_ISL_2790900
EPI_ISL_954035
EPI_ISL_1544132
EPI_ISL_2835496
EPI_ISL_2691710
EPI_ISL_954806
EPI_ISL_455566
EPI_ISL_513060
EPI_ISL_833506
EPI_ISL_862871
EPI_ISL_690756
EPI_ISL_685113
EPI_ISL_2422928
EPI_ISL_576277
EPI_ISL_1168583
EPI_ISL_751392
EPI_ISL_684232
EPI_ISL_686230
EPI_ISL_1760213
EPI_ISL_691959
EPI_ISL_686133
EPI_ISL_857297
EPI_ISL_3098978
EPI_ISL_685528
EPI_ISL_2779522
EPI_ISL_3088354
EPI_ISL_824721
EPI_ISL_824699
EPI_ISL_2364582
EPI_ISL_690535
EPI_ISL_718175
EPI_ISL_832156
EPI_ISL_515878
EPI_ISL_2422633
EPI_ISL_7613734
EPI_ISL_515740
EPI_ISL_2364612
EPI_ISL_700303
EPI_ISL_538502
EPI_ISL_2422949
EPI_ISL_420058
EPI_ISL_832162
EPI_ISL_1360311
EPI_ISL_684700
EPI_ISL_699889
EPI_ISL_2835403
EPI_ISL_3663690
EPI_ISL_688111
EPI_ISL_872032
EPI_ISL_5598695
EPI_ISL_435282
EPI_ISL_985063
EPI_ISL_1797598
EPI_ISL_686164
EPI_ISL_689369
EPI_ISL_1113036
EPI_ISL_759961
EPI_ISL_1010729
EPI_ISL_9052879
EPI_ISL_648087
EPI_ISL_677689
EPI_ISL_8311721
EPI_ISL_678389
EPI_ISL_693304
EPI_ISL_593915
EPI_ISL_2693672
EPI_ISL_514585
EPI_ISL_692603
EPI_ISL_687806
EPI_ISL_2693908
EPI_ISL_671416
EPI_ISL_574591
EPI_ISL_513531
EPI_ISL_2231372
EPI_ISL_699704
EPI_ISL_689171
EPI_ISL_2877394
EPI_ISL_11229624
EPI_ISL_2154459
EPI_ISL_602726
EPI_ISL_582510
EPI_ISL_427379
EPI_ISL_3330221
EPI_ISL_602716
EPI_ISL_5782323
EPI_ISL_6195561
EPI_ISL_690509
EPI_ISL_691888
EPI_ISL_1435808
EPI_ISL_1916313
EPI_ISL_2894753
EPI_ISL_1209318
EPI_ISL_542281
EPI_ISL_688821
EPI_ISL_524449
EPI_ISL_737003
EPI_ISL_688378
EPI_ISL_685184
EPI_ISL_691069
EPI_ISL_479965
EPI_ISL_1491617
EPI_ISL_940959
EPI_ISL_653795
EPI_ISL_495015
EPI_ISL_1018282
EPI_ISL_660203
EPI_ISL_2960338
EPI_ISL_1340756
EPI_ISL_686424
EPI_ISL_913024
EPI_ISL_455340
EPI_ISL_872961
EPI_ISL_516804
EPI_ISL_685986
EPI_ISL_434369
EPI_ISL_1113014
EPI_ISL_1622363
EPI_ISL_4251946
EPI_ISL_3266902
EPI_ISL_1040827
EPI_ISL_832821
EPI_ISL_693661
EPI_ISL_574615
EPI_ISL_687980
EPI_ISL_654869
EPI_ISL_691153
EPI_ISL_690350
EPI_ISL_837708
EPI_ISL_962870
EPI_ISL_882659
EPI_ISL_1301697
EPI_ISL_660263
EPI_ISL_833160
EPI_ISL_692471
EPI_ISL_754846
EPI_ISL_699782
EPI_ISL_1233509
EPI_ISL_7613810
EPI_ISL_699934
EPI_ISL_688661
EPI_ISL_2231468
EPI_ISL_8311686
EPI_ISL_692343
EPI_ISL_451395
EPI_ISL_889391
EPI_ISL_685973
EPI_ISL_692349
EPI_ISL_732659
EPI_ISL_451661
EPI_ISL_2422782
EPI_ISL_542413
EPI_ISL_2877312
EPI_ISL_1055758
EPI_ISL_5687778
EPI_ISL_685481
EPI_ISL_467040
EPI_ISL_610237
EPI_ISL_689372
EPI_ISL_824579
EPI_ISL_6633743
EPI_ISL_685763
EPI_ISL_692231
EPI_ISL_513559
EPI_ISL_6195604
EPI_ISL_685757
EPI_ISL_529739
EPI_ISL_2100776
EPI_ISL_495053
EPI_ISL_690010
EPI_ISL_447577
EPI_ISL_1020197
EPI_ISL_7715419
EPI_ISL_824608
EPI_ISL_421513
EPI_ISL_779704
EPI_ISL_688079
EPI_ISL_452521
EPI_ISL_824682
EPI_ISL_688373
EPI_ISL_677791
EPI_ISL_513061
EPI_ISL_689900
EPI_ISL_530348
EPI_ISL_475679
EPI_ISL_686179
EPI_ISL_1019790
EPI_ISL_4251932
EPI_ISL_690611
EPI_ISL_9159863
EPI_ISL_2156726
EPI_ISL_483851
EPI_ISL_691975
EPI_ISL_686042
EPI_ISL_2364617
EPI_ISL_700009
EPI_ISL_2350793
EPI_ISL_825057
EPI_ISL_2958649
EPI_ISL_5441429
EPI_ISL_687834
EPI_ISL_477143
EPI_ISL_1201894
EPI_ISL_883966
EPI_ISL_586540
EPI_ISL_7613767
EPI_ISL_455021
EPI_ISL_2779479
EPI_ISL_1790082
EPI_ISL_602769
EPI_ISL_4888509
EPI_ISL_688521
EPI_ISL_690918
EPI_ISL_684398
EPI_ISL_824720
EPI_ISL_415654
EPI_ISL_2231520
EPI_ISL_689473
EPI_ISL_3275389
EPI_ISL_517998
EPI_ISL_479898
EPI_ISL_692380
EPI_ISL_2105377
EPI_ISL_687558
EPI_ISL_692167
EPI_ISL_895839
EPI_ISL_480249
EPI_ISL_686496
EPI_ISL_802743
EPI_ISL_688709
EPI_ISL_524723
EPI_ISL_912958
EPI_ISL_454519
EPI_ISL_686435
EPI_ISL_685119
EPI_ISL_692383
EPI_ISL_691706
EPI_ISL_689089
EPI_ISL_735437
EPI_ISL_688704
EPI_ISL_918264
EPI_ISL_688337
EPI_ISL_660259
EPI_ISL_686371
EPI_ISL_417188
EPI_ISL_2231420
EPI_ISL_687630
EPI_ISL_690294
EPI_ISL_509308
EPI_ISL_692704
EPI_ISL_535449
EPI_ISL_1168675
EPI_ISL_936488
EPI_ISL_688192
EPI_ISL_534346
EPI_ISL_688199
EPI_ISL_2692887
EPI_ISL_1301607
EPI_ISL_788937
EPI_ISL_3980629
EPI_ISL_577625
EPI_ISL_5441677
EPI_ISL_2231190
EPI_ISL_728000
EPI_ISL_9159856
EPI_ISL_962565
EPI_ISL_686508
EPI_ISL_688429
EPI_ISL_5687751
EPI_ISL_684625
EPI_ISL_529792
EPI_ISL_443259
EPI_ISL_3138689
EPI_ISL_689387
EPI_ISL_461492
EPI_ISL_690860
EPI_ISL_686961
EPI_ISL_6633681
EPI_ISL_513197
EPI_ISL_686175
EPI_ISL_684769
EPI_ISL_686181
EPI_ISL_648121
EPI_ISL_1013198
EPI_ISL_501182
EPI_ISL_689120
EPI_ISL_1284035
EPI_ISL_648611
EPI_ISL_690784
EPI_ISL_804977
EPI_ISL_11229578
EPI_ISL_648661
EPI_ISL_2835396
EPI_ISL_686892
EPI_ISL_458103
EPI_ISL_684906
EPI_ISL_949250
EPI_ISL_1502947
EPI_ISL_10957425
EPI_ISL_2100710
EPI_ISL_2226217
EPI_ISL_1517389
EPI_ISL_2894669
EPI_ISL_684897
EPI_ISL_671414
EPI_ISL_861679
EPI_ISL_671459
EPI_ISL_687197
EPI_ISL_685739
EPI_ISL_685375
EPI_ISL_686222
EPI_ISL_685871
EPI_ISL_5687837
EPI_ISL_788949
EPI_ISL_8311770
EPI_ISL_940997
EPI_ISL_691855
EPI_ISL_940881
EPI_ISL_685560
EPI_ISL_825035
EPI_ISL_837809
EPI_ISL_941119
EPI_ISL_688115
EPI_ISL_8142114
EPI_ISL_2231363
EPI_ISL_515643
EPI_ISL_584073
EPI_ISL_512976
EPI_ISL_1360320
EPI_ISL_985071
EPI_ISL_631511
EPI_ISL_689193
EPI_ISL_418241
EPI_ISL_691125
EPI_ISL_690199
EPI_ISL_684517
EPI_ISL_690908
EPI_ISL_955247
EPI_ISL_515560
EPI_ISL_690321
EPI_ISL_688297
EPI_ISL_1654202
EPI_ISL_631811
EPI_ISL_812744
EPI_ISL_688505
EPI_ISL_686693
EPI_ISL_429968
EPI_ISL_2101055
EPI_ISL_509243
EPI_ISL_2231380
EPI_ISL_689278
EPI_ISL_913981
EPI_ISL_699914
EPI_ISL_5143110
EPI_ISL_416474
EPI_ISL_1972893
EPI_ISL_687683
EPI_ISL_9667009
EPI_ISL_475622
EPI_ISL_6196148
EPI_ISL_686382
EPI_ISL_500566
EPI_ISL_495063
EPI_ISL_1301665
EPI_ISL_602842
EPI_ISL_718148
EPI_ISL_7956769
EPI_ISL_2154035
EPI_ISL_735350
EPI_ISL_689216
EPI_ISL_2105337
EPI_ISL_689318
EPI_ISL_526227
EPI_ISL_538474
EPI_ISL_2231560
EPI_ISL_965912
EPI_ISL_539804
EPI_ISL_941057
EPI_ISL_1018187
EPI_ISL_443266
EPI_ISL_686082
EPI_ISL_688836
EPI_ISL_1731079
EPI_ISL_8421364
EPI_ISL_849642
EPI_ISL_2501085
EPI_ISL_686814
EPI_ISL_416142
EPI_ISL_6841892
EPI_ISL_935164
EPI_ISL_684938
EPI_ISL_418218
EPI_ISL_687069
EPI_ISL_1238790
EPI_ISL_614397
EPI_ISL_955257
EPI_ISL_1301663
EPI_ISL_700221
EPI_ISL_660176
EPI_ISL_940621
EPI_ISL_491094
EPI_ISL_11172713
EPI_ISL_1301701
EPI_ISL_806793
EPI_ISL_862585
EPI_ISL_837641
EPI_ISL_5918363
EPI_ISL_684189
EPI_ISL_1655937
EPI_ISL_463278
EPI_ISL_437494
EPI_ISL_913043
EPI_ISL_684766
EPI_ISL_7624300
EPI_ISL_602775
EPI_ISL_509226
EPI_ISL_583472
EPI_ISL_685500
EPI_ISL_509324
EPI_ISL_2155225
EPI_ISL_475037
EPI_ISL_1533101
EPI_ISL_686898
EPI_ISL_689013
EPI_ISL_688680
EPI_ISL_2877463
EPI_ISL_691599
EPI_ISL_548966
EPI_ISL_2835336
EPI_ISL_692504
EPI_ISL_940954
EPI_ISL_1575436
EPI_ISL_3023845
EPI_ISL_677761
EPI_ISL_3356304
EPI_ISL_7613850
EPI_ISL_1111084
EPI_ISL_687659
EPI_ISL_1622387
EPI_ISL_738130
EPI_ISL_437201
EPI_ISL_486873
EPI_ISL_467050
EPI_ISL_3840503
EPI_ISL_1040037
EPI_ISL_11229527
EPI_ISL_872347
EPI_ISL_686843
EPI_ISL_2614351
EPI_ISL_689500
EPI_ISL_877230
EPI_ISL_684252
EPI_ISL_685631
EPI_ISL_5687725
EPI_ISL_686741
EPI_ISL_2779490
EPI_ISL_862045
EPI_ISL_509413
EPI_ISL_529735
EPI_ISL_6436643
EPI_ISL_962549
EPI_ISL_687401
EPI_ISL_1654203
EPI_ISL_518047
EPI_ISL_687771
EPI_ISL_5143053
EPI_ISL_1502961
EPI_ISL_482862
EPI_ISL_496537
EPI_ISL_515801
EPI_ISL_1111170
EPI_ISL_574577
EPI_ISL_689198
EPI_ISL_3758054
EPI_ISL_690857
EPI_ISL_5918418
EPI_ISL_688112
EPI_ISL_849636
EPI_ISL_5441487
EPI_ISL_960415
EPI_ISL_689896
EPI_ISL_775216
EPI_ISL_6195215
EPI_ISL_684817
EPI_ISL_2382422
EPI_ISL_1502845
EPI_ISL_468318
EPI_ISL_2422863
EPI_ISL_2155281
EPI_ISL_692028
EPI_ISL_542427
EPI_ISL_1911029
EPI_ISL_690334
EPI_ISL_4888503
EPI_ISL_2894841
EPI_ISL_883398
EPI_ISL_468774
EPI_ISL_6710024
EPI_ISL_5441467
EPI_ISL_2155055
EPI_ISL_941985
EPI_ISL_2877342
EPI_ISL_883960
EPI_ISL_689820
EPI_ISL_5441519
EPI_ISL_691163
EPI_ISL_1159386
EPI_ISL_690779
EPI_ISL_824564
EPI_ISL_447808
EPI_ISL_602820
EPI_ISL_535400
EPI_ISL_685100
EPI_ISL_700143
EPI_ISL_2154584
EPI_ISL_513150
EPI_ISL_837802
EPI_ISL_684809
EPI_ISL_436958
EPI_ISL_1533078
EPI_ISL_3410442
EPI_ISL_685987
EPI_ISL_1502989
EPI_ISL_689716
EPI_ISL_539570
EPI_ISL_688147
EPI_ISL_6436609
EPI_ISL_1225161
EPI_ISL_2350813
EPI_ISL_686501
EPI_ISL_1166917
EPI_ISL_686417
EPI_ISL_687562
EPI_ISL_529790
EPI_ISL_690189
EPI_ISL_700311
EPI_ISL_687817
EPI_ISL_1797591
EPI_ISL_718182
EPI_ISL_687034
EPI_ISL_1626519
EPI_ISL_685653
EPI_ISL_4050463
EPI_ISL_824684
EPI_ISL_482852
EPI_ISL_528691
EPI_ISL_1209315
EPI_ISL_2894667
EPI_ISL_492041
EPI_ISL_685271
EPI_ISL_688248
EPI_ISL_872229
EPI_ISL_486867
EPI_ISL_1752607
EPI_ISL_4251944
EPI_ISL_3098976
EPI_ISL_1111330
EPI_ISL_954025
EPI_ISL_535473
EPI_ISL_514134
EPI_ISL_1544127
EPI_ISL_3980693
EPI_ISL_648710
EPI_ISL_2835349
EPI_ISL_454500
EPI_ISL_1501002
EPI_ISL_1302109
EPI_ISL_689265
EPI_ISL_707699
EPI_ISL_2101206
EPI_ISL_529963
EPI_ISL_419235
EPI_ISL_542375
EPI_ISL_685886
EPI_ISL_685315
EPI_ISL_690058
EPI_ISL_648722
EPI_ISL_648105
EPI_ISL_419227
EPI_ISL_687307
EPI_ISL_940882
EPI_ISL_7613731
EPI_ISL_2100822
EPI_ISL_832145
EPI_ISL_535530
EPI_ISL_9159834
EPI_ISL_687077
EPI_ISL_759962
EPI_ISL_3980695
EPI_ISL_688400
EPI_ISL_2422629
EPI_ISL_688029
EPI_ISL_686330
EPI_ISL_688990
EPI_ISL_5053986
EPI_ISL_692720
EPI_ISL_962564
EPI_ISL_860929
EPI_ISL_2350810
EPI_ISL_8142108
EPI_ISL_2779433
EPI_ISL_1360310
EPI_ISL_685581
EPI_ISL_2690177
EPI_ISL_690264
EPI_ISL_5918317
EPI_ISL_417176
EPI_ISL_687154
EPI_ISL_480048
EPI_ISL_689472
EPI_ISL_688012
EPI_ISL_824634
EPI_ISL_802741
EPI_ISL_509347
EPI_ISL_2779460
EPI_ISL_684358
EPI_ISL_2894659
EPI_ISL_1284040
EPI_ISL_459911
EPI_ISL_1180707
EPI_ISL_686374
EPI_ISL_1001044
EPI_ISL_542392
EPI_ISL_718215
EPI_ISL_8311741
EPI_ISL_2485214
EPI_ISL_691929
EPI_ISL_479539
EPI_ISL_912921
EPI_ISL_406970
EPI_ISL_6436640
EPI_ISL_3023843
EPI_ISL_977597
EPI_ISL_985171
EPI_ISL_6710243
EPI_ISL_811187
EPI_ISL_1190768
EPI_ISL_688498
EPI_ISL_751334
EPI_ISL_941968
EPI_ISL_833184
EPI_ISL_430075
EPI_ISL_688124
EPI_ISL_2960320
EPI_ISL_2835376
EPI_ISL_2155143
EPI_ISL_3716425
EPI_ISL_686488
EPI_ISL_1859553
EPI_ISL_613454
EPI_ISL_2790805
EPI_ISL_513043
EPI_ISL_687153
EPI_ISL_942010
EPI_ISL_684527
EPI_ISL_686087
EPI_ISL_940910
EPI_ISL_416593
EPI_ISL_888826
EPI_ISL_2100721
EPI_ISL_602633
EPI_ISL_648785
EPI_ISL_1112997
EPI_ISL_691009
EPI_ISL_1797550
EPI_ISL_684544
EPI_ISL_691774
EPI_ISL_7613747
EPI_ISL_685544
EPI_ISL_2690189
EPI_ISL_690033
EPI_ISL_1970626
EPI_ISL_1018211
EPI_ISL_690522
EPI_ISL_962572
EPI_ISL_500555
EPI_ISL_2968059
EPI_ISL_685255
EPI_ISL_5142664
EPI_ISL_688926
EPI_ISL_447768
EPI_ISL_699945
EPI_ISL_455705
EPI_ISL_498103
EPI_ISL_2839270
EPI_ISL_1018260
EPI_ISL_4442612
EPI_ISL_483823
EPI_ISL_2502637
EPI_ISL_5736617
EPI_ISL_1111316
EPI_ISL_690625
EPI_ISL_2779500
EPI_ISL_1622372
EPI_ISL_2101290
EPI_ISL_690892
EPI_ISL_883290
EPI_ISL_3023858
EPI_ISL_9159914
EPI_ISL_476022
EPI_ISL_509228
EPI_ISL_1180250
EPI_ISL_2155816
EPI_ISL_699711
EPI_ISL_689886
EPI_ISL_2790825
EPI_ISL_687999
EPI_ISL_492008
EPI_ISL_831688
EPI_ISL_872936
EPI_ISL_1036219
EPI_ISL_452488
EPI_ISL_913017
EPI_ISL_708188
EPI_ISL_688231
EPI_ISL_732671
EPI_ISL_6795401
EPI_ISL_542420
EPI_ISL_3980570
EPI_ISL_3527832
EPI_ISL_1209310
EPI_ISL_613547
EPI_ISL_687770
EPI_ISL_5143106
EPI_ISL_699868
EPI_ISL_943548
EPI_ISL_690695
EPI_ISL_685808
EPI_ISL_613550
EPI_ISL_583503
EPI_ISL_737021
EPI_ISL_860920
EPI_ISL_941952
EPI_ISL_602926
EPI_ISL_745247
EPI_ISL_1048806
EPI_ISL_507263
EPI_ISL_496581
EPI_ISL_452347
EPI_ISL_699795
EPI_ISL_687158
EPI_ISL_495423
EPI_ISL_602808
EPI_ISL_3023854
EPI_ISL_687578
EPI_ISL_6661896
EPI_ISL_684381
EPI_ISL_2081913
EPI_ISL_513217
EPI_ISL_1180681
EPI_ISL_526220
EPI_ISL_602728
EPI_ISL_2422707
EPI_ISL_648730
EPI_ISL_648735
EPI_ISL_687065
EPI_ISL_569883
EPI_ISL_1112950
EPI_ISL_596267
EPI_ISL_427315
EPI_ISL_5687794
EPI_ISL_882946
EPI_ISL_754854
EPI_ISL_699685
EPI_ISL_2485210
EPI_ISL_690718
EPI_ISL_802726
EPI_ISL_691288
EPI_ISL_686066
EPI_ISL_872314
EPI_ISL_468149
EPI_ISL_653779
EPI_ISL_476562
EPI_ISL_941003
EPI_ISL_3099405
EPI_ISL_685858
EPI_ISL_918372
EPI_ISL_687821
EPI_ISL_1020233
EPI_ISL_1789117
EPI_ISL_690396
EPI_ISL_541138
EPI_ISL_4496569
EPI_ISL_7780464
EPI_ISL_610162
EPI_ISL_6195958
EPI_ISL_3840496
EPI_ISL_7e+05
EPI_ISL_2231304
EPI_ISL_2231171
EPI_ISL_909656
EPI_ISL_688175
EPI_ISL_2015141
EPI_ISL_602849
EPI_ISL_418243
EPI_ISL_1301714
EPI_ISL_513152
EPI_ISL_684795
EPI_ISL_9159882
EPI_ISL_452340
EPI_ISL_718203
EPI_ISL_1916396
EPI_ISL_5736619
EPI_ISL_691378
EPI_ISL_2894785
EPI_ISL_962541
EPI_ISL_732533
EPI_ISL_11018469
EPI_ISL_6633748
EPI_ISL_6832959
EPI_ISL_690934
EPI_ISL_684291
EPI_ISL_688350
EPI_ISL_1859498
EPI_ISL_687025
EPI_ISL_420049
EPI_ISL_496529
EPI_ISL_5142975
EPI_ISL_542229
EPI_ISL_691036
EPI_ISL_2426919
EPI_ISL_480179
EPI_ISL_686197
EPI_ISL_1181381
EPI_ISL_1652068
EPI_ISL_469275
EPI_ISL_687150
EPI_ISL_1180700
EPI_ISL_524751
EPI_ISL_5142967
EPI_ISL_2100738
EPI_ISL_686715
EPI_ISL_745253
EPI_ISL_631755
EPI_ISL_2894796
EPI_ISL_2101276
EPI_ISL_1532289
EPI_ISL_1435763
EPI_ISL_690653
EPI_ISL_685050
EPI_ISL_523989
EPI_ISL_515561
EPI_ISL_688678
EPI_ISL_862649
EPI_ISL_7505542
EPI_ISL_690910
EPI_ISL_1301707
EPI_ISL_2877392
EPI_ISL_1346630
EPI_ISL_450285
EPI_ISL_2835362
EPI_ISL_685288
EPI_ISL_10950508
EPI_ISL_687148
EPI_ISL_685384
EPI_ISL_479530
EPI_ISL_690822
EPI_ISL_691718
EPI_ISL_754853
EPI_ISL_692353
EPI_ISL_689020
EPI_ISL_956310
EPI_ISL_1019660
EPI_ISL_455015
EPI_ISL_911524
EPI_ISL_542419
EPI_ISL_833443
EPI_ISL_1168679
EPI_ISL_3013041
EPI_ISL_692560
EPI_ISL_688254
EPI_ISL_699910
EPI_ISL_912953
EPI_ISL_1117457
EPI_ISL_5687801
EPI_ISL_689812
EPI_ISL_685951
EPI_ISL_690030
EPI_ISL_685552
EPI_ISL_846643
EPI_ISL_525679
EPI_ISL_687443
EPI_ISL_692014
EPI_ISL_876748
EPI_ISL_687174
EPI_ISL_2100860
EPI_ISL_476887
EPI_ISL_692674
EPI_ISL_660571
EPI_ISL_699967
EPI_ISL_2877305
EPI_ISL_5143148
EPI_ISL_653783
EPI_ISL_593553
EPI_ISL_2100854
EPI_ISL_2155069
EPI_ISL_2231432
EPI_ISL_2422864
EPI_ISL_443263
EPI_ISL_6841894
EPI_ISL_687127
EPI_ISL_542197
EPI_ISL_1258465
EPI_ISL_5142510
EPI_ISL_527742
EPI_ISL_2304301
EPI_ISL_959276
EPI_ISL_690188
EPI_ISL_1018287
EPI_ISL_687971
EPI_ISL_686689
EPI_ISL_6436574
EPI_ISL_456145
EPI_ISL_1859586
EPI_ISL_593923
EPI_ISL_688837
EPI_ISL_953991
EPI_ISL_4496664
EPI_ISL_909692
EPI_ISL_586559
EPI_ISL_513051
EPI_ISL_883964
EPI_ISL_5918293
EPI_ISL_455437
EPI_ISL_794753
EPI_ISL_1532288
EPI_ISL_686012
EPI_ISL_1544153
EPI_ISL_685083
EPI_ISL_490103
EPI_ISL_941102
EPI_ISL_648093
EPI_ISL_7613793
EPI_ISL_691417
EPI_ISL_690329
EPI_ISL_2894761
EPI_ISL_648270
EPI_ISL_691834
EPI_ISL_2101215
EPI_ISL_2958738
EPI_ISL_1400540
EPI_ISL_467809
EPI_ISL_690011
EPI_ISL_6901971
EPI_ISL_539823
EPI_ISL_684992
EPI_ISL_6000505
EPI_ISL_690145
EPI_ISL_684556
EPI_ISL_718234
EPI_ISL_2231448
EPI_ISL_684193
EPI_ISL_691379
EPI_ISL_538470
EPI_ISL_1040048
EPI_ISL_684184
EPI_ISL_447622
EPI_ISL_2894668
EPI_ISL_691014
EPI_ISL_687434
EPI_ISL_418231
EPI_ISL_437447
EPI_ISL_688653
EPI_ISL_882954
EPI_ISL_1168663
EPI_ISL_1233525
EPI_ISL_2789850
EPI_ISL_684497
EPI_ISL_5143164
EPI_ISL_691209
EPI_ISL_935581
EPI_ISL_689681
EPI_ISL_2835356
EPI_ISL_837798
EPI_ISL_692708
EPI_ISL_692608
EPI_ISL_4442729
EPI_ISL_689755
EPI_ISL_5142675
EPI_ISL_2422875
EPI_ISL_6195210
EPI_ISL_603163
EPI_ISL_2156183
EPI_ISL_1859622
EPI_ISL_941039
EPI_ISL_722881
EPI_ISL_1502931
EPI_ISL_2155261
EPI_ISL_699865
EPI_ISL_498091
EPI_ISL_8142107
EPI_ISL_475588
EPI_ISL_418633
EPI_ISL_912585
EPI_ISL_689200
EPI_ISL_691794
EPI_ISL_2009185
EPI_ISL_5441492
EPI_ISL_689329
EPI_ISL_688347
EPI_ISL_626598
EPI_ISL_626616
EPI_ISL_689205
EPI_ISL_5142537
EPI_ISL_862080
EPI_ISL_2426935
EPI_ISL_513578
EPI_ISL_684984
EPI_ISL_691726
EPI_ISL_513156
EPI_ISL_2426912
EPI_ISL_1181382
EPI_ISL_833106
EPI_ISL_876780
EPI_ISL_687673
EPI_ISL_691461
EPI_ISL_660236
EPI_ISL_498055
EPI_ISL_1139052
EPI_ISL_1016842
EPI_ISL_2690602
EPI_ISL_1302400
EPI_ISL_687260
EPI_ISL_11229886
EPI_ISL_2485194
EPI_ISL_690308
EPI_ISL_977661
EPI_ISL_626612
EPI_ISL_10657521
EPI_ISL_1168668
EPI_ISL_833198
EPI_ISL_6436526
EPI_ISL_687056
EPI_ISL_692127
EPI_ISL_1159104
EPI_ISL_2839335
EPI_ISL_2422796
EPI_ISL_685411
EPI_ISL_5142944
EPI_ISL_1019647
EPI_ISL_692225
EPI_ISL_416511
EPI_ISL_940940
EPI_ISL_7956763
EPI_ISL_685928
EPI_ISL_455322
EPI_ISL_3330337
EPI_ISL_688965
EPI_ISL_689843
EPI_ISL_687057
EPI_ISL_684223
EPI_ISL_2779489
EPI_ISL_956276
EPI_ISL_2155204
EPI_ISL_6194107
EPI_ISL_2100733
EPI_ISL_2105518
EPI_ISL_689642
EPI_ISL_1081172
EPI_ISL_918375
EPI_ISL_6157648
EPI_ISL_6000495
EPI_ISL_684218
EPI_ISL_690209
EPI_ISL_468776
EPI_ISL_833298
EPI_ISL_631568
EPI_ISL_685522
EPI_ISL_1301733
EPI_ISL_614266
EPI_ISL_2154415
EPI_ISL_691005
EPI_ISL_5736648
EPI_ISL_833064
EPI_ISL_1340764
EPI_ISL_2790820
EPI_ISL_2958711
EPI_ISL_5934919
EPI_ISL_11229147
EPI_ISL_482577
EPI_ISL_687292
EPI_ISL_515635
EPI_ISL_2231532
EPI_ISL_5917700
EPI_ISL_9159887
EPI_ISL_862653
EPI_ISL_487316
EPI_ISL_1007668
EPI_ISL_501219
EPI_ISL_891213
EPI_ISL_451657
EPI_ISL_1018200
EPI_ISL_2015104
EPI_ISL_689296
EPI_ISL_523811
EPI_ISL_512896
EPI_ISL_1111418
EPI_ISL_688679
EPI_ISL_2877459
EPI_ISL_6582815
EPI_ISL_690768
EPI_ISL_737013
EPI_ISL_690987
EPI_ISL_6582798
EPI_ISL_5441376
EPI_ISL_6436610
EPI_ISL_1493599
EPI_ISL_513115
EPI_ISL_602770
EPI_ISL_1301722
EPI_ISL_2364596
EPI_ISL_745258
EPI_ISL_1502891
EPI_ISL_501179
EPI_ISL_542223
EPI_ISL_941005
EPI_ISL_5441419
EPI_ISL_476881
EPI_ISL_717971
EPI_ISL_5053979
EPI_ISL_686327
EPI_ISL_687245
EPI_ISL_10397648
EPI_ISL_688764
EPI_ISL_635011
EPI_ISL_684788
EPI_ISL_3980600
EPI_ISL_648633
EPI_ISL_1911060
EPI_ISL_1629734
EPI_ISL_2877299
EPI_ISL_699769
EPI_ISL_5918329
EPI_ISL_722875
EPI_ISL_684487
EPI_ISL_689334
EPI_ISL_5194972
EPI_ISL_738243
EPI_ISL_2422657
EPI_ISL_542336
EPI_ISL_1018201
EPI_ISL_3030016
EPI_ISL_635021
EPI_ISL_602663
EPI_ISL_685737
EPI_ISL_586532
EPI_ISL_2364571
EPI_ISL_1281571
EPI_ISL_700316
EPI_ISL_909670
EPI_ISL_941085
EPI_ISL_689840
EPI_ISL_689824
EPI_ISL_912569
EPI_ISL_6841891
EPI_ISL_688048
EPI_ISL_11172660
EPI_ISL_480097
EPI_ISL_560589
EPI_ISL_687055
EPI_ISL_689112
EPI_ISL_463288
EPI_ISL_2231238
EPI_ISL_685732
EPI_ISL_735344
EPI_ISL_10397652
EPI_ISL_689997
EPI_ISL_872309
EPI_ISL_1168494
EPI_ISL_1168671
EPI_ISL_2820471
EPI_ISL_2426923
EPI_ISL_685558
EPI_ISL_480159
EPI_ISL_660438
EPI_ISL_1111489
EPI_ISL_2894789
EPI_ISL_515644
EPI_ISL_660224
EPI_ISL_602641
EPI_ISL_1139066
EPI_ISL_412981
EPI_ISL_686483
EPI_ISL_572397
EPI_ISL_648805
EPI_ISL_523958
EPI_ISL_5441444
EPI_ISL_3980599
EPI_ISL_684952
EPI_ISL_1400533
EPI_ISL_1859600
EPI_ISL_1494728
EPI_ISL_690250
EPI_ISL_542377
EPI_ISL_688202
EPI_ISL_9159850
EPI_ISL_985178
EPI_ISL_687427
EPI_ISL_691542
EPI_ISL_7174119
EPI_ISL_699741
EPI_ISL_1029968
EPI_ISL_689378
EPI_ISL_422410
EPI_ISL_5194970
EPI_ISL_7613776
EPI_ISL_5598646
EPI_ISL_688649
EPI_ISL_447767
EPI_ISL_794772
EPI_ISL_1159382
EPI_ISL_495445
EPI_ISL_1795054
EPI_ISL_483870
EPI_ISL_687546
EPI_ISL_686721
EPI_ISL_722904
EPI_ISL_1301558
EPI_ISL_2231338
EPI_ISL_684972
EPI_ISL_872027
EPI_ISL_872239
EPI_ISL_688358
EPI_ISL_690888
EPI_ISL_463281
EPI_ISL_593925
EPI_ISL_436950
EPI_ISL_3980662
EPI_ISL_451390
EPI_ISL_2156682
EPI_ISL_884007
EPI_ISL_480269
EPI_ISL_685129
EPI_ISL_1166921
EPI_ISL_412983
EPI_ISL_522880
EPI_ISL_685416
EPI_ISL_956389
EPI_ISL_1544180
EPI_ISL_2790834
EPI_ISL_690286
EPI_ISL_688094
EPI_ISL_3840505
EPI_ISL_648267
EPI_ISL_603138
EPI_ISL_837664
EPI_ISL_686038
EPI_ISL_6316643
EPI_ISL_2231356
EPI_ISL_691579
EPI_ISL_1139054
EPI_ISL_688819
EPI_ISL_455351
EPI_ISL_1257819
EPI_ISL_686136
EPI_ISL_677743
EPI_ISL_1168557
EPI_ISL_1180702
EPI_ISL_718157
EPI_ISL_586513
EPI_ISL_5918297
EPI_ISL_871998
EPI_ISL_690367
EPI_ISL_941976
EPI_ISL_900691
EPI_ISL_2226336
EPI_ISL_479756
EPI_ISL_518007
EPI_ISL_686874
EPI_ISL_528704
EPI_ISL_688234
EPI_ISL_582679
EPI_ISL_475607
EPI_ISL_833119
EPI_ISL_685474
EPI_ISL_689408
EPI_ISL_3716350
EPI_ISL_11229852
EPI_ISL_811178
EPI_ISL_1626499
EPI_ISL_5918410
EPI_ISL_691354
EPI_ISL_5441567
EPI_ISL_476871
EPI_ISL_435424
EPI_ISL_692418
EPI_ISL_3840493
EPI_ISL_513042
EPI_ISL_688636
EPI_ISL_534311
EPI_ISL_1710852
EPI_ISL_1489924
EPI_ISL_806735
EPI_ISL_688224
EPI_ISL_862608
EPI_ISL_689878
EPI_ISL_2422755
EPI_ISL_1500968
EPI_ISL_685562
EPI_ISL_692584
EPI_ISL_686088
EPI_ISL_895843
EPI_ISL_692690
EPI_ISL_794762
EPI_ISL_688986
EPI_ISL_941073
EPI_ISL_687598
EPI_ISL_1209334
EPI_ISL_862600
EPI_ISL_688612
EPI_ISL_737019
EPI_ISL_690948
EPI_ISL_518051
EPI_ISL_3138663
EPI_ISL_1527375
EPI_ISL_631605
EPI_ISL_861633
EPI_ISL_584080
EPI_ISL_500570
EPI_ISL_454588
EPI_ISL_9159855
EPI_ISL_447771
EPI_ISL_861626
EPI_ISL_2467879
EPI_ISL_691796
EPI_ISL_6258781
EPI_ISL_509312
EPI_ISL_677819
EPI_ISL_913930
EPI_ISL_848201
EPI_ISL_631835
EPI_ISL_524800
EPI_ISL_685227
EPI_ISL_1055759
EPI_ISL_685746
EPI_ISL_3799755
EPI_ISL_882668
EPI_ISL_684939
EPI_ISL_2101264
EPI_ISL_699676
EPI_ISL_862863
EPI_ISL_5703256
EPI_ISL_688802
EPI_ISL_686441
EPI_ISL_1544139
EPI_ISL_486850
EPI_ISL_3316222
EPI_ISL_691788
EPI_ISL_692132
EPI_ISL_3399700
EPI_ISL_2790846
EPI_ISL_2364588
EPI_ISL_682252
EPI_ISL_755641
EPI_ISL_913979
EPI_ISL_2101199
EPI_ISL_516613
EPI_ISL_7613875
EPI_ISL_689853
EPI_ISL_690687
EPI_ISL_688641
EPI_ISL_3758027
EPI_ISL_687885
EPI_ISL_687502
EPI_ISL_846635
EPI_ISL_4251928
EPI_ISL_1301724
EPI_ISL_677809
EPI_ISL_691823
EPI_ISL_802765
EPI_ISL_1622369
EPI_ISL_686745
EPI_ISL_631706
EPI_ISL_699998
EPI_ISL_535414
EPI_ISL_688698
EPI_ISL_483573
EPI_ISL_872962
EPI_ISL_690701
EPI_ISL_687360
EPI_ISL_584077
EPI_ISL_3242417
EPI_ISL_416591
EPI_ISL_480164
EPI_ISL_688941
EPI_ISL_691790
EPI_ISL_2790878
EPI_ISL_1916278
EPI_ISL_8142099
EPI_ISL_602861
EPI_ISL_691058
EPI_ISL_687949
EPI_ISL_1159072
EPI_ISL_888994
EPI_ISL_861654
EPI_ISL_691082
EPI_ISL_689427
EPI_ISL_686090
EPI_ISL_882955
EPI_ISL_1018131
EPI_ISL_586519
EPI_ISL_2835421
EPI_ISL_2448680
EPI_ISL_688043
EPI_ISL_2100861
EPI_ISL_422416
EPI_ISL_498183
EPI_ISL_455706
EPI_ISL_684234
EPI_ISL_2304302
EPI_ISL_416885
EPI_ISL_593904
EPI_ISL_751416
EPI_ISL_560587
EPI_ISL_454592
EPI_ISL_1251275
EPI_ISL_416632
EPI_ISL_700116
EPI_ISL_6316621
EPI_ISL_1121330
EPI_ISL_700076
EPI_ISL_837568
EPI_ISL_498156
EPI_ISL_895840
EPI_ISL_2105309
EPI_ISL_687506
EPI_ISL_692670
EPI_ISL_2231322
EPI_ISL_691832
EPI_ISL_707700
EPI_ISL_3275380
EPI_ISL_435045
EPI_ISL_631596
EPI_ISL_692228
EPI_ISL_528689
EPI_ISL_685424
EPI_ISL_648645
EPI_ISL_685595
EPI_ISL_824705
EPI_ISL_2894765
EPI_ISL_962546
EPI_ISL_954784
EPI_ISL_692194
EPI_ISL_602917
EPI_ISL_1018265
EPI_ISL_495557
EPI_ISL_6633631
EPI_ISL_2894807
EPI_ISL_452200
EPI_ISL_437454
EPI_ISL_602815
EPI_ISL_684167
EPI_ISL_685112
EPI_ISL_861663
EPI_ISL_2422887
EPI_ISL_699775
EPI_ISL_450790
EPI_ISL_1301690
EPI_ISL_684546
EPI_ISL_685688
EPI_ISL_689350
EPI_ISL_689728
EPI_ISL_686880
EPI_ISL_5142508
EPI_ISL_685917
EPI_ISL_501169
EPI_ISL_2100777
EPI_ISL_685802
EPI_ISL_860867
EPI_ISL_1139060
EPI_ISL_593912
EPI_ISL_935006
EPI_ISL_7956764
EPI_ISL_1859645
EPI_ISL_542354
EPI_ISL_751415
EPI_ISL_602692
EPI_ISL_3024034
EPI_ISL_1254648
EPI_ISL_479909
EPI_ISL_686203
EPI_ISL_2894694
EPI_ISL_1281569
EPI_ISL_8311757
EPI_ISL_684664
EPI_ISL_501225
EPI_ISL_677794
EPI_ISL_1111431
EPI_ISL_2485188
EPI_ISL_513158
EPI_ISL_1491648
EPI_ISL_8311731
EPI_ISL_6196125
EPI_ISL_11229954
EPI_ISL_686004
EPI_ISL_8311691
EPI_ISL_940963
EPI_ISL_539535
EPI_ISL_684825
EPI_ISL_10957409
EPI_ISL_1910428
EPI_ISL_3138691
EPI_ISL_686466
EPI_ISL_2894851
EPI_ISL_2100851
EPI_ISL_1472371
EPI_ISL_1257818
EPI_ISL_745232
EPI_ISL_2081887
EPI_ISL_525677
EPI_ISL_684253
EPI_ISL_685736
EPI_ISL_2835298
EPI_ISL_1238788
EPI_ISL_2894858
EPI_ISL_2877309
EPI_ISL_1761315
EPI_ISL_689115
EPI_ISL_684520
EPI_ISL_718169
EPI_ISL_2710856
EPI_ISL_2835330
EPI_ISL_452337
EPI_ISL_648659
EPI_ISL_648097
EPI_ISL_11229583
EPI_ISL_1911014
EPI_ISL_2690434
EPI_ISL_692104
EPI_ISL_690213
EPI_ISL_5441442
EPI_ISL_2727895
EPI_ISL_1233538
EPI_ISL_688445
EPI_ISL_436960
EPI_ISL_833096
EPI_ISL_7613881
EPI_ISL_5441485
EPI_ISL_2426931
EPI_ISL_2015110
EPI_ISL_910337
EPI_ISL_1020250
EPI_ISL_3023877
EPI_ISL_435281
EPI_ISL_528743
EPI_ISL_685468
EPI_ISL_9159879
EPI_ISL_837770
EPI_ISL_658870
EPI_ISL_514435
EPI_ISL_912561
EPI_ISL_686116
EPI_ISL_689636
EPI_ISL_690746
EPI_ISL_689973
EPI_ISL_447794
EPI_ISL_691519
EPI_ISL_6159070
EPI_ISL_935532
EPI_ISL_509340
EPI_ISL_427312
EPI_ISL_498100
EPI_ISL_2835374
EPI_ISL_2081205
EPI_ISL_691007
EPI_ISL_455455
EPI_ISL_688771
EPI_ISL_862551
EPI_ISL_3410306
EPI_ISL_692721
EPI_ISL_691808
EPI_ISL_985095
EPI_ISL_7957891
EPI_ISL_7957896
EPI_ISL_690384
EPI_ISL_2690132
EPI_ISL_687927
EPI_ISL_529787
EPI_ISL_684550
EPI_ISL_2100834
EPI_ISL_1060736
EPI_ISL_941075
EPI_ISL_687383
EPI_ISL_593934
EPI_ISL_687782
EPI_ISL_455703
EPI_ISL_2693675
EPI_ISL_2364659
EPI_ISL_509233
EPI_ISL_684713
EPI_ISL_455330
EPI_ISL_451325
EPI_ISL_913054
EPI_ISL_515787
EPI_ISL_860848
EPI_ISL_11229528
EPI_ISL_596265
EPI_ISL_479893
EPI_ISL_1544126
EPI_ISL_691159
EPI_ISL_613431
EPI_ISL_690047
EPI_ISL_688740
EPI_ISL_684877
EPI_ISL_513314
EPI_ISL_3980571
EPI_ISL_690745
EPI_ISL_5687712
EPI_ISL_416494
EPI_ISL_456146
EPI_ISL_700291
EPI_ISL_2081944
EPI_ISL_686076
EPI_ISL_684260
EPI_ISL_6316603
EPI_ISL_1020269
EPI_ISL_2502658
EPI_ISL_480285
EPI_ISL_1020028
EPI_ISL_2154431
EPI_ISL_2422855
EPI_ISL_2790829
EPI_ISL_941993
EPI_ISL_528924
EPI_ISL_3989023
EPI_ISL_501189
EPI_ISL_648723
EPI_ISL_7613772
EPI_ISL_687362
EPI_ISL_837053
EPI_ISL_1491643
EPI_ISL_2484218
EPI_ISL_6436475
EPI_ISL_686740
EPI_ISL_954117
EPI_ISL_860910
EPI_ISL_1111236
EPI_ISL_690984
EPI_ISL_889374
EPI_ISL_1020266
EPI_ISL_732536
EPI_ISL_1209255
EPI_ISL_2835494
EPI_ISL_985068
EPI_ISL_691687
EPI_ISL_1502885
EPI_ISL_1400532
EPI_ISL_5403187
EPI_ISL_1629760
EPI_ISL_1301687
EPI_ISL_539822
EPI_ISL_792560
EPI_ISL_700100
EPI_ISL_5143191
EPI_ISL_513132
EPI_ISL_691957
EPI_ISL_872250
EPI_ISL_2789868
EPI_ISL_686427
EPI_ISL_501248
EPI_ISL_732672
EPI_ISL_1112963
EPI_ISL_941148
EPI_ISL_690393
EPI_ISL_2231444
EPI_ISL_1048808
EPI_ISL_660261
EPI_ISL_5736662
EPI_ISL_985072
EPI_ISL_684319
EPI_ISL_686046
EPI_ISL_689004
EPI_ISL_684749
EPI_ISL_471530
EPI_ISL_1168658
EPI_ISL_685090
EPI_ISL_430090
EPI_ISL_745243
EPI_ISL_1302396
EPI_ISL_467051
EPI_ISL_794802
EPI_ISL_688756
EPI_ISL_2960335
EPI_ISL_699971
EPI_ISL_692147
EPI_ISL_686247
EPI_ISL_692517
EPI_ISL_685509
EPI_ISL_689539
EPI_ISL_689987
EPI_ISL_486400
EPI_ISL_512073
EPI_ISL_5199391
EPI_ISL_686297
EPI_ISL_688306
EPI_ISL_2691003
EPI_ISL_1400560
EPI_ISL_687013
EPI_ISL_851048
EPI_ISL_718207
EPI_ISL_2713086
EPI_ISL_660189
EPI_ISL_906057
EPI_ISL_2502665
EPI_ISL_2501082
EPI_ISL_3266920
EPI_ISL_685514
EPI_ISL_468148
EPI_ISL_1910425
EPI_ISL_889424
EPI_ISL_690219
EPI_ISL_883394
EPI_ISL_2877464
EPI_ISL_686640
EPI_ISL_412980
EPI_ISL_542263
EPI_ISL_2894713
EPI_ISL_685374
EPI_ISL_2835508
EPI_ISL_1111375
EPI_ISL_495055
EPI_ISL_518006
EPI_ISL_5143085
EPI_ISL_1233528
EPI_ISL_485708
EPI_ISL_586550
EPI_ISL_1527396
EPI_ISL_684667
EPI_ISL_586522
EPI_ISL_447283
EPI_ISL_1209302
EPI_ISL_691516
EPI_ISL_1301700
EPI_ISL_455709
EPI_ISL_479623
EPI_ISL_833092
EPI_ISL_889019
EPI_ISL_416578
EPI_ISL_2501387
EPI_ISL_569865
EPI_ISL_427314
EPI_ISL_686854
EPI_ISL_5918355
EPI_ISL_6316620
EPI_ISL_860922
EPI_ISL_2713076
EPI_ISL_654882
EPI_ISL_688041
EPI_ISL_1289437
EPI_ISL_2156631
EPI_ISL_416625
EPI_ISL_493333
EPI_ISL_5441574
EPI_ISL_2835371
EPI_ISL_1020261
EPI_ISL_685931
EPI_ISL_2231497
EPI_ISL_687551
EPI_ISL_1257878
EPI_ISL_1790084
EPI_ISL_688526
EPI_ISL_469043
EPI_ISL_690951
EPI_ISL_4496578
EPI_ISL_689722
EPI_ISL_1520107
EPI_ISL_684266
EPI_ISL_11229524
EPI_ISL_687035
EPI_ISL_692116
EPI_ISL_692427
EPI_ISL_691524
EPI_ISL_515882
EPI_ISL_5687752
EPI_ISL_418210
EPI_ISL_692559
EPI_ISL_3410443
EPI_ISL_692298
EPI_ISL_480029
EPI_ISL_1069193
EPI_ISL_833088
EPI_ISL_689185
EPI_ISL_690925
EPI_ISL_2988864
EPI_ISL_2790890
EPI_ISL_9159809
EPI_ISL_1111235
EPI_ISL_2156215
EPI_ISL_687581
EPI_ISL_685243
EPI_ISL_1533088
EPI_ISL_937186
EPI_ISL_5687727
EPI_ISL_837711
EPI_ISL_804961
EPI_ISL_692432
EPI_ISL_690101
EPI_ISL_871973
EPI_ISL_693685
EPI_ISL_684832
EPI_ISL_687875
EPI_ISL_738127
EPI_ISL_755652
EPI_ISL_684145
EPI_ISL_516801
EPI_ISL_2779480
EPI_ISL_962580
EPI_ISL_832128
EPI_ISL_1502829
EPI_ISL_5918325
EPI_ISL_847825
EPI_ISL_735303
EPI_ISL_1111078
EPI_ISL_735335
EPI_ISL_824728
EPI_ISL_512907
EPI_ISL_912595
EPI_ISL_1491636
EPI_ISL_692543
EPI_ISL_876790
EPI_ISL_2231197
EPI_ISL_596266
EPI_ISL_5441452
EPI_ISL_626593
EPI_ISL_693204
EPI_ISL_684261
EPI_ISL_509378
EPI_ISL_689899
EPI_ISL_6436545
EPI_ISL_528812
EPI_ISL_7613879
EPI_ISL_686309
EPI_ISL_685777
EPI_ISL_3138735
EPI_ISL_610227
EPI_ISL_11229745
EPI_ISL_690504
EPI_ISL_690116
EPI_ISL_2101035
EPI_ISL_688132
EPI_ISL_691315
EPI_ISL_6000510
EPI_ISL_690647
EPI_ISL_529777
EPI_ISL_686186
EPI_ISL_582649
EPI_ISL_660613
EPI_ISL_513174
EPI_ISL_10957378
EPI_ISL_10957353
EPI_ISL_2105412
EPI_ISL_1041957
EPI_ISL_534326
EPI_ISL_498563
EPI_ISL_686751
EPI_ISL_2155577
EPI_ISL_1318208
EPI_ISL_685450
EPI_ISL_690946
EPI_ISL_2422972
EPI_ISL_498242
EPI_ISL_660199
EPI_ISL_7613845
EPI_ISL_3023832
EPI_ISL_872224
EPI_ISL_689573
EPI_ISL_529730
EPI_ISL_542243
EPI_ISL_11229805
EPI_ISL_687800
EPI_ISL_602878
EPI_ISL_5736672
EPI_ISL_1626505
EPI_ISL_455412
EPI_ISL_602904
EPI_ISL_699671
EPI_ISL_2779457
EPI_ISL_685543
EPI_ISL_455476
EPI_ISL_684303
EPI_ISL_686856
EPI_ISL_435152
EPI_ISL_1544158
EPI_ISL_2958706
EPI_ISL_648724
EPI_ISL_691459
EPI_ISL_943981
EPI_ISL_691977
EPI_ISL_480142
EPI_ISL_871984
EPI_ISL_692489
EPI_ISL_2283802
EPI_ISL_5441500
EPI_ISL_735405
EPI_ISL_693765
EPI_ISL_688137
EPI_ISL_419247
EPI_ISL_5918339
EPI_ISL_660217
EPI_ISL_2105364
EPI_ISL_1318212
EPI_ISL_1013120
EPI_ISL_1191739
EPI_ISL_690724
EPI_ISL_2100859
EPI_ISL_691264
EPI_ISL_2015123
EPI_ISL_1040046
EPI_ISL_635058
EPI_ISL_689957
EPI_ISL_526222
EPI_ISL_684404
EPI_ISL_632310
EPI_ISL_6582782
EPI_ISL_2422728
EPI_ISL_832155
EPI_ISL_6436527
EPI_ISL_437485
EPI_ISL_516624
EPI_ISL_1165067
EPI_ISL_660645
EPI_ISL_699748
EPI_ISL_586535
EPI_ISL_2502632
EPI_ISL_3716363
EPI_ISL_700298
EPI_ISL_824638
EPI_ISL_684838
EPI_ISL_687778
EPI_ISL_690109
EPI_ISL_849634
EPI_ISL_1039011
EPI_ISL_583436
EPI_ISL_2968068
EPI_ISL_469036
EPI_ISL_883352
EPI_ISL_5441696
EPI_ISL_6436602
EPI_ISL_2156766
EPI_ISL_942007
EPI_ISL_6971137
EPI_ISL_941116
EPI_ISL_5441489
EPI_ISL_1019748
EPI_ISL_2231211
EPI_ISL_687756
EPI_ISL_443269
EPI_ISL_524722
EPI_ISL_481243
EPI_ISL_684793
EPI_ISL_2728580
EPI_ISL_687802
EPI_ISL_691168
EPI_ISL_1111366
EPI_ISL_450290
EPI_ISL_455016
EPI_ISL_7613778
EPI_ISL_450267
EPI_ISL_515550
EPI_ISL_802767
EPI_ISL_685842
EPI_ISL_524755
EPI_ISL_1491659
EPI_ISL_2422576
EPI_ISL_602785
EPI_ISL_857058
EPI_ISL_1491642
EPI_ISL_684694
EPI_ISL_2231207
EPI_ISL_534316
EPI_ISL_941051
EPI_ISL_691407
EPI_ISL_4442614
EPI_ISL_528742
EPI_ISL_5687900
EPI_ISL_692202
EPI_ISL_602838
EPI_ISL_686705
EPI_ISL_1694632
EPI_ISL_909689
EPI_ISL_1111444
EPI_ISL_692309
EPI_ISL_498153
EPI_ISL_690022
EPI_ISL_684228
EPI_ISL_1180935
EPI_ISL_862883
EPI_ISL_2231222
EPI_ISL_2894663
EPI_ISL_529004
EPI_ISL_1435817
EPI_ISL_690234
EPI_ISL_684959
EPI_ISL_427319
EPI_ISL_699935
EPI_ISL_542236
EPI_ISL_419245
EPI_ISL_523971
EPI_ISL_2100726
EPI_ISL_687650
EPI_ISL_1040850
EPI_ISL_501186
EPI_ISL_475595
EPI_ISL_516984
EPI_ISL_1112960
EPI_ISL_5142529
EPI_ISL_583477
EPI_ISL_677741
EPI_ISL_684200
EPI_ISL_2690580
EPI_ISL_688052
EPI_ISL_476880
EPI_ISL_454503
EPI_ISL_688422
EPI_ISL_2835459
EPI_ISL_436730
EPI_ISL_512074
EPI_ISL_689944
EPI_ISL_872342
EPI_ISL_1018297
EPI_ISL_677773
EPI_ISL_692236
EPI_ISL_6582779
EPI_ISL_690786
EPI_ISL_430107
EPI_ISL_634984
EPI_ISL_418649
EPI_ISL_862611
EPI_ISL_648619
EPI_ISL_5687784
EPI_ISL_5143113
EPI_ISL_690836
EPI_ISL_1111211
EPI_ISL_2894644
EPI_ISL_3410596
EPI_ISL_648738
EPI_ISL_692469
EPI_ISL_2154559
EPI_ISL_688842
EPI_ISL_498121
EPI_ISL_944099
EPI_ISL_495543
EPI_ISL_802752
EPI_ISL_690518
EPI_ISL_513141
EPI_ISL_691768
EPI_ISL_677811
EPI_ISL_1491650
EPI_ISL_476850
EPI_ISL_688867
EPI_ISL_452341
EPI_ISL_3980591
EPI_ISL_2710838
EPI_ISL_718268
EPI_ISL_685483
EPI_ISL_3803734
EPI_ISL_687720
EPI_ISL_2155156
EPI_ISL_2779538
EPI_ISL_862578
EPI_ISL_686335
EPI_ISL_688485
EPI_ISL_833504
EPI_ISL_684492
EPI_ISL_3980563
EPI_ISL_660146
EPI_ISL_1491651
EPI_ISL_688152
EPI_ISL_2003156
EPI_ISL_513119
EPI_ISL_5142973
EPI_ISL_688556
EPI_ISL_690766
EPI_ISL_3980601
EPI_ISL_467376
EPI_ISL_468914
EPI_ISL_1018190
EPI_ISL_590698
EPI_ISL_688073
EPI_ISL_1363084
EPI_ISL_7613860
EPI_ISL_450840
EPI_ISL_535488
EPI_ISL_495043
EPI_ISL_685162
EPI_ISL_826274
EPI_ISL_833266
EPI_ISL_512895
EPI_ISL_480090
EPI_ISL_480117
EPI_ISL_5589849
EPI_ISL_603038
EPI_ISL_6633649
EPI_ISL_688984
EPI_ISL_507002
EPI_ISL_420041
EPI_ISL_416493
EPI_ISL_691281
EPI_ISL_685908
EPI_ISL_459936
EPI_ISL_6194881
EPI_ISL_4888484
EPI_ISL_7613854
EPI_ISL_872642
EPI_ISL_860912
EPI_ISL_5918330
EPI_ISL_685616
EPI_ISL_566080
EPI_ISL_860859
EPI_ISL_684679
EPI_ISL_686109
EPI_ISL_686478
EPI_ISL_684778
EPI_ISL_794788
EPI_ISL_528945
EPI_ISL_1318209
EPI_ISL_690018
EPI_ISL_700104
EPI_ISL_660171
EPI_ISL_1138514
EPI_ISL_687322
EPI_ISL_635000
EPI_ISL_735294
EPI_ISL_542201
EPI_ISL_602768
EPI_ISL_686220
EPI_ISL_690530
EPI_ISL_690721
EPI_ISL_687883
EPI_ISL_677812
EPI_ISL_539503
EPI_ISL_1111485
EPI_ISL_7505531
EPI_ISL_692080
EPI_ISL_1138512
EPI_ISL_492042
EPI_ISL_648718
EPI_ISL_542364
EPI_ISL_688464
EPI_ISL_5640142
EPI_ISL_692300
EPI_ISL_940921
EPI_ISL_577627
EPI_ISL_509390
EPI_ISL_690950
EPI_ISL_688424
EPI_ISL_1916496
EPI_ISL_862657
EPI_ISL_684725
EPI_ISL_688344
EPI_ISL_420044
EPI_ISL_833280
EPI_ISL_688377
EPI_ISL_759959
EPI_ISL_833046
EPI_ISL_883970
EPI_ISL_688036
EPI_ISL_447798
EPI_ISL_1255246
EPI_ISL_690573
EPI_ISL_496548
EPI_ISL_1752602
EPI_ISL_5441577
EPI_ISL_1302143
EPI_ISL_7624289
EPI_ISL_691046
EPI_ISL_586556
EPI_ISL_687357
EPI_ISL_689127
EPI_ISL_691029
EPI_ISL_837785
EPI_ISL_688644
EPI_ISL_495075
EPI_ISL_888996
EPI_ISL_688605
EPI_ISL_1363108
EPI_ISL_560408
EPI_ISL_837745
EPI_ISL_515830
EPI_ISL_692197
EPI_ISL_498164
EPI_ISL_529796
EPI_ISL_1111187
EPI_ISL_1180679
EPI_ISL_479533
EPI_ISL_602751
EPI_ISL_910339
EPI_ISL_1111493
EPI_ISL_687911
EPI_ISL_542242
EPI_ISL_837695
EPI_ISL_5441601
EPI_ISL_450245
EPI_ISL_959277
EPI_ISL_692312
EPI_ISL_495052
EPI_ISL_2791001
EPI_ISL_539808
EPI_ISL_918373
EPI_ISL_912857
EPI_ISL_685660
EPI_ISL_2727898
EPI_ISL_2100753
EPI_ISL_480172
EPI_ISL_451326
EPI_ISL_495033
EPI_ISL_1859361
EPI_ISL_2565184
EPI_ISL_1532294
EPI_ISL_2154042
EPI_ISL_2231464
EPI_ISL_690045
EPI_ISL_1760210
EPI_ISL_812743
EPI_ISL_410984
EPI_ISL_872005
EPI_ISL_686635
EPI_ISL_688303
EPI_ISL_479998
EPI_ISL_5441703
EPI_ISL_471545
EPI_ISL_512877
EPI_ISL_1491633
EPI_ISL_2422891
EPI_ISL_1020023
EPI_ISL_483849
EPI_ISL_2324259
EPI_ISL_684760
EPI_ISL_833116
EPI_ISL_689809
EPI_ISL_693215
EPI_ISL_648705
EPI_ISL_4496663
EPI_ISL_1661251
EPI_ISL_876783
EPI_ISL_941983
EPI_ISL_692218
EPI_ISL_684717
EPI_ISL_516748
EPI_ISL_688216
EPI_ISL_2894832
EPI_ISL_718137
EPI_ISL_539803
EPI_ISL_654870
EPI_ISL_699988
EPI_ISL_687606
EPI_ISL_8311744
EPI_ISL_480066
EPI_ISL_1363103
EPI_ISL_6196157
EPI_ISL_833154
EPI_ISL_653818
EPI_ISL_685054
EPI_ISL_1014687
EPI_ISL_690080
EPI_ISL_691460
EPI_ISL_419662
EPI_ISL_796035
EPI_ISL_515855
EPI_ISL_515692
EPI_ISL_1301579
EPI_ISL_2101038
EPI_ISL_3332701
EPI_ISL_479489
EPI_ISL_480127
EPI_ISL_2484214
EPI_ISL_1731069
EPI_ISL_5143134
EPI_ISL_1911024
EPI_ISL_2231406
EPI_ISL_850670
EPI_ISL_450724
EPI_ISL_686275
EPI_ISL_560568
EPI_ISL_2231191
EPI_ISL_687643
EPI_ISL_5934918
EPI_ISL_9159871
EPI_ISL_5441414
EPI_ISL_875688
EPI_ISL_2231302
EPI_ISL_700284
EPI_ISL_2789841
EPI_ISL_699902
EPI_ISL_1859673
EPI_ISL_2544885
EPI_ISL_759963
EPI_ISL_2894797
EPI_ISL_515734
EPI_ISL_2426900
EPI_ISL_677766
EPI_ISL_4888481
EPI_ISL_685964
EPI_ISL_1289440
EPI_ISL_688219
EPI_ISL_1289446
EPI_ISL_832153
EPI_ISL_833194
EPI_ISL_688506
EPI_ISL_691553
EPI_ISL_535554
EPI_ISL_960416
EPI_ISL_692518
EPI_ISL_5143057
EPI_ISL_692264
EPI_ISL_684511
EPI_ISL_583447
EPI_ISL_435423
EPI_ISL_1491667
EPI_ISL_684515
EPI_ISL_677815
EPI_ISL_889021
EPI_ISL_5441615
EPI_ISL_855362
EPI_ISL_6436488
EPI_ISL_1081171
EPI_ISL_3023846
EPI_ISL_1289444
EPI_ISL_685648
EPI_ISL_528813
EPI_ISL_421275
EPI_ISL_1018286
EPI_ISL_602659
EPI_ISL_691603
EPI_ISL_5687766
EPI_ISL_690985
EPI_ISL_2001114
EPI_ISL_684447
EPI_ISL_471267
EPI_ISL_895846
EPI_ISL_941979
EPI_ISL_685075
EPI_ISL_6075279
EPI_ISL_515718
EPI_ISL_685217
EPI_ISL_3716628
EPI_ISL_776757
EPI_ISL_2422967
EPI_ISL_1797561
EPI_ISL_10957421
EPI_ISL_509261
EPI_ISL_687545
EPI_ISL_745257
EPI_ISL_2502638
EPI_ISL_1111383
EPI_ISL_451314
EPI_ISL_3418901
EPI_ISL_700092
EPI_ISL_833157
EPI_ISL_827042
EPI_ISL_408488
EPI_ISL_3410449
EPI_ISL_1911057
EPI_ISL_833080
EPI_ISL_653797
EPI_ISL_1626486
EPI_ISL_686891
EPI_ISL_693665
EPI_ISL_3410307
EPI_ISL_456126
EPI_ISL_1111467
EPI_ISL_2155447
EPI_ISL_690499
EPI_ISL_689354
EPI_ISL_416047
EPI_ISL_2422805
EPI_ISL_454537
EPI_ISL_2081921
EPI_ISL_788964
EPI_ISL_690533
EPI_ISL_631595
EPI_ISL_576266
EPI_ISL_912947
EPI_ISL_700136
EPI_ISL_685429
EPI_ISL_889365
EPI_ISL_688501
EPI_ISL_648054
EPI_ISL_691349
EPI_ISL_452332
EPI_ISL_526686
EPI_ISL_437490
EPI_ISL_2382423
EPI_ISL_613446
EPI_ISL_691205
EPI_ISL_849639
EPI_ISL_4888483
EPI_ISL_833323
EPI_ISL_10149605
EPI_ISL_687489
EPI_ISL_495562
EPI_ISL_513242
EPI_ISL_690083
EPI_ISL_685479
EPI_ISL_514595
EPI_ISL_2426901
EPI_ISL_3275382
EPI_ISL_699771
EPI_ISL_699770
EPI_ISL_956311
EPI_ISL_498155
EPI_ISL_434548
EPI_ISL_690677
EPI_ISL_455708
EPI_ISL_3758011
EPI_ISL_457997
EPI_ISL_1289960
EPI_ISL_578190
EPI_ISL_837814
EPI_ISL_507209
EPI_ISL_686887
EPI_ISL_576268
EPI_ISL_5441451
EPI_ISL_468768
EPI_ISL_467053
EPI_ISL_6710377
EPI_ISL_495039
EPI_ISL_6195764
EPI_ISL_686377
EPI_ISL_515889
EPI_ISL_7957919
EPI_ISL_421228
EPI_ISL_542130
EPI_ISL_513026
EPI_ISL_2779484
EPI_ISL_686000
EPI_ISL_479798
EPI_ISL_1111149
EPI_ISL_687669
EPI_ISL_685143
EPI_ISL_2100832
EPI_ISL_933783
EPI_ISL_483824
EPI_ISL_687693
EPI_ISL_686174
EPI_ISL_1209314
EPI_ISL_686026
EPI_ISL_689530
EPI_ISL_11229625
EPI_ISL_684609
EPI_ISL_862574
EPI_ISL_4211251
EPI_ISL_515706
EPI_ISL_692430
EPI_ISL_688502
EPI_ISL_1209246
EPI_ISL_900736
EPI_ISL_1020216
EPI_ISL_685925
EPI_ISL_509348
EPI_ISL_862646
EPI_ISL_1260871
EPI_ISL_691393
EPI_ISL_2101048
EPI_ISL_603241
EPI_ISL_2422709
EPI_ISL_6075286
EPI_ISL_941006
EPI_ISL_5142703
EPI_ISL_1111265
EPI_ISL_699980
EPI_ISL_498097
EPI_ISL_2920101
EPI_ISL_419304
EPI_ISL_486823
EPI_ISL_5441625
EPI_ISL_602629
EPI_ISL_1018270
EPI_ISL_653769
EPI_ISL_912607
EPI_ISL_689297
EPI_ISL_684428
EPI_ISL_1652049
EPI_ISL_451380
EPI_ISL_685991
EPI_ISL_8311675
EPI_ISL_416620
EPI_ISL_1302132
EPI_ISL_688053
EPI_ISL_745249
EPI_ISL_2154995
EPI_ISL_5598622
EPI_ISL_513567
EPI_ISL_688341
EPI_ISL_699918
EPI_ISL_692646
EPI_ISL_684693
EPI_ISL_687785
EPI_ISL_443286
EPI_ISL_949252
EPI_ISL_691684
EPI_ISL_660325
EPI_ISL_684876
EPI_ISL_6436590
EPI_ISL_688071
EPI_ISL_3802154
EPI_ISL_686629
EPI_ISL_862839
EPI_ISL_688340
EPI_ISL_2339903
EPI_ISL_636966
EPI_ISL_528937
EPI_ISL_7957895
EPI_ISL_1212686
EPI_ISL_1055760
EPI_ISL_688781
EPI_ISL_469040
EPI_ISL_11172664
EPI_ISL_806787
EPI_ISL_689953
EPI_ISL_10957432
EPI_ISL_691231
EPI_ISL_2422880
EPI_ISL_583441
EPI_ISL_913020
EPI_ISL_860887
EPI_ISL_984309
EPI_ISL_876803
EPI_ISL_602781
EPI_ISL_2791032
EPI_ISL_685898
EPI_ISL_5142927
EPI_ISL_450322
EPI_ISL_751380
EPI_ISL_824719
EPI_ISL_689553
EPI_ISL_688039
EPI_ISL_538461
EPI_ISL_528928
EPI_ISL_872256
EPI_ISL_677727
EPI_ISL_686059
EPI_ISL_480152
EPI_ISL_1785080
EPI_ISL_542275
EPI_ISL_691988
EPI_ISL_913033
EPI_ISL_2835368
EPI_ISL_684882
EPI_ISL_2710021
EPI_ISL_7174078
EPI_ISL_9159889
EPI_ISL_513568
EPI_ISL_475043
EPI_ISL_513193
EPI_ISL_833048
EPI_ISL_691175
EPI_ISL_684438
EPI_ISL_2231200
EPI_ISL_11229148
EPI_ISL_684902
EPI_ISL_538445
EPI_ISL_824723
EPI_ISL_1113017
EPI_ISL_602660
EPI_ISL_1424065
EPI_ISL_9159833
EPI_ISL_7613790
EPI_ISL_691552
EPI_ISL_693213
EPI_ISL_3800657
EPI_ISL_684393
EPI_ISL_2422890
EPI_ISL_1233531
EPI_ISL_687761
EPI_ISL_3840498
EPI_ISL_685561
EPI_ISL_685633
EPI_ISL_688383
EPI_ISL_5918356
EPI_ISL_648652
EPI_ISL_935556
EPI_ISL_728206
EPI_ISL_692729
EPI_ISL_684686
EPI_ISL_2688277
EPI_ISL_1111074
EPI_ISL_2690612
EPI_ISL_692672
EPI_ISL_687094
EPI_ISL_691487
EPI_ISL_689978
EPI_ISL_3024683
EPI_ISL_685881
EPI_ISL_685939
EPI_ISL_1111159
EPI_ISL_479937
EPI_ISL_685354
EPI_ISL_688099
EPI_ISL_684941
EPI_ISL_692598
EPI_ISL_735293
EPI_ISL_1168549
EPI_ISL_689444
EPI_ISL_626618
EPI_ISL_2835418
EPI_ISL_451357
EPI_ISL_1180673
EPI_ISL_941080
EPI_ISL_686862
EPI_ISL_5199393
EPI_ISL_2003158
EPI_ISL_6661827
EPI_ISL_735338
EPI_ISL_2663181
EPI_ISL_4888463
EPI_ISL_1096297
EPI_ISL_4880379
EPI_ISL_4496662
EPI_ISL_542339
EPI_ISL_678393
EPI_ISL_686047
EPI_ISL_700274
EPI_ISL_560614
EPI_ISL_602763
EPI_ISL_684624
EPI_ISL_476574
EPI_ISL_626614
EPI_ISL_501251
EPI_ISL_686706
EPI_ISL_699688
EPI_ISL_2958650
EPI_ISL_5598629
EPI_ISL_5918421
EPI_ISL_660566
EPI_ISL_3024049
EPI_ISL_684325
EPI_ISL_538485
EPI_ISL_691348
EPI_ISL_882645
EPI_ISL_515776
EPI_ISL_692406
EPI_ISL_837772
EPI_ISL_6490470
EPI_ISL_5142929
EPI_ISL_690929
EPI_ISL_2231333
EPI_ISL_542382
EPI_ISL_515602
EPI_ISL_483847
EPI_ISL_538497
EPI_ISL_2100752
EPI_ISL_2835372
EPI_ISL_690418
EPI_ISL_833261
EPI_ISL_691580
EPI_ISL_2231391
EPI_ISL_648654
EPI_ISL_500547
EPI_ISL_684601
EPI_ISL_944753
EPI_ISL_700305
EPI_ISL_631720
EPI_ISL_5441584
EPI_ISL_454534
EPI_ISL_692005
EPI_ISL_687549
EPI_ISL_535405
EPI_ISL_5142966
EPI_ISL_954024
EPI_ISL_648102
EPI_ISL_832819
EPI_ISL_430103
EPI_ISL_692664
EPI_ISL_512935
EPI_ISL_692191
EPI_ISL_685722
EPI_ISL_451157
EPI_ISL_3252977
EPI_ISL_1168558
EPI_ISL_832164
EPI_ISL_2960334
EPI_ISL_635048
EPI_ISL_648798
EPI_ISL_687690
EPI_ISL_1797558
EPI_ISL_833079
EPI_ISL_2101196
EPI_ISL_690167
EPI_ISL_685723
EPI_ISL_5917723
EPI_ISL_1302128
EPI_ISL_689203
EPI_ISL_593922
EPI_ISL_883969
EPI_ISL_455471
EPI_ISL_3138681
EPI_ISL_2101275
EPI_ISL_689412
EPI_ISL_686346
EPI_ISL_2485171
EPI_ISL_691784
EPI_ISL_631782
EPI_ISL_2322456
EPI_ISL_6194041
EPI_ISL_5687771
EPI_ISL_909729
EPI_ISL_692392
EPI_ISL_686408
EPI_ISL_690998
EPI_ISL_751359
EPI_ISL_4251951
EPI_ISL_648614
EPI_ISL_4050471
EPI_ISL_444462
EPI_ISL_2443546
EPI_ISL_860716
EPI_ISL_2231376
EPI_ISL_717966
EPI_ISL_684680
EPI_ISL_5441394
EPI_ISL_7174125
EPI_ISL_685749
EPI_ISL_943989
EPI_ISL_852590
EPI_ISL_1652061
EPI_ISL_837719
EPI_ISL_2710840
EPI_ISL_2791029
EPI_ISL_496555
EPI_ISL_955239
EPI_ISL_688873
EPI_ISL_693764
EPI_ISL_8986684
EPI_ISL_824726
EPI_ISL_889016
EPI_ISL_832817
EPI_ISL_689478
EPI_ISL_528692
EPI_ISL_687996
EPI_ISL_687131
EPI_ISL_418217
EPI_ISL_2835274
EPI_ISL_536399
EPI_ISL_690623
EPI_ISL_684803
EPI_ISL_5053971
EPI_ISL_692099
EPI_ISL_660623
EPI_ISL_852581
EPI_ISL_5917696
EPI_ISL_2231286
EPI_ISL_430729
EPI_ISL_1502874
EPI_ISL_483837
EPI_ISL_833435
EPI_ISL_479537
EPI_ISL_2894850
EPI_ISL_982322
EPI_ISL_691066
EPI_ISL_2877326
EPI_ISL_690975
EPI_ISL_2100836
EPI_ISL_653784
EPI_ISL_513016
EPI_ISL_507005
EPI_ISL_690117
EPI_ISL_1238789
EPI_ISL_437442
EPI_ISL_523969
EPI_ISL_527858
EPI_ISL_877128
EPI_ISL_700322
EPI_ISL_700219
EPI_ISL_684226
EPI_ISL_688513
EPI_ISL_1118929
EPI_ISL_5917712
EPI_ISL_691397
EPI_ISL_513526
EPI_ISL_2231401
EPI_ISL_3802287
EPI_ISL_686819
EPI_ISL_954124
EPI_ISL_487325
EPI_ISL_677775
EPI_ISL_515892
EPI_ISL_962206
EPI_ISL_940965
EPI_ISL_648049
EPI_ISL_463292
EPI_ISL_687527
EPI_ISL_1029966
EPI_ISL_1111101
EPI_ISL_1165073
EPI_ISL_480243
EPI_ISL_539555
EPI_ISL_2791034
EPI_ISL_687036
EPI_ISL_685030
EPI_ISL_535544
EPI_ISL_5917701
EPI_ISL_2100715
EPI_ISL_1020281
EPI_ISL_685860
EPI_ISL_475614
EPI_ISL_692036
EPI_ISL_687727
EPI_ISL_2894780
EPI_ISL_9509917
EPI_ISL_2839361
EPI_ISL_1360332
EPI_ISL_690783
EPI_ISL_686157
EPI_ISL_685000
EPI_ISL_1166896
EPI_ISL_447251
EPI_ISL_684744
EPI_ISL_2532676
EPI_ISL_688085
EPI_ISL_690451
EPI_ISL_476844
EPI_ISL_792102
EPI_ISL_578192
EPI_ISL_427354
EPI_ISL_700325
EPI_ISL_479964
EPI_ISL_528922
EPI_ISL_486821
EPI_ISL_1301613
EPI_ISL_2364568
EPI_ISL_5736696
EPI_ISL_677753
EPI_ISL_684911
EPI_ISL_6195938
EPI_ISL_824738
EPI_ISL_747283
EPI_ISL_688333
EPI_ISL_691366
EPI_ISL_690993
EPI_ISL_699735
EPI_ISL_687969
EPI_ISL_832822
EPI_ISL_2101211
EPI_ISL_686407
EPI_ISL_7613783
EPI_ISL_689876
EPI_ISL_477016
EPI_ISL_686808
EPI_ISL_684562
EPI_ISL_416571
EPI_ISL_1054944
EPI_ISL_648613
EPI_ISL_2690576
EPI_ISL_806781
EPI_ISL_1060735
EPI_ISL_802751
EPI_ISL_690069
EPI_ISL_691921
EPI_ISL_5441684
EPI_ISL_2603251
EPI_ISL_689857
EPI_ISL_538484
EPI_ISL_2422797
EPI_ISL_833074
EPI_ISL_2154771
EPI_ISL_691514
EPI_ISL_2364493
EPI_ISL_792021
EPI_ISL_515701
EPI_ISL_688956
EPI_ISL_685240
EPI_ISL_480263
EPI_ISL_513067
EPI_ISL_685912
EPI_ISL_872308
EPI_ISL_428852
EPI_ISL_1360333
EPI_ISL_660609
EPI_ISL_6565010
EPI_ISL_914802
EPI_ISL_1279958
EPI_ISL_443288
EPI_ISL_623116
EPI_ISL_804052
EPI_ISL_685884
EPI_ISL_501174
EPI_ISL_451376
EPI_ISL_883988
EPI_ISL_947252
EPI_ISL_1301597
EPI_ISL_692142
EPI_ISL_941022
EPI_ISL_5917697
EPI_ISL_516764
EPI_ISL_2791018
EPI_ISL_4251936
EPI_ISL_688451
EPI_ISL_11229818
EPI_ISL_692594
EPI_ISL_631587
EPI_ISL_1532291
EPI_ISL_6490472
EPI_ISL_688510
EPI_ISL_6590998
EPI_ISL_699728
EPI_ISL_6633725
EPI_ISL_2364600
EPI_ISL_981371
EPI_ISL_686652
EPI_ISL_2710024
EPI_ISL_699813
EPI_ISL_2692910
EPI_ISL_583476
EPI_ISL_718151
EPI_ISL_602784
EPI_ISL_1020093
EPI_ISL_421193
EPI_ISL_421574
EPI_ISL_872204
EPI_ISL_940911
EPI_ISL_3138693
EPI_ISL_435407
EPI_ISL_480004
EPI_ISL_689377
EPI_ISL_487295
EPI_ISL_528990
EPI_ISL_509288
EPI_ISL_443292
EPI_ISL_689323
EPI_ISL_528700
EPI_ISL_542299
EPI_ISL_577635
EPI_ISL_648684
EPI_ISL_480270
EPI_ISL_4888505
EPI_ISL_2422651
EPI_ISL_700254
EPI_ISL_614280
EPI_ISL_2835450
EPI_ISL_913045
EPI_ISL_760041
EPI_ISL_5143062
EPI_ISL_686744
EPI_ISL_961780
EPI_ISL_862644
EPI_ISL_941001
EPI_ISL_690808
EPI_ISL_3840504
EPI_ISL_5687859
EPI_ISL_6196121
EPI_ISL_685760
EPI_ISL_788959
EPI_ISL_480204
EPI_ISL_582651
EPI_ISL_486864
EPI_ISL_912960
EPI_ISL_4888516
EPI_ISL_471528
EPI_ISL_462447
EPI_ISL_754204
EPI_ISL_824718
EPI_ISL_671438
EPI_ISL_2015132
EPI_ISL_860923
EPI_ISL_688847
EPI_ISL_1020254
EPI_ISL_686303
EPI_ISL_940879
EPI_ISL_5687720
EPI_ISL_691728
EPI_ISL_1752596
EPI_ISL_689254
EPI_ISL_2790881
EPI_ISL_2690167
EPI_ISL_476888
EPI_ISL_475664
EPI_ISL_1533098
EPI_ISL_690895
EPI_ISL_941107
EPI_ISL_8311767
EPI_ISL_872245
EPI_ISL_1502987
EPI_ISL_1469587
EPI_ISL_686465
EPI_ISL_1111269
EPI_ISL_2081915
EPI_ISL_985173
EPI_ISL_469048
EPI_ISL_833495
EPI_ISL_755647
EPI_ISL_2100747
EPI_ISL_947327
EPI_ISL_610238
EPI_ISL_9433299
EPI_ISL_1020227
EPI_ISL_513539
EPI_ISL_658896
EPI_ISL_751398
EPI_ISL_689590
EPI_ISL_689715
EPI_ISL_437691
EPI_ISL_525658
EPI_ISL_862595
EPI_ISL_687351
EPI_ISL_902924
EPI_ISL_688141
EPI_ISL_688995
EPI_ISL_486392
EPI_ISL_5441362
EPI_ISL_689966
EPI_ISL_685697
EPI_ISL_685198
EPI_ISL_941034
EPI_ISL_509375
EPI_ISL_684521
EPI_ISL_2779425
EPI_ISL_602709
EPI_ISL_5598620
EPI_ISL_2081942
EPI_ISL_602690
EPI_ISL_2839321
EPI_ISL_693202
EPI_ISL_2231558
EPI_ISL_6582768
EPI_ISL_3088349
EPI_ISL_4880377
EPI_ISL_450283
EPI_ISL_485635
EPI_ISL_417016
EPI_ISL_9159842
EPI_ISL_1335896
EPI_ISL_690356
EPI_ISL_1502955
EPI_ISL_5441602
EPI_ISL_1111373
EPI_ISL_648795
EPI_ISL_877457
EPI_ISL_495064
EPI_ISL_833238
EPI_ISL_2835279
EPI_ISL_688410
EPI_ISL_718168
EPI_ISL_2155705
EPI_ISL_2835341
EPI_ISL_685049
EPI_ISL_447739
EPI_ISL_689998
EPI_ISL_7613840
EPI_ISL_509284
EPI_ISL_2485208
EPI_ISL_1040040
EPI_ISL_689479
EPI_ISL_6633708
EPI_ISL_542428
EPI_ISL_692336
EPI_ISL_1111249
EPI_ISL_3758014
EPI_ISL_10397631
EPI_ISL_5918345
EPI_ISL_686672
EPI_ISL_689710
EPI_ISL_833442
EPI_ISL_686296
EPI_ISL_735271
EPI_ISL_418257
EPI_ISL_452481
EPI_ISL_2231458
EPI_ISL_687347
EPI_ISL_2894747
EPI_ISL_699839
EPI_ISL_2779386
EPI_ISL_689788
EPI_ISL_688276
EPI_ISL_480103
EPI_ISL_515756
EPI_ISL_534323
EPI_ISL_684974
EPI_ISL_883302
EPI_ISL_525639
EPI_ISL_1092006
EPI_ISL_688734
EPI_ISL_529743
EPI_ISL_515864
EPI_ISL_686931
EPI_ISL_455697
EPI_ISL_2155323
EPI_ISL_954811
EPI_ISL_883391
EPI_ISL_833143
EPI_ISL_685133
EPI_ISL_3266916
EPI_ISL_7957910
EPI_ISL_11229181
EPI_ISL_941013
EPI_ISL_2422936
EPI_ISL_947320
EPI_ISL_1201430
EPI_ISL_660166
EPI_ISL_687209
EPI_ISL_1315065
EPI_ISL_496533
EPI_ISL_10957371
EPI_ISL_653816
EPI_ISL_2894745
EPI_ISL_685403
EPI_ISL_688130
EPI_ISL_687793
EPI_ISL_9667065
EPI_ISL_525621
EPI_ISL_699874
EPI_ISL_3138688
EPI_ISL_687459
EPI_ISL_528993
EPI_ISL_4442712
EPI_ISL_689884
EPI_ISL_935160
EPI_ISL_913608
EPI_ISL_895838
EPI_ISL_2422789
EPI_ISL_3138737
EPI_ISL_962535
EPI_ISL_686941
EPI_ISL_687628
EPI_ISL_5944677
EPI_ISL_688942
EPI_ISL_560598
EPI_ISL_688854
EPI_ISL_947265
EPI_ISL_956279
EPI_ISL_513582
EPI_ISL_11229812
EPI_ISL_428361
EPI_ISL_889390
EPI_ISL_700238
EPI_ISL_690361
EPI_ISL_8311672
EPI_ISL_1301695
EPI_ISL_688760
EPI_ISL_2877410
EPI_ISL_495077
EPI_ISL_577634
EPI_ISL_602803
EPI_ISL_692425
EPI_ISL_940942
EPI_ISL_501170
EPI_ISL_470896
EPI_ISL_500948
EPI_ISL_688250
EPI_ISL_1301567
EPI_ISL_467029
EPI_ISL_690205
EPI_ISL_690571
EPI_ISL_2779535
EPI_ISL_480162
EPI_ISL_686914
EPI_ISL_852587
EPI_ISL_660646
EPI_ISL_684462
EPI_ISL_851051
EPI_ISL_692687
EPI_ISL_688918
EPI_ISL_692459
EPI_ISL_2231348
EPI_ISL_463296
EPI_ISL_692049
EPI_ISL_692461
EPI_ISL_877231
EPI_ISL_1502888
EPI_ISL_2015126
EPI_ISL_1111419
EPI_ISL_687341
EPI_ISL_689821
EPI_ISL_862845
EPI_ISL_690675
EPI_ISL_1301583
EPI_ISL_1447357
EPI_ISL_2894864
EPI_ISL_684262
EPI_ISL_685171
EPI_ISL_684505
EPI_ISL_812736
EPI_ISL_722893
EPI_ISL_688243
EPI_ISL_688961
EPI_ISL_602752
EPI_ISL_1469799
EPI_ISL_691721
EPI_ISL_2544886
EPI_ISL_837810
EPI_ISL_1020246
EPI_ISL_513581
EPI_ISL_691885
EPI_ISL_690936
EPI_ISL_689332
EPI_ISL_480107
EPI_ISL_689907
EPI_ISL_861683
EPI_ISL_1111091
EPI_ISL_684290
EPI_ISL_515594
EPI_ISL_491998
EPI_ISL_7613775
EPI_ISL_962869
EPI_ISL_685072
EPI_ISL_631712
EPI_ISL_969258
EPI_ISL_690245
EPI_ISL_689291
EPI_ISL_586536
EPI_ISL_690149
EPI_ISL_690538
EPI_ISL_688423
EPI_ISL_1180705
EPI_ISL_420053
EPI_ISL_689361
EPI_ISL_509317
EPI_ISL_691206
EPI_ISL_2285126
EPI_ISL_687248
EPI_ISL_689854
EPI_ISL_837701
EPI_ISL_1302125
EPI_ISL_5736649
EPI_ISL_7613738
EPI_ISL_691762
EPI_ISL_804972
EPI_ISL_872227
EPI_ISL_1595731
EPI_ISL_540998
EPI_ISL_686415
EPI_ISL_1209256
EPI_ISL_1911034
EPI_ISL_877232
EPI_ISL_2156645
EPI_ISL_833503
EPI_ISL_487432
EPI_ISL_2231429
EPI_ISL_2835344
EPI_ISL_751383
EPI_ISL_454498
EPI_ISL_692290
EPI_ISL_684820
EPI_ISL_444998
EPI_ISL_722873
EPI_ISL_526949
EPI_ISL_1013102
EPI_ISL_1752589
EPI_ISL_691126
EPI_ISL_524725
EPI_ISL_480088
EPI_ISL_717974
EPI_ISL_837624
EPI_ISL_686886
EPI_ISL_525421
EPI_ISL_689764
EPI_ISL_586551
EPI_ISL_515833
EPI_ISL_3023801
EPI_ISL_542112
EPI_ISL_689580
EPI_ISL_3758056
EPI_ISL_513215
EPI_ISL_690237
EPI_ISL_690800
EPI_ISL_5687715
EPI_ISL_722868
EPI_ISL_692285
EPI_ISL_1118206
EPI_ISL_796027
EPI_ISL_690652
EPI_ISL_560641
EPI_ISL_535447
EPI_ISL_1544148
EPI_ISL_2485224
EPI_ISL_2231358
EPI_ISL_735326
EPI_ISL_684371
EPI_ISL_962579
EPI_ISL_602908
EPI_ISL_6582821
EPI_ISL_9159904
EPI_ISL_11229492
EPI_ISL_699941
EPI_ISL_671480
EPI_ISL_687985
EPI_ISL_3024051
EPI_ISL_3803738
EPI_ISL_883401
EPI_ISL_686316
EPI_ISL_2226339
EPI_ISL_943576
EPI_ISL_528637
EPI_ISL_699828
EPI_ISL_685035
EPI_ISL_718133
EPI_ISL_648704
EPI_ISL_872925
EPI_ISL_2231422
EPI_ISL_692525
EPI_ISL_1040824
EPI_ISL_2422800
EPI_ISL_2283778
EPI_ISL_451301
EPI_ISL_475576
EPI_ISL_2894814
EPI_ISL_450271
EPI_ISL_685669
EPI_ISL_792111
EPI_ISL_691531
EPI_ISL_2710814
EPI_ISL_684837
EPI_ISL_452220
EPI_ISL_1013196
EPI_ISL_1111475
EPI_ISL_542313
EPI_ISL_2307338
EPI_ISL_1301984
EPI_ISL_686723
EPI_ISL_9159637
EPI_ISL_684879
EPI_ISL_685554
EPI_ISL_479838
EPI_ISL_692568
EPI_ISL_862582
EPI_ISL_1180685
EPI_ISL_2839291
EPI_ISL_691839
EPI_ISL_833165
EPI_ISL_605811
EPI_ISL_2231433
EPI_ISL_6436504
EPI_ISL_2894641
EPI_ISL_684740
EPI_ISL_3980641
EPI_ISL_684811
EPI_ISL_692415
EPI_ISL_660150
EPI_ISL_1018307
EPI_ISL_688354
EPI_ISL_3356303
EPI_ISL_689761
EPI_ISL_2960323
EPI_ISL_940619
EPI_ISL_1082290
EPI_ISL_2105280
EPI_ISL_482764
EPI_ISL_2100820
EPI_ISL_443262
EPI_ISL_2877465
EPI_ISL_538464
EPI_ISL_882943
EPI_ISL_687963
EPI_ISL_692071
EPI_ISL_7174105
EPI_ISL_689409
EPI_ISL_779712
EPI_ISL_1111108
EPI_ISL_788945
EPI_ISL_2231495
EPI_ISL_940964
EPI_ISL_5441475
EPI_ISL_3716605
EPI_ISL_687039
EPI_ISL_513247
EPI_ISL_1435820
EPI_ISL_684844
EPI_ISL_5142661
EPI_ISL_953994
EPI_ISL_1760234
EPI_ISL_1111423
EPI_ISL_684466
EPI_ISL_5142887
EPI_ISL_689523
EPI_ISL_482584
EPI_ISL_688406
EPI_ISL_5598626
EPI_ISL_1289443
EPI_ISL_912974
EPI_ISL_687296
EPI_ISL_2081958
EPI_ISL_574594
EPI_ISL_1797572
EPI_ISL_690539
EPI_ISL_689576
EPI_ISL_438139
EPI_ISL_687513
EPI_ISL_2877295
EPI_ISL_455477
EPI_ISL_480059
EPI_ISL_1013134
EPI_ISL_3138736
EPI_ISL_2877448
EPI_ISL_1020031
EPI_ISL_6316660
EPI_ISL_487321
EPI_ISL_689015
EPI_ISL_688426
EPI_ISL_684932
EPI_ISL_1181388
EPI_ISL_542289
EPI_ISL_1544169
EPI_ISL_515763
EPI_ISL_891219
EPI_ISL_1910408
EPI_ISL_684928
EPI_ISL_792016
EPI_ISL_1019699
EPI_ISL_1544171
EPI_ISL_1708513
EPI_ISL_417015
EPI_ISL_755655
EPI_ISL_4496616
EPI_ISL_941126
EPI_ISL_689081
EPI_ISL_699733
EPI_ISL_684268
EPI_ISL_2100812
EPI_ISL_686674
EPI_ISL_688955
EPI_ISL_5053962
EPI_ISL_689357
EPI_ISL_515569
EPI_ISL_796057
EPI_ISL_1013199
EPI_ISL_455438
EPI_ISL_857066
EPI_ISL_3138678
EPI_ISL_872035
EPI_ISL_2894854
EPI_ISL_687219
EPI_ISL_5441669
EPI_ISL_833305
EPI_ISL_824724
EPI_ISL_686311
EPI_ISL_653809
EPI_ISL_691300
EPI_ISL_495066
EPI_ISL_6316619
EPI_ISL_692334
EPI_ISL_2790902
EPI_ISL_687912
EPI_ISL_689963
EPI_ISL_2894818
EPI_ISL_450280
EPI_ISL_2015111
EPI_ISL_692401
EPI_ISL_1533055
EPI_ISL_2860788
EPI_ISL_811149
EPI_ISL_540993
EPI_ISL_857299
EPI_ISL_3716468
EPI_ISL_691473
EPI_ISL_529741
EPI_ISL_5143075
EPI_ISL_718218
EPI_ISL_434373
EPI_ISL_507004
EPI_ISL_610243
EPI_ISL_692335
EPI_ISL_691203
EPI_ISL_895748
EPI_ISL_5142535
EPI_ISL_1500086
EPI_ISL_2422715
EPI_ISL_3803729
EPI_ISL_631806
EPI_ISL_4888510
EPI_ISL_480139
EPI_ISL_684655
EPI_ISL_699999
EPI_ISL_912737
EPI_ISL_498123
EPI_ISL_452204
EPI_ISL_691700
EPI_ISL_6436554
EPI_ISL_602782
EPI_ISL_684255
EPI_ISL_2100737
EPI_ISL_2790856
EPI_ISL_692319
EPI_ISL_691588
EPI_ISL_1544152
EPI_ISL_1020237
EPI_ISL_2155008
EPI_ISL_602765
EPI_ISL_513189
EPI_ISL_912559
EPI_ISL_468771
EPI_ISL_535406
EPI_ISL_1255138
EPI_ISL_889387
EPI_ISL_1111357
EPI_ISL_602881
EPI_ISL_1200086
EPI_ISL_635036
EPI_ISL_689548
EPI_ISL_450509
EPI_ISL_1532287
EPI_ISL_837731
EPI_ISL_602859
EPI_ISL_684934
EPI_ISL_1019813
EPI_ISL_691572
EPI_ISL_862603
EPI_ISL_687043
EPI_ISL_2155243
EPI_ISL_1533100
EPI_ISL_1167151
EPI_ISL_833069
EPI_ISL_684912
EPI_ISL_5703436
EPI_ISL_11229161
EPI_ISL_2710865
EPI_ISL_1121315
EPI_ISL_513190
EPI_ISL_476876
EPI_ISL_480233
EPI_ISL_3980574
EPI_ISL_687485
EPI_ISL_507274
EPI_ISL_1380064
EPI_ISL_3980770
EPI_ISL_686467
EPI_ISL_516938
EPI_ISL_1111334
EPI_ISL_539527
EPI_ISL_1911027
EPI_ISL_2422935
EPI_ISL_5687711
EPI_ISL_2015114
EPI_ISL_689116
EPI_ISL_654020
EPI_ISL_5142531
EPI_ISL_824651
EPI_ISL_483820
EPI_ISL_7613824
EPI_ISL_677797
EPI_ISL_528696
EPI_ISL_689485
EPI_ISL_940947
EPI_ISL_512947
EPI_ISL_837769
EPI_ISL_684730
EPI_ISL_2835342
EPI_ISL_2003153
EPI_ISL_4496610
EPI_ISL_1799498
EPI_ISL_1018313
EPI_ISL_833103
EPI_ISL_2101051
EPI_ISL_692709
EPI_ISL_699783
EPI_ISL_1111198
EPI_ISL_690155
EPI_ISL_689313
EPI_ISL_688675
EPI_ISL_687441
EPI_ISL_2603255
EPI_ISL_451379
EPI_ISL_480260
EPI_ISL_418246
EPI_ISL_1013152
EPI_ISL_11229658
EPI_ISL_660627
EPI_ISL_685431
EPI_ISL_687177
EPI_ISL_1129222
EPI_ISL_480156
EPI_ISL_459879
EPI_ISL_685473
EPI_ISL_414663
EPI_ISL_700049
EPI_ISL_691137
EPI_ISL_509301
EPI_ISL_4602082
EPI_ISL_718248
EPI_ISL_6710364
EPI_ISL_416486
EPI_ISL_900738
EPI_ISL_2894642
EPI_ISL_804959
EPI_ISL_699852
EPI_ISL_3716646
EPI_ISL_420039
EPI_ISL_454525
EPI_ISL_516940
EPI_ISL_1111473
EPI_ISL_889388
EPI_ISL_685392
EPI_ISL_2839309
EPI_ISL_684669
EPI_ISL_513520
EPI_ISL_689104
EPI_ISL_452151
EPI_ISL_542320
EPI_ISL_437704
EPI_ISL_690302
EPI_ISL_461487
EPI_ISL_7613833
EPI_ISL_811162
EPI_ISL_2226331
EPI_ISL_691470
EPI_ISL_476885
EPI_ISL_699955
EPI_ISL_2835295
EPI_ISL_2958708
EPI_ISL_11229162
EPI_ISL_689969
EPI_ISL_2015140
EPI_ISL_2894756
EPI_ISL_889013
EPI_ISL_1020049
EPI_ISL_8311713
EPI_ISL_2791003
EPI_ISL_687843
EPI_ISL_583427
EPI_ISL_718232
EPI_ISL_11172726
EPI_ISL_689145
EPI_ISL_5736606
EPI_ISL_718274
EPI_ISL_833288
EPI_ISL_1238787
EPI_ISL_1859368
EPI_ISL_913962
EPI_ISL_685463
EPI_ISL_689627
EPI_ISL_689610
EPI_ISL_872275
EPI_ISL_685105
EPI_ISL_5143133
EPI_ISL_684627
EPI_ISL_962868
EPI_ISL_560590
EPI_ISL_412964
EPI_ISL_7780434
EPI_ISL_492021
EPI_ISL_539500
EPI_ISL_918369
EPI_ISL_677735
EPI_ISL_7780452
EPI_ISL_833275
EPI_ISL_2835388
EPI_ISL_3186073
EPI_ISL_512996
EPI_ISL_685491
EPI_ISL_689189
EPI_ISL_671440
EPI_ISL_687831
EPI_ISL_3758009
EPI_ISL_2894654
EPI_ISL_686869
EPI_ISL_635022
EPI_ISL_529752
EPI_ISL_700041
EPI_ISL_754845
EPI_ISL_1502990
EPI_ISL_2422769
EPI_ISL_699811
EPI_ISL_2101177
EPI_ISL_507293
EPI_ISL_5441520
EPI_ISL_583479
EPI_ISL_677762
EPI_ISL_513205
EPI_ISL_910336
EPI_ISL_461481
EPI_ISL_1111397
EPI_ISL_539777
EPI_ISL_942960
EPI_ISL_687677
EPI_ISL_4417493
EPI_ISL_5143136
EPI_ISL_539569
EPI_ISL_444465
EPI_ISL_690312
EPI_ISL_755653
EPI_ISL_602817
EPI_ISL_515645
EPI_ISL_560600
EPI_ISL_837747
EPI_ISL_941093
EPI_ISL_454543
EPI_ISL_687350
EPI_ISL_687204
EPI_ISL_1069198
EPI_ISL_688845
EPI_ISL_515794
EPI_ISL_935621
EPI_ISL_1532301
EPI_ISL_912858
EPI_ISL_687247
EPI_ISL_463293
EPI_ISL_5918344
EPI_ISL_690938
EPI_ISL_699866
EPI_ISL_479988
EPI_ISL_684465
EPI_ISL_691964
EPI_ISL_837758
EPI_ISL_862619
EPI_ISL_582030
EPI_ISL_692333
EPI_ISL_483860
EPI_ISL_941110
EPI_ISL_910016
EPI_ISL_735362
EPI_ISL_1544131
EPI_ISL_492038
EPI_ISL_826520
EPI_ISL_691481
EPI_ISL_3583527
EPI_ISL_688827
EPI_ISL_985088
EPI_ISL_2710855
EPI_ISL_1582756
EPI_ISL_3024042
EPI_ISL_861649
EPI_ISL_1577026
EPI_ISL_1335895
EPI_ISL_5441670
EPI_ISL_497950
EPI_ISL_1859635
EPI_ISL_660069
EPI_ISL_500949
EPI_ISL_685630
EPI_ISL_444471
EPI_ISL_2156629
EPI_ISL_700262
EPI_ISL_894224
EPI_ISL_513557
EPI_ISL_498090
EPI_ISL_1113028
EPI_ISL_603027
EPI_ISL_692257
EPI_ISL_690065
EPI_ISL_648064
EPI_ISL_602416
EPI_ISL_686110
EPI_ISL_1018173
EPI_ISL_909682
EPI_ISL_9159915
EPI_ISL_2155632
EPI_ISL_691141
EPI_ISL_732670
EPI_ISL_4237452
EPI_ISL_689979
EPI_ISL_687214
EPI_ISL_3138682
EPI_ISL_1533075
EPI_ISL_1020042
EPI_ISL_468320
EPI_ISL_693669
EPI_ISL_2231283
EPI_ISL_760046
EPI_ISL_861666
EPI_ISL_6196124
EPI_ISL_691880
EPI_ISL_443294
EPI_ISL_832173
EPI_ISL_728153
EPI_ISL_2835301
EPI_ISL_4968426
EPI_ISL_479968
EPI_ISL_692286
EPI_ISL_862554
EPI_ISL_5441367
EPI_ISL_1019726
EPI_ISL_700295
EPI_ISL_685586
EPI_ISL_492019
EPI_ISL_539540
EPI_ISL_862885
EPI_ISL_1018145
EPI_ISL_688623
EPI_ISL_451398
EPI_ISL_538450
EPI_ISL_1301556
EPI_ISL_811174
EPI_ISL_3758031
EPI_ISL_509388
EPI_ISL_688617
EPI_ISL_3138667
EPI_ISL_2835385
EPI_ISL_686269
EPI_ISL_486849
EPI_ISL_691562
EPI_ISL_3716536
EPI_ISL_689713
EPI_ISL_685472
EPI_ISL_686622
EPI_ISL_691775
EPI_ISL_686344
EPI_ISL_2154808
EPI_ISL_686815
EPI_ISL_2958710
EPI_ISL_1911048
EPI_ISL_684335
EPI_ISL_685023
EPI_ISL_1018231
EPI_ISL_692024
EPI_ISL_2231346
EPI_ISL_416034
EPI_ISL_454510
EPI_ISL_684529
EPI_ISL_2958735
EPI_ISL_686355
EPI_ISL_2501395
EPI_ISL_1911056
EPI_ISL_6582820
EPI_ISL_687407
EPI_ISL_424631
EPI_ISL_690503
EPI_ISL_648820
EPI_ISL_940981
EPI_ISL_857300
EPI_ISL_1404131
EPI_ISL_635031
EPI_ISL_6840960
EPI_ISL_686846
EPI_ISL_11229586
EPI_ISL_888991
EPI_ISL_684122
EPI_ISL_2894697
EPI_ISL_430073
EPI_ISL_522942
EPI_ISL_686623
EPI_ISL_3356305
EPI_ISL_3023875
EPI_ISL_11229924
EPI_ISL_467774
EPI_ISL_1019885
EPI_ISL_3356319
EPI_ISL_9159845
EPI_ISL_482691
EPI_ISL_1168680
EPI_ISL_424629
EPI_ISL_2009183
EPI_ISL_1233539
EPI_ISL_2692982
EPI_ISL_751418
EPI_ISL_7613813
EPI_ISL_2157346
EPI_ISL_1381197
EPI_ISL_685073
EPI_ISL_691532
EPI_ISL_687149
EPI_ISL_1180708
EPI_ISL_872305
EPI_ISL_1018171
EPI_ISL_2422806
EPI_ISL_1731043
EPI_ISL_623132
EPI_ISL_529791
EPI_ISL_1139057
EPI_ISL_11229944
EPI_ISL_685778
EPI_ISL_791997
EPI_ISL_542200
EPI_ISL_689219
EPI_ISL_689138
EPI_ISL_5441379
EPI_ISL_626624
EPI_ISL_1167177
EPI_ISL_480046
EPI_ISL_833043
EPI_ISL_480198
EPI_ISL_515888
EPI_ISL_1020105
EPI_ISL_513068
EPI_ISL_509355
EPI_ISL_11229546
EPI_ISL_685578
EPI_ISL_794776
EPI_ISL_1543987
EPI_ISL_693209
EPI_ISL_7505533
EPI_ISL_687293
EPI_ISL_1113023
EPI_ISL_862877
EPI_ISL_509318
EPI_ISL_1533076
EPI_ISL_479932
EPI_ISL_476860
EPI_ISL_686910
EPI_ISL_452360
EPI_ISL_1400539
EPI_ISL_631610
EPI_ISL_690085
EPI_ISL_515666
EPI_ISL_688047
EPI_ISL_941050
EPI_ISL_560407
EPI_ISL_861639
EPI_ISL_686841
EPI_ISL_1301658
EPI_ISL_688717
EPI_ISL_509241
EPI_ISL_602764
EPI_ISL_5441461
EPI_ISL_872205
EPI_ISL_861712
EPI_ISL_613563
EPI_ISL_3410453
EPI_ISL_687202
EPI_ISL_685059
EPI_ISL_688602
EPI_ISL_699749
EPI_ISL_11229637
EPI_ISL_2231224
EPI_ISL_480130
EPI_ISL_837794
EPI_ISL_2690624
EPI_ISL_560593
EPI_ISL_5687811
EPI_ISL_1447356
EPI_ISL_3088355
EPI_ISL_1302395
EPI_ISL_417339
EPI_ISL_540995
EPI_ISL_860893
EPI_ISL_2692886
EPI_ISL_684435
EPI_ISL_560572
EPI_ISL_1196290
EPI_ISL_689961
EPI_ISL_5917729
EPI_ISL_2835467
EPI_ISL_685720
EPI_ISL_685999
EPI_ISL_684272
EPI_ISL_688092
EPI_ISL_480246
EPI_ISL_2779396
EPI_ISL_1502937
EPI_ISL_691270
EPI_ISL_487314
EPI_ISL_603037
EPI_ISL_648687
EPI_ISL_480018
EPI_ISL_2422771
EPI_ISL_4888515
EPI_ISL_690907
EPI_ISL_455426
EPI_ISL_853819
EPI_ISL_883962
EPI_ISL_560582
EPI_ISL_3716375
EPI_ISL_791992
EPI_ISL_883288
EPI_ISL_3980773
EPI_ISL_11229548
EPI_ISL_2227288
EPI_ISL_2154033
EPI_ISL_436954
EPI_ISL_477174
EPI_ISL_2860782
EPI_ISL_2779448
EPI_ISL_3023831
EPI_ISL_602748
EPI_ISL_583465
EPI_ISL_2155631
EPI_ISL_1233524
EPI_ISL_1279952
EPI_ISL_542283
EPI_ISL_690460
EPI_ISL_6633811
EPI_ISL_692558
EPI_ISL_692026
EPI_ISL_690243
EPI_ISL_6582772
EPI_ISL_648043
EPI_ISL_862042
EPI_ISL_2009179
EPI_ISL_832139
EPI_ISL_590696
EPI_ISL_690792
EPI_ISL_690287
EPI_ISL_1209308
EPI_ISL_513009
EPI_ISL_479963
EPI_ISL_1018165
EPI_ISL_631624
EPI_ISL_530350
EPI_ISL_1121316
EPI_ISL_684804
EPI_ISL_692111
EPI_ISL_437732
EPI_ISL_837783
EPI_ISL_2894751
EPI_ISL_872214
EPI_ISL_1171670
EPI_ISL_513027
EPI_ISL_688980
EPI_ISL_699860
EPI_ISL_6195774
EPI_ISL_11229555
EPI_ISL_602766
EPI_ISL_2350816
EPI_ISL_686325
EPI_ISL_2154866
EPI_ISL_613546
EPI_ISL_410545
EPI_ISL_437699
EPI_ISL_483845
EPI_ISL_1335888
EPI_ISL_691008
EPI_ISL_1302146
EPI_ISL_2196362
EPI_ISL_687921
EPI_ISL_2350804
EPI_ISL_6582788
EPI_ISL_415644
EPI_ISL_688182
EPI_ISL_687563
EPI_ISL_692130
EPI_ISL_687552
EPI_ISL_690305
EPI_ISL_535496
EPI_ISL_2835348
EPI_ISL_2694590
EPI_ISL_692475
EPI_ISL_889009
EPI_ISL_6710264
EPI_ISL_689958
EPI_ISL_852597
EPI_ISL_686092
EPI_ISL_11172708
EPI_ISL_4050460
EPI_ISL_687194
EPI_ISL_623165
EPI_ISL_941061
EPI_ISL_2790904
EPI_ISL_685397
EPI_ISL_1019815
EPI_ISL_560611
EPI_ISL_593554
EPI_ISL_690242
EPI_ISL_955238
EPI_ISL_1168695
EPI_ISL_692416
EPI_ISL_2155155
EPI_ISL_690320
EPI_ISL_483059
EPI_ISL_685490
EPI_ISL_475600
EPI_ISL_2690187
EPI_ISL_2342585
EPI_ISL_687772
EPI_ISL_690930
EPI_ISL_2156670
EPI_ISL_2231412
EPI_ISL_872944
EPI_ISL_685700
EPI_ISL_3153538
EPI_ISL_691783
EPI_ISL_1111086
EPI_ISL_1167141
EPI_ISL_1159082
EPI_ISL_872629
EPI_ISL_5917722
EPI_ISL_6195482
EPI_ISL_648754
EPI_ISL_2100744
EPI_ISL_8725409
EPI_ISL_685624
EPI_ISL_689079
EPI_ISL_2105423
EPI_ISL_688146
EPI_ISL_686630
EPI_ISL_691313
EPI_ISL_692047
EPI_ISL_10957361
EPI_ISL_483828
EPI_ISL_684535
EPI_ISL_429256
EPI_ISL_1117991
EPI_ISL_1111395
EPI_ISL_1910441
EPI_ISL_688013
EPI_ISL_687041
EPI_ISL_802739
EPI_ISL_653805
EPI_ISL_1041030
EPI_ISL_3138675
EPI_ISL_1284031
EPI_ISL_2877345
EPI_ISL_451646
EPI_ISL_1111204
EPI_ISL_3105856
EPI_ISL_542288
EPI_ISL_6196094
EPI_ISL_692449
EPI_ISL_492035
EPI_ISL_1020112
EPI_ISL_5441674
EPI_ISL_436725
EPI_ISL_513118
EPI_ISL_837806
EPI_ISL_2839353
EPI_ISL_690448
EPI_ISL_512979
EPI_ISL_447786
EPI_ISL_480070
EPI_ISL_689256
EPI_ISL_956391
EPI_ISL_1622377
EPI_ISL_452334
EPI_ISL_1233541
EPI_ISL_459914
EPI_ISL_688246
EPI_ISL_684363
EPI_ISL_1824616
EPI_ISL_686391
EPI_ISL_688565
EPI_ISL_687991
EPI_ISL_513257
EPI_ISL_876743
EPI_ISL_1502816
EPI_ISL_1019753
EPI_ISL_1335894
EPI_ISL_1502837
EPI_ISL_6710158
EPI_ISL_688879
EPI_ISL_861642
EPI_ISL_688646
EPI_ISL_912400
EPI_ISL_7957917
EPI_ISL_1761317
EPI_ISL_3023874
EPI_ISL_513195
EPI_ISL_6194046
EPI_ISL_699750
EPI_ISL_837616
EPI_ISL_660553
EPI_ISL_684783
EPI_ISL_437753
EPI_ISL_685040
EPI_ISL_437707
EPI_ISL_689805
EPI_ISL_985175
EPI_ISL_691323
EPI_ISL_1279953
EPI_ISL_691715
EPI_ISL_689668
EPI_ISL_475678
EPI_ISL_686904
EPI_ISL_583502
EPI_ISL_890187
EPI_ISL_690592
EPI_ISL_684872
EPI_ISL_635014
EPI_ISL_687123
EPI_ISL_2285149
EPI_ISL_1301704
EPI_ISL_882952
EPI_ISL_690012
EPI_ISL_688917
EPI_ISL_10950511
EPI_ISL_6194032
EPI_ISL_5142682
EPI_ISL_688409
EPI_ISL_871989
EPI_ISL_686126
EPI_ISL_447292
EPI_ISL_872628
EPI_ISL_900725
EPI_ISL_684724
EPI_ISL_861625
EPI_ISL_1168542
EPI_ISL_534340
EPI_ISL_935555
EPI_ISL_691600
EPI_ISL_614310
EPI_ISL_2100745
EPI_ISL_687210
EPI_ISL_1255139
EPI_ISL_807153
EPI_ISL_833231
EPI_ISL_909708
EPI_ISL_445083
EPI_ISL_10957407
EPI_ISL_1301635
EPI_ISL_733572
EPI_ISL_455470
EPI_ISL_660562
EPI_ISL_690417
EPI_ISL_872312
EPI_ISL_2105502
EPI_ISL_1113034
EPI_ISL_660157
EPI_ISL_495420
EPI_ISL_690421
EPI_ISL_495079
EPI_ISL_5143202
EPI_ISL_690241
EPI_ISL_495426
EPI_ISL_455316
EPI_ISL_691910
EPI_ISL_524717
EPI_ISL_5441665
EPI_ISL_690440
EPI_ISL_718134
EPI_ISL_454557
EPI_ISL_2231535
EPI_ISL_422419
EPI_ISL_692248
EPI_ISL_613553
EPI_ISL_480137
EPI_ISL_689243
EPI_ISL_560636
EPI_ISL_959275
EPI_ISL_2789820
EPI_ISL_1181479
EPI_ISL_857056
EPI_ISL_883982
EPI_ISL_677776
EPI_ISL_471540
EPI_ISL_686152
EPI_ISL_4050438
EPI_ISL_837688
EPI_ISL_513248
EPI_ISL_693681
EPI_ISL_5441454
EPI_ISL_3332725
EPI_ISL_1760231
EPI_ISL_802748
EPI_ISL_7613774
EPI_ISL_824656
EPI_ISL_5143107
EPI_ISL_684498
EPI_ISL_2422927
EPI_ISL_690528
EPI_ISL_2155162
EPI_ISL_691611
EPI_ISL_692448
EPI_ISL_2155084
EPI_ISL_691103
EPI_ISL_437744
EPI_ISL_1694634
EPI_ISL_653771
EPI_ISL_2015098
EPI_ISL_977472
EPI_ISL_690394
EPI_ISL_860257
EPI_ISL_685252
EPI_ISL_691786
EPI_ISL_692210
EPI_ISL_10989157
EPI_ISL_1500866
EPI_ISL_2015124
EPI_ISL_794774
EPI_ISL_889012
EPI_ISL_1233523
EPI_ISL_687282
EPI_ISL_660127
EPI_ISL_912855
EPI_ISL_2101060
EPI_ISL_692169
EPI_ISL_648048
EPI_ISL_735401
EPI_ISL_684891
EPI_ISL_690614
EPI_ISL_691418
EPI_ISL_794756
EPI_ISL_700051
EPI_ISL_1168582
EPI_ISL_2877461
EPI_ISL_513549
EPI_ISL_687576
EPI_ISL_5918409
EPI_ISL_1626497
EPI_ISL_1019869
EPI_ISL_685721
EPI_ISL_862878
EPI_ISL_837650
EPI_ISL_421186
EPI_ISL_514607
EPI_ISL_691006
EPI_ISL_500548
EPI_ISL_5944538
EPI_ISL_3758034
EPI_ISL_872011
EPI_ISL_686312
EPI_ISL_1752613
EPI_ISL_483853
EPI_ISL_689739
EPI_ISL_660255
EPI_ISL_6075165
EPI_ISL_1180678
EPI_ISL_685226
EPI_ISL_4050473
EPI_ISL_2100806
EPI_ISL_475609
EPI_ISL_437733
EPI_ISL_605810
EPI_ISL_685564
EPI_ISL_804956
EPI_ISL_1910442
EPI_ISL_2322457
EPI_ISL_1500151
EPI_ISL_1302147
EPI_ISL_5589852
EPI_ISL_419237
EPI_ISL_452354
EPI_ISL_460094
EPI_ISL_689010
EPI_ISL_636737
EPI_ISL_687018
EPI_ISL_483834
EPI_ISL_1020096
EPI_ISL_692062
EPI_ISL_1111271
EPI_ISL_825042
EPI_ISL_3030018
EPI_ISL_862573
EPI_ISL_5441559
EPI_ISL_5687824
EPI_ISL_5918408
EPI_ISL_7957889
EPI_ISL_5687847
EPI_ISL_686885
EPI_ISL_1168535
EPI_ISL_833297
EPI_ISL_10397641
EPI_ISL_4251950
EPI_ISL_691559
EPI_ISL_811180
EPI_ISL_459937
EPI_ISL_686632
EPI_ISL_452346
EPI_ISL_5143052
EPI_ISL_690885
EPI_ISL_560618
EPI_ISL_700103
EPI_ISL_1112962
EPI_ISL_3501740
EPI_ISL_684597
EPI_ISL_687284
EPI_ISL_1533090
EPI_ISL_7613726
EPI_ISL_788971
EPI_ISL_2791026
EPI_ISL_535426
EPI_ISL_480078
EPI_ISL_688712
EPI_ISL_7613798
EPI_ISL_1500961
EPI_ISL_586537
EPI_ISL_487297
EPI_ISL_689704
EPI_ISL_483038
EPI_ISL_2226329
EPI_ISL_4899870
EPI_ISL_689299
EPI_ISL_437718
EPI_ISL_686265
EPI_ISL_1502871
