# Supplementary material for: Unsupervised outlier detection applied to SARS-CoV-2 nucleotide sequences can identify sequences of common variants and other variants of interest
Source: BMC Bioinformatics. 2022 Dec 19;23:547. doi: 10.1186/s12859-022-05105-y (PMC9761049; doi:10.1186/s12859-022-05105-y)
Supplement: Supplementary file 1 — Additional file 1. Lists of GISAID IDs for the two reference datasets (simulating the time before the emergence of a new variant and the onset of a new variant) for each variant under consideration in the article (alpha, beta, delta, gamma, GH, lambda, mu, omicron). [file 12859_2022_5105_MOESM1_ESM.zip › sequences/lambda_before_onset]

EPI_ISL_458118
EPI_ISL_471271
EPI_ISL_1111486
EPI_ISL_687575
EPI_ISL_7174105
EPI_ISL_2105402
EPI_ISL_689179
EPI_ISL_428855
EPI_ISL_528940
EPI_ISL_690227
EPI_ISL_687299
EPI_ISL_2839321
EPI_ISL_1111380
EPI_ISL_685593
EPI_ISL_824680
EPI_ISL_582130
EPI_ISL_3410318
EPI_ISL_2894812
EPI_ISL_684301
EPI_ISL_2155631
EPI_ISL_876786
EPI_ISL_833159
EPI_ISL_512891
EPI_ISL_2422785
EPI_ISL_540994
EPI_ISL_872092
EPI_ISL_688503
EPI_ISL_2713085
EPI_ISL_692713
EPI_ISL_7957916
EPI_ISL_3138688
EPI_ISL_718244
EPI_ISL_3023968
EPI_ISL_1168552
EPI_ISL_692044
EPI_ISL_445084
EPI_ISL_516618
EPI_ISL_1544151
EPI_ISL_1018250
EPI_ISL_824592
EPI_ISL_690887
EPI_ISL_806801
EPI_ISL_754201
EPI_ISL_528693
EPI_ISL_2101044
EPI_ISL_1111270
EPI_ISL_861632
EPI_ISL_690324
EPI_ISL_1018266
EPI_ISL_692285
EPI_ISL_687455
EPI_ISL_684455
EPI_ISL_1114726
EPI_ISL_1502814
EPI_ISL_684392
EPI_ISL_686931
EPI_ISL_1301668
EPI_ISL_2422620
EPI_ISL_872233
EPI_ISL_852603
EPI_ISL_660121
EPI_ISL_1468433
EPI_ISL_962556
EPI_ISL_690520
EPI_ISL_689887
EPI_ISL_4549025
EPI_ISL_7709397
EPI_ISL_1159073
EPI_ISL_3989017
EPI_ISL_912974
EPI_ISL_687252
EPI_ISL_2285150
EPI_ISL_690600
EPI_ISL_1111444
EPI_ISL_824622
EPI_ISL_688697
EPI_ISL_1111391
EPI_ISL_692553
EPI_ISL_524468
EPI_ISL_684802
EPI_ISL_824620
EPI_ISL_1301633
EPI_ISL_876813
EPI_ISL_5441496
EPI_ISL_690726
EPI_ISL_688755
EPI_ISL_686495
EPI_ISL_5687723
EPI_ISL_812723
EPI_ISL_833240
EPI_ISL_687210
EPI_ISL_512067
EPI_ISL_686369
EPI_ISL_416032
EPI_ISL_689368
EPI_ISL_1302106
EPI_ISL_691283
EPI_ISL_1626485
EPI_ISL_2877306
EPI_ISL_690412
EPI_ISL_1910411
EPI_ISL_3023997
EPI_ISL_5687787
EPI_ISL_2422899
EPI_ISL_954790
EPI_ISL_610241
EPI_ISL_660139
EPI_ISL_4496567
EPI_ISL_480208
EPI_ISL_2877420
EPI_ISL_515867
EPI_ISL_871986
EPI_ISL_614283
EPI_ISL_684373
EPI_ISL_590698
EPI_ISL_496549
EPI_ISL_11229856
EPI_ISL_690517
EPI_ISL_2690612
EPI_ISL_1013167
EPI_ISL_2155570
EPI_ISL_560588
EPI_ISL_1019861
EPI_ISL_1111274
EPI_ISL_692699
EPI_ISL_1761363
EPI_ISL_2307328
EPI_ISL_459923
EPI_ISL_430074
EPI_ISL_735265
EPI_ISL_1007665
EPI_ISL_3332723
EPI_ISL_1363098
EPI_ISL_509315
EPI_ISL_685368
EPI_ISL_686417
EPI_ISL_2231245
EPI_ISL_685351
EPI_ISL_5441685
EPI_ISL_535449
EPI_ISL_690839
EPI_ISL_689888
EPI_ISL_2835305
EPI_ISL_684315
EPI_ISL_1380064
EPI_ISL_602801
EPI_ISL_1301652
EPI_ISL_539541
EPI_ISL_824610
EPI_ISL_2877311
EPI_ISL_631596
EPI_ISL_684976
EPI_ISL_5107661
EPI_ISL_1752615
EPI_ISL_1111498
EPI_ISL_861684
EPI_ISL_686256
EPI_ISL_794773
EPI_ISL_684759
EPI_ISL_692610
EPI_ISL_6195112
EPI_ISL_689196
EPI_ISL_1181446
EPI_ISL_1020264
EPI_ISL_688694
EPI_ISL_688399
EPI_ISL_1544129
EPI_ISL_1970626
EPI_ISL_890895
EPI_ISL_5598695
EPI_ISL_832194
EPI_ISL_525681
EPI_ISL_692727
EPI_ISL_1112948
EPI_ISL_837622
EPI_ISL_956392
EPI_ISL_5441626
EPI_ISL_509342
EPI_ISL_1219714
EPI_ISL_2779477
EPI_ISL_688186
EPI_ISL_479513
EPI_ISL_2231308
EPI_ISL_1055818
EPI_ISL_11229854
EPI_ISL_660211
EPI_ISL_526958
EPI_ISL_955239
EPI_ISL_2156629
EPI_ISL_691467
EPI_ISL_2426943
EPI_ISL_1111412
EPI_ISL_2231236
EPI_ISL_513170
EPI_ISL_860919
EPI_ISL_688743
EPI_ISL_832166
EPI_ISL_2894817
EPI_ISL_687526
EPI_ISL_516774
EPI_ISL_513013
EPI_ISL_877330
EPI_ISL_455026
EPI_ISL_685531
EPI_ISL_737003
EPI_ISL_2877321
EPI_ISL_513550
EPI_ISL_469028
EPI_ISL_686992
EPI_ISL_538437
EPI_ISL_5687794
EPI_ISL_956281
EPI_ISL_685731
EPI_ISL_625456
EPI_ISL_1020068
EPI_ISL_2155155
EPI_ISL_692335
EPI_ISL_877129
EPI_ISL_690110
EPI_ISL_852587
EPI_ISL_689338
EPI_ISL_475687
EPI_ISL_718179
EPI_ISL_542374
EPI_ISL_689574
EPI_ISL_862604
EPI_ISL_648099
EPI_ISL_1761325
EPI_ISL_708192
EPI_ISL_3470345
EPI_ISL_1055770
EPI_ISL_690429
EPI_ISL_846634
EPI_ISL_498121
EPI_ISL_6195190
EPI_ISL_686292
EPI_ISL_688094
EPI_ISL_434539
EPI_ISL_690846
EPI_ISL_693212
EPI_ISL_1797553
EPI_ISL_467040
EPI_ISL_684757
EPI_ISL_2100830
EPI_ISL_513189
EPI_ISL_690197
EPI_ISL_1502968
EPI_ISL_5917710
EPI_ISL_684952
EPI_ISL_767405
EPI_ISL_935532
EPI_ISL_1196291
EPI_ISL_4888508
EPI_ISL_688237
EPI_ISL_688370
EPI_ISL_525680
EPI_ISL_690950
EPI_ISL_9509916
EPI_ISL_2779428
EPI_ISL_876808
EPI_ISL_690767
EPI_ISL_2231299
EPI_ISL_480108
EPI_ISL_690188
EPI_ISL_686755
EPI_ISL_535513
EPI_ISL_700066
EPI_ISL_690882
EPI_ISL_498229
EPI_ISL_792018
EPI_ISL_686702
EPI_ISL_2877386
EPI_ISL_735317
EPI_ISL_776754
EPI_ISL_1233541
EPI_ISL_11018470
EPI_ISL_792113
EPI_ISL_450263
EPI_ISL_760050
EPI_ISL_5441583
EPI_ISL_685855
EPI_ISL_688933
EPI_ISL_3023950
EPI_ISL_512895
EPI_ISL_5053970
EPI_ISL_539495
EPI_ISL_2877456
EPI_ISL_687543
EPI_ISL_2253214
EPI_ISL_414663
EPI_ISL_5441631
EPI_ISL_688059
EPI_ISL_528694
EPI_ISL_2779424
EPI_ISL_689608
EPI_ISL_529799
EPI_ISL_6661810
EPI_ISL_685763
EPI_ISL_688916
EPI_ISL_1111371
EPI_ISL_509384
EPI_ISL_513226
EPI_ISL_833448
EPI_ISL_428356
EPI_ISL_3980684
EPI_ISL_735422
EPI_ISL_811180
EPI_ISL_485717
EPI_ISL_685865
EPI_ISL_691778
EPI_ISL_685430
EPI_ISL_1018182
EPI_ISL_2894775
EPI_ISL_623120
EPI_ISL_677732
EPI_ISL_689173
EPI_ISL_691058
EPI_ISL_691186
EPI_ISL_872280
EPI_ISL_2339904
EPI_ISL_1255390
EPI_ISL_3088353
EPI_ISL_872339
EPI_ISL_688148
EPI_ISL_2231510
EPI_ISL_1013187
EPI_ISL_416493
EPI_ISL_872274
EPI_ISL_691182
EPI_ISL_831474
EPI_ISL_1360407
EPI_ISL_479512
EPI_ISL_686746
EPI_ISL_541379
EPI_ISL_471552
EPI_ISL_2779366
EPI_ISL_1752594
EPI_ISL_686397
EPI_ISL_542330
EPI_ISL_5918369
EPI_ISL_2791007
EPI_ISL_455793
EPI_ISL_1257851
EPI_ISL_718212
EPI_ISL_451298
EPI_ISL_2835504
EPI_ISL_487319
EPI_ISL_1622375
EPI_ISL_700069
EPI_ISL_1360329
EPI_ISL_686036
EPI_ISL_806788
EPI_ISL_812755
EPI_ISL_635017
EPI_ISL_1502857
EPI_ISL_5918411
EPI_ISL_2894861
EPI_ISL_941067
EPI_ISL_682252
EPI_ISL_685100
EPI_ISL_4050471
EPI_ISL_1111260
EPI_ISL_1181385
EPI_ISL_691858
EPI_ISL_11172708
EPI_ISL_691050
EPI_ISL_1091786
EPI_ISL_5143176
EPI_ISL_530347
EPI_ISL_2690159
EPI_ISL_688596
EPI_ISL_5142992
EPI_ISL_688135
EPI_ISL_5053969
EPI_ISL_6565010
EPI_ISL_648813
EPI_ISL_2544898
EPI_ISL_860913
EPI_ISL_501170
EPI_ISL_538475
EPI_ISL_11229819
EPI_ISL_568875
EPI_ISL_689573
EPI_ISL_529007
EPI_ISL_912964
EPI_ISL_417015
EPI_ISL_691224
EPI_ISL_5441356
EPI_ISL_690103
EPI_ISL_6195592
EPI_ISL_684543
EPI_ISL_684449
EPI_ISL_690253
EPI_ISL_1363103
EPI_ISL_940942
EPI_ISL_1020096
EPI_ISL_3799758
EPI_ISL_1859562
EPI_ISL_1209247
EPI_ISL_437705
EPI_ISL_1020039
EPI_ISL_688928
EPI_ISL_468775
EPI_ISL_5142661
EPI_ISL_7613734
EPI_ISL_450788
EPI_ISL_1255128
EPI_ISL_688566
EPI_ISL_687804
EPI_ISL_2156721
EPI_ISL_1255134
EPI_ISL_685452
EPI_ISL_691431
EPI_ISL_560620
EPI_ISL_686958
EPI_ISL_509292
EPI_ISL_5687900
EPI_ISL_732671
EPI_ISL_501220
EPI_ISL_452328
EPI_ISL_689167
EPI_ISL_686280
EPI_ISL_684700
EPI_ISL_626603
EPI_ISL_4442773
EPI_ISL_700086
EPI_ISL_467033
EPI_ISL_891152
EPI_ISL_542172
EPI_ISL_912724
EPI_ISL_691332
EPI_ISL_1048372
EPI_ISL_6195119
EPI_ISL_602870
EPI_ISL_11229907
EPI_ISL_2101038
EPI_ISL_684598
EPI_ISL_909692
EPI_ISL_692224
EPI_ISL_5441591
EPI_ISL_7715419
EPI_ISL_2422950
EPI_ISL_862838
EPI_ISL_1911021
EPI_ISL_486843
EPI_ISL_745223
EPI_ISL_1731067
EPI_ISL_613548
EPI_ISL_1166897
EPI_ISL_686635
EPI_ISL_889358
EPI_ISL_2231231
EPI_ISL_692037
EPI_ISL_512922
EPI_ISL_2617086
EPI_ISL_837692
EPI_ISL_480222
EPI_ISL_689011
EPI_ISL_603150
EPI_ISL_509310
EPI_ISL_961780
EPI_ISL_699786
EPI_ISL_686223
EPI_ISL_900695
EPI_ISL_1081959
EPI_ISL_692348
EPI_ISL_686681
EPI_ISL_437753
EPI_ISL_884005
EPI_ISL_686700
EPI_ISL_692105
EPI_ISL_689483
EPI_ISL_3980689
EPI_ISL_509350
EPI_ISL_3088340
EPI_ISL_5142663
EPI_ISL_2105245
EPI_ISL_1111116
EPI_ISL_918375
EPI_ISL_686919
EPI_ISL_468319
EPI_ISL_1301687
EPI_ISL_806796
EPI_ISL_690587
EPI_ISL_610235
EPI_ISL_428353
EPI_ISL_872253
EPI_ISL_1096282
EPI_ISL_11229175
EPI_ISL_832180
EPI_ISL_685974
EPI_ISL_751414
EPI_ISL_2690176
EPI_ISL_686422
EPI_ISL_718186
EPI_ISL_1301653
EPI_ISL_5918348
EPI_ISL_833121
EPI_ISL_688864
EPI_ISL_877419
EPI_ISL_447292
EPI_ISL_735324
EPI_ISL_513248
EPI_ISL_689731
EPI_ISL_688478
EPI_ISL_692134
EPI_ISL_852828
EPI_ISL_718155
EPI_ISL_687036
EPI_ISL_2283797
EPI_ISL_861710
EPI_ISL_837728
EPI_ISL_687876
EPI_ISL_539553
EPI_ISL_861504
EPI_ISL_804040
EPI_ISL_582643
EPI_ISL_1626492
EPI_ISL_2835483
EPI_ISL_492034
EPI_ISL_11229560
EPI_ISL_501197
EPI_ISL_1020074
EPI_ISL_688841
EPI_ISL_690541
EPI_ISL_463282
EPI_ISL_529021
EPI_ISL_1297194
EPI_ISL_692344
EPI_ISL_690943
EPI_ISL_450285
EPI_ISL_486854
EPI_ISL_956307
EPI_ISL_4251930
EPI_ISL_985071
EPI_ISL_5917741
EPI_ISL_1543985
EPI_ISL_935528
EPI_ISL_690811
EPI_ISL_450241
EPI_ISL_685088
EPI_ISL_455422
EPI_ISL_443262
EPI_ISL_1018141
EPI_ISL_690405
EPI_ISL_913928
EPI_ISL_906050
EPI_ISL_2422854
EPI_ISL_689965
EPI_ISL_2968066
EPI_ISL_760038
EPI_ISL_413213
EPI_ISL_684764
EPI_ISL_692678
EPI_ISL_2426906
EPI_ISL_483821
EPI_ISL_6661795
EPI_ISL_691255
EPI_ISL_1760242
EPI_ISL_2894802
EPI_ISL_685010
EPI_ISL_1797595
EPI_ISL_686832
EPI_ISL_11172653
EPI_ISL_690462
EPI_ISL_691351
EPI_ISL_1502891
EPI_ISL_2484216
EPI_ISL_690162
EPI_ISL_1533078
EPI_ISL_4496610
EPI_ISL_860892
EPI_ISL_2925618
EPI_ISL_686656
EPI_ISL_5441688
EPI_ISL_1041198
EPI_ISL_2231281
EPI_ISL_687480
EPI_ISL_5441403
EPI_ISL_751383
EPI_ISL_495026
EPI_ISL_686853
EPI_ISL_700287
EPI_ISL_602738
EPI_ISL_876771
EPI_ISL_5441499
EPI_ISL_3023854
EPI_ISL_688775
EPI_ISL_689637
EPI_ISL_918370
EPI_ISL_671429
EPI_ISL_1111223
EPI_ISL_539524
EPI_ISL_1358317
EPI_ISL_691961
EPI_ISL_685527
EPI_ISL_420051
EPI_ISL_692086
EPI_ISL_1112975
EPI_ISL_684967
EPI_ISL_688423
EPI_ISL_2894813
EPI_ISL_2894642
EPI_ISL_685682
EPI_ISL_776764
EPI_ISL_7174156
EPI_ISL_689597
EPI_ISL_788958
EPI_ISL_1019795
EPI_ISL_687638
EPI_ISL_4496627
EPI_ISL_684115
EPI_ISL_735430
EPI_ISL_690354
EPI_ISL_688174
EPI_ISL_417030
EPI_ISL_416609
EPI_ISL_2501352
EPI_ISL_691521
EPI_ISL_900741
EPI_ISL_8142106
EPI_ISL_689704
EPI_ISL_576266
EPI_ISL_11229917
EPI_ISL_635058
EPI_ISL_811161
EPI_ISL_2790892
EPI_ISL_3758034
EPI_ISL_455438
EPI_ISL_2894665
EPI_ISL_688981
EPI_ISL_456138
EPI_ISL_1159106
EPI_ISL_436950
EPI_ISL_687267
EPI_ISL_2603240
EPI_ISL_2231334
EPI_ISL_2101260
EPI_ISL_691690
EPI_ISL_1139059
EPI_ISL_688271
EPI_ISL_6595984
EPI_ISL_689884
EPI_ISL_538492
EPI_ISL_648798
EPI_ISL_862849
EPI_ISL_479548
EPI_ISL_6195764
EPI_ISL_685292
EPI_ISL_2231558
EPI_ISL_906060
EPI_ISL_2155244
EPI_ISL_2710014
EPI_ISL_2839284
EPI_ISL_515562
EPI_ISL_3980648
EPI_ISL_3275389
EPI_ISL_686170
EPI_ISL_476891
EPI_ISL_691043
EPI_ISL_5918295
EPI_ISL_688523
EPI_ISL_692161
EPI_ISL_691923
EPI_ISL_2154612
EPI_ISL_872300
EPI_ISL_2894659
EPI_ISL_690041
EPI_ISL_912738
EPI_ISL_602817
EPI_ISL_686297
EPI_ISL_689710
EPI_ISL_687515
EPI_ISL_692653
EPI_ISL_529773
EPI_ISL_480250
EPI_ISL_10989155
EPI_ISL_1544126
EPI_ISL_688011
EPI_ISL_560637
EPI_ISL_688919
EPI_ISL_3138685
EPI_ISL_515569
EPI_ISL_1013173
EPI_ISL_509257
EPI_ISL_3410598
EPI_ISL_689294
EPI_ISL_3988351
EPI_ISL_5441644
EPI_ISL_2081948
EPI_ISL_687494
EPI_ISL_602906
EPI_ISL_687381
EPI_ISL_5736645
EPI_ISL_455467
EPI_ISL_1111168
EPI_ISL_2231532
EPI_ISL_1112985
EPI_ISL_684563
EPI_ISL_2860776
EPI_ISL_450273
EPI_ISL_692118
EPI_ISL_428366
EPI_ISL_513157
EPI_ISL_1795057
EPI_ISL_685571
EPI_ISL_1805651
EPI_ISL_414638
EPI_ISL_688451
EPI_ISL_833302
EPI_ISL_603032
EPI_ISL_684214
EPI_ISL_710575
EPI_ISL_5142690
EPI_ISL_837603
EPI_ISL_794752
EPI_ISL_10957415
EPI_ISL_1098839
EPI_ISL_5944538
EPI_ISL_2422861
EPI_ISL_690544
EPI_ISL_692556
EPI_ISL_5441391
EPI_ISL_515781
EPI_ISL_8986690
EPI_ISL_5441490
EPI_ISL_515520
EPI_ISL_691748
EPI_ISL_528750
EPI_ISL_687730
EPI_ISL_2081944
EPI_ISL_824654
EPI_ISL_507262
EPI_ISL_8142101
EPI_ISL_1111215
EPI_ISL_685524
EPI_ISL_1760225
EPI_ISL_437191
EPI_ISL_876782
EPI_ISL_837702
EPI_ISL_2501081
EPI_ISL_9667009
EPI_ISL_735294
EPI_ISL_685224
EPI_ISL_861648
EPI_ISL_5143180
EPI_ISL_542222
EPI_ISL_2894780
EPI_ISL_6196113
EPI_ISL_686389
EPI_ISL_1013177
EPI_ISL_3981319
EPI_ISL_1360332
EPI_ISL_2231323
EPI_ISL_688670
EPI_ISL_699902
EPI_ISL_2790887
EPI_ISL_691760
EPI_ISL_735338
EPI_ISL_6590999
EPI_ISL_8142095
EPI_ISL_593928
EPI_ISL_690806
EPI_ISL_685435
EPI_ISL_2171040
EPI_ISL_4496656
EPI_ISL_690519
EPI_ISL_684778
EPI_ISL_1111240
EPI_ISL_837794
EPI_ISL_687619
EPI_ISL_1111475
EPI_ISL_684679
EPI_ISL_1166924
EPI_ISL_912549
EPI_ISL_5687724
EPI_ISL_692136
EPI_ISL_1196284
EPI_ISL_2009170
EPI_ISL_687624
EPI_ISL_3330221
EPI_ISL_5143128
EPI_ISL_1404138
EPI_ISL_2003155
EPI_ISL_689563
EPI_ISL_693667
EPI_ISL_687579
EPI_ISL_691604
EPI_ISL_11229851
EPI_ISL_700206
EPI_ISL_1533075
EPI_ISL_690148
EPI_ISL_452480
EPI_ISL_10957405
EPI_ISL_687568
EPI_ISL_689976
EPI_ISL_1626511
EPI_ISL_684978
EPI_ISL_2958732
EPI_ISL_700113
EPI_ISL_691352
EPI_ISL_419302
EPI_ISL_447592
EPI_ISL_2426929
EPI_ISL_421511
EPI_ISL_5736620
EPI_ISL_648815
EPI_ISL_475712
EPI_ISL_9160080
EPI_ISL_1112996
EPI_ISL_876780
EPI_ISL_728000
EPI_ISL_935009
EPI_ISL_5944568
EPI_ISL_7613721
EPI_ISL_685997
EPI_ISL_452207
EPI_ISL_512905
EPI_ISL_480175
EPI_ISL_590696
EPI_ISL_692041
EPI_ISL_1117946
EPI_ISL_507291
EPI_ISL_7174079
EPI_ISL_516748
EPI_ISL_2896287
EPI_ISL_1111414
EPI_ISL_710484
EPI_ISL_1258463
EPI_ISL_872207
EPI_ISL_541004
EPI_ISL_528819
EPI_ISL_718267
EPI_ISL_526943
EPI_ISL_1527374
EPI_ISL_689152
EPI_ISL_691866
EPI_ISL_690504
EPI_ISL_2835439
EPI_ISL_687350
EPI_ISL_452327
EPI_ISL_985125
EPI_ISL_692299
EPI_ISL_498099
EPI_ISL_1527394
EPI_ISL_5142514
EPI_ISL_2155156
EPI_ISL_2894779
EPI_ISL_475045
EPI_ISL_760052
EPI_ISL_684754
EPI_ISL_685709
EPI_ISL_1111150
EPI_ISL_468138
EPI_ISL_451328
EPI_ISL_685007
EPI_ISL_685920
EPI_ISL_2086268
EPI_ISL_1916277
EPI_ISL_684646
EPI_ISL_686613
EPI_ISL_689838
EPI_ISL_687503
EPI_ISL_876766
EPI_ISL_692547
EPI_ISL_837793
EPI_ISL_686229
EPI_ISL_416581
EPI_ISL_1159096
EPI_ISL_982184
EPI_ISL_690366
EPI_ISL_660231
EPI_ISL_686840
EPI_ISL_8422339
EPI_ISL_685814
EPI_ISL_691365
EPI_ISL_824709
EPI_ISL_10957422
EPI_ISL_416866
EPI_ISL_2155452
EPI_ISL_691278
EPI_ISL_688800
EPI_ISL_5687741
EPI_ISL_6595985
EPI_ISL_812744
EPI_ISL_687051
EPI_ISL_539778
EPI_ISL_2422764
EPI_ISL_2894671
EPI_ISL_684761
EPI_ISL_1111225
EPI_ISL_2501394
EPI_ISL_686066
EPI_ISL_1069192
EPI_ISL_836978
EPI_ISL_912970
EPI_ISL_734169
EPI_ISL_526230
EPI_ISL_686089
EPI_ISL_692451
EPI_ISL_684525
EPI_ISL_605809
EPI_ISL_515941
EPI_ISL_691544
EPI_ISL_6436620
EPI_ISL_3138694
EPI_ISL_512994
EPI_ISL_872291
EPI_ISL_5934913
EPI_ISL_418990
EPI_ISL_10957395
EPI_ISL_2422853
EPI_ISL_5441422
EPI_ISL_872917
EPI_ISL_685736
EPI_ISL_687841
EPI_ISL_3023848
EPI_ISL_824733
EPI_ISL_8311693
EPI_ISL_2713191
EPI_ISL_689158
EPI_ISL_5142503
EPI_ISL_688005
EPI_ISL_623146
EPI_ISL_906775
EPI_ISL_692230
EPI_ISL_1069173
EPI_ISL_671465
EPI_ISL_1527375
EPI_ISL_872324
EPI_ISL_685628
EPI_ISL_582511
EPI_ISL_689966
EPI_ISL_833152
EPI_ISL_515721
EPI_ISL_516805
EPI_ISL_776763
EPI_ISL_560638
EPI_ISL_7473136
EPI_ISL_7613852
EPI_ISL_653793
EPI_ISL_2422771
EPI_ISL_872962
EPI_ISL_11172718
EPI_ISL_5687708
EPI_ISL_882672
EPI_ISL_691511
EPI_ISL_1911031
EPI_ISL_493198
EPI_ISL_2502637
EPI_ISL_1111112
EPI_ISL_483878
EPI_ISL_796031
EPI_ISL_2713094
EPI_ISL_684826
EPI_ISL_512920
EPI_ISL_451356
EPI_ISL_1435812
EPI_ISL_824723
EPI_ISL_1301662
EPI_ISL_690047
EPI_ISL_688678
EPI_ISL_688349
EPI_ISL_824578
EPI_ISL_685434
EPI_ISL_684902
EPI_ISL_692036
EPI_ISL_684366
EPI_ISL_1168623
EPI_ISL_5441440
EPI_ISL_512072
EPI_ISL_535430
EPI_ISL_5143112
EPI_ISL_692308
EPI_ISL_935552
EPI_ISL_602804
EPI_ISL_962553
EPI_ISL_2779457
EPI_ISL_684280
EPI_ISL_686117
EPI_ISL_2958704
EPI_ISL_686342
EPI_ISL_513006
EPI_ISL_6316572
EPI_ISL_417880
EPI_ISL_2364501
EPI_ISL_909676
EPI_ISL_1111409
EPI_ISL_692364
EPI_ISL_11229147
EPI_ISL_3332944
EPI_ISL_688201
EPI_ISL_586568
EPI_ISL_475610
EPI_ISL_1235682
EPI_ISL_1196287
EPI_ISL_690896
EPI_ISL_487322
EPI_ISL_691492
EPI_ISL_515656
EPI_ISL_486859
EPI_ISL_2283804
EPI_ISL_1112227
EPI_ISL_631577
EPI_ISL_688855
EPI_ISL_940621
EPI_ISL_1018263
EPI_ISL_9160103
EPI_ISL_792700
EPI_ISL_11229173
EPI_ISL_468310
EPI_ISL_3023875
EPI_ISL_1392889
EPI_ISL_5196770
EPI_ISL_690069
EPI_ISL_872340
EPI_ISL_949250
EPI_ISL_1301733
EPI_ISL_583451
EPI_ISL_688175
EPI_ISL_689876
EPI_ISL_5598652
EPI_ISL_486827
EPI_ISL_2422739
EPI_ISL_682242
EPI_ISL_3128538
EPI_ISL_2276076
EPI_ISL_569873
EPI_ISL_900699
EPI_ISL_684862
EPI_ISL_685500
EPI_ISL_547573
EPI_ISL_686960
EPI_ISL_10397650
EPI_ISL_1400537
EPI_ISL_512885
EPI_ISL_586520
EPI_ISL_583500
EPI_ISL_542322
EPI_ISL_535510
EPI_ISL_691529
EPI_ISL_2100772
EPI_ISL_515816
EPI_ISL_1019750
EPI_ISL_479493
EPI_ISL_496542
EPI_ISL_479839
EPI_ISL_687464
EPI_ISL_691797
EPI_ISL_447295
EPI_ISL_687467
EPI_ISL_913608
EPI_ISL_2422665
EPI_ISL_5917724
EPI_ISL_689532
EPI_ISL_687923
EPI_ISL_498189
EPI_ISL_2231341
EPI_ISL_1020101
EPI_ISL_687204
EPI_ISL_1168665
EPI_ISL_688397
EPI_ISL_688827
EPI_ISL_686632
EPI_ISL_2231373
EPI_ISL_541332
EPI_ISL_447281
EPI_ISL_6595991
EPI_ISL_602867
EPI_ISL_1018306
EPI_ISL_686396
EPI_ISL_515826
EPI_ISL_524751
EPI_ISL_525495
EPI_ISL_513144
EPI_ISL_1111434
EPI_ISL_631835
EPI_ISL_5736618
EPI_ISL_7613729
EPI_ISL_689728
EPI_ISL_825044
EPI_ISL_2231432
EPI_ISL_688770
EPI_ISL_4496582
EPI_ISL_2231465
EPI_ISL_689270
EPI_ISL_684819
EPI_ISL_3664333
EPI_ISL_514131
EPI_ISL_684110
EPI_ISL_2081913
EPI_ISL_947287
EPI_ISL_686707
EPI_ISL_677758
EPI_ISL_687302
EPI_ISL_6195656
EPI_ISL_2661827
EPI_ISL_576383
EPI_ISL_1533085
EPI_ISL_1284035
EPI_ISL_463746
EPI_ISL_811192
EPI_ISL_583454
EPI_ISL_1013176
EPI_ISL_900713
EPI_ISL_648805
EPI_ISL_437433
EPI_ISL_498077
EPI_ISL_452335
EPI_ISL_5736624
EPI_ISL_1360305
EPI_ISL_941158
EPI_ISL_909693
EPI_ISL_735288
EPI_ISL_535397
EPI_ISL_687416
EPI_ISL_1752484
EPI_ISL_2101199
EPI_ISL_479619
EPI_ISL_1495047
EPI_ISL_1138515
EPI_ISL_687471
EPI_ISL_5918354
EPI_ISL_895839
EPI_ISL_862584
EPI_ISL_9467460
EPI_ISL_498067
EPI_ISL_689222
EPI_ISL_722908
EPI_ISL_583432
EPI_ISL_7054876
EPI_ISL_648790
EPI_ISL_1159093
EPI_ISL_686199
EPI_ISL_2894708
EPI_ISL_5143039
EPI_ISL_687317
EPI_ISL_691466
EPI_ISL_463747
EPI_ISL_5598654
EPI_ISL_7613781
EPI_ISL_732665
EPI_ISL_451383
EPI_ISL_2835427
EPI_ISL_687054
EPI_ISL_1020102
EPI_ISL_514580
EPI_ISL_653810
EPI_ISL_691141
EPI_ISL_690052
EPI_ISL_833278
EPI_ISL_492045
EPI_ISL_692585
EPI_ISL_2105450
EPI_ISL_689648
EPI_ISL_738130
EPI_ISL_1916493
EPI_ISL_833494
EPI_ISL_3153538
EPI_ISL_512913
EPI_ISL_451662
EPI_ISL_11229725
EPI_ISL_912564
EPI_ISL_833053
EPI_ISL_3252978
EPI_ISL_576116
EPI_ISL_2455244
EPI_ISL_1622378
EPI_ISL_2727899
EPI_ISL_862574
EPI_ISL_1171620
EPI_ISL_888826
EPI_ISL_483849
EPI_ISL_2155137
EPI_ISL_1117939
EPI_ISL_691132
EPI_ISL_5687855
EPI_ISL_688063
EPI_ISL_1502887
EPI_ISL_3023792
EPI_ISL_900730
EPI_ISL_692709
EPI_ISL_454501
EPI_ISL_684847
EPI_ISL_685598
EPI_ISL_686355
EPI_ISL_689023
EPI_ISL_689827
EPI_ISL_1289441
EPI_ISL_2364594
EPI_ISL_525430
EPI_ISL_732557
EPI_ISL_1111267
EPI_ISL_596453
EPI_ISL_507261
EPI_ISL_529750
EPI_ISL_2960338
EPI_ISL_2710021
EPI_ISL_689126
EPI_ISL_648699
EPI_ISL_760056
EPI_ISL_2443769
EPI_ISL_700192
EPI_ISL_692514
EPI_ISL_2231368
EPI_ISL_3023796
EPI_ISL_1760214
EPI_ISL_687406
EPI_ISL_685988
EPI_ISL_4968428
EPI_ISL_626609
EPI_ISL_542327
EPI_ISL_862865
EPI_ISL_691845
EPI_ISL_686312
EPI_ISL_735351
EPI_ISL_2422923
EPI_ISL_1797571
EPI_ISL_1013118
EPI_ISL_685229
EPI_ISL_542319
EPI_ISL_653779
EPI_ISL_6436499
EPI_ISL_2614351
EPI_ISL_906052
EPI_ISL_476819
EPI_ISL_626580
EPI_ISL_689032
EPI_ISL_436719
EPI_ISL_684979
EPI_ISL_1167173
EPI_ISL_1020214
EPI_ISL_688129
EPI_ISL_513134
EPI_ISL_690786
EPI_ISL_1247873
EPI_ISL_690620
EPI_ISL_686357
EPI_ISL_583470
EPI_ISL_692619
EPI_ISL_7613777
EPI_ISL_837685
EPI_ISL_788951
EPI_ISL_684714
EPI_ISL_648732
EPI_ISL_687148
EPI_ISL_686169
EPI_ISL_11229655
EPI_ISL_941145
EPI_ISL_690431
EPI_ISL_690796
EPI_ISL_685453
EPI_ISL_3840505
EPI_ISL_5687745
EPI_ISL_10989156
EPI_ISL_684909
EPI_ISL_846631
EPI_ISL_5918310
EPI_ISL_542153
EPI_ISL_1111227
EPI_ISL_686013
EPI_ISL_534346
EPI_ISL_690356
EPI_ISL_475639
EPI_ISL_685329
EPI_ISL_7613745
EPI_ISL_766038
EPI_ISL_941141
EPI_ISL_648640
EPI_ISL_1544150
EPI_ISL_690596
EPI_ISL_513035
EPI_ISL_684266
EPI_ISL_2422908
EPI_ISL_692498
EPI_ISL_1018238
EPI_ISL_688240
EPI_ISL_940928
EPI_ISL_5598635
EPI_ISL_5142674
EPI_ISL_512998
EPI_ISL_443266
EPI_ISL_690735
EPI_ISL_687769
EPI_ISL_1013107
EPI_ISL_2958740
EPI_ISL_2231244
EPI_ISL_691210
EPI_ISL_428209
EPI_ISL_1139067
EPI_ISL_860921
EPI_ISL_2155332
EPI_ISL_906054
EPI_ISL_688103
EPI_ISL_2100741
EPI_ISL_2426909
EPI_ISL_692565
EPI_ISL_700125
EPI_ISL_689649
EPI_ISL_1168669
EPI_ISL_686828
EPI_ISL_692446
EPI_ISL_1111135
EPI_ISL_1544163
EPI_ISL_794805
EPI_ISL_909666
EPI_ISL_5736639
EPI_ISL_542424
EPI_ISL_2382422
EPI_ISL_684518
EPI_ISL_2502660
EPI_ISL_1629744
EPI_ISL_984254
EPI_ISL_518015
EPI_ISL_792110
EPI_ISL_687097
EPI_ISL_685254
EPI_ISL_2231544
EPI_ISL_685362
EPI_ISL_5687831
EPI_ISL_2690154
EPI_ISL_2835418
EPI_ISL_1533043
EPI_ISL_534321
EPI_ISL_535457
EPI_ISL_528738
EPI_ISL_605800
EPI_ISL_5441639
EPI_ISL_685411
EPI_ISL_691375
EPI_ISL_2009305
EPI_ISL_692020
EPI_ISL_1111466
EPI_ISL_5441604
EPI_ISL_1111496
EPI_ISL_10149603
EPI_ISL_688657
EPI_ISL_1472369
EPI_ISL_691499
EPI_ISL_687483
EPI_ISL_5944593
EPI_ISL_686709
EPI_ISL_692242
EPI_ISL_691208
EPI_ISL_3716690
EPI_ISL_691448
EPI_ISL_688229
EPI_ISL_1517419
EPI_ISL_686683
EPI_ISL_685614
EPI_ISL_542350
EPI_ISL_507006
EPI_ISL_689024
EPI_ISL_3803739
EPI_ISL_437723
EPI_ISL_2100770
EPI_ISL_513114
EPI_ISL_689641
EPI_ISL_2894716
EPI_ISL_660606
EPI_ISL_1532292
EPI_ISL_514437
EPI_ISL_855365
EPI_ISL_1233511
EPI_ISL_605815
EPI_ISL_451389
EPI_ISL_7174078
EPI_ISL_3023877
EPI_ISL_940861
EPI_ISL_1010729
EPI_ISL_418213
EPI_ISL_5441555
EPI_ISL_3758027
EPI_ISL_584076
EPI_ISL_690167
EPI_ISL_690832
EPI_ISL_3252980
EPI_ISL_3410585
EPI_ISL_691412
EPI_ISL_1019790
EPI_ISL_690378
EPI_ISL_687458
EPI_ISL_872003
EPI_ISL_5441469
EPI_ISL_486828
EPI_ISL_8142105
EPI_ISL_687114
EPI_ISL_660144
EPI_ISL_687963
EPI_ISL_437188
EPI_ISL_692262
EPI_ISL_792704
EPI_ISL_447548
EPI_ISL_3023926
EPI_ISL_1054995
EPI_ISL_1167140
EPI_ISL_1911023
EPI_ISL_524718
EPI_ISL_467048
EPI_ISL_7709386
EPI_ISL_1040828
EPI_ISL_687739
EPI_ISL_1654202
EPI_ISL_852586
EPI_ISL_483859
EPI_ISL_2692901
EPI_ISL_688530
EPI_ISL_513038
EPI_ISL_686626
EPI_ISL_2663168
EPI_ISL_677745
EPI_ISL_492002
EPI_ISL_416575
EPI_ISL_751374
EPI_ISL_686974
EPI_ISL_1265373
EPI_ISL_6316573
EPI_ISL_918266
EPI_ISL_430742
EPI_ISL_3470333
EPI_ISL_883998
EPI_ISL_477177
EPI_ISL_684668
EPI_ISL_693238
EPI_ISL_692389
EPI_ISL_947257
EPI_ISL_684580
EPI_ISL_11229502
EPI_ISL_707936
EPI_ISL_513093
EPI_ISL_451326
EPI_ISL_491992
EPI_ISL_7613731
EPI_ISL_1166911
EPI_ISL_476023
EPI_ISL_1363099
EPI_ISL_2101057
EPI_ISL_685270
EPI_ISL_1191737
EPI_ISL_960419
EPI_ISL_487432
EPI_ISL_1013120
EPI_ISL_794746
EPI_ISL_882666
EPI_ISL_6195482
EPI_ISL_8311689
EPI_ISL_4968425
EPI_ISL_434377
EPI_ISL_436684
EPI_ISL_1190766
EPI_ISL_1180882
EPI_ISL_918267
EPI_ISL_689540
EPI_ISL_2663181
EPI_ISL_2422927
EPI_ISL_909675
EPI_ISL_685163
EPI_ISL_515732
EPI_ISL_690956
EPI_ISL_691240
EPI_ISL_509332
EPI_ISL_794757
EPI_ISL_684453
EPI_ISL_900725
EPI_ISL_700115
EPI_ISL_584048
EPI_ISL_5687895
EPI_ISL_688215
EPI_ISL_692270
EPI_ISL_871993
EPI_ISL_515635
EPI_ISL_686780
EPI_ISL_699993
EPI_ISL_513514
EPI_ISL_512918
EPI_ISL_660619
EPI_ISL_583493
EPI_ISL_686640
EPI_ISL_2501383
EPI_ISL_653765
EPI_ISL_435281
EPI_ISL_862649
EPI_ISL_500548
EPI_ISL_420046
EPI_ISL_699829
EPI_ISL_686808
EPI_ISL_684656
EPI_ISL_11229879
EPI_ISL_2839309
EPI_ISL_2101278
EPI_ISL_5142687
EPI_ISL_2835334
EPI_ISL_1180704
EPI_ISL_686175
EPI_ISL_406592
EPI_ISL_2156645
EPI_ISL_688613
EPI_ISL_688959
EPI_ISL_610240
EPI_ISL_525553
EPI_ISL_686157
EPI_ISL_687683
EPI_ISL_4880396
EPI_ISL_684421
EPI_ISL_690291
EPI_ISL_684836
EPI_ISL_685136
EPI_ISL_476883
EPI_ISL_687410
EPI_ISL_1301732
EPI_ISL_653800
EPI_ISL_3663676
EPI_ISL_512875
EPI_ISL_515832
EPI_ISL_1502837
EPI_ISL_9159885
EPI_ISL_424631
EPI_ISL_1533056
EPI_ISL_692085
EPI_ISL_482769
EPI_ISL_686479
EPI_ISL_2690188
EPI_ISL_806784
EPI_ISL_2231492
EPI_ISL_693234
EPI_ISL_5143094
EPI_ISL_944096
EPI_ISL_515970
EPI_ISL_2958742
EPI_ISL_653746
EPI_ISL_603033
EPI_ISL_6194066
EPI_ISL_1020063
EPI_ISL_912602
EPI_ISL_2426923
EPI_ISL_5934925
EPI_ISL_686670
EPI_ISL_685267
EPI_ISL_690409
EPI_ISL_690145
EPI_ISL_985318
EPI_ISL_1069216
EPI_ISL_1797575
EPI_ISL_603144
EPI_ISL_11229491
EPI_ISL_691344
EPI_ISL_1626514
EPI_ISL_1020287
EPI_ISL_850671
EPI_ISL_1284064
EPI_ISL_3023874
EPI_ISL_691145
EPI_ISL_480163
EPI_ISL_6698768
EPI_ISL_690363
EPI_ISL_699676
EPI_ISL_535501
EPI_ISL_833129
EPI_ISL_872091
EPI_ISL_1233463
EPI_ISL_480030
EPI_ISL_1092006
EPI_ISL_2894688
EPI_ISL_1517407
EPI_ISL_832129
EPI_ISL_688651
EPI_ISL_2502022
EPI_ISL_5441621
EPI_ISL_1859361
EPI_ISL_2877440
EPI_ISL_687972
EPI_ISL_7957910
EPI_ISL_602896
EPI_ISL_940896
EPI_ISL_444456
EPI_ISL_5107659
EPI_ISL_766036
EPI_ISL_5736670
EPI_ISL_685106
EPI_ISL_751352
EPI_ISL_487324
EPI_ISL_1020050
EPI_ISL_450244
EPI_ISL_430077
EPI_ISL_692473
EPI_ISL_685151
EPI_ISL_1111185
EPI_ISL_735273
EPI_ISL_1111094
EPI_ISL_560604
EPI_ISL_11229892
EPI_ISL_1014686
EPI_ISL_1113007
EPI_ISL_1111182
EPI_ISL_479821
EPI_ISL_5918303
EPI_ISL_677789
EPI_ISL_687229
EPI_ISL_7613876
EPI_ISL_602747
EPI_ISL_6000517
EPI_ISL_689581
EPI_ISL_685358
EPI_ISL_653821
EPI_ISL_941973
EPI_ISL_418230
EPI_ISL_692695
EPI_ISL_692476
EPI_ISL_593918
EPI_ISL_792103
EPI_ISL_1020059
EPI_ISL_480102
EPI_ISL_691007
EPI_ISL_690901
EPI_ISL_1335889
EPI_ISL_691170
EPI_ISL_450840
EPI_ISL_962541
EPI_ISL_940992
EPI_ISL_700268
EPI_ISL_475636
EPI_ISL_2779455
EPI_ISL_509358
EPI_ISL_1020026
EPI_ISL_686758
EPI_ISL_735431
EPI_ISL_872328
EPI_ISL_1060736
EPI_ISL_9159856
EPI_ISL_909664
EPI_ISL_10957387
EPI_ISL_10397645
EPI_ISL_687400
EPI_ISL_685053
EPI_ISL_2422780
EPI_ISL_832145
EPI_ISL_794766
EPI_ISL_2188323
EPI_ISL_692327
EPI_ISL_688753
EPI_ISL_700109
EPI_ISL_689457
EPI_ISL_513207
EPI_ISL_732534
EPI_ISL_648670
EPI_ISL_5053976
EPI_ISL_602650
EPI_ISL_509305
EPI_ISL_1111446
EPI_ISL_687477
EPI_ISL_2231550
EPI_ISL_5703214
EPI_ISL_2779396
EPI_ISL_883974
EPI_ISL_486389
EPI_ISL_872292
EPI_ISL_684713
EPI_ISL_691530
EPI_ISL_687724
EPI_ISL_687900
EPI_ISL_418208
EPI_ISL_1302135
EPI_ISL_689598
EPI_ISL_513115
EPI_ISL_1502871
EPI_ISL_2214914
EPI_ISL_603157
EPI_ISL_860917
EPI_ISL_513228
EPI_ISL_542276
EPI_ISL_2100758
EPI_ISL_1219707
EPI_ISL_1138517
EPI_ISL_692687
EPI_ISL_482709
EPI_ISL_479970
EPI_ISL_692212
EPI_ISL_515676
EPI_ISL_686667
EPI_ISL_560611
EPI_ISL_700323
EPI_ISL_684174
EPI_ISL_2100736
EPI_ISL_689279
EPI_ISL_691367
EPI_ISL_909724
EPI_ISL_860873
EPI_ISL_861630
EPI_ISL_416611
EPI_ISL_648663
EPI_ISL_6436502
EPI_ISL_4880384
EPI_ISL_832151
EPI_ISL_5687734
EPI_ISL_911527
EPI_ISL_2422580
EPI_ISL_9159851
EPI_ISL_692112
EPI_ISL_471648
EPI_ISL_685972
EPI_ISL_912952
EPI_ISL_700224
EPI_ISL_496548
EPI_ISL_687764
EPI_ISL_751395
EPI_ISL_648712
EPI_ISL_690055
EPI_ISL_1111169
EPI_ISL_699816
EPI_ISL_475031
EPI_ISL_2835491
EPI_ISL_1652050
EPI_ISL_516802
EPI_ISL_509321
EPI_ISL_459933
EPI_ISL_1527373
EPI_ISL_686243
EPI_ISL_11229454
EPI_ISL_5441552
EPI_ISL_751386
EPI_ISL_691706
EPI_ISL_689329
EPI_ISL_626614
EPI_ISL_687298
EPI_ISL_631762
EPI_ISL_692597
EPI_ISL_2894776
EPI_ISL_2835311
EPI_ISL_913609
EPI_ISL_1916387
EPI_ISL_2154794
EPI_ISL_684766
EPI_ISL_687002
EPI_ISL_685152
EPI_ISL_492044
EPI_ISL_447797
EPI_ISL_688077
EPI_ISL_686857
EPI_ISL_631769
EPI_ISL_2791021
EPI_ISL_687644
EPI_ISL_614398
EPI_ISL_909672
EPI_ISL_942931
EPI_ISL_539534
EPI_ISL_684903
EPI_ISL_1019737
EPI_ISL_687021
EPI_ISL_5143167
EPI_ISL_2100855
EPI_ISL_11229181
EPI_ISL_686504
EPI_ISL_436686
EPI_ISL_691576
EPI_ISL_692489
EPI_ISL_689584
EPI_ISL_538445
EPI_ISL_2156687
EPI_ISL_684695
EPI_ISL_692314
EPI_ISL_2422929
EPI_ISL_538462
EPI_ISL_6316577
EPI_ISL_660158
EPI_ISL_10957360
EPI_ISL_515661
EPI_ISL_688056
EPI_ISL_7624283
EPI_ISL_732560
EPI_ISL_1396347
EPI_ISL_2100702
EPI_ISL_583469
EPI_ISL_602672
EPI_ISL_671464
EPI_ISL_1020056
EPI_ISL_3330337
EPI_ISL_6633631
EPI_ISL_689472
EPI_ISL_5687760
EPI_ISL_691599
EPI_ISL_523958
EPI_ISL_513175
EPI_ISL_5687712
EPI_ISL_653788
EPI_ISL_648655
EPI_ISL_8142140
EPI_ISL_1447354
EPI_ISL_2105253
EPI_ISL_688155
EPI_ISL_2015102
EPI_ISL_862582
EPI_ISL_538494
EPI_ISL_515541
EPI_ISL_6582770
EPI_ISL_5598619
EPI_ISL_2422921
EPI_ISL_955238
EPI_ISL_5917685
EPI_ISL_1111354
EPI_ISL_685271
EPI_ISL_2364571
EPI_ISL_479836
EPI_ISL_2155450
EPI_ISL_1797585
EPI_ISL_684300
EPI_ISL_689129
EPI_ISL_515808
EPI_ISL_824621
EPI_ISL_812731
EPI_ISL_5441581
EPI_ISL_686884
EPI_ISL_2231234
EPI_ISL_832179
EPI_ISL_1708519
EPI_ISL_422416
EPI_ISL_1111226
EPI_ISL_479516
EPI_ISL_452220
EPI_ISL_685277
EPI_ISL_1363094
EPI_ISL_882947
EPI_ISL_693201
EPI_ISL_431783
EPI_ISL_686668
EPI_ISL_689808
EPI_ISL_1010730
EPI_ISL_872635
EPI_ISL_3024015
EPI_ISL_689037
EPI_ISL_913026
EPI_ISL_9579586
EPI_ISL_862616
EPI_ISL_684285
EPI_ISL_437463
EPI_ISL_872338
EPI_ISL_1055771
EPI_ISL_539538
EPI_ISL_2790896
EPI_ISL_10141387
EPI_ISL_862868
EPI_ISL_687190
EPI_ISL_1111379
EPI_ISL_985065
EPI_ISL_5441421
EPI_ISL_700161
EPI_ISL_690049
EPI_ISL_2231271
EPI_ISL_688010
EPI_ISL_684382
EPI_ISL_1020291
EPI_ISL_542230
EPI_ISL_691860
EPI_ISL_848199
EPI_ISL_685951
EPI_ISL_5687856
EPI_ISL_691113
EPI_ISL_690502
EPI_ISL_3023883
EPI_ISL_5934921
EPI_ISL_690007
EPI_ISL_685028
EPI_ISL_447778
EPI_ISL_692303
EPI_ISL_534342
EPI_ISL_2877416
EPI_ISL_1301576
EPI_ISL_5441672
EPI_ISL_940878
EPI_ISL_613425
EPI_ISL_689851
EPI_ISL_501224
EPI_ISL_692720
EPI_ISL_482674
EPI_ISL_882943
EPI_ISL_689335
EPI_ISL_689302
EPI_ISL_872631
EPI_ISL_2485181
EPI_ISL_11229187
EPI_ISL_689200
EPI_ISL_10957407
EPI_ISL_445079
EPI_ISL_525572
EPI_ISL_688206
EPI_ISL_735413
EPI_ISL_869241
EPI_ISL_861651
EPI_ISL_955244
EPI_ISL_2791032
EPI_ISL_685562
EPI_ISL_692286
EPI_ISL_962560
EPI_ISL_684608
EPI_ISL_671434
EPI_ISL_690860
EPI_ISL_2960337
EPI_ISL_684181
EPI_ISL_10957424
EPI_ISL_1718321
EPI_ISL_1301572
EPI_ISL_912972
EPI_ISL_690449
EPI_ISL_1790080
EPI_ISL_685321
EPI_ISL_691264
EPI_ISL_692694
EPI_ISL_495070
EPI_ISL_862600
EPI_ISL_514584
EPI_ISL_2283776
EPI_ISL_686257
EPI_ISL_691976
EPI_ISL_2877403
EPI_ISL_11229915
EPI_ISL_1301702
EPI_ISL_1018200
EPI_ISL_2231421
EPI_ISL_542238
EPI_ISL_1020113
EPI_ISL_2835382
EPI_ISL_513579
EPI_ISL_515564
EPI_ISL_11229171
EPI_ISL_1859530
EPI_ISL_509246
EPI_ISL_3088348
EPI_ISL_525478
EPI_ISL_940612
EPI_ISL_5598634
EPI_ISL_5687849
EPI_ISL_2692905
EPI_ISL_458107
EPI_ISL_524740
EPI_ISL_685220
EPI_ISL_471456
EPI_ISL_689528
EPI_ISL_690625
EPI_ISL_2894739
EPI_ISL_700202
EPI_ISL_685482
EPI_ISL_6710581
EPI_ISL_7613804
EPI_ISL_535518
EPI_ISL_6316760
EPI_ISL_2894854
EPI_ISL_513533
EPI_ISL_452356
EPI_ISL_691573
EPI_ISL_962549
EPI_ISL_2877453
EPI_ISL_648048
EPI_ISL_486398
EPI_ISL_690880
EPI_ISL_832172
EPI_ISL_686708
EPI_ISL_5917727
EPI_ISL_802751
EPI_ISL_687970
EPI_ISL_722909
EPI_ISL_1859507
EPI_ISL_686252
EPI_ISL_2231412
EPI_ISL_479969
EPI_ISL_487318
EPI_ISL_684175
EPI_ISL_1168535
EPI_ISL_576265
EPI_ISL_5441700
EPI_ISL_2960335
EPI_ISL_2692887
EPI_ISL_5917671
EPI_ISL_538476
EPI_ISL_1859689
EPI_ISL_416569
EPI_ISL_5918346
EPI_ISL_684401
EPI_ISL_688904
EPI_ISL_850514
EPI_ISL_10657523
EPI_ISL_833183
EPI_ISL_3088365
EPI_ISL_685750
EPI_ISL_687693
EPI_ISL_690822
EPI_ISL_8311744
EPI_ISL_9159878
EPI_ISL_689678
EPI_ISL_513199
EPI_ISL_802729
EPI_ISL_416572
EPI_ISL_582688
EPI_ISL_735260
EPI_ISL_684987
EPI_ISL_3023878
EPI_ISL_728159
EPI_ISL_1168667
EPI_ISL_689308
EPI_ISL_6196138
EPI_ISL_685228
EPI_ISL_794781
EPI_ISL_6157648
EPI_ISL_687444
EPI_ISL_692419
EPI_ISL_1859586
EPI_ISL_871972
EPI_ISL_539509
EPI_ISL_686769
EPI_ISL_417333
EPI_ISL_1212673
EPI_ISL_1301620
EPI_ISL_11229936
EPI_ISL_872946
EPI_ISL_940950
EPI_ISL_735285
EPI_ISL_690438
EPI_ISL_437697
EPI_ISL_692398
EPI_ISL_862622
EPI_ISL_1078983
EPI_ISL_677734
EPI_ISL_687011
EPI_ISL_1301921
EPI_ISL_687868
EPI_ISL_690909
EPI_ISL_1020215
EPI_ISL_692283
EPI_ISL_5441425
EPI_ISL_686062
EPI_ISL_751403
EPI_ISL_688223
EPI_ISL_684906
EPI_ISL_792014
EPI_ISL_1797576
EPI_ISL_3359220
EPI_ISL_685094
EPI_ISL_687756
EPI_ISL_691501
EPI_ISL_2422926
EPI_ISL_2894747
EPI_ISL_2156617
EPI_ISL_434369
EPI_ISL_688407
EPI_ISL_452197
EPI_ISL_541002
EPI_ISL_626596
EPI_ISL_688052
EPI_ISL_862854
EPI_ISL_623136
EPI_ISL_2422859
EPI_ISL_690819
EPI_ISL_2154896
EPI_ISL_2105433
EPI_ISL_851048
EPI_ISL_687460
EPI_ISL_1233446
EPI_ISL_1180694
EPI_ISL_2155614
EPI_ISL_1159104
EPI_ISL_1111436
EPI_ISL_470896
EPI_ISL_513538
EPI_ISL_528811
EPI_ISL_690430
EPI_ISL_690525
EPI_ISL_2603237
EPI_ISL_2835335
EPI_ISL_684529
EPI_ISL_476814
EPI_ISL_1020024
EPI_ISL_534338
EPI_ISL_691829
EPI_ISL_955150
EPI_ISL_495068
EPI_ISL_2958724
EPI_ISL_690424
EPI_ISL_7780450
EPI_ISL_692357
EPI_ISL_687842
EPI_ISL_2156668
EPI_ISL_10989157
EPI_ISL_909733
EPI_ISL_1360333
EPI_ISL_524447
EPI_ISL_4442747
EPI_ISL_602671
EPI_ISL_539567
EPI_ISL_6841890
EPI_ISL_687501
EPI_ISL_509369
EPI_ISL_7613827
EPI_ISL_1209324
EPI_ISL_686957
EPI_ISL_5917753
EPI_ISL_415641
EPI_ISL_2835317
EPI_ISL_493202
EPI_ISL_513061
EPI_ISL_833253
EPI_ISL_1039697
EPI_ISL_692400
EPI_ISL_5918384
EPI_ISL_430071
EPI_ISL_1301634
EPI_ISL_2835003
EPI_ISL_794753
EPI_ISL_1255246
EPI_ISL_837705
EPI_ISL_480007
EPI_ISL_802769
EPI_ISL_691027
EPI_ISL_452139
EPI_ISL_623154
EPI_ISL_5441446
EPI_ISL_455694
EPI_ISL_577636
EPI_ISL_660181
EPI_ISL_2696941
EPI_ISL_687745
EPI_ISL_582646
EPI_ISL_648687
EPI_ISL_941996
EPI_ISL_2231548
EPI_ISL_684317
EPI_ISL_692605
EPI_ISL_690836
EPI_ISL_2779478
EPI_ISL_2155073
EPI_ISL_687093
EPI_ISL_691729
EPI_ISL_941146
EPI_ISL_833067
EPI_ISL_512954
EPI_ISL_876760
EPI_ISL_455469
EPI_ISL_692103
EPI_ISL_512950
EPI_ISL_766048
EPI_ISL_479853
EPI_ISL_940937
EPI_ISL_1302107
EPI_ISL_3050769
EPI_ISL_688190
EPI_ISL_686086
EPI_ISL_688361
EPI_ISL_690358
EPI_ISL_1301723
EPI_ISL_3840504
EPI_ISL_833184
EPI_ISL_692636
EPI_ISL_689924
EPI_ISL_7780462
EPI_ISL_4888503
EPI_ISL_692229
EPI_ISL_689929
EPI_ISL_6710373
EPI_ISL_1289446
EPI_ISL_690889
EPI_ISL_2692984
EPI_ISL_690643
EPI_ISL_2283807
EPI_ISL_518050
EPI_ISL_3980692
EPI_ISL_2839268
EPI_ISL_686803
EPI_ISL_1167135
EPI_ISL_691837
EPI_ISL_427322
EPI_ISL_475710
EPI_ISL_689369
EPI_ISL_2231453
EPI_ISL_480038
EPI_ISL_1491667
EPI_ISL_574608
EPI_ISL_2448652
EPI_ISL_513165
EPI_ISL_2789875
EPI_ISL_2835451
EPI_ISL_416607
EPI_ISL_5441373
EPI_ISL_1533070
EPI_ISL_690599
EPI_ISL_2835326
EPI_ISL_5687898
EPI_ISL_684758
EPI_ISL_653796
EPI_ISL_2710855
EPI_ISL_2877399
EPI_ISL_941988
EPI_ISL_542309
EPI_ISL_11229949
EPI_ISL_1159079
EPI_ISL_9159875
EPI_ISL_4888467
EPI_ISL_688954
EPI_ISL_833048
EPI_ISL_5990010
EPI_ISL_691277
EPI_ISL_685916
EPI_ISL_687060
EPI_ISL_2603251
EPI_ISL_860857
EPI_ISL_10657510
EPI_ISL_688114
EPI_ISL_1517394
EPI_ISL_688622
EPI_ISL_5199391
EPI_ISL_2100827
EPI_ISL_8311766
EPI_ISL_687033
EPI_ISL_691076
EPI_ISL_955148
EPI_ISL_824627
EPI_ISL_687271
EPI_ISL_1113022
EPI_ISL_2081946
EPI_ISL_5918301
EPI_ISL_692515
EPI_ISL_542231
EPI_ISL_9184186
EPI_ISL_414637
EPI_ISL_2422828
EPI_ISL_686339
EPI_ISL_529782
EPI_ISL_688171
EPI_ISL_688002
EPI_ISL_420069
EPI_ISL_689812
EPI_ISL_687372
EPI_ISL_3840500
EPI_ISL_1260871
EPI_ISL_688658
EPI_ISL_5441602
EPI_ISL_2231404
EPI_ISL_2835303
EPI_ISL_692131
EPI_ISL_430102
EPI_ISL_687014
EPI_ISL_4496624
EPI_ISL_686426
EPI_ISL_686305
EPI_ISL_9579587
EPI_ISL_677819
EPI_ISL_688802
EPI_ISL_437446
EPI_ISL_2694592
EPI_ISL_690333
EPI_ISL_1055263
EPI_ISL_420056
EPI_ISL_526235
EPI_ISL_1622369
EPI_ISL_688459
EPI_ISL_912956
EPI_ISL_687854
EPI_ISL_686532
EPI_ISL_1110493
EPI_ISL_685516
EPI_ISL_5598637
EPI_ISL_693236
EPI_ISL_450515
EPI_ISL_2013325
EPI_ISL_1054968
EPI_ISL_686918
EPI_ISL_6316650
EPI_ISL_688669
EPI_ISL_751333
EPI_ISL_2839282
EPI_ISL_2364600
EPI_ISL_8311756
EPI_ISL_684263
EPI_ISL_613435
EPI_ISL_2960327
EPI_ISL_914802
EPI_ISL_2156647
EPI_ISL_515752
EPI_ISL_6196124
EPI_ISL_688233
EPI_ISL_2105390
EPI_ISL_457750
EPI_ISL_1020220
EPI_ISL_802763
EPI_ISL_2839367
EPI_ISL_687981
EPI_ISL_912556
EPI_ISL_689830
EPI_ISL_692291
EPI_ISL_1301641
EPI_ISL_2790857
EPI_ISL_593555
EPI_ISL_685352
EPI_ISL_2491665
EPI_ISL_498086
EPI_ISL_648733
EPI_ISL_648645
EPI_ISL_2894866
EPI_ISL_1502937
EPI_ISL_515689
EPI_ISL_479505
EPI_ISL_689993
EPI_ISL_689534
EPI_ISL_2231191
EPI_ISL_8311728
EPI_ISL_653772
EPI_ISL_687198
EPI_ISL_3980687
EPI_ISL_435049
EPI_ISL_3023843
EPI_ISL_890892
EPI_ISL_686463
EPI_ISL_684512
EPI_ISL_692386
EPI_ISL_602800
EPI_ISL_3980691
EPI_ISL_700084
EPI_ISL_3690642
EPI_ISL_586517
EPI_ISL_862581
EPI_ISL_688085
EPI_ISL_806752
EPI_ISL_690401
EPI_ISL_690001
EPI_ISL_2231384
EPI_ISL_689714
EPI_ISL_684218
EPI_ISL_569872
EPI_ISL_686021
EPI_ISL_10397648
EPI_ISL_495022
EPI_ISL_690862
EPI_ISL_7613873
EPI_ISL_2322454
EPI_ISL_685545
EPI_ISL_690485
EPI_ISL_2156732
EPI_ISL_688146
EPI_ISL_5918375
EPI_ISL_692021
EPI_ISL_5143106
EPI_ISL_912857
EPI_ISL_912568
EPI_ISL_6194876
EPI_ISL_2156635
EPI_ISL_6633681
EPI_ISL_862571
EPI_ISL_1081179
EPI_ISL_491444
EPI_ISL_687285
EPI_ISL_542433
EPI_ISL_539780
EPI_ISL_541000
EPI_ISL_2231506
EPI_ISL_1180675
EPI_ISL_685298
EPI_ISL_1911048
EPI_ISL_2231500
EPI_ISL_8142119
EPI_ISL_824693
EPI_ISL_687534
EPI_ISL_648691
EPI_ISL_2156639
EPI_ISL_5918321
EPI_ISL_460083
EPI_ISL_513027
EPI_ISL_414636
EPI_ISL_862043
EPI_ISL_529776
EPI_ISL_1257860
EPI_ISL_648720
EPI_ISL_1165082
EPI_ISL_690296
EPI_ISL_2156678
EPI_ISL_2779358
EPI_ISL_5142896
EPI_ISL_833063
EPI_ISL_2422677
EPI_ISL_686110
EPI_ISL_955249
EPI_ISL_1752475
EPI_ISL_692025
EPI_ISL_2101271
EPI_ISL_1335893
EPI_ISL_2154037
EPI_ISL_684877
EPI_ISL_735314
EPI_ISL_5687835
EPI_ISL_594187
EPI_ISL_685470
EPI_ISL_1048807
EPI_ISL_729797
EPI_ISL_2422743
EPI_ISL_930858
EPI_ISL_691763
EPI_ISL_2790999
EPI_ISL_837632
EPI_ISL_2544848
EPI_ISL_450245
EPI_ISL_687441
EPI_ISL_1018186
EPI_ISL_513546
EPI_ISL_686408
EPI_ISL_2835297
EPI_ISL_593912
EPI_ISL_1166893
EPI_ISL_909660
EPI_ISL_8311726
EPI_ISL_935529
EPI_ISL_2860780
EPI_ISL_1797554
EPI_ISL_7956766
EPI_ISL_626624
EPI_ISL_691125
EPI_ISL_498098
EPI_ISL_1029969
EPI_ISL_3410307
EPI_ISL_688492
EPI_ISL_539569
EPI_ISL_872019
EPI_ISL_458113
EPI_ISL_684915
EPI_ISL_480125
EPI_ISL_1020238
EPI_ISL_538455
EPI_ISL_1859382
EPI_ISL_2789869
EPI_ISL_691801
EPI_ISL_700049
EPI_ISL_687914
EPI_ISL_1171631
EPI_ISL_5640143
EPI_ISL_577626
EPI_ISL_685174
EPI_ISL_811178
EPI_ISL_1301604
EPI_ISL_2779360
EPI_ISL_454588
EPI_ISL_833300
EPI_ISL_2231418
EPI_ISL_2894730
EPI_ISL_2231557
EPI_ISL_1233471
EPI_ISL_2731466
EPI_ISL_692373
EPI_ISL_5143087
EPI_ISL_855355
EPI_ISL_2322463
EPI_ISL_2081930
EPI_ISL_11229546
EPI_ISL_824689
EPI_ISL_515688
EPI_ISL_2105431
EPI_ISL_535400
EPI_ISL_687342
EPI_ISL_690025
EPI_ISL_5441438
EPI_ISL_1499593
EPI_ISL_2835314
EPI_ISL_1517413
EPI_ISL_450509
EPI_ISL_2791033
EPI_ISL_1112988
EPI_ISL_2422778
EPI_ISL_431784
EPI_ISL_684255
EPI_ISL_685864
EPI_ISL_940999
EPI_ISL_688789
EPI_ISL_1301691
EPI_ISL_690072
EPI_ISL_692334
EPI_ISL_5917681
EPI_ISL_692301
EPI_ISL_9159912
EPI_ISL_685159
EPI_ISL_2603241
EPI_ISL_884004
EPI_ISL_2485225
EPI_ISL_1381198
EPI_ISL_452339
EPI_ISL_507212
EPI_ISL_2652133
EPI_ISL_684426
EPI_ISL_1111473
EPI_ISL_5687833
EPI_ISL_1544166
EPI_ISL_685041
EPI_ISL_1301703
EPI_ISL_825034
EPI_ISL_833077
EPI_ISL_5703241
EPI_ISL_2422667
EPI_ISL_687843
EPI_ISL_686159
EPI_ISL_1255123
EPI_ISL_732556
EPI_ISL_2231311
EPI_ISL_860929
EPI_ISL_515892
EPI_ISL_687835
EPI_ISL_3980576
EPI_ISL_515586
EPI_ISL_699996
EPI_ISL_690407
EPI_ISL_688443
EPI_ISL_476864
EPI_ISL_2422870
EPI_ISL_1113015
EPI_ISL_5015504
EPI_ISL_941990
EPI_ISL_691339
EPI_ISL_699785
EPI_ISL_688365
EPI_ISL_2894702
EPI_ISL_854594
EPI_ISL_687664
EPI_ISL_5143027
EPI_ISL_693232
EPI_ISL_689602
EPI_ISL_574588
EPI_ISL_900731
EPI_ISL_882673
EPI_ISL_6436551
EPI_ISL_2364626
EPI_ISL_480017
EPI_ISL_690536
EPI_ISL_495072
EPI_ISL_824669
EPI_ISL_688390
EPI_ISL_912609
EPI_ISL_2690146
EPI_ISL_691149
EPI_ISL_1020173
EPI_ISL_660254
EPI_ISL_2694587
EPI_ISL_684368
EPI_ISL_1381201
EPI_ISL_685367
EPI_ISL_586518
EPI_ISL_3098976
EPI_ISL_455331
EPI_ISL_775215
EPI_ISL_862598
EPI_ISL_722877
EPI_ISL_862837
EPI_ISL_447619
EPI_ISL_691462
EPI_ISL_1117378
EPI_ISL_509375
EPI_ISL_467374
EPI_ISL_833103
EPI_ISL_855612
EPI_ISL_11229163
EPI_ISL_542193
EPI_ISL_513021
EPI_ISL_688496
EPI_ISL_2894667
EPI_ISL_2154823
EPI_ISL_468849
EPI_ISL_759962
EPI_ISL_7613830
EPI_ISL_804971
EPI_ISL_688515
EPI_ISL_2894685
EPI_ISL_837613
EPI_ISL_687622
EPI_ISL_689326
EPI_ISL_960413
EPI_ISL_718190
EPI_ISL_883997
EPI_ISL_692244
EPI_ISL_2690158
EPI_ISL_513580
EPI_ISL_660124
EPI_ISL_1653805
EPI_ISL_3758022
EPI_ISL_1013195
EPI_ISL_894222
EPI_ISL_1499727
EPI_ISL_837791
EPI_ISL_2422844
EPI_ISL_1013160
EPI_ISL_5687797
EPI_ISL_686872
EPI_ISL_8311734
EPI_ISL_424641
EPI_ISL_691508
EPI_ISL_2364509
EPI_ISL_685905
EPI_ISL_469047
EPI_ISL_689281
EPI_ISL_792021
EPI_ISL_685906
EPI_ISL_2156693
EPI_ISL_467369
EPI_ISL_5598629
EPI_ISL_3980646
EPI_ISL_2502638
EPI_ISL_690957
EPI_ISL_684660
EPI_ISL_603137
EPI_ISL_454519
EPI_ISL_685250
EPI_ISL_684742
EPI_ISL_539560
EPI_ISL_2231388
EPI_ISL_463008
EPI_ISL_2009530
EPI_ISL_660609
EPI_ISL_685630
EPI_ISL_475040
EPI_ISL_688899
EPI_ISL_824608
EPI_ISL_535567
EPI_ISL_6436523
EPI_ISL_2081907
EPI_ISL_689679
EPI_ISL_780378
EPI_ISL_435425
EPI_ISL_685622
EPI_ISL_2100890
EPI_ISL_691171
EPI_ISL_495017
EPI_ISL_699852
EPI_ISL_686163
EPI_ISL_2422645
EPI_ISL_689144
EPI_ISL_685645
EPI_ISL_962533
EPI_ISL_417335
EPI_ISL_2958715
EPI_ISL_824645
EPI_ISL_699863
EPI_ISL_2791023
EPI_ISL_1690551
EPI_ISL_437474
EPI_ISL_825049
EPI_ISL_5917725
EPI_ISL_2231413
EPI_ISL_685508
EPI_ISL_686491
EPI_ISL_692271
EPI_ISL_877234
EPI_ISL_692483
EPI_ISL_3664314
EPI_ISL_2231390
EPI_ISL_475621
EPI_ISL_2790817
EPI_ISL_2443725
EPI_ISL_700120
EPI_ISL_688953
EPI_ISL_539777
EPI_ISL_613453
EPI_ISL_1055760
EPI_ISL_691060
EPI_ISL_434547
EPI_ISL_688891
EPI_ISL_686391
EPI_ISL_687136
EPI_ISL_832174
EPI_ISL_578192
EPI_ISL_542110
EPI_ISL_690859
EPI_ISL_737028
EPI_ISL_684706
EPI_ISL_862593
EPI_ISL_5015505
EPI_ISL_692202
EPI_ISL_686073
EPI_ISL_7613847
EPI_ISL_5441516
EPI_ISL_941078
EPI_ISL_660638
EPI_ISL_2105418
EPI_ISL_872012
EPI_ISL_700281
EPI_ISL_685085
EPI_ISL_2081214
EPI_ISL_833158
EPI_ISL_2727897
EPI_ISL_2155616
EPI_ISL_685066
EPI_ISL_792004
EPI_ISL_2544844
EPI_ISL_602746
EPI_ISL_687447
EPI_ISL_528995
EPI_ISL_685696
EPI_ISL_2156213
EPI_ISL_1652072
EPI_ISL_7613879
EPI_ISL_685766
EPI_ISL_596455
EPI_ISL_751369
EPI_ISL_685655
EPI_ISL_467031
EPI_ISL_692718
EPI_ISL_708530
EPI_ISL_515814
EPI_ISL_2015143
EPI_ISL_833260
EPI_ISL_1301636
EPI_ISL_535540
EPI_ISL_909725
EPI_ISL_690272
EPI_ISL_913604
EPI_ISL_480025
EPI_ISL_862046
EPI_ISL_954025
EPI_ISL_1279958
EPI_ISL_2422889
EPI_ISL_2100704
EPI_ISL_528717
EPI_ISL_568874
EPI_ISL_515644
EPI_ISL_5918363
EPI_ISL_515784
EPI_ISL_1731068
EPI_ISL_912617
EPI_ISL_687063
EPI_ISL_691703
EPI_ISL_648737
EPI_ISL_495075
EPI_ISL_447291
EPI_ISL_2663171
EPI_ISL_515678
EPI_ISL_953995
EPI_ISL_1018253
EPI_ISL_688529
EPI_ISL_653808
EPI_ISL_1527396
EPI_ISL_700110
EPI_ISL_685978
EPI_ISL_1013143
EPI_ISL_3375273
EPI_ISL_631812
EPI_ISL_11172659
EPI_ISL_684215
EPI_ISL_6194039
EPI_ISL_7613782
EPI_ISL_3716353
EPI_ISL_5143188
EPI_ISL_444022
EPI_ISL_576268
EPI_ISL_824635
EPI_ISL_3410297
EPI_ISL_469022
EPI_ISL_435050
EPI_ISL_1020079
EPI_ISL_692541
EPI_ISL_2422690
EPI_ISL_1502841
EPI_ISL_685057
EPI_ISL_802740
EPI_ISL_509362
EPI_ISL_684849
EPI_ISL_692654
EPI_ISL_685466
EPI_ISL_513166
EPI_ISL_9160085
EPI_ISL_2422843
EPI_ISL_5736662
EPI_ISL_437491
EPI_ISL_7780453
EPI_ISL_690373
EPI_ISL_7957897
EPI_ISL_824668
EPI_ISL_2422699
EPI_ISL_872279
EPI_ISL_860927
EPI_ISL_2231242
EPI_ISL_4251927
EPI_ISL_5441654
EPI_ISL_1212677
EPI_ISL_471549
EPI_ISL_1752612
EPI_ISL_495071
EPI_ISL_1805745
EPI_ISL_5736619
EPI_ISL_707791
EPI_ISL_860203
EPI_ISL_686490
EPI_ISL_512890
EPI_ISL_687088
EPI_ISL_1859397
EPI_ISL_860923
EPI_ISL_941135
EPI_ISL_677791
EPI_ISL_1797572
EPI_ISL_1180689
EPI_ISL_718246
EPI_ISL_745193
EPI_ISL_687759
EPI_ISL_602786
EPI_ISL_692321
EPI_ISL_811179
EPI_ISL_469023
EPI_ISL_480257
EPI_ISL_690454
EPI_ISL_435283
EPI_ISL_1190767
EPI_ISL_1859412
EPI_ISL_691232
EPI_ISL_2894706
EPI_ISL_837733
EPI_ISL_684250
EPI_ISL_5736652
EPI_ISL_5441506
EPI_ISL_684427
EPI_ISL_495048
EPI_ISL_2779490
EPI_ISL_583495
EPI_ISL_500572
EPI_ISL_689292
EPI_ISL_614307
EPI_ISL_2958738
EPI_ISL_5194971
EPI_ISL_5989807
EPI_ISL_833064
EPI_ISL_691822
EPI_ISL_738126
EPI_ISL_882668
EPI_ISL_526937
EPI_ISL_1013178
EPI_ISL_447300
EPI_ISL_480046
EPI_ISL_689455
EPI_ISL_877420
EPI_ISL_671427
EPI_ISL_3758048
EPI_ISL_690444
EPI_ISL_1301579
EPI_ISL_8142111
EPI_ISL_5053985
EPI_ISL_463285
EPI_ISL_686294
EPI_ISL_428360
EPI_ISL_2100782
EPI_ISL_5441525
EPI_ISL_684771
EPI_ISL_462447
EPI_ISL_735362
EPI_ISL_806746
EPI_ISL_9509914
EPI_ISL_512935
EPI_ISL_735343
EPI_ISL_475600
EPI_ISL_837676
EPI_ISL_2877487
EPI_ISL_2364644
EPI_ISL_512956
EPI_ISL_437712
EPI_ISL_690795
EPI_ISL_2502658
EPI_ISL_833052
EPI_ISL_2835362
EPI_ISL_889007
EPI_ISL_825062
EPI_ISL_1020240
EPI_ISL_737031
EPI_ISL_690784
EPI_ISL_475715
EPI_ISL_690713
EPI_ISL_690380
EPI_ISL_5199398
EPI_ISL_687565
EPI_ISL_688372
EPI_ISL_529743
EPI_ISL_776750
EPI_ISL_1111396
EPI_ISL_5687852
EPI_ISL_1502901
EPI_ISL_522980
EPI_ISL_837570
EPI_ISL_689443
EPI_ISL_882663
EPI_ISL_685332
EPI_ISL_492038
EPI_ISL_4496574
EPI_ISL_751415
EPI_ISL_812753
EPI_ISL_1113026
EPI_ISL_941077
EPI_ISL_687172
EPI_ISL_833326
EPI_ISL_684145
EPI_ISL_912581
EPI_ISL_688961
EPI_ISL_509265
EPI_ISL_691376
EPI_ISL_1301650
EPI_ISL_1111162
EPI_ISL_688938
EPI_ISL_687978
EPI_ISL_677744
EPI_ISL_792693
EPI_ISL_860888
EPI_ISL_2894652
EPI_ISL_943548
EPI_ISL_849642
EPI_ISL_1491644
EPI_ISL_11229908
EPI_ISL_692548
EPI_ISL_1013179
EPI_ISL_804972
EPI_ISL_2835416
EPI_ISL_1622380
EPI_ISL_513314
EPI_ISL_690388
EPI_ISL_542390
EPI_ISL_691015
EPI_ISL_692683
EPI_ISL_2105427
EPI_ISL_699984
EPI_ISL_437468
EPI_ISL_1233450
EPI_ISL_479487
EPI_ISL_455328
EPI_ISL_586555
EPI_ISL_437692
EPI_ISL_1013147
EPI_ISL_687231
EPI_ISL_2835360
EPI_ISL_5918352
EPI_ISL_1502884
EPI_ISL_5598596
EPI_ISL_1533055
EPI_ISL_1494727
EPI_ISL_2155287
EPI_ISL_6000506
EPI_ISL_718154
EPI_ISL_1113010
EPI_ISL_796035
EPI_ISL_529962
EPI_ISL_690164
EPI_ISL_528945
EPI_ISL_6195901
EPI_ISL_5703232
EPI_ISL_2791015
EPI_ISL_528937
EPI_ISL_2226221
EPI_ISL_452209
EPI_ISL_602770
EPI_ISL_1007669
EPI_ISL_7780431
EPI_ISL_2285105
EPI_ISL_689162
EPI_ISL_602783
EPI_ISL_3716363
EPI_ISL_690433
EPI_ISL_560609
EPI_ISL_686457
EPI_ISL_690235
EPI_ISL_690264
EPI_ISL_872570
EPI_ISL_686083
EPI_ISL_529031
EPI_ISL_2350810
EPI_ISL_883399
EPI_ISL_462449
EPI_ISL_5143073
EPI_ISL_685640
EPI_ISL_688107
EPI_ISL_7613812
EPI_ISL_529737
EPI_ISL_525627
EPI_ISL_690791
EPI_ISL_1055755
EPI_ISL_2693906
EPI_ISL_535483
EPI_ISL_3356316
EPI_ISL_529011
EPI_ISL_692723
EPI_ISL_2422590
EPI_ISL_513016
EPI_ISL_792702
EPI_ISL_690698
EPI_ISL_687678
EPI_ISL_934991
EPI_ISL_1111099
EPI_ISL_689609
EPI_ISL_691855
EPI_ISL_692010
EPI_ISL_699682
EPI_ISL_688501
EPI_ISL_900694
EPI_ISL_833285
EPI_ISL_1859683
EPI_ISL_487436
EPI_ISL_648736
EPI_ISL_7613771
EPI_ISL_479905
EPI_ISL_935555
EPI_ISL_498184
EPI_ISL_1020036
EPI_ISL_483860
EPI_ISL_660215
EPI_ISL_451151
EPI_ISL_751416
EPI_ISL_5598598
EPI_ISL_689391
EPI_ISL_512883
EPI_ISL_2967878
EPI_ISL_3369438
EPI_ISL_11229637
EPI_ISL_686281
EPI_ISL_837616
EPI_ISL_2791017
EPI_ISL_1443198
EPI_ISL_689973
EPI_ISL_1301553
EPI_ISL_684623
EPI_ISL_535537
EPI_ISL_2081886
EPI_ISL_806770
EPI_ISL_430819
EPI_ISL_6436560
EPI_ISL_495074
EPI_ISL_11229571
EPI_ISL_1018282
EPI_ISL_430736
EPI_ISL_2422874
EPI_ISL_688764
EPI_ISL_8142117
EPI_ISL_1166904
EPI_ISL_687147
EPI_ISL_8485216
EPI_ISL_1111161
EPI_ISL_688461
EPI_ISL_648055
EPI_ISL_688667
EPI_ISL_5199370
EPI_ISL_692522
EPI_ISL_7957900
EPI_ISL_690783
EPI_ISL_11229661
EPI_ISL_1911077
EPI_ISL_687288
EPI_ISL_690842
EPI_ISL_452345
EPI_ISL_9159892
EPI_ISL_515525
EPI_ISL_690967
EPI_ISL_689344
EPI_ISL_3716548
EPI_ISL_2790815
EPI_ISL_480249
EPI_ISL_1013142
EPI_ISL_574618
EPI_ISL_700048
EPI_ISL_912584
EPI_ISL_6582817
EPI_ISL_602917
EPI_ISL_8142113
EPI_ISL_688877
EPI_ISL_671495
EPI_ISL_689031
EPI_ISL_2485194
EPI_ISL_483826
EPI_ISL_5441417
EPI_ISL_515725
EPI_ISL_9159839
EPI_ISL_516764
EPI_ISL_692671
EPI_ISL_940936
EPI_ISL_688856
EPI_ISL_689463
EPI_ISL_5441567
EPI_ISL_560612
EPI_ISL_687262
EPI_ISL_7715418
EPI_ISL_2485191
EPI_ISL_688212
EPI_ISL_872954
EPI_ISL_5441704
EPI_ISL_954124
EPI_ISL_689719
EPI_ISL_690347
EPI_ISL_2422694
EPI_ISL_833162
EPI_ISL_481236
EPI_ISL_837768
EPI_ISL_684831
EPI_ISL_1544144
EPI_ISL_475688
EPI_ISL_5441531
EPI_ISL_2894729
EPI_ISL_1372403
EPI_ISL_691955
EPI_ISL_2422748
EPI_ISL_583428
EPI_ISL_2877353
EPI_ISL_861644
EPI_ISL_687120
EPI_ISL_11229535
EPI_ISL_2156729
EPI_ISL_602679
EPI_ISL_2101170
EPI_ISL_690610
EPI_ISL_509322
EPI_ISL_660614
EPI_ISL_603240
EPI_ISL_691237
EPI_ISL_985174
EPI_ISL_1166912
EPI_ISL_9159896
EPI_ISL_4251948
EPI_ISL_718169
EPI_ISL_941009
EPI_ISL_1363097
EPI_ISL_5441658
EPI_ISL_718220
EPI_ISL_2661803
EPI_ISL_8884408
EPI_ISL_692552
EPI_ISL_480233
EPI_ISL_687593
EPI_ISL_689155
EPI_ISL_825060
EPI_ISL_1626501
EPI_ISL_794770
EPI_ISL_6195210
EPI_ISL_802748
EPI_ISL_512979
EPI_ISL_407313
EPI_ISL_660618
EPI_ISL_3989025
EPI_ISL_1301608
EPI_ISL_2877296
EPI_ISL_684404
EPI_ISL_824684
EPI_ISL_2790829
EPI_ISL_1400538
EPI_ISL_737009
EPI_ISL_1111148
EPI_ISL_6195619
EPI_ISL_1167141
EPI_ISL_960439
EPI_ISL_2894818
EPI_ISL_956289
EPI_ISL_479937
EPI_ISL_468812
EPI_ISL_424629
EPI_ISL_542419
EPI_ISL_686212
EPI_ISL_1279951
EPI_ISL_912944
EPI_ISL_718206
EPI_ISL_684823
EPI_ISL_1916371
EPI_ISL_2307325
EPI_ISL_2101186
EPI_ISL_671441
EPI_ISL_513129
EPI_ISL_686179
EPI_ISL_2231212
EPI_ISL_1911015
EPI_ISL_833116
EPI_ISL_635054
EPI_ISL_480124
EPI_ISL_636973
EPI_ISL_1652053
EPI_ISL_513058
EPI_ISL_684558
EPI_ISL_686107
EPI_ISL_1181363
EPI_ISL_940939
EPI_ISL_689095
EPI_ISL_542425
EPI_ISL_634978
EPI_ISL_860885
EPI_ISL_690567
EPI_ISL_631510
EPI_ISL_1111433
EPI_ISL_450250
EPI_ISL_509239
EPI_ISL_9159922
EPI_ISL_1502899
EPI_ISL_528689
EPI_ISL_1527397
EPI_ISL_909670
EPI_ISL_2422779
EPI_ISL_685275
EPI_ISL_2422958
EPI_ISL_1029971
EPI_ISL_515938
EPI_ISL_689869
EPI_ISL_872201
EPI_ISL_469016
EPI_ISL_689705
EPI_ISL_5918386
EPI_ISL_631694
EPI_ISL_687110
EPI_ISL_689263
EPI_ISL_1129221
EPI_ISL_685392
EPI_ISL_1233459
EPI_ISL_5917700
EPI_ISL_6194046
EPI_ISL_3758029
EPI_ISL_690057
EPI_ISL_687091
EPI_ISL_691321
EPI_ISL_5441462
EPI_ISL_2894857
EPI_ISL_689855
EPI_ISL_495059
EPI_ISL_1533084
EPI_ISL_2692906
EPI_ISL_3410449
EPI_ISL_941994
EPI_ISL_583490
EPI_ISL_2422803
EPI_ISL_11172722
EPI_ISL_689352
EPI_ISL_6603671
EPI_ISL_458090
EPI_ISL_2231241
EPI_ISL_515764
EPI_ISL_792011
EPI_ISL_1055819
EPI_ISL_6582816
EPI_ISL_454518
EPI_ISL_480068
EPI_ISL_479988
EPI_ISL_685609
EPI_ISL_480076
EPI_ISL_1110413
EPI_ISL_912600
EPI_ISL_528719
EPI_ISL_576145
EPI_ISL_837624
EPI_ISL_512966
EPI_ISL_6582811
EPI_ISL_660635
EPI_ISL_804962
EPI_ISL_691876
EPI_ISL_688902
EPI_ISL_699716
EPI_ISL_692496
EPI_ISL_690262
EPI_ISL_3799761
EPI_ISL_9159894
EPI_ISL_416626
EPI_ISL_515863
EPI_ISL_690639
EPI_ISL_5441614
EPI_ISL_940995
EPI_ISL_5989814
EPI_ISL_7780444
EPI_ISL_1209261
EPI_ISL_684592
EPI_ISL_691507
EPI_ISL_1014678
EPI_ISL_447554
EPI_ISL_8311762
EPI_ISL_653790
EPI_ISL_583895
EPI_ISL_689429
EPI_ISL_687641
EPI_ISL_690506
EPI_ISL_6436642
EPI_ISL_526956
EPI_ISL_576271
EPI_ISL_692449
EPI_ISL_691588
EPI_ISL_689113
EPI_ISL_688239
EPI_ISL_691312
EPI_ISL_3716585
EPI_ISL_1040036
EPI_ISL_450321
EPI_ISL_515672
EPI_ISL_691697
EPI_ISL_684785
EPI_ISL_5918379
EPI_ISL_699683
EPI_ISL_833090
EPI_ISL_685665
EPI_ISL_450265
EPI_ISL_501177
EPI_ISL_684423
EPI_ISL_528714
EPI_ISL_690274
EPI_ISL_451391
EPI_ISL_480150
EPI_ISL_692443
EPI_ISL_825036
EPI_ISL_962546
EPI_ISL_833060
EPI_ISL_522978
EPI_ISL_677743
EPI_ISL_852588
EPI_ISL_688489
EPI_ISL_1301690
EPI_ISL_420064
EPI_ISL_1532794
EPI_ISL_862624
EPI_ISL_691434
EPI_ISL_648070
EPI_ISL_691868
EPI_ISL_2894690
EPI_ISL_693202
EPI_ISL_2231482
EPI_ISL_602895
EPI_ISL_534343
EPI_ISL_5918307
EPI_ISL_940943
EPI_ISL_942012
EPI_ISL_1129218
EPI_ISL_435303
EPI_ISL_699701
EPI_ISL_1018290
EPI_ISL_691542
EPI_ISL_1181530
EPI_ISL_1113039
EPI_ISL_687135
EPI_ISL_3932199
EPI_ISL_560607
EPI_ISL_5917659
EPI_ISL_11229862
EPI_ISL_2671847
EPI_ISL_2710858
EPI_ISL_689318
EPI_ISL_735398
EPI_ISL_689311
EPI_ISL_4880399
EPI_ISL_631698
EPI_ISL_1626523
EPI_ISL_688608
EPI_ISL_1018183
EPI_ISL_962576
EPI_ISL_6436509
EPI_ISL_569871
EPI_ISL_686736
EPI_ISL_417878
EPI_ISL_689445
EPI_ISL_718240
EPI_ISL_2839301
EPI_ISL_687552
EPI_ISL_451162
EPI_ISL_2790992
EPI_ISL_480203
EPI_ISL_480232
EPI_ISL_796037
EPI_ISL_909690
EPI_ISL_699997
EPI_ISL_933780
EPI_ISL_498191
EPI_ISL_437759
EPI_ISL_631610
EPI_ISL_732658
EPI_ISL_686010
EPI_ISL_1502876
EPI_ISL_3023954
EPI_ISL_418244
EPI_ISL_501190
EPI_ISL_6710259
EPI_ISL_5598628
EPI_ISL_602656
EPI_ISL_686771
EPI_ISL_671473
EPI_ISL_1302136
EPI_ISL_1111369
EPI_ISL_6603672
EPI_ISL_566082
EPI_ISL_6582812
EPI_ISL_603039
EPI_ISL_690886
EPI_ISL_2877326
EPI_ISL_685970
EPI_ISL_480217
EPI_ISL_467041
EPI_ISL_1360308
EPI_ISL_855613
EPI_ISL_4417493
EPI_ISL_684367
EPI_ISL_5143142
EPI_ISL_5061953
EPI_ISL_2422752
EPI_ISL_722898
EPI_ISL_977591
EPI_ISL_2231194
EPI_ISL_735436
EPI_ISL_469025
EPI_ISL_2426903
EPI_ISL_1018206
EPI_ISL_718170
EPI_ISL_3716527
EPI_ISL_2399460
EPI_ISL_1916395
EPI_ISL_660241
EPI_ISL_648623
EPI_ISL_812757
EPI_ISL_690853
EPI_ISL_2779523
EPI_ISL_539521
EPI_ISL_1020248
EPI_ISL_780413
EPI_ISL_11229911
EPI_ISL_4237455
EPI_ISL_941147
EPI_ISL_693199
EPI_ISL_5441471
EPI_ISL_1013198
EPI_ISL_5441510
EPI_ISL_2839245
EPI_ISL_690282
EPI_ISL_733575
EPI_ISL_689100
EPI_ISL_794755
EPI_ISL_733577
EPI_ISL_686777
EPI_ISL_614291
EPI_ISL_417334
EPI_ISL_687255
EPI_ISL_691722
EPI_ISL_684168
EPI_ISL_860905
EPI_ISL_2422849
EPI_ISL_2779526
EPI_ISL_686315
EPI_ISL_1502928
EPI_ISL_512990
EPI_ISL_7613754
EPI_ISL_538473
EPI_ISL_687653
EPI_ISL_692374
EPI_ISL_482726
EPI_ISL_7613720
EPI_ISL_833261
EPI_ISL_2154035
EPI_ISL_699940
EPI_ISL_583439
EPI_ISL_5441605
EPI_ISL_1018310
EPI_ISL_685859
EPI_ISL_684551
EPI_ISL_528716
EPI_ISL_860845
EPI_ISL_1301625
EPI_ISL_468855
EPI_ISL_1517398
EPI_ISL_512915
EPI_ISL_3138679
EPI_ISL_5441382
EPI_ISL_2690595
EPI_ISL_872593
EPI_ISL_602873
EPI_ISL_1209253
EPI_ISL_416627
EPI_ISL_690707
EPI_ISL_684361
EPI_ISL_6195932
EPI_ISL_5736679
EPI_ISL_1111348
EPI_ISL_2710810
EPI_ISL_5687838
EPI_ISL_447253
EPI_ISL_687982
EPI_ISL_2835474
EPI_ISL_691571
EPI_ISL_542344
EPI_ISL_690172
EPI_ISL_539850
EPI_ISL_862578
EPI_ISL_2789863
EPI_ISL_691173
EPI_ISL_691514
EPI_ISL_11229487
EPI_ISL_2398296
EPI_ISL_849644
EPI_ISL_1040045
EPI_ISL_1761314
EPI_ISL_862601
EPI_ISL_692630
EPI_ISL_688763
EPI_ISL_5918383
EPI_ISL_9667065
EPI_ISL_513251
EPI_ISL_7957892
EPI_ISL_480144
EPI_ISL_437755
EPI_ISL_6196157
EPI_ISL_685840
EPI_ISL_687338
EPI_ISL_9509915
EPI_ISL_513581
EPI_ISL_660216
EPI_ISL_2790993
EPI_ISL_687485
EPI_ISL_486818
EPI_ISL_538500
EPI_ISL_960436
EPI_ISL_648104
EPI_ISL_451329
EPI_ISL_1257853
EPI_ISL_648103
EPI_ISL_430082
EPI_ISL_685693
EPI_ISL_7613743
EPI_ISL_11229145
EPI_ISL_862644
EPI_ISL_760046
EPI_ISL_1138513
EPI_ISL_699702
EPI_ISL_690232
EPI_ISL_5441609
EPI_ISL_692730
EPI_ISL_2231247
EPI_ISL_1081310
EPI_ISL_684944
EPI_ISL_684918
EPI_ISL_1059902
EPI_ISL_687456
EPI_ISL_1544173
EPI_ISL_5441464
EPI_ISL_11229622
EPI_ISL_718185
EPI_ISL_631736
EPI_ISL_912957
EPI_ISL_480244
EPI_ISL_6194890
EPI_ISL_459875
EPI_ISL_546436
EPI_ISL_2155357
EPI_ISL_689567
EPI_ISL_686171
EPI_ISL_8311702
EPI_ISL_1435804
EPI_ISL_2364610
EPI_ISL_935004
EPI_ISL_691225
EPI_ISL_2283794
EPI_ISL_691752
EPI_ISL_2422707
EPI_ISL_437735
EPI_ISL_2894778
EPI_ISL_529788
EPI_ISL_2154501
EPI_ISL_692725
EPI_ISL_685946
EPI_ISL_691294
EPI_ISL_690141
EPI_ISL_833325
EPI_ISL_8311748
EPI_ISL_692209
EPI_ISL_699998
EPI_ISL_5917692
EPI_ISL_455695
EPI_ISL_688645
EPI_ISL_2877298
EPI_ISL_420080
EPI_ISL_7613814
EPI_ISL_685471
EPI_ISL_471158
EPI_ISL_684820
EPI_ISL_495025
EPI_ISL_1544136
EPI_ISL_1111238
EPI_ISL_684447
EPI_ISL_513029
EPI_ISL_660573
EPI_ISL_491436
EPI_ISL_485710
EPI_ISL_2779423
EPI_ISL_463298
EPI_ISL_690196
EPI_ISL_2155349
EPI_ISL_5143083
EPI_ISL_3980600
EPI_ISL_690031
EPI_ISL_582129
EPI_ISL_685147
EPI_ISL_806785
EPI_ISL_687858
EPI_ISL_2835285
EPI_ISL_883962
EPI_ISL_5441606
EPI_ISL_1111394
EPI_ISL_688850
EPI_ISL_685544
EPI_ISL_687799
EPI_ISL_985074
EPI_ISL_509256
EPI_ISL_688126
EPI_ISL_692250
EPI_ISL_3501738
EPI_ISL_2544888
EPI_ISL_1301562
EPI_ISL_1112968
EPI_ISL_3088364
EPI_ISL_1117982
EPI_ISL_2422968
EPI_ISL_2231481
EPI_ISL_693770
EPI_ISL_1029973
EPI_ISL_501196
EPI_ISL_691242
EPI_ISL_459919
EPI_ISL_686762
EPI_ISL_2894753
EPI_ISL_2003157
EPI_ISL_648652
EPI_ISL_538474
EPI_ISL_3050767
EPI_ISL_889384
EPI_ISL_515844
EPI_ISL_6436545
EPI_ISL_513045
EPI_ISL_1517396
EPI_ISL_690455
EPI_ISL_660646
EPI_ISL_686208
EPI_ISL_671470
EPI_ISL_5736647
EPI_ISL_3023863
EPI_ISL_539568
EPI_ISL_687699
EPI_ISL_5441576
EPI_ISL_692152
EPI_ISL_2364489
EPI_ISL_685541
EPI_ISL_6436614
EPI_ISL_5598641
EPI_ISL_794816
EPI_ISL_691952
EPI_ISL_476857
EPI_ISL_686410
EPI_ISL_5199394
EPI_ISL_684328
EPI_ISL_2968040
EPI_ISL_1491670
EPI_ISL_2422884
EPI_ISL_1019762
EPI_ISL_685302
EPI_ISL_475033
EPI_ISL_1111347
EPI_ISL_684443
EPI_ISL_940938
EPI_ISL_690706
EPI_ISL_613553
EPI_ISL_1013151
EPI_ISL_690496
EPI_ISL_689453
EPI_ISL_708191
EPI_ISL_513183
EPI_ISL_833125
EPI_ISL_1111312
EPI_ISL_684241
EPI_ISL_776751
EPI_ISL_689997
EPI_ISL_2081917
EPI_ISL_2100887
EPI_ISL_686367
EPI_ISL_648656
EPI_ISL_6316821
EPI_ISL_2231508
EPI_ISL_684522
EPI_ISL_686168
EPI_ISL_11229548
EPI_ISL_684458
EPI_ISL_684118
EPI_ISL_944094
EPI_ISL_513184
EPI_ISL_2422698
EPI_ISL_876792
EPI_ISL_2081897
EPI_ISL_1121329
EPI_ISL_689896
EPI_ISL_535472
EPI_ISL_685767
EPI_ISL_10657515
EPI_ISL_692064
EPI_ISL_468315
EPI_ISL_482719
EPI_ISL_686244
EPI_ISL_1166913
EPI_ISL_461500
EPI_ISL_1301574
EPI_ISL_833157
EPI_ISL_11172656
EPI_ISL_912611
EPI_ISL_459866
EPI_ISL_444459
EPI_ISL_688385
EPI_ISL_2448649
EPI_ISL_1468434
EPI_ISL_560628
EPI_ISL_476878
EPI_ISL_689227
EPI_ISL_1013106
EPI_ISL_685668
EPI_ISL_2779421
EPI_ISL_1911066
EPI_ISL_699823
EPI_ISL_528752
EPI_ISL_685035
EPI_ISL_516777
EPI_ISL_602735
EPI_ISL_883297
EPI_ISL_602809
EPI_ISL_684219
EPI_ISL_690486
EPI_ISL_560570
EPI_ISL_529778
EPI_ISL_687722
EPI_ISL_689772
EPI_ISL_824581
EPI_ISL_690874
EPI_ISL_1629754
EPI_ISL_687432
EPI_ISL_479517
EPI_ISL_1381386
EPI_ISL_1111346
EPI_ISL_586548
EPI_ISL_689809
EPI_ISL_691016
EPI_ISL_900728
EPI_ISL_528949
EPI_ISL_515862
EPI_ISL_538469
EPI_ISL_419305
EPI_ISL_2422712
EPI_ISL_2422835
EPI_ISL_539519
EPI_ISL_691695
EPI_ISL_882664
EPI_ISL_671459
EPI_ISL_515762
EPI_ISL_1916296
EPI_ISL_691459
EPI_ISL_6195172
EPI_ISL_685775
EPI_ISL_689341
EPI_ISL_677746
EPI_ISL_1797552
EPI_ISL_5441545
EPI_ISL_480253
EPI_ISL_686272
EPI_ISL_1752506
EPI_ISL_1731078
EPI_ISL_1502911
EPI_ISL_2422734
EPI_ISL_3803802
EPI_ISL_7613726
EPI_ISL_693666
EPI_ISL_685853
EPI_ISL_913979
EPI_ISL_984261
EPI_ISL_3799760
EPI_ISL_5917660
EPI_ISL_837730
EPI_ISL_687209
EPI_ISL_516758
EPI_ISL_1340785
EPI_ISL_2835440
EPI_ISL_5918397
EPI_ISL_691111
EPI_ISL_1502834
EPI_ISL_955251
EPI_ISL_476562
EPI_ISL_9159927
EPI_ISL_11229891
EPI_ISL_671463
EPI_ISL_560644
EPI_ISL_687239
EPI_ISL_515613
EPI_ISL_686392
EPI_ISL_648764
EPI_ISL_690727
EPI_ISL_1233453
EPI_ISL_692487
EPI_ISL_837672
EPI_ISL_515671
EPI_ISL_685290
EPI_ISL_1233448
EPI_ISL_535418
EPI_ISL_593554
EPI_ISL_852602
EPI_ISL_689791
EPI_ISL_1629734
EPI_ISL_7613851
EPI_ISL_687263
EPI_ISL_603221
EPI_ISL_498109
EPI_ISL_912620
EPI_ISL_802758
EPI_ISL_2960322
EPI_ISL_2485189
EPI_ISL_451301
EPI_ISL_943989
EPI_ISL_5199402
EPI_ISL_1018150
EPI_ISL_812743
EPI_ISL_943975
EPI_ISL_685205
EPI_ISL_685678
EPI_ISL_2835289
EPI_ISL_2835412
EPI_ISL_2894666
EPI_ISL_482688
EPI_ISL_691780
EPI_ISL_480274
EPI_ISL_862040
EPI_ISL_513135
EPI_ISL_686106
EPI_ISL_1180713
EPI_ISL_437724
EPI_ISL_6698773
EPI_ISL_940624
EPI_ISL_2894676
EPI_ISL_690310
EPI_ISL_419309
EPI_ISL_699907
EPI_ISL_6582815
EPI_ISL_451666
EPI_ISL_613456
EPI_ISL_684143
EPI_ISL_479870
EPI_ISL_542371
EPI_ISL_654869
EPI_ISL_718205
EPI_ISL_455437
EPI_ISL_1260836
EPI_ISL_515853
EPI_ISL_699924
EPI_ISL_635031
EPI_ISL_687635
EPI_ISL_418221
EPI_ISL_792056
EPI_ISL_691978
EPI_ISL_455021
EPI_ISL_3980592
EPI_ISL_685924
EPI_ISL_689626
EPI_ISL_690168
EPI_ISL_687735
EPI_ISL_732661
EPI_ISL_692692
EPI_ISL_542199
EPI_ISL_906062
EPI_ISL_686057
EPI_ISL_691029
EPI_ISL_451377
EPI_ISL_912565
EPI_ISL_690226
EPI_ISL_529035
EPI_ISL_4880379
EPI_ISL_700094
EPI_ISL_691316
EPI_ISL_631808
EPI_ISL_689353
EPI_ISL_2839335
EPI_ISL_6633788
EPI_ISL_480121
EPI_ISL_542156
EPI_ISL_529783
EPI_ISL_5687744
EPI_ISL_862653
EPI_ISL_634979
EPI_ISL_699862
EPI_ISL_3501739
EPI_ISL_8142096
EPI_ISL_686005
EPI_ISL_735408
EPI_ISL_833235
EPI_ISL_9512411
EPI_ISL_832144
EPI_ISL_940957
EPI_ISL_479895
EPI_ISL_684425
EPI_ISL_1113018
EPI_ISL_700092
EPI_ISL_2231533
EPI_ISL_586546
EPI_ISL_684182
EPI_ISL_3023846
EPI_ISL_1500086
EPI_ISL_528709
EPI_ISL_692375
EPI_ISL_2364650
EPI_ISL_3023830
EPI_ISL_602720
EPI_ISL_7613737
EPI_ISL_2710882
EPI_ISL_690650
EPI_ISL_690136
EPI_ISL_602706
EPI_ISL_689526
EPI_ISL_1139056
EPI_ISL_513260
EPI_ISL_4392853
EPI_ISL_2231347
EPI_ISL_2790814
EPI_ISL_3316222
EPI_ISL_6633748
EPI_ISL_1111390
EPI_ISL_529138
EPI_ISL_685446
EPI_ISL_2009180
EPI_ISL_5944606
EPI_ISL_648078
EPI_ISL_452334
EPI_ISL_903340
EPI_ISL_528813
EPI_ISL_1302122
EPI_ISL_1020078
EPI_ISL_688519
EPI_ISL_837670
EPI_ISL_451393
EPI_ISL_2015120
EPI_ISL_685801
EPI_ISL_883979
EPI_ISL_862633
EPI_ISL_2967844
EPI_ISL_872965
EPI_ISL_1502929
EPI_ISL_2156700
EPI_ISL_909730
EPI_ISL_902749
EPI_ISL_475683
EPI_ISL_690993
EPI_ISL_602922
EPI_ISL_518035
EPI_ISL_5441541
EPI_ISL_2779501
EPI_ISL_495051
EPI_ISL_1500994
EPI_ISL_804970
EPI_ISL_1020032
EPI_ISL_684376
EPI_ISL_8311769
EPI_ISL_6436473
EPI_ISL_538460
EPI_ISL_11229912
EPI_ISL_686119
EPI_ISL_582649
EPI_ISL_686139
EPI_ISL_1524344
EPI_ISL_2835409
EPI_ISL_687151
EPI_ISL_759967
EPI_ISL_754851
EPI_ISL_964878
EPI_ISL_1301674
EPI_ISL_900706
EPI_ISL_603162
EPI_ISL_686358
EPI_ISL_2690149
EPI_ISL_5918412
EPI_ISL_1080857
EPI_ISL_2894741
EPI_ISL_523972
EPI_ISL_692482
EPI_ISL_420063
EPI_ISL_2100767
EPI_ISL_955905
EPI_ISL_692633
EPI_ISL_1468440
EPI_ISL_1111221
EPI_ISL_480248
EPI_ISL_802762
EPI_ISL_1533034
EPI_ISL_690024
EPI_ISL_686481
EPI_ISL_614298
EPI_ISL_2485190
EPI_ISL_684395
EPI_ISL_941062
EPI_ISL_2839243
EPI_ISL_435430
EPI_ISL_6633758
EPI_ISL_912965
EPI_ISL_6194844
EPI_ISL_689110
EPI_ISL_509326
EPI_ISL_631845
EPI_ISL_2422966
EPI_ISL_603238
EPI_ISL_684416
EPI_ISL_515828
EPI_ISL_3135898
EPI_ISL_477190
EPI_ISL_718211
EPI_ISL_3664353
EPI_ISL_684470
EPI_ISL_940989
EPI_ISL_690929
EPI_ISL_2835433
EPI_ISL_685662
EPI_ISL_685621
EPI_ISL_767013
EPI_ISL_534317
EPI_ISL_2155207
EPI_ISL_5441414
EPI_ISL_542363
EPI_ISL_7613744
EPI_ISL_660632
EPI_ISL_7613835
EPI_ISL_3153541
EPI_ISL_735411
EPI_ISL_450283
EPI_ISL_3410400
EPI_ISL_498124
EPI_ISL_912563
EPI_ISL_1400535
EPI_ISL_692474
EPI_ISL_684384
EPI_ISL_560581
EPI_ISL_684704
EPI_ISL_794750
EPI_ISL_420042
EPI_ISL_689305
EPI_ISL_685897
EPI_ISL_477175
EPI_ISL_2835445
EPI_ISL_685608
EPI_ISL_2154499
EPI_ISL_718239
EPI_ISL_792047
EPI_ISL_437486
EPI_ISL_684262
EPI_ISL_4251928
EPI_ISL_516772
EPI_ISL_2535801
EPI_ISL_861652
EPI_ISL_2155816
EPI_ISL_513216
EPI_ISL_684809
EPI_ISL_11229639
EPI_ISL_692566
EPI_ISL_7613878
EPI_ISL_685616
EPI_ISL_690268
EPI_ISL_623110
EPI_ISL_918271
EPI_ISL_1544193
EPI_ISL_529786
EPI_ISL_806782
EPI_ISL_688533
EPI_ISL_10957375
EPI_ISL_794782
EPI_ISL_862651
EPI_ISL_631624
EPI_ISL_2690602
EPI_ISL_883971
EPI_ISL_602726
EPI_ISL_2544895
EPI_ISL_718221
EPI_ISL_529012
EPI_ISL_6633822
EPI_ISL_685148
EPI_ISL_5687719
EPI_ISL_576276
EPI_ISL_689558
EPI_ISL_1013104
EPI_ISL_5441407
EPI_ISL_690428
EPI_ISL_685244
EPI_ISL_4888493
EPI_ISL_2968060
EPI_ISL_833265
EPI_ISL_687689
EPI_ISL_855378
EPI_ISL_5196764
EPI_ISL_832012
EPI_ISL_1678584
EPI_ISL_512058
EPI_ISL_685555
EPI_ISL_513138
EPI_ISL_699932
EPI_ISL_912734
EPI_ISL_2101024
EPI_ISL_496555
EPI_ISL_1112982
EPI_ISL_872261
EPI_ISL_944103
EPI_ISL_686713
EPI_ISL_686325
EPI_ISL_542119
EPI_ISL_2009233
EPI_ISL_910029
EPI_ISL_483866
EPI_ISL_684532
EPI_ISL_2960323
EPI_ISL_2894693
EPI_ISL_1168533
EPI_ISL_691936
EPI_ISL_688817
EPI_ISL_1018279
EPI_ISL_2100724
EPI_ISL_690376
EPI_ISL_2731467
EPI_ISL_529775
EPI_ISL_4888484
EPI_ISL_802743
EPI_ISL_686261
EPI_ISL_759966
EPI_ISL_862648
EPI_ISL_861713
EPI_ISL_2894862
EPI_ISL_447746
EPI_ISL_686647
EPI_ISL_688184
EPI_ISL_1181474
EPI_ISL_515829
EPI_ISL_792019
EPI_ISL_2364499
EPI_ISL_690546
EPI_ISL_3989018
EPI_ISL_688193
EPI_ISL_688534
EPI_ISL_686981
EPI_ISL_751378
EPI_ISL_689145
EPI_ISL_493333
EPI_ISL_943581
EPI_ISL_1911017
EPI_ISL_802726
EPI_ISL_1916293
EPI_ISL_5142537
EPI_ISL_872294
EPI_ISL_501195
EPI_ISL_11229855
EPI_ISL_687513
EPI_ISL_10957430
EPI_ISL_691730
EPI_ISL_686898
EPI_ISL_5917732
EPI_ISL_1209327
EPI_ISL_677749
EPI_ISL_492984
EPI_ISL_582644
EPI_ISL_416601
EPI_ISL_872295
EPI_ISL_535505
EPI_ISL_495422
EPI_ISL_684286
EPI_ISL_1910402
EPI_ISL_602635
EPI_ISL_430069
EPI_ISL_691834
EPI_ISL_685979
EPI_ISL_11229727
EPI_ISL_5143178
EPI_ISL_876759
EPI_ISL_872297
EPI_ISL_2690596
EPI_ISL_688257
EPI_ISL_1527379
EPI_ISL_9159868
EPI_ISL_426415
EPI_ISL_8311751
EPI_ISL_685070
EPI_ISL_691458
EPI_ISL_602833
EPI_ISL_832167
EPI_ISL_935162
EPI_ISL_806735
EPI_ISL_475039
EPI_ISL_1112965
EPI_ISL_690499
EPI_ISL_605801
EPI_ISL_806766
EPI_ISL_491970
EPI_ISL_1710852
EPI_ISL_2484210
EPI_ISL_1168673
EPI_ISL_941966
EPI_ISL_912561
EPI_ISL_688296
EPI_ISL_794744
EPI_ISL_2877316
EPI_ISL_535426
EPI_ISL_700210
EPI_ISL_476877
EPI_ISL_700267
EPI_ISL_487434
EPI_ISL_2231378
EPI_ISL_1020118
EPI_ISL_700140
EPI_ISL_754847
EPI_ISL_692427
EPI_ISL_1114764
EPI_ISL_832177
EPI_ISL_8311679
EPI_ISL_5142885
EPI_ISL_7957909
EPI_ISL_689521
EPI_ISL_515889
EPI_ISL_513578
EPI_ISL_792112
EPI_ISL_5944554
EPI_ISL_6316646
EPI_ISL_2364616
EPI_ISL_962581
EPI_ISL_417186
EPI_ISL_691696
EPI_ISL_700177
EPI_ISL_852629
EPI_ISL_688279
EPI_ISL_689199
EPI_ISL_2231223
EPI_ISL_688110
EPI_ISL_687533
EPI_ISL_2101051
EPI_ISL_684410
EPI_ISL_480174
EPI_ISL_684602
EPI_ISL_1859626
EPI_ISL_688937
EPI_ISL_2155072
EPI_ISL_788961
EPI_ISL_2894709
EPI_ISL_414634
EPI_ISL_5441398
EPI_ISL_1911054
EPI_ISL_686620
EPI_ISL_516800
EPI_ISL_437459
EPI_ISL_2894699
EPI_ISL_690279
EPI_ISL_512881
EPI_ISL_7613722
EPI_ISL_689218
EPI_ISL_1301655
EPI_ISL_1117945
EPI_ISL_690192
EPI_ISL_1910414
EPI_ISL_909716
EPI_ISL_985177
EPI_ISL_2307334
EPI_ISL_684779
EPI_ISL_962868
EPI_ISL_1533073
EPI_ISL_1502843
EPI_ISL_699838
EPI_ISL_6316853
EPI_ISL_451322
EPI_ISL_5918283
EPI_ISL_684938
EPI_ISL_2779355
EPI_ISL_1819075
EPI_ISL_688927
EPI_ISL_623161
EPI_ISL_692688
EPI_ISL_2710874
EPI_ISL_623130
EPI_ISL_690792
EPI_ISL_690079
EPI_ISL_2835404
EPI_ISL_984250
EPI_ISL_900714
EPI_ISL_479942
EPI_ISL_480556
EPI_ISL_5441695
EPI_ISL_685273
EPI_ISL_693204
EPI_ISL_7709375
EPI_ISL_2105362
EPI_ISL_862627
EPI_ISL_735365
EPI_ISL_687108
EPI_ISL_515603
EPI_ISL_837611
EPI_ISL_3266917
EPI_ISL_1018134
EPI_ISL_509253
EPI_ISL_5441647
EPI_ISL_586564
EPI_ISL_691948
EPI_ISL_2155532
EPI_ISL_1258464
EPI_ISL_479622
EPI_ISL_685965
EPI_ISL_690603
EPI_ISL_1544167
EPI_ISL_602697
EPI_ISL_872020
EPI_ISL_686201
EPI_ISL_614266
EPI_ISL_452211
EPI_ISL_1404140
EPI_ISL_479861
EPI_ISL_583437
EPI_ISL_5918312
EPI_ISL_735329
EPI_ISL_542209
EPI_ISL_648672
EPI_ISL_529752
EPI_ISL_718201
EPI_ISL_691445
EPI_ISL_1111363
EPI_ISL_2422971
EPI_ISL_2231296
EPI_ISL_6633746
EPI_ISL_984247
EPI_ISL_5142534
EPI_ISL_528691
EPI_ISL_660571
EPI_ISL_688497
EPI_ISL_454833
EPI_ISL_1034305
EPI_ISL_455704
EPI_ISL_10657526
EPI_ISL_1040830
EPI_ISL_689081
EPI_ISL_833124
EPI_ISL_2422633
EPI_ISL_692030
EPI_ISL_529735
EPI_ISL_732669
EPI_ISL_686112
EPI_ISL_888998
EPI_ISL_1168549
EPI_ISL_513127
EPI_ISL_2231474
EPI_ISL_700149
EPI_ISL_686503
EPI_ISL_2692997
EPI_ISL_538483
EPI_ISL_872332
EPI_ISL_479519
EPI_ISL_690277
EPI_ISL_837630
EPI_ISL_542347
EPI_ISL_688541
EPI_ISL_545956
EPI_ISL_574579
EPI_ISL_2231228
EPI_ISL_687976
EPI_ISL_11229081
EPI_ISL_2013045
EPI_ISL_692595
EPI_ISL_436952
EPI_ISL_535452
EPI_ISL_690723
EPI_ISL_671481
EPI_ISL_495038
EPI_ISL_529758
EPI_ISL_685849
EPI_ISL_685119
EPI_ISL_832182
EPI_ISL_690302
EPI_ISL_985061
EPI_ISL_1111133
EPI_ISL_824734
EPI_ISL_480066
EPI_ISL_515876
EPI_ISL_788963
EPI_ISL_692616
EPI_ISL_542198
EPI_ISL_524462
EPI_ISL_1752598
EPI_ISL_912725
EPI_ISL_686787
EPI_ISL_2155178
EPI_ISL_6582778
EPI_ISL_954128
EPI_ISL_529036
EPI_ISL_430107
EPI_ISL_1020263
EPI_ISL_732664
EPI_ISL_691839
EPI_ISL_437484
EPI_ISL_735340
EPI_ISL_498100
EPI_ISL_687875
EPI_ISL_690665
EPI_ISL_542131
EPI_ISL_779714
EPI_ISL_735409
EPI_ISL_710537
EPI_ISL_691269
EPI_ISL_747234
EPI_ISL_788967
EPI_ISL_574612
EPI_ISL_483829
EPI_ISL_1257832
EPI_ISL_469024
EPI_ISL_6436483
EPI_ISL_700100
EPI_ISL_11229609
EPI_ISL_2231469
EPI_ISL_687846
EPI_ISL_538480
EPI_ISL_689544
EPI_ISL_648721
EPI_ISL_11229718
EPI_ISL_691328
EPI_ISL_688583
EPI_ISL_686756
EPI_ISL_452492
EPI_ISL_631758
EPI_ISL_2226339
EPI_ISL_687584
EPI_ISL_539500
EPI_ISL_660238
EPI_ISL_2779456
EPI_ISL_692166
EPI_ISL_690782
EPI_ISL_691364
EPI_ISL_660248
EPI_ISL_2082019
EPI_ISL_699859
EPI_ISL_686247
EPI_ISL_1111259
EPI_ISL_1301686
EPI_ISL_688284
EPI_ISL_6195938
EPI_ISL_483862
EPI_ISL_456149
EPI_ISL_775217
EPI_ISL_2422710
EPI_ISL_513023
EPI_ISL_477194
EPI_ISL_454592
EPI_ISL_583505
EPI_ISL_2231364
EPI_ISL_792006
EPI_ISL_699719
EPI_ISL_7505536
EPI_ISL_4496675
EPI_ISL_692701
EPI_ISL_1302099
EPI_ISL_688483
EPI_ISL_515823
EPI_ISL_542389
EPI_ISL_1785077
EPI_ISL_648661
EPI_ISL_2502647
EPI_ISL_518006
EPI_ISL_5736616
EPI_ISL_2154431
EPI_ISL_1360307
EPI_ISL_1302137
EPI_ISL_422407
EPI_ISL_431240
EPI_ISL_2661784
EPI_ISL_699663
EPI_ISL_872333
EPI_ISL_960415
EPI_ISL_6195101
EPI_ISL_685158
EPI_ISL_11229486
EPI_ISL_480015
EPI_ISL_745252
EPI_ISL_496557
EPI_ISL_10957425
EPI_ISL_5142683
EPI_ISL_2877336
EPI_ISL_699934
EPI_ISL_2894635
EPI_ISL_583456
EPI_ISL_2339890
EPI_ISL_688745
EPI_ISL_5703256
EPI_ISL_541372
EPI_ISL_2307341
EPI_ISL_691108
EPI_ISL_718197
EPI_ISL_6436622
EPI_ISL_1020259
EPI_ISL_542391
EPI_ISL_686961
EPI_ISL_1180703
EPI_ISL_416506
EPI_ISL_690112
EPI_ISL_2105280
EPI_ISL_684233
EPI_ISL_515968
EPI_ISL_5196758
EPI_ISL_689858
EPI_ISL_2789871
EPI_ISL_688216
EPI_ISL_482693
EPI_ISL_686104
EPI_ISL_935538
EPI_ISL_745224
EPI_ISL_1301693
EPI_ISL_1785079
EPI_ISL_913602
EPI_ISL_677800
EPI_ISL_7715426
EPI_ISL_2081899
EPI_ISL_2101213
EPI_ISL_1622388
EPI_ISL_574594
EPI_ISL_447775
EPI_ISL_2422924
EPI_ISL_9159633
EPI_ISL_1225156
EPI_ISL_687881
EPI_ISL_1301656
EPI_ISL_491457
EPI_ISL_6195796
EPI_ISL_690493
EPI_ISL_430731
EPI_ISL_8311723
EPI_ISL_2231480
EPI_ISL_954793
EPI_ISL_574609
EPI_ISL_515890
EPI_ISL_5736648
EPI_ISL_416603
EPI_ISL_690475
EPI_ISL_535412
EPI_ISL_690572
EPI_ISL_1159100
EPI_ISL_2100744
EPI_ISL_468305
EPI_ISL_461501
EPI_ISL_609996
EPI_ISL_1360325
EPI_ISL_653766
EPI_ISL_689485
EPI_ISL_691825
EPI_ISL_480085
EPI_ISL_637109
EPI_ISL_687744
EPI_ISL_417188
EPI_ISL_686483
EPI_ISL_941970
EPI_ISL_689502
EPI_ISL_912746
EPI_ISL_2015105
EPI_ISL_2839311
EPI_ISL_512911
EPI_ISL_940880
EPI_ISL_688558
EPI_ISL_1360298
EPI_ISL_1761333
EPI_ISL_685355
EPI_ISL_5736622
EPI_ISL_1020091
EPI_ISL_450341
EPI_ISL_1168534
EPI_ISL_1363082
EPI_ISL_2894868
EPI_ISL_593913
EPI_ISL_700260
EPI_ISL_686854
EPI_ISL_2364491
EPI_ISL_684917
EPI_ISL_479812
EPI_ISL_811148
EPI_ISL_631573
EPI_ISL_653814
EPI_ISL_837691
EPI_ISL_689475
EPI_ISL_5143136
EPI_ISL_686768
EPI_ISL_1335892
EPI_ISL_11359366
EPI_ISL_626608
EPI_ISL_688145
EPI_ISL_1303504
EPI_ISL_3876895
EPI_ISL_691241
EPI_ISL_2231426
EPI_ISL_468155
EPI_ISL_832155
EPI_ISL_6633714
EPI_ISL_490977
EPI_ISL_1117983
EPI_ISL_2081904
EPI_ISL_513026
EPI_ISL_794800
EPI_ISL_2894847
EPI_ISL_699888
EPI_ISL_745240
EPI_ISL_688994
EPI_ISL_685247
EPI_ISL_860898
EPI_ISL_2894801
EPI_ISL_560597
EPI_ISL_529721
EPI_ISL_837786
EPI_ISL_1013145
EPI_ISL_1039158
EPI_ISL_690537
EPI_ISL_941029
EPI_ISL_2100781
EPI_ISL_5441435
EPI_ISL_7780440
EPI_ISL_954796
EPI_ISL_1111088
EPI_ISL_1911030
EPI_ISL_458081
EPI_ISL_2710026
EPI_ISL_3266920
EPI_ISL_1859505
EPI_ISL_1527398
EPI_ISL_450784
EPI_ISL_688066
EPI_ISL_686907
EPI_ISL_685714
EPI_ISL_691558
EPI_ISL_824661
EPI_ISL_686219
EPI_ISL_1284031
EPI_ISL_512670
EPI_ISL_689942
EPI_ISL_1039704
EPI_ISL_692382
EPI_ISL_1013205
EPI_ISL_852825
EPI_ISL_685787
EPI_ISL_444462
EPI_ISL_691382
EPI_ISL_687787
EPI_ISL_691291
EPI_ISL_692516
EPI_ISL_5934930
EPI_ISL_1165075
EPI_ISL_685692
EPI_ISL_687518
EPI_ISL_2422948
EPI_ISL_2791025
EPI_ISL_1111069
EPI_ISL_811171
EPI_ISL_692596
EPI_ISL_5143058
EPI_ISL_862556
EPI_ISL_1113028
EPI_ISL_1911049
EPI_ISL_11229578
EPI_ISL_4888514
EPI_ISL_5441612
EPI_ISL_833119
EPI_ISL_3410186
EPI_ISL_414629
EPI_ISL_684745
EPI_ISL_686510
EPI_ISL_2710837
EPI_ISL_700030
EPI_ISL_671487
EPI_ISL_450271
EPI_ISL_5142891
EPI_ISL_428357
EPI_ISL_684560
EPI_ISL_688546
EPI_ISL_495558
EPI_ISL_443291
EPI_ISL_684665
EPI_ISL_5142507
EPI_ISL_1111242
EPI_ISL_6316733
EPI_ISL_699761
EPI_ISL_686826
EPI_ISL_686912
EPI_ISL_3023841
EPI_ISL_792008
EPI_ISL_685720
EPI_ISL_688388
EPI_ISL_1528240
EPI_ISL_535558
EPI_ISL_837620
EPI_ISL_935547
EPI_ISL_1018143
EPI_ISL_700132
EPI_ISL_5917664
EPI_ISL_6194881
EPI_ISL_1117973
EPI_ISL_688292
EPI_ISL_688421
EPI_ISL_6710131
EPI_ISL_1302395
EPI_ISL_455344
EPI_ISL_11229532
EPI_ISL_1404131
EPI_ISL_6159065
EPI_ISL_495423
EPI_ISL_1111166
EPI_ISL_498089
EPI_ISL_900738
EPI_ISL_685134
EPI_ISL_6195136
EPI_ISL_1159099
EPI_ISL_699688
EPI_ISL_2614543
EPI_ISL_5687829
EPI_ISL_8311752
EPI_ISL_460082
EPI_ISL_1019877
EPI_ISL_824740
EPI_ISL_687956
EPI_ISL_1360301
EPI_ISL_1013171
EPI_ISL_1019663
EPI_ISL_2894789
EPI_ISL_634993
EPI_ISL_686885
EPI_ISL_578200
EPI_ISL_480057
EPI_ISL_458086
EPI_ISL_596228
EPI_ISL_691888
EPI_ISL_688300
EPI_ISL_2001213
EPI_ISL_688036
EPI_ISL_424643
EPI_ISL_1301709
EPI_ISL_515887
EPI_ISL_542253
EPI_ISL_935622
EPI_ISL_685209
EPI_ISL_685369
EPI_ISL_1301592
EPI_ISL_6436497
EPI_ISL_792020
EPI_ISL_452348
EPI_ISL_526934
EPI_ISL_1018172
EPI_ISL_1166902
EPI_ISL_4496591
EPI_ISL_1708513
EPI_ISL_788954
EPI_ISL_602564
EPI_ISL_1493597
EPI_ISL_498238
EPI_ISL_5441640
EPI_ISL_513072
EPI_ISL_6316565
EPI_ISL_1284057
EPI_ISL_1508956
EPI_ISL_688849
EPI_ISL_486868
EPI_ISL_437470
EPI_ISL_722883
EPI_ISL_692697
EPI_ISL_888999
EPI_ISL_487332
EPI_ISL_804052
EPI_ISL_479502
EPI_ISL_689464
EPI_ISL_2364590
EPI_ISL_869261
EPI_ISL_529749
EPI_ISL_5143096
EPI_ISL_788949
EPI_ISL_422636
EPI_ISL_2081902
EPI_ISL_513012
EPI_ISL_2894755
EPI_ISL_2877491
EPI_ISL_2835383
EPI_ISL_686372
EPI_ISL_1916306
EPI_ISL_1020224
EPI_ISL_1251274
EPI_ISL_542364
EPI_ISL_3716512
EPI_ISL_745237
EPI_ISL_631633
EPI_ISL_955184
EPI_ISL_435145
EPI_ISL_684162
EPI_ISL_693229
EPI_ISL_690728
EPI_ISL_512880
EPI_ISL_535539
EPI_ISL_10980369
EPI_ISL_688202
EPI_ISL_690371
EPI_ISL_688826
EPI_ISL_468805
EPI_ISL_7613875
EPI_ISL_2467873
EPI_ISL_690447
EPI_ISL_658901
EPI_ISL_690247
EPI_ISL_684885
EPI_ISL_2422702
EPI_ISL_509229
EPI_ISL_1209304
EPI_ISL_8142104
EPI_ISL_685882
EPI_ISL_613448
EPI_ISL_480157
EPI_ISL_688618
EPI_ISL_452358
EPI_ISL_11229169
EPI_ISL_692046
EPI_ISL_2364632
EPI_ISL_512914
EPI_ISL_690522
EPI_ISL_8311691
EPI_ISL_686302
EPI_ISL_684693
EPI_ISL_686278
EPI_ISL_602840
EPI_ISL_687028
EPI_ISL_735322
EPI_ISL_685861
EPI_ISL_2283789
EPI_ISL_689097
EPI_ISL_689396
EPI_ISL_688259
EPI_ISL_635038
EPI_ISL_833059
EPI_ISL_479847
EPI_ISL_501249
EPI_ISL_447255
EPI_ISL_688495
EPI_ISL_689828
EPI_ISL_824596
EPI_ISL_686990
EPI_ISL_1392891
EPI_ISL_1301611
EPI_ISL_513529
EPI_ISL_688514
EPI_ISL_11229527
EPI_ISL_2502635
EPI_ISL_5917689
EPI_ISL_2661813
EPI_ISL_691560
EPI_ISL_699724
EPI_ISL_699818
EPI_ISL_7829660
EPI_ISL_687785
EPI_ISL_450264
EPI_ISL_2693675
EPI_ISL_687725
EPI_ISL_685686
EPI_ISL_420053
EPI_ISL_498087
EPI_ISL_603140
EPI_ISL_686180
EPI_ISL_660148
EPI_ISL_686833
EPI_ISL_2835329
EPI_ISL_700289
EPI_ISL_1016842
EPI_ISL_855379
EPI_ISL_1257819
EPI_ISL_8311725
EPI_ISL_1503003
EPI_ISL_1340783
EPI_ISL_509296
EPI_ISL_689960
EPI_ISL_7174133
EPI_ISL_10657514
EPI_ISL_648679
EPI_ISL_1111472
EPI_ISL_7613766
EPI_ISL_684727
EPI_ISL_2839336
EPI_ISL_2422675
EPI_ISL_1168675
EPI_ISL_692369
EPI_ISL_648785
EPI_ISL_689188
EPI_ISL_685618
EPI_ISL_2958714
EPI_ISL_812750
EPI_ISL_660559
EPI_ISL_691265
EPI_ISL_684535
EPI_ISL_5053984
EPI_ISL_2710820
EPI_ISL_689244
EPI_ISL_9159722
EPI_ISL_515792
EPI_ISL_691366
EPI_ISL_692241
EPI_ISL_539556
EPI_ISL_685029
EPI_ISL_2154034
EPI_ISL_2692890
EPI_ISL_602413
EPI_ISL_689658
EPI_ISL_687071
EPI_ISL_689951
EPI_ISL_889400
EPI_ISL_2101265
EPI_ISL_688073
EPI_ISL_677729
EPI_ISL_5441365
EPI_ISL_482694
EPI_ISL_450277
EPI_ISL_690083
EPI_ISL_1013109
EPI_ISL_658865
EPI_ISL_2835444
EPI_ISL_1911038
EPI_ISL_4888505
EPI_ISL_480259
EPI_ISL_515952
EPI_ISL_512949
EPI_ISL_984242
EPI_ISL_458087
EPI_ISL_542240
EPI_ISL_514612
EPI_ISL_516620
EPI_ISL_2422714
EPI_ISL_737012
EPI_ISL_735269
EPI_ISL_689743
EPI_ISL_11229583
EPI_ISL_690583
EPI_ISL_11172724
EPI_ISL_11229630
EPI_ISL_468145
EPI_ISL_451388
EPI_ISL_1180706
EPI_ISL_689345
EPI_ISL_2422757
EPI_ISL_486409
EPI_ISL_837604
EPI_ISL_5441408
EPI_ISL_691578
EPI_ISL_450729
EPI_ISL_2544838
EPI_ISL_535432
EPI_ISL_1255130
EPI_ISL_689401
EPI_ISL_1209244
EPI_ISL_5687811
EPI_ISL_5142654
EPI_ISL_1181434
EPI_ISL_872191
EPI_ISL_1468436
EPI_ISL_941974
EPI_ISL_759957
EPI_ISL_6196079
EPI_ISL_688030
EPI_ISL_718216
EPI_ISL_11172675
EPI_ISL_699886
EPI_ISL_434543
EPI_ISL_443292
EPI_ISL_691096
EPI_ISL_430442
EPI_ISL_1117450
EPI_ISL_1020273
EPI_ISL_686875
EPI_ISL_960438
EPI_ISL_498174
EPI_ISL_660629
EPI_ISL_751388
EPI_ISL_603239
EPI_ISL_498090
EPI_ISL_5990141
EPI_ISL_534344
EPI_ISL_766039
EPI_ISL_686076
EPI_ISL_699994
EPI_ISL_498249
EPI_ISL_909720
EPI_ISL_2154419
EPI_ISL_687009
EPI_ISL_487314
EPI_ISL_691370
EPI_ISL_689209
EPI_ISL_8725407
EPI_ISL_501169
EPI_ISL_2968058
EPI_ISL_583503
EPI_ISL_5441634
EPI_ISL_689625
EPI_ISL_2422842
EPI_ISL_2713090
EPI_ISL_688230
EPI_ISL_792691
EPI_ISL_470901
EPI_ISL_688416
EPI_ISL_871988
EPI_ISL_483036
EPI_ISL_3252974
EPI_ISL_944638
EPI_ISL_690659
EPI_ISL_2100768
EPI_ISL_602682
EPI_ISL_688453
EPI_ISL_1629770
EPI_ISL_685080
EPI_ISL_2426916
EPI_ISL_691776
EPI_ISL_2101059
EPI_ISL_447310
EPI_ISL_685647
EPI_ISL_735410
EPI_ISL_635008
EPI_ISL_686728
EPI_ISL_691564
EPI_ISL_690655
EPI_ISL_700128
EPI_ISL_962204
EPI_ISL_635062
EPI_ISL_685556
EPI_ISL_2661811
EPI_ISL_5441505
EPI_ISL_684554
EPI_ISL_690391
EPI_ISL_692642
EPI_ISL_9159783
EPI_ISL_688510
EPI_ISL_515794
EPI_ISL_1020242
EPI_ISL_6436572
EPI_ISL_479852
EPI_ISL_1029958
EPI_ISL_1760241
EPI_ISL_824625
EPI_ISL_1469587
EPI_ISL_1279947
EPI_ISL_690581
EPI_ISL_6316661
EPI_ISL_941132
EPI_ISL_468311
EPI_ISL_691597
EPI_ISL_479797
EPI_ISL_491981
EPI_ISL_6073454
EPI_ISL_852619
EPI_ISL_686782
EPI_ISL_686191
EPI_ISL_584078
EPI_ISL_575330
EPI_ISL_2422798
EPI_ISL_688524
EPI_ISL_688980
EPI_ISL_1020272
EPI_ISL_5441461
EPI_ISL_686211
EPI_ISL_512928
EPI_ISL_7780443
EPI_ISL_6316579
EPI_ISL_2502652
EPI_ISL_687414
EPI_ISL_687442
EPI_ISL_1020038
EPI_ISL_420050
EPI_ISL_686186
EPI_ISL_3356306
EPI_ISL_690569
EPI_ISL_1020067
EPI_ISL_527861
EPI_ISL_454866
EPI_ISL_862646
EPI_ISL_837665
EPI_ISL_11229636
EPI_ISL_479897
EPI_ISL_2231450
EPI_ISL_2422697
EPI_ISL_688185
EPI_ISL_1166905
EPI_ISL_684941
EPI_ISL_685278
EPI_ISL_3716691
EPI_ISL_754197
EPI_ISL_1166906
EPI_ISL_3030021
EPI_ISL_941055
EPI_ISL_685511
EPI_ISL_6075302
EPI_ISL_2231260
EPI_ISL_454517
EPI_ISL_455340
EPI_ISL_760057
EPI_ISL_941104
EPI_ISL_2155580
EPI_ISL_792697
EPI_ISL_678392
EPI_ISL_685576
EPI_ISL_479540
EPI_ISL_788938
EPI_ISL_690390
EPI_ISL_560411
EPI_ISL_5142993
EPI_ISL_788956
EPI_ISL_699674
EPI_ISL_788974
EPI_ISL_684586
EPI_ISL_455332
EPI_ISL_687153
EPI_ISL_495549
EPI_ISL_5687813
EPI_ISL_691128
EPI_ISL_687246
EPI_ISL_542362
EPI_ISL_542320
EPI_ISL_872971
EPI_ISL_684892
EPI_ISL_2835421
EPI_ISL_686625
EPI_ISL_956385
EPI_ISL_871973
EPI_ISL_471269
EPI_ISL_689831
EPI_ISL_2231233
EPI_ISL_475577
EPI_ISL_3980574
EPI_ISL_906056
EPI_ISL_443258
EPI_ISL_648654
EPI_ISL_7613779
EPI_ISL_479528
EPI_ISL_806778
EPI_ISL_688873
EPI_ISL_1111105
EPI_ISL_535438
EPI_ISL_2322458
EPI_ISL_1302105
EPI_ISL_2779446
EPI_ISL_1752504
EPI_ISL_685977
EPI_ISL_451357
EPI_ISL_690524
EPI_ISL_2713119
EPI_ISL_1797560
EPI_ISL_542280
EPI_ISL_861656
EPI_ISL_2710872
EPI_ISL_427371
EPI_ISL_1041197
EPI_ISL_685191
EPI_ISL_955142
EPI_ISL_690764
EPI_ISL_517998
EPI_ISL_2081900
EPI_ISL_949249
EPI_ISL_692356
EPI_ISL_909710
EPI_ISL_7613795
EPI_ISL_2422767
EPI_ISL_515851
EPI_ISL_688484
EPI_ISL_2894670
EPI_ISL_10957448
EPI_ISL_9159898
EPI_ISL_1018255
EPI_ISL_1111411
EPI_ISL_871978
EPI_ISL_690214
EPI_ISL_417007
EPI_ISL_475617
EPI_ISL_495426
EPI_ISL_941095
EPI_ISL_3803642
EPI_ISL_688273
EPI_ISL_735417
EPI_ISL_685603
EPI_ISL_1255124
EPI_ISL_5441625
EPI_ISL_686720
EPI_ISL_833155
EPI_ISL_686952
EPI_ISL_687729
EPI_ISL_6633655
EPI_ISL_428355
EPI_ISL_414635
EPI_ISL_509235
EPI_ISL_699990
EPI_ISL_461495
EPI_ISL_824715
EPI_ISL_684503
EPI_ISL_700234
EPI_ISL_602793
EPI_ISL_2894791
EPI_ISL_689317
EPI_ISL_2009116
EPI_ISL_792042
EPI_ISL_689496
EPI_ISL_2422920
EPI_ISL_1544147
EPI_ISL_6582785
EPI_ISL_3980690
EPI_ISL_560596
EPI_ISL_860204
EPI_ISL_1468441
EPI_ISL_900726
EPI_ISL_416495
EPI_ISL_475625
EPI_ISL_5142508
EPI_ISL_574611
EPI_ISL_524449
EPI_ISL_447284
EPI_ISL_477170
EPI_ISL_2100734
EPI_ISL_690337
EPI_ISL_1533083
EPI_ISL_11291313
EPI_ISL_590694
EPI_ISL_5142497
EPI_ISL_4888516
EPI_ISL_687555
EPI_ISL_2015142
EPI_ISL_1340784
EPI_ISL_687188
EPI_ISL_1191739
EPI_ISL_2231382
EPI_ISL_1544176
EPI_ISL_954031
EPI_ISL_480149
EPI_ISL_1911060
EPI_ISL_447779
EPI_ISL_2791018
EPI_ISL_735337
EPI_ISL_516611
EPI_ISL_1086049
EPI_ISL_962531
EPI_ISL_11229598
EPI_ISL_883404
EPI_ISL_527864
EPI_ISL_648707
EPI_ISL_684654
EPI_ISL_825038
EPI_ISL_1111358
EPI_ISL_684202
EPI_ISL_648779
EPI_ISL_631841
EPI_ISL_538495
EPI_ISL_760058
EPI_ISL_4496641
EPI_ISL_416143
EPI_ISL_11229952
EPI_ISL_518048
EPI_ISL_456146
EPI_ISL_692493
EPI_ISL_687703
EPI_ISL_1209307
EPI_ISL_690362
EPI_ISL_1111209
EPI_ISL_6316647
EPI_ISL_1301630
EPI_ISL_684748
EPI_ISL_479510
EPI_ISL_718192
EPI_ISL_7174125
EPI_ISL_685536
EPI_ISL_684507
EPI_ISL_468320
EPI_ISL_2364653
EPI_ISL_689826
EPI_ISL_6316668
EPI_ISL_443267
EPI_ISL_5143190
EPI_ISL_6436507
EPI_ISL_941156
EPI_ISL_685533
EPI_ISL_2877394
EPI_ISL_5053968
EPI_ISL_1447349
EPI_ISL_686899
EPI_ISL_11172667
EPI_ISL_1007677
EPI_ISL_497950
EPI_ISL_941093
EPI_ISL_735284
EPI_ISL_2100722
EPI_ISL_692452
EPI_ISL_480205
EPI_ISL_687003
EPI_ISL_7613703
EPI_ISL_469046
EPI_ISL_1436817
EPI_ISL_1191736
EPI_ISL_4549031
EPI_ISL_691951
EPI_ISL_2422738
EPI_ISL_689642
EPI_ISL_603146
EPI_ISL_1020060
EPI_ISL_542333
EPI_ISL_435407
EPI_ISL_8986689
EPI_ISL_837661
EPI_ISL_1972889
EPI_ISL_5598646
EPI_ISL_1018308
EPI_ISL_688543
EPI_ISL_11229937
EPI_ISL_685653
EPI_ISL_5917716
EPI_ISL_5736649
EPI_ISL_677753
EPI_ISL_3716607
EPI_ISL_5142522
EPI_ISL_452346
EPI_ISL_542197
EPI_ISL_691710
EPI_ISL_623165
EPI_ISL_811184
EPI_ISL_6436596
EPI_ISL_10957353
EPI_ISL_2157346
EPI_ISL_689201
EPI_ISL_747235
EPI_ISL_690218
EPI_ISL_872916
EPI_ISL_492001
EPI_ISL_751367
EPI_ISL_862603
EPI_ISL_469284
EPI_ISL_11172717
EPI_ISL_688159
EPI_ISL_2958727
EPI_ISL_11229813
EPI_ISL_1081835
EPI_ISL_684517
EPI_ISL_11229499
EPI_ISL_1301698
EPI_ISL_2100778
EPI_ISL_6761027
EPI_ISL_1068682
EPI_ISL_3758041
EPI_ISL_699742
EPI_ISL_2894805
EPI_ISL_626605
EPI_ISL_684506
EPI_ISL_693228
EPI_ISL_862657
EPI_ISL_1301663
EPI_ISL_688597
EPI_ISL_1363106
EPI_ISL_693195
EPI_ISL_8311720
EPI_ISL_686416
EPI_ISL_5687791
EPI_ISL_475052
EPI_ISL_934990
EPI_ISL_1181576
EPI_ISL_687075
EPI_ISL_7957899
EPI_ISL_677788
EPI_ISL_876757
EPI_ISL_467042
EPI_ISL_687605
EPI_ISL_1209309
EPI_ISL_2426921
EPI_ISL_1805740
EPI_ISL_2013323
EPI_ISL_593480
EPI_ISL_529032
EPI_ISL_1626513
EPI_ISL_480023
EPI_ISL_684878
EPI_ISL_691143
EPI_ISL_613709
EPI_ISL_2422688
EPI_ISL_792005
EPI_ISL_1797573
EPI_ISL_685623
EPI_ISL_4251935
EPI_ISL_687363
EPI_ISL_700193
EPI_ISL_692693
EPI_ISL_515806
EPI_ISL_689424
EPI_ISL_5441480
EPI_ISL_2894661
EPI_ISL_461496
EPI_ISL_685561
EPI_ISL_804967
EPI_ISL_1500971
EPI_ISL_653813
EPI_ISL_718189
EPI_ISL_596265
EPI_ISL_846647
EPI_ISL_1251275
EPI_ISL_1533041
EPI_ISL_7174082
EPI_ISL_2860779
EPI_ISL_421236
EPI_ISL_4050465
EPI_ISL_700124
EPI_ISL_700311
EPI_ISL_913981
EPI_ISL_824566
EPI_ISL_687492
EPI_ISL_3024039
EPI_ISL_1138411
EPI_ISL_1502824
EPI_ISL_525682
EPI_ISL_3023866
EPI_ISL_5441557
EPI_ISL_689492
EPI_ISL_509250
EPI_ISL_5703343
EPI_ISL_688911
EPI_ISL_498167
EPI_ISL_699857
EPI_ISL_512077
EPI_ISL_5441560
EPI_ISL_7780456
EPI_ISL_11018474
EPI_ISL_4496661
EPI_ISL_699844
EPI_ISL_690921
EPI_ISL_454520
EPI_ISL_861660
EPI_ISL_739672
EPI_ISL_1018208
EPI_ISL_2156666
EPI_ISL_482676
EPI_ISL_699899
EPI_ISL_5917739
EPI_ISL_688076
EPI_ISL_6436556
EPI_ISL_2779441
EPI_ISL_1111406
EPI_ISL_5441643
EPI_ISL_690616
EPI_ISL_1469668
EPI_ISL_7624300
EPI_ISL_653822
EPI_ISL_8421073
EPI_ISL_691286
EPI_ISL_688986
EPI_ISL_480277
EPI_ISL_712060
EPI_ISL_689146
EPI_ISL_653916
EPI_ISL_689310
EPI_ISL_1363091
EPI_ISL_475703
EPI_ISL_688606
EPI_ISL_2790899
EPI_ISL_524760
EPI_ISL_414014
EPI_ISL_480237
EPI_ISL_2231434
EPI_ISL_2307333
EPI_ISL_722864
EPI_ISL_5142945
EPI_ISL_751444
EPI_ISL_1159081
EPI_ISL_872265
EPI_ISL_700248
EPI_ISL_1081172
EPI_ISL_2835322
EPI_ISL_837749
EPI_ISL_872259
EPI_ISL_684403
EPI_ISL_6194079
EPI_ISL_7613780
EPI_ISL_529018
EPI_ISL_688196
EPI_ISL_1048806
EPI_ISL_2791026
EPI_ISL_416469
EPI_ISL_1019668
EPI_ISL_685345
EPI_ISL_824662
EPI_ISL_685747
EPI_ISL_688346
EPI_ISL_849650
EPI_ISL_1301665
EPI_ISL_2155307
EPI_ISL_690875
EPI_ISL_648781
EPI_ISL_437751
EPI_ISL_483870
EPI_ISL_692019
EPI_ISL_648624
EPI_ISL_1233440
EPI_ISL_685457
EPI_ISL_475679
EPI_ISL_824634
EPI_ISL_690622
EPI_ISL_2835295
EPI_ISL_687879
EPI_ISL_5918305
EPI_ISL_776769
EPI_ISL_5142927
EPI_ISL_693761
EPI_ISL_940925
EPI_ISL_5917707
EPI_ISL_2231403
EPI_ISL_1797592
EPI_ISL_691227
EPI_ISL_535459
EPI_ISL_9585218
EPI_ISL_586524
EPI_ISL_1111114
EPI_ISL_860863
EPI_ISL_4417837
EPI_ISL_687829
EPI_ISL_7613877
EPI_ISL_1068593
EPI_ISL_692084
EPI_ISL_635004
EPI_ISL_718137
EPI_ISL_692557
EPI_ISL_692539
EPI_ISL_2894811
EPI_ISL_687987
EPI_ISL_984243
EPI_ISL_686745
EPI_ISL_689692
EPI_ISL_686839
EPI_ISL_479842
EPI_ISL_1159082
EPI_ISL_5598618
EPI_ISL_688638
EPI_ISL_685189
EPI_ISL_872275
EPI_ISL_648069
EPI_ISL_528822
EPI_ISL_1281568
EPI_ISL_9582052
EPI_ISL_691510
EPI_ISL_480256
EPI_ISL_700067
EPI_ISL_940982
EPI_ISL_450266
EPI_ISL_688815
EPI_ISL_515639
EPI_ISL_1797591
EPI_ISL_2231267
EPI_ISL_513178
EPI_ISL_648643
EPI_ISL_686714
EPI_ISL_648784
EPI_ISL_871979
EPI_ISL_1165070
EPI_ISL_2968063
EPI_ISL_482697
EPI_ISL_486817
EPI_ISL_5736613
EPI_ISL_480209
EPI_ISL_689415
EPI_ISL_688318
EPI_ISL_660204
EPI_ISL_416566
EPI_ISL_534339
EPI_ISL_455320
EPI_ISL_2231429
EPI_ISL_1760219
EPI_ISL_2324260
EPI_ISL_2422933
EPI_ISL_687953
EPI_ISL_940619
EPI_ISL_480143
EPI_ISL_3419371
EPI_ISL_686638
EPI_ISL_1060735
EPI_ISL_660210
EPI_ISL_1111095
EPI_ISL_479822
EPI_ISL_1301718
EPI_ISL_685523
EPI_ISL_700166
EPI_ISL_6776322
EPI_ISL_861668
EPI_ISL_686440
EPI_ISL_10149609
EPI_ISL_684805
EPI_ISL_686091
EPI_ISL_2155767
EPI_ISL_491454
EPI_ISL_833165
EPI_ISL_492025
EPI_ISL_690704
EPI_ISL_1233472
EPI_ISL_468810
EPI_ISL_862637
EPI_ISL_687265
EPI_ISL_684927
EPI_ISL_480103
EPI_ISL_1225160
EPI_ISL_437481
EPI_ISL_700263
EPI_ISL_513126
EPI_ISL_517996
EPI_ISL_684622
EPI_ISL_691798
EPI_ISL_5441616
EPI_ISL_5441402
EPI_ISL_728207
EPI_ISL_2690426
EPI_ISL_688406
EPI_ISL_686094
EPI_ISL_2426937
EPI_ISL_738123
EPI_ISL_1111235
EPI_ISL_693210
EPI_ISL_501207
EPI_ISL_688348
EPI_ISL_1020073
EPI_ISL_479879
EPI_ISL_525467
EPI_ISL_2231215
EPI_ISL_687099
EPI_ISL_509248
EPI_ISL_877233
EPI_ISL_691704
EPI_ISL_2779362
EPI_ISL_690538
EPI_ISL_515835
EPI_ISL_5143152
EPI_ISL_671419
EPI_ISL_824603
EPI_ISL_862625
EPI_ISL_475686
EPI_ISL_689525
EPI_ISL_461478
EPI_ISL_483823
EPI_ISL_526238
EPI_ISL_691592
EPI_ISL_459869
EPI_ISL_684226
EPI_ISL_1752480
EPI_ISL_692071
EPI_ISL_685476
EPI_ISL_2214905
EPI_ISL_684161
EPI_ISL_692431
EPI_ISL_751392
EPI_ISL_512919
EPI_ISL_498117
EPI_ISL_691049
EPI_ISL_513202
EPI_ISL_833233
EPI_ISL_660562
EPI_ISL_10957359
EPI_ISL_700082
EPI_ISL_699841
EPI_ISL_2790848
EPI_ISL_1544195
EPI_ISL_688573
EPI_ISL_5441411
EPI_ISL_524722
EPI_ISL_10957428
EPI_ISL_436945
EPI_ISL_985062
EPI_ISL_2877349
EPI_ISL_5441585
EPI_ISL_513148
EPI_ISL_7709372
EPI_ISL_940932
EPI_ISL_528812
EPI_ISL_602665
EPI_ISL_2894742
EPI_ISL_4496588
EPI_ISL_1284017
EPI_ISL_6075165
EPI_ISL_1233510
EPI_ISL_687704
EPI_ISL_9052878
EPI_ISL_2009175
EPI_ISL_2544880
EPI_ISL_2422946
EPI_ISL_688605
EPI_ISL_11229544
EPI_ISL_483832
EPI_ISL_2894662
EPI_ISL_687627
EPI_ISL_660661
EPI_ISL_444998
EPI_ISL_1502859
EPI_ISL_1255389
EPI_ISL_1859681
EPI_ISL_1819073
EPI_ISL_824722
EPI_ISL_5143001
EPI_ISL_686412
EPI_ISL_872260
EPI_ISL_956271
EPI_ISL_837720
EPI_ISL_8142094
EPI_ISL_475030
EPI_ISL_686665
EPI_ISL_2155581
EPI_ISL_689355
EPI_ISL_1040033
EPI_ISL_872007
EPI_ISL_984309
EPI_ISL_2779638
EPI_ISL_5917690
EPI_ISL_806759
EPI_ISL_1020223
EPI_ISL_690744
EPI_ISL_685155
EPI_ISL_690038
EPI_ISL_5143156
EPI_ISL_1731072
EPI_ISL_2894790
EPI_ISL_684561
EPI_ISL_691793
EPI_ISL_691918
EPI_ISL_833073
EPI_ISL_2226216
EPI_ISL_2081959
EPI_ISL_2422891
EPI_ISL_690759
EPI_ISL_586531
EPI_ISL_686711
EPI_ISL_1859669
EPI_ISL_416886
EPI_ISL_450342
EPI_ISL_468793
EPI_ISL_909735
EPI_ISL_684374
EPI_ISL_626573
EPI_ISL_883978
EPI_ISL_512064
EPI_ISL_1591103
EPI_ISL_700162
EPI_ISL_940769
EPI_ISL_685408
EPI_ISL_509303
EPI_ISL_690702
EPI_ISL_410301
EPI_ISL_2231197
EPI_ISL_1181479
EPI_ISL_2231329
EPI_ISL_882659
EPI_ISL_5441641
EPI_ISL_2283808
EPI_ISL_541138
EPI_ISL_691406
EPI_ISL_2544837
EPI_ISL_979972
EPI_ISL_688941
EPI_ISL_2491670
EPI_ISL_451313
EPI_ISL_1447339
EPI_ISL_833314
EPI_ISL_883305
EPI_ISL_482580
EPI_ISL_699868
EPI_ISL_686283
EPI_ISL_509328
EPI_ISL_6436638
EPI_ISL_7957919
EPI_ISL_751376
EPI_ISL_862658
EPI_ISL_735349
EPI_ISL_872945
EPI_ISL_1020247
EPI_ISL_792685
EPI_ISL_1301670
EPI_ISL_687563
EPI_ISL_3799759
EPI_ISL_1626483
EPI_ISL_529753
EPI_ISL_690342
EPI_ISL_495027
EPI_ISL_737008
EPI_ISL_883393
EPI_ISL_692426
EPI_ISL_1434443
EPI_ISL_2968065
EPI_ISL_691509
EPI_ISL_2382423
EPI_ISL_690365
EPI_ISL_754849
EPI_ISL_692665
EPI_ISL_688350
EPI_ISL_689022
EPI_ISL_708190
EPI_ISL_699981
EPI_ISL_941088
EPI_ISL_689503
EPI_ISL_872947
EPI_ISL_751411
EPI_ISL_480162
EPI_ISL_613547
EPI_ISL_837674
EPI_ISL_469044
EPI_ISL_689346
EPI_ISL_586562
EPI_ISL_11229964
EPI_ISL_452150
EPI_ISL_6316588
EPI_ISL_576147
EPI_ISL_685222
EPI_ISL_1629769
EPI_ISL_735274
EPI_ISL_480013
EPI_ISL_437722
EPI_ISL_476564
EPI_ISL_691374
EPI_ISL_735278
EPI_ISL_857300
EPI_ISL_2690148
EPI_ISL_690593
EPI_ISL_4496555
EPI_ISL_831913
EPI_ISL_684729
EPI_ISL_1020284
EPI_ISL_5944685
EPI_ISL_457707
EPI_ISL_469041
EPI_ISL_479482
EPI_ISL_5918398
EPI_ISL_660245
EPI_ISL_542165
EPI_ISL_513535
EPI_ISL_2835315
EPI_ISL_648763
EPI_ISL_687640
EPI_ISL_684673
EPI_ISL_691744
EPI_ISL_593906
EPI_ISL_692706
EPI_ISL_576264
EPI_ISL_690903
EPI_ISL_3275382
EPI_ISL_684741
EPI_ISL_6000500
EPI_ISL_479965
EPI_ISL_1502947
EPI_ISL_690340
EPI_ISL_860903
EPI_ISL_1020282
EPI_ISL_671489
EPI_ISL_982182
EPI_ISL_605807
EPI_ISL_11229545
EPI_ISL_686951
EPI_ISL_480136
EPI_ISL_692698
EPI_ISL_660223
EPI_ISL_956309
EPI_ISL_542279
EPI_ISL_529764
EPI_ISL_560643
EPI_ISL_560409
EPI_ISL_1911036
EPI_ISL_691373
EPI_ISL_635033
EPI_ISL_6195914
EPI_ISL_687121
EPI_ISL_1502985
EPI_ISL_1301696
EPI_ISL_487338
EPI_ISL_688200
EPI_ISL_2958723
EPI_ISL_2231401
EPI_ISL_687402
EPI_ISL_435408
EPI_ISL_960417
EPI_ISL_685780
EPI_ISL_513182
EPI_ISL_452338
EPI_ISL_496541
EPI_ISL_985101
EPI_ISL_2231420
EPI_ISL_1018166
EPI_ISL_2231487
EPI_ISL_1111081
EPI_ISL_685458
EPI_ISL_512934
EPI_ISL_1036219
EPI_ISL_1196289
EPI_ISL_2820471
EPI_ISL_2154042
EPI_ISL_3716496
EPI_ISL_526219
EPI_ISL_614277
EPI_ISL_686378
EPI_ISL_542202
EPI_ISL_631538
EPI_ISL_3799755
EPI_ISL_690066
EPI_ISL_941150
EPI_ISL_513230
EPI_ISL_602740
EPI_ISL_788945
EPI_ISL_468780
EPI_ISL_1255125
EPI_ISL_1301659
EPI_ISL_1013128
EPI_ISL_686984
EPI_ISL_479530
EPI_ISL_2101274
EPI_ISL_5736683
EPI_ISL_947290
EPI_ISL_539496
EPI_ISL_837739
EPI_ISL_648648
EPI_ISL_5441419
EPI_ISL_691044
EPI_ISL_602751
EPI_ISL_690299
EPI_ISL_687781
EPI_ISL_900697
EPI_ISL_692237
EPI_ISL_602653
EPI_ISL_686969
EPI_ISL_912555
EPI_ISL_5918314
EPI_ISL_560577
EPI_ISL_416488
EPI_ISL_1785074
EPI_ISL_833096
EPI_ISL_824741
EPI_ISL_475699
EPI_ISL_690040
EPI_ISL_1018325
EPI_ISL_6436498
EPI_ISL_735270
EPI_ISL_687831
EPI_ISL_699922
EPI_ISL_832197
EPI_ISL_806767
EPI_ISL_687673
EPI_ISL_2894649
EPI_ISL_4496670
EPI_ISL_475635
EPI_ISL_685790
EPI_ISL_688007
EPI_ISL_687918
EPI_ISL_2015097
EPI_ISL_1117990
EPI_ISL_6316585
EPI_ISL_861653
EPI_ISL_7613822
EPI_ISL_1113030
EPI_ISL_451386
EPI_ISL_962569
EPI_ISL_729848
EPI_ISL_2155771
EPI_ISL_678387
EPI_ISL_690345
EPI_ISL_2015104
EPI_ISL_894225
EPI_ISL_688733
EPI_ISL_2231381
EPI_ISL_515963
EPI_ISL_685559
EPI_ISL_2835454
EPI_ISL_542377
EPI_ISL_691396
EPI_ISL_689087
EPI_ISL_689083
EPI_ISL_11229614
EPI_ISL_3024042
EPI_ISL_684710
EPI_ISL_860856
EPI_ISL_693205
EPI_ISL_690374
EPI_ISL_690346
EPI_ISL_2710849
EPI_ISL_1111261
EPI_ISL_824604
EPI_ISL_2958721
EPI_ISL_1020105
EPI_ISL_690481
EPI_ISL_909719
EPI_ISL_941080
EPI_ISL_480050
EPI_ISL_7957907
EPI_ISL_583461
EPI_ISL_692192
EPI_ISL_1910398
EPI_ISL_686011
EPI_ISL_689963
EPI_ISL_691032
EPI_ISL_685771
EPI_ISL_5687865
EPI_ISL_3980777
EPI_ISL_2835358
EPI_ISL_718268
EPI_ISL_2364646
EPI_ISL_687719
EPI_ISL_467032
EPI_ISL_687474
EPI_ISL_603163
EPI_ISL_685281
EPI_ISL_685381
EPI_ISL_1018165
EPI_ISL_811176
EPI_ISL_1233476
EPI_ISL_2155525
EPI_ISL_686783
EPI_ISL_609994
EPI_ISL_522981
EPI_ISL_3470337
EPI_ISL_2154704
EPI_ISL_1502832
EPI_ISL_833322
EPI_ISL_755640
EPI_ISL_515833
EPI_ISL_686103
EPI_ISL_542234
EPI_ISL_5917751
EPI_ISL_515838
EPI_ISL_2364613
EPI_ISL_687541
EPI_ISL_8311673
EPI_ISL_941153
EPI_ISL_1180681
EPI_ISL_1111173
EPI_ISL_833454
EPI_ISL_602669
EPI_ISL_692521
EPI_ISL_1111212
EPI_ISL_685468
EPI_ISL_2779524
EPI_ISL_10957419
EPI_ISL_1622367
EPI_ISL_1111343
EPI_ISL_684634
EPI_ISL_421184
EPI_ISL_602648
EPI_ISL_5441553
EPI_ISL_416608
EPI_ISL_11229608
EPI_ISL_1096283
EPI_ISL_3252977
EPI_ISL_498176
EPI_ISL_1020028
EPI_ISL_691982
EPI_ISL_722907
EPI_ISL_2155203
EPI_ISL_857056
EPI_ISL_884001
EPI_ISL_660239
EPI_ISL_689757
EPI_ISL_692302
EPI_ISL_685963
EPI_ISL_1117981
EPI_ISL_2009179
EPI_ISL_593908
EPI_ISL_811175
EPI_ISL_480260
EPI_ISL_443269
EPI_ISL_1159388
EPI_ISL_872323
EPI_ISL_1502923
EPI_ISL_2101203
EPI_ISL_5053961
EPI_ISL_2789822
EPI_ISL_685725
EPI_ISL_3988350
EPI_ISL_690892
EPI_ISL_690063
EPI_ISL_689403
EPI_ISL_431101
EPI_ISL_467039
EPI_ISL_2081939
EPI_ISL_862869
EPI_ISL_849661
EPI_ISL_824613
EPI_ISL_690685
EPI_ISL_883967
EPI_ISL_685065
EPI_ISL_482876
EPI_ISL_542313
EPI_ISL_1493598
EPI_ISL_515739
EPI_ISL_5944571
EPI_ISL_430101
EPI_ISL_688553
EPI_ISL_648065
EPI_ISL_660069
EPI_ISL_418649
EPI_ISL_1165069
EPI_ISL_1209248
EPI_ISL_513087
EPI_ISL_691341
EPI_ISL_925208
EPI_ISL_689174
EPI_ISL_427349
EPI_ISL_686622
EPI_ISL_2692908
EPI_ISL_3374424
EPI_ISL_436946
EPI_ISL_691522
EPI_ISL_688589
EPI_ISL_688131
EPI_ISL_687134
EPI_ISL_1916495
EPI_ISL_11229553
EPI_ISL_686801
EPI_ISL_689670
EPI_ISL_2502020
EPI_ISL_480167
EPI_ISL_861679
EPI_ISL_514581
EPI_ISL_699883
EPI_ISL_480181
EPI_ISL_2231298
EPI_ISL_1117938
EPI_ISL_802755
EPI_ISL_1752589
EPI_ISL_5051471
EPI_ISL_513575
EPI_ISL_1111275
EPI_ISL_539809
EPI_ISL_5107663
EPI_ISL_692235
EPI_ISL_691554
EPI_ISL_447734
EPI_ISL_529762
EPI_ISL_686517
EPI_ISL_1910426
EPI_ISL_1859572
EPI_ISL_2422742
EPI_ISL_1301583
EPI_ISL_660630
EPI_ISL_648270
EPI_ISL_455708
EPI_ISL_2779363
EPI_ISL_794795
EPI_ISL_691848
EPI_ISL_685087
EPI_ISL_826274
EPI_ISL_985080
EPI_ISL_806754
EPI_ISL_5687716
EPI_ISL_2661783
EPI_ISL_685551
EPI_ISL_6710179
EPI_ISL_690298
EPI_ISL_735364
EPI_ISL_687371
EPI_ISL_2155759
EPI_ISL_529792
EPI_ISL_495412
EPI_ISL_3333176
EPI_ISL_3980657
EPI_ISL_862602
EPI_ISL_2231336
EPI_ISL_833307
EPI_ISL_688711
EPI_ISL_653924
EPI_ISL_2789839
EPI_ISL_737026
EPI_ISL_5598647
EPI_ISL_475701
EPI_ISL_689191
EPI_ISL_686619
EPI_ISL_688055
EPI_ISL_483842
EPI_ISL_513522
EPI_ISL_689451
EPI_ISL_1502944
EPI_ISL_912607
EPI_ISL_730653
EPI_ISL_718228
EPI_ISL_1404132
EPI_ISL_8986686
EPI_ISL_687035
EPI_ISL_2231522
EPI_ISL_691331
EPI_ISL_774976
EPI_ISL_2364498
EPI_ISL_5918284
EPI_ISL_480131
EPI_ISL_613431
EPI_ISL_685885
EPI_ISL_1532294
EPI_ISL_688640
EPI_ISL_542358
EPI_ISL_479892
EPI_ISL_911707
EPI_ISL_2894720
EPI_ISL_7613842
EPI_ISL_687929
EPI_ISL_691960
EPI_ISL_959284
EPI_ISL_427354
EPI_ISL_718218
EPI_ISL_469283
EPI_ISL_509286
EPI_ISL_2790902
EPI_ISL_837763
EPI_ISL_802764
EPI_ISL_690677
EPI_ISL_688245
EPI_ISL_688884
EPI_ISL_685796
EPI_ISL_648621
EPI_ISL_804041
EPI_ISL_542386
EPI_ISL_692006
EPI_ISL_447614
EPI_ISL_5917711
EPI_ISL_984257
EPI_ISL_852630
EPI_ISL_6000512
EPI_ISL_5944650
EPI_ISL_471270
EPI_ISL_5687739
EPI_ISL_2835422
EPI_ISL_688317
EPI_ISL_690174
EPI_ISL_2960320
EPI_ISL_751355
EPI_ISL_690516
EPI_ISL_2155254
EPI_ISL_837686
EPI_ISL_471582
EPI_ISL_1494730
EPI_ISL_684312
EPI_ISL_981371
EPI_ISL_5441484
EPI_ISL_688250
EPI_ISL_1502908
EPI_ISL_1415293
EPI_ISL_2544894
EPI_ISL_1018216
EPI_ISL_475059
EPI_ISL_3410519
EPI_ISL_689683
EPI_ISL_5974695
EPI_ISL_1018184
EPI_ISL_684861
EPI_ISL_692090
EPI_ISL_437489
EPI_ISL_692146
EPI_ISL_685703
EPI_ISL_692366
EPI_ISL_686676
EPI_ISL_2231229
EPI_ISL_690124
EPI_ISL_677679
EPI_ISL_507293
EPI_ISL_2791020
EPI_ISL_686796
EPI_ISL_912968
EPI_ISL_3030018
EPI_ISL_5051474
EPI_ISL_1129220
EPI_ISL_613551
EPI_ISL_686616
EPI_ISL_5703336
EPI_ISL_690775
EPI_ISL_837648
EPI_ISL_1019660
EPI_ISL_1040847
EPI_ISL_677752
EPI_ISL_796056
EPI_ISL_689184
EPI_ISL_452332
EPI_ISL_483035
EPI_ISL_1301669
EPI_ISL_1910440
EPI_ISL_635047
EPI_ISL_6582791
EPI_ISL_4442712
EPI_ISL_1238790
EPI_ISL_941002
EPI_ISL_430084
EPI_ISL_3716572
EPI_ISL_1113006
EPI_ISL_3716605
EPI_ISL_688439
EPI_ISL_418183
EPI_ISL_2894644
EPI_ISL_1001052
EPI_ISL_684874
EPI_ISL_5917667
EPI_ISL_691309
EPI_ISL_2364574
EPI_ISL_498178
EPI_ISL_6436537
EPI_ISL_1233626
EPI_ISL_2422960
EPI_ISL_685197
EPI_ISL_1544157
EPI_ISL_7174127
EPI_ISL_872250
EPI_ISL_539559
EPI_ISL_942930
EPI_ISL_699947
EPI_ISL_837771
EPI_ISL_5736671
EPI_ISL_11229142
EPI_ISL_5942479
EPI_ISL_5142509
EPI_ISL_2790903
EPI_ISL_602802
EPI_ISL_1760210
EPI_ISL_700002
EPI_ISL_10957445
EPI_ISL_3138664
EPI_ISL_900722
EPI_ISL_421185
EPI_ISL_2877379
EPI_ISL_2713098
EPI_ISL_476148
EPI_ISL_788952
EPI_ISL_529004
EPI_ISL_648731
EPI_ISL_479959
EPI_ISL_5687738
EPI_ISL_8919269
EPI_ISL_495543
EPI_ISL_512929
EPI_ISL_1111417
EPI_ISL_1795059
EPI_ISL_5918370
EPI_ISL_837658
EPI_ISL_1139068
EPI_ISL_2502639
EPI_ISL_497744
EPI_ISL_648688
EPI_ISL_677809
EPI_ISL_10989160
EPI_ISL_5703435
EPI_ISL_2779496
EPI_ISL_6316705
EPI_ISL_455016
EPI_ISL_1112966
EPI_ISL_471647
EPI_ISL_883959
EPI_ISL_605788
EPI_ISL_686407
EPI_ISL_693221
EPI_ISL_528749
EPI_ISL_2322464
EPI_ISL_833104
EPI_ISL_602790
EPI_ISL_512933
EPI_ISL_686636
EPI_ISL_688774
EPI_ISL_660249
EPI_ISL_2958730
EPI_ISL_686859
EPI_ISL_689431
EPI_ISL_2502649
EPI_ISL_833192
EPI_ISL_686989
EPI_ISL_832190
EPI_ISL_454522
EPI_ISL_7613809
EPI_ISL_686060
EPI_ISL_6195774
EPI_ISL_529779
EPI_ISL_416474
EPI_ISL_416994
EPI_ISL_722855
EPI_ISL_529745
EPI_ISL_1111197
EPI_ISL_850668
EPI_ISL_416565
EPI_ISL_688996
EPI_ISL_480291
EPI_ISL_837054
EPI_ISL_689959
EPI_ISL_1533063
EPI_ISL_602861
EPI_ISL_1544139
EPI_ISL_671475
EPI_ISL_1196290
EPI_ISL_687401
EPI_ISL_583899
EPI_ISL_1731075
EPI_ISL_2790003
EPI_ISL_455439
EPI_ISL_1301635
EPI_ISL_2081963
EPI_ISL_602844
EPI_ISL_690335
EPI_ISL_913054
EPI_ISL_690300
EPI_ISL_513109
EPI_ISL_1111415
EPI_ISL_1752590
EPI_ISL_542354
EPI_ISL_2790854
EPI_ISL_586538
EPI_ISL_718200
EPI_ISL_3980694
EPI_ISL_518042
EPI_ISL_733571
EPI_ISL_416034
EPI_ISL_692543
EPI_ISL_542370
EPI_ISL_895834
EPI_ISL_476872
EPI_ISL_2779448
EPI_ISL_2422596
EPI_ISL_794815
EPI_ISL_498079
EPI_ISL_2015101
EPI_ISL_5934916
EPI_ISL_3023857
EPI_ISL_486881
EPI_ISL_660651
EPI_ISL_477180
EPI_ISL_542315
EPI_ISL_5441493
EPI_ISL_9159905
EPI_ISL_690885
EPI_ISL_941975
EPI_ISL_732982
EPI_ISL_2155241
EPI_ISL_516768
EPI_ISL_5917703
EPI_ISL_2502657
EPI_ISL_1181381
EPI_ISL_686209
EPI_ISL_443285
EPI_ISL_872314
EPI_ISL_684191
EPI_ISL_889401
EPI_ISL_685443
EPI_ISL_691567
EPI_ISL_691435
EPI_ISL_7613755
EPI_ISL_1111085
EPI_ISL_421501
EPI_ISL_1819072
EPI_ISL_2154424
EPI_ISL_685781
EPI_ISL_1301567
EPI_ISL_686072
EPI_ISL_1018167
EPI_ISL_718229
EPI_ISL_684860
EPI_ISL_806747
EPI_ISL_486845
EPI_ISL_451359
EPI_ISL_5441442
EPI_ISL_687761
EPI_ISL_479541
EPI_ISL_687277
EPI_ISL_941043
EPI_ISL_944099
EPI_ISL_421187
EPI_ISL_684955
EPI_ISL_1760218
EPI_ISL_832134
EPI_ISL_480258
EPI_ISL_1111115
EPI_ISL_690427
EPI_ISL_1018135
EPI_ISL_684154
EPI_ISL_2835450
EPI_ISL_699845
EPI_ISL_1302399
EPI_ISL_3410583
EPI_ISL_688075
EPI_ISL_689487
EPI_ISL_3332701
EPI_ISL_806758
EPI_ISL_688244
EPI_ISL_1159092
EPI_ISL_699860
EPI_ISL_3980571
EPI_ISL_2422649
EPI_ISL_424654
EPI_ISL_688737
EPI_ISL_687853
EPI_ISL_1111074
EPI_ISL_2790004
EPI_ISL_479860
EPI_ISL_2422894
EPI_ISL_495065
EPI_ISL_1020086
EPI_ISL_850666
EPI_ISL_862628
EPI_ISL_700085
EPI_ISL_860931
EPI_ISL_888987
EPI_ISL_2226340
EPI_ISL_684435
EPI_ISL_690036
EPI_ISL_7957908
EPI_ISL_542348
EPI_ISL_691513
EPI_ISL_479831
EPI_ISL_2154866
EPI_ISL_848574
EPI_ISL_909731
EPI_ISL_690907
EPI_ISL_684617
EPI_ISL_751349
EPI_ISL_514434
EPI_ISL_3266919
EPI_ISL_7709370
EPI_ISL_686792
EPI_ISL_1111313
EPI_ISL_1533101
EPI_ISL_872921
EPI_ISL_1916492
EPI_ISL_685167
EPI_ISL_2422795
EPI_ISL_700099
EPI_ISL_687307
EPI_ISL_4211245
EPI_ISL_2154903
EPI_ISL_2015135
EPI_ISL_3275385
EPI_ISL_802744
EPI_ISL_7956764
EPI_ISL_2155056
EPI_ISL_586537
EPI_ISL_691902
EPI_ISL_685449
EPI_ISL_686400
EPI_ISL_692225
EPI_ISL_913048
EPI_ISL_689980
EPI_ISL_583475
EPI_ISL_861236
EPI_ISL_689572
EPI_ISL_2835328
EPI_ISL_689205
EPI_ISL_690779
EPI_ISL_691256
EPI_ISL_944104
EPI_ISL_1061410
EPI_ISL_447790
EPI_ISL_1289445
EPI_ISL_428347
EPI_ISL_684190
EPI_ISL_941060
EPI_ISL_452195
EPI_ISL_450343
EPI_ISL_686944
EPI_ISL_687655
EPI_ISL_692000
EPI_ISL_1020274
EPI_ISL_2155347
EPI_ISL_686138
EPI_ISL_1502913
EPI_ISL_688089
EPI_ISL_1491614
EPI_ISL_437760
EPI_ISL_699725
EPI_ISL_690945
EPI_ISL_5687721
EPI_ISL_526964
EPI_ISL_459963
EPI_ISL_935537
EPI_ISL_837646
EPI_ISL_437762
EPI_ISL_687514
EPI_ISL_2501390
EPI_ISL_684934
EPI_ISL_889403
EPI_ISL_1301647
EPI_ISL_1301594
EPI_ISL_10397642
EPI_ISL_513001
EPI_ISL_498190
EPI_ISL_909681
EPI_ISL_6195886
EPI_ISL_862566
EPI_ISL_685497
EPI_ISL_947326
EPI_ISL_631831
EPI_ISL_700104
EPI_ISL_515836
EPI_ISL_539536
EPI_ISL_1013174
EPI_ISL_688572
EPI_ISL_518819
EPI_ISL_689727
EPI_ISL_524757
EPI_ISL_947298
EPI_ISL_691326
EPI_ISL_837664
EPI_ISL_700205
EPI_ISL_812359
EPI_ISL_5441500
EPI_ISL_528705
EPI_ISL_692273
EPI_ISL_857066
EPI_ISL_962552
EPI_ISL_635052
EPI_ISL_2101194
EPI_ISL_691420
EPI_ISL_2231358
EPI_ISL_9160084
EPI_ISL_2993633
EPI_ISL_5687754
EPI_ISL_824712
EPI_ISL_1019775
EPI_ISL_686210
EPI_ISL_688671
EPI_ISL_686178
EPI_ISL_1233522
EPI_ISL_6195423
EPI_ISL_687055
EPI_ISL_635003
EPI_ISL_2154808
EPI_ISL_688836
EPI_ISL_941107
EPI_ISL_686766
EPI_ISL_1491662
EPI_ISL_3138673
EPI_ISL_5918342
EPI_ISL_3980602
EPI_ISL_1020087
EPI_ISL_862626
EPI_ISL_1799498
EPI_ISL_420059
EPI_ISL_1483319
EPI_ISL_2967843
EPI_ISL_691231
EPI_ISL_1020107
EPI_ISL_1020043
EPI_ISL_479817
EPI_ISL_955186
EPI_ISL_475658
EPI_ISL_2231335
EPI_ISL_690730
EPI_ISL_1301554
EPI_ISL_11172714
EPI_ISL_10957446
EPI_ISL_688101
EPI_ISL_687832
EPI_ISL_690351
EPI_ISL_498188
EPI_ISL_2231289
EPI_ISL_4496666
EPI_ISL_962534
EPI_ISL_2001116
EPI_ISL_5143082
EPI_ISL_546935
EPI_ISL_687386
EPI_ISL_2364602
EPI_ISL_691387
EPI_ISL_5441457
EPI_ISL_1532288
EPI_ISL_2835282
EPI_ISL_947268
EPI_ISL_935572
EPI_ISL_463277
EPI_ISL_5917742
EPI_ISL_2894759
EPI_ISL_686343
EPI_ISL_693248
EPI_ISL_691713
EPI_ISL_882948
EPI_ISL_7613719
EPI_ISL_613557
EPI_ISL_480052
EPI_ISL_2231202
EPI_ISL_2779475
EPI_ISL_11229554
EPI_ISL_692686
EPI_ISL_11172657
EPI_ISL_1293353
EPI_ISL_518045
EPI_ISL_1242007
EPI_ISL_690876
EPI_ISL_677795
EPI_ISL_9123611
EPI_ISL_691949
EPI_ISL_688521
EPI_ISL_755653
EPI_ISL_507005
EPI_ISL_690245
EPI_ISL_1301621
EPI_ISL_535497
EPI_ISL_2082030
EPI_ISL_548971
EPI_ISL_693224
EPI_ISL_824688
EPI_ISL_751353
EPI_ISL_538444
EPI_ISL_688410
EPI_ISL_495062
EPI_ISL_691156
EPI_ISL_1626518
EPI_ISL_517997
EPI_ISL_515698
EPI_ISL_1209249
EPI_ISL_941133
EPI_ISL_7613874
EPI_ISL_602894
EPI_ISL_452333
EPI_ISL_512996
EPI_ISL_685661
EPI_ISL_691215
EPI_ISL_1159077
EPI_ISL_689202
EPI_ISL_2791001
EPI_ISL_691609
EPI_ISL_477192
EPI_ISL_699799
EPI_ISL_689845
EPI_ISL_603170
EPI_ISL_754198
EPI_ISL_688402
EPI_ISL_692144
EPI_ISL_498155
EPI_ISL_1111196
EPI_ISL_1575436
EPI_ISL_936494
EPI_ISL_690899
EPI_ISL_754208
EPI_ISL_523985
EPI_ISL_699935
EPI_ISL_685117
EPI_ISL_436724
EPI_ISL_686673
EPI_ISL_2789855
EPI_ISL_602638
EPI_ISL_1196286
EPI_ISL_1167145
EPI_ISL_2105303
EPI_ISL_524762
EPI_ISL_690798
EPI_ISL_941982
EPI_ISL_2877328
EPI_ISL_5736682
EPI_ISL_837684
EPI_ISL_437727
EPI_ISL_447577
EPI_ISL_542180
EPI_ISL_2422903
EPI_ISL_836977
EPI_ISL_685786
EPI_ISL_1517397
EPI_ISL_5917668
EPI_ISL_692640
EPI_ISL_688457
EPI_ISL_2835449
EPI_ISL_751363
EPI_ISL_1020253
EPI_ISL_2690156
EPI_ISL_688115
EPI_ISL_707937
EPI_ISL_1019705
EPI_ISL_4496543
EPI_ISL_534312
EPI_ISL_684432
EPI_ISL_894219
EPI_ISL_824713
EPI_ISL_1527367
EPI_ISL_788955
EPI_ISL_956311
EPI_ISL_509367
EPI_ISL_9123614
EPI_ISL_2710818
EPI_ISL_1301700
EPI_ISL_796029
EPI_ISL_526971
EPI_ISL_735281
EPI_ISL_687096
EPI_ISL_824640
EPI_ISL_688400
EPI_ISL_962530
EPI_ISL_5918292
EPI_ISL_2107802
EPI_ISL_461489
EPI_ISL_1301569
EPI_ISL_699791
EPI_ISL_509241
EPI_ISL_689404
EPI_ISL_542349
EPI_ISL_418991
EPI_ISL_1233443
EPI_ISL_1435820
EPI_ISL_2155294
EPI_ISL_1302104
EPI_ISL_509269
EPI_ISL_690213
EPI_ISL_685496
EPI_ISL_6316844
EPI_ISL_687860
EPI_ISL_2894831
EPI_ISL_5687824
EPI_ISL_700059
EPI_ISL_1111378
EPI_ISL_833093
EPI_ISL_635027
EPI_ISL_688829
EPI_ISL_751377
EPI_ISL_513069
EPI_ISL_2156736
EPI_ISL_686929
EPI_ISL_509289
EPI_ISL_722868
EPI_ISL_513010
EPI_ISL_690119
EPI_ISL_476495
EPI_ISL_2937904
EPI_ISL_688985
EPI_ISL_1018213
EPI_ISL_648783
EPI_ISL_513532
EPI_ISL_692690
EPI_ISL_1652068
EPI_ISL_486860
EPI_ISL_10397639
EPI_ISL_1502820
EPI_ISL_3088354
EPI_ISL_861714
EPI_ISL_684156
EPI_ISL_692554
EPI_ISL_776767
EPI_ISL_1063531
EPI_ISL_685880
EPI_ISL_685341
EPI_ISL_471543
EPI_ISL_956270
EPI_ISL_5687705
EPI_ISL_689265
EPI_ISL_10657528
EPI_ISL_1502949
EPI_ISL_689159
EPI_ISL_539507
EPI_ISL_943976
EPI_ISL_849634
EPI_ISL_529964
EPI_ISL_602754
EPI_ISL_2231220
EPI_ISL_498103
EPI_ISL_4211250
EPI_ISL_686055
EPI_ISL_1081180
EPI_ISL_2790898
EPI_ISL_906769
EPI_ISL_903343
EPI_ISL_691086
EPI_ISL_718139
EPI_ISL_686161
EPI_ISL_2790861
EPI_ISL_1111231
EPI_ISL_691279
EPI_ISL_1284014
EPI_ISL_690448
EPI_ISL_690426
EPI_ISL_985171
EPI_ISL_690649
EPI_ISL_7709388
EPI_ISL_5441456
EPI_ISL_1054980
EPI_ISL_690317
EPI_ISL_1069201
EPI_ISL_686662
EPI_ISL_602834
EPI_ISL_479533
EPI_ISL_515849
EPI_ISL_1499504
EPI_ISL_689030
EPI_ISL_700012
EPI_ISL_685077
EPI_ISL_513125
EPI_ISL_648113
EPI_ISL_452352
EPI_ISL_692570
EPI_ISL_3988349
EPI_ISL_475631
EPI_ISL_872918
EPI_ISL_853821
EPI_ISL_692261
EPI_ISL_548244
EPI_ISL_722860
EPI_ISL_2364609
EPI_ISL_691821
EPI_ISL_686904
EPI_ISL_2015111
EPI_ISL_528998
EPI_ISL_535554
EPI_ISL_1167177
EPI_ISL_942971
EPI_ISL_691061
EPI_ISL_700181
EPI_ISL_1761310
EPI_ISL_513194
EPI_ISL_5142974
EPI_ISL_687502
EPI_ISL_2105225
EPI_ISL_1121328
EPI_ISL_10989161
EPI_ISL_5194968
EPI_ISL_985087
EPI_ISL_518014
EPI_ISL_811186
EPI_ISL_5199368
EPI_ISL_6436536
EPI_ISL_660242
EPI_ISL_1111170
EPI_ISL_2283801
EPI_ISL_542233
EPI_ISL_529780
EPI_ISL_1013206
EPI_ISL_685185
EPI_ISL_686741
EPI_ISL_3031377
EPI_ISL_1008703
EPI_ISL_648116
EPI_ISL_735289
EPI_ISL_791994
EPI_ISL_1400560
EPI_ISL_687161
EPI_ISL_833122
EPI_ISL_602810
EPI_ISL_684856
EPI_ISL_515647
EPI_ISL_685192
EPI_ISL_688395
EPI_ISL_654020
EPI_ISL_1533098
EPI_ISL_689320
EPI_ISL_684974
EPI_ISL_691235
EPI_ISL_416829
EPI_ISL_684922
EPI_ISL_497745
EPI_ISL_11172654
EPI_ISL_461502
EPI_ISL_2365884
EPI_ISL_1301680
EPI_ISL_802774
EPI_ISL_689116
EPI_ISL_2342599
EPI_ISL_862841
EPI_ISL_685822
EPI_ISL_10149582
EPI_ISL_1283936
EPI_ISL_495539
EPI_ISL_684775
EPI_ISL_513095
EPI_ISL_692458
EPI_ISL_2448653
EPI_ISL_1279968
EPI_ISL_691306
EPI_ISL_515971
EPI_ISL_2713115
EPI_ISL_1289436
EPI_ISL_418224
EPI_ISL_693220
EPI_ISL_700061
EPI_ISL_516803
EPI_ISL_685427
EPI_ISL_671469
EPI_ISL_541001
EPI_ISL_2443752
EPI_ISL_883294
EPI_ISL_2692885
EPI_ISL_648625
EPI_ISL_2364591
EPI_ISL_691105
EPI_ISL_2364572
EPI_ISL_684210
EPI_ISL_636967
EPI_ISL_427350
EPI_ISL_692330
EPI_ISL_427370
EPI_ISL_688315
EPI_ISL_5917706
EPI_ISL_1760224
EPI_ISL_1111418
EPI_ISL_691217
EPI_ISL_480242
EPI_ISL_524725
EPI_ISL_949183
EPI_ISL_689857
EPI_ISL_1911064
EPI_ISL_1289437
EPI_ISL_515954
EPI_ISL_684943
EPI_ISL_686765
EPI_ISL_5598595
EPI_ISL_479757
EPI_ISL_7613770
EPI_ISL_2690180
EPI_ISL_5944658
EPI_ISL_450278
EPI_ISL_689390
EPI_ISL_6710116
EPI_ISL_2100717
EPI_ISL_507274
EPI_ISL_962565
EPI_ISL_691473
EPI_ISL_685734
EPI_ISL_936488
EPI_ISL_1181459
EPI_ISL_913041
EPI_ISL_688430
EPI_ISL_2835377
EPI_ISL_2081890
EPI_ISL_524744
EPI_ISL_2231553
EPI_ISL_492008
EPI_ISL_962568
EPI_ISL_602806
EPI_ISL_691796
EPI_ISL_687162
EPI_ISL_416605
EPI_ISL_955151
EPI_ISL_685811
EPI_ISL_2710879
EPI_ISL_684784
EPI_ISL_687822
EPI_ISL_687399
EPI_ISL_689469
EPI_ISL_513195
EPI_ISL_513111
EPI_ISL_687234
EPI_ISL_872242
EPI_ISL_872330
EPI_ISL_691072
EPI_ISL_447785
EPI_ISL_909951
EPI_ISL_889012
EPI_ISL_583427
EPI_ISL_2156183
EPI_ISL_692168
EPI_ISL_1018176
EPI_ISL_687490
EPI_ISL_849643
EPI_ISL_2877435
EPI_ISL_6316612
EPI_ISL_685510
EPI_ISL_523965
EPI_ISL_2835300
EPI_ISL_2779426
EPI_ISL_422427
EPI_ISL_2710860
EPI_ISL_691276
EPI_ISL_635021
EPI_ISL_3138696
EPI_ISL_2422680
EPI_ISL_1029963
EPI_ISL_483871
EPI_ISL_832817
EPI_ISL_832192
EPI_ISL_689511
EPI_ISL_5441676
EPI_ISL_685304
EPI_ISL_1629752
EPI_ISL_514613
EPI_ISL_455697
EPI_ISL_751393
EPI_ISL_535451
EPI_ISL_2968049
EPI_ISL_480210
EPI_ISL_1111499
EPI_ISL_495535
EPI_ISL_419250
EPI_ISL_495536
EPI_ISL_602691
EPI_ISL_690360
EPI_ISL_3066998
EPI_ISL_872329
EPI_ISL_2101214
EPI_ISL_850669
EPI_ISL_837723
EPI_ISL_574593
EPI_ISL_685812
EPI_ISL_2968068
EPI_ISL_5687784
EPI_ISL_689818
EPI_ISL_427320
EPI_ISL_688663
EPI_ISL_689172
EPI_ISL_498094
EPI_ISL_688342
EPI_ISL_2101056
EPI_ISL_684731
EPI_ISL_10306902
EPI_ISL_3023801
EPI_ISL_960408
EPI_ISL_5917733
EPI_ISL_2894674
EPI_ISL_687591
EPI_ISL_691920
EPI_ISL_434551
EPI_ISL_687152
EPI_ISL_1795044
EPI_ISL_1007664
EPI_ISL_2790881
EPI_ISL_691259
EPI_ISL_2835004
EPI_ISL_3031282
EPI_ISL_1363085
EPI_ISL_691409
EPI_ISL_977411
EPI_ISL_542289
EPI_ISL_848198
EPI_ISL_11229620
EPI_ISL_6194086
EPI_ISL_2663185
EPI_ISL_943576
EPI_ISL_5917699
EPI_ISL_688127
EPI_ISL_686462
EPI_ISL_912953
EPI_ISL_872642
EPI_ISL_455466
EPI_ISL_684548
EPI_ISL_692520
EPI_ISL_700302
EPI_ISL_8311674
EPI_ISL_686274
EPI_ISL_560627
EPI_ISL_468768
EPI_ISL_479523
EPI_ISL_1233519
EPI_ISL_1019753
EPI_ISL_1013101
EPI_ISL_687122
EPI_ISL_2710867
EPI_ISL_2603246
EPI_ISL_690662
EPI_ISL_685959
EPI_ISL_660209
EPI_ISL_1019893
EPI_ISL_687632
EPI_ISL_480151
EPI_ISL_688263
EPI_ISL_684333
EPI_ISL_689439
EPI_ISL_483876
EPI_ISL_940882
EPI_ISL_1111118
EPI_ISL_686173
EPI_ISL_936495
EPI_ISL_414631
EPI_ISL_690087
EPI_ISL_689340
EPI_ISL_1544155
EPI_ISL_751423
EPI_ISL_2835337
EPI_ISL_912985
EPI_ISL_691910
EPI_ISL_685258
EPI_ISL_688320
EPI_ISL_889362
EPI_ISL_689763
EPI_ISL_1164928
EPI_ISL_684996
EPI_ISL_691069
EPI_ISL_687440
EPI_ISL_524750
EPI_ISL_689900
EPI_ISL_2231352
EPI_ISL_699854
EPI_ISL_689793
EPI_ISL_1018259
EPI_ISL_475036
EPI_ISL_691847
EPI_ISL_718272
EPI_ISL_455718
EPI_ISL_981370
EPI_ISL_688701
EPI_ISL_687321
EPI_ISL_684539
EPI_ISL_2276073
EPI_ISL_872278
EPI_ISL_2422945
EPI_ISL_687165
EPI_ISL_456155
EPI_ISL_732538
EPI_ISL_691315
EPI_ISL_623160
EPI_ISL_1440879
EPI_ISL_691144
EPI_ISL_491092
EPI_ISL_2283773
EPI_ISL_2422890
EPI_ISL_691103
EPI_ISL_962542
EPI_ISL_686176
EPI_ISL_437728
EPI_ISL_11229948
EPI_ISL_1007674
EPI_ISL_832146
EPI_ISL_486864
EPI_ISL_2967837
EPI_ISL_862607
EPI_ISL_525642
EPI_ISL_5441485
EPI_ISL_2100851
EPI_ISL_1233528
EPI_ISL_2894705
EPI_ISL_685919
EPI_ISL_577634
EPI_ISL_690733
EPI_ISL_5142546
EPI_ISL_685718
EPI_ISL_1910430
EPI_ISL_2502656
EPI_ISL_413016
EPI_ISL_626581
EPI_ISL_688045
EPI_ISL_685432
EPI_ISL_691205
EPI_ISL_516756
EPI_ISL_560613
EPI_ISL_479994
EPI_ISL_2156753
EPI_ISL_2789838
EPI_ISL_583463
EPI_ISL_509373
EPI_ISL_3186068
EPI_ISL_1517400
EPI_ISL_596449
EPI_ISL_5441507
EPI_ISL_872629
EPI_ISL_539551
EPI_ISL_685383
EPI_ISL_495057
EPI_ISL_700108
EPI_ISL_690469
EPI_ISL_524749
EPI_ISL_691903
EPI_ISL_1201894
EPI_ISL_2694590
EPI_ISL_5736672
EPI_ISL_577635
EPI_ISL_509345
EPI_ISL_5142882
EPI_ISL_5687768
EPI_ISL_882646
EPI_ISL_5918409
EPI_ISL_802767
EPI_ISL_2790847
EPI_ISL_947307
EPI_ISL_513100
EPI_ISL_888677
EPI_ISL_516762
EPI_ISL_690688
EPI_ISL_837639
EPI_ISL_6710606
EPI_ISL_833287
EPI_ISL_1055768
EPI_ISL_1283970
EPI_ISL_684674
EPI_ISL_3803731
EPI_ISL_685983
EPI_ISL_862568
EPI_ISL_603143
EPI_ISL_483833
EPI_ISL_422413
EPI_ISL_1111184
EPI_ISL_534325
EPI_ISL_692551
EPI_ISL_853820
EPI_ISL_461490
EPI_ISL_722867
EPI_ISL_5598609
EPI_ISL_688724
EPI_ISL_872634
EPI_ISL_2690434
EPI_ISL_2101047
EPI_ISL_1532296
EPI_ISL_5687756
EPI_ISL_9159834
EPI_ISL_687046
EPI_ISL_690314
EPI_ISL_512916
EPI_ISL_9512412
EPI_ISL_687979
EPI_ISL_689471
EPI_ISL_4251954
EPI_ISL_436721
EPI_ISL_1019655
EPI_ISL_2100747
EPI_ISL_700276
EPI_ISL_688411
EPI_ISL_687806
EPI_ISL_2231235
EPI_ISL_806776
EPI_ISL_435151
EPI_ISL_1626504
EPI_ISL_745235
EPI_ISL_2877489
EPI_ISL_2155805
EPI_ISL_436720
EPI_ISL_824582
EPI_ISL_2231226
EPI_ISL_3716634
EPI_ISL_688821
EPI_ISL_685506
EPI_ISL_690060
EPI_ISL_691693
EPI_ISL_450730
EPI_ISL_654820
EPI_ISL_3501737
EPI_ISL_985126
EPI_ISL_690068
EPI_ISL_513014
EPI_ISL_5053979
EPI_ISL_833079
EPI_ISL_1086048
EPI_ISL_862843
EPI_ISL_481235
EPI_ISL_699750
EPI_ISL_913610
EPI_ISL_959280
EPI_ISL_735404
EPI_ISL_9160105
EPI_ISL_535476
EPI_ISL_5687718
EPI_ISL_7780436
EPI_ISL_1111310
EPI_ISL_685658
EPI_ISL_1544194
EPI_ISL_660173
EPI_ISL_860859
EPI_ISL_692239
EPI_ISL_430087
EPI_ISL_498168
EPI_ISL_686927
EPI_ISL_10397630
EPI_ISL_482712
EPI_ISL_876764
EPI_ISL_2231188
EPI_ISL_468914
EPI_ISL_691005
EPI_ISL_692214
EPI_ISL_498250
EPI_ISL_6436598
EPI_ISL_431180
EPI_ISL_8311680
EPI_ISL_479982
EPI_ISL_2100784
EPI_ISL_802776
EPI_ISL_686492
EPI_ISL_5142496
EPI_ISL_437757
EPI_ISL_699671
EPI_ISL_6582773
EPI_ISL_940976
EPI_ISL_11229180
EPI_ISL_686142
EPI_ISL_513097
EPI_ISL_1039708
EPI_ISL_691983
EPI_ISL_941155
EPI_ISL_688288
EPI_ISL_437298
EPI_ISL_5687771
EPI_ISL_687326
EPI_ISL_686345
EPI_ISL_718235
EPI_ISL_2835291
EPI_ISL_528759
EPI_ISL_688469
EPI_ISL_862840
EPI_ISL_2779547
EPI_ISL_535547
EPI_ISL_445081
EPI_ISL_981006
EPI_ISL_687349
EPI_ISL_10957382
EPI_ISL_837809
EPI_ISL_689732
EPI_ISL_685862
EPI_ISL_542107
EPI_ISL_1111138
EPI_ISL_689389
EPI_ISL_11229592
EPI_ISL_684418
EPI_ISL_689707
EPI_ISL_684961
EPI_ISL_2231356
EPI_ISL_1532300
EPI_ISL_689291
EPI_ISL_2155243
EPI_ISL_985072
EPI_ISL_648676
EPI_ISL_686123
EPI_ISL_610230
EPI_ISL_605812
EPI_ISL_671471
EPI_ISL_688441
EPI_ISL_850510
EPI_ISL_10989159
EPI_ISL_684440
EPI_ISL_2231218
EPI_ISL_1111479
EPI_ISL_1859733
EPI_ISL_684671
EPI_ISL_1209334
EPI_ISL_529774
EPI_ISL_754145
EPI_ISL_692358
EPI_ISL_660199
EPI_ISL_687994
EPI_ISL_538493
EPI_ISL_632310
EPI_ISL_2422943
EPI_ISL_685680
EPI_ISL_7613759
EPI_ISL_3988330
EPI_ISL_852581
EPI_ISL_678393
EPI_ISL_689314
EPI_ISL_479620
EPI_ISL_689856
EPI_ISL_492024
EPI_ISL_685143
EPI_ISL_687300
EPI_ISL_635053
EPI_ISL_5015511
EPI_ISL_513556
EPI_ISL_685832
EPI_ISL_422420
EPI_ISL_1622377
EPI_ISL_437730
EPI_ISL_690920
EPI_ISL_1019853
EPI_ISL_688695
EPI_ISL_509329
EPI_ISL_6195859
EPI_ISL_539512
EPI_ISL_8025564
EPI_ISL_688243
EPI_ISL_419240
EPI_ISL_686359
EPI_ISL_513243
EPI_ISL_486825
EPI_ISL_677775
EPI_ISL_1797600
EPI_ISL_692023
EPI_ISL_1112952
EPI_ISL_9159721
EPI_ISL_686316
EPI_ISL_918165
EPI_ISL_1284025
EPI_ISL_909656
EPI_ISL_3980652
EPI_ISL_626591
EPI_ISL_2485173
EPI_ISL_691267
EPI_ISL_909659
EPI_ISL_688391
EPI_ISL_538442
EPI_ISL_692667
EPI_ISL_1111359
EPI_ISL_7613798
EPI_ISL_468146
EPI_ISL_526225
EPI_ISL_965953
EPI_ISL_418243
EPI_ISL_691997
EPI_ISL_2544885
EPI_ISL_11172665
EPI_ISL_5143052
EPI_ISL_685676
EPI_ISL_684424
EPI_ISL_735428
EPI_ISL_700241
EPI_ISL_515521
EPI_ISL_691292
EPI_ISL_691020
EPI_ISL_475673
EPI_ISL_5598645
EPI_ISL_6582806
EPI_ISL_949247
EPI_ISL_735405
EPI_ISL_529726
EPI_ISL_4050467
EPI_ISL_692637
EPI_ISL_602828
EPI_ISL_513174
EPI_ISL_596454
EPI_ISL_660652
EPI_ISL_685020
EPI_ISL_5143017
EPI_ISL_687312
EPI_ISL_686784
EPI_ISL_6195839
EPI_ISL_6316667
EPI_ISL_1360330
EPI_ISL_684200
EPI_ISL_660197
EPI_ISL_515665
EPI_ISL_825042
EPI_ISL_689788
EPI_ISL_6195857
EPI_ISL_2154041
EPI_ISL_479928
EPI_ISL_685782
EPI_ISL_911526
EPI_ISL_636965
EPI_ISL_7613813
EPI_ISL_862547
EPI_ISL_700189
EPI_ISL_542108
EPI_ISL_6196107
EPI_ISL_614312
EPI_ISL_11229585
EPI_ISL_685002
EPI_ISL_862867
EPI_ISL_452218
EPI_ISL_1517392
EPI_ISL_1168622
EPI_ISL_691368
EPI_ISL_456147
EPI_ISL_1111200
EPI_ISL_6490472
EPI_ISL_11229582
EPI_ISL_754144
EPI_ISL_593930
EPI_ISL_691777
EPI_ISL_691319
EPI_ISL_686113
EPI_ISL_689177
EPI_ISL_539781
EPI_ISL_2081933
EPI_ISL_6710211
EPI_ISL_684254
EPI_ISL_1048813
EPI_ISL_631867
EPI_ISL_699975
EPI_ISL_577629
EPI_ISL_660175
EPI_ISL_686043
EPI_ISL_2877484
EPI_ISL_686533
EPI_ISL_794784
EPI_ISL_690511
EPI_ISL_686995
EPI_ISL_3799762
EPI_ISL_412979
EPI_ISL_451158
EPI_ISL_528996
EPI_ISL_513056
EPI_ISL_1911041
EPI_ISL_862596
EPI_ISL_837724
EPI_ISL_2544852
EPI_ISL_955146
EPI_ISL_684705
EPI_ISL_1111152
EPI_ISL_6436557
EPI_ISL_685337
EPI_ISL_467047
EPI_ISL_833230
EPI_ISL_648090
EPI_ISL_691711
EPI_ISL_418633
EPI_ISL_6490469
EPI_ISL_492978
EPI_ISL_684320
EPI_ISL_1797601
EPI_ISL_2155761
EPI_ISL_11229596
EPI_ISL_2426907
EPI_ISL_427309
EPI_ISL_660109
EPI_ISL_5917704
EPI_ISL_692114
EPI_ISL_5441520
EPI_ISL_613437
EPI_ISL_487297
EPI_ISL_2100820
EPI_ISL_2779445
EPI_ISL_1283987
EPI_ISL_2364568
EPI_ISL_10957435
EPI_ISL_909711
EPI_ISL_2779506
EPI_ISL_862588
EPI_ISL_455700
EPI_ISL_2839371
EPI_ISL_691995
EPI_ISL_626618
EPI_ISL_2231386
EPI_ISL_692193
EPI_ISL_2364617
EPI_ISL_687240
EPI_ISL_603154
EPI_ISL_689999
EPI_ISL_603028
EPI_ISL_1111388
EPI_ISL_912671
EPI_ISL_690091
EPI_ISL_7613717
EPI_ISL_1502829
EPI_ISL_2422919
EPI_ISL_684225
EPI_ISL_977593
EPI_ISL_447042
EPI_ISL_1180688
EPI_ISL_2690187
EPI_ISL_754203
EPI_ISL_1544137
EPI_ISL_689737
EPI_ISL_2155768
EPI_ISL_1360314
EPI_ISL_475595
EPI_ISL_692574
EPI_ISL_684358
EPI_ISL_538552
EPI_ISL_1910447
EPI_ISL_3023869
EPI_ISL_690151
EPI_ISL_5736673
EPI_ISL_687057
EPI_ISL_450289
EPI_ISL_476569
EPI_ISL_689137
EPI_ISL_1013140
EPI_ISL_692537
EPI_ISL_1063494
EPI_ISL_692117
EPI_ISL_7957920
EPI_ISL_5441646
EPI_ISL_602743
EPI_ISL_476850
EPI_ISL_2835434
EPI_ISL_687538
EPI_ISL_2231326
EPI_ISL_700278
EPI_ISL_8311710
EPI_ISL_685679
EPI_ISL_2501362
EPI_ISL_690530
EPI_ISL_689515
EPI_ISL_2779367
EPI_ISL_2231518
EPI_ISL_833294
EPI_ISL_687064
EPI_ISL_421574
EPI_ISL_912582
EPI_ISL_690658
EPI_ISL_677817
EPI_ISL_6195261
EPI_ISL_1517389
EPI_ISL_691263
EPI_ISL_3023951
EPI_ISL_2894808
EPI_ISL_687439
EPI_ISL_515631
EPI_ISL_636980
EPI_ISL_1629397
EPI_ISL_686534
EPI_ISL_443268
EPI_ISL_2791009
EPI_ISL_684988
EPI_ISL_825035
EPI_ISL_613433
EPI_ISL_524717
EPI_ISL_1233529
EPI_ISL_690286
EPI_ISL_468774
EPI_ISL_833236
EPI_ISL_414633
EPI_ISL_825039
EPI_ISL_2231201
EPI_ISL_685870
EPI_ISL_525686
EPI_ISL_2154995
EPI_ISL_482579
EPI_ISL_2789851
EPI_ISL_689241
EPI_ISL_11229541
EPI_ISL_2789857
EPI_ISL_690006
EPI_ISL_690623
EPI_ISL_690169
EPI_ISL_804949
EPI_ISL_872288
EPI_ISL_1111192
EPI_ISL_687659
EPI_ISL_718151
EPI_ISL_735264
EPI_ISL_2231214
EPI_ISL_871982
EPI_ISL_7957896
EPI_ISL_437466
EPI_ISL_684625
EPI_ISL_447743
EPI_ISL_751445
EPI_ISL_538472
EPI_ISL_684959
EPI_ISL_1018307
EPI_ISL_688805
EPI_ISL_2422632
EPI_ISL_684783
EPI_ISL_700185
EPI_ISL_475048
EPI_ISL_700216
EPI_ISL_685387
EPI_ISL_2877481
EPI_ISL_1233513
EPI_ISL_9159904
EPI_ISL_5441628
EPI_ISL_735316
EPI_ISL_684523
EPI_ISL_685960
EPI_ISL_876751
EPI_ISL_411218
EPI_ISL_455419
EPI_ISL_492000
EPI_ISL_941064
EPI_ISL_688389
EPI_ISL_515754
EPI_ISL_690955
EPI_ISL_691570
EPI_ISL_689955
EPI_ISL_6195924
EPI_ISL_2231427
EPI_ISL_2105309
EPI_ISL_1629710
EPI_ISL_1111273
EPI_ISL_692265
EPI_ISL_5143189
EPI_ISL_529755
EPI_ISL_824624
EPI_ISL_935161
EPI_ISL_686494
EPI_ISL_516940
EPI_ISL_2960324
EPI_ISL_515657
EPI_ISL_691850
EPI_ISL_5142673
EPI_ISL_943577
EPI_ISL_1629778
EPI_ISL_1018305
EPI_ISL_699962
EPI_ISL_3356319
EPI_ISL_684611
EPI_ISL_2015136
EPI_ISL_2426920
EPI_ISL_883985
EPI_ISL_690487
EPI_ISL_11229634
EPI_ISL_515874
EPI_ISL_686383
EPI_ISL_6316604
EPI_ISL_3088367
EPI_ISL_689422
EPI_ISL_687819
EPI_ISL_9159883
EPI_ISL_690402
EPI_ISL_6194029
EPI_ISL_582680
EPI_ISL_424655
EPI_ISL_700247
EPI_ISL_872202
EPI_ISL_602831
EPI_ISL_684527
EPI_ISL_686194
EPI_ISL_1061405
EPI_ISL_2015123
EPI_ISL_471167
EPI_ISL_648049
EPI_ISL_688470
EPI_ISL_837651
EPI_ISL_660172
EPI_ISL_689183
EPI_ISL_1301629
EPI_ISL_602660
EPI_ISL_684691
EPI_ISL_1626497
EPI_ISL_3840503
EPI_ISL_1167150
EPI_ISL_691894
EPI_ISL_5736689
EPI_ISL_9670837
EPI_ISL_689709
EPI_ISL_2894785
EPI_ISL_411902
EPI_ISL_1544125
EPI_ISL_528704
EPI_ISL_685126
EPI_ISL_2795658
EPI_ISL_686526
EPI_ISL_688511
EPI_ISL_1694632
EPI_ISL_9509910
EPI_ISL_690687
EPI_ISL_6710558
EPI_ISL_7613799
EPI_ISL_6195582
EPI_ISL_699964
EPI_ISL_690545
EPI_ISL_692156
EPI_ISL_2894823
EPI_ISL_956390
EPI_ISL_9159910
EPI_ISL_648060
EPI_ISL_515831
EPI_ISL_1502894
EPI_ISL_7715435
EPI_ISL_5142971
EPI_ISL_689996
EPI_ISL_940146
EPI_ISL_635002
EPI_ISL_6289910
EPI_ISL_691935
EPI_ISL_3138737
EPI_ISL_2544854
EPI_ISL_806753
EPI_ISL_11229928
EPI_ISL_5441692
EPI_ISL_977476
EPI_ISL_699692
EPI_ISL_5918365
EPI_ISL_602796
EPI_ISL_685256
EPI_ISL_700021
EPI_ISL_491453
EPI_ISL_824650
EPI_ISL_455318
EPI_ISL_802739
EPI_ISL_5736678
EPI_ISL_1544184
EPI_ISL_2154497
EPI_ISL_691917
EPI_ISL_421224
EPI_ISL_690195
EPI_ISL_689676
EPI_ISL_912739
EPI_ISL_5142897
EPI_ISL_686306
EPI_ISL_688747
EPI_ISL_688604
EPI_ISL_529769
EPI_ISL_518004
EPI_ISL_690397
EPI_ISL_876755
EPI_ISL_692424
EPI_ISL_687837
EPI_ISL_2100777
EPI_ISL_648715
EPI_ISL_602777
EPI_ISL_688455
EPI_ISL_528993
EPI_ISL_1113037
EPI_ISL_1652066
EPI_ISL_1020290
EPI_ISL_660438
EPI_ISL_688571
EPI_ISL_691455
EPI_ISL_3501741
EPI_ISL_699853
EPI_ISL_486834
EPI_ISL_1532299
EPI_ISL_1797568
EPI_ISL_6195415
EPI_ISL_699961
EPI_ISL_1533064
EPI_ISL_577624
EPI_ISL_684781
EPI_ISL_5918381
EPI_ISL_2789856
EPI_ISL_692240
EPI_ISL_451645
EPI_ISL_671420
EPI_ISL_686763
EPI_ISL_2710843
EPI_ISL_2877444
EPI_ISL_653798
EPI_ISL_6316863
EPI_ISL_883976
EPI_ISL_447795
EPI_ISL_804950
EPI_ISL_692035
EPI_ISL_542367
EPI_ISL_1582756
EPI_ISL_2958734
EPI_ISL_686525
EPI_ISL_691403
EPI_ISL_689016
EPI_ISL_1400536
EPI_ISL_686188
EPI_ISL_690930
EPI_ISL_685779
EPI_ISL_477189
EPI_ISL_9159858
EPI_ISL_862630
EPI_ISL_2105242
EPI_ISL_689290
EPI_ISL_3105113
EPI_ISL_1655937
EPI_ISL_872935
EPI_ISL_691444
EPI_ISL_3023885
EPI_ISL_685694
EPI_ISL_684462
EPI_ISL_1196293
EPI_ISL_1301558
EPI_ISL_690355
EPI_ISL_689555
EPI_ISL_1111132
EPI_ISL_2101177
EPI_ISL_2426904
EPI_ISL_3024017
EPI_ISL_523956
EPI_ISL_688260
EPI_ISL_492982
EPI_ISL_691397
EPI_ISL_542312
EPI_ISL_1111180
EPI_ISL_2231322
EPI_ISL_947278
EPI_ISL_685548
EPI_ISL_684406
EPI_ISL_806739
EPI_ISL_1111257
EPI_ISL_1013127
EPI_ISL_684670
EPI_ISL_1381197
EPI_ISL_690766
EPI_ISL_515791
EPI_ISL_8142103
EPI_ISL_788966
EPI_ISL_480099
EPI_ISL_459942
EPI_ISL_2692888
EPI_ISL_1020226
EPI_ISL_1626506
EPI_ISL_495559
EPI_ISL_1092007
EPI_ISL_806757
EPI_ISL_671432
EPI_ISL_542365
EPI_ISL_4888485
EPI_ISL_583430
EPI_ISL_690953
EPI_ISL_452206
EPI_ISL_824618
EPI_ISL_824652
EPI_ISL_687510
EPI_ISL_6194872
EPI_ISL_687855
EPI_ISL_1318211
EPI_ISL_692107
EPI_ISL_5142678
EPI_ISL_9052879
EPI_ISL_1859537
EPI_ISL_1289442
EPI_ISL_688840
EPI_ISL_2156699
EPI_ISL_692395
EPI_ISL_688545
EPI_ISL_631602
EPI_ISL_1110291
EPI_ISL_1112984
EPI_ISL_686033
EPI_ISL_941068
EPI_ISL_688012
EPI_ISL_11229179
EPI_ISL_690515
EPI_ISL_691856
EPI_ISL_687883
EPI_ISL_738046
EPI_ISL_2015117
EPI_ISL_2544890
EPI_ISL_691881
EPI_ISL_1190768
EPI_ISL_436715
EPI_ISL_613451
EPI_ISL_833085
EPI_ISL_539561
EPI_ISL_2231534
EPI_ISL_7780442
EPI_ISL_1654203
EPI_ISL_687375
EPI_ISL_560641
EPI_ISL_862815
EPI_ISL_578196
EPI_ISL_2155803
EPI_ISL_686148
EPI_ISL_691300
EPI_ISL_5143037
EPI_ISL_699813
EPI_ISL_10149571
EPI_ISL_2779472
EPI_ISL_480158
EPI_ISL_688673
EPI_ISL_437460
EPI_ISL_515827
EPI_ISL_2713114
EPI_ISL_735444
EPI_ISL_689583
EPI_ISL_10657511
EPI_ISL_1159101
EPI_ISL_480164
EPI_ISL_872241
EPI_ISL_7780464
EPI_ISL_513206
EPI_ISL_515869
EPI_ISL_648752
EPI_ISL_501251
EPI_ISL_2081895
EPI_ISL_436106
EPI_ISL_690359
EPI_ISL_660161
EPI_ISL_518001
EPI_ISL_832149
EPI_ISL_872033
EPI_ISL_685914
EPI_ISL_1363121
EPI_ISL_690575
EPI_ISL_1318204
EPI_ISL_685225
EPI_ISL_699715
EPI_ISL_699820
EPI_ISL_687949
EPI_ISL_3758044
EPI_ISL_688736
EPI_ISL_2877305
EPI_ISL_2565184
EPI_ISL_941159
EPI_ISL_416507
EPI_ISL_5441674
EPI_ISL_5917691
EPI_ISL_2105300
EPI_ISL_1166892
EPI_ISL_6195815
EPI_ISL_690313
EPI_ISL_4888496
EPI_ISL_2789840
EPI_ISL_689365
EPI_ISL_687470
EPI_ISL_941054
EPI_ISL_690154
EPI_ISL_5918320
EPI_ISL_648765
EPI_ISL_3716526
EPI_ISL_1113001
EPI_ISL_2324259
EPI_ISL_11229559
EPI_ISL_6436485
EPI_ISL_700310
EPI_ISL_529747
EPI_ISL_648690
EPI_ISL_687590
EPI_ISL_684991
EPI_ISL_1533059
EPI_ISL_857289
EPI_ISL_2790850
EPI_ISL_454524
EPI_ISL_480310
EPI_ISL_9052881
EPI_ISL_602863
EPI_ISL_525647
EPI_ISL_2081935
EPI_ISL_685058
EPI_ISL_1502919
EPI_ISL_685757
EPI_ISL_862613
EPI_ISL_2254726
EPI_ISL_11018469
EPI_ISL_1517399
EPI_ISL_476884
EPI_ISL_475593
EPI_ISL_3446662
EPI_ISL_456126
EPI_ISL_480152
EPI_ISL_677739
EPI_ISL_691531
EPI_ISL_1318203
EPI_ISL_10957349
EPI_ISL_5142944
EPI_ISL_1111373
EPI_ISL_475691
EPI_ISL_445214
EPI_ISL_690566
EPI_ISL_699655
EPI_ISL_6595996
EPI_ISL_1760234
EPI_ISL_691059
EPI_ISL_1019803
EPI_ISL_687694
EPI_ISL_689834
EPI_ISL_687272
EPI_ISL_883980
EPI_ISL_689234
EPI_ISL_732659
EPI_ISL_862860
EPI_ISL_685274
EPI_ISL_658886
EPI_ISL_686968
EPI_ISL_689128
EPI_ISL_689681
EPI_ISL_2156180
EPI_ISL_690690
EPI_ISL_1302130
EPI_ISL_560615
EPI_ISL_480261
EPI_ISL_513113
EPI_ISL_909949
EPI_ISL_447308
EPI_ISL_684589
EPI_ISL_2544883
EPI_ISL_602764
EPI_ISL_539510
EPI_ISL_687904
EPI_ISL_483059
EPI_ISL_583501
EPI_ISL_10338307
EPI_ISL_437462
EPI_ISL_5199404
EPI_ISL_788971
EPI_ISL_5687832
EPI_ISL_985088
EPI_ISL_2663174
EPI_ISL_515818
EPI_ISL_447303
EPI_ISL_451334
EPI_ISL_1301982
EPI_ISL_2835473
EPI_ISL_912588
EPI_ISL_5917666
EPI_ISL_1711647
EPI_ISL_2015130
EPI_ISL_1795055
EPI_ISL_5682039
EPI_ISL_690435
EPI_ISL_8311715
EPI_ISL_538489
EPI_ISL_2835508
EPI_ISL_684867
EPI_ISL_2364669
EPI_ISL_690411
EPI_ISL_515733
EPI_ISL_686289
EPI_ISL_1209245
EPI_ISL_942960
EPI_ISL_11229587
EPI_ISL_763074
EPI_ISL_802760
EPI_ISL_2422935
EPI_ISL_689880
EPI_ISL_513521
EPI_ISL_648095
EPI_ISL_450728
EPI_ISL_416033
EPI_ISL_500556
EPI_ISL_689324
EPI_ISL_831683
EPI_ISL_693678
EPI_ISL_2894735
EPI_ISL_684770
EPI_ISL_689418
EPI_ISL_1111278
EPI_ISL_685074
EPI_ISL_11229880
EPI_ISL_5918382
EPI_ISL_690406
EPI_ISL_485708
EPI_ISL_560608
EPI_ISL_1255133
EPI_ISL_935160
EPI_ISL_1622379
EPI_ISL_687862
EPI_ISL_487328
EPI_ISL_11229812
EPI_ISL_1168679
EPI_ISL_872236
EPI_ISL_688044
EPI_ISL_691290
EPI_ISL_2155013
EPI_ISL_689607
EPI_ISL_475661
EPI_ISL_403962
EPI_ISL_794764
EPI_ISL_837566
EPI_ISL_1229148
EPI_ISL_500558
EPI_ISL_684431
EPI_ISL_1007672
EPI_ISL_602924
EPI_ISL_2779375
EPI_ISL_1911055
EPI_ISL_1795053
EPI_ISL_685327
EPI_ISL_648812
EPI_ISL_5918296
EPI_ISL_2710873
EPI_ISL_443283
EPI_ISL_1255139
EPI_ISL_6000367
EPI_ISL_5196741
EPI_ISL_689482
EPI_ISL_528703
EPI_ISL_5687847
EPI_ISL_539550
EPI_ISL_684242
EPI_ISL_529006
EPI_ISL_1112995
EPI_ISL_1013110
EPI_ISL_513518
EPI_ISL_962566
EPI_ISL_824638
EPI_ISL_837722
EPI_ISL_8311696
EPI_ISL_500565
EPI_ISL_1111253
EPI_ISL_583497
EPI_ISL_688900
EPI_ISL_1040840
EPI_ISL_3023844
EPI_ISL_1018232
EPI_ISL_1823412
EPI_ISL_5441523
EPI_ISL_515854
EPI_ISL_685425
EPI_ISL_837783
EPI_ISL_685933
EPI_ISL_1301685
EPI_ISL_691768
EPI_ISL_648666
EPI_ISL_889019
EPI_ISL_1111503
EPI_ISL_691079
EPI_ISL_1020271
EPI_ISL_833166
EPI_ISL_677760
EPI_ISL_2426899
EPI_ISL_7780438
EPI_ISL_5687825
EPI_ISL_2342594
EPI_ISL_437190
EPI_ISL_574578
EPI_ISL_2231540
EPI_ISL_437488
EPI_ISL_689164
EPI_ISL_1018197
EPI_ISL_1110503
EPI_ISL_529793
EPI_ISL_631605
EPI_ISL_687959
EPI_ISL_686360
EPI_ISL_685291
EPI_ISL_718233
EPI_ISL_688009
EPI_ISL_1315065
EPI_ISL_689970
EPI_ISL_685021
EPI_ISL_6195499
EPI_ISL_1502831
EPI_ISL_455352
EPI_ISL_2081211
EPI_ISL_463294
EPI_ISL_1501003
EPI_ISL_692407
EPI_ISL_513564
EPI_ISL_687578
EPI_ISL_480189
EPI_ISL_602693
EPI_ISL_684428
EPI_ISL_687850
EPI_ISL_10957369
EPI_ISL_691066
EPI_ISL_1761330
EPI_ISL_492006
EPI_ISL_623114
EPI_ISL_691303
EPI_ISL_2958735
EPI_ISL_690372
EPI_ISL_5441690
EPI_ISL_677806
EPI_ISL_480127
EPI_ISL_2100737
EPI_ISL_421192
EPI_ISL_832161
EPI_ISL_690307
EPI_ISL_5441535
EPI_ISL_1363123
EPI_ISL_416029
EPI_ISL_1491641
EPI_ISL_2155210
EPI_ISL_7613856
EPI_ISL_692620
EPI_ISL_5687889
EPI_ISL_1363092
EPI_ISL_1910404
EPI_ISL_722888
EPI_ISL_1111374
EPI_ISL_756401
EPI_ISL_872204
EPI_ISL_852592
EPI_ISL_699851
EPI_ISL_691561
EPI_ISL_1910435
EPI_ISL_660191
EPI_ISL_11229662
EPI_ISL_480053
EPI_ISL_2231301
EPI_ISL_2422704
EPI_ISL_895829
EPI_ISL_687849
EPI_ISL_690306
EPI_ISL_6258776
EPI_ISL_684442
EPI_ISL_689119
EPI_ISL_872234
EPI_ISL_2101286
EPI_ISL_689854
EPI_ISL_1018144
EPI_ISL_728155
EPI_ISL_689840
EPI_ISL_2040230
EPI_ISL_796036
EPI_ISL_722886
EPI_ISL_1859617
EPI_ISL_717965
EPI_ISL_5441687
EPI_ISL_690632
EPI_ISL_426580
EPI_ISL_688725
EPI_ISL_2835471
EPI_ISL_6582801
EPI_ISL_1168530
EPI_ISL_2422683
EPI_ISL_8311770
EPI_ISL_692505
EPI_ISL_872639
EPI_ISL_684128
EPI_ISL_689161
EPI_ISL_687012
EPI_ISL_513262
EPI_ISL_684875
EPI_ISL_1020279
EPI_ISL_1018160
EPI_ISL_687751
EPI_ISL_690931
EPI_ISL_685881
EPI_ISL_689897
EPI_ISL_6436568
EPI_ISL_2231459
EPI_ISL_792108
EPI_ISL_685697
EPI_ISL_480787
EPI_ISL_699805
EPI_ISL_690672
EPI_ISL_6582768
EPI_ISL_685574
EPI_ISL_479546
EPI_ISL_2231304
EPI_ISL_690000
EPI_ISL_955255
EPI_ISL_685778
EPI_ISL_862611
EPI_ISL_513062
EPI_ISL_525479
EPI_ISL_526965
EPI_ISL_691892
EPI_ISL_1469799
EPI_ISL_1404136
EPI_ISL_475594
EPI_ISL_3023824
EPI_ISL_613707
EPI_ISL_6436639
EPI_ISL_1159098
EPI_ISL_688006
EPI_ISL_1013155
EPI_ISL_690384
EPI_ISL_452362
EPI_ISL_692255
EPI_ISL_5143078
EPI_ISL_5687726
EPI_ISL_687844
EPI_ISL_722851
EPI_ISL_687993
EPI_ISL_687344
EPI_ISL_745234
EPI_ISL_2835378
EPI_ISL_1302396
EPI_ISL_4442782
EPI_ISL_1859632
EPI_ISL_686849
EPI_ISL_751359
EPI_ISL_690894
EPI_ISL_684651
EPI_ISL_699751
EPI_ISL_690867
EPI_ISL_692233
EPI_ISL_3138659
EPI_ISL_5918395
EPI_ISL_5918333
EPI_ISL_2860783
EPI_ISL_688858
EPI_ISL_419300
EPI_ISL_2009232
EPI_ISL_2422939
EPI_ISL_832157
EPI_ISL_2968043
EPI_ISL_689915
EPI_ISL_954117
EPI_ISL_699869
EPI_ISL_498069
EPI_ISL_1544171
EPI_ISL_794778
EPI_ISL_837721
EPI_ISL_2422687
EPI_ISL_631726
EPI_ISL_2422917
EPI_ISL_528919
EPI_ISL_860889
EPI_ISL_5736661
EPI_ISL_1168532
EPI_ISL_3088345
EPI_ISL_2422711
EPI_ISL_687991
EPI_ISL_689214
EPI_ISL_2231303
EPI_ISL_833331
EPI_ISL_690381
EPI_ISL_690751
EPI_ISL_833252
EPI_ISL_794761
EPI_ISL_691085
EPI_ISL_451962
EPI_ISL_2101022
EPI_ISL_1544178
EPI_ISL_687361
EPI_ISL_689255
EPI_ISL_4251941
EPI_ISL_418251
EPI_ISL_935644
EPI_ISL_576114
EPI_ISL_692096
EPI_ISL_2779464
EPI_ISL_1111460
EPI_ISL_833441
EPI_ISL_2710841
EPI_ISL_687164
EPI_ISL_2001481
EPI_ISL_660198
EPI_ISL_471424
EPI_ISL_3023957
EPI_ISL_5918420
EPI_ISL_684936
EPI_ISL_691867
EPI_ISL_636476
EPI_ISL_443298
EPI_ISL_690403
EPI_ISL_443273
EPI_ISL_4888479
EPI_ISL_569868
EPI_ISL_689898
EPI_ISL_5107666
EPI_ISL_1111247
EPI_ISL_686241
EPI_ISL_691346
EPI_ISL_933783
EPI_ISL_443279
EPI_ISL_802731
EPI_ISL_539501
EPI_ISL_1760212
EPI_ISL_525648
EPI_ISL_5917734
EPI_ISL_1797589
EPI_ISL_2100721
EPI_ISL_614310
EPI_ISL_480204
EPI_ISL_770009
EPI_ISL_2100811
EPI_ISL_685284
EPI_ISL_1111314
EPI_ISL_495016
EPI_ISL_2283769
EPI_ISL_2364576
EPI_ISL_468316
EPI_ISL_699709
EPI_ISL_515840
EPI_ISL_509261
EPI_ISL_912585
EPI_ISL_5441479
EPI_ISL_583480
EPI_ISL_623162
EPI_ISL_691943
EPI_ISL_733576
EPI_ISL_690053
EPI_ISL_1117377
EPI_ISL_687248
EPI_ISL_2231417
EPI_ISL_1284040
EPI_ISL_516948
EPI_ISL_2501358
EPI_ISL_2693972
EPI_ISL_498563
EPI_ISL_1761313
EPI_ISL_2894767
EPI_ISL_1111476
EPI_ISL_413490
EPI_ISL_688823
EPI_ISL_685444
EPI_ISL_906061
EPI_ISL_602871
EPI_ISL_11229623
EPI_ISL_689536
EPI_ISL_959283
EPI_ISL_583897
EPI_ISL_631603
EPI_ISL_699773
EPI_ISL_690457
EPI_ISL_687992
EPI_ISL_900702
EPI_ISL_10397641
EPI_ISL_479991
EPI_ISL_691691
EPI_ISL_690328
EPI_ISL_542181
EPI_ISL_476875
EPI_ISL_690137
EPI_ISL_691230
EPI_ISL_688363
EPI_ISL_1543987
EPI_ISL_6661745
EPI_ISL_1233461
EPI_ISL_692533
EPI_ISL_692380
EPI_ISL_459879
EPI_ISL_2156757
EPI_ISL_539549
EPI_ISL_2791016
EPI_ISL_685488
EPI_ISL_684597
EPI_ISL_2544847
EPI_ISL_684796
EPI_ISL_691802
EPI_ISL_691340
EPI_ISL_7174107
EPI_ISL_685772
EPI_ISL_860837
EPI_ISL_525641
EPI_ISL_8748552
EPI_ISL_691107
EPI_ISL_689111
EPI_ISL_689132
EPI_ISL_1910407
EPI_ISL_535415
EPI_ISL_687360
EPI_ISL_686224
EPI_ISL_526933
EPI_ISL_1019785
EPI_ISL_4417845
EPI_ISL_686956
EPI_ISL_7613800
EPI_ISL_609995
EPI_ISL_1760230
EPI_ISL_751358
EPI_ISL_699933
EPI_ISL_602775
EPI_ISL_956273
EPI_ISL_685672
EPI_ISL_7613761
EPI_ISL_2894636
EPI_ISL_2154662
EPI_ISL_660553
EPI_ISL_687777
EPI_ISL_688544
EPI_ISL_913053
EPI_ISL_577628
EPI_ISL_685340
EPI_ISL_542317
EPI_ISL_699865
EPI_ISL_685370
EPI_ISL_688532
EPI_ISL_5598624
EPI_ISL_1020235
EPI_ISL_654881
EPI_ISL_2231259
EPI_ISL_718231
EPI_ISL_1111155
EPI_ISL_437707
EPI_ISL_528820
EPI_ISL_689127
EPI_ISL_3023837
EPI_ISL_2835478
EPI_ISL_692145
EPI_ISL_653789
EPI_ISL_1785076
EPI_ISL_690924
EPI_ISL_745233
EPI_ISL_5441441
EPI_ISL_688218
EPI_ISL_412982
EPI_ISL_635040
EPI_ISL_6436582
EPI_ISL_6436552
EPI_ISL_1576835
EPI_ISL_688820
EPI_ISL_648667
EPI_ISL_677782
EPI_ISL_2894672
EPI_ISL_610234
EPI_ISL_623148
EPI_ISL_3716415
EPI_ISL_542133
EPI_ISL_691483
EPI_ISL_688033
EPI_ISL_498236
EPI_ISL_5441445
EPI_ISL_689491
EPI_ISL_7613844
EPI_ISL_690571
EPI_ISL_419301
EPI_ISL_962583
EPI_ISL_479913
EPI_ISL_692338
EPI_ISL_692272
EPI_ISL_760053
EPI_ISL_684642
EPI_ISL_1069211
EPI_ISL_495064
EPI_ISL_686324
EPI_ISL_535431
EPI_ISL_812739
EPI_ISL_687294
EPI_ISL_894232
EPI_ISL_1652054
EPI_ISL_685059
EPI_ISL_688969
EPI_ISL_855376
EPI_ISL_6316663
EPI_ISL_738147
EPI_ISL_890893
EPI_ISL_7613826
EPI_ISL_876747
EPI_ISL_692564
EPI_ISL_2384369
EPI_ISL_984262
EPI_ISL_692346
EPI_ISL_691926
EPI_ISL_5918394
EPI_ISL_688028
EPI_ISL_909696
EPI_ISL_2663190
EPI_ISL_8311682
EPI_ISL_686014
EPI_ISL_535465
EPI_ISL_5918358
EPI_ISL_1020203
EPI_ISL_688962
EPI_ISL_560991
EPI_ISL_735425
EPI_ISL_685675
EPI_ISL_684386
EPI_ISL_542302
EPI_ISL_686738
EPI_ISL_722906
EPI_ISL_1111459
EPI_ISL_1911040
EPI_ISL_593479
EPI_ISL_416591
EPI_ISL_691762
EPI_ISL_1111345
EPI_ISL_610228
EPI_ISL_690898
EPI_ISL_686764
EPI_ISL_699867
EPI_ISL_2894833
EPI_ISL_690330
EPI_ISL_956393
EPI_ISL_689448
EPI_ISL_5441611
EPI_ISL_2100843
EPI_ISL_9159626
EPI_ISL_452198
EPI_ISL_5143170
EPI_ISL_1404137
EPI_ISL_6194900
EPI_ISL_2154687
EPI_ISL_1121327
EPI_ISL_626621
EPI_ISL_872595
EPI_ISL_1159088
EPI_ISL_475632
EPI_ISL_455474
EPI_ISL_1283929
EPI_ISL_2231391
EPI_ISL_2081887
EPI_ISL_2710015
EPI_ISL_492986
EPI_ISL_5917746
EPI_ISL_690219
EPI_ISL_688838
EPI_ISL_940886
EPI_ISL_1911059
EPI_ISL_2231321
EPI_ISL_2156681
EPI_ISL_918371
EPI_ISL_518008
EPI_ISL_513210
EPI_ISL_692388
EPI_ISL_11229284
EPI_ISL_1233533
EPI_ISL_528692
EPI_ISL_1760231
EPI_ISL_3023880
EPI_ISL_2544849
EPI_ISL_794592
EPI_ISL_833256
EPI_ISL_1018323
EPI_ISL_542387
EPI_ISL_826275
EPI_ISL_412970
EPI_ISL_688420
EPI_ISL_940922
EPI_ISL_685739
EPI_ISL_692048
EPI_ISL_455020
EPI_ISL_11229176
EPI_ISL_1910418
EPI_ISL_1544174
EPI_ISL_671457
EPI_ISL_689590
EPI_ISL_687454
EPI_ISL_882946
EPI_ISL_685552
EPI_ISL_2491666
EPI_ISL_685625
EPI_ISL_7613760
EPI_ISL_700286
EPI_ISL_1500966
EPI_ISL_832156
EPI_ISL_964916
EPI_ISL_692227
EPI_ISL_1797597
EPI_ISL_491115
EPI_ISL_1302398
EPI_ISL_7505547
EPI_ISL_447621
EPI_ISL_688859
EPI_ISL_5687706
EPI_ISL_471460
EPI_ISL_796034
EPI_ISL_1544154
EPI_ISL_475582
EPI_ISL_837621
EPI_ISL_10957386
EPI_ISL_435410
EPI_ISL_2283782
EPI_ISL_2877330
EPI_ISL_2835493
EPI_ISL_685810
EPI_ISL_692412
EPI_ISL_479890
EPI_ISL_2100889
EPI_ISL_861639
EPI_ISL_1301550
EPI_ISL_2422941
EPI_ISL_6710239
EPI_ISL_529731
EPI_ISL_7505542
EPI_ISL_419662
EPI_ISL_1233627
EPI_ISL_495044
EPI_ISL_492979
EPI_ISL_475716
EPI_ISL_471458
EPI_ISL_911708
EPI_ISL_888994
EPI_ISL_686827
EPI_ISL_2835479
EPI_ISL_535467
EPI_ISL_1085675
EPI_ISL_2835359
EPI_ISL_418217
EPI_ISL_623168
EPI_ISL_689785
EPI_ISL_5703388
EPI_ISL_603166
EPI_ISL_688113
EPI_ISL_1081195
EPI_ISL_687768
EPI_ISL_689504
EPI_ISL_5441528
EPI_ISL_2422829
EPI_ISL_5143115
EPI_ISL_3410443
EPI_ISL_524748
EPI_ISL_833571
EPI_ISL_501167
EPI_ISL_684986
EPI_ISL_684873
EPI_ISL_583498
EPI_ISL_2156734
EPI_ISL_7505535
EPI_ISL_3356315
EPI_ISL_832135
EPI_ISL_692609
EPI_ISL_685422
EPI_ISL_444469
EPI_ISL_5598601
EPI_ISL_6590995
EPI_ISL_2860787
EPI_ISL_3410455
EPI_ISL_688787
EPI_ISL_2307331
EPI_ISL_686415
EPI_ISL_802733
EPI_ISL_5143175
EPI_ISL_455794
EPI_ISL_685300
EPI_ISL_648782
EPI_ISL_688014
EPI_ISL_699686
EPI_ISL_687067
EPI_ISL_5441665
EPI_ISL_2877395
EPI_ISL_6633660
EPI_ISL_2154459
EPI_ISL_862620
EPI_ISL_512932
EPI_ISL_1302134
EPI_ISL_11229134
EPI_ISL_691407
EPI_ISL_688270
EPI_ISL_888996
EPI_ISL_691934
EPI_ISL_451320
EPI_ISL_792045
EPI_ISL_8986691
EPI_ISL_688272
EPI_ISL_11229604
EPI_ISL_436725
EPI_ISL_837612
EPI_ISL_522874
EPI_ISL_685513
EPI_ISL_2779542
EPI_ISL_776761
EPI_ISL_689486
EPI_ISL_690666
EPI_ISL_689138
EPI_ISL_690014
EPI_ISL_760051
EPI_ISL_1910450
EPI_ISL_862638
EPI_ISL_687085
EPI_ISL_450275
EPI_ISL_493335
EPI_ISL_7613709
EPI_ISL_687521
EPI_ISL_691014
EPI_ISL_631768
EPI_ISL_5736697
EPI_ISL_6316805
EPI_ISL_529001
EPI_ISL_688641
EPI_ISL_2877332
EPI_ISL_862573
EPI_ISL_686240
EPI_ISL_2364603
EPI_ISL_687741
EPI_ISL_686425
EPI_ISL_686328
EPI_ISL_872268
EPI_ISL_687037
EPI_ISL_480037
EPI_ISL_687600
EPI_ISL_420052
EPI_ISL_1110498
EPI_ISL_1544122
EPI_ISL_2422810
EPI_ISL_437747
EPI_ISL_686023
EPI_ISL_605808
EPI_ISL_686310
EPI_ISL_2727892
EPI_ISL_480137
EPI_ISL_1139063
EPI_ISL_1019793
EPI_ISL_833126
EPI_ISL_686465
EPI_ISL_984276
EPI_ISL_2231464
EPI_ISL_876790
EPI_ISL_685777
EPI_ISL_832173
EPI_ISL_495528
EPI_ISL_876778
EPI_ISL_2422696
EPI_ISL_542232
EPI_ISL_912858
EPI_ISL_685896
EPI_ISL_2422851
EPI_ISL_11229875
EPI_ISL_498082
EPI_ISL_5061955
EPI_ISL_3153540
EPI_ISL_515619
EPI_ISL_832013
EPI_ISL_2231458
EPI_ISL_2713192
EPI_ISL_718171
EPI_ISL_691178
EPI_ISL_420073
EPI_ISL_447546
EPI_ISL_2231491
EPI_ISL_5143134
EPI_ISL_688152
EPI_ISL_8725403
EPI_ISL_11229909
EPI_ISL_436730
EPI_ISL_837800
EPI_ISL_685393
EPI_ISL_2779382
EPI_ISL_1911067
EPI_ISL_542122
EPI_ISL_2015114
EPI_ISL_1524332
EPI_ISL_690379
EPI_ISL_685130
EPI_ISL_1302103
EPI_ISL_507213
EPI_ISL_5687876
EPI_ISL_3356371
EPI_ISL_684786
EPI_ISL_806730
EPI_ISL_855357
EPI_ISL_2105374
EPI_ISL_497736
EPI_ISL_512986
EPI_ISL_513018
EPI_ISL_860914
EPI_ISL_7613817
EPI_ISL_648776
EPI_ISL_685715
EPI_ISL_1111366
EPI_ISL_1081151
EPI_ISL_648771
EPI_ISL_913031
EPI_ISL_454557
EPI_ISL_876809
EPI_ISL_5918391
EPI_ISL_693214
EPI_ISL_1257825
EPI_ISL_685375
EPI_ISL_5143091
EPI_ISL_691047
EPI_ISL_475656
EPI_ISL_688450
EPI_ISL_837707
EPI_ISL_3989027
EPI_ISL_631774
EPI_ISL_759898
EPI_ISL_447789
EPI_ISL_2877408
EPI_ISL_610239
EPI_ISL_1020254
EPI_ISL_475653
EPI_ISL_5441705
EPI_ISL_685877
EPI_ISL_11229172
EPI_ISL_692133
EPI_ISL_688325
EPI_ISL_2422643
EPI_ISL_687482
EPI_ISL_751405
EPI_ISL_10338097
EPI_ISL_610154
EPI_ISL_455423
EPI_ISL_689771
EPI_ISL_688477
EPI_ISL_514138
EPI_ISL_941094
EPI_ISL_447803
EPI_ISL_2231290
EPI_ISL_872336
EPI_ISL_918489
EPI_ISL_688997
EPI_ISL_5918324
EPI_ISL_766041
EPI_ISL_2835488
EPI_ISL_692015
EPI_ISL_491451
EPI_ISL_1013201
EPI_ISL_692028
EPI_ISL_687610
EPI_ISL_811177
EPI_ISL_2835481
EPI_ISL_1020256
EPI_ISL_2835441
EPI_ISL_5441653
EPI_ISL_2231460
EPI_ISL_687387
EPI_ISL_689576
EPI_ISL_5944562
EPI_ISL_447804
EPI_ISL_467049
EPI_ISL_416487
EPI_ISL_459888
EPI_ISL_860922
EPI_ISL_862634
EPI_ISL_1372405
EPI_ISL_5736677
EPI_ISL_2710870
EPI_ISL_2231286
EPI_ISL_3023879
EPI_ISL_1111108
EPI_ISL_688833
EPI_ISL_3386400
EPI_ISL_480059
EPI_ISL_687182
EPI_ISL_5143153
EPI_ISL_686998
EPI_ISL_686767
EPI_ISL_5598620
EPI_ISL_5687779
EPI_ISL_692604
EPI_ISL_513180
EPI_ISL_685241
EPI_ISL_941992
EPI_ISL_684845
EPI_ISL_755642
EPI_ISL_602768
EPI_ISL_569884
EPI_ISL_824673
EPI_ISL_745236
EPI_ISL_1159097
EPI_ISL_2877467
EPI_ISL_1092005
EPI_ISL_451307
EPI_ISL_912562
EPI_ISL_480109
EPI_ISL_541375
EPI_ISL_912958
EPI_ISL_3356366
EPI_ISL_1447353
EPI_ISL_512975
EPI_ISL_1111461
EPI_ISL_3980632
EPI_ISL_2101053
EPI_ISL_2877297
EPI_ISL_660189
EPI_ISL_501222
EPI_ISL_862561
EPI_ISL_688322
EPI_ISL_687686
EPI_ISL_483573
EPI_ISL_689285
EPI_ISL_684698
EPI_ISL_660217
EPI_ISL_5437545
EPI_ISL_5143127
EPI_ISL_475706
EPI_ISL_3332724
EPI_ISL_455707
EPI_ISL_1111492
EPI_ISL_513172
EPI_ISL_2231414
EPI_ISL_689397
EPI_ISL_6710243
EPI_ISL_2155147
EPI_ISL_8311764
EPI_ISL_529757
EPI_ISL_688893
EPI_ISL_522986
EPI_ISL_2835391
EPI_ISL_416458
EPI_ISL_877538
EPI_ISL_2156623
EPI_ISL_684244
EPI_ISL_688112
EPI_ISL_688714
EPI_ISL_418245
EPI_ISL_691956
EPI_ISL_1477044
EPI_ISL_1335895
EPI_ISL_5917738
EPI_ISL_480252
EPI_ISL_447735
EPI_ISL_689634
EPI_ISL_479927
EPI_ISL_691494
EPI_ISL_686295
EPI_ISL_2100860
EPI_ISL_2231560
EPI_ISL_7613748
EPI_ISL_513054
EPI_ISL_1491665
EPI_ISL_1622370
EPI_ISL_2155312
EPI_ISL_686418
EPI_ISL_691304
EPI_ISL_689652
EPI_ISL_648761
EPI_ISL_689103
EPI_ISL_3051479
EPI_ISL_515886
EPI_ISL_909707
EPI_ISL_824691
EPI_ISL_846646
EPI_ISL_737027
EPI_ISL_688133
EPI_ISL_542359
EPI_ISL_515846
EPI_ISL_688207
EPI_ISL_1040845
EPI_ISL_648796
EPI_ISL_528383
EPI_ISL_684437
EPI_ISL_689916
EPI_ISL_671466
EPI_ISL_2100705
EPI_ISL_5687753
EPI_ISL_913015
EPI_ISL_10431155
EPI_ISL_684211
EPI_ISL_542258
EPI_ISL_5917744
EPI_ISL_692611
EPI_ISL_535553
EPI_ISL_685606
EPI_ISL_685953
EPI_ISL_1110495
EPI_ISL_686529
EPI_ISL_685051
EPI_ISL_486849
EPI_ISL_416471
EPI_ISL_5015507
EPI_ISL_691506
EPI_ISL_529738
EPI_ISL_824694
EPI_ISL_513053
EPI_ISL_2101060
EPI_ISL_1533088
EPI_ISL_515778
EPI_ISL_833498
EPI_ISL_445082
EPI_ISL_648047
EPI_ISL_869263
EPI_ISL_685044
EPI_ISL_410532
EPI_ISL_538439
EPI_ISL_2364575
EPI_ISL_3386127
EPI_ISL_690941
EPI_ISL_2791003
EPI_ISL_686374
EPI_ISL_5441465
EPI_ISL_685730
EPI_ISL_940921
EPI_ISL_2448679
EPI_ISL_5441393
EPI_ISL_861633
EPI_ISL_2156675
EPI_ISL_631770
EPI_ISL_582659
EPI_ISL_686973
EPI_ISL_2231366
EPI_ISL_1544128
EPI_ISL_417016
EPI_ISL_491982
EPI_ISL_1020292
EPI_ISL_962582
EPI_ISL_1111103
EPI_ISL_450786
EPI_ISL_691843
EPI_ISL_2105387
EPI_ISL_687275
EPI_ISL_872188
EPI_ISL_685312
EPI_ISL_685931
EPI_ISL_1166895
EPI_ISL_528999
EPI_ISL_6316656
EPI_ISL_603025
EPI_ISL_860833
EPI_ISL_688027
EPI_ISL_690565
EPI_ISL_5918422
EPI_ISL_686499
EPI_ISL_576263
EPI_ISL_1761316
EPI_ISL_691967
EPI_ISL_7613838
EPI_ISL_692109
EPI_ISL_1018180
EPI_ISL_427307
EPI_ISL_692434
EPI_ISL_1916278
EPI_ISL_512893
EPI_ISL_872198
EPI_ISL_984263
EPI_ISL_687666
EPI_ISL_687877
EPI_ISL_691162
EPI_ISL_688586
EPI_ISL_546936
EPI_ISL_691984
EPI_ISL_516776
EPI_ISL_498118
EPI_ISL_2082015
EPI_ISL_524733
EPI_ISL_2231277
EPI_ISL_1752592
EPI_ISL_754205
EPI_ISL_515860
EPI_ISL_495021
EPI_ISL_2443718
EPI_ISL_1622373
EPI_ISL_526222
EPI_ISL_539540
EPI_ISL_602748
EPI_ISL_699864
EPI_ISL_515967
EPI_ISL_514592
EPI_ISL_804952
EPI_ISL_602745
EPI_ISL_2156170
EPI_ISL_691040
EPI_ISL_2894664
EPI_ISL_690552
EPI_ISL_689939
EPI_ISL_2231270
EPI_ISL_476832
EPI_ISL_596266
EPI_ISL_687484
EPI_ISL_8311743
EPI_ISL_6710249
EPI_ISL_2231291
EPI_ISL_480247
EPI_ISL_692220
EPI_ISL_2422794
EPI_ISL_2422671
EPI_ISL_964949
EPI_ISL_11229657
EPI_ISL_7957943
EPI_ISL_718153
EPI_ISL_707939
EPI_ISL_690805
EPI_ISL_837701
EPI_ISL_833191
EPI_ISL_2835430
EPI_ISL_660437
EPI_ISL_891219
EPI_ISL_689412
EPI_ISL_735262
EPI_ISL_1225158
EPI_ISL_735412
EPI_ISL_684412
EPI_ISL_1301578
EPI_ISL_593929
EPI_ISL_2485202
EPI_ISL_524715
EPI_ISL_824674
EPI_ISL_691493
EPI_ISL_690153
EPI_ISL_6590996
EPI_ISL_689240
EPI_ISL_1731071
EPI_ISL_1190761
EPI_ISL_1013202
EPI_ISL_480104
EPI_ISL_6900152
EPI_ISL_631732
EPI_ISL_2894770
EPI_ISL_1112962
EPI_ISL_833044
EPI_ISL_1469236
EPI_ISL_687674
EPI_ISL_509232
EPI_ISL_648108
EPI_ISL_538440
EPI_ISL_689795
EPI_ISL_684652
EPI_ISL_535421
EPI_ISL_5441362
EPI_ISL_5441509
EPI_ISL_1020031
EPI_ISL_1233534
EPI_ISL_512898
EPI_ISL_806775
EPI_ISL_935573
EPI_ISL_1279966
EPI_ISL_5142895
EPI_ISL_824556
EPI_ISL_418219
EPI_ISL_1061407
EPI_ISL_1212684
EPI_ISL_2101023
EPI_ISL_6436539
EPI_ISL_912727
EPI_ISL_686379
EPI_ISL_2877337
EPI_ISL_699783
EPI_ISL_2231397
EPI_ISL_692074
EPI_ISL_735292
EPI_ISL_1372312
EPI_ISL_1533092
EPI_ISL_688096
EPI_ISL_688151
EPI_ISL_689811
EPI_ISL_3410539
EPI_ISL_2422972
EPI_ISL_5736665
EPI_ISL_692376
EPI_ISL_6595995
EPI_ISL_692102
EPI_ISL_1117941
EPI_ISL_690301
EPI_ISL_684709
EPI_ISL_416512
EPI_ISL_542331
EPI_ISL_2100752
EPI_ISL_2009185
EPI_ISL_684155
EPI_ISL_684378
EPI_ISL_684774
EPI_ISL_447302
EPI_ISL_688866
EPI_ISL_684123
EPI_ISL_1190762
EPI_ISL_691360
EPI_ISL_5918360
EPI_ISL_691959
EPI_ISL_430725
EPI_ISL_582663
EPI_ISL_689385
EPI_ISL_9159903
EPI_ISL_690445
EPI_ISL_2001656
EPI_ISL_538436
EPI_ISL_1117974
EPI_ISL_2101205
EPI_ISL_2894691
EPI_ISL_2958702
EPI_ISL_2835308
EPI_ISL_602757
EPI_ISL_687449
EPI_ISL_452341
EPI_ISL_509262
EPI_ISL_1258423
EPI_ISL_6582788
EPI_ISL_685872
EPI_ISL_535557
EPI_ISL_2544840
EPI_ISL_686380
EPI_ISL_437440
EPI_ISL_5441388
EPI_ISL_2710883
EPI_ISL_690111
EPI_ISL_660176
EPI_ISL_985077
EPI_ISL_3716420
EPI_ISL_1303505
EPI_ISL_452196
EPI_ISL_2342593
EPI_ISL_4251938
EPI_ISL_689554
EPI_ISL_690468
EPI_ISL_1112967
EPI_ISL_692652
EPI_ISL_468772
EPI_ISL_737013
EPI_ISL_954035
EPI_ISL_2422661
EPI_ISL_962572
EPI_ISL_686486
EPI_ISL_862851
EPI_ISL_653811
EPI_ISL_686650
EPI_ISL_688098
EPI_ISL_3932203
EPI_ISL_688281
EPI_ISL_1111248
EPI_ISL_443280
EPI_ISL_690045
EPI_ISL_1040844
EPI_ISL_687925
EPI_ISL_451299
EPI_ISL_684365
EPI_ISL_909732
EPI_ISL_480554
EPI_ISL_455313
EPI_ISL_684716
EPI_ISL_1279948
EPI_ISL_2100835
EPI_ISL_476803
EPI_ISL_2231196
EPI_ISL_2100762
EPI_ISL_2603255
EPI_ISL_476874
EPI_ISL_688291
EPI_ISL_610236
EPI_ISL_2689148
EPI_ISL_2100805
EPI_ISL_5917676
EPI_ISL_5441569
EPI_ISL_1018170
EPI_ISL_1255131
EPI_ISL_648766
EPI_ISL_684205
EPI_ISL_700138
EPI_ISL_1629388
EPI_ISL_459934
EPI_ISL_837653
EPI_ISL_500570
EPI_ISL_912921
EPI_ISL_5736650
EPI_ISL_1209251
EPI_ISL_566081
EPI_ISL_3247164
EPI_ISL_486861
EPI_ISL_2789846
EPI_ISL_735350
EPI_ISL_2003154
EPI_ISL_686132
EPI_ISL_470903
EPI_ISL_569877
EPI_ISL_2155322
EPI_ISL_687646
EPI_ISL_5687869
EPI_ISL_539814
EPI_ISL_692297
EPI_ISL_2968059
EPI_ISL_480138
EPI_ISL_1111204
EPI_ISL_1502877
EPI_ISL_1544179
EPI_ISL_685837
EPI_ISL_686121
EPI_ISL_684919
EPI_ISL_11229597
EPI_ISL_1363120
EPI_ISL_690115
EPI_ISL_1039707
EPI_ISL_832816
EPI_ISL_689478
EPI_ISL_889378
EPI_ISL_539552
EPI_ISL_3980599
EPI_ISL_479903
EPI_ISL_444475
EPI_ISL_837638
EPI_ISL_5441374
EPI_ISL_3989026
EPI_ISL_872931
EPI_ISL_1180672
EPI_ISL_1111217
EPI_ISL_2894840
EPI_ISL_687352
EPI_ISL_692622
EPI_ISL_482767
EPI_ISL_2501388
EPI_ISL_498153
EPI_ISL_480278
EPI_ISL_2399459
EPI_ISL_862077
EPI_ISL_737017
EPI_ISL_6832357
EPI_ISL_677751
EPI_ISL_942008
EPI_ISL_3386459
EPI_ISL_2155326
EPI_ISL_688039
EPI_ISL_690570
EPI_ISL_560583
EPI_ISL_979973
EPI_ISL_2839377
EPI_ISL_691053
EPI_ISL_436716
EPI_ISL_687887
EPI_ISL_482677
EPI_ISL_687045
EPI_ISL_685418
EPI_ISL_460091
EPI_ISL_418212
EPI_ISL_745238
EPI_ISL_833266
EPI_ISL_428673
EPI_ISL_759892
EPI_ISL_689099
EPI_ISL_687676
EPI_ISL_686530
EPI_ISL_689251
EPI_ISL_1039160
EPI_ISL_450781
EPI_ISL_686747
EPI_ISL_459922
EPI_ISL_690224
EPI_ISL_691968
EPI_ISL_1595731
EPI_ISL_578194
EPI_ISL_9443228
EPI_ISL_437495
EPI_ISL_660166
EPI_ISL_576269
EPI_ISL_512967
EPI_ISL_940898
EPI_ISL_480087
EPI_ISL_2100848
EPI_ISL_690503
EPI_ISL_688848
EPI_ISL_692059
EPI_ISL_501219
EPI_ISL_2894725
EPI_ISL_512063
EPI_ISL_688376
EPI_ISL_872032
EPI_ISL_9159843
EPI_ISL_686917
EPI_ISL_437454
EPI_ISL_486851
EPI_ISL_689354
EPI_ISL_684907
EPI_ISL_512653
EPI_ISL_686908
EPI_ISL_491440
EPI_ISL_584075
EPI_ISL_700123
EPI_ISL_686365
EPI_ISL_736998
EPI_ISL_2003160
EPI_ISL_691313
EPI_ISL_692536
EPI_ISL_5736663
EPI_ISL_871996
EPI_ISL_918268
EPI_ISL_837606
EPI_ISL_941083
EPI_ISL_2864606
EPI_ISL_690809
EPI_ISL_1859654
EPI_ISL_688742
EPI_ISL_691126
EPI_ISL_447301
EPI_ISL_512977
EPI_ISL_692247
EPI_ISL_691753
EPI_ISL_692228
EPI_ISL_690830
EPI_ISL_590695
EPI_ISL_691260
EPI_ISL_1121326
EPI_ISL_11172713
EPI_ISL_677731
EPI_ISL_692696
EPI_ISL_451353
EPI_ISL_688964
EPI_ISL_408489
EPI_ISL_1544131
EPI_ISL_602848
EPI_ISL_889404
EPI_ISL_688401
EPI_ISL_684600
EPI_ISL_539555
EPI_ISL_10957441
EPI_ISL_860865
EPI_ISL_602883
EPI_ISL_486867
EPI_ISL_6841888
EPI_ISL_678291
EPI_ISL_648792
EPI_ISL_487321
EPI_ISL_688324
EPI_ISL_2835321
EPI_ISL_2779531
EPI_ISL_687199
EPI_ISL_686009
EPI_ISL_689274
EPI_ISL_889003
EPI_ISL_1502866
EPI_ISL_852813
EPI_ISL_542194
EPI_ISL_1040833
EPI_ISL_689165
EPI_ISL_451644
EPI_ISL_2839340
EPI_ISL_912922
EPI_ISL_5687899
EPI_ISL_2779458
EPI_ISL_572397
EPI_ISL_692567
EPI_ISL_2779508
EPI_ISL_1257823
EPI_ISL_684238
EPI_ISL_1078986
EPI_ISL_443281
EPI_ISL_5918285
EPI_ISL_518003
EPI_ISL_430088
EPI_ISL_7613819
EPI_ISL_1014683
EPI_ISL_602837
EPI_ISL_677802
EPI_ISL_684842
EPI_ISL_722856
EPI_ISL_2779435
EPI_ISL_688314
EPI_ISL_710534
EPI_ISL_2894731
EPI_ISL_514596
EPI_ISL_2156674
EPI_ISL_690595
EPI_ISL_455336
EPI_ISL_2154427
EPI_ISL_515767
EPI_ISL_690883
EPI_ISL_5143194
EPI_ISL_513167
EPI_ISL_2231189
EPI_ISL_5441543
EPI_ISL_2231463
EPI_ISL_956386
EPI_ISL_1018212
EPI_ISL_11229562
EPI_ISL_891151
EPI_ISL_487337
EPI_ISL_687420
EPI_ISL_690126
EPI_ISL_2958708
EPI_ISL_475583
EPI_ISL_5687742
EPI_ISL_515633
EPI_ISL_5990142
EPI_ISL_2661823
EPI_ISL_684308
EPI_ISL_491449
EPI_ISL_689367
EPI_ISL_660122
EPI_ISL_495435
EPI_ISL_692383
EPI_ISL_5441679
EPI_ISL_5918407
EPI_ISL_5918309
EPI_ISL_692263
EPI_ISL_2877375
EPI_ISL_515811
EPI_ISL_940931
EPI_ISL_455314
EPI_ISL_6196102
EPI_ISL_5589849
EPI_ISL_415650
EPI_ISL_833041
EPI_ISL_5934920
EPI_ISL_2231278
EPI_ISL_427321
EPI_ISL_684730
EPI_ISL_685733
EPI_ISL_1166921
EPI_ISL_883292
EPI_ISL_5143193
EPI_ISL_689519
EPI_ISL_5441502
EPI_ISL_11229633
EPI_ISL_635030
EPI_ISL_688659
EPI_ISL_684160
EPI_ISL_686863
EPI_ISL_692029
EPI_ISL_527818
EPI_ISL_528382
EPI_ISL_689012
EPI_ISL_5687783
EPI_ISL_686488
EPI_ISL_686313
EPI_ISL_684853
EPI_ISL_475057
EPI_ISL_475029
EPI_ISL_586554
EPI_ISL_1180673
EPI_ISL_906057
EPI_ISL_685759
EPI_ISL_1111364
EPI_ISL_2835469
EPI_ISL_700112
EPI_ISL_1491629
EPI_ISL_5143032
EPI_ISL_3758054
EPI_ISL_9194605
EPI_ISL_2779540
EPI_ISL_685260
EPI_ISL_1406696
EPI_ISL_1111245
EPI_ISL_977480
EPI_ISL_513519
EPI_ISL_2342595
EPI_ISL_688362
EPI_ISL_1628474
EPI_ISL_872022
EPI_ISL_614278
EPI_ISL_1500995
EPI_ISL_2231300
EPI_ISL_1805741
EPI_ISL_2894800
EPI_ISL_687602
EPI_ISL_689738
EPI_ISL_677727
EPI_ISL_688974
EPI_ISL_941149
EPI_ISL_1437749
EPI_ISL_5441458
EPI_ISL_495520
EPI_ISL_542369
EPI_ISL_900737
EPI_ISL_623147
EPI_ISL_689168
EPI_ISL_692119
EPI_ISL_1111201
EPI_ISL_688517
EPI_ISL_861643
EPI_ISL_2894638
EPI_ISL_418253
EPI_ISL_3800657
EPI_ISL_1233479
EPI_ISL_437473
EPI_ISL_424650
EPI_ISL_602911
EPI_ISL_1111272
EPI_ISL_3241765
EPI_ISL_2960334
EPI_ISL_1483320
EPI_ISL_500563
EPI_ISL_418227
EPI_ISL_1805790
EPI_ISL_5687816
EPI_ISL_882944
EPI_ISL_687845
EPI_ISL_1911022
EPI_ISL_459872
EPI_ISL_690327
EPI_ISL_602696
EPI_ISL_690560
EPI_ISL_688957
EPI_ISL_860883
EPI_ISL_1117989
EPI_ISL_467044
EPI_ISL_1111234
EPI_ISL_1626507
EPI_ISL_3099402
EPI_ISL_1159078
EPI_ISL_529732
EPI_ISL_653787
EPI_ISL_613454
EPI_ISL_692408
EPI_ISL_547570
EPI_ISL_3243112
EPI_ISL_686061
EPI_ISL_501217
EPI_ISL_576130
EPI_ISL_943574
EPI_ISL_688857
EPI_ISL_479938
EPI_ISL_684872
EPI_ISL_688448
EPI_ISL_513020
EPI_ISL_685347
EPI_ISL_516969
EPI_ISL_452192
EPI_ISL_687516
EPI_ISL_824716
EPI_ISL_648754
EPI_ISL_691095
EPI_ISL_685955
EPI_ISL_10957409
EPI_ISL_416587
EPI_ISL_689454
EPI_ISL_688387
EPI_ISL_685883
EPI_ISL_3716375
EPI_ISL_2364495
EPI_ISL_686724
EPI_ISL_689716
EPI_ISL_535564
EPI_ISL_691109
EPI_ISL_482687
EPI_ISL_482585
EPI_ISL_3716497
EPI_ISL_479856
EPI_ISL_1238788
EPI_ISL_10957394
EPI_ISL_691083
EPI_ISL_5918378
EPI_ISL_935557
EPI_ISL_522942
EPI_ISL_738124
EPI_ISL_7613714
EPI_ISL_5918343
EPI_ISL_2690132
EPI_ISL_692475
EPI_ISL_2894830
EPI_ISL_7613855
EPI_ISL_528809
EPI_ISL_10957357
EPI_ISL_682262
EPI_ISL_687763
EPI_ISL_872326
EPI_ISL_985089
EPI_ISL_684643
EPI_ISL_452210
EPI_ISL_690311
EPI_ISL_5736666
EPI_ISL_1018281
EPI_ISL_699925
EPI_ISL_1502986
EPI_ISL_686947
EPI_ISL_833273
EPI_ISL_3410317
EPI_ISL_1019674
EPI_ISL_688852
EPI_ISL_648110
EPI_ISL_538467
EPI_ISL_684590
EPI_ISL_468314
EPI_ISL_1020277
EPI_ISL_7613750
EPI_ISL_1795048
EPI_ISL_700324
EPI_ISL_468139
EPI_ISL_535506
EPI_ISL_684632
EPI_ISL_493334
EPI_ISL_802727
EPI_ISL_691771
EPI_ISL_454546
EPI_ISL_498113
EPI_ISL_1111493
EPI_ISL_1168670
EPI_ISL_3023955
EPI_ISL_1054944
EPI_ISL_479973
EPI_ISL_2231172
EPI_ISL_691176
EPI_ISL_686695
EPI_ISL_686079
EPI_ISL_493346
EPI_ISL_933784
EPI_ISL_1502845
EPI_ISL_691380
EPI_ISL_794813
EPI_ISL_684417
EPI_ISL_11229648
EPI_ISL_483869
EPI_ISL_7174113
EPI_ISL_4496585
EPI_ISL_527870
EPI_ISL_539807
EPI_ISL_690233
EPI_ISL_428671
EPI_ISL_584082
EPI_ISL_824732
EPI_ISL_935011
EPI_ISL_6710187
EPI_ISL_686268
EPI_ISL_1404141
EPI_ISL_677796
EPI_ISL_692658
EPI_ISL_700127
EPI_ISL_5441488
EPI_ISL_496587
EPI_ISL_459887
EPI_ISL_5015506
EPI_ISL_690421
EPI_ISL_689674
EPI_ISL_435045
EPI_ISL_883408
EPI_ISL_447054
EPI_ISL_1911024
EPI_ISL_515839
EPI_ISL_1233444
EPI_ISL_461505
EPI_ISL_10957400
EPI_ISL_722872
EPI_ISL_660237
EPI_ISL_687073
EPI_ISL_933782
EPI_ISL_685952
EPI_ISL_689249
EPI_ISL_1111352
EPI_ISL_855371
EPI_ISL_935581
EPI_ISL_632936
EPI_ISL_4251986
EPI_ISL_687146
EPI_ISL_631740
EPI_ISL_5687731
EPI_ISL_3266916
EPI_ISL_1111264
EPI_ISL_3410491
EPI_ISL_2100789
EPI_ISL_5687729
EPI_ISL_495015
EPI_ISL_4496616
EPI_ISL_2364569
EPI_ISL_692101
EPI_ISL_486865
EPI_ISL_684264
EPI_ISL_1910417
EPI_ISL_689823
EPI_ISL_687944
EPI_ISL_1517422
EPI_ISL_648117
EPI_ISL_690712
EPI_ISL_498554
EPI_ISL_5143016
EPI_ISL_685651
EPI_ISL_690769
EPI_ISL_687213
EPI_ISL_480020
EPI_ISL_2839329
EPI_ISL_1113003
EPI_ISL_2100785
EPI_ISL_660263
EPI_ISL_690149
EPI_ISL_691206
EPI_ISL_1171636
EPI_ISL_745259
EPI_ISL_416501
EPI_ISL_538490
EPI_ISL_685854
EPI_ISL_691790
EPI_ISL_5441447
EPI_ISL_483877
EPI_ISL_699795
EPI_ISL_648738
EPI_ISL_700033
EPI_ISL_1760215
EPI_ISL_5199406
EPI_ISL_527858
EPI_ISL_686729
EPI_ISL_806797
EPI_ISL_855372
EPI_ISL_435423
EPI_ISL_648118
EPI_ISL_525621
EPI_ISL_2894738
EPI_ISL_751375
EPI_ISL_685617
EPI_ISL_1111072
EPI_ISL_2015138
EPI_ISL_477187
EPI_ISL_688552
EPI_ISL_501184
EPI_ISL_877127
EPI_ISL_1859500
EPI_ISL_855381
EPI_ISL_686841
EPI_ISL_1111353
EPI_ISL_5441575
EPI_ISL_487340
EPI_ISL_895769
EPI_ISL_1629745
EPI_ISL_1018256
EPI_ISL_614267
EPI_ISL_1159383
EPI_ISL_692164
EPI_ISL_718181
EPI_ISL_687834
EPI_ISL_2422912
EPI_ISL_483825
EPI_ISL_648083
EPI_ISL_3088360
EPI_ISL_2231340
EPI_ISL_11229170
EPI_ISL_413600
EPI_ISL_690731
EPI_ISL_684615
EPI_ISL_4880380
EPI_ISL_699954
EPI_ISL_691039
EPI_ISL_437734
EPI_ISL_688947
EPI_ISL_686267
EPI_ISL_941019
EPI_ISL_833083
EPI_ISL_688405
EPI_ISL_687396
EPI_ISL_692149
EPI_ISL_911513
EPI_ISL_1018207
EPI_ISL_685175
EPI_ISL_861661
EPI_ISL_2100760
EPI_ISL_684744
EPI_ISL_455717
EPI_ISL_691785
EPI_ISL_430076
EPI_ISL_412972
EPI_ISL_837678
EPI_ISL_872016
EPI_ISL_690954
EPI_ISL_5142879
EPI_ISL_5441385
EPI_ISL_2003159
EPI_ISL_5107658
EPI_ISL_962540
EPI_ISL_913027
EPI_ISL_515690
EPI_ISL_883291
EPI_ISL_5441467
EPI_ISL_542120
EPI_ISL_9159768
EPI_ISL_528539
EPI_ISL_498072
EPI_ISL_689271
EPI_ISL_498081
EPI_ISL_654017
EPI_ISL_837745
EPI_ISL_862586
EPI_ISL_515555
EPI_ISL_1315064
EPI_ISL_685632
EPI_ISL_689459
EPI_ISL_660202
EPI_ISL_751422
EPI_ISL_436412
EPI_ISL_1279967
EPI_ISL_2779535
EPI_ISL_1301645
EPI_ISL_685534
EPI_ISL_2894815
EPI_ISL_631803
EPI_ISL_6195687
EPI_ISL_2399462
EPI_ISL_509271
EPI_ISL_691064
EPI_ISL_688415
EPI_ISL_754213
EPI_ISL_5441669
EPI_ISL_913058
EPI_ISL_699882
EPI_ISL_685305
EPI_ISL_955253
EPI_ISL_2835510
EPI_ISL_1491653
EPI_ISL_811182
EPI_ISL_833118
EPI_ISL_685719
EPI_ISL_654882
EPI_ISL_2790875
