# Supplementary material for: Unsupervised outlier detection applied to SARS-CoV-2 nucleotide sequences can identify sequences of common variants and other variants of interest
Source: BMC Bioinformatics. 2022 Dec 19;23:547. doi: 10.1186/s12859-022-05105-y (PMC9761049; doi:10.1186/s12859-022-05105-y)
Supplement: Supplementary file 1 — Additional file 1. Lists of GISAID IDs for the two reference datasets (simulating the time before the emergence of a new variant and the onset of a new variant) for each variant under consideration in the article (alpha, beta, delta, gamma, GH, lambda, mu, omicron). [file 12859_2022_5105_MOESM1_ESM.zip › sequences/gamma_ids]

EPI_ISL_6898988
EPI_ISL_3321294
EPI_ISL_3321292
EPI_ISL_3321308
EPI_ISL_8147397
EPI_ISL_2420638
EPI_ISL_2420641
EPI_ISL_3232172
EPI_ISL_3321113
EPI_ISL_3321297
EPI_ISL_3321300
EPI_ISL_3321301
EPI_ISL_3321303
EPI_ISL_3321306
EPI_ISL_2420648
EPI_ISL_3232173
EPI_ISL_2422833
EPI_ISL_2422816
EPI_ISL_4056264
EPI_ISL_4056259
EPI_ISL_4056269
EPI_ISL_4056270
EPI_ISL_4056271
EPI_ISL_4056272
EPI_ISL_4056263
EPI_ISL_4056274
EPI_ISL_4056279
EPI_ISL_4056280
EPI_ISL_4056281
EPI_ISL_4056266
EPI_ISL_4056267
EPI_ISL_4056268
EPI_ISL_4056291
EPI_ISL_4056284
EPI_ISL_4056285
EPI_ISL_4056289
EPI_ISL_4056290
EPI_ISL_3327913
EPI_ISL_3327923
EPI_ISL_2426981
EPI_ISL_2427228
EPI_ISL_2427324
EPI_ISL_4056282
EPI_ISL_4056283
EPI_ISL_4056292
EPI_ISL_4056293
EPI_ISL_4056294
EPI_ISL_2426980
EPI_ISL_2426982
EPI_ISL_2426983
EPI_ISL_2426984
EPI_ISL_2427333
EPI_ISL_2427339
EPI_ISL_2427401
EPI_ISL_4061330
EPI_ISL_2431843
EPI_ISL_1647084
EPI_ISL_1647119
EPI_ISL_1647126
EPI_ISL_1647157
EPI_ISL_1647164
EPI_ISL_1647169
EPI_ISL_5143612
EPI_ISL_2443532
EPI_ISL_2443546
EPI_ISL_2443507
EPI_ISL_2443528
EPI_ISL_2443529
EPI_ISL_2443530
EPI_ISL_2443547
EPI_ISL_2443548
EPI_ISL_2443549
EPI_ISL_2443550
EPI_ISL_2443551
EPI_ISL_2444361
EPI_ISL_2444390
EPI_ISL_4061391
EPI_ISL_4061403
EPI_ISL_3332891
EPI_ISL_3347540
EPI_ISL_3347551
EPI_ISL_2434144
EPI_ISL_2434156
EPI_ISL_2434165
EPI_ISL_2434172
EPI_ISL_2443535
EPI_ISL_5144784
EPI_ISL_2443536
EPI_ISL_2443537
EPI_ISL_2443538
EPI_ISL_2443539
EPI_ISL_2443540
EPI_ISL_2443541
EPI_ISL_2443542
EPI_ISL_2443543
EPI_ISL_2443544
EPI_ISL_2443472
EPI_ISL_5152641
EPI_ISL_5152643
EPI_ISL_5152644
EPI_ISL_4080673
EPI_ISL_4080675
EPI_ISL_4080676
EPI_ISL_4080681
EPI_ISL_4080685
EPI_ISL_4080686
EPI_ISL_4080788
EPI_ISL_4081132
EPI_ISL_1163827
EPI_ISL_4081133
EPI_ISL_4081134
EPI_ISL_4081135
EPI_ISL_4081141
EPI_ISL_4081140
EPI_ISL_3347192
EPI_ISL_3347194
EPI_ISL_3347196
EPI_ISL_3347197
EPI_ISL_3347198
EPI_ISL_3347199
EPI_ISL_3347200
EPI_ISL_3347201
EPI_ISL_3347202
EPI_ISL_3347521
EPI_ISL_3347529
EPI_ISL_3347531
EPI_ISL_3347532
EPI_ISL_3347533
EPI_ISL_3347536
EPI_ISL_3347537
EPI_ISL_3347538
EPI_ISL_3347541
EPI_ISL_3347544
EPI_ISL_3347545
EPI_ISL_3347546
EPI_ISL_3347554
EPI_ISL_3347555
EPI_ISL_5158240
EPI_ISL_2919219
EPI_ISL_2919240
EPI_ISL_2919246
EPI_ISL_2464080
EPI_ISL_2919264
EPI_ISL_1662023
EPI_ISL_1662185
EPI_ISL_2464257
EPI_ISL_2464260
EPI_ISL_3356287
EPI_ISL_3356288
EPI_ISL_3356302
EPI_ISL_2600741
EPI_ISL_2600742
EPI_ISL_4081136
EPI_ISL_4081138
EPI_ISL_4081139
EPI_ISL_4081144
EPI_ISL_4081145
EPI_ISL_4081146
EPI_ISL_4081147
EPI_ISL_4081148
EPI_ISL_4081149
EPI_ISL_4081150
EPI_ISL_4081151
EPI_ISL_4081152
EPI_ISL_4081153
EPI_ISL_2448627
EPI_ISL_3347534
EPI_ISL_3347535
EPI_ISL_3347539
EPI_ISL_3347542
EPI_ISL_3347543
EPI_ISL_3347547
EPI_ISL_3347548
EPI_ISL_3347549
EPI_ISL_3347550
EPI_ISL_3347552
EPI_ISL_3347553
EPI_ISL_3347556
EPI_ISL_3347557
EPI_ISL_3347558
EPI_ISL_3347559
EPI_ISL_3347560
EPI_ISL_1657093
EPI_ISL_5736032
EPI_ISL_3269617
EPI_ISL_3355506
EPI_ISL_3355557
EPI_ISL_2919123
EPI_ISL_2919210
EPI_ISL_2600750
EPI_ISL_2600756
EPI_ISL_2600760
EPI_ISL_2600768
EPI_ISL_2600749
EPI_ISL_2600753
EPI_ISL_2600755
EPI_ISL_2600766
EPI_ISL_2600769
EPI_ISL_2600774
EPI_ISL_2600778
EPI_ISL_2600550
EPI_ISL_2600551
EPI_ISL_2600799
EPI_ISL_2600802
EPI_ISL_2600834
EPI_ISL_2603138
EPI_ISL_2603153
EPI_ISL_2603424
EPI_ISL_2603426
EPI_ISL_2603431
EPI_ISL_2603432
EPI_ISL_2603433
EPI_ISL_2603434
EPI_ISL_2603435
EPI_ISL_2603436
EPI_ISL_2603437
EPI_ISL_2603438
EPI_ISL_2603439
EPI_ISL_2603440
EPI_ISL_2603441
EPI_ISL_2600771
EPI_ISL_2600772
EPI_ISL_2600773
EPI_ISL_2600775
EPI_ISL_2600560
EPI_ISL_2600786
EPI_ISL_2600796
EPI_ISL_2600797
EPI_ISL_2600822
EPI_ISL_2603133
EPI_ISL_2603147
EPI_ISL_2603156
EPI_ISL_2603425
EPI_ISL_2603430
EPI_ISL_2603443
EPI_ISL_2603445
EPI_ISL_2603446
EPI_ISL_2603448
EPI_ISL_2613810
EPI_ISL_2613811
EPI_ISL_2613815
EPI_ISL_2613816
EPI_ISL_2613817
EPI_ISL_2613822
EPI_ISL_2614353
EPI_ISL_2614519
EPI_ISL_2614520
EPI_ISL_2614522
EPI_ISL_2614523
EPI_ISL_2614524
EPI_ISL_2614529
EPI_ISL_2614530
EPI_ISL_2614531
EPI_ISL_2614532
EPI_ISL_2614533
EPI_ISL_2614534
EPI_ISL_2614536
EPI_ISL_2614537
EPI_ISL_2614538
EPI_ISL_2614544
EPI_ISL_2614545
EPI_ISL_2614546
EPI_ISL_2614547
EPI_ISL_2614551
EPI_ISL_2614555
EPI_ISL_2614592
EPI_ISL_2614593
EPI_ISL_2614594
EPI_ISL_2614596
EPI_ISL_2614597
EPI_ISL_2614598
EPI_ISL_2614601
EPI_ISL_2614602
EPI_ISL_2614603
EPI_ISL_2614604
EPI_ISL_2614605
EPI_ISL_2614608
EPI_ISL_2614609
EPI_ISL_2614614
EPI_ISL_2614615
EPI_ISL_2614616
EPI_ISL_2614617
EPI_ISL_2614618
EPI_ISL_2614619
EPI_ISL_2614622
EPI_ISL_2614623
EPI_ISL_2614625
EPI_ISL_2614626
EPI_ISL_2614627
EPI_ISL_2614628
EPI_ISL_2616362
EPI_ISL_2617440
EPI_ISL_2617441
EPI_ISL_2617442
EPI_ISL_2617443
EPI_ISL_6948470
EPI_ISL_2622160
EPI_ISL_2622162
EPI_ISL_2671492
EPI_ISL_2671753
EPI_ISL_2671785
EPI_ISL_5195508
EPI_ISL_5195509
EPI_ISL_5195523
EPI_ISL_5195528
EPI_ISL_5195531
EPI_ISL_5196282
EPI_ISL_5196283
EPI_ISL_5196284
EPI_ISL_5196285
EPI_ISL_5196287
EPI_ISL_5199340
EPI_ISL_2603444
EPI_ISL_2603449
EPI_ISL_2603450
EPI_ISL_2466132
EPI_ISL_7813239
EPI_ISL_7813270
EPI_ISL_2611997
EPI_ISL_2612314
EPI_ISL_2614518
EPI_ISL_2614557
EPI_ISL_2614558
EPI_ISL_2614559
EPI_ISL_2614560
EPI_ISL_2614561
EPI_ISL_2614562
EPI_ISL_2614565
EPI_ISL_2614566
EPI_ISL_2614567
EPI_ISL_2614568
EPI_ISL_2614569
EPI_ISL_2614570
EPI_ISL_2614571
EPI_ISL_2614572
EPI_ISL_2614573
EPI_ISL_2614574
EPI_ISL_2614575
EPI_ISL_2614576
EPI_ISL_2614577
EPI_ISL_2614578
EPI_ISL_2614579
EPI_ISL_2614581
EPI_ISL_2614582
EPI_ISL_2614583
EPI_ISL_2614584
EPI_ISL_2614585
EPI_ISL_2614586
EPI_ISL_2614587
EPI_ISL_2614590
EPI_ISL_5199344
EPI_ISL_7898908
EPI_ISL_2626011
EPI_ISL_2626014
EPI_ISL_2626019
EPI_ISL_2626029
EPI_ISL_2626066
EPI_ISL_2626071
EPI_ISL_2626433
EPI_ISL_2626816
EPI_ISL_2626831
EPI_ISL_1670665
EPI_ISL_2629160
EPI_ISL_2629162
EPI_ISL_1669747
EPI_ISL_1669921
EPI_ISL_1669933
EPI_ISL_1669934
EPI_ISL_1669937
EPI_ISL_1669943
EPI_ISL_1669946
EPI_ISL_1669953
EPI_ISL_1670638
EPI_ISL_1670639
EPI_ISL_1670642
EPI_ISL_1670647
EPI_ISL_1670655
EPI_ISL_1670656
EPI_ISL_1670657
EPI_ISL_1670709
EPI_ISL_3370428
EPI_ISL_3370429
EPI_ISL_3370432
EPI_ISL_3370438
EPI_ISL_3370440
EPI_ISL_3370441
EPI_ISL_3370457
EPI_ISL_3370958
EPI_ISL_5333182
EPI_ISL_5199342
EPI_ISL_5199343
EPI_ISL_5199345
EPI_ISL_2627495
EPI_ISL_2627846
EPI_ISL_1669737
EPI_ISL_2629157
EPI_ISL_2629161
EPI_ISL_1669746
EPI_ISL_3368625
EPI_ISL_1669935
EPI_ISL_1669936
EPI_ISL_1669938
EPI_ISL_1669945
EPI_ISL_1669948
EPI_ISL_3369440
EPI_ISL_1670640
EPI_ISL_1670641
EPI_ISL_1670643
EPI_ISL_1670644
EPI_ISL_1670658
EPI_ISL_1670659
EPI_ISL_1670662
EPI_ISL_1670664
EPI_ISL_3370427
EPI_ISL_3370430
EPI_ISL_3370431
EPI_ISL_3370433
EPI_ISL_3370434
EPI_ISL_3370435
EPI_ISL_3370436
EPI_ISL_3370442
EPI_ISL_3370443
EPI_ISL_2476410
EPI_ISL_2476413
EPI_ISL_2476416
EPI_ISL_2476417
EPI_ISL_2476409
EPI_ISL_4879019
EPI_ISL_4879028
EPI_ISL_4879029
EPI_ISL_2476414
EPI_ISL_2476415
EPI_ISL_4081142
EPI_ISL_4081143
EPI_ISL_2476424
EPI_ISL_2476418
EPI_ISL_2476419
EPI_ISL_2476420
EPI_ISL_2476427
EPI_ISL_2476425
EPI_ISL_2476426
EPI_ISL_2476428
EPI_ISL_2476429
EPI_ISL_2476430
EPI_ISL_2476434
EPI_ISL_2476435
EPI_ISL_2476431
EPI_ISL_2476439
EPI_ISL_2476432
EPI_ISL_2476433
EPI_ISL_2476437
EPI_ISL_2476438
EPI_ISL_1673278
EPI_ISL_1673282
EPI_ISL_2479887
EPI_ISL_2476436
EPI_ISL_2479892
EPI_ISL_2479888
EPI_ISL_2479889
EPI_ISL_2479890
EPI_ISL_2479880
EPI_ISL_2479882
EPI_ISL_2479915
EPI_ISL_2479895
EPI_ISL_2479910
EPI_ISL_2479914
EPI_ISL_2483578
EPI_ISL_2483459
EPI_ISL_2479916
EPI_ISL_2483579
EPI_ISL_2483582
EPI_ISL_2483580
EPI_ISL_2483581
EPI_ISL_2483586
EPI_ISL_2483585
EPI_ISL_4121928
EPI_ISL_2483583
EPI_ISL_2483584
EPI_ISL_2483590
EPI_ISL_2483591
EPI_ISL_2483592
EPI_ISL_2483593
EPI_ISL_2483830
EPI_ISL_2483832
EPI_ISL_1675020
EPI_ISL_4121895
EPI_ISL_4121906
EPI_ISL_4122091
EPI_ISL_4121947
EPI_ISL_4121958
EPI_ISL_4121973
EPI_ISL_4121984
EPI_ISL_2483587
EPI_ISL_4121987
EPI_ISL_2483588
EPI_ISL_4121990
EPI_ISL_2483589
EPI_ISL_4122017
EPI_ISL_4121996
EPI_ISL_4122031
EPI_ISL_4122036
EPI_ISL_4122040
EPI_ISL_4122044
EPI_ISL_4122049
EPI_ISL_4122054
EPI_ISL_4122067
EPI_ISL_4122081
EPI_ISL_4121993
EPI_ISL_4122028
EPI_ISL_4122078
EPI_ISL_4122084
EPI_ISL_4122088
EPI_ISL_2485063
EPI_ISL_2485062
EPI_ISL_2485158
EPI_ISL_4122093
EPI_ISL_2485155
EPI_ISL_2645440
EPI_ISL_1195963
EPI_ISL_2645441
EPI_ISL_2645442
EPI_ISL_2645443
EPI_ISL_2645445
EPI_ISL_2645447
EPI_ISL_2645448
EPI_ISL_2645449
EPI_ISL_2645450
EPI_ISL_2645452
EPI_ISL_2645453
EPI_ISL_2645455
EPI_ISL_2645457
EPI_ISL_2645458
EPI_ISL_2645459
EPI_ISL_2645460
EPI_ISL_2645461
EPI_ISL_2645462
EPI_ISL_2645464
EPI_ISL_2645465
EPI_ISL_2645466
EPI_ISL_2645467
EPI_ISL_2645472
EPI_ISL_2645473
EPI_ISL_2645474
EPI_ISL_2645475
EPI_ISL_2645481
EPI_ISL_2645482
EPI_ISL_2645483
EPI_ISL_2645484
EPI_ISL_2645486
EPI_ISL_2645492
EPI_ISL_2645493
EPI_ISL_2645494
EPI_ISL_2645500
EPI_ISL_2645501
EPI_ISL_2645503
EPI_ISL_2644834
EPI_ISL_2645468
EPI_ISL_2645469
EPI_ISL_2645470
EPI_ISL_2645471
EPI_ISL_2645476
EPI_ISL_2645477
EPI_ISL_2645478
EPI_ISL_2645479
EPI_ISL_2645488
EPI_ISL_2645489
EPI_ISL_2645490
EPI_ISL_2645491
EPI_ISL_2645496
EPI_ISL_2645499
EPI_ISL_2645504
EPI_ISL_2645661
EPI_ISL_2646210
EPI_ISL_2648116
EPI_ISL_2648117
EPI_ISL_2650508
EPI_ISL_2650512
EPI_ISL_2650515
EPI_ISL_8172958
EPI_ISL_3385787
EPI_ISL_3388832
EPI_ISL_3388834
EPI_ISL_3392632
EPI_ISL_3392634
EPI_ISL_3392633
EPI_ISL_2645662
EPI_ISL_2645663
EPI_ISL_3392638
EPI_ISL_3392635
EPI_ISL_3392642
EPI_ISL_3392647
EPI_ISL_3395825
EPI_ISL_3398100
EPI_ISL_3398104
EPI_ISL_3398107
EPI_ISL_7711732
EPI_ISL_3392636
EPI_ISL_3392637
EPI_ISL_3395827
EPI_ISL_3398115
EPI_ISL_3398116
EPI_ISL_10145980
EPI_ISL_1212659
EPI_ISL_3033553
EPI_ISL_10145967
EPI_ISL_1212664
EPI_ISL_1212668
EPI_ISL_1212666
EPI_ISL_1212661
EPI_ISL_2488799
EPI_ISL_1212670
EPI_ISL_2629029
EPI_ISL_3948510
EPI_ISL_7969950
EPI_ISL_2863861
EPI_ISL_2488760
EPI_ISL_2488812
EPI_ISL_2488813
EPI_ISL_3316315
EPI_ISL_5538504
EPI_ISL_5538541
EPI_ISL_3316310
EPI_ISL_5538536
EPI_ISL_3316308
EPI_ISL_5538582
EPI_ISL_3946594
EPI_ISL_3316313
EPI_ISL_5538625
EPI_ISL_5538617
EPI_ISL_5538638
EPI_ISL_5538607
EPI_ISL_5538523
EPI_ISL_3946593
EPI_ISL_3671906
EPI_ISL_3671907
EPI_ISL_3946592
EPI_ISL_5538593
EPI_ISL_5538599
EPI_ISL_3316312
EPI_ISL_3316311
EPI_ISL_3316314
EPI_ISL_3316316
EPI_ISL_1303506
EPI_ISL_5538622
EPI_ISL_7979714
EPI_ISL_2490359
EPI_ISL_2490360
EPI_ISL_2490361
EPI_ISL_2490362
EPI_ISL_5538553
EPI_ISL_5538515
EPI_ISL_2490368
EPI_ISL_2490369
EPI_ISL_2490370
EPI_ISL_2490371
EPI_ISL_2490372
EPI_ISL_2490378
EPI_ISL_2490373
EPI_ISL_2490374
EPI_ISL_2490375
EPI_ISL_2490377
EPI_ISL_2490390
EPI_ISL_2490391
EPI_ISL_4299531
EPI_ISL_7982774
EPI_ISL_7982778
EPI_ISL_4299544
EPI_ISL_4298909
EPI_ISL_4298913
EPI_ISL_2658269
EPI_ISL_2658278
EPI_ISL_4298993
EPI_ISL_2490364
EPI_ISL_2490365
EPI_ISL_2490366
EPI_ISL_2490383
EPI_ISL_2490392
EPI_ISL_2490587
EPI_ISL_2491661
EPI_ISL_2492419
EPI_ISL_2492420
EPI_ISL_2492421
EPI_ISL_2492422
EPI_ISL_2492423
EPI_ISL_2492425
EPI_ISL_2492494
EPI_ISL_4299270
EPI_ISL_4299271
EPI_ISL_4299273
EPI_ISL_4299274
EPI_ISL_4299275
EPI_ISL_4772359
EPI_ISL_4299278
EPI_ISL_4299290
EPI_ISL_4299296
EPI_ISL_4299297
EPI_ISL_4299299
EPI_ISL_4299301
EPI_ISL_4299302
EPI_ISL_4299304
EPI_ISL_4299305
EPI_ISL_4299307
EPI_ISL_4299309
EPI_ISL_4299316
EPI_ISL_4299318
EPI_ISL_4299324
EPI_ISL_4299340
EPI_ISL_4299341
EPI_ISL_4299345
EPI_ISL_4299347
EPI_ISL_4299349
EPI_ISL_4299350
EPI_ISL_2921231
EPI_ISL_4299281
EPI_ISL_4299282
EPI_ISL_4299283
EPI_ISL_4299285
EPI_ISL_4299287
EPI_ISL_4299291
EPI_ISL_4299292
EPI_ISL_4299293
EPI_ISL_4299294
EPI_ISL_4299295
EPI_ISL_4299300
EPI_ISL_4299308
EPI_ISL_4299310
EPI_ISL_4299313
EPI_ISL_4299315
EPI_ISL_4299317
EPI_ISL_4299319
EPI_ISL_4299320
EPI_ISL_4299321
EPI_ISL_4299322
EPI_ISL_4299323
EPI_ISL_4299326
EPI_ISL_4299331
EPI_ISL_4299332
EPI_ISL_4299333
EPI_ISL_4299336
EPI_ISL_4299337
EPI_ISL_4299342
EPI_ISL_4299343
EPI_ISL_4299344
EPI_ISL_4299357
EPI_ISL_4299358
EPI_ISL_4299359
EPI_ISL_4299360
EPI_ISL_2495617
EPI_ISL_5262695
EPI_ISL_5262706
EPI_ISL_5262744
EPI_ISL_4299352
EPI_ISL_4299426
EPI_ISL_4299434
EPI_ISL_2658950
EPI_ISL_4300699
EPI_ISL_2497876
EPI_ISL_2490380
EPI_ISL_2490381
EPI_ISL_2490382
EPI_ISL_1608161
EPI_ISL_2497877
EPI_ISL_2661768
EPI_ISL_2661776
EPI_ISL_2661778
EPI_ISL_2661780
EPI_ISL_2660649
EPI_ISL_2661844
EPI_ISL_1608162
EPI_ISL_2661845
EPI_ISL_2661855
EPI_ISL_2661856
EPI_ISL_2661824
EPI_ISL_2661847
EPI_ISL_5736589
EPI_ISL_4303370
EPI_ISL_4303379
EPI_ISL_2501367
EPI_ISL_1219021
EPI_ISL_1972947
EPI_ISL_2501365
EPI_ISL_2501366
EPI_ISL_2501368
EPI_ISL_3434891
EPI_ISL_3434895
EPI_ISL_1219025
EPI_ISL_3435029
EPI_ISL_1219030
EPI_ISL_1219036
EPI_ISL_1219033
EPI_ISL_1219134
EPI_ISL_1219135
EPI_ISL_8004958
EPI_ISL_8004596
EPI_ISL_8004598
EPI_ISL_1219029
EPI_ISL_1219133
EPI_ISL_8190421
EPI_ISL_8190438
EPI_ISL_8004671
EPI_ISL_8004600
EPI_ISL_8004595
EPI_ISL_8004637
EPI_ISL_8004629
EPI_ISL_8004632
EPI_ISL_8004646
EPI_ISL_8004663
EPI_ISL_8004641
EPI_ISL_8004610
EPI_ISL_8004648
EPI_ISL_8004652
EPI_ISL_8004606
EPI_ISL_8004674
EPI_ISL_8004694
EPI_ISL_8004672
EPI_ISL_8004666
EPI_ISL_8004670
EPI_ISL_8004593
EPI_ISL_8004639
EPI_ISL_8004678
EPI_ISL_8004597
EPI_ISL_8004628
EPI_ISL_8004640
EPI_ISL_8004603
EPI_ISL_8004634
EPI_ISL_8004635
EPI_ISL_8004631
EPI_ISL_8004633
EPI_ISL_8004658
EPI_ISL_8004636
EPI_ISL_8004645
EPI_ISL_8004654
EPI_ISL_8004630
EPI_ISL_8004703
EPI_ISL_8004668
EPI_ISL_8004659
EPI_ISL_8004693
EPI_ISL_8004918
EPI_ISL_8004686
EPI_ISL_8004692
EPI_ISL_8004691
EPI_ISL_8004690
EPI_ISL_8004695
EPI_ISL_8004681
EPI_ISL_8004680
EPI_ISL_8004682
EPI_ISL_8004685
EPI_ISL_8004688
EPI_ISL_8004683
EPI_ISL_8004689
EPI_ISL_8004651
EPI_ISL_8004650
EPI_ISL_8004687
EPI_ISL_8004684
EPI_ISL_8004657
EPI_ISL_8004653
EPI_ISL_8004655
EPI_ISL_8004644
EPI_ISL_8004675
EPI_ISL_8004649
EPI_ISL_8004643
EPI_ISL_8004715
EPI_ISL_8004679
EPI_ISL_8004673
EPI_ISL_8004660
EPI_ISL_8004661
EPI_ISL_8004667
EPI_ISL_8004669
EPI_ISL_8004664
EPI_ISL_8004662
EPI_ISL_8004722
EPI_ISL_8004718
EPI_ISL_8004720
EPI_ISL_8004714
EPI_ISL_8004738
EPI_ISL_8004706
EPI_ISL_8004711
EPI_ISL_8004701
EPI_ISL_8004710
EPI_ISL_8004716
EPI_ISL_8004735
EPI_ISL_8004704
EPI_ISL_8004743
EPI_ISL_8004702
EPI_ISL_8004713
EPI_ISL_8004910
EPI_ISL_8004700
EPI_ISL_8004730
EPI_ISL_8004772
EPI_ISL_8004758
EPI_ISL_8004764
EPI_ISL_8004797
EPI_ISL_8004756
EPI_ISL_8004796
EPI_ISL_8004749
EPI_ISL_8004801
EPI_ISL_8004812
EPI_ISL_8004770
EPI_ISL_8004941
EPI_ISL_8004767
EPI_ISL_8004768
EPI_ISL_8004820
EPI_ISL_8004836
EPI_ISL_8004955
EPI_ISL_8004815
EPI_ISL_8004843
EPI_ISL_8004854
EPI_ISL_8004858
EPI_ISL_8004827
EPI_ISL_8004868
EPI_ISL_2502699
EPI_ISL_2502719
EPI_ISL_2502725
EPI_ISL_2502727
EPI_ISL_8004935
EPI_ISL_8004876
EPI_ISL_8004919
EPI_ISL_8004957
EPI_ISL_2502747
EPI_ISL_8004913
EPI_ISL_8004922
EPI_ISL_8004939
EPI_ISL_8004968
EPI_ISL_8004960
EPI_ISL_8004940
EPI_ISL_8004937
EPI_ISL_8004959
EPI_ISL_8004961
EPI_ISL_8004962
EPI_ISL_8004942
EPI_ISL_8251175
EPI_ISL_2516968
EPI_ISL_2516973
EPI_ISL_2645446
EPI_ISL_4081137
EPI_ISL_3459388
EPI_ISL_1700617
EPI_ISL_5306682
EPI_ISL_1700647
EPI_ISL_1700648
EPI_ISL_3459939
EPI_ISL_3459944
EPI_ISL_3459945
EPI_ISL_3459947
EPI_ISL_3459948
EPI_ISL_3459950
EPI_ISL_3459952
EPI_ISL_3459953
EPI_ISL_3459956
EPI_ISL_3459957
EPI_ISL_3459962
EPI_ISL_3459963
EPI_ISL_3459964
EPI_ISL_2671715
EPI_ISL_2671716
EPI_ISL_2671719
EPI_ISL_2671728
EPI_ISL_2671729
EPI_ISL_2671736
EPI_ISL_2671740
EPI_ISL_2671741
EPI_ISL_2671745
EPI_ISL_2671746
EPI_ISL_2671748
EPI_ISL_2671749
EPI_ISL_2671755
EPI_ISL_2671756
EPI_ISL_2671757
EPI_ISL_2671769
EPI_ISL_2671777
EPI_ISL_2671780
EPI_ISL_2671782
EPI_ISL_2671783
EPI_ISL_2671834
EPI_ISL_1293063
EPI_ISL_2443533
EPI_ISL_2443534
EPI_ISL_2671489
EPI_ISL_2671490
EPI_ISL_2671494
EPI_ISL_2671495
EPI_ISL_2671498
EPI_ISL_2671499
EPI_ISL_2671502
EPI_ISL_2671503
EPI_ISL_2671504
EPI_ISL_2671529
EPI_ISL_2671533
EPI_ISL_2671535
EPI_ISL_2671543
EPI_ISL_2671544
EPI_ISL_2671545
EPI_ISL_2671553
EPI_ISL_2671560
EPI_ISL_2671568
EPI_ISL_2671570
EPI_ISL_2671574
EPI_ISL_2671575
EPI_ISL_2671576
EPI_ISL_2671582
EPI_ISL_2671583
EPI_ISL_2671585
EPI_ISL_2671586
EPI_ISL_2671619
EPI_ISL_2671624
EPI_ISL_2671637
EPI_ISL_2671645
EPI_ISL_2671653
EPI_ISL_2671654
EPI_ISL_2671656
EPI_ISL_2671657
EPI_ISL_2671658
EPI_ISL_2671663
EPI_ISL_2671664
EPI_ISL_2671666
EPI_ISL_2671667
EPI_ISL_2671669
EPI_ISL_2671670
EPI_ISL_2671672
EPI_ISL_2671674
EPI_ISL_2671676
EPI_ISL_2671677
EPI_ISL_2671678
EPI_ISL_2671681
EPI_ISL_2671683
EPI_ISL_2671684
EPI_ISL_2671685
EPI_ISL_2671686
EPI_ISL_2671687
EPI_ISL_2671688
EPI_ISL_2671689
EPI_ISL_2671692
EPI_ISL_2671694
EPI_ISL_2671695
EPI_ISL_2671697
EPI_ISL_2671703
EPI_ISL_2671710
EPI_ISL_3464519
EPI_ISL_3464537
EPI_ISL_3464540
EPI_ISL_3464549
EPI_ISL_2686048
EPI_ISL_2686060
EPI_ISL_6159475
EPI_ISL_6159492
EPI_ISL_6159507
EPI_ISL_6159522
EPI_ISL_2270897
EPI_ISL_2270926
EPI_ISL_1296249
EPI_ISL_8004956
EPI_ISL_8004946
EPI_ISL_2086126
EPI_ISL_2086138
EPI_ISL_2086162
EPI_ISL_2086163
EPI_ISL_2086169
EPI_ISL_5589735
EPI_ISL_8251176
EPI_ISL_8251173
EPI_ISL_8251174
EPI_ISL_3453178
EPI_ISL_2516970
EPI_ISL_2516972
EPI_ISL_2516976
EPI_ISL_2645463
EPI_ISL_3459386
EPI_ISL_3459387
EPI_ISL_5306681
EPI_ISL_5306683
EPI_ISL_1700650
EPI_ISL_3459940
EPI_ISL_3459941
EPI_ISL_3459942
EPI_ISL_3459943
EPI_ISL_3459946
EPI_ISL_3459949
EPI_ISL_3459951
EPI_ISL_3459954
EPI_ISL_3459955
EPI_ISL_3459958
EPI_ISL_3459959
EPI_ISL_3459960
EPI_ISL_2646212
EPI_ISL_1919643
EPI_ISL_7775354
EPI_ISL_7775361
EPI_ISL_7775360
EPI_ISL_7775367
EPI_ISL_7775362
EPI_ISL_7775363
EPI_ISL_7775368
EPI_ISL_7775366
EPI_ISL_7775374
EPI_ISL_7775372
EPI_ISL_7775381
EPI_ISL_3477562
EPI_ISL_3477566
EPI_ISL_3477567
EPI_ISL_7780467
EPI_ISL_7780469
EPI_ISL_1706277
EPI_ISL_5331894
EPI_ISL_5331895
EPI_ISL_5331896
EPI_ISL_5331897
EPI_ISL_3485854
EPI_ISL_5332882
EPI_ISL_5332891
EPI_ISL_5333190
EPI_ISL_4419147
EPI_ISL_1296289
EPI_ISL_1707558
EPI_ISL_1707574
EPI_ISL_1707581
EPI_ISL_1707601
EPI_ISL_1707605
EPI_ISL_1707607
EPI_ISL_1707656
EPI_ISL_1707660
EPI_ISL_1707666
EPI_ISL_1707673
EPI_ISL_2673507
EPI_ISL_2673508
EPI_ISL_2673511
EPI_ISL_854594
EPI_ISL_2673516
EPI_ISL_2673518
EPI_ISL_2673514
EPI_ISL_2673515
EPI_ISL_2516969
EPI_ISL_4171400
EPI_ISL_3501656
EPI_ISL_3501659
EPI_ISL_3501660
EPI_ISL_4171482
EPI_ISL_4171726
EPI_ISL_2532675
EPI_ISL_3508198
EPI_ISL_2673513
EPI_ISL_3501652
EPI_ISL_3501654
EPI_ISL_2673672
EPI_ISL_4171481
EPI_ISL_4171725
EPI_ISL_2532367
EPI_ISL_2533931
EPI_ISL_2534026
EPI_ISL_2534028
EPI_ISL_2534034
EPI_ISL_2534043
EPI_ISL_2674629
EPI_ISL_2674631
EPI_ISL_2674632
EPI_ISL_2674633
EPI_ISL_2674634
EPI_ISL_2674635
EPI_ISL_2674636
EPI_ISL_940614
EPI_ISL_2674638
EPI_ISL_2674637
EPI_ISL_2674646
EPI_ISL_2674647
EPI_ISL_2674648
EPI_ISL_2674649
EPI_ISL_2674650
EPI_ISL_2674651
EPI_ISL_2674652
EPI_ISL_2674653
EPI_ISL_2674654
EPI_ISL_2674655
EPI_ISL_2535296
EPI_ISL_940626
EPI_ISL_2674640
EPI_ISL_2674641
EPI_ISL_2674642
EPI_ISL_2674643
EPI_ISL_2674644
EPI_ISL_2674645
EPI_ISL_2674657
EPI_ISL_2674658
EPI_ISL_2674639
EPI_ISL_2674660
EPI_ISL_2674661
EPI_ISL_2674662
EPI_ISL_2674663
EPI_ISL_2674664
EPI_ISL_2674665
EPI_ISL_2674659
EPI_ISL_2674666
EPI_ISL_2674667
EPI_ISL_2674669
EPI_ISL_2674670
EPI_ISL_2535450
EPI_ISL_2535453
EPI_ISL_2674672
EPI_ISL_2674668
EPI_ISL_2674676
EPI_ISL_2674677
EPI_ISL_2674678
EPI_ISL_2674679
EPI_ISL_2674680
EPI_ISL_2674681
EPI_ISL_2674682
EPI_ISL_2674683
EPI_ISL_2674684
EPI_ISL_2674685
EPI_ISL_5365895
EPI_ISL_2674686
EPI_ISL_2674687
EPI_ISL_2674688
EPI_ISL_2674690
EPI_ISL_2674691
EPI_ISL_2674692
EPI_ISL_2674656
EPI_ISL_2535459
EPI_ISL_2674673
EPI_ISL_2674674
EPI_ISL_2674675
EPI_ISL_2674689
EPI_ISL_2674693
EPI_ISL_2674694
EPI_ISL_2674696
EPI_ISL_2674697
EPI_ISL_2674698
EPI_ISL_2674699
EPI_ISL_2674700
EPI_ISL_2674701
EPI_ISL_2674702
EPI_ISL_2674703
EPI_ISL_2674704
EPI_ISL_2674705
EPI_ISL_2674708
EPI_ISL_2674709
EPI_ISL_2674710
EPI_ISL_2674711
EPI_ISL_2674712
EPI_ISL_2674713
EPI_ISL_2674718
EPI_ISL_2536305
EPI_ISL_2536308
EPI_ISL_2536309
EPI_ISL_2536310
EPI_ISL_2536312
EPI_ISL_2536313
EPI_ISL_2536314
EPI_ISL_2674695
EPI_ISL_2674706
EPI_ISL_2674707
EPI_ISL_2674714
EPI_ISL_2674715
EPI_ISL_2674716
EPI_ISL_2674717
EPI_ISL_2674719
EPI_ISL_2536230
EPI_ISL_2536262
EPI_ISL_2536263
EPI_ISL_2536264
EPI_ISL_2536303
EPI_ISL_2536304
EPI_ISL_2536306
EPI_ISL_2536307
EPI_ISL_2536317
EPI_ISL_2536318
EPI_ISL_2536319
EPI_ISL_2536320
EPI_ISL_2536321
EPI_ISL_2536322
EPI_ISL_2536323
EPI_ISL_2536324
EPI_ISL_2536353
EPI_ISL_6174250
EPI_ISL_2536315
EPI_ISL_2536316
EPI_ISL_5365893
EPI_ISL_5365894
EPI_ISL_5365900
EPI_ISL_5365903
EPI_ISL_1712404
EPI_ISL_6172970
EPI_ISL_6172973
EPI_ISL_6173026
EPI_ISL_6173471
EPI_ISL_6173487
EPI_ISL_6174221
EPI_ISL_6174255
EPI_ISL_6174294
EPI_ISL_1715135
EPI_ISL_1715136
EPI_ISL_1715140
EPI_ISL_1715141
EPI_ISL_1715142
EPI_ISL_1715143
EPI_ISL_1715147
EPI_ISL_1715148
EPI_ISL_1715153
EPI_ISL_1715154
EPI_ISL_1715155
EPI_ISL_1715156
EPI_ISL_1715157
EPI_ISL_2677081
EPI_ISL_2677162
EPI_ISL_6174283
EPI_ISL_6174330
EPI_ISL_4888094
EPI_ISL_1715137
EPI_ISL_1715138
EPI_ISL_1715139
EPI_ISL_1715144
EPI_ISL_1715145
EPI_ISL_1715146
EPI_ISL_1715149
EPI_ISL_1715150
EPI_ISL_1715151
EPI_ISL_1715152
EPI_ISL_1715158
EPI_ISL_1715159
EPI_ISL_2677149
EPI_ISL_2677160
EPI_ISL_2544515
EPI_ISL_2544519
EPI_ISL_2544864
EPI_ISL_2544523
EPI_ISL_2544902
EPI_ISL_3535710
EPI_ISL_2677219
EPI_ISL_3535711
EPI_ISL_3535712
EPI_ISL_3535713
EPI_ISL_3535719
EPI_ISL_3535735
EPI_ISL_3535721
EPI_ISL_3535743
EPI_ISL_3535744
EPI_ISL_3535745
EPI_ISL_3535746
EPI_ISL_3535753
EPI_ISL_3535754
EPI_ISL_3535758
EPI_ISL_1580651
EPI_ISL_3535717
EPI_ISL_3535739
EPI_ISL_3535741
EPI_ISL_10265628
EPI_ISL_2545691
EPI_ISL_2545690
EPI_ISL_2545680
EPI_ISL_2545692
EPI_ISL_2545683
EPI_ISL_2545681
EPI_ISL_2545682
EPI_ISL_2545693
EPI_ISL_2545684
EPI_ISL_2545687
EPI_ISL_2545686
EPI_ISL_2545685
EPI_ISL_2545694
EPI_ISL_2545688
EPI_ISL_2545698
EPI_ISL_2545696
EPI_ISL_2545697
EPI_ISL_2545695
EPI_ISL_2545712
EPI_ISL_2545714
EPI_ISL_2545724
EPI_ISL_2545723
EPI_ISL_2545722
EPI_ISL_2545727
EPI_ISL_2545726
EPI_ISL_2545728
EPI_ISL_2545725
EPI_ISL_2545732
EPI_ISL_2545729
EPI_ISL_2545735
EPI_ISL_2545730
EPI_ISL_2545738
EPI_ISL_2545737
EPI_ISL_2545736
EPI_ISL_2545740
EPI_ISL_2545742
EPI_ISL_2545741
EPI_ISL_2545739
EPI_ISL_2545746
EPI_ISL_2545747
EPI_ISL_2545743
EPI_ISL_2545748
EPI_ISL_2545744
EPI_ISL_2545745
EPI_ISL_2545751
EPI_ISL_2545754
EPI_ISL_2545752
EPI_ISL_2545753
EPI_ISL_2545750
EPI_ISL_2545756
EPI_ISL_2545755
EPI_ISL_2545759
EPI_ISL_2545758
EPI_ISL_2545757
EPI_ISL_2545763
EPI_ISL_2545760
EPI_ISL_2545762
EPI_ISL_2545764
EPI_ISL_2545768
EPI_ISL_2545765
EPI_ISL_2545771
EPI_ISL_2545769
EPI_ISL_2545772
EPI_ISL_2545766
EPI_ISL_2545767
EPI_ISL_2545773
EPI_ISL_2545777
EPI_ISL_2545774
EPI_ISL_2545775
EPI_ISL_2545776
EPI_ISL_2545780
EPI_ISL_2545781
EPI_ISL_2545782
EPI_ISL_2545785
EPI_ISL_2545786
EPI_ISL_2545783
EPI_ISL_2545784
EPI_ISL_2545788
EPI_ISL_2545789
EPI_ISL_2545778
EPI_ISL_2545779
EPI_ISL_2545791
EPI_ISL_2545787
EPI_ISL_2545792
EPI_ISL_2545790
EPI_ISL_2545794
EPI_ISL_2545795
EPI_ISL_2545799
EPI_ISL_2545796
EPI_ISL_2545801
EPI_ISL_2545800
EPI_ISL_2545797
EPI_ISL_2545798
EPI_ISL_2545803
EPI_ISL_2545808
EPI_ISL_2545806
EPI_ISL_2545802
EPI_ISL_2545811
EPI_ISL_2545809
EPI_ISL_2545810
EPI_ISL_2545815
EPI_ISL_2545813
EPI_ISL_2545814
EPI_ISL_3543807
EPI_ISL_3543971
EPI_ISL_3544043
EPI_ISL_3545769
EPI_ISL_2545819
EPI_ISL_3543660
EPI_ISL_3545770
EPI_ISL_3545783
EPI_ISL_3545777
EPI_ISL_3545778
EPI_ISL_3545779
EPI_ISL_3545780
EPI_ISL_3545771
EPI_ISL_3545772
EPI_ISL_3545773
EPI_ISL_3545776
EPI_ISL_3545786
EPI_ISL_3545787
EPI_ISL_3545788
EPI_ISL_3545789
EPI_ISL_3545795
EPI_ISL_3545799
EPI_ISL_3545801
EPI_ISL_3545802
EPI_ISL_3545803
EPI_ISL_3545804
EPI_ISL_3545805
EPI_ISL_3545806
EPI_ISL_3545790
EPI_ISL_3545792
EPI_ISL_3545793
EPI_ISL_3545794
EPI_ISL_3547312
EPI_ISL_3545785
EPI_ISL_3982817
EPI_ISL_3548407
EPI_ISL_3638824
EPI_ISL_3638917
EPI_ISL_2547525
EPI_ISL_2790250
EPI_ISL_3545807
EPI_ISL_3545808
EPI_ISL_3545809
EPI_ISL_3545810
EPI_ISL_3556914
EPI_ISL_3556954
EPI_ISL_3556970
EPI_ISL_3556971
EPI_ISL_3556972
EPI_ISL_3556976
EPI_ISL_3556977
EPI_ISL_3557003
EPI_ISL_3557035
EPI_ISL_3557054
EPI_ISL_3557058
EPI_ISL_3557087
EPI_ISL_3557185
EPI_ISL_3557225
EPI_ISL_3557236
EPI_ISL_3557255
EPI_ISL_1111137
EPI_ISL_2680934
EPI_ISL_2680935
EPI_ISL_2681055
EPI_ISL_2681067
EPI_ISL_2681076
EPI_ISL_2681079
EPI_ISL_2681080
EPI_ISL_2681081
EPI_ISL_2681082
EPI_ISL_2681084
EPI_ISL_2681085
EPI_ISL_2681091
EPI_ISL_2681101
EPI_ISL_2681107
EPI_ISL_2681109
EPI_ISL_2681112
EPI_ISL_2681117
EPI_ISL_2681129
EPI_ISL_2681139
EPI_ISL_2681146
EPI_ISL_2681157
EPI_ISL_2681163
EPI_ISL_2681182
EPI_ISL_2681210
EPI_ISL_2681217
EPI_ISL_2681232
EPI_ISL_2681241
EPI_ISL_2681264
EPI_ISL_1392679
EPI_ISL_1731577
EPI_ISL_1731578
EPI_ISL_1731579
EPI_ISL_1731580
EPI_ISL_1731581
EPI_ISL_1731588
EPI_ISL_1731589
EPI_ISL_1731590
EPI_ISL_1731591
EPI_ISL_1731605
EPI_ISL_1731607
EPI_ISL_1731608
EPI_ISL_1731609
EPI_ISL_1731610
EPI_ISL_1731611
EPI_ISL_1731612
EPI_ISL_1732156
EPI_ISL_1732157
EPI_ISL_1738807
EPI_ISL_1739330
EPI_ISL_1739331
EPI_ISL_7982770
EPI_ISL_7982780
EPI_ISL_7982775
EPI_ISL_7982772
EPI_ISL_7982773
EPI_ISL_7982771
EPI_ISL_7982776
EPI_ISL_7982779
EPI_ISL_7982782
EPI_ISL_7982783
EPI_ISL_7982781
EPI_ISL_7982784
EPI_ISL_1743716
EPI_ISL_1752637
EPI_ISL_1752638
EPI_ISL_1752639
EPI_ISL_1752640
EPI_ISL_1752641
EPI_ISL_1752642
EPI_ISL_1752643
EPI_ISL_1752645
EPI_ISL_1752647
EPI_ISL_1752648
EPI_ISL_1752650
EPI_ISL_1752651
EPI_ISL_1752652
EPI_ISL_1752653
EPI_ISL_1752654
EPI_ISL_1752656
EPI_ISL_1752657
EPI_ISL_1752659
EPI_ISL_1752660
EPI_ISL_1752661
EPI_ISL_1752662
EPI_ISL_1752663
EPI_ISL_1752664
EPI_ISL_1752665
EPI_ISL_1752666
EPI_ISL_1752667
EPI_ISL_1752668
EPI_ISL_1756229
EPI_ISL_1756495
EPI_ISL_1756508
EPI_ISL_1760267
EPI_ISL_1760280
EPI_ISL_1760281
EPI_ISL_1760284
EPI_ISL_1761577
EPI_ISL_1785097
EPI_ISL_1785098
EPI_ISL_1785119
EPI_ISL_1785127
EPI_ISL_1785155
EPI_ISL_1785196
EPI_ISL_1785209
EPI_ISL_1785210
EPI_ISL_1785214
EPI_ISL_1785221
EPI_ISL_1785224
EPI_ISL_1785228
EPI_ISL_1785229
EPI_ISL_1785240
EPI_ISL_1785245
EPI_ISL_1785251
EPI_ISL_7132994
EPI_ISL_7132995
EPI_ISL_7132996
EPI_ISL_7132998
EPI_ISL_7132999
EPI_ISL_7133005
EPI_ISL_1788750
EPI_ISL_1788821
EPI_ISL_1788822
EPI_ISL_1788823
EPI_ISL_1788824
EPI_ISL_1788825
EPI_ISL_1788826
EPI_ISL_1788827
EPI_ISL_1788837
EPI_ISL_1788838
EPI_ISL_1789529
EPI_ISL_1789531
EPI_ISL_1791529
EPI_ISL_1792926
EPI_ISL_1804972
EPI_ISL_1805498
EPI_ISL_1805499
EPI_ISL_1805500
EPI_ISL_1805501
EPI_ISL_1805502
EPI_ISL_1805503
EPI_ISL_1805504
EPI_ISL_1810847
EPI_ISL_1811228
EPI_ISL_1811234
EPI_ISL_1811236
EPI_ISL_1819245
EPI_ISL_1821204
EPI_ISL_1821206
EPI_ISL_1821208
EPI_ISL_1821209
EPI_ISL_1821210
EPI_ISL_1821211
EPI_ISL_1821212
EPI_ISL_1821213
EPI_ISL_1821214
EPI_ISL_1821215
EPI_ISL_1821216
EPI_ISL_1821217
EPI_ISL_1821218
EPI_ISL_1821219
EPI_ISL_1821220
EPI_ISL_1821222
EPI_ISL_1821223
EPI_ISL_3563989
EPI_ISL_2681116
EPI_ISL_2681125
EPI_ISL_2681131
EPI_ISL_2681144
EPI_ISL_2681152
EPI_ISL_2681158
EPI_ISL_2681166
EPI_ISL_2681209
EPI_ISL_2681211
EPI_ISL_2681220
EPI_ISL_2681240
EPI_ISL_2681254
EPI_ISL_2681258
EPI_ISL_2681386
EPI_ISL_1394743
EPI_ISL_1731574
EPI_ISL_1731575
EPI_ISL_1731576
EPI_ISL_1731582
EPI_ISL_1731583
EPI_ISL_1731584
EPI_ISL_1731585
EPI_ISL_1731586
EPI_ISL_1731587
EPI_ISL_1731592
EPI_ISL_1731594
EPI_ISL_1731595
EPI_ISL_1731596
EPI_ISL_1731597
EPI_ISL_1731598
EPI_ISL_1731599
EPI_ISL_1731600
EPI_ISL_1731601
EPI_ISL_1731602
EPI_ISL_1731603
EPI_ISL_1731604
EPI_ISL_1821240
EPI_ISL_1821241
EPI_ISL_1821242
EPI_ISL_1821245
EPI_ISL_1821246
EPI_ISL_1821247
EPI_ISL_1821248
EPI_ISL_1821249
EPI_ISL_1821250
EPI_ISL_1821251
EPI_ISL_1821252
EPI_ISL_1821253
EPI_ISL_1821254
EPI_ISL_1821255
EPI_ISL_1821256
EPI_ISL_1821257
EPI_ISL_1821258
EPI_ISL_1821259
EPI_ISL_1821262
EPI_ISL_1821263
EPI_ISL_1821264
EPI_ISL_1821265
EPI_ISL_1821266
EPI_ISL_1821267
EPI_ISL_1821268
EPI_ISL_1821271
EPI_ISL_1821272
EPI_ISL_1821273
EPI_ISL_1821633
EPI_ISL_1821634
EPI_ISL_1821635
EPI_ISL_1821636
EPI_ISL_1821641
EPI_ISL_1821642
EPI_ISL_1821643
EPI_ISL_1821645
EPI_ISL_1821650
EPI_ISL_1821651
EPI_ISL_1821652
EPI_ISL_1580549
EPI_ISL_1580626
EPI_ISL_1841214
EPI_ISL_1841215
EPI_ISL_1841216
EPI_ISL_1841218
EPI_ISL_1841219
EPI_ISL_1841220
EPI_ISL_1843740
EPI_ISL_1843745
EPI_ISL_1853299
EPI_ISL_1856984
EPI_ISL_1856985
EPI_ISL_1856986
EPI_ISL_1856987
EPI_ISL_1856989
EPI_ISL_1856990
EPI_ISL_1856993
EPI_ISL_1628355
EPI_ISL_2557360
EPI_ISL_2557364
EPI_ISL_2557366
EPI_ISL_2557367
EPI_ISL_2557368
EPI_ISL_2557372
EPI_ISL_2557374
EPI_ISL_2686043
EPI_ISL_2686045
EPI_ISL_2686047
EPI_ISL_2686049
EPI_ISL_2686050
EPI_ISL_2686057
EPI_ISL_2686059
EPI_ISL_2686063
EPI_ISL_2686064
EPI_ISL_2686065
EPI_ISL_2686076
EPI_ISL_2686079
EPI_ISL_2686080
EPI_ISL_2686081
EPI_ISL_2686084
EPI_ISL_1707580
EPI_ISL_2688283
EPI_ISL_2691089
EPI_ISL_2691092
EPI_ISL_2691093
EPI_ISL_2691094
EPI_ISL_2691097
EPI_ISL_2691100
EPI_ISL_2691104
EPI_ISL_2691105
EPI_ISL_2691109
EPI_ISL_2691110
EPI_ISL_2691111
EPI_ISL_2691113
EPI_ISL_2691115
EPI_ISL_2691116
EPI_ISL_2691118
EPI_ISL_2691119
EPI_ISL_2691121
EPI_ISL_2691123
EPI_ISL_2691124
EPI_ISL_2691127
EPI_ISL_2691128
EPI_ISL_2691129
EPI_ISL_2691130
EPI_ISL_2691131
EPI_ISL_2691133
EPI_ISL_2691134
EPI_ISL_2691135
EPI_ISL_2691136
EPI_ISL_2691138
EPI_ISL_2691139
EPI_ISL_2691142
EPI_ISL_2691143
EPI_ISL_2691144
EPI_ISL_2691145
EPI_ISL_2691146
EPI_ISL_2691150
EPI_ISL_2691151
EPI_ISL_2691152
EPI_ISL_2691153
EPI_ISL_2691156
EPI_ISL_2691157
EPI_ISL_2691159
EPI_ISL_2691160
EPI_ISL_2691161
EPI_ISL_2691162
EPI_ISL_2691163
EPI_ISL_2691164
EPI_ISL_2691165
EPI_ISL_2691168
EPI_ISL_2691169
EPI_ISL_2691172
EPI_ISL_2691173
EPI_ISL_2691174
EPI_ISL_2691176
EPI_ISL_2691178
EPI_ISL_2691180
EPI_ISL_2691181
EPI_ISL_2691182
EPI_ISL_2691184
EPI_ISL_2691185
EPI_ISL_2691186
EPI_ISL_2691187
EPI_ISL_2691188
EPI_ISL_2691189
EPI_ISL_2691190
EPI_ISL_2691192
EPI_ISL_2691193
EPI_ISL_2691194
EPI_ISL_2691195
EPI_ISL_2691200
EPI_ISL_2691201
EPI_ISL_2691202
EPI_ISL_2691203
EPI_ISL_2691206
EPI_ISL_2691207
EPI_ISL_2691208
EPI_ISL_2691209
EPI_ISL_2691210
EPI_ISL_2691212
EPI_ISL_2691213
EPI_ISL_2691215
EPI_ISL_1715134
EPI_ISL_2709274
EPI_ISL_2709750
EPI_ISL_2709751
EPI_ISL_1788829
EPI_ISL_1788830
EPI_ISL_1788831
EPI_ISL_1788832
EPI_ISL_1788833
EPI_ISL_1788834
EPI_ISL_1788835
EPI_ISL_1788836
EPI_ISL_2728535
EPI_ISL_2728536
EPI_ISL_2728538
EPI_ISL_2728544
EPI_ISL_2728548
EPI_ISL_2728552
EPI_ISL_2728553
EPI_ISL_2728556
EPI_ISL_2728561
EPI_ISL_1821224
EPI_ISL_1821234
EPI_ISL_1821235
EPI_ISL_1821237
EPI_ISL_1821637
EPI_ISL_1821638
EPI_ISL_1821639
EPI_ISL_1821640
EPI_ISL_1821646
EPI_ISL_1821647
EPI_ISL_1821648
EPI_ISL_1821649
EPI_ISL_1821653
EPI_ISL_1821654
EPI_ISL_1821657
EPI_ISL_1824500
EPI_ISL_1824600
EPI_ISL_1824637
EPI_ISL_1824638
EPI_ISL_1824639
EPI_ISL_1824679
EPI_ISL_1827523
EPI_ISL_1827525
EPI_ISL_1827536
EPI_ISL_1580656
EPI_ISL_1840693
EPI_ISL_2557375
EPI_ISL_2562029
EPI_ISL_2562030
EPI_ISL_2566921
EPI_ISL_1706360
EPI_ISL_2686028
EPI_ISL_2686030
EPI_ISL_2686033
EPI_ISL_2686039
EPI_ISL_2728599
EPI_ISL_2728600
EPI_ISL_1821244
EPI_ISL_2756396
EPI_ISL_2756426
EPI_ISL_2756427
EPI_ISL_2756428
EPI_ISL_2756429
EPI_ISL_2756430
EPI_ISL_2756431
EPI_ISL_2756432
EPI_ISL_2756433
EPI_ISL_2756434
EPI_ISL_2756435
EPI_ISL_2756436
EPI_ISL_2728564
EPI_ISL_2728565
EPI_ISL_2728572
EPI_ISL_2728578
EPI_ISL_2728595
EPI_ISL_2756445
EPI_ISL_2756441
EPI_ISL_2756443
EPI_ISL_2756444
EPI_ISL_2756458
EPI_ISL_2756459
EPI_ISL_2756460
EPI_ISL_2756461
EPI_ISL_2756462
EPI_ISL_2756463
EPI_ISL_2756464
EPI_ISL_2756465
EPI_ISL_2756466
EPI_ISL_2756467
EPI_ISL_2756468
EPI_ISL_2756469
EPI_ISL_2756470
EPI_ISL_2756471
EPI_ISL_2756472
EPI_ISL_2756473
EPI_ISL_2756474
EPI_ISL_2756475
EPI_ISL_2756476
EPI_ISL_2756479
EPI_ISL_2756480
EPI_ISL_2756482
EPI_ISL_2756485
EPI_ISL_2756486
EPI_ISL_2756487
EPI_ISL_2756488
EPI_ISL_2756489
EPI_ISL_2756490
EPI_ISL_2756491
EPI_ISL_2756492
EPI_ISL_2756493
EPI_ISL_2756521
EPI_ISL_2756556
EPI_ISL_2756604
EPI_ISL_2757945
EPI_ISL_2756440
EPI_ISL_2756449
EPI_ISL_2756454
EPI_ISL_2756455
EPI_ISL_2756456
EPI_ISL_2756457
EPI_ISL_2774013
EPI_ISL_2774104
EPI_ISL_2774303
EPI_ISL_2777212
EPI_ISL_2777213
EPI_ISL_2777215
EPI_ISL_2777217
EPI_ISL_2777223
EPI_ISL_2777234
EPI_ISL_2778039
EPI_ISL_2778046
EPI_ISL_2778049
EPI_ISL_2778062
EPI_ISL_2778087
EPI_ISL_2778095
EPI_ISL_2779050
EPI_ISL_2779051
EPI_ISL_2779053
EPI_ISL_2779054
EPI_ISL_2779055
EPI_ISL_2779056
EPI_ISL_2779059
EPI_ISL_2779060
EPI_ISL_2779063
EPI_ISL_2779065
EPI_ISL_2779066
EPI_ISL_2779067
EPI_ISL_2779068
EPI_ISL_2779069
EPI_ISL_2779070
EPI_ISL_2779115
EPI_ISL_2779116
EPI_ISL_2779117
EPI_ISL_2779118
EPI_ISL_2779119
EPI_ISL_2779120
EPI_ISL_2779121
EPI_ISL_2779122
EPI_ISL_2779123
EPI_ISL_2779124
EPI_ISL_2779125
EPI_ISL_2779126
EPI_ISL_2779127
EPI_ISL_2779128
EPI_ISL_2779130
EPI_ISL_2779131
EPI_ISL_2779132
EPI_ISL_2779133
EPI_ISL_2779134
EPI_ISL_2779135
EPI_ISL_2779136
EPI_ISL_2779137
EPI_ISL_2779138
EPI_ISL_2779140
EPI_ISL_2779141
EPI_ISL_2779142
EPI_ISL_2779143
EPI_ISL_2779144
EPI_ISL_2779145
EPI_ISL_2779147
EPI_ISL_2779148
EPI_ISL_2779149
EPI_ISL_2779150
EPI_ISL_2779151
EPI_ISL_2779154
EPI_ISL_2779155
EPI_ISL_2779156
EPI_ISL_2779157
EPI_ISL_2779159
EPI_ISL_2779160
EPI_ISL_2779161
EPI_ISL_2779162
EPI_ISL_2779163
EPI_ISL_2779164
EPI_ISL_2779165
EPI_ISL_2779166
EPI_ISL_2779167
EPI_ISL_2779168
EPI_ISL_2779169
EPI_ISL_2779170
EPI_ISL_2779171
EPI_ISL_2779172
EPI_ISL_2779174
EPI_ISL_2779175
EPI_ISL_2779176
EPI_ISL_2779177
EPI_ISL_2779178
EPI_ISL_2779179
EPI_ISL_2779180
EPI_ISL_2779181
EPI_ISL_2779182
EPI_ISL_2779183
EPI_ISL_2779184
EPI_ISL_2779185
EPI_ISL_2779186
EPI_ISL_2779187
EPI_ISL_2779188
EPI_ISL_2779191
EPI_ISL_2779192
EPI_ISL_2779193
EPI_ISL_2779194
EPI_ISL_5428422
EPI_ISL_5429650
EPI_ISL_5429652
EPI_ISL_5429653
EPI_ISL_5429654
EPI_ISL_5429655
EPI_ISL_1789536
EPI_ISL_2859022
EPI_ISL_1499649
EPI_ISL_3459928
EPI_ISL_1520109
EPI_ISL_1533719
EPI_ISL_1994018
EPI_ISL_2888013
EPI_ISL_2888014
EPI_ISL_1577924
EPI_ISL_1577927
EPI_ISL_1577953
EPI_ISL_1577989
EPI_ISL_1578011
EPI_ISL_1580502
EPI_ISL_1580506
EPI_ISL_1580507
EPI_ISL_1580529
EPI_ISL_1580554
EPI_ISL_1580560
EPI_ISL_1580591
EPI_ISL_1580604
EPI_ISL_1580625
EPI_ISL_1583049
EPI_ISL_5030014
EPI_ISL_5030023
EPI_ISL_5030021
EPI_ISL_5030022
EPI_ISL_5030027
EPI_ISL_5030032
EPI_ISL_5030062
EPI_ISL_5030080
EPI_ISL_5030081
EPI_ISL_5030091
EPI_ISL_1593980
EPI_ISL_1593984
EPI_ISL_1594450
EPI_ISL_1595725
EPI_ISL_1595727
EPI_ISL_2896240
EPI_ISL_1599178
EPI_ISL_1599525
EPI_ISL_1599527
EPI_ISL_1599531
EPI_ISL_1599532
EPI_ISL_1599533
EPI_ISL_1599550
EPI_ISL_1599551
EPI_ISL_3639017
EPI_ISL_1608163
EPI_ISL_1608164
EPI_ISL_2761936
EPI_ISL_2779071
EPI_ISL_2779072
EPI_ISL_2779073
EPI_ISL_2779074
EPI_ISL_2779075
EPI_ISL_2779076
EPI_ISL_2779077
EPI_ISL_2779078
EPI_ISL_2779079
EPI_ISL_2779080
EPI_ISL_2779081
EPI_ISL_2779082
EPI_ISL_2779083
EPI_ISL_2779084
EPI_ISL_2779085
EPI_ISL_2779086
EPI_ISL_2779087
EPI_ISL_2779088
EPI_ISL_2779089
EPI_ISL_2779090
EPI_ISL_2779095
EPI_ISL_2779096
EPI_ISL_2779097
EPI_ISL_2779098
EPI_ISL_2779099
EPI_ISL_2779100
EPI_ISL_2779101
EPI_ISL_2779102
EPI_ISL_2779103
EPI_ISL_2779104
EPI_ISL_2779105
EPI_ISL_2779106
EPI_ISL_2779107
EPI_ISL_2779108
EPI_ISL_2779109
EPI_ISL_2779110
EPI_ISL_1608168
EPI_ISL_1608169
EPI_ISL_1608170
EPI_ISL_1608165
EPI_ISL_2756446
EPI_ISL_1608171
EPI_ISL_3638752
EPI_ISL_3639026
EPI_ISL_3638874
EPI_ISL_3638926
EPI_ISL_3638943
EPI_ISL_3638947
EPI_ISL_3638959
EPI_ISL_3638970
EPI_ISL_3638986
EPI_ISL_3638998
EPI_ISL_3639056
EPI_ISL_3639075
EPI_ISL_3639085
EPI_ISL_3639111
EPI_ISL_3639114
EPI_ISL_3639143
EPI_ISL_3639148
EPI_ISL_3639166
EPI_ISL_1615556
EPI_ISL_1621822
EPI_ISL_1623086
EPI_ISL_1623659
EPI_ISL_1623674
EPI_ISL_1623675
EPI_ISL_1623680
EPI_ISL_1623682
EPI_ISL_1625972
EPI_ISL_1625974
EPI_ISL_1625975
EPI_ISL_1625978
EPI_ISL_1625986
EPI_ISL_1608166
EPI_ISL_1608167
EPI_ISL_1625987
EPI_ISL_1625988
EPI_ISL_1625999
EPI_ISL_2756447
EPI_ISL_1626006
EPI_ISL_1626606
EPI_ISL_1626618
EPI_ISL_1626619
EPI_ISL_1626820
EPI_ISL_1626821
EPI_ISL_1627454
EPI_ISL_1628343
EPI_ISL_1628344
EPI_ISL_1625989
EPI_ISL_1628347
EPI_ISL_1628348
EPI_ISL_1628349
EPI_ISL_1626002
EPI_ISL_1628350
EPI_ISL_1628351
EPI_ISL_1628353
EPI_ISL_1628354
EPI_ISL_1628356
EPI_ISL_1628358
EPI_ISL_1628359
EPI_ISL_1628360
EPI_ISL_1628361
EPI_ISL_1628362
EPI_ISL_1628364
EPI_ISL_1628365
EPI_ISL_1628366
EPI_ISL_1628367
EPI_ISL_1628368
EPI_ISL_1628369
EPI_ISL_1628370
EPI_ISL_1628372
EPI_ISL_1628373
EPI_ISL_1628374
EPI_ISL_1628375
EPI_ISL_1626003
EPI_ISL_1628376
EPI_ISL_1628377
EPI_ISL_1628379
EPI_ISL_1628380
EPI_ISL_3642587
EPI_ISL_1625994
EPI_ISL_1625995
EPI_ISL_3642589
EPI_ISL_3642590
EPI_ISL_3642593
EPI_ISL_3642596
EPI_ISL_3642598
EPI_ISL_1904866
EPI_ISL_1905201
EPI_ISL_1905214
EPI_ISL_1908795
EPI_ISL_1910892
EPI_ISL_1626004
EPI_ISL_1910893
EPI_ISL_1910907
EPI_ISL_1911088
EPI_ISL_1917530
EPI_ISL_1919603
EPI_ISL_1919605
EPI_ISL_1919606
EPI_ISL_1919607
EPI_ISL_1919611
EPI_ISL_1919640
EPI_ISL_1919641
EPI_ISL_1920214
EPI_ISL_1935600
EPI_ISL_1960075
EPI_ISL_1960076
EPI_ISL_1960077
EPI_ISL_1960078
EPI_ISL_1804973
EPI_ISL_1972275
EPI_ISL_1972943
EPI_ISL_1972948
EPI_ISL_1994005
EPI_ISL_1994006
EPI_ISL_2001302
EPI_ISL_2001342
EPI_ISL_2001343
EPI_ISL_2001344
EPI_ISL_2001353
EPI_ISL_2001356
EPI_ISL_2001392
EPI_ISL_2001434
EPI_ISL_2001437
EPI_ISL_2001438
EPI_ISL_2001447
EPI_ISL_2001448
EPI_ISL_2001449
EPI_ISL_2001450
EPI_ISL_2002663
EPI_ISL_2003111
EPI_ISL_2003112
EPI_ISL_1625998
EPI_ISL_1960604
EPI_ISL_1968980
EPI_ISL_2003115
EPI_ISL_2003116
EPI_ISL_2003117
EPI_ISL_2003118
EPI_ISL_2003119
EPI_ISL_2003120
EPI_ISL_2003122
EPI_ISL_2003123
EPI_ISL_2003124
EPI_ISL_2003125
EPI_ISL_2003126
EPI_ISL_2003128
EPI_ISL_2003130
EPI_ISL_2003131
EPI_ISL_2003132
EPI_ISL_2003134
EPI_ISL_2003136
EPI_ISL_2003137
EPI_ISL_2003138
EPI_ISL_2003139
EPI_ISL_2003140
EPI_ISL_2003143
EPI_ISL_2003144
EPI_ISL_2003145
EPI_ISL_2003146
EPI_ISL_2003147
EPI_ISL_2003148
EPI_ISL_2003149
EPI_ISL_2003152
EPI_ISL_2003163
EPI_ISL_2003164
EPI_ISL_2003166
EPI_ISL_2007829
EPI_ISL_2029664
EPI_ISL_2029739
EPI_ISL_2029930
EPI_ISL_2942420
EPI_ISL_2942500
EPI_ISL_2942653
EPI_ISL_2942664
EPI_ISL_2037414
EPI_ISL_2037442
EPI_ISL_2037443
EPI_ISL_3668028
EPI_ISL_4196694
EPI_ISL_4196700
EPI_ISL_4196704
EPI_ISL_4196725
EPI_ISL_4196726
EPI_ISL_4196762
EPI_ISL_2047860
EPI_ISL_2047862
EPI_ISL_2047863
EPI_ISL_2083061
EPI_ISL_2083080
EPI_ISL_2086122
EPI_ISL_2086123
EPI_ISL_2086124
EPI_ISL_2086127
EPI_ISL_2086136
EPI_ISL_2086139
EPI_ISL_2086140
EPI_ISL_2086141
EPI_ISL_2086144
EPI_ISL_2086145
EPI_ISL_2086146
EPI_ISL_2086147
EPI_ISL_2086148
EPI_ISL_2086149
EPI_ISL_2086151
EPI_ISL_2086152
EPI_ISL_2086159
EPI_ISL_2086164
EPI_ISL_2086165
EPI_ISL_3671881
EPI_ISL_3671882
EPI_ISL_3671883
EPI_ISL_3671884
EPI_ISL_3671885
EPI_ISL_3671886
EPI_ISL_3671887
EPI_ISL_3671888
EPI_ISL_3671889
EPI_ISL_3671890
EPI_ISL_3671891
EPI_ISL_3671892
EPI_ISL_3671893
EPI_ISL_3671894
EPI_ISL_3671895
EPI_ISL_3671897
EPI_ISL_3671898
EPI_ISL_3671899
EPI_ISL_3671900
EPI_ISL_3671901
EPI_ISL_3671902
EPI_ISL_3671903
EPI_ISL_3671904
EPI_ISL_3671905
EPI_ISL_3671908
EPI_ISL_3671911
EPI_ISL_3671912
EPI_ISL_3671914
EPI_ISL_3671915
EPI_ISL_3671916
EPI_ISL_3671917
EPI_ISL_3671918
EPI_ISL_3672249
EPI_ISL_2091312
EPI_ISL_2091317
EPI_ISL_2091410
EPI_ISL_2103398
EPI_ISL_2105681
EPI_ISL_2105682
EPI_ISL_2105683
EPI_ISL_2105684
EPI_ISL_2105686
EPI_ISL_2105689
EPI_ISL_2105690
EPI_ISL_2105691
EPI_ISL_2105692
EPI_ISL_2105716
EPI_ISL_2105717
EPI_ISL_2105718
EPI_ISL_2105950
EPI_ISL_3691360
EPI_ISL_3691361
EPI_ISL_3691362
EPI_ISL_3691363
EPI_ISL_3691364
EPI_ISL_3691365
EPI_ISL_3691366
EPI_ISL_3691367
EPI_ISL_3691368
EPI_ISL_3691369
EPI_ISL_3691370
EPI_ISL_3691371
EPI_ISL_3691372
EPI_ISL_3691373
EPI_ISL_3691374
EPI_ISL_3691375
EPI_ISL_3691376
EPI_ISL_3691377
EPI_ISL_3691378
EPI_ISL_3691379
EPI_ISL_3691380
EPI_ISL_3691381
EPI_ISL_3691382
EPI_ISL_3691383
EPI_ISL_3691384
EPI_ISL_3691385
EPI_ISL_3691386
EPI_ISL_3691387
EPI_ISL_3691388
EPI_ISL_3691389
EPI_ISL_3691390
EPI_ISL_3691681
EPI_ISL_3691682
EPI_ISL_3691683
EPI_ISL_3691684
EPI_ISL_3691685
EPI_ISL_3691686
EPI_ISL_3691687
EPI_ISL_3691688
EPI_ISL_3691689
EPI_ISL_3691690
EPI_ISL_3691691
EPI_ISL_3691692
EPI_ISL_3691693
EPI_ISL_3691694
EPI_ISL_3691695
EPI_ISL_3691697
EPI_ISL_3691698
EPI_ISL_3691699
EPI_ISL_3691700
EPI_ISL_2933102
EPI_ISL_2933105
EPI_ISL_2958834
EPI_ISL_2958850
EPI_ISL_2958851
EPI_ISL_2131368
EPI_ISL_2131369
EPI_ISL_2131370
EPI_ISL_2131378
EPI_ISL_2131421
EPI_ISL_2131455
EPI_ISL_2131457
EPI_ISL_2131461
EPI_ISL_2131463
EPI_ISL_2131464
EPI_ISL_2131470
EPI_ISL_2131471
EPI_ISL_2131472
EPI_ISL_2131474
EPI_ISL_2131479
EPI_ISL_2134734
EPI_ISL_2136324
EPI_ISL_2136329
EPI_ISL_2136334
EPI_ISL_2137045
EPI_ISL_2137047
EPI_ISL_2137724
EPI_ISL_2137725
EPI_ISL_2137734
EPI_ISL_2139496
EPI_ISL_2139497
EPI_ISL_2139498
EPI_ISL_2139499
EPI_ISL_2139500
EPI_ISL_2139501
EPI_ISL_2139502
EPI_ISL_2139504
EPI_ISL_2139507
EPI_ISL_2139508
EPI_ISL_2139509
EPI_ISL_2139510
EPI_ISL_2139513
EPI_ISL_2139515
EPI_ISL_2139516
EPI_ISL_2139518
EPI_ISL_2139519
EPI_ISL_2139522
EPI_ISL_2139523
EPI_ISL_2139525
EPI_ISL_2139526
EPI_ISL_2139527
EPI_ISL_2139528
EPI_ISL_2139530
EPI_ISL_2139534
EPI_ISL_2139536
EPI_ISL_2139538
EPI_ISL_2139539
EPI_ISL_2139540
EPI_ISL_2139541
EPI_ISL_2139542
EPI_ISL_2139545
EPI_ISL_2139546
EPI_ISL_2983187
EPI_ISL_2153744
EPI_ISL_2153761
EPI_ISL_2153767
EPI_ISL_2153781
EPI_ISL_2153784
EPI_ISL_2153789
EPI_ISL_2153794
EPI_ISL_2153800
EPI_ISL_2155037
EPI_ISL_4199502
EPI_ISL_4199503
EPI_ISL_4199504
EPI_ISL_4199505
EPI_ISL_2156293
EPI_ISL_2157386
EPI_ISL_2003113
EPI_ISL_2003114
EPI_ISL_2003151
EPI_ISL_2003162
EPI_ISL_2003167
EPI_ISL_2003168
EPI_ISL_2003169
EPI_ISL_2023037
EPI_ISL_2942617
EPI_ISL_2029808
EPI_ISL_2030088
EPI_ISL_2942434
EPI_ISL_2942621
EPI_ISL_2942655
EPI_ISL_2036092
EPI_ISL_2086154
EPI_ISL_2086155
EPI_ISL_2086156
EPI_ISL_2086157
EPI_ISL_2086158
EPI_ISL_2086167
EPI_ISL_2086168
EPI_ISL_2086170
EPI_ISL_2086171
EPI_ISL_2086172
EPI_ISL_2086173
EPI_ISL_3671866
EPI_ISL_3671867
EPI_ISL_3671868
EPI_ISL_3671869
EPI_ISL_3671870
EPI_ISL_3671871
EPI_ISL_3671873
EPI_ISL_3671874
EPI_ISL_3671875
EPI_ISL_3671876
EPI_ISL_3671877
EPI_ISL_3671878
EPI_ISL_3671879
EPI_ISL_3671880
EPI_ISL_2157397
EPI_ISL_2157402
EPI_ISL_2157403
EPI_ISL_2157404
EPI_ISL_2157413
EPI_ISL_2157416
EPI_ISL_3717839
EPI_ISL_3717841
EPI_ISL_3717842
EPI_ISL_3717843
EPI_ISL_3717846
EPI_ISL_3717853
EPI_ISL_3717854
EPI_ISL_3717856
EPI_ISL_3717859
EPI_ISL_3717860
EPI_ISL_3717861
EPI_ISL_3717871
EPI_ISL_3717873
EPI_ISL_3717874
EPI_ISL_3717875
EPI_ISL_3717876
EPI_ISL_3717877
EPI_ISL_3717878
EPI_ISL_3717879
EPI_ISL_3717881
EPI_ISL_3717886
EPI_ISL_3717887
EPI_ISL_3717888
EPI_ISL_3717889
EPI_ISL_2179727
EPI_ISL_2179759
EPI_ISL_3722427
EPI_ISL_2187013
EPI_ISL_2157388
EPI_ISL_2157417
EPI_ISL_2157420
EPI_ISL_2157424
EPI_ISL_2157431
EPI_ISL_2157452
EPI_ISL_2157479
EPI_ISL_2157480
EPI_ISL_2157481
EPI_ISL_2157482
EPI_ISL_2157486
EPI_ISL_2157487
EPI_ISL_2157491
EPI_ISL_2157492
EPI_ISL_2157496
EPI_ISL_2157516
EPI_ISL_2157517
EPI_ISL_2157527
EPI_ISL_3710516
EPI_ISL_3717835
EPI_ISL_3717836
EPI_ISL_3717838
EPI_ISL_3717847
EPI_ISL_3717848
EPI_ISL_3717850
EPI_ISL_3717851
EPI_ISL_3717852
EPI_ISL_3717857
EPI_ISL_3717858
EPI_ISL_3717864
EPI_ISL_3717865
EPI_ISL_3717866
EPI_ISL_3717867
EPI_ISL_3717868
EPI_ISL_3717870
EPI_ISL_2187824
EPI_ISL_2188339
EPI_ISL_2188427
EPI_ISL_3033577
EPI_ISL_2193240
EPI_ISL_2193265
EPI_ISL_2193277
EPI_ISL_2193289
EPI_ISL_2193294
EPI_ISL_2193295
EPI_ISL_2193296
EPI_ISL_2193297
EPI_ISL_2193298
EPI_ISL_2193299
EPI_ISL_2193300
EPI_ISL_1805639
EPI_ISL_2196185
EPI_ISL_2196191
EPI_ISL_2196192
EPI_ISL_2196193
EPI_ISL_2196194
EPI_ISL_2196254
EPI_ISL_2196255
EPI_ISL_2196256
EPI_ISL_2196257
EPI_ISL_2196258
EPI_ISL_2196322
EPI_ISL_2001406
EPI_ISL_1621510
EPI_ISL_2200109
EPI_ISL_2200110
EPI_ISL_2200133
EPI_ISL_2200134
EPI_ISL_2200135
EPI_ISL_2200143
EPI_ISL_2200145
EPI_ISL_2200147
EPI_ISL_2187984
EPI_ISL_2194032
EPI_ISL_2196187
EPI_ISL_2196190
EPI_ISL_2196214
EPI_ISL_2226343
EPI_ISL_2226354
EPI_ISL_2226358
EPI_ISL_2228057
EPI_ISL_2228065
EPI_ISL_2228071
EPI_ISL_2228873
EPI_ISL_2002664
EPI_ISL_2230784
EPI_ISL_2230785
EPI_ISL_2230786
EPI_ISL_2230788
EPI_ISL_2230789
EPI_ISL_2231178
EPI_ISL_2231180
EPI_ISL_2231181
EPI_ISL_2231182
EPI_ISL_2231183
EPI_ISL_2231184
EPI_ISL_2231185
EPI_ISL_2235325
EPI_ISL_2235332
EPI_ISL_2235336
EPI_ISL_2235355
EPI_ISL_2235429
EPI_ISL_2235430
EPI_ISL_2235442
EPI_ISL_2235443
EPI_ISL_2003121
EPI_ISL_2003129
EPI_ISL_2003133
EPI_ISL_2790261
EPI_ISL_2790267
EPI_ISL_2790271
EPI_ISL_2790274
EPI_ISL_2790277
EPI_ISL_2790283
EPI_ISL_2790284
EPI_ISL_2790285
EPI_ISL_2790287
EPI_ISL_3757311
EPI_ISL_3758948
EPI_ISL_3758955
EPI_ISL_2262575
EPI_ISL_2790623
EPI_ISL_2790625
EPI_ISL_2790667
EPI_ISL_2942385
EPI_ISL_2270843
EPI_ISL_3761514
EPI_ISL_2270892
EPI_ISL_2270893
EPI_ISL_2270904
EPI_ISL_2270917
EPI_ISL_2272959
EPI_ISL_2272960
EPI_ISL_2272973
EPI_ISL_2272980
EPI_ISL_2272981
EPI_ISL_2272983
EPI_ISL_2272986
EPI_ISL_2272988
EPI_ISL_2272999
EPI_ISL_2273004
EPI_ISL_2274094
EPI_ISL_2274097
EPI_ISL_2274100
EPI_ISL_2274101
EPI_ISL_2274102
EPI_ISL_2274103
EPI_ISL_2274104
EPI_ISL_2274105
EPI_ISL_2274107
EPI_ISL_2274117
EPI_ISL_2274128
EPI_ISL_2274133
EPI_ISL_2790872
EPI_ISL_2790909
EPI_ISL_2790971
EPI_ISL_2790978
EPI_ISL_2279645
EPI_ISL_2279669
EPI_ISL_2285139
EPI_ISL_2285142
EPI_ISL_2289143
EPI_ISL_3769126
EPI_ISL_3769127
EPI_ISL_3769128
EPI_ISL_3769129
EPI_ISL_3769130
EPI_ISL_3769131
EPI_ISL_3769132
EPI_ISL_3769133
EPI_ISL_3769134
EPI_ISL_3769135
EPI_ISL_3769137
EPI_ISL_3769139
EPI_ISL_3769140
EPI_ISL_3769141
EPI_ISL_3769142
EPI_ISL_3769143
EPI_ISL_3769144
EPI_ISL_3769145
EPI_ISL_3769146
EPI_ISL_3769147
EPI_ISL_3769148
EPI_ISL_3769149
EPI_ISL_3769150
EPI_ISL_3769151
EPI_ISL_3769152
EPI_ISL_3769153
EPI_ISL_3769154
EPI_ISL_3769155
EPI_ISL_3769156
EPI_ISL_3769157
EPI_ISL_3769158
EPI_ISL_3769159
EPI_ISL_3769160
EPI_ISL_3769161
EPI_ISL_3769162
EPI_ISL_3769163
EPI_ISL_3769164
EPI_ISL_3769165
EPI_ISL_3769166
EPI_ISL_2293328
EPI_ISL_2293329
EPI_ISL_2293330
EPI_ISL_2293332
EPI_ISL_2293334
EPI_ISL_2293335
EPI_ISL_2293336
EPI_ISL_2293337
EPI_ISL_2293338
EPI_ISL_2293339
EPI_ISL_2293340
EPI_ISL_2293341
EPI_ISL_2293342
EPI_ISL_2293343
EPI_ISL_2293345
EPI_ISL_2293346
EPI_ISL_2293347
EPI_ISL_2293348
EPI_ISL_2293349
EPI_ISL_2293351
EPI_ISL_2293352
EPI_ISL_2293354
EPI_ISL_2293355
EPI_ISL_2293356
EPI_ISL_2293357
EPI_ISL_2293358
EPI_ISL_2293359
EPI_ISL_2293360
EPI_ISL_2293361
EPI_ISL_2293362
EPI_ISL_2293363
EPI_ISL_2293364
EPI_ISL_2293365
EPI_ISL_2293367
EPI_ISL_2293368
EPI_ISL_2293369
EPI_ISL_2293370
EPI_ISL_2293371
EPI_ISL_2293373
EPI_ISL_2293374
EPI_ISL_2293375
EPI_ISL_2293376
EPI_ISL_2293377
EPI_ISL_2293378
EPI_ISL_2293379
EPI_ISL_2293380
EPI_ISL_2293381
EPI_ISL_2293382
EPI_ISL_2293423
EPI_ISL_2296059
EPI_ISL_2296060
EPI_ISL_2296061
EPI_ISL_2296062
EPI_ISL_2296064
EPI_ISL_2296065
EPI_ISL_2296066
EPI_ISL_2296067
EPI_ISL_2296068
EPI_ISL_2296069
EPI_ISL_2296070
EPI_ISL_2296071
EPI_ISL_2296072
EPI_ISL_2296073
EPI_ISL_2296074
EPI_ISL_2296075
EPI_ISL_2296076
EPI_ISL_2296077
EPI_ISL_2296078
EPI_ISL_2296079
EPI_ISL_2296080
EPI_ISL_2296081
EPI_ISL_2296082
EPI_ISL_2296083
EPI_ISL_2296084
EPI_ISL_2296085
EPI_ISL_2296086
EPI_ISL_2296087
EPI_ISL_2296089
EPI_ISL_2296090
EPI_ISL_2296091
EPI_ISL_2296093
EPI_ISL_2296094
EPI_ISL_2296095
EPI_ISL_2296096
EPI_ISL_2304022
EPI_ISL_2308280
EPI_ISL_2308560
EPI_ISL_2308564
EPI_ISL_2308587
EPI_ISL_2308599
EPI_ISL_2308623
EPI_ISL_2308626
EPI_ISL_2308637
EPI_ISL_2308700
EPI_ISL_2308713
EPI_ISL_2308714
EPI_ISL_2308716
EPI_ISL_2308717
EPI_ISL_2308718
EPI_ISL_2308719
EPI_ISL_2308720
EPI_ISL_1625976
EPI_ISL_1625984
EPI_ISL_2205561
EPI_ISL_2235387
EPI_ISL_2235388
EPI_ISL_2235439
EPI_ISL_2235452
EPI_ISL_2235454
EPI_ISL_2235455
EPI_ISL_2235457
EPI_ISL_2003135
EPI_ISL_2003141
EPI_ISL_2003142
EPI_ISL_2245014
EPI_ISL_2246272
EPI_ISL_2246280
EPI_ISL_2790255
EPI_ISL_2790264
EPI_ISL_2790268
EPI_ISL_2790270
EPI_ISL_2790273
EPI_ISL_2790275
EPI_ISL_2790280
EPI_ISL_2790281
EPI_ISL_2790282
EPI_ISL_2790286
EPI_ISL_2790288
EPI_ISL_3671872
EPI_ISL_3671896
EPI_ISL_3671909
EPI_ISL_3758927
EPI_ISL_3758932
EPI_ISL_3758933
EPI_ISL_3758937
EPI_ISL_3758940
EPI_ISL_3758945
EPI_ISL_3758947
EPI_ISL_3758949
EPI_ISL_3758953
EPI_ISL_1625992
EPI_ISL_1625993
EPI_ISL_2319619
EPI_ISL_2319620
EPI_ISL_2319621
EPI_ISL_2319622
EPI_ISL_2319623
EPI_ISL_2323142
EPI_ISL_2323143
EPI_ISL_2323145
EPI_ISL_2323148
EPI_ISL_2325183
EPI_ISL_2332806
EPI_ISL_2332807
EPI_ISL_2332808
EPI_ISL_2341359
EPI_ISL_2341362
EPI_ISL_2341378
EPI_ISL_2341380
EPI_ISL_2341385
EPI_ISL_2341386
EPI_ISL_2341395
EPI_ISL_2342997
EPI_ISL_2346463
EPI_ISL_2346467
EPI_ISL_1627453
EPI_ISL_3797192
EPI_ISL_2348842
EPI_ISL_2348849
EPI_ISL_2348863
EPI_ISL_2348868
EPI_ISL_2348871
EPI_ISL_2348874
EPI_ISL_2348878
EPI_ISL_2348889
EPI_ISL_2348897
EPI_ISL_2348915
EPI_ISL_3801471
EPI_ISL_3804146
EPI_ISL_3804147
EPI_ISL_3804148
EPI_ISL_3804149
EPI_ISL_2362537
EPI_ISL_2362553
EPI_ISL_2365892
EPI_ISL_3805727
EPI_ISL_3805728
EPI_ISL_3805729
EPI_ISL_3805736
EPI_ISL_3805737
EPI_ISL_3805738
EPI_ISL_3805739
EPI_ISL_3805743
EPI_ISL_3805745
EPI_ISL_3805746
EPI_ISL_1628357
EPI_ISL_2942679
EPI_ISL_2382297
EPI_ISL_2382767
EPI_ISL_2382781
EPI_ISL_2382783
EPI_ISL_2391520
EPI_ISL_2391549
EPI_ISL_2391578
EPI_ISL_2391609
EPI_ISL_2391610
EPI_ISL_2396877
EPI_ISL_2396878
EPI_ISL_2396879
EPI_ISL_2396880
EPI_ISL_2396881
EPI_ISL_2396882
EPI_ISL_2396883
EPI_ISL_2401953
EPI_ISL_2401966
EPI_ISL_2401979
EPI_ISL_2401991
EPI_ISL_2402043
EPI_ISL_2402062
EPI_ISL_2402153
EPI_ISL_2402171
EPI_ISL_2402179
EPI_ISL_2402180
EPI_ISL_2402225
EPI_ISL_2402536
EPI_ISL_2402543
EPI_ISL_2402548
EPI_ISL_2402549
EPI_ISL_2402755
EPI_ISL_2402756
EPI_ISL_2402769
EPI_ISL_2404840
EPI_ISL_2404846
EPI_ISL_2408063
EPI_ISL_2800917
EPI_ISL_2800918
EPI_ISL_2800919
EPI_ISL_2800924
EPI_ISL_2801565
EPI_ISL_2801571
EPI_ISL_2801576
EPI_ISL_2801580
EPI_ISL_2801586
EPI_ISL_2801587
EPI_ISL_2801588
EPI_ISL_2801591
EPI_ISL_2801596
EPI_ISL_2801597
EPI_ISL_2801603
EPI_ISL_2801604
EPI_ISL_2801606
EPI_ISL_2801609
EPI_ISL_2801610
EPI_ISL_2801611
EPI_ISL_2801617
EPI_ISL_2801618
EPI_ISL_2801622
EPI_ISL_2801625
EPI_ISL_2801628
EPI_ISL_2801629
EPI_ISL_2801631
EPI_ISL_2801637
EPI_ISL_2801642
EPI_ISL_2801657
EPI_ISL_2801658
EPI_ISL_2801664
EPI_ISL_2801669
EPI_ISL_2801674
EPI_ISL_2801680
EPI_ISL_2801681
EPI_ISL_2801683
EPI_ISL_2801721
EPI_ISL_2801726
EPI_ISL_2801729
EPI_ISL_2801731
EPI_ISL_2801733
EPI_ISL_2801734
EPI_ISL_2801736
EPI_ISL_2801742
EPI_ISL_2801762
EPI_ISL_2801768
EPI_ISL_2801769
EPI_ISL_2801774
EPI_ISL_2801775
EPI_ISL_2801786
EPI_ISL_2801796
EPI_ISL_2801817
EPI_ISL_2801825
EPI_ISL_2801827
EPI_ISL_2801832
EPI_ISL_2801834
EPI_ISL_2801842
EPI_ISL_2801846
EPI_ISL_2801850
EPI_ISL_2801858
EPI_ISL_2801860
EPI_ISL_2801861
EPI_ISL_2801862
EPI_ISL_2801872
EPI_ISL_2801877
EPI_ISL_2801880
EPI_ISL_2801889
EPI_ISL_3825480
EPI_ISL_4206914
EPI_ISL_4206915
EPI_ISL_4206916
EPI_ISL_4206917
EPI_ISL_4206918
EPI_ISL_4206919
EPI_ISL_4206920
EPI_ISL_4206921
EPI_ISL_4206881
EPI_ISL_4206882
EPI_ISL_4206883
EPI_ISL_4206884
EPI_ISL_4206885
EPI_ISL_4206887
EPI_ISL_4206888
EPI_ISL_4206889
EPI_ISL_4206890
EPI_ISL_4206891
EPI_ISL_4206892
EPI_ISL_4206893
EPI_ISL_4206894
EPI_ISL_4206895
EPI_ISL_4206896
EPI_ISL_4206897
EPI_ISL_4206898
EPI_ISL_4206899
EPI_ISL_4206900
EPI_ISL_4206901
EPI_ISL_4206902
EPI_ISL_4206903
EPI_ISL_4206904
EPI_ISL_4206905
EPI_ISL_4206906
EPI_ISL_4206907
EPI_ISL_4206908
EPI_ISL_2827779
EPI_ISL_2827783
EPI_ISL_4206909
EPI_ISL_4206910
EPI_ISL_2827961
EPI_ISL_2827964
EPI_ISL_2827965
EPI_ISL_2827967
EPI_ISL_2827970
EPI_ISL_2827973
EPI_ISL_2827976
EPI_ISL_2827981
EPI_ISL_2827985
EPI_ISL_2827989
EPI_ISL_2827991
EPI_ISL_2827992
EPI_ISL_2827996
EPI_ISL_2827998
EPI_ISL_2827999
EPI_ISL_2828002
EPI_ISL_2828006
EPI_ISL_2828014
EPI_ISL_4206911
EPI_ISL_4206912
EPI_ISL_4206913
EPI_ISL_2828384
EPI_ISL_2828388
EPI_ISL_2828647
EPI_ISL_2828648
EPI_ISL_2828649
EPI_ISL_2828650
EPI_ISL_2828651
EPI_ISL_2828652
EPI_ISL_2828653
EPI_ISL_2828654
EPI_ISL_2828655
EPI_ISL_2828656
EPI_ISL_2828662
EPI_ISL_2828663
EPI_ISL_2828667
EPI_ISL_2828669
EPI_ISL_2828673
EPI_ISL_2828674
EPI_ISL_2828677
EPI_ISL_2828678
EPI_ISL_2828679
EPI_ISL_2828683
EPI_ISL_2828685
EPI_ISL_2828686
EPI_ISL_2828687
EPI_ISL_2828688
EPI_ISL_2828689
EPI_ISL_2828690
EPI_ISL_2828691
EPI_ISL_2828692
EPI_ISL_2828693
EPI_ISL_2828694
EPI_ISL_2828695
EPI_ISL_2828699
EPI_ISL_2828700
EPI_ISL_2828701
EPI_ISL_2828702
EPI_ISL_2828703
EPI_ISL_2828706
EPI_ISL_4206922
EPI_ISL_4206923
EPI_ISL_4206924
EPI_ISL_4206925
EPI_ISL_4206926
EPI_ISL_4206927
EPI_ISL_4206928
EPI_ISL_4206929
EPI_ISL_4206930
EPI_ISL_3832413
EPI_ISL_3832431
EPI_ISL_4206931
EPI_ISL_4206932
EPI_ISL_4206933
EPI_ISL_4206934
EPI_ISL_4206935
EPI_ISL_4206936
EPI_ISL_4206937
EPI_ISL_4206938
EPI_ISL_4206939
EPI_ISL_4206940
EPI_ISL_4206941
EPI_ISL_4206942
EPI_ISL_4206943
EPI_ISL_4206944
EPI_ISL_4206945
EPI_ISL_4206946
EPI_ISL_4206947
EPI_ISL_4206948
EPI_ISL_4206949
EPI_ISL_4206950
EPI_ISL_4206951
EPI_ISL_4206952
EPI_ISL_4206953
EPI_ISL_4206954
EPI_ISL_4206955
EPI_ISL_4206956
EPI_ISL_4206957
EPI_ISL_4206958
EPI_ISL_4206959
EPI_ISL_4206960
EPI_ISL_4206961
EPI_ISL_4206962
EPI_ISL_4206963
EPI_ISL_4206964
EPI_ISL_4206965
EPI_ISL_4206966
EPI_ISL_4206967
EPI_ISL_4206968
EPI_ISL_4206969
EPI_ISL_4206970
EPI_ISL_4206971
EPI_ISL_4206972
EPI_ISL_4206973
EPI_ISL_2834162
EPI_ISL_2835755
EPI_ISL_2835851
EPI_ISL_2835852
EPI_ISL_2835854
EPI_ISL_2835856
EPI_ISL_2835911
EPI_ISL_2835977
EPI_ISL_2835979
EPI_ISL_2835980
EPI_ISL_2835981
EPI_ISL_2835982
EPI_ISL_2835987
EPI_ISL_2835988
EPI_ISL_2835989
EPI_ISL_2840617
EPI_ISL_2840622
EPI_ISL_2840626
EPI_ISL_2840628
EPI_ISL_2840648
EPI_ISL_2840655
EPI_ISL_2840658
EPI_ISL_2840659
EPI_ISL_2840662
EPI_ISL_2840663
EPI_ISL_2840664
EPI_ISL_2840686
EPI_ISL_2840716
EPI_ISL_2841605
EPI_ISL_2841606
EPI_ISL_2841607
EPI_ISL_2841609
EPI_ISL_2841611
EPI_ISL_2841612
EPI_ISL_3835379
EPI_ISL_2858991
EPI_ISL_2858992
EPI_ISL_2858993
EPI_ISL_2858994
EPI_ISL_2858995
EPI_ISL_2858996
EPI_ISL_2858997
EPI_ISL_2858998
EPI_ISL_2858999
EPI_ISL_2859000
EPI_ISL_2859001
EPI_ISL_2859002
EPI_ISL_2859003
EPI_ISL_2859005
EPI_ISL_2859006
EPI_ISL_2859007
EPI_ISL_2859008
EPI_ISL_2859009
EPI_ISL_2859010
EPI_ISL_2859011
EPI_ISL_2859012
EPI_ISL_2859013
EPI_ISL_2859015
EPI_ISL_2859016
EPI_ISL_2859017
EPI_ISL_2859018
EPI_ISL_2859020
EPI_ISL_2859021
EPI_ISL_2859023
EPI_ISL_2859024
EPI_ISL_2859025
EPI_ISL_2859026
EPI_ISL_2859027
EPI_ISL_2859028
EPI_ISL_2859029
EPI_ISL_2859030
EPI_ISL_2859031
EPI_ISL_2859032
EPI_ISL_2859033
EPI_ISL_2859034
EPI_ISL_2859035
EPI_ISL_2859036
EPI_ISL_2859037
EPI_ISL_2859038
EPI_ISL_2859039
EPI_ISL_2859040
EPI_ISL_2859041
EPI_ISL_2859042
EPI_ISL_2859043
EPI_ISL_2859044
EPI_ISL_2859045
EPI_ISL_2859046
EPI_ISL_2859047
EPI_ISL_2859048
EPI_ISL_2859049
EPI_ISL_2859050
EPI_ISL_2859051
EPI_ISL_2859052
EPI_ISL_2859053
EPI_ISL_2859054
EPI_ISL_2859055
EPI_ISL_2859056
EPI_ISL_2859057
EPI_ISL_2859059
EPI_ISL_2859060
EPI_ISL_2859061
EPI_ISL_2859062
EPI_ISL_2861280
EPI_ISL_2861303
EPI_ISL_2863666
EPI_ISL_2863682
EPI_ISL_2863684
EPI_ISL_2863685
EPI_ISL_2863725
EPI_ISL_2863795
EPI_ISL_1625990
EPI_ISL_1625991
EPI_ISL_1625997
EPI_ISL_1626001
EPI_ISL_2348884
EPI_ISL_2348900
EPI_ISL_3800194
EPI_ISL_2361524
EPI_ISL_2361526
EPI_ISL_3804156
EPI_ISL_3804157
EPI_ISL_3804158
EPI_ISL_2362548
EPI_ISL_2362677
EPI_ISL_2365970
EPI_ISL_3805730
EPI_ISL_3805731
EPI_ISL_3805732
EPI_ISL_3805733
EPI_ISL_3805734
EPI_ISL_3805735
EPI_ISL_3805740
EPI_ISL_3805741
EPI_ISL_3805742
EPI_ISL_1628352
EPI_ISL_1628363
EPI_ISL_1628378
EPI_ISL_2942628
EPI_ISL_2374380
EPI_ISL_2374425
EPI_ISL_2942670
EPI_ISL_2942737
EPI_ISL_2382473
EPI_ISL_2382769
EPI_ISL_2382786
EPI_ISL_2382789
EPI_ISL_2391526
EPI_ISL_2863874
EPI_ISL_2863875
EPI_ISL_2863876
EPI_ISL_2863881
EPI_ISL_2863882
EPI_ISL_2863883
EPI_ISL_2863884
EPI_ISL_2863889
EPI_ISL_2863893
EPI_ISL_2863895
EPI_ISL_2888029
EPI_ISL_2888032
EPI_ISL_2888035
EPI_ISL_2888041
EPI_ISL_2894547
EPI_ISL_2894548
EPI_ISL_2894556
EPI_ISL_2894559
EPI_ISL_2894560
EPI_ISL_2894561
EPI_ISL_2896234
EPI_ISL_2896235
EPI_ISL_2896236
EPI_ISL_2896237
EPI_ISL_2896238
EPI_ISL_2896239
EPI_ISL_2896241
EPI_ISL_2600748
EPI_ISL_2600751
EPI_ISL_2600752
EPI_ISL_2600754
EPI_ISL_2600785
EPI_ISL_3277494
EPI_ISL_2919108
EPI_ISL_2919111
EPI_ISL_2919122
EPI_ISL_2919125
EPI_ISL_2919126
EPI_ISL_2919127
EPI_ISL_2919141
EPI_ISL_2919148
EPI_ISL_2919158
EPI_ISL_2919205
EPI_ISL_2919206
EPI_ISL_2919207
EPI_ISL_2919208
EPI_ISL_2919209
EPI_ISL_2919211
EPI_ISL_2919212
EPI_ISL_2919213
EPI_ISL_2919214
EPI_ISL_2919215
EPI_ISL_2919216
EPI_ISL_2919217
EPI_ISL_2919218
EPI_ISL_2919220
EPI_ISL_2919222
EPI_ISL_2919223
EPI_ISL_2919224
EPI_ISL_2919225
EPI_ISL_2919226
EPI_ISL_2919227
EPI_ISL_2919228
EPI_ISL_2919229
EPI_ISL_2919230
EPI_ISL_2919231
EPI_ISL_2919232
EPI_ISL_2919233
EPI_ISL_2919234
EPI_ISL_2919235
EPI_ISL_2919236
EPI_ISL_2919238
EPI_ISL_2919239
EPI_ISL_2919241
EPI_ISL_2919243
EPI_ISL_2919244
EPI_ISL_2919245
EPI_ISL_2919247
EPI_ISL_2919248
EPI_ISL_2919250
EPI_ISL_2919251
EPI_ISL_2919252
EPI_ISL_2919253
EPI_ISL_2919254
EPI_ISL_2919255
EPI_ISL_2919257
EPI_ISL_2919258
EPI_ISL_2919259
EPI_ISL_2919260
EPI_ISL_2919261
EPI_ISL_2919262
EPI_ISL_2919263
EPI_ISL_2919265
EPI_ISL_2919266
EPI_ISL_2919267
EPI_ISL_2919268
EPI_ISL_2919269
EPI_ISL_2919270
EPI_ISL_2919271
EPI_ISL_2919272
EPI_ISL_2919273
EPI_ISL_2919274
EPI_ISL_2919275
EPI_ISL_2919276
EPI_ISL_2919277
EPI_ISL_2919278
EPI_ISL_2919279
EPI_ISL_2919280
EPI_ISL_2919281
EPI_ISL_2919282
EPI_ISL_2919283
EPI_ISL_2919284
EPI_ISL_2919285
EPI_ISL_2919286
EPI_ISL_2919287
EPI_ISL_2919288
EPI_ISL_2919289
EPI_ISL_2919290
EPI_ISL_2919291
EPI_ISL_2919292
EPI_ISL_2919293
EPI_ISL_2919294
EPI_ISL_2923134
EPI_ISL_2923135
EPI_ISL_2923176
EPI_ISL_2923179
EPI_ISL_2923181
EPI_ISL_2923244
EPI_ISL_2923267
EPI_ISL_2924058
EPI_ISL_2928247
EPI_ISL_2928257
EPI_ISL_2933103
EPI_ISL_2933104
EPI_ISL_2933106
EPI_ISL_4220301
EPI_ISL_2937753
EPI_ISL_2937754
EPI_ISL_2937755
EPI_ISL_2937756
EPI_ISL_2937757
EPI_ISL_2937758
EPI_ISL_2937759
EPI_ISL_2937760
EPI_ISL_2937761
EPI_ISL_2937762
EPI_ISL_2937763
EPI_ISL_2937764
EPI_ISL_2937765
EPI_ISL_2937766
EPI_ISL_2937767
EPI_ISL_2937768
EPI_ISL_2937769
EPI_ISL_2937770
EPI_ISL_2937771
EPI_ISL_2937772
EPI_ISL_2937773
EPI_ISL_2937774
EPI_ISL_2937775
EPI_ISL_2937776
EPI_ISL_2937777
EPI_ISL_2937778
EPI_ISL_2937779
EPI_ISL_2937780
EPI_ISL_2937781
EPI_ISL_2937782
EPI_ISL_2937783
EPI_ISL_2937784
EPI_ISL_2937785
EPI_ISL_2937786
EPI_ISL_2937787
EPI_ISL_2937788
EPI_ISL_2937789
EPI_ISL_2937790
EPI_ISL_2937791
EPI_ISL_2937792
EPI_ISL_2937793
EPI_ISL_2937794
EPI_ISL_2937795
EPI_ISL_2937796
EPI_ISL_2937797
EPI_ISL_2937798
EPI_ISL_2937799
EPI_ISL_2937800
EPI_ISL_2937801
EPI_ISL_2937802
EPI_ISL_2937803
EPI_ISL_2937804
EPI_ISL_2937805
EPI_ISL_2937806
EPI_ISL_2937807
EPI_ISL_2937808
EPI_ISL_2937809
EPI_ISL_2937810
EPI_ISL_2937811
EPI_ISL_2937812
EPI_ISL_2937813
EPI_ISL_2937814
EPI_ISL_2937815
EPI_ISL_2937816
EPI_ISL_2937817
EPI_ISL_2937818
EPI_ISL_2937819
EPI_ISL_2937820
EPI_ISL_2937821
EPI_ISL_2937822
EPI_ISL_2937823
EPI_ISL_2937824
EPI_ISL_2937825
EPI_ISL_2937826
EPI_ISL_2937827
EPI_ISL_2937828
EPI_ISL_2937829
EPI_ISL_2937830
EPI_ISL_2942326
EPI_ISL_2942329
EPI_ISL_2942330
EPI_ISL_2942331
EPI_ISL_2942332
EPI_ISL_2942333
EPI_ISL_2942340
EPI_ISL_2942341
EPI_ISL_2942344
EPI_ISL_2942350
EPI_ISL_2942353
EPI_ISL_2942355
EPI_ISL_2942356
EPI_ISL_2942357
EPI_ISL_2942359
EPI_ISL_2942362
EPI_ISL_2942367
EPI_ISL_2942370
EPI_ISL_2942371
EPI_ISL_2942372
EPI_ISL_2942373
EPI_ISL_2942379
EPI_ISL_2942380
EPI_ISL_2942382
EPI_ISL_2942383
EPI_ISL_2942386
EPI_ISL_2942387
EPI_ISL_2942390
EPI_ISL_2942394
EPI_ISL_2942395
EPI_ISL_2942400
EPI_ISL_2942402
EPI_ISL_2942405
EPI_ISL_2942410
EPI_ISL_2942411
EPI_ISL_2942418
EPI_ISL_2942425
EPI_ISL_2942426
EPI_ISL_2942428
EPI_ISL_2942429
EPI_ISL_2942438
EPI_ISL_2942440
EPI_ISL_2942446
EPI_ISL_2942460
EPI_ISL_2942462
EPI_ISL_2942463
EPI_ISL_2942467
EPI_ISL_2942468
EPI_ISL_2942470
EPI_ISL_2942484
EPI_ISL_2942487
EPI_ISL_2942495
EPI_ISL_2942513
EPI_ISL_2942520
EPI_ISL_2942521
EPI_ISL_2942527
EPI_ISL_2942528
EPI_ISL_2942529
EPI_ISL_2942531
EPI_ISL_2942532
EPI_ISL_2942540
EPI_ISL_2942541
EPI_ISL_2942542
EPI_ISL_2942543
EPI_ISL_2942544
EPI_ISL_2942547
EPI_ISL_2942556
EPI_ISL_2942562
EPI_ISL_2942569
EPI_ISL_2942573
EPI_ISL_2942577
EPI_ISL_2942581
EPI_ISL_2942589
EPI_ISL_2942602
EPI_ISL_2942605
EPI_ISL_2942606
EPI_ISL_2942626
EPI_ISL_2942627
EPI_ISL_2942629
EPI_ISL_2942630
EPI_ISL_2942631
EPI_ISL_2942633
EPI_ISL_2942634
EPI_ISL_2942636
EPI_ISL_2942637
EPI_ISL_2942640
EPI_ISL_2942641
EPI_ISL_2942642
EPI_ISL_2942643
EPI_ISL_2942645
EPI_ISL_2942646
EPI_ISL_2942647
EPI_ISL_2942648
EPI_ISL_2942651
EPI_ISL_2942652
EPI_ISL_2942654
EPI_ISL_2942657
EPI_ISL_2942658
EPI_ISL_2942661
EPI_ISL_2942662
EPI_ISL_2942663
EPI_ISL_2942665
EPI_ISL_2942666
EPI_ISL_2942668
EPI_ISL_2942669
EPI_ISL_2942671
EPI_ISL_2942672
EPI_ISL_2942675
EPI_ISL_2942676
EPI_ISL_2942677
EPI_ISL_2942678
EPI_ISL_2942680
EPI_ISL_2942681
EPI_ISL_2942684
EPI_ISL_2942685
EPI_ISL_2942686
EPI_ISL_2942691
EPI_ISL_2942692
EPI_ISL_2942696
EPI_ISL_2942698
EPI_ISL_2942699
EPI_ISL_2942700
EPI_ISL_2942702
EPI_ISL_2942705
EPI_ISL_2942706
EPI_ISL_2942707
EPI_ISL_2942710
EPI_ISL_2942711
EPI_ISL_2942713
EPI_ISL_2942714
EPI_ISL_2942715
EPI_ISL_2942716
EPI_ISL_2942717
EPI_ISL_2942718
EPI_ISL_2942719
EPI_ISL_2942732
EPI_ISL_2942755
EPI_ISL_2942756
EPI_ISL_2942770
EPI_ISL_2942816
EPI_ISL_2942817
EPI_ISL_2942818
EPI_ISL_2942819
EPI_ISL_2942820
EPI_ISL_2942827
EPI_ISL_2942829
EPI_ISL_2942830
EPI_ISL_2942833
EPI_ISL_2942837
EPI_ISL_2942845
EPI_ISL_2942874
EPI_ISL_2942893
EPI_ISL_2942902
EPI_ISL_2942903
EPI_ISL_2942904
EPI_ISL_2942905
EPI_ISL_2942908
EPI_ISL_2942921
EPI_ISL_2942923
EPI_ISL_2942924
EPI_ISL_2942930
EPI_ISL_2942933
EPI_ISL_2942934
EPI_ISL_2943231
EPI_ISL_2943233
EPI_ISL_2603427
EPI_ISL_2603428
EPI_ISL_2603429
EPI_ISL_2603442
EPI_ISL_2958835
EPI_ISL_2958836
EPI_ISL_2958837
EPI_ISL_2958838
EPI_ISL_2958839
EPI_ISL_2958840
EPI_ISL_2958842
EPI_ISL_2958844
EPI_ISL_2958845
EPI_ISL_2958847
EPI_ISL_2958848
EPI_ISL_2958849
EPI_ISL_2958852
EPI_ISL_2958853
EPI_ISL_2958855
EPI_ISL_2958858
EPI_ISL_2958859
EPI_ISL_2958860
EPI_ISL_2958861
EPI_ISL_2958862
EPI_ISL_2958863
EPI_ISL_2958864
EPI_ISL_2958865
EPI_ISL_2958866
EPI_ISL_2958867
EPI_ISL_2958868
EPI_ISL_2958869
EPI_ISL_2958870
EPI_ISL_2958871
EPI_ISL_2958873
EPI_ISL_2958874
EPI_ISL_2958875
EPI_ISL_2958876
EPI_ISL_2958877
EPI_ISL_2958878
EPI_ISL_2958884
EPI_ISL_2958885
EPI_ISL_2958886
EPI_ISL_2958888
EPI_ISL_2958889
EPI_ISL_2958890
EPI_ISL_2966260
EPI_ISL_2966296
EPI_ISL_2966305
EPI_ISL_2966319
EPI_ISL_2966615
EPI_ISL_2967793
EPI_ISL_2967838
EPI_ISL_2967881
EPI_ISL_2967893
EPI_ISL_1821207
EPI_ISL_1821221
EPI_ISL_1821236
EPI_ISL_1821239
EPI_ISL_1821260
EPI_ISL_1821261
EPI_ISL_1821269
EPI_ISL_1821270
EPI_ISL_4237286
EPI_ISL_4237292
EPI_ISL_4237294
EPI_ISL_4237296
EPI_ISL_4237298
EPI_ISL_4237299
EPI_ISL_4237301
EPI_ISL_2982757
EPI_ISL_2982758
EPI_ISL_2982759
EPI_ISL_2982761
EPI_ISL_2982762
EPI_ISL_2982767
EPI_ISL_2982768
EPI_ISL_2982774
EPI_ISL_2982776
EPI_ISL_2982793
EPI_ISL_2982807
EPI_ISL_2982815
EPI_ISL_2982826
EPI_ISL_2982827
EPI_ISL_2983426
EPI_ISL_2983431
EPI_ISL_2983432
EPI_ISL_2983437
EPI_ISL_2983438
EPI_ISL_2983443
EPI_ISL_2983444
EPI_ISL_2983449
EPI_ISL_2983450
EPI_ISL_2983480
EPI_ISL_2987697
EPI_ISL_2987707
EPI_ISL_2987711
EPI_ISL_2987712
EPI_ISL_2777220
EPI_ISL_2777227
EPI_ISL_1821591
EPI_ISL_1821644
EPI_ISL_3007486
EPI_ISL_2778084
EPI_ISL_3023719
EPI_ISL_3023754
EPI_ISL_3023942
EPI_ISL_3031297
EPI_ISL_3031300
EPI_ISL_3031303
EPI_ISL_3031304
EPI_ISL_3031305
EPI_ISL_3031306
EPI_ISL_3031307
EPI_ISL_3031308
EPI_ISL_3316234
EPI_ISL_3316270
EPI_ISL_3316280
EPI_ISL_3316290
EPI_ISL_3033464
EPI_ISL_3033465
EPI_ISL_3033466
EPI_ISL_3033467
EPI_ISL_3033468
EPI_ISL_3033469
EPI_ISL_3033470
EPI_ISL_3033471
EPI_ISL_3033472
EPI_ISL_3033473
EPI_ISL_3033474
EPI_ISL_3033475
EPI_ISL_3033476
EPI_ISL_3033477
EPI_ISL_3033478
EPI_ISL_3033479
EPI_ISL_3033480
EPI_ISL_3033483
EPI_ISL_3033484
EPI_ISL_3033485
EPI_ISL_3033486
EPI_ISL_3033487
EPI_ISL_3033488
EPI_ISL_3033489
EPI_ISL_3033490
EPI_ISL_3033491
EPI_ISL_3033492
EPI_ISL_3033493
EPI_ISL_3033494
EPI_ISL_3033495
EPI_ISL_3033496
EPI_ISL_3033497
EPI_ISL_3033498
EPI_ISL_3033499
EPI_ISL_3033500
EPI_ISL_3033501
EPI_ISL_3033502
EPI_ISL_3033503
EPI_ISL_3033504
EPI_ISL_3033505
EPI_ISL_3033506
EPI_ISL_3033507
EPI_ISL_3033508
EPI_ISL_3033509
EPI_ISL_3033510
EPI_ISL_3033511
EPI_ISL_3033512
EPI_ISL_3033513
EPI_ISL_3033514
EPI_ISL_3033515
EPI_ISL_3033516
EPI_ISL_3033518
EPI_ISL_3033519
EPI_ISL_3033520
EPI_ISL_3033521
EPI_ISL_3033522
EPI_ISL_3033523
EPI_ISL_3033524
EPI_ISL_3033525
EPI_ISL_3033526
EPI_ISL_3033527
EPI_ISL_3033528
EPI_ISL_3033529
EPI_ISL_3033530
EPI_ISL_3033531
EPI_ISL_3033532
EPI_ISL_3033533
EPI_ISL_3033534
EPI_ISL_3033535
EPI_ISL_3033536
EPI_ISL_3033537
EPI_ISL_2400396
EPI_ISL_3033539
EPI_ISL_3033540
EPI_ISL_3033541
EPI_ISL_3033542
EPI_ISL_3033543
EPI_ISL_3033544
EPI_ISL_3033545
EPI_ISL_3033547
EPI_ISL_3033548
EPI_ISL_3033549
EPI_ISL_3033550
EPI_ISL_3033551
EPI_ISL_3033552
EPI_ISL_3033554
EPI_ISL_3033555
EPI_ISL_3033558
EPI_ISL_3033559
EPI_ISL_3033561
EPI_ISL_3033562
EPI_ISL_3033563
EPI_ISL_3033564
EPI_ISL_3033565
EPI_ISL_3033566
EPI_ISL_3033567
EPI_ISL_3033568
EPI_ISL_3033569
EPI_ISL_3033570
EPI_ISL_3033571
EPI_ISL_3033572
EPI_ISL_3033573
EPI_ISL_3033574
EPI_ISL_3033578
EPI_ISL_3033580
EPI_ISL_3033581
EPI_ISL_3033582
EPI_ISL_3033583
EPI_ISL_3033585
EPI_ISL_3033586
EPI_ISL_3033587
EPI_ISL_3033588
EPI_ISL_3033589
EPI_ISL_3033590
EPI_ISL_3033591
EPI_ISL_3033592
EPI_ISL_3033593
EPI_ISL_3033594
EPI_ISL_3033595
EPI_ISL_3033596
EPI_ISL_3033597
EPI_ISL_3033598
EPI_ISL_3033599
EPI_ISL_3033600
EPI_ISL_3033604
EPI_ISL_3037801
EPI_ISL_3037804
EPI_ISL_3037808
EPI_ISL_3037810
EPI_ISL_3037811
EPI_ISL_3037814
EPI_ISL_3037815
EPI_ISL_3037817
EPI_ISL_3037821
EPI_ISL_3037822
EPI_ISL_3037826
EPI_ISL_3501657
EPI_ISL_3045382
EPI_ISL_3046105
EPI_ISL_3046106
EPI_ISL_2779052
EPI_ISL_2779057
EPI_ISL_2779058
EPI_ISL_2779061
EPI_ISL_2779062
EPI_ISL_2779064
EPI_ISL_2779091
EPI_ISL_2779092
EPI_ISL_2779093
EPI_ISL_2779094
EPI_ISL_2779111
EPI_ISL_2779112
EPI_ISL_2779113
EPI_ISL_2779114
EPI_ISL_2779139
EPI_ISL_2779146
EPI_ISL_2779152
EPI_ISL_2779153
EPI_ISL_2779158
EPI_ISL_2779173
EPI_ISL_2779190
EPI_ISL_2958763
EPI_ISL_2958833
EPI_ISL_2958841
EPI_ISL_2958846
EPI_ISL_2958879
EPI_ISL_4258605
EPI_ISL_4258606
EPI_ISL_4258612
EPI_ISL_4258617
EPI_ISL_4258618
EPI_ISL_4258619
EPI_ISL_4258632
EPI_ISL_4258636
EPI_ISL_4258638
EPI_ISL_4258657
EPI_ISL_4258660
EPI_ISL_4258661
EPI_ISL_3058210
EPI_ISL_1824499
EPI_ISL_3061854
EPI_ISL_3062381
EPI_ISL_3062387
EPI_ISL_4261440
EPI_ISL_4261441
EPI_ISL_4261451
EPI_ISL_4261452
EPI_ISL_4261453
EPI_ISL_4261454
EPI_ISL_4261455
EPI_ISL_4261456
EPI_ISL_4261457
EPI_ISL_4261458
EPI_ISL_4261459
EPI_ISL_4261460
EPI_ISL_3066994
EPI_ISL_3067009
EPI_ISL_3067012
EPI_ISL_3067028
EPI_ISL_3067040
EPI_ISL_3067050
EPI_ISL_2401944
EPI_ISL_3076939
EPI_ISL_3089077
EPI_ISL_3089083
EPI_ISL_3098755
EPI_ISL_3098756
EPI_ISL_4273625
EPI_ISL_3100170
EPI_ISL_4274516
EPI_ISL_3129957
EPI_ISL_3129960
EPI_ISL_3129962
EPI_ISL_3129963
EPI_ISL_3129965
EPI_ISL_3129966
EPI_ISL_3129967
EPI_ISL_3129969
EPI_ISL_3129970
EPI_ISL_3129992
EPI_ISL_3132189
EPI_ISL_3133127
EPI_ISL_3133129
EPI_ISL_3133693
EPI_ISL_3133777
EPI_ISL_3149728
EPI_ISL_3149731
EPI_ISL_3149733
EPI_ISL_3149735
EPI_ISL_3149736
EPI_ISL_3149998
EPI_ISL_3149999
EPI_ISL_3150001
EPI_ISL_3150002
EPI_ISL_3150003
EPI_ISL_3150004
EPI_ISL_3150005
EPI_ISL_3150009
EPI_ISL_3150011
EPI_ISL_2863796
EPI_ISL_2863855
EPI_ISL_2863856
EPI_ISL_2863857
EPI_ISL_2863858
EPI_ISL_2863859
EPI_ISL_2863860
EPI_ISL_2863862
EPI_ISL_2863863
EPI_ISL_2863864
EPI_ISL_2863865
EPI_ISL_2863866
EPI_ISL_2863869
EPI_ISL_2863870
EPI_ISL_2863872
EPI_ISL_2863877
EPI_ISL_2863878
EPI_ISL_2863879
EPI_ISL_2863880
EPI_ISL_2863885
EPI_ISL_2863886
EPI_ISL_2863888
EPI_ISL_2863890
EPI_ISL_2863896
EPI_ISL_2885659
EPI_ISL_2887727
EPI_ISL_2887728
EPI_ISL_2887729
EPI_ISL_2888012
EPI_ISL_2888015
EPI_ISL_2888022
EPI_ISL_2888025
EPI_ISL_2888026
EPI_ISL_3151733
EPI_ISL_3151753
EPI_ISL_3153370
EPI_ISL_3153371
EPI_ISL_3153372
EPI_ISL_3154936
EPI_ISL_3154939
EPI_ISL_3154996
EPI_ISL_3155347
EPI_ISL_3155353
EPI_ISL_3155355
EPI_ISL_3155356
EPI_ISL_3155357
EPI_ISL_3155359
EPI_ISL_3155374
EPI_ISL_3155376
EPI_ISL_3155380
EPI_ISL_3155382
EPI_ISL_3155471
EPI_ISL_3155472
EPI_ISL_3155623
EPI_ISL_3155625
EPI_ISL_3155626
EPI_ISL_6512569
EPI_ISL_6512570
EPI_ISL_3190236
EPI_ISL_3190318
EPI_ISL_3190360
EPI_ISL_3190361
EPI_ISL_3190387
EPI_ISL_3190388
EPI_ISL_6575552
EPI_ISL_3216907
EPI_ISL_3216908
EPI_ISL_3219518
EPI_ISL_3219519
EPI_ISL_3219520
EPI_ISL_3219521
EPI_ISL_3219522
EPI_ISL_3219523
EPI_ISL_3219524
EPI_ISL_3219525
EPI_ISL_3219526
EPI_ISL_3219527
EPI_ISL_3219528
EPI_ISL_3219529
EPI_ISL_3219530
EPI_ISL_3219531
EPI_ISL_3219532
EPI_ISL_3219533
EPI_ISL_3219660
EPI_ISL_3219670
EPI_ISL_2152435
EPI_ISL_3231193
EPI_ISL_3231194
EPI_ISL_3231195
EPI_ISL_3233062
EPI_ISL_3235278
EPI_ISL_3235290
EPI_ISL_3235299
EPI_ISL_3235300
EPI_ISL_3235301
EPI_ISL_3245972
EPI_ISL_2422984
EPI_ISL_3259678
EPI_ISL_3259679
EPI_ISL_3259681
EPI_ISL_3259683
EPI_ISL_3259685
EPI_ISL_3259687
EPI_ISL_3259688
EPI_ISL_3259689
EPI_ISL_3259690
EPI_ISL_3259692
EPI_ISL_3259693
EPI_ISL_3259695
EPI_ISL_3259696
EPI_ISL_3259697
EPI_ISL_3259698
EPI_ISL_3259699
EPI_ISL_3259700
EPI_ISL_3259701
EPI_ISL_3259705
EPI_ISL_3259707
EPI_ISL_3259708
EPI_ISL_3259709
EPI_ISL_3259712
EPI_ISL_3259716
EPI_ISL_3259717
EPI_ISL_3259719
EPI_ISL_3259720
EPI_ISL_3259721
EPI_ISL_3259722
EPI_ISL_3259727
EPI_ISL_3259734
EPI_ISL_3259737
EPI_ISL_3259738
EPI_ISL_3259739
EPI_ISL_3259740
EPI_ISL_3259741
EPI_ISL_3259743
EPI_ISL_3259744
EPI_ISL_3259746
EPI_ISL_3259749
EPI_ISL_3259750
EPI_ISL_3259751
EPI_ISL_3259752
EPI_ISL_3259753
EPI_ISL_3259754
EPI_ISL_3259762
EPI_ISL_3259763
EPI_ISL_3259764
EPI_ISL_3265578
EPI_ISL_3265579
EPI_ISL_3265580
EPI_ISL_3265581
EPI_ISL_3265582
EPI_ISL_3265583
EPI_ISL_3265584
EPI_ISL_3265587
EPI_ISL_3265589
EPI_ISL_3265590
EPI_ISL_3265591
EPI_ISL_3265593
EPI_ISL_3265594
EPI_ISL_3265595
EPI_ISL_3265596
EPI_ISL_3265602
EPI_ISL_3265604
EPI_ISL_3265605
EPI_ISL_3265606
EPI_ISL_3265610
EPI_ISL_3265611
EPI_ISL_3265613
EPI_ISL_3265614
EPI_ISL_3265615
EPI_ISL_3265617
EPI_ISL_3265618
EPI_ISL_2423003
EPI_ISL_2423011
EPI_ISL_2423010
EPI_ISL_2423017
EPI_ISL_2423013
EPI_ISL_3268373
EPI_ISL_3268374
EPI_ISL_3268375
EPI_ISL_3268376
EPI_ISL_3268377
EPI_ISL_3268378
EPI_ISL_3268379
EPI_ISL_3269602
EPI_ISL_3269603
EPI_ISL_3269604
EPI_ISL_3269605
EPI_ISL_3269608
EPI_ISL_3269612
EPI_ISL_3269613
EPI_ISL_3269615
EPI_ISL_3269616
EPI_ISL_3269618
EPI_ISL_2422827
EPI_ISL_2422993
EPI_ISL_3277483
EPI_ISL_3277486
EPI_ISL_3277487
EPI_ISL_3277488
EPI_ISL_3277489
EPI_ISL_3277492
EPI_ISL_3277493
EPI_ISL_3277496
EPI_ISL_3277498
EPI_ISL_3277499
EPI_ISL_3277500
EPI_ISL_3278284
EPI_ISL_2790265
EPI_ISL_2790266
EPI_ISL_1841217
EPI_ISL_1841221
EPI_ISL_2790645
EPI_ISL_3298305
EPI_ISL_3298308
EPI_ISL_3298309
EPI_ISL_3298313
EPI_ISL_3298314
EPI_ISL_3298316
EPI_ISL_3298328
EPI_ISL_3298334
EPI_ISL_3298336
EPI_ISL_3298356
EPI_ISL_3298361
EPI_ISL_3298363
EPI_ISL_3304459
EPI_ISL_3306182
EPI_ISL_3307458
EPI_ISL_3316153
EPI_ISL_3316154
EPI_ISL_3316155
EPI_ISL_3316156
EPI_ISL_3316157
EPI_ISL_3316158
EPI_ISL_3316159
EPI_ISL_3316160
EPI_ISL_3316161
EPI_ISL_3316162
EPI_ISL_3316164
EPI_ISL_3316165
EPI_ISL_3316166
EPI_ISL_3316167
EPI_ISL_3316168
EPI_ISL_3316169
EPI_ISL_3316171
EPI_ISL_3316172
EPI_ISL_3316173
EPI_ISL_3316174
EPI_ISL_3316176
EPI_ISL_3316177
EPI_ISL_3316178
EPI_ISL_3316179
EPI_ISL_3316180
EPI_ISL_3316181
EPI_ISL_3316182
EPI_ISL_3316183
EPI_ISL_3316184
EPI_ISL_3316185
EPI_ISL_3316186
EPI_ISL_3316187
EPI_ISL_3316188
EPI_ISL_3316189
EPI_ISL_3316190
EPI_ISL_3316191
EPI_ISL_3316192
EPI_ISL_3316193
EPI_ISL_3316194
EPI_ISL_3316195
EPI_ISL_3316196
EPI_ISL_3316197
EPI_ISL_3316199
EPI_ISL_3316200
EPI_ISL_3316201
EPI_ISL_3316202
EPI_ISL_3316203
EPI_ISL_3316205
EPI_ISL_3316206
EPI_ISL_3316207
EPI_ISL_3316209
EPI_ISL_3316210
EPI_ISL_3316211
EPI_ISL_3316212
EPI_ISL_3316213
EPI_ISL_3316214
EPI_ISL_3316215
EPI_ISL_3316216
EPI_ISL_3316217
EPI_ISL_3316218
EPI_ISL_3316219
EPI_ISL_3316220
EPI_ISL_3316221
EPI_ISL_3316223
EPI_ISL_3316224
EPI_ISL_3316225
EPI_ISL_3316226
EPI_ISL_3316228
EPI_ISL_3316229
EPI_ISL_3316230
EPI_ISL_3316231
EPI_ISL_3316233
EPI_ISL_3316235
EPI_ISL_3316237
EPI_ISL_3316238
EPI_ISL_3316239
EPI_ISL_3316240
EPI_ISL_3316241
EPI_ISL_3316242
EPI_ISL_3316243
EPI_ISL_3316244
EPI_ISL_3316245
EPI_ISL_3316246
EPI_ISL_3316247
EPI_ISL_3316248
EPI_ISL_3316249
EPI_ISL_3316250
EPI_ISL_3316251
EPI_ISL_3316252
EPI_ISL_3316253
EPI_ISL_3316254
EPI_ISL_3316255
EPI_ISL_3316256
EPI_ISL_3316257
EPI_ISL_3316258
EPI_ISL_3316259
EPI_ISL_3316260
EPI_ISL_3316261
EPI_ISL_3316262
EPI_ISL_3316263
EPI_ISL_3316264
EPI_ISL_3316265
EPI_ISL_3316266
EPI_ISL_3316267
EPI_ISL_3316268
EPI_ISL_3316269
EPI_ISL_3316271
EPI_ISL_3316272
EPI_ISL_3316273
EPI_ISL_3316274
EPI_ISL_3316276
EPI_ISL_3316277
EPI_ISL_3316278
EPI_ISL_3316279
EPI_ISL_3316281
EPI_ISL_3316282
EPI_ISL_3316283
EPI_ISL_3316284
EPI_ISL_3316285
EPI_ISL_3316286
EPI_ISL_3316287
EPI_ISL_3316288
EPI_ISL_3316289
EPI_ISL_3316291
EPI_ISL_3316292
EPI_ISL_3316293
EPI_ISL_3316294
EPI_ISL_3316295
EPI_ISL_3316296
EPI_ISL_3316297
EPI_ISL_3316298
EPI_ISL_3316299
EPI_ISL_3316301
EPI_ISL_3316302
EPI_ISL_3316303
EPI_ISL_3316304
EPI_ISL_3316305
EPI_ISL_3316306
EPI_ISL_3316307
EPI_ISL_3316309
EPI_ISL_3317893
EPI_ISL_3317920
EPI_ISL_3864540
EPI_ISL_3864542
EPI_ISL_3864544
EPI_ISL_3864545
EPI_ISL_3864547
EPI_ISL_3864549
EPI_ISL_3864551
EPI_ISL_3864553
EPI_ISL_3864555
EPI_ISL_3864556
EPI_ISL_3864558
EPI_ISL_3864560
EPI_ISL_3864562
EPI_ISL_3864564
EPI_ISL_3864566
EPI_ISL_3864568
EPI_ISL_3864572
EPI_ISL_3864574
EPI_ISL_3864576
EPI_ISL_3864577
EPI_ISL_3864579
EPI_ISL_3864585
EPI_ISL_3864587
EPI_ISL_3864589
EPI_ISL_3864590
EPI_ISL_3864592
EPI_ISL_3864594
EPI_ISL_3864596
EPI_ISL_3864598
EPI_ISL_3864599
EPI_ISL_4391655
EPI_ISL_4391656
EPI_ISL_4391675
EPI_ISL_4391686
EPI_ISL_4391690
EPI_ISL_3875775
EPI_ISL_3875779
EPI_ISL_3875815
EPI_ISL_6633673
EPI_ISL_5429651
EPI_ISL_1752646
EPI_ISL_1752649
EPI_ISL_1752655
EPI_ISL_1752658
EPI_ISL_3067001
EPI_ISL_3067008
EPI_ISL_3067011
EPI_ISL_3900727
EPI_ISL_2534029
EPI_ISL_3903684
EPI_ISL_3905330
EPI_ISL_3905331
EPI_ISL_3905332
EPI_ISL_3905334
EPI_ISL_3905336
EPI_ISL_3905348
EPI_ISL_3905349
EPI_ISL_3905351
EPI_ISL_3905355
EPI_ISL_3905356
EPI_ISL_3905357
EPI_ISL_3905358
EPI_ISL_3905359
EPI_ISL_2534023
EPI_ISL_3911440
EPI_ISL_3911441
EPI_ISL_3911466
EPI_ISL_3911488
EPI_ISL_7132997
EPI_ISL_3923742
EPI_ISL_3923744
EPI_ISL_3923747
EPI_ISL_3923748
EPI_ISL_3923750
EPI_ISL_3923751
EPI_ISL_3923752
EPI_ISL_1578016
EPI_ISL_3938679
EPI_ISL_3938680
EPI_ISL_3944410
EPI_ISL_3944411
EPI_ISL_3944412
EPI_ISL_3944413
EPI_ISL_3944414
EPI_ISL_3944415
EPI_ISL_3944416
EPI_ISL_3944417
EPI_ISL_3946597
EPI_ISL_3946602
EPI_ISL_3946603
EPI_ISL_3946604
EPI_ISL_3946605
EPI_ISL_3946606
EPI_ISL_3946607
EPI_ISL_3946608
EPI_ISL_3946609
EPI_ISL_3946610
EPI_ISL_3946611
EPI_ISL_3946612
EPI_ISL_3946613
EPI_ISL_3946614
EPI_ISL_3946615
EPI_ISL_3948486
EPI_ISL_3948490
EPI_ISL_3948491
EPI_ISL_3948496
EPI_ISL_3948506
EPI_ISL_3948509
EPI_ISL_3948513
EPI_ISL_3948522
EPI_ISL_3948523
EPI_ISL_3948536
EPI_ISL_3948538
EPI_ISL_3948541
EPI_ISL_3717565
EPI_ISL_3983492
EPI_ISL_3983495
EPI_ISL_3983496
EPI_ISL_3983517
EPI_ISL_2626043
EPI_ISL_2626077
EPI_ISL_2626082
EPI_ISL_4419167
EPI_ISL_4420224
EPI_ISL_4420553
EPI_ISL_4422311
EPI_ISL_4001708
EPI_ISL_4005928
EPI_ISL_4005953
EPI_ISL_4006331
EPI_ISL_4006335
EPI_ISL_4006338
EPI_ISL_4006347
EPI_ISL_4433691
EPI_ISL_4434012
EPI_ISL_4435374
EPI_ISL_4030308
EPI_ISL_4030310
EPI_ISL_4030314
EPI_ISL_4030315
EPI_ISL_4030316
EPI_ISL_4030317
EPI_ISL_4030324
EPI_ISL_4030325
EPI_ISL_4030326
EPI_ISL_4030327
EPI_ISL_4030328
EPI_ISL_4030329
EPI_ISL_4030330
EPI_ISL_4030331
EPI_ISL_4030332
EPI_ISL_4030333
EPI_ISL_4030334
EPI_ISL_4030335
EPI_ISL_4030336
EPI_ISL_4030337
EPI_ISL_4030338
EPI_ISL_4030339
EPI_ISL_4030340
EPI_ISL_4030341
EPI_ISL_4030342
EPI_ISL_4030343
EPI_ISL_4030344
EPI_ISL_4030345
EPI_ISL_4030346
EPI_ISL_4030347
EPI_ISL_4030348
EPI_ISL_4030349
EPI_ISL_4030350
EPI_ISL_4030351
EPI_ISL_4030352
EPI_ISL_4030353
EPI_ISL_4030354
EPI_ISL_4030355
EPI_ISL_4030356
EPI_ISL_4030358
EPI_ISL_4030359
EPI_ISL_4030360
EPI_ISL_4030361
EPI_ISL_4030362
EPI_ISL_4030363
EPI_ISL_4030364
EPI_ISL_4030365
EPI_ISL_4030366
EPI_ISL_4030367
EPI_ISL_2627942
EPI_ISL_4121918
EPI_ISL_2800916
EPI_ISL_2800920
EPI_ISL_2800921
EPI_ISL_2800922
EPI_ISL_2800923
EPI_ISL_3717837
EPI_ISL_3717840
EPI_ISL_3717844
EPI_ISL_3717845
EPI_ISL_3717849
EPI_ISL_3717855
EPI_ISL_3717862
EPI_ISL_3717863
EPI_ISL_3717869
EPI_ISL_3717872
EPI_ISL_3717880
EPI_ISL_3717882
EPI_ISL_3717883
EPI_ISL_3717884
EPI_ISL_3717885
EPI_ISL_4503137
EPI_ISL_4503139
EPI_ISL_4503140
EPI_ISL_4503155
EPI_ISL_4503157
EPI_ISL_4503162
EPI_ISL_4503167
EPI_ISL_4503171
EPI_ISL_4503173
EPI_ISL_4503184
EPI_ISL_2801656
EPI_ISL_2801581
EPI_ISL_2801750
EPI_ISL_2801599
EPI_ISL_2801623
EPI_ISL_2801624
EPI_ISL_2801643
EPI_ISL_2801644
EPI_ISL_2801654
EPI_ISL_2801698
EPI_ISL_2801867
EPI_ISL_4510310
EPI_ISL_4510312
EPI_ISL_4510317
EPI_ISL_4510318
EPI_ISL_4510319
EPI_ISL_4510320
EPI_ISL_4510323
EPI_ISL_4510325
EPI_ISL_4510327
EPI_ISL_2801883
EPI_ISL_2801746
EPI_ISL_2801764
EPI_ISL_2801763
EPI_ISL_4511371
EPI_ISL_2801884
EPI_ISL_2801787
EPI_ISL_2801802
EPI_ISL_2801854
EPI_ISL_2801876
EPI_ISL_3342656
EPI_ISL_5538015
EPI_ISL_5538024
EPI_ISL_5538036
EPI_ISL_5538045
EPI_ISL_5538051
EPI_ISL_5538062
EPI_ISL_5538069
EPI_ISL_5538076
EPI_ISL_5538094
EPI_ISL_5538104
EPI_ISL_5538106
EPI_ISL_5538113
EPI_ISL_5538119
EPI_ISL_5538127
EPI_ISL_5538136
EPI_ISL_5538140
EPI_ISL_5538143
EPI_ISL_5538148
EPI_ISL_5538154
EPI_ISL_5538180
EPI_ISL_5538211
EPI_ISL_5538229
EPI_ISL_5538243
EPI_ISL_5538255
EPI_ISL_5538337
EPI_ISL_5538346
EPI_ISL_5538354
EPI_ISL_5538356
EPI_ISL_5538368
EPI_ISL_5538373
EPI_ISL_5538378
EPI_ISL_5538388
EPI_ISL_3150017
EPI_ISL_3155365
EPI_ISL_3155369
EPI_ISL_3155371
EPI_ISL_3155373
EPI_ISL_3155388
EPI_ISL_3155389
EPI_ISL_3155392
EPI_ISL_3155482
EPI_ISL_3155489
EPI_ISL_3155492
EPI_ISL_3155494
EPI_ISL_3155550
EPI_ISL_3155564
EPI_ISL_3155575
EPI_ISL_3155580
EPI_ISL_3155589
EPI_ISL_3155602
EPI_ISL_3155642
EPI_ISL_2235440
EPI_ISL_3190120
EPI_ISL_3190121
EPI_ISL_3190304
EPI_ISL_3190305
EPI_ISL_3190306
EPI_ISL_3190363
EPI_ISL_3190366
EPI_ISL_3190369
EPI_ISL_3190370
EPI_ISL_3190373
EPI_ISL_3190374
EPI_ISL_3190378
EPI_ISL_3190381
EPI_ISL_3190382
EPI_ISL_3190384
EPI_ISL_3190385
EPI_ISL_5538562
EPI_ISL_5538568
EPI_ISL_5538669
EPI_ISL_5538678
EPI_ISL_2982760
EPI_ISL_2982764
EPI_ISL_2982765
EPI_ISL_2982802
EPI_ISL_8124723
EPI_ISL_8124690
EPI_ISL_8124743
EPI_ISL_4030357
EPI_ISL_4030309
EPI_ISL_2246283
EPI_ISL_5597500
EPI_ISL_5597517
EPI_ISL_5597657
EPI_ISL_2427395
EPI_ISL_3347195
EPI_ISL_4549927
EPI_ISL_4550208
EPI_ISL_4551021
EPI_ISL_1251002
EPI_ISL_4601173
EPI_ISL_4601184
EPI_ISL_4601205
EPI_ISL_4601206
EPI_ISL_4601211
EPI_ISL_4601213
EPI_ISL_4601239
EPI_ISL_4601628
EPI_ISL_4601678
EPI_ISL_4603142
EPI_ISL_4659095
EPI_ISL_4659108
EPI_ISL_4659152
EPI_ISL_4659160
EPI_ISL_1262813
EPI_ISL_1262913
EPI_ISL_5538395
EPI_ISL_5538400
EPI_ISL_5538410
EPI_ISL_5538423
EPI_ISL_5538442
EPI_ISL_5538464
EPI_ISL_5538469
EPI_ISL_5538652
EPI_ISL_2982763
EPI_ISL_2982766
EPI_ISL_2982769
EPI_ISL_2982817
EPI_ISL_2983448
EPI_ISL_8124693
EPI_ISL_8124726
EPI_ISL_8124725
EPI_ISL_8124724
EPI_ISL_8124712
EPI_ISL_5589636
EPI_ISL_5597664
EPI_ISL_5597813
EPI_ISL_5598219
EPI_ISL_5598301
EPI_ISL_2427393
EPI_ISL_5598422
EPI_ISL_3347193
EPI_ISL_4549857
EPI_ISL_4550220
EPI_ISL_1251005
EPI_ISL_1251006
EPI_ISL_1262988
EPI_ISL_4743380
EPI_ISL_4743381
EPI_ISL_4743383
EPI_ISL_4743410
EPI_ISL_4743414
EPI_ISL_4772380
EPI_ISL_4820966
EPI_ISL_4820968
EPI_ISL_4820983
EPI_ISL_4820991
EPI_ISL_4821001
EPI_ISL_4850559
EPI_ISL_4877272
EPI_ISL_4877273
EPI_ISL_4877275
EPI_ISL_4877292
EPI_ISL_4877329
EPI_ISL_4877332
EPI_ISL_4877335
EPI_ISL_4877336
EPI_ISL_4877337
EPI_ISL_4877338
EPI_ISL_4877339
EPI_ISL_4877342
EPI_ISL_4877344
EPI_ISL_4878287
EPI_ISL_4878288
EPI_ISL_4878289
EPI_ISL_4878290
EPI_ISL_4878291
EPI_ISL_4880354
EPI_ISL_4880356
EPI_ISL_4880357
EPI_ISL_4880358
EPI_ISL_4880359
EPI_ISL_4880360
EPI_ISL_4880361
EPI_ISL_4888042
EPI_ISL_4888043
EPI_ISL_4888052
EPI_ISL_4888053
EPI_ISL_4888058
EPI_ISL_4888059
EPI_ISL_4888067
EPI_ISL_4888072
EPI_ISL_4888073
EPI_ISL_4888076
EPI_ISL_4888077
EPI_ISL_4888080
EPI_ISL_4888081
EPI_ISL_4888087
EPI_ISL_4888088
EPI_ISL_4888102
EPI_ISL_4888103
EPI_ISL_4888108
EPI_ISL_4888114
EPI_ISL_4889739
EPI_ISL_4890148
EPI_ISL_4890153
EPI_ISL_4890154
EPI_ISL_4890155
EPI_ISL_4890156
EPI_ISL_4890157
EPI_ISL_4890159
EPI_ISL_4890160
EPI_ISL_4890161
EPI_ISL_4890163
EPI_ISL_4890166
EPI_ISL_4890169
EPI_ISL_4890170
EPI_ISL_4890171
EPI_ISL_4917843
EPI_ISL_4917844
EPI_ISL_4917846
EPI_ISL_4917847
EPI_ISL_4926955
EPI_ISL_4945665
EPI_ISL_4743409
EPI_ISL_4744586
EPI_ISL_4744596
EPI_ISL_4744597
EPI_ISL_4744601
EPI_ISL_4744602
EPI_ISL_4744603
EPI_ISL_4744607
EPI_ISL_4744608
EPI_ISL_4744609
EPI_ISL_4744611
EPI_ISL_4744612
EPI_ISL_4744626
EPI_ISL_4744627
EPI_ISL_4772366
EPI_ISL_4772372
EPI_ISL_7307234
EPI_ISL_7307235
EPI_ISL_4820605
EPI_ISL_4820987
EPI_ISL_4820996
EPI_ISL_4821005
EPI_ISL_4877266
EPI_ISL_4877271
EPI_ISL_4877300
EPI_ISL_4877301
EPI_ISL_4877302
EPI_ISL_4877303
EPI_ISL_4877304
EPI_ISL_4877307
EPI_ISL_4877311
EPI_ISL_4877313
EPI_ISL_4877314
EPI_ISL_4877317
EPI_ISL_4877320
EPI_ISL_4877321
EPI_ISL_4946232
EPI_ISL_4946233
EPI_ISL_4946234
EPI_ISL_4957754
EPI_ISL_4968074
EPI_ISL_1111465
EPI_ISL_5030018
EPI_ISL_5030020
EPI_ISL_5030024
EPI_ISL_5030025
EPI_ISL_5030033
EPI_ISL_5030034
EPI_ISL_5030035
EPI_ISL_5030037
EPI_ISL_5030038
EPI_ISL_5030039
EPI_ISL_5030040
EPI_ISL_5030041
EPI_ISL_5030042
EPI_ISL_5030069
EPI_ISL_5030071
EPI_ISL_4946231
EPI_ISL_7476656
EPI_ISL_7476661
EPI_ISL_7494441
EPI_ISL_5030013
EPI_ISL_5030015
EPI_ISL_5030016
EPI_ISL_5030017
EPI_ISL_5030026
EPI_ISL_5030028
EPI_ISL_5030029
EPI_ISL_5030030
EPI_ISL_5030031
EPI_ISL_5030043
EPI_ISL_5030044
EPI_ISL_5030047
EPI_ISL_5030048
EPI_ISL_5030049
EPI_ISL_5030050
EPI_ISL_5030051
EPI_ISL_5030052
EPI_ISL_5030053
EPI_ISL_5030054
EPI_ISL_5030055
EPI_ISL_5030056
EPI_ISL_5030057
EPI_ISL_5030058
EPI_ISL_5030059
EPI_ISL_5030060
EPI_ISL_5030061
EPI_ISL_5030063
EPI_ISL_5030064
EPI_ISL_5030065
EPI_ISL_5030066
EPI_ISL_5030067
EPI_ISL_5030068
EPI_ISL_5030088
EPI_ISL_5030089
EPI_ISL_5030090
EPI_ISL_5030092
EPI_ISL_5030093
EPI_ISL_5030099
EPI_ISL_5030100
EPI_ISL_5030101
EPI_ISL_5030102
EPI_ISL_5030103
EPI_ISL_5030104
EPI_ISL_5030105
EPI_ISL_5030106
EPI_ISL_5063066
EPI_ISL_5640194
EPI_ISL_5640195
EPI_ISL_5640196
EPI_ISL_5640197
EPI_ISL_5640198
EPI_ISL_5640199
EPI_ISL_5640200
EPI_ISL_5640201
EPI_ISL_5640202
EPI_ISL_5640203
EPI_ISL_5640204
EPI_ISL_5640205
EPI_ISL_5640206
EPI_ISL_5640207
EPI_ISL_5640208
EPI_ISL_5640209
EPI_ISL_5640210
EPI_ISL_5640211
EPI_ISL_5640212
EPI_ISL_5640213
EPI_ISL_5640214
EPI_ISL_5640215
EPI_ISL_5640216
EPI_ISL_5640217
EPI_ISL_5640218
EPI_ISL_5640219
EPI_ISL_5640220
EPI_ISL_5640221
EPI_ISL_5640222
EPI_ISL_5640223
EPI_ISL_5640224
EPI_ISL_5640225
EPI_ISL_5640226
EPI_ISL_5640227
EPI_ISL_5640228
EPI_ISL_5640230
EPI_ISL_5640231
EPI_ISL_5640232
EPI_ISL_5640233
EPI_ISL_5640234
EPI_ISL_5640235
EPI_ISL_5640236
EPI_ISL_5640238
EPI_ISL_2200124
EPI_ISL_2200131
EPI_ISL_5681588
EPI_ISL_5681776
EPI_ISL_5686988
EPI_ISL_5687845
EPI_ISL_5030070
EPI_ISL_5030036
EPI_ISL_5030019
EPI_ISL_3911439
EPI_ISL_6701384
EPI_ISL_6701386
EPI_ISL_5030072
EPI_ISL_5030073
EPI_ISL_5030074
EPI_ISL_5030075
EPI_ISL_5030076
EPI_ISL_5030077
EPI_ISL_5030078
EPI_ISL_5030079
EPI_ISL_5030082
EPI_ISL_5030083
EPI_ISL_5030084
EPI_ISL_5030085
EPI_ISL_5030086
EPI_ISL_5030087
EPI_ISL_5030094
EPI_ISL_5030095
EPI_ISL_5030096
EPI_ISL_5030097
EPI_ISL_5030098
EPI_ISL_5047273
EPI_ISL_5047419
EPI_ISL_5047441
EPI_ISL_5054139
EPI_ISL_5058066
EPI_ISL_5063043
EPI_ISL_5071171
EPI_ISL_5071327
EPI_ISL_5071329
EPI_ISL_5072530
EPI_ISL_5640188
EPI_ISL_5640189
EPI_ISL_5640190
EPI_ISL_5640191
EPI_ISL_5640192
EPI_ISL_5640193
EPI_ISL_6701387
EPI_ISL_6701390
EPI_ISL_6701389
EPI_ISL_6701391
EPI_ISL_6701392
EPI_ISL_6701388
EPI_ISL_6701393
EPI_ISL_6701394
EPI_ISL_6701397
EPI_ISL_6701395
EPI_ISL_6701398
EPI_ISL_6701399
EPI_ISL_6701400
EPI_ISL_6701401
EPI_ISL_6701402
EPI_ISL_6701403
EPI_ISL_6701404
EPI_ISL_6701405
EPI_ISL_6701406
EPI_ISL_6701407
EPI_ISL_6701408
EPI_ISL_6701409
EPI_ISL_6701410
EPI_ISL_6701412
EPI_ISL_6701418
EPI_ISL_6701396
EPI_ISL_3369439
EPI_ISL_3369441
EPI_ISL_2476412
EPI_ISL_1695922
EPI_ISL_2476421
EPI_ISL_2476440
EPI_ISL_2479912
EPI_ISL_1279276
EPI_ISL_2681114
EPI_ISL_2681123
EPI_ISL_2681126
EPI_ISL_2681154
EPI_ISL_2681172
EPI_ISL_6721266
EPI_ISL_6721279
EPI_ISL_6721282
EPI_ISL_6721290
EPI_ISL_6721300
EPI_ISL_6721306
EPI_ISL_6721313
EPI_ISL_6721323
EPI_ISL_2681179
EPI_ISL_6721332
EPI_ISL_6721336
EPI_ISL_6721339
EPI_ISL_6721346
EPI_ISL_6721355
EPI_ISL_6721359
EPI_ISL_6721368
EPI_ISL_6721376
EPI_ISL_6721385
EPI_ISL_6721414
EPI_ISL_6721419
EPI_ISL_6721435
EPI_ISL_6721452
EPI_ISL_6721462
EPI_ISL_6721482
EPI_ISL_2681204
EPI_ISL_6721529
EPI_ISL_6721542
EPI_ISL_6721565
EPI_ISL_6721582
EPI_ISL_6721593
EPI_ISL_6721604
EPI_ISL_6721612
EPI_ISL_6721631
EPI_ISL_6721634
EPI_ISL_6721648
EPI_ISL_6721668
EPI_ISL_6721675
EPI_ISL_6721679
EPI_ISL_2681225
EPI_ISL_2681227
EPI_ISL_6721689
EPI_ISL_2681230
EPI_ISL_6721699
EPI_ISL_6721705
EPI_ISL_6721707
EPI_ISL_6721710
EPI_ISL_6721759
EPI_ISL_6721768
EPI_ISL_6721776
EPI_ISL_6721784
EPI_ISL_6721791
EPI_ISL_6721799
EPI_ISL_6721805
EPI_ISL_2681244
EPI_ISL_6721809
EPI_ISL_2681245
EPI_ISL_6721823
EPI_ISL_6721832
EPI_ISL_6721834
EPI_ISL_6721844
EPI_ISL_2681261
EPI_ISL_2681284
EPI_ISL_3768915
EPI_ISL_6722289
EPI_ISL_5803782
EPI_ISL_2928297
EPI_ISL_1289960
EPI_ISL_3155343
EPI_ISL_3155348
EPI_ISL_3155362
EPI_ISL_3155364
EPI_ISL_3155366
EPI_ISL_3155368
EPI_ISL_3155381
EPI_ISL_3155386
EPI_ISL_1669744
EPI_ISL_3155393
EPI_ISL_5854262
EPI_ISL_3155465
EPI_ISL_3155500
EPI_ISL_3155547
EPI_ISL_3155578
EPI_ISL_3155611
EPI_ISL_5863702
EPI_ISL_5863703
EPI_ISL_5863704
EPI_ISL_5863705
EPI_ISL_5863706
EPI_ISL_5863708
EPI_ISL_5863709
EPI_ISL_5863710
EPI_ISL_5863711
EPI_ISL_5863712
EPI_ISL_5863713
EPI_ISL_5863716
EPI_ISL_5863717
EPI_ISL_5863719
EPI_ISL_5863720
EPI_ISL_5863721
EPI_ISL_5863722
EPI_ISL_5863726
EPI_ISL_5863730
EPI_ISL_5863731
EPI_ISL_5863732
EPI_ISL_5863733
EPI_ISL_5863735
EPI_ISL_5863736
EPI_ISL_5863737
EPI_ISL_5863738
EPI_ISL_5863740
EPI_ISL_5863741
EPI_ISL_2047868
EPI_ISL_2047873
EPI_ISL_4877262
EPI_ISL_4877263
EPI_ISL_4877264
EPI_ISL_4877265
EPI_ISL_4877267
EPI_ISL_4877268
EPI_ISL_4877269
EPI_ISL_4877270
EPI_ISL_4877274
EPI_ISL_4877276
EPI_ISL_4877277
EPI_ISL_4877278
EPI_ISL_4877279
EPI_ISL_4877280
EPI_ISL_4877281
EPI_ISL_4877282
EPI_ISL_4877283
EPI_ISL_4877284
EPI_ISL_4877285
EPI_ISL_4877286
EPI_ISL_4877287
EPI_ISL_4877288
EPI_ISL_4877289
EPI_ISL_4877290
EPI_ISL_4877291
EPI_ISL_4877293
EPI_ISL_4877294
EPI_ISL_4877295
EPI_ISL_4877296
EPI_ISL_4877297
EPI_ISL_4877298
EPI_ISL_4877299
EPI_ISL_4877305
EPI_ISL_4877306
EPI_ISL_4877308
EPI_ISL_4877309
EPI_ISL_4877310
EPI_ISL_4877312
EPI_ISL_4877315
EPI_ISL_4877316
EPI_ISL_4877318
EPI_ISL_4877322
EPI_ISL_4877323
EPI_ISL_4877324
EPI_ISL_4877325
EPI_ISL_4877327
EPI_ISL_4877328
EPI_ISL_4877330
EPI_ISL_4877331
EPI_ISL_4877333
EPI_ISL_4877334
EPI_ISL_4877340
EPI_ISL_4877341
EPI_ISL_4877343
EPI_ISL_4877346
EPI_ISL_1293053
EPI_ISL_1293054
EPI_ISL_1293055
EPI_ISL_1293067
EPI_ISL_1293075
EPI_ISL_1293077
EPI_ISL_2987700
EPI_ISL_2408067
EPI_ISL_5924225
EPI_ISL_5924226
EPI_ISL_5924227
EPI_ISL_5924228
EPI_ISL_5924229
EPI_ISL_5924230
EPI_ISL_5924231
EPI_ISL_5924232
EPI_ISL_5924233
EPI_ISL_5924234
EPI_ISL_5924235
EPI_ISL_5924236
EPI_ISL_5924237
EPI_ISL_5924238
EPI_ISL_5924239
EPI_ISL_5924240
EPI_ISL_5924241
EPI_ISL_5924242
EPI_ISL_5924243
EPI_ISL_5924244
EPI_ISL_5924245
EPI_ISL_5924246
EPI_ISL_5924247
EPI_ISL_5924248
EPI_ISL_5924249
EPI_ISL_5924250
EPI_ISL_5924251
EPI_ISL_5924252
EPI_ISL_2490363
EPI_ISL_2490367
EPI_ISL_2490376
EPI_ISL_2490379
EPI_ISL_2490384
EPI_ISL_2490385
EPI_ISL_2490389
EPI_ISL_2490386
EPI_ISL_2490387
EPI_ISL_2490388
EPI_ISL_2490393
EPI_ISL_2490588
EPI_ISL_5934954
EPI_ISL_5934956
EPI_ISL_5934957
EPI_ISL_2690685
EPI_ISL_2691090
EPI_ISL_2691091
EPI_ISL_2691095
EPI_ISL_2691096
EPI_ISL_2691101
EPI_ISL_2691102
EPI_ISL_2691103
EPI_ISL_2691106
EPI_ISL_2691122
EPI_ISL_2691125
EPI_ISL_2691126
EPI_ISL_2691137
EPI_ISL_2691132
EPI_ISL_2691140
EPI_ISL_2691141
EPI_ISL_2691147
EPI_ISL_2691148
EPI_ISL_2691149
EPI_ISL_2691154
EPI_ISL_2691158
EPI_ISL_2691166
EPI_ISL_2691167
EPI_ISL_2691170
EPI_ISL_2691171
EPI_ISL_2691175
EPI_ISL_2691177
EPI_ISL_2691183
EPI_ISL_2691191
EPI_ISL_2691196
EPI_ISL_2691197
EPI_ISL_2691198
EPI_ISL_2691199
EPI_ISL_2691211
EPI_ISL_2691214
EPI_ISL_2691216
EPI_ISL_2691217
EPI_ISL_2691218
EPI_ISL_2137380
EPI_ISL_2492424
EPI_ISL_2492426
EPI_ISL_5994528
EPI_ISL_5994539
EPI_ISL_5994545
EPI_ISL_5994556
EPI_ISL_5994564
EPI_ISL_5994571
EPI_ISL_5994580
EPI_ISL_5994623
EPI_ISL_5994691
EPI_ISL_3046100
EPI_ISL_3046101
EPI_ISL_3046102
EPI_ISL_3046103
EPI_ISL_3046104
EPI_ISL_2139506
EPI_ISL_2139494
EPI_ISL_2139495
EPI_ISL_2139505
EPI_ISL_2139511
EPI_ISL_2139520
EPI_ISL_2139521
EPI_ISL_2139531
EPI_ISL_2139529
EPI_ISL_2139532
EPI_ISL_2139535
EPI_ISL_2139547
EPI_ISL_2139548
EPI_ISL_2139549
EPI_ISL_3231187
EPI_ISL_3046587
EPI_ISL_1296238
EPI_ISL_1296239
EPI_ISL_1296240
EPI_ISL_1296241
EPI_ISL_1296242
EPI_ISL_1296248
EPI_ISL_1296250
EPI_ISL_1296251
EPI_ISL_1296253
EPI_ISL_1296254
EPI_ISL_1296255
EPI_ISL_1296256
EPI_ISL_1296258
EPI_ISL_1296264
EPI_ISL_4890162
EPI_ISL_1296268
EPI_ISL_4890164
EPI_ISL_4890165
EPI_ISL_1296272
EPI_ISL_4890167
EPI_ISL_4890168
EPI_ISL_1296279
EPI_ISL_1296285
EPI_ISL_1296286
EPI_ISL_1296288
EPI_ISL_1296290
EPI_ISL_2476411
EPI_ISL_2476422
EPI_ISL_2479899
EPI_ISL_3214808
EPI_ISL_5781624
EPI_ISL_5781636
EPI_ISL_2681078
EPI_ISL_2681074
EPI_ISL_2681075
EPI_ISL_2681077
EPI_ISL_2681083
EPI_ISL_2681089
EPI_ISL_2681090
EPI_ISL_2681093
EPI_ISL_2681100
EPI_ISL_2681187
EPI_ISL_2681192
EPI_ISL_6721390
EPI_ISL_6721396
EPI_ISL_6721401
EPI_ISL_6721424
EPI_ISL_6721437
EPI_ISL_6721443
EPI_ISL_6721475
EPI_ISL_6721490
EPI_ISL_6721500
EPI_ISL_6721512
EPI_ISL_6721520
EPI_ISL_6721535
EPI_ISL_6721559
EPI_ISL_6721573
EPI_ISL_6721587
EPI_ISL_6721597
EPI_ISL_6721608
EPI_ISL_6721618
EPI_ISL_6721639
EPI_ISL_3370437
EPI_ISL_3370439
EPI_ISL_3370456
EPI_ISL_2827975
EPI_ISL_2827963
EPI_ISL_2827977
EPI_ISL_2827986
EPI_ISL_2827988
EPI_ISL_2827990
EPI_ISL_2827997
EPI_ISL_2828010
EPI_ISL_3370962
EPI_ISL_3370973
EPI_ISL_3370970
EPI_ISL_2828387
EPI_ISL_2828404
EPI_ISL_2828657
EPI_ISL_2828658
EPI_ISL_2828660
EPI_ISL_2828665
EPI_ISL_2828666
EPI_ISL_5597972
EPI_ISL_5598088
EPI_ISL_5598228
EPI_ISL_5598244
EPI_ISL_5598251
EPI_ISL_5598287
EPI_ISL_5598288
EPI_ISL_5598300
EPI_ISL_5598304
EPI_ISL_5598311
EPI_ISL_5598345
EPI_ISL_2650510
EPI_ISL_2651229
EPI_ISL_6840835
EPI_ISL_6840842
EPI_ISL_6840847
EPI_ISL_6840852
EPI_ISL_6840861
EPI_ISL_6840866
EPI_ISL_6840872
EPI_ISL_6840879
EPI_ISL_6840885
EPI_ISL_6840892
EPI_ISL_6840897
EPI_ISL_6840903
EPI_ISL_6840913
EPI_ISL_6840917
EPI_ISL_6840923
EPI_ISL_6840926
EPI_ISL_6840934
EPI_ISL_6840944
EPI_ISL_6840953
EPI_ISL_6840987
EPI_ISL_5598703
EPI_ISL_5598707
EPI_ISL_2651236
EPI_ISL_3190118
EPI_ISL_3190132
EPI_ISL_3190133
EPI_ISL_5599385
EPI_ISL_5599396
EPI_ISL_5599411
EPI_ISL_5599434
EPI_ISL_2652157
EPI_ISL_1299500
EPI_ISL_1299502
EPI_ISL_1299503
EPI_ISL_1299512
EPI_ISL_1299513
EPI_ISL_1299517
EPI_ISL_1299518
EPI_ISL_1299532
EPI_ISL_1299536
EPI_ISL_1299540
EPI_ISL_1299543
EPI_ISL_1299544
EPI_ISL_1299546
EPI_ISL_1299547
EPI_ISL_1299548
EPI_ISL_1296291
EPI_ISL_2828327
EPI_ISL_2828659
EPI_ISL_2828664
EPI_ISL_2828670
EPI_ISL_2828671
EPI_ISL_2828672
EPI_ISL_2828675
EPI_ISL_2828676
EPI_ISL_2828680
EPI_ISL_2828681
EPI_ISL_2828682
EPI_ISL_2828696
EPI_ISL_2828697
EPI_ISL_2828698
EPI_ISL_5597483
EPI_ISL_5597494
EPI_ISL_5597495
EPI_ISL_5597507
EPI_ISL_5597514
EPI_ISL_5597531
EPI_ISL_5597541
EPI_ISL_5597542
EPI_ISL_5597543
EPI_ISL_5597551
EPI_ISL_5597552
EPI_ISL_5597567
EPI_ISL_5597584
EPI_ISL_5597586
EPI_ISL_5597610
EPI_ISL_5597611
EPI_ISL_5597655
EPI_ISL_5597656
EPI_ISL_5597822
EPI_ISL_5597861
EPI_ISL_1321751
EPI_ISL_1321735
EPI_ISL_1499488
EPI_ISL_1499500
EPI_ISL_3190233
EPI_ISL_3190235
EPI_ISL_3190266
EPI_ISL_3190346
EPI_ISL_3190376
EPI_ISL_3190377
EPI_ISL_3190379
EPI_ISL_3190391
EPI_ISL_7747276
EPI_ISL_2272969
EPI_ISL_2273001
EPI_ISL_2274095
EPI_ISL_2274106
EPI_ISL_2274115
EPI_ISL_2274119
EPI_ISL_2274130
EPI_ISL_7775351
EPI_ISL_7775352
EPI_ISL_7775353
EPI_ISL_7775355
EPI_ISL_7775356
EPI_ISL_7775357
EPI_ISL_7775358
EPI_ISL_7775359
EPI_ISL_7775364
EPI_ISL_7775365
EPI_ISL_7775369
EPI_ISL_7775370
EPI_ISL_7775371
EPI_ISL_7775373
EPI_ISL_7775375
EPI_ISL_7775376
EPI_ISL_7775377
EPI_ISL_7775378
EPI_ISL_7775379
EPI_ISL_7775380
EPI_ISL_7775382
EPI_ISL_7775384
EPI_ISL_7775385
EPI_ISL_7775386
EPI_ISL_7775387
EPI_ISL_7775388
EPI_ISL_7775823
EPI_ISL_1303502
EPI_ISL_1303503
EPI_ISL_1303509
EPI_ISL_1303513
EPI_ISL_1303515
EPI_ISL_1303520
EPI_ISL_1303522
EPI_ISL_1303525
EPI_ISL_1303529
EPI_ISL_1303539
EPI_ISL_7812870
EPI_ISL_7812872
EPI_ISL_7812874
EPI_ISL_1303541
EPI_ISL_7813101
EPI_ISL_7813122
EPI_ISL_7813204
EPI_ISL_7813223
EPI_ISL_7813233
EPI_ISL_7813250
EPI_ISL_7813266
EPI_ISL_1303543
EPI_ISL_7813271
EPI_ISL_7813272
EPI_ISL_7813274
EPI_ISL_1303545
EPI_ISL_1303546
EPI_ISL_1303549
EPI_ISL_3547310
EPI_ISL_1701391
EPI_ISL_2835744
EPI_ISL_2835853
EPI_ISL_2835984
EPI_ISL_2835986
EPI_ISL_2285125
EPI_ISL_1321734
EPI_ISL_1321736
EPI_ISL_1321737
EPI_ISL_1321738
EPI_ISL_1321739
EPI_ISL_1321740
EPI_ISL_1321741
EPI_ISL_1321742
EPI_ISL_1321743
EPI_ISL_1321747
EPI_ISL_1321748
EPI_ISL_1321750
EPI_ISL_1321752
EPI_ISL_1321759
EPI_ISL_1321761
EPI_ISL_1321765
EPI_ISL_1321778
EPI_ISL_1321781
EPI_ISL_1321790
EPI_ISL_1321803
EPI_ISL_1321805
EPI_ISL_1321806
EPI_ISL_9437433
EPI_ISL_4296427
EPI_ISL_3923743
EPI_ISL_3923745
EPI_ISL_3923746
EPI_ISL_3923749
EPI_ISL_3923753
EPI_ISL_3923754
EPI_ISL_3923755
EPI_ISL_1166164
EPI_ISL_2462941
EPI_ISL_1524709
EPI_ISL_2131269
EPI_ISL_2131272
EPI_ISL_5146258
EPI_ISL_5146257
EPI_ISL_1336808
EPI_ISL_1336810
EPI_ISL_1336831
EPI_ISL_1336833
EPI_ISL_1336834
EPI_ISL_1336849
EPI_ISL_1336863
EPI_ISL_1336864
EPI_ISL_1336865
EPI_ISL_1336868
EPI_ISL_1336869
EPI_ISL_1336870
EPI_ISL_1336872
EPI_ISL_1336873
EPI_ISL_1336874
EPI_ISL_1340837
EPI_ISL_1340838
EPI_ISL_1340856
EPI_ISL_4298903
EPI_ISL_4666426
EPI_ISL_4299029
EPI_ISL_4299276
EPI_ISL_4299277
EPI_ISL_4299280
EPI_ISL_4299272
EPI_ISL_4299286
EPI_ISL_4299288
EPI_ISL_4299289
EPI_ISL_4299298
EPI_ISL_4299303
EPI_ISL_4299306
EPI_ISL_4299311
EPI_ISL_4299312
EPI_ISL_4299314
EPI_ISL_4299325
EPI_ISL_4299327
EPI_ISL_4299328
EPI_ISL_4299329
EPI_ISL_4299330
EPI_ISL_4299334
EPI_ISL_4299335
EPI_ISL_4299338
EPI_ISL_4299339
EPI_ISL_4299346
EPI_ISL_4299348
EPI_ISL_4299351
EPI_ISL_4299353
EPI_ISL_4299354
EPI_ISL_4299355
EPI_ISL_4299356
EPI_ISL_4299605
EPI_ISL_2131372
EPI_ISL_5863707
EPI_ISL_5863714
EPI_ISL_5863715
EPI_ISL_5863718
EPI_ISL_5863723
EPI_ISL_5863724
EPI_ISL_5863725
EPI_ISL_5863727
EPI_ISL_5863728
EPI_ISL_5863729
EPI_ISL_5863734
EPI_ISL_5863739
EPI_ISL_5863742
EPI_ISL_5863748
EPI_ISL_2131404
EPI_ISL_2131412
EPI_ISL_2840616
EPI_ISL_2840624
EPI_ISL_2840625
EPI_ISL_2840656
EPI_ISL_2840657
EPI_ISL_2840660
EPI_ISL_2840661
EPI_ISL_2840667
EPI_ISL_2840665
EPI_ISL_2840666
EPI_ISL_2840668
EPI_ISL_2840669
EPI_ISL_8318725
EPI_ISL_5626501
EPI_ISL_1299553
EPI_ISL_1299554
EPI_ISL_1299555
EPI_ISL_1299556
EPI_ISL_1299557
EPI_ISL_1299558
EPI_ISL_1299559
EPI_ISL_1299560
EPI_ISL_1299561
EPI_ISL_1299562
EPI_ISL_1299564
EPI_ISL_1299565
EPI_ISL_1299566
EPI_ISL_7711656
EPI_ISL_7711716
EPI_ISL_7711719
EPI_ISL_7711720
EPI_ISL_7711721
EPI_ISL_7711722
EPI_ISL_7711723
EPI_ISL_7711724
EPI_ISL_7711725
EPI_ISL_7711726
EPI_ISL_7711727
EPI_ISL_7711728
EPI_ISL_7711729
EPI_ISL_7711730
EPI_ISL_7711731
EPI_ISL_7711733
EPI_ISL_7711734
EPI_ISL_7711735
EPI_ISL_7711736
EPI_ISL_7711737
EPI_ISL_7715761
EPI_ISL_1358287
EPI_ISL_1358288
EPI_ISL_1358289
EPI_ISL_1358290
EPI_ISL_1358304
EPI_ISL_1358318
EPI_ISL_1358319
EPI_ISL_1358320
EPI_ISL_1358321
EPI_ISL_4434311
EPI_ISL_2408065
EPI_ISL_2408064
EPI_ISL_1372420
EPI_ISL_1372421
EPI_ISL_1381055
EPI_ISL_1381056
EPI_ISL_1381057
EPI_ISL_1381059
EPI_ISL_1381060
EPI_ISL_1381061
EPI_ISL_1381069
EPI_ISL_1381070
EPI_ISL_1381071
EPI_ISL_1381214
EPI_ISL_1381216
EPI_ISL_1381217
EPI_ISL_1381222
EPI_ISL_4237269
EPI_ISL_4237288
EPI_ISL_4237289
EPI_ISL_4237297
EPI_ISL_2967854
EPI_ISL_2967888
EPI_ISL_1385803
EPI_ISL_1385805
EPI_ISL_5538028
EPI_ISL_5538083
EPI_ISL_5538087
EPI_ISL_5538157
EPI_ISL_5538162
EPI_ISL_5538170
EPI_ISL_5538195
EPI_ISL_5538270
EPI_ISL_5538305
EPI_ISL_5538284
EPI_ISL_5538292
EPI_ISL_5538298
EPI_ISL_5538311
EPI_ISL_5538323
EPI_ISL_5538333
EPI_ISL_5538361
EPI_ISL_5538415
EPI_ISL_5538431
EPI_ISL_5538444
EPI_ISL_5538452
EPI_ISL_5538475
EPI_ISL_5538477
EPI_ISL_5538483
EPI_ISL_5538487
EPI_ISL_5538493
EPI_ISL_5538510
EPI_ISL_5538649
EPI_ISL_1296287
EPI_ISL_2614521
EPI_ISL_2614525
EPI_ISL_2614526
EPI_ISL_2614535
EPI_ISL_2614541
EPI_ISL_2614542
EPI_ISL_2614549
EPI_ISL_2614550
EPI_ISL_2614552
EPI_ISL_2614553
EPI_ISL_2614563
EPI_ISL_2614580
EPI_ISL_2614588
EPI_ISL_2614589
EPI_ISL_2614595
EPI_ISL_2614599
EPI_ISL_2614600
EPI_ISL_2614606
EPI_ISL_2614610
EPI_ISL_1391241
EPI_ISL_1391245
EPI_ISL_1391247
EPI_ISL_2614620
EPI_ISL_2614621
EPI_ISL_2614624
EPI_ISL_1391403
EPI_ISL_1394738
EPI_ISL_1394757
EPI_ISL_1960074
EPI_ISL_3642586
EPI_ISL_3642588
EPI_ISL_3642591
EPI_ISL_3642592
EPI_ISL_3642594
EPI_ISL_3642595
EPI_ISL_3642597
EPI_ISL_3642599
EPI_ISL_1591256
EPI_ISL_1403584
EPI_ISL_3259677
EPI_ISL_3259680
EPI_ISL_3259682
EPI_ISL_3259684
EPI_ISL_3259686
EPI_ISL_3259691
EPI_ISL_3259694
EPI_ISL_3259702
EPI_ISL_3259703
EPI_ISL_3259704
EPI_ISL_3259706
EPI_ISL_3259710
EPI_ISL_3259711
EPI_ISL_3259714
EPI_ISL_3259715
EPI_ISL_3259723
EPI_ISL_3259724
EPI_ISL_3259725
EPI_ISL_3259726
EPI_ISL_3259728
EPI_ISL_3259729
EPI_ISL_3259730
EPI_ISL_3259731
EPI_ISL_3259732
EPI_ISL_3259733
EPI_ISL_3259735
EPI_ISL_3259736
EPI_ISL_3259742
EPI_ISL_3259745
EPI_ISL_3259747
EPI_ISL_3259748
EPI_ISL_3259755
EPI_ISL_3259756
EPI_ISL_3259757
EPI_ISL_3259758
EPI_ISL_3259759
EPI_ISL_3259760
EPI_ISL_3259761
EPI_ISL_985308
EPI_ISL_1358285
EPI_ISL_1358286
EPI_ISL_1358292
EPI_ISL_1358293
EPI_ISL_7494440
EPI_ISL_1358300
EPI_ISL_1358301
EPI_ISL_7494461
EPI_ISL_1468428
EPI_ISL_2228072
EPI_ISL_2030070
EPI_ISL_4434601
EPI_ISL_1293059
EPI_ISL_1293080
EPI_ISL_2408062
EPI_ISL_2408066
EPI_ISL_1365746
EPI_ISL_1366655
EPI_ISL_1366657
EPI_ISL_1372422
EPI_ISL_2966246
EPI_ISL_3875777
EPI_ISL_2420647
EPI_ISL_2230790
EPI_ISL_2230787
EPI_ISL_2231176
EPI_ISL_2231177
EPI_ISL_2231179
EPI_ISL_1381045
EPI_ISL_1381047
EPI_ISL_1381048
EPI_ISL_1381050
EPI_ISL_1381052
EPI_ISL_1381062
EPI_ISL_1381063
EPI_ISL_1381065
EPI_ISL_1381068
EPI_ISL_9159647
EPI_ISL_9159995
EPI_ISL_9159649
EPI_ISL_9159652
EPI_ISL_9160005
EPI_ISL_9159705
EPI_ISL_9160012
EPI_ISL_9160013
EPI_ISL_9159717
EPI_ISL_9159723
EPI_ISL_9160041
EPI_ISL_9160077
EPI_ISL_9160091
EPI_ISL_9159930
EPI_ISL_9159631
EPI_ISL_9159600
EPI_ISL_9159606
EPI_ISL_9159587
EPI_ISL_9159599
EPI_ISL_1443197
EPI_ISL_1443198
EPI_ISL_2402216
EPI_ISL_8630223
EPI_ISL_8630227
EPI_ISL_8630224
EPI_ISL_8630219
EPI_ISL_8630317
EPI_ISL_8630362
EPI_ISL_8630225
EPI_ISL_8630232
EPI_ISL_8630344
EPI_ISL_8630359
EPI_ISL_8630372
EPI_ISL_8630377
EPI_ISL_8630389
EPI_ISL_8630335
EPI_ISL_8630349
EPI_ISL_8630348
EPI_ISL_8630347
EPI_ISL_8630353
EPI_ISL_8630386
EPI_ISL_8630388
EPI_ISL_8630396
EPI_ISL_8630381
EPI_ISL_8630399
EPI_ISL_8630380
EPI_ISL_8630383
EPI_ISL_8630404
EPI_ISL_8630394
EPI_ISL_8630393
EPI_ISL_8630400
EPI_ISL_8630402
EPI_ISL_8630406
EPI_ISL_8630361
EPI_ISL_8630407
EPI_ISL_8630376
EPI_ISL_1468413
EPI_ISL_1468414
EPI_ISL_1468416
EPI_ISL_1468417
EPI_ISL_1468419
EPI_ISL_1468420
EPI_ISL_1468421
EPI_ISL_1468422
EPI_ISL_1468423
EPI_ISL_1468424
EPI_ISL_1468425
EPI_ISL_1468426
EPI_ISL_5736588
EPI_ISL_8401632
EPI_ISL_8401633
EPI_ISL_8401630
EPI_ISL_6661731
EPI_ISL_6661908
EPI_ISL_4391654
EPI_ISL_4391677
EPI_ISL_4391706
EPI_ISL_875567
EPI_ISL_2308558
EPI_ISL_1415422
EPI_ISL_9159714
EPI_ISL_9159594
EPI_ISL_9159605
EPI_ISL_9159616
EPI_ISL_9159620
EPI_ISL_9159629
EPI_ISL_9159641
EPI_ISL_9159683
EPI_ISL_9159668
EPI_ISL_9159685
EPI_ISL_9159720
EPI_ISL_9159755
EPI_ISL_1416919
EPI_ISL_9159772
EPI_ISL_9159773
EPI_ISL_9159795
EPI_ISL_9159818
EPI_ISL_9159830
EPI_ISL_9159663
EPI_ISL_9159674
EPI_ISL_9159686
EPI_ISL_9159699
EPI_ISL_9159692
EPI_ISL_9159967
EPI_ISL_9159748
EPI_ISL_9159749
EPI_ISL_1469941
EPI_ISL_8652720
EPI_ISL_8652707
EPI_ISL_8652706
EPI_ISL_8652708
EPI_ISL_8652712
EPI_ISL_8652714
EPI_ISL_8652715
EPI_ISL_8652717
EPI_ISL_8652719
EPI_ISL_1493579
EPI_ISL_1493580
EPI_ISL_1493582
EPI_ISL_1494923
EPI_ISL_1499475
EPI_ISL_1499476
EPI_ISL_1499483
EPI_ISL_1499489
EPI_ISL_1499490
EPI_ISL_1499492
EPI_ISL_1499628
EPI_ISL_1499629
EPI_ISL_1499632
EPI_ISL_1499635
EPI_ISL_1499639
EPI_ISL_1499640
EPI_ISL_1499645
EPI_ISL_1499646
EPI_ISL_1499647
EPI_ISL_1499648
EPI_ISL_1499650
EPI_ISL_1499651
EPI_ISL_3638775
EPI_ISL_1303514
EPI_ISL_1303512
EPI_ISL_1303547
EPI_ISL_1303548
EPI_ISL_1336800
EPI_ISL_1336866
EPI_ISL_1336876
EPI_ISL_1336877
EPI_ISL_1520129
EPI_ISL_1520130
EPI_ISL_1520131
EPI_ISL_1520136
EPI_ISL_1533689
EPI_ISL_1533690
EPI_ISL_1533695
EPI_ISL_1533696
EPI_ISL_1533701
EPI_ISL_1533702
EPI_ISL_1533703
EPI_ISL_1533704
EPI_ISL_1533706
EPI_ISL_1533707
EPI_ISL_1533709
EPI_ISL_1533710
EPI_ISL_1468429
EPI_ISL_1468430
EPI_ISL_8652710
EPI_ISL_8652711
EPI_ISL_8652724
EPI_ISL_8652713
EPI_ISL_8652721
EPI_ISL_8652723
EPI_ISL_8652722
EPI_ISL_1478843
EPI_ISL_1483773
EPI_ISL_10396828
EPI_ISL_10396831
EPI_ISL_3864602
EPI_ISL_3259713
EPI_ISL_1493573
EPI_ISL_1493574
EPI_ISL_1493575
EPI_ISL_1493576
EPI_ISL_1493577
EPI_ISL_1493578
EPI_ISL_1494924
EPI_ISL_1498917
EPI_ISL_1443196
EPI_ISL_1336178
EPI_ISL_1468415
EPI_ISL_1468418
EPI_ISL_1468427
EPI_ISL_1501135
EPI_ISL_1501265
EPI_ISL_1502478
EPI_ISL_1516915
EPI_ISL_1516921
EPI_ISL_1517432
EPI_ISL_1517433
EPI_ISL_1520108
EPI_ISL_1520123
EPI_ISL_1533725
EPI_ISL_1533726
EPI_ISL_1533727
EPI_ISL_1538412
EPI_ISL_1538413
EPI_ISL_1538414
EPI_ISL_1540707
EPI_ISL_906080
EPI_ISL_1577365
EPI_ISL_1509720
EPI_ISL_1509639
EPI_ISL_1533711
EPI_ISL_1533712
EPI_ISL_1533713
EPI_ISL_1533714
EPI_ISL_1533715
EPI_ISL_1533716
EPI_ISL_1533717
EPI_ISL_1533718
EPI_ISL_1533720
EPI_ISL_1533722
EPI_ISL_1533723
EPI_ISL_1534002
EPI_ISL_872191
EPI_ISL_872192
EPI_ISL_875688
EPI_ISL_875689
EPI_ISL_1547454
EPI_ISL_1554911
EPI_ISL_906081
EPI_ISL_940619
EPI_ISL_940621
EPI_ISL_940625
EPI_ISL_940630
EPI_ISL_1520098
EPI_ISL_943570
EPI_ISL_985318
EPI_ISL_985319
EPI_ISL_1417204
EPI_ISL_1176304
EPI_ISL_1259194
EPI_ISL_1259195
EPI_ISL_9274916
EPI_ISL_9274914
EPI_ISL_9274915
EPI_ISL_9274910
EPI_ISL_9274918
EPI_ISL_9274920
EPI_ISL_9274904
EPI_ISL_9274905
EPI_ISL_9274912
EPI_ISL_9274903
EPI_ISL_9274925
EPI_ISL_9274923
EPI_ISL_9274941
EPI_ISL_9274931
EPI_ISL_9274934
EPI_ISL_9274938
EPI_ISL_9274939
EPI_ISL_9274947
EPI_ISL_9274948
EPI_ISL_9274943
EPI_ISL_9274928
EPI_ISL_9274929
EPI_ISL_1008714
EPI_ISL_1121316
EPI_ISL_1365747
EPI_ISL_1372185
EPI_ISL_1381213
EPI_ISL_1403617
EPI_ISL_1403623
EPI_ISL_1417191
EPI_ISL_1417205
EPI_ISL_1456450
EPI_ISL_1457409
EPI_ISL_1524773
EPI_ISL_1533699
EPI_ISL_1595844
EPI_ISL_1615557
EPI_ISL_1630158
EPI_ISL_10149538
EPI_ISL_10189545
EPI_ISL_10485442
EPI_ISL_10485443
EPI_ISL_10485445
EPI_ISL_811149
EPI_ISL_906075
EPI_ISL_906076
EPI_ISL_906077
EPI_ISL_4056260
EPI_ISL_4056262
EPI_ISL_4056265
EPI_ISL_4056273
EPI_ISL_4056277
EPI_ISL_4056278
EPI_ISL_4056287
EPI_ISL_1493581
EPI_ISL_9274913
EPI_ISL_9274911
EPI_ISL_9274909
EPI_ISL_9274921
EPI_ISL_9274907
EPI_ISL_9274908
EPI_ISL_9274922
EPI_ISL_9274924
EPI_ISL_9274936
EPI_ISL_9274937
EPI_ISL_9274930
EPI_ISL_9274932
EPI_ISL_9274933
EPI_ISL_9274944
EPI_ISL_9274946
EPI_ISL_9274926
EPI_ISL_1303542
EPI_ISL_1095449
EPI_ISL_1457196
EPI_ISL_1457775
EPI_ISL_1457782
EPI_ISL_1511643
EPI_ISL_2502762
EPI_ISL_875566
EPI_ISL_875568
EPI_ISL_906068
EPI_ISL_906069
EPI_ISL_906071
EPI_ISL_4056275
EPI_ISL_4056276
EPI_ISL_4056286
EPI_ISL_4056295
EPI_ISL_940615
EPI_ISL_940616
EPI_ISL_940620
EPI_ISL_940622
EPI_ISL_940623
EPI_ISL_940624
EPI_ISL_943970
EPI_ISL_943971
EPI_ISL_943987
EPI_ISL_943990
EPI_ISL_956289
EPI_ISL_2235361
EPI_ISL_940617
EPI_ISL_940618
EPI_ISL_940627
EPI_ISL_943967
EPI_ISL_943968
EPI_ISL_943969
EPI_ISL_956297
EPI_ISL_2235451
EPI_ISL_2235462
EPI_ISL_4601243
EPI_ISL_2235371
EPI_ISL_2235438
EPI_ISL_2235456
EPI_ISL_3149730
EPI_ISL_3149734
EPI_ISL_981385
EPI_ISL_981387
EPI_ISL_981383
EPI_ISL_984621
EPI_ISL_983865
EPI_ISL_984619
EPI_ISL_984620
EPI_ISL_985307
EPI_ISL_985309
EPI_ISL_985310
EPI_ISL_985303
EPI_ISL_985304
EPI_ISL_985311
EPI_ISL_985314
EPI_ISL_985312
EPI_ISL_985305
EPI_ISL_985306
EPI_ISL_985317
EPI_ISL_3150010
EPI_ISL_985313
EPI_ISL_3150015
EPI_ISL_3150014
EPI_ISL_3150013
EPI_ISL_985315
EPI_ISL_985316
EPI_ISL_1303517
EPI_ISL_3150008
EPI_ISL_1303536
EPI_ISL_1336867
EPI_ISL_6565014
EPI_ISL_1001384
EPI_ISL_1303537
EPI_ISL_4917845
EPI_ISL_3543744
EPI_ISL_3543848
EPI_ISL_5143501
EPI_ISL_3544107
EPI_ISL_3150016
EPI_ISL_1005684
EPI_ISL_1005685
EPI_ISL_1034304
EPI_ISL_1001385
EPI_ISL_2279592
EPI_ISL_2279593
EPI_ISL_1034144
EPI_ISL_1039691
EPI_ISL_1034306
EPI_ISL_1039694
EPI_ISL_1039692
EPI_ISL_1039693
EPI_ISL_1041509
EPI_ISL_1039695
EPI_ISL_2661755
EPI_ISL_2661771
EPI_ISL_1036239
EPI_ISL_2661749
EPI_ISL_2280284
EPI_ISL_2661842
EPI_ISL_3545811
EPI_ISL_3545813
EPI_ISL_2105685
EPI_ISL_2105687
EPI_ISL_2832360
EPI_ISL_3545774
EPI_ISL_3545775
EPI_ISL_3545781
EPI_ISL_3545784
EPI_ISL_3545791
EPI_ISL_3545796
EPI_ISL_3545797
EPI_ISL_3545798
EPI_ISL_3545800
EPI_ISL_3545812
EPI_ISL_2105688
EPI_ISL_1061413
EPI_ISL_2105951
EPI_ISL_7307236
EPI_ISL_7307237
EPI_ISL_7307243
EPI_ISL_7307244
EPI_ISL_3545814
EPI_ISL_2105944
EPI_ISL_7307241
EPI_ISL_7307242
EPI_ISL_1079008
EPI_ISL_1079162
EPI_ISL_1086034
EPI_ISL_1079002
EPI_ISL_1078992
EPI_ISL_1086035
EPI_ISL_1086036
EPI_ISL_1086037
EPI_ISL_1086045
EPI_ISL_1086038
EPI_ISL_1086039
EPI_ISL_1086040
EPI_ISL_1086041
EPI_ISL_1086042
EPI_ISL_1086043
EPI_ISL_1086046
EPI_ISL_1086047
EPI_ISL_1086044
EPI_ISL_1095384
EPI_ISL_1096120
EPI_ISL_1096121
EPI_ISL_1096122
EPI_ISL_1086048
EPI_ISL_1086049
EPI_ISL_1096124
EPI_ISL_1096125
EPI_ISL_1096127
EPI_ISL_1096131
EPI_ISL_1096136
EPI_ISL_1096262
EPI_ISL_1111151
EPI_ISL_1111152
EPI_ISL_1111450
EPI_ISL_1096132
EPI_ISL_1096134
EPI_ISL_1096135
EPI_ISL_4957755
EPI_ISL_1111143
EPI_ISL_1111160
EPI_ISL_1111281
EPI_ISL_1111456
EPI_ISL_1111451
EPI_ISL_1111457
EPI_ISL_1111461
EPI_ISL_1111472
EPI_ISL_1111467
EPI_ISL_1111469
EPI_ISL_1111483
EPI_ISL_1111484
EPI_ISL_1111486
EPI_ISL_1111496
EPI_ISL_1117510
EPI_ISL_1111490
EPI_ISL_1121309
EPI_ISL_1121310
EPI_ISL_1111474
EPI_ISL_1111475
EPI_ISL_1117511
EPI_ISL_1117512
EPI_ISL_1117513
EPI_ISL_5195260
EPI_ISL_1121307
EPI_ISL_1121308
EPI_ISL_1121314
EPI_ISL_1121315
EPI_ISL_1123373
EPI_ISL_5195510
EPI_ISL_1121311
EPI_ISL_5195524
EPI_ISL_1736905
EPI_ISL_1121312
EPI_ISL_1121313
EPI_ISL_1139070
EPI_ISL_5195518
EPI_ISL_1163795
EPI_ISL_1163796
EPI_ISL_1163797
EPI_ISL_1163825
EPI_ISL_1163815
EPI_ISL_1163817
EPI_ISL_1163818
EPI_ISL_1163819
EPI_ISL_1164754
EPI_ISL_1164755
EPI_ISL_1166149
EPI_ISL_1166151
EPI_ISL_1166171
EPI_ISL_1163814
EPI_ISL_1163820
EPI_ISL_1163821
EPI_ISL_1163822
EPI_ISL_1163824
EPI_ISL_1166156
EPI_ISL_1166157
EPI_ISL_1166160
EPI_ISL_1166163
EPI_ISL_1166165
EPI_ISL_1166167
EPI_ISL_1166168
EPI_ISL_1166170
EPI_ISL_1171653
EPI_ISL_1171656
EPI_ISL_1171657
EPI_ISL_1171619
EPI_ISL_1171648
EPI_ISL_1171649
EPI_ISL_1171650
EPI_ISL_1171658
EPI_ISL_1171672
EPI_ISL_5196191
EPI_ISL_5196291
EPI_ISL_5196295
EPI_ISL_5196296
EPI_ISL_5196297
EPI_ISL_5196308
EPI_ISL_5196335
EPI_ISL_1171666
EPI_ISL_1171674
EPI_ISL_5196345
EPI_ISL_5196348
EPI_ISL_5196352
EPI_ISL_5196354
EPI_ISL_2322747
EPI_ISL_1391246
EPI_ISL_1163828
EPI_ISL_1163830
EPI_ISL_2323146
EPI_ISL_1184825
EPI_ISL_1196296
EPI_ISL_1201893
EPI_ISL_1575080
EPI_ISL_2502728
EPI_ISL_1196299
EPI_ISL_1739244
EPI_ISL_2502760
EPI_ISL_1201884
EPI_ISL_5681598
EPI_ISL_3801546
EPI_ISL_11359225
EPI_ISL_11359223
EPI_ISL_11018478
EPI_ISL_11394659
EPI_ISL_11394661
EPI_ISL_11394655
EPI_ISL_11394662
EPI_ISL_11394663
EPI_ISL_11396742
EPI_ISL_11396747
EPI_ISL_11396749
EPI_ISL_11396751
EPI_ISL_11396752
EPI_ISL_11396755
EPI_ISL_11396757
EPI_ISL_11396756
EPI_ISL_11396740
EPI_ISL_11396745
EPI_ISL_11396744
EPI_ISL_11396754
EPI_ISL_11403545
EPI_ISL_11403542
EPI_ISL_11403543
EPI_ISL_11403541
EPI_ISL_11403544
EPI_ISL_11403540
EPI_ISL_11403547
EPI_ISL_11403546
EPI_ISL_11403612
EPI_ISL_11403614
EPI_ISL_11403617
EPI_ISL_11403613
EPI_ISL_11406420
EPI_ISL_11406404
EPI_ISL_11406416
EPI_ISL_11406423
EPI_ISL_11406406
EPI_ISL_11406413
EPI_ISL_11406419
EPI_ISL_11406421
EPI_ISL_11406422
EPI_ISL_11157272
EPI_ISL_11468148
EPI_ISL_11468149
EPI_ISL_11468147
EPI_ISL_11468160
EPI_ISL_11468146
EPI_ISL_11468158
EPI_ISL_11468151
EPI_ISL_11468163
EPI_ISL_11468164
EPI_ISL_11468150
EPI_ISL_1917531
EPI_ISL_11468153
