# Supplementary material for: Unsupervised outlier detection applied to SARS-CoV-2 nucleotide sequences can identify sequences of common variants and other variants of interest
Source: BMC Bioinformatics. 2022 Dec 19;23:547. doi: 10.1186/s12859-022-05105-y (PMC9761049; doi:10.1186/s12859-022-05105-y)
Supplement: Supplementary file 1 — Additional file 1. Lists of GISAID IDs for the two reference datasets (simulating the time before the emergence of a new variant and the onset of a new variant) for each variant under consideration in the article (alpha, beta, delta, gamma, GH, lambda, mu, omicron). [file 12859_2022_5105_MOESM1_ESM.zip › sequences/beta_ids]

EPI_ISL_2567592
EPI_ISL_2421131
EPI_ISL_2421288
EPI_ISL_1919987
EPI_ISL_2421127
EPI_ISL_2323464
EPI_ISL_2323470
EPI_ISL_5114317
EPI_ISL_2425572
EPI_ISL_2425606
EPI_ISL_6838995
EPI_ISL_5544044
EPI_ISL_5544104
EPI_ISL_5544122
EPI_ISL_3333593
EPI_ISL_1594432
EPI_ISL_5142903
EPI_ISL_5142911
EPI_ISL_5142917
EPI_ISL_5142997
EPI_ISL_2441784
EPI_ISL_2441787
EPI_ISL_2441788
EPI_ISL_2441793
EPI_ISL_2441794
EPI_ISL_2441803
EPI_ISL_2441809
EPI_ISL_2444379
EPI_ISL_5934898
EPI_ISL_1167003
EPI_ISL_2448624
EPI_ISL_2448626
EPI_ISL_2448639
EPI_ISL_2462861
EPI_ISL_2462949
EPI_ISL_2462956
EPI_ISL_2462958
EPI_ISL_2462959
EPI_ISL_4096812
EPI_ISL_2464089
EPI_ISL_2464168
EPI_ISL_2464183
EPI_ISL_2464242
EPI_ISL_2464248
EPI_ISL_2188054
EPI_ISL_2188082
EPI_ISL_2188093
EPI_ISL_2464512
EPI_ISL_2464513
EPI_ISL_2188110
EPI_ISL_2188163
EPI_ISL_2188173
EPI_ISL_1662593
EPI_ISL_2188194
EPI_ISL_1662620
EPI_ISL_2188219
EPI_ISL_1663061
EPI_ISL_1663062
EPI_ISL_2600353
EPI_ISL_2600362
EPI_ISL_2600363
EPI_ISL_2484764
EPI_ISL_11230484
EPI_ISL_11230485
EPI_ISL_11230044
EPI_ISL_11229405
EPI_ISL_11229407
EPI_ISL_1180744
EPI_ISL_1180749
EPI_ISL_10189542
EPI_ISL_1663596
EPI_ISL_1663597
EPI_ISL_1663598
EPI_ISL_1663577
EPI_ISL_1663579
EPI_ISL_1663583
EPI_ISL_1663584
EPI_ISL_2616364
EPI_ISL_2617084
EPI_ISL_2617085
EPI_ISL_2617086
EPI_ISL_2617088
EPI_ISL_2617089
EPI_ISL_2620715
EPI_ISL_2622033
EPI_ISL_2854069
EPI_ISL_5199389
EPI_ISL_8065548
EPI_ISL_8065550
EPI_ISL_8025557
EPI_ISL_2625623
EPI_ISL_2625633
EPI_ISL_5568805
EPI_ISL_2626434
EPI_ISL_2626441
EPI_ISL_2627948
EPI_ISL_2627953
EPI_ISL_2627954
EPI_ISL_2627955
EPI_ISL_2627961
EPI_ISL_2627963
EPI_ISL_2627975
EPI_ISL_2627978
EPI_ISL_2629002
EPI_ISL_2629011
EPI_ISL_2629025
EPI_ISL_2629031
EPI_ISL_2629032
EPI_ISL_2629044
EPI_ISL_2629048
EPI_ISL_2629049
EPI_ISL_2629050
EPI_ISL_2629057
EPI_ISL_2629061
EPI_ISL_2629063
EPI_ISL_2629065
EPI_ISL_2629088
EPI_ISL_2629090
EPI_ISL_2629109
EPI_ISL_2629156
EPI_ISL_2629163
EPI_ISL_1669826
EPI_ISL_3370689
EPI_ISL_1671820
EPI_ISL_1671829
EPI_ISL_1671830
EPI_ISL_1671831
EPI_ISL_1671832
EPI_ISL_1671833
EPI_ISL_1671835
EPI_ISL_1672633
EPI_ISL_1672718
EPI_ISL_1191080
EPI_ISL_1673301
EPI_ISL_1673344
EPI_ISL_1671834
EPI_ISL_1671836
EPI_ISL_1673673
EPI_ISL_1673680
EPI_ISL_1675074
EPI_ISL_1675076
EPI_ISL_1675077
EPI_ISL_1675078
EPI_ISL_1675083
EPI_ISL_2483058
EPI_ISL_2483060
EPI_ISL_1675010
EPI_ISL_1675012
EPI_ISL_1675015
EPI_ISL_1675017
EPI_ISL_1675026
EPI_ISL_1675027
EPI_ISL_1675038
EPI_ISL_2484759
EPI_ISL_2484760
EPI_ISL_2484761
EPI_ISL_2484762
EPI_ISL_2484763
EPI_ISL_2484765
EPI_ISL_2484766
EPI_ISL_2484767
EPI_ISL_2484769
EPI_ISL_2484771
EPI_ISL_2484772
EPI_ISL_2484773
EPI_ISL_2484774
EPI_ISL_2484775
EPI_ISL_2484776
EPI_ISL_2484777
EPI_ISL_2484778
EPI_ISL_2484780
EPI_ISL_2484781
EPI_ISL_2484782
EPI_ISL_2484783
EPI_ISL_2484785
EPI_ISL_2484787
EPI_ISL_2484788
EPI_ISL_2484789
EPI_ISL_2484790
EPI_ISL_2484791
EPI_ISL_2484793
EPI_ISL_2484794
EPI_ISL_2484795
EPI_ISL_2484796
EPI_ISL_2484797
EPI_ISL_2484798
EPI_ISL_4122479
EPI_ISL_2646145
EPI_ISL_2646175
EPI_ISL_2646178
EPI_ISL_2646195
EPI_ISL_2646289
EPI_ISL_2646293
EPI_ISL_2646297
EPI_ISL_2648206
EPI_ISL_2648239
EPI_ISL_2649998
EPI_ISL_2650004
EPI_ISL_2650007
EPI_ISL_2650505
EPI_ISL_2651123
EPI_ISL_2651267
EPI_ISL_2651270
EPI_ISL_2651363
EPI_ISL_2651365
EPI_ISL_2651366
EPI_ISL_2651367
EPI_ISL_2651368
EPI_ISL_2651371
EPI_ISL_2651372
EPI_ISL_2651373
EPI_ISL_2651376
EPI_ISL_2651378
EPI_ISL_2651379
EPI_ISL_2651380
EPI_ISL_2651381
EPI_ISL_2651382
EPI_ISL_2651386
EPI_ISL_2651387
EPI_ISL_2651390
EPI_ISL_2651391
EPI_ISL_2651395
EPI_ISL_2651396
EPI_ISL_2651399
EPI_ISL_2651402
EPI_ISL_2651405
EPI_ISL_1201539
EPI_ISL_2859305
EPI_ISL_660222
EPI_ISL_2621623
EPI_ISL_2621624
EPI_ISL_2626081
EPI_ISL_2627976
EPI_ISL_2627994
EPI_ISL_3039715
EPI_ISL_2490422
EPI_ISL_2188412
EPI_ISL_2188680
EPI_ISL_2188687
EPI_ISL_2188706
EPI_ISL_2188735
EPI_ISL_2188746
EPI_ISL_2188774
EPI_ISL_2188777
EPI_ISL_2491660
EPI_ISL_2188806
EPI_ISL_2188859
EPI_ISL_2188869
EPI_ISL_2188874
EPI_ISL_2188876
EPI_ISL_2188881
EPI_ISL_2492428
EPI_ISL_2188924
EPI_ISL_2188948
EPI_ISL_2188965
EPI_ISL_2188969
EPI_ISL_2188973
EPI_ISL_2189154
EPI_ISL_2188996
EPI_ISL_2189053
EPI_ISL_2189070
EPI_ISL_2189075
EPI_ISL_2189094
EPI_ISL_2189412
EPI_ISL_2189378
EPI_ISL_2189125
EPI_ISL_2189159
EPI_ISL_2189170
EPI_ISL_2658275
EPI_ISL_2189192
EPI_ISL_2189226
EPI_ISL_2189263
EPI_ISL_2189290
EPI_ISL_2189297
EPI_ISL_2189395
EPI_ISL_2189396
EPI_ISL_2495603
EPI_ISL_2495604
EPI_ISL_2497872
EPI_ISL_2501301
EPI_ISL_2923191
EPI_ISL_1787320
EPI_ISL_6125387
EPI_ISL_1685463
EPI_ISL_8189722
EPI_ISL_1219941
EPI_ISL_1219943
EPI_ISL_1219944
EPI_ISL_1219945
EPI_ISL_1219946
EPI_ISL_1219948
EPI_ISL_1219949
EPI_ISL_1219950
EPI_ISL_2815377
EPI_ISL_2504114
EPI_ISL_5589678
EPI_ISL_1673332
EPI_ISL_5589774
EPI_ISL_5589809
EPI_ISL_5589816
EPI_ISL_2509334
EPI_ISL_1675057
EPI_ISL_5589923
EPI_ISL_5589946
EPI_ISL_2441801
EPI_ISL_5590080
EPI_ISL_5590467
EPI_ISL_3447712
EPI_ISL_5590508
EPI_ISL_1262844
EPI_ISL_1696748
EPI_ISL_1696749
EPI_ISL_1696758
EPI_ISL_8025561
EPI_ISL_8025562
EPI_ISL_8025552
EPI_ISL_8025549
EPI_ISL_8025555
EPI_ISL_6775637
EPI_ISL_1700597
EPI_ISL_1700598
EPI_ISL_1700631
EPI_ISL_1700641
EPI_ISL_1700649
EPI_ISL_1700660
EPI_ISL_1700667
EPI_ISL_2646285
EPI_ISL_2646288
EPI_ISL_2646292
EPI_ISL_2646298
EPI_ISL_2090759
EPI_ISL_2090872
EPI_ISL_2090879
EPI_ISL_6159121
EPI_ISL_8090611
EPI_ISL_2887721
EPI_ISL_4730425
EPI_ISL_2531868
EPI_ISL_2531827
EPI_ISL_2531855
EPI_ISL_2531859
EPI_ISL_2531864
EPI_ISL_2531877
EPI_ISL_2531934
EPI_ISL_2531962
EPI_ISL_4717370
EPI_ISL_4717019
EPI_ISL_4716505
EPI_ISL_4716525
EPI_ISL_2532279
EPI_ISL_2532280
EPI_ISL_2532281
EPI_ISL_2532284
EPI_ISL_2532285
EPI_ISL_2532286
EPI_ISL_2532287
EPI_ISL_2532291
EPI_ISL_2532311
EPI_ISL_2532312
EPI_ISL_2532313
EPI_ISL_2532315
EPI_ISL_912610
EPI_ISL_4717238
EPI_ISL_4715188
EPI_ISL_2532388
EPI_ISL_2532394
EPI_ISL_2532395
EPI_ISL_2532396
EPI_ISL_2532412
EPI_ISL_2532460
EPI_ISL_2532465
EPI_ISL_4714833
EPI_ISL_4713039
EPI_ISL_4713358
EPI_ISL_4713395
EPI_ISL_4713179
EPI_ISL_3506739
EPI_ISL_4713523
EPI_ISL_4713668
EPI_ISL_1708629
EPI_ISL_1708644
EPI_ISL_5570430
EPI_ISL_6776889
EPI_ISL_5569207
EPI_ISL_5570667
EPI_ISL_5570567
EPI_ISL_5569690
EPI_ISL_5570530
EPI_ISL_5570775
EPI_ISL_1301899
EPI_ISL_5569525
EPI_ISL_1301916
EPI_ISL_2535237
EPI_ISL_5570531
EPI_ISL_2535271
EPI_ISL_2535272
EPI_ISL_2535274
EPI_ISL_2535276
EPI_ISL_2535281
EPI_ISL_5570424
EPI_ISL_5569317
EPI_ISL_2535474
EPI_ISL_2535524
EPI_ISL_2535555
EPI_ISL_2535559
EPI_ISL_2535560
EPI_ISL_5570627
EPI_ISL_5570088
EPI_ISL_5570513
EPI_ISL_5569981
EPI_ISL_5568994
EPI_ISL_5570153
EPI_ISL_5570820
EPI_ISL_5569954
EPI_ISL_5570577
EPI_ISL_5569469
EPI_ISL_5569232
EPI_ISL_1712385
EPI_ISL_1233236
EPI_ISL_1233237
EPI_ISL_1233241
EPI_ISL_1233242
EPI_ISL_1233244
EPI_ISL_2171133
EPI_ISL_995424
EPI_ISL_995488
EPI_ISL_2171096
EPI_ISL_2171111
EPI_ISL_2171215
EPI_ISL_2171218
EPI_ISL_1013173
EPI_ISL_1013358
EPI_ISL_2545909
EPI_ISL_1060400
EPI_ISL_2779325
EPI_ISL_1117981
EPI_ISL_4741598
EPI_ISL_4741526
EPI_ISL_4742245
EPI_ISL_4742241
EPI_ISL_4742187
EPI_ISL_4742190
EPI_ISL_4741926
EPI_ISL_2811885
EPI_ISL_2811886
EPI_ISL_5422198
EPI_ISL_1402415
EPI_ISL_2811876
EPI_ISL_1731480
EPI_ISL_1731838
EPI_ISL_11266030
EPI_ISL_1739322
EPI_ISL_1739324
EPI_ISL_1739327
EPI_ISL_1745682
EPI_ISL_1745684
EPI_ISL_1745685
EPI_ISL_1745686
EPI_ISL_1745690
EPI_ISL_1745691
EPI_ISL_1745692
EPI_ISL_1745693
EPI_ISL_1745694
EPI_ISL_1745697
EPI_ISL_1745708
EPI_ISL_1749437
EPI_ISL_1754139
EPI_ISL_1754140
EPI_ISL_1754708
EPI_ISL_1754764
EPI_ISL_1755056
EPI_ISL_1755065
EPI_ISL_1755095
EPI_ISL_1756222
EPI_ISL_1756239
EPI_ISL_1756240
EPI_ISL_1756494
EPI_ISL_1756541
EPI_ISL_1787321
EPI_ISL_1787323
EPI_ISL_1788900
EPI_ISL_1788943
EPI_ISL_1788945
EPI_ISL_1788952
EPI_ISL_1788967
EPI_ISL_1789002
EPI_ISL_1789004
EPI_ISL_1789039
EPI_ISL_1789083
EPI_ISL_1789104
EPI_ISL_7139630
EPI_ISL_7139688
EPI_ISL_7139725
EPI_ISL_1789698
EPI_ISL_1790125
EPI_ISL_1791541
EPI_ISL_1805508
EPI_ISL_1811238
EPI_ISL_2550541
EPI_ISL_2550573
EPI_ISL_2550574
EPI_ISL_2550591
EPI_ISL_2550592
EPI_ISL_1818787
EPI_ISL_1818794
EPI_ISL_1818802
EPI_ISL_1818807
EPI_ISL_1818835
EPI_ISL_1818848
EPI_ISL_1821588
EPI_ISL_1821606
EPI_ISL_1821607
EPI_ISL_1821608
EPI_ISL_1821609
EPI_ISL_1821610
EPI_ISL_1821659
EPI_ISL_1821818
EPI_ISL_1821825
EPI_ISL_1821883
EPI_ISL_1821884
EPI_ISL_1824605
EPI_ISL_1824623
EPI_ISL_1825682
EPI_ISL_1825686
EPI_ISL_1827538
EPI_ISL_1843734
EPI_ISL_1621722
EPI_ISL_1628811
EPI_ISL_1628921
EPI_ISL_2561984
EPI_ISL_2561985
EPI_ISL_2562004
EPI_ISL_2562018
EPI_ISL_2562042
EPI_ISL_2562044
EPI_ISL_2683247
EPI_ISL_2684231
EPI_ISL_2684233
EPI_ISL_2684236
EPI_ISL_2684545
EPI_ISL_2685359
EPI_ISL_2685766
EPI_ISL_2685835
EPI_ISL_2685836
EPI_ISL_2685841
EPI_ISL_2685843
EPI_ISL_2685844
EPI_ISL_2685845
EPI_ISL_2688661
EPI_ISL_2688687
EPI_ISL_2693000
EPI_ISL_2693004
EPI_ISL_2709261
EPI_ISL_2709270
EPI_ISL_2709294
EPI_ISL_2709304
EPI_ISL_1749434
EPI_ISL_2713208
EPI_ISL_2713228
EPI_ISL_2713232
EPI_ISL_2713233
EPI_ISL_2713236
EPI_ISL_2713254
EPI_ISL_2713255
EPI_ISL_2713256
EPI_ISL_1788941
EPI_ISL_1788971
EPI_ISL_1788975
EPI_ISL_1788995
EPI_ISL_2727270
EPI_ISL_2727272
EPI_ISL_2727288
EPI_ISL_2727289
EPI_ISL_2188678
EPI_ISL_5563620
EPI_ISL_5562591
EPI_ISL_1818838
EPI_ISL_1821845
EPI_ISL_1821857
EPI_ISL_1840962
EPI_ISL_2778045
EPI_ISL_2778065
EPI_ISL_2778096
EPI_ISL_2779301
EPI_ISL_2779302
EPI_ISL_2779319
EPI_ISL_2779326
EPI_ISL_2779344
EPI_ISL_5428560
EPI_ISL_1789081
EPI_ISL_2859352
EPI_ISL_1517449
EPI_ISL_1524381
EPI_ISL_1577353
EPI_ISL_1580340
EPI_ISL_1582669
EPI_ISL_1582711
EPI_ISL_1582715
EPI_ISL_1582728
EPI_ISL_1582754
EPI_ISL_1583036
EPI_ISL_1583045
EPI_ISL_1583058
EPI_ISL_1583060
EPI_ISL_1583137
EPI_ISL_1583138
EPI_ISL_1588998
EPI_ISL_1594395
EPI_ISL_1595478
EPI_ISL_1595479
EPI_ISL_1595497
EPI_ISL_1595500
EPI_ISL_1599526
EPI_ISL_1599534
EPI_ISL_1599547
EPI_ISL_1600921
EPI_ISL_1615665
EPI_ISL_1620232
EPI_ISL_1620593
EPI_ISL_1621493
EPI_ISL_1621515
EPI_ISL_1621518
EPI_ISL_1621561
EPI_ISL_1621672
EPI_ISL_1621679
EPI_ISL_1621685
EPI_ISL_1621690
EPI_ISL_1621695
EPI_ISL_1621714
EPI_ISL_1621721
EPI_ISL_1621768
EPI_ISL_1621788
EPI_ISL_1621804
EPI_ISL_1623686
EPI_ISL_1628725
EPI_ISL_1628728
EPI_ISL_1628730
EPI_ISL_1628745
EPI_ISL_1628753
EPI_ISL_1628765
EPI_ISL_1628770
EPI_ISL_1628771
EPI_ISL_1628776
EPI_ISL_1628779
EPI_ISL_1628780
EPI_ISL_1628781
EPI_ISL_1628805
EPI_ISL_1628833
EPI_ISL_1628837
EPI_ISL_1628840
EPI_ISL_1628851
EPI_ISL_1628861
EPI_ISL_1628867
EPI_ISL_1628868
EPI_ISL_1628873
EPI_ISL_1628883
EPI_ISL_1628887
EPI_ISL_1628888
EPI_ISL_1628895
EPI_ISL_1628908
EPI_ISL_1628914
EPI_ISL_1628933
EPI_ISL_1628938
EPI_ISL_1628940
EPI_ISL_1628942
EPI_ISL_1628943
EPI_ISL_1628944
EPI_ISL_1628945
EPI_ISL_1628947
EPI_ISL_1628956
EPI_ISL_1628965
EPI_ISL_1628983
EPI_ISL_1628993
EPI_ISL_1628999
EPI_ISL_1629006
EPI_ISL_1629012
EPI_ISL_1629027
EPI_ISL_1629031
EPI_ISL_1629035
EPI_ISL_1629038
EPI_ISL_1629040
EPI_ISL_1629045
EPI_ISL_1629049
EPI_ISL_1629054
EPI_ISL_1629062
EPI_ISL_1629063
EPI_ISL_1629078
EPI_ISL_1629089
EPI_ISL_1629090
EPI_ISL_1629096
EPI_ISL_1629097
EPI_ISL_1629125
EPI_ISL_1629127
EPI_ISL_1629128
EPI_ISL_1629130
EPI_ISL_1629133
EPI_ISL_1629145
EPI_ISL_1629151
EPI_ISL_1629152
EPI_ISL_1629153
EPI_ISL_1629154
EPI_ISL_1629160
EPI_ISL_1629163
EPI_ISL_1629166
EPI_ISL_1629175
EPI_ISL_1629184
EPI_ISL_1629200
EPI_ISL_1629207
EPI_ISL_1629209
EPI_ISL_1629210
EPI_ISL_1629211
EPI_ISL_1629213
EPI_ISL_1629218
EPI_ISL_1629222
EPI_ISL_1629223
EPI_ISL_1629229
EPI_ISL_1629243
EPI_ISL_1629249
EPI_ISL_1629251
EPI_ISL_1629269
EPI_ISL_1629271
EPI_ISL_1629276
EPI_ISL_1629279
EPI_ISL_1629304
EPI_ISL_1629305
EPI_ISL_1629311
EPI_ISL_1629312
EPI_ISL_1629314
EPI_ISL_1629318
EPI_ISL_1629322
EPI_ISL_1629329
EPI_ISL_1629331
EPI_ISL_1629332
EPI_ISL_1629335
EPI_ISL_1629340
EPI_ISL_1629342
EPI_ISL_1629349
EPI_ISL_1629356
EPI_ISL_1629361
EPI_ISL_1629380
EPI_ISL_1629398
EPI_ISL_1629425
EPI_ISL_1629430
EPI_ISL_1629431
EPI_ISL_1629436
EPI_ISL_1629439
EPI_ISL_1629443
EPI_ISL_1629448
EPI_ISL_1629458
EPI_ISL_1629473
EPI_ISL_1629480
EPI_ISL_1636524
EPI_ISL_1905205
EPI_ISL_1905210
EPI_ISL_1908789
EPI_ISL_1909780
EPI_ISL_1910862
EPI_ISL_1910875
EPI_ISL_1910897
EPI_ISL_1910908
EPI_ISL_1910937
EPI_ISL_1915145
EPI_ISL_1915157
EPI_ISL_1915185
EPI_ISL_1919272
EPI_ISL_1919273
EPI_ISL_1919422
EPI_ISL_1919645
EPI_ISL_1919646
EPI_ISL_1919647
EPI_ISL_1919648
EPI_ISL_1919649
EPI_ISL_1919944
EPI_ISL_1919945
EPI_ISL_1919950
EPI_ISL_1919986
EPI_ISL_1920177
EPI_ISL_1920182
EPI_ISL_1920185
EPI_ISL_1920190
EPI_ISL_1920196
EPI_ISL_1920225
EPI_ISL_1921767
EPI_ISL_1921769
EPI_ISL_1965443
EPI_ISL_1965453
EPI_ISL_1972365
EPI_ISL_1972534
EPI_ISL_1972535
EPI_ISL_1972536
EPI_ISL_1972539
EPI_ISL_1972915
EPI_ISL_1973324
EPI_ISL_1993990
EPI_ISL_1993991
EPI_ISL_1993992
EPI_ISL_1993993
EPI_ISL_1993994
EPI_ISL_1994023
EPI_ISL_2001141
EPI_ISL_2001142
EPI_ISL_2001156
EPI_ISL_2001157
EPI_ISL_2001158
EPI_ISL_2002666
EPI_ISL_2004098
EPI_ISL_3663666
EPI_ISL_2017813
EPI_ISL_2020075
EPI_ISL_2020076
EPI_ISL_2020078
EPI_ISL_2020166
EPI_ISL_2020167
EPI_ISL_2023437
EPI_ISL_2023449
EPI_ISL_3665884
EPI_ISL_2029634
EPI_ISL_2029644
EPI_ISL_2029711
EPI_ISL_2029730
EPI_ISL_2029738
EPI_ISL_2029741
EPI_ISL_2029748
EPI_ISL_2029781
EPI_ISL_2029784
EPI_ISL_2029791
EPI_ISL_2029846
EPI_ISL_2029865
EPI_ISL_2029866
EPI_ISL_2029868
EPI_ISL_2029869
EPI_ISL_2029879
EPI_ISL_2029896
EPI_ISL_2029899
EPI_ISL_2029910
EPI_ISL_2029928
EPI_ISL_2029940
EPI_ISL_2029943
EPI_ISL_2029952
EPI_ISL_2029972
EPI_ISL_2030022
EPI_ISL_2030033
EPI_ISL_2030050
EPI_ISL_2030055
EPI_ISL_2030064
EPI_ISL_2030089
EPI_ISL_2030112
EPI_ISL_2030132
EPI_ISL_2030147
EPI_ISL_3667293
EPI_ISL_2033160
EPI_ISL_2040584
EPI_ISL_2086128
EPI_ISL_2086143
EPI_ISL_2090739
EPI_ISL_2090741
EPI_ISL_2090745
EPI_ISL_2090779
EPI_ISL_2090784
EPI_ISL_2090785
EPI_ISL_2090789
EPI_ISL_2090792
EPI_ISL_2090796
EPI_ISL_2090797
EPI_ISL_2090802
EPI_ISL_2090808
EPI_ISL_2090809
EPI_ISL_2090832
EPI_ISL_2090837
EPI_ISL_2090841
EPI_ISL_2090842
EPI_ISL_2090844
EPI_ISL_2090850
EPI_ISL_2090861
EPI_ISL_2090862
EPI_ISL_2090864
EPI_ISL_2090866
EPI_ISL_2090867
EPI_ISL_2090869
EPI_ISL_2090886
EPI_ISL_2090890
EPI_ISL_2091000
EPI_ISL_2091016
EPI_ISL_2094435
EPI_ISL_2097044
EPI_ISL_2097047
EPI_ISL_2100471
EPI_ISL_2100503
EPI_ISL_2103412
EPI_ISL_2107221
EPI_ISL_2107235
EPI_ISL_2107268
EPI_ISL_2107284
EPI_ISL_2143395
EPI_ISL_2143424
EPI_ISL_2143464
EPI_ISL_2143497
EPI_ISL_2143585
EPI_ISL_2143601
EPI_ISL_2143605
EPI_ISL_2143643
EPI_ISL_2146023
EPI_ISL_2146025
EPI_ISL_2152377
EPI_ISL_2153433
EPI_ISL_2154331
EPI_ISL_2155846
EPI_ISL_2155850
EPI_ISL_2155869
EPI_ISL_2155871
EPI_ISL_2155872
EPI_ISL_2155873
EPI_ISL_2155876
EPI_ISL_2155881
EPI_ISL_2155891
EPI_ISL_2155943
EPI_ISL_2155948
EPI_ISL_2155951
EPI_ISL_2155955
EPI_ISL_2155958
EPI_ISL_2155963
EPI_ISL_2155980
EPI_ISL_2156006
EPI_ISL_2156021
EPI_ISL_2156104
EPI_ISL_2156250
EPI_ISL_2156251
EPI_ISL_2156258
EPI_ISL_2156259
EPI_ISL_2156277
EPI_ISL_2156286
EPI_ISL_2156302
EPI_ISL_2156312
EPI_ISL_2156339
EPI_ISL_2156352
EPI_ISL_2156353
EPI_ISL_2156356
EPI_ISL_2156361
EPI_ISL_2156367
EPI_ISL_2156372
EPI_ISL_2156375
EPI_ISL_2156412
EPI_ISL_2156413
EPI_ISL_2156435
EPI_ISL_2156440
EPI_ISL_2156441
EPI_ISL_2156442
EPI_ISL_2156496
EPI_ISL_2161783
EPI_ISL_2161786
EPI_ISL_2161787
EPI_ISL_2161788
EPI_ISL_2161804
EPI_ISL_2171092
EPI_ISL_2171093
EPI_ISL_2171101
EPI_ISL_2171104
EPI_ISL_2171105
EPI_ISL_2171107
EPI_ISL_2171117
EPI_ISL_2171120
EPI_ISL_2171121
EPI_ISL_2171124
EPI_ISL_2171130
EPI_ISL_2171131
EPI_ISL_2171132
EPI_ISL_2171136
EPI_ISL_2171137
EPI_ISL_2171139
EPI_ISL_2171140
EPI_ISL_2171141
EPI_ISL_2171142
EPI_ISL_2171143
EPI_ISL_2171149
EPI_ISL_2171150
EPI_ISL_2171157
EPI_ISL_2171162
EPI_ISL_2171164
EPI_ISL_2171166
EPI_ISL_2171168
EPI_ISL_2171173
EPI_ISL_2171175
EPI_ISL_2171177
EPI_ISL_2171178
EPI_ISL_2171180
EPI_ISL_2171181
EPI_ISL_2171183
EPI_ISL_2171189
EPI_ISL_2171190
EPI_ISL_2171201
EPI_ISL_2171203
EPI_ISL_2171210
EPI_ISL_2171211
EPI_ISL_2171214
EPI_ISL_2171216
EPI_ISL_2171224
EPI_ISL_2171232
EPI_ISL_2171238
EPI_ISL_2171247
EPI_ISL_2171252
EPI_ISL_2171256
EPI_ISL_2171257
EPI_ISL_2171260
EPI_ISL_2171262
EPI_ISL_2178468
EPI_ISL_2178499
EPI_ISL_2178500
EPI_ISL_3031913
EPI_ISL_2188037
EPI_ISL_2188038
EPI_ISL_2188042
EPI_ISL_2188044
EPI_ISL_2188047
EPI_ISL_2188055
EPI_ISL_2188063
EPI_ISL_2188064
EPI_ISL_2188067
EPI_ISL_2188068
EPI_ISL_2188076
EPI_ISL_2188083
EPI_ISL_2188084
EPI_ISL_2188085
EPI_ISL_2188087
EPI_ISL_2188090
EPI_ISL_2188095
EPI_ISL_2188100
EPI_ISL_2188101
EPI_ISL_2188102
EPI_ISL_2188106
EPI_ISL_2188107
EPI_ISL_2188111
EPI_ISL_2188114
EPI_ISL_2188117
EPI_ISL_2188118
EPI_ISL_2188122
EPI_ISL_2188131
EPI_ISL_2188132
EPI_ISL_2188136
EPI_ISL_2188138
EPI_ISL_2188140
EPI_ISL_2188143
EPI_ISL_2188144
EPI_ISL_2188145
EPI_ISL_2188148
EPI_ISL_2188150
EPI_ISL_2188151
EPI_ISL_2188152
EPI_ISL_2188157
EPI_ISL_2188158
EPI_ISL_2188161
EPI_ISL_2188162
EPI_ISL_2188164
EPI_ISL_2188169
EPI_ISL_2188171
EPI_ISL_2188174
EPI_ISL_2188176
EPI_ISL_2188181
EPI_ISL_2188183
EPI_ISL_2188184
EPI_ISL_2188191
EPI_ISL_2188193
EPI_ISL_2188195
EPI_ISL_2188196
EPI_ISL_2188207
EPI_ISL_2188213
EPI_ISL_2188217
EPI_ISL_2188218
EPI_ISL_2188220
EPI_ISL_2188221
EPI_ISL_2188223
EPI_ISL_2188226
EPI_ISL_2188232
EPI_ISL_2188233
EPI_ISL_2188236
EPI_ISL_2188238
EPI_ISL_2188243
EPI_ISL_2188246
EPI_ISL_2188251
EPI_ISL_2188253
EPI_ISL_2188254
EPI_ISL_2188255
EPI_ISL_2188257
EPI_ISL_2188258
EPI_ISL_2188264
EPI_ISL_2188265
EPI_ISL_2188268
EPI_ISL_2188270
EPI_ISL_2188272
EPI_ISL_2188318
EPI_ISL_2188338
EPI_ISL_2188362
EPI_ISL_2188363
EPI_ISL_2188368
EPI_ISL_2188369
EPI_ISL_2188370
EPI_ISL_2188379
EPI_ISL_2188386
EPI_ISL_2188387
EPI_ISL_2188422
EPI_ISL_2188475
EPI_ISL_2188676
EPI_ISL_2188682
EPI_ISL_2188688
EPI_ISL_2188689
EPI_ISL_2188696
EPI_ISL_2188700
EPI_ISL_2188705
EPI_ISL_2188713
EPI_ISL_2188720
EPI_ISL_2188725
EPI_ISL_2188731
EPI_ISL_2188732
EPI_ISL_2188737
EPI_ISL_2188739
EPI_ISL_2188759
EPI_ISL_2188765
EPI_ISL_2188772
EPI_ISL_2188788
EPI_ISL_2188789
EPI_ISL_2188790
EPI_ISL_2188791
EPI_ISL_2188802
EPI_ISL_2188808
EPI_ISL_2188810
EPI_ISL_2188814
EPI_ISL_2188821
EPI_ISL_2188824
EPI_ISL_2188828
EPI_ISL_2188831
EPI_ISL_2188832
EPI_ISL_2188855
EPI_ISL_2188858
EPI_ISL_2188861
EPI_ISL_2188863
EPI_ISL_2188866
EPI_ISL_2188877
EPI_ISL_2188883
EPI_ISL_2188884
EPI_ISL_2188885
EPI_ISL_2188887
EPI_ISL_2188889
EPI_ISL_2188891
EPI_ISL_2188893
EPI_ISL_2188896
EPI_ISL_2188899
EPI_ISL_2188902
EPI_ISL_2188904
EPI_ISL_2188911
EPI_ISL_2188912
EPI_ISL_2188917
EPI_ISL_2188918
EPI_ISL_2188920
EPI_ISL_2188928
EPI_ISL_2188932
EPI_ISL_2188940
EPI_ISL_2188951
EPI_ISL_2188952
EPI_ISL_2188953
EPI_ISL_2188954
EPI_ISL_2188955
EPI_ISL_2188957
EPI_ISL_2188961
EPI_ISL_2188963
EPI_ISL_2188964
EPI_ISL_2188966
EPI_ISL_2188975
EPI_ISL_2188977
EPI_ISL_2188978
EPI_ISL_2188979
EPI_ISL_2188980
EPI_ISL_2188984
EPI_ISL_2188985
EPI_ISL_2188987
EPI_ISL_2188988
EPI_ISL_2188998
EPI_ISL_2189001
EPI_ISL_2189004
EPI_ISL_2189006
EPI_ISL_2189014
EPI_ISL_2189015
EPI_ISL_2189024
EPI_ISL_2189025
EPI_ISL_2189030
EPI_ISL_2189034
EPI_ISL_2189039
EPI_ISL_2189041
EPI_ISL_2189043
EPI_ISL_2189044
EPI_ISL_2189045
EPI_ISL_2189051
EPI_ISL_2189055
EPI_ISL_2189056
EPI_ISL_2189058
EPI_ISL_2189059
EPI_ISL_2189065
EPI_ISL_2189067
EPI_ISL_2189068
EPI_ISL_2189069
EPI_ISL_2189073
EPI_ISL_2189084
EPI_ISL_2189086
EPI_ISL_2189087
EPI_ISL_2189088
EPI_ISL_2189093
EPI_ISL_2189097
EPI_ISL_2189098
EPI_ISL_2189100
EPI_ISL_2189102
EPI_ISL_2189105
EPI_ISL_2189114
EPI_ISL_2189116
EPI_ISL_2189118
EPI_ISL_2189119
EPI_ISL_2189121
EPI_ISL_2189126
EPI_ISL_2189128
EPI_ISL_2189132
EPI_ISL_2189134
EPI_ISL_2189136
EPI_ISL_2189138
EPI_ISL_2189148
EPI_ISL_2189149
EPI_ISL_2189153
EPI_ISL_2189155
EPI_ISL_2189156
EPI_ISL_2189161
EPI_ISL_2189166
EPI_ISL_2189167
EPI_ISL_2189168
EPI_ISL_2189169
EPI_ISL_2189172
EPI_ISL_2189175
EPI_ISL_2189183
EPI_ISL_2189185
EPI_ISL_2189186
EPI_ISL_2189193
EPI_ISL_2189197
EPI_ISL_2189201
EPI_ISL_2189212
EPI_ISL_2189215
EPI_ISL_2189218
EPI_ISL_2189220
EPI_ISL_2189222
EPI_ISL_2189224
EPI_ISL_2189227
EPI_ISL_2189231
EPI_ISL_2189235
EPI_ISL_2189236
EPI_ISL_2189240
EPI_ISL_2189242
EPI_ISL_2189243
EPI_ISL_2189244
EPI_ISL_2189248
EPI_ISL_2189249
EPI_ISL_2189251
EPI_ISL_2189259
EPI_ISL_2189260
EPI_ISL_2189262
EPI_ISL_2189264
EPI_ISL_2189265
EPI_ISL_2189268
EPI_ISL_2189276
EPI_ISL_2189277
EPI_ISL_2189285
EPI_ISL_2189286
EPI_ISL_2189292
EPI_ISL_2189293
EPI_ISL_2189294
EPI_ISL_2189301
EPI_ISL_2189303
EPI_ISL_2189304
EPI_ISL_2189305
EPI_ISL_2189307
EPI_ISL_2189316
EPI_ISL_2189317
EPI_ISL_2189323
EPI_ISL_2189324
EPI_ISL_2189325
EPI_ISL_2189330
EPI_ISL_2189332
EPI_ISL_2189333
EPI_ISL_2189335
EPI_ISL_2189344
EPI_ISL_2189345
EPI_ISL_2189346
EPI_ISL_2189347
EPI_ISL_2189349
EPI_ISL_2189352
EPI_ISL_2189353
EPI_ISL_2189355
EPI_ISL_2189361
EPI_ISL_2189365
EPI_ISL_2189366
EPI_ISL_2189369
EPI_ISL_2189371
EPI_ISL_2189372
EPI_ISL_2189374
EPI_ISL_2189376
EPI_ISL_2189379
EPI_ISL_2189383
EPI_ISL_2189385
EPI_ISL_2189391
EPI_ISL_2189392
EPI_ISL_2189394
EPI_ISL_2189398
EPI_ISL_2189399
EPI_ISL_2189407
EPI_ISL_2189413
EPI_ISL_2189415
EPI_ISL_2189418
EPI_ISL_2189422
EPI_ISL_2189423
EPI_ISL_2189427
EPI_ISL_2189428
EPI_ISL_2189431
EPI_ISL_2189432
EPI_ISL_2189439
EPI_ISL_2189444
EPI_ISL_2189446
EPI_ISL_2189449
EPI_ISL_2189451
EPI_ISL_2189455
EPI_ISL_2189462
EPI_ISL_2189464
EPI_ISL_2189465
EPI_ISL_2189467
EPI_ISL_2189468
EPI_ISL_2189471
EPI_ISL_2189474
EPI_ISL_2189475
EPI_ISL_2189479
EPI_ISL_2189483
EPI_ISL_2189484
EPI_ISL_2189491
EPI_ISL_2189499
EPI_ISL_2189500
EPI_ISL_2189501
EPI_ISL_2189503
EPI_ISL_2189507
EPI_ISL_2189512
EPI_ISL_2189513
EPI_ISL_2189514
EPI_ISL_2189515
EPI_ISL_2189517
EPI_ISL_2189519
EPI_ISL_2189522
EPI_ISL_2189526
EPI_ISL_2189527
EPI_ISL_2001159
EPI_ISL_2001162
EPI_ISL_2193958
EPI_ISL_1621757
EPI_ISL_1621762
EPI_ISL_1805505
EPI_ISL_1811240
EPI_ISL_2225602
EPI_ISL_2225603
EPI_ISL_2225604
EPI_ISL_2225605
EPI_ISL_2225607
EPI_ISL_2226265
EPI_ISL_2226266
EPI_ISL_2226269
EPI_ISL_2226270
EPI_ISL_2226274
EPI_ISL_2226278
EPI_ISL_2226283
EPI_ISL_2226298
EPI_ISL_2226305
EPI_ISL_2226307
EPI_ISL_2226311
EPI_ISL_2226315
EPI_ISL_2226323
EPI_ISL_2226344
EPI_ISL_2226352
EPI_ISL_2226356
EPI_ISL_2226367
EPI_ISL_2226648
EPI_ISL_2228657
EPI_ISL_2228669
EPI_ISL_2228728
EPI_ISL_2232856
EPI_ISL_2232876
EPI_ISL_2232916
EPI_ISL_2246839
EPI_ISL_2259090
EPI_ISL_2790991
EPI_ISL_2272925
EPI_ISL_2790925
EPI_ISL_2790988
EPI_ISL_2004099
EPI_ISL_2279607
EPI_ISL_2279642
EPI_ISL_2279666
EPI_ISL_2279677
EPI_ISL_2279679
EPI_ISL_2279681
EPI_ISL_2279686
EPI_ISL_2279687
EPI_ISL_2791278
EPI_ISL_2285129
EPI_ISL_2285845
EPI_ISL_2285846
EPI_ISL_2285866
EPI_ISL_2293292
EPI_ISL_2293293
EPI_ISL_2293295
EPI_ISL_2293296
EPI_ISL_2293297
EPI_ISL_2293298
EPI_ISL_2293300
EPI_ISL_2293310
EPI_ISL_2293311
EPI_ISL_2293312
EPI_ISL_2293325
EPI_ISL_2293452
EPI_ISL_2293453
EPI_ISL_2293460
EPI_ISL_2293464
EPI_ISL_2293466
EPI_ISL_2293510
EPI_ISL_2293512
EPI_ISL_2293518
EPI_ISL_2293557
EPI_ISL_2293608
EPI_ISL_2293610
EPI_ISL_2293611
EPI_ISL_2293612
EPI_ISL_2293614
EPI_ISL_2293623
EPI_ISL_2323010
EPI_ISL_2323472
EPI_ISL_2324192
EPI_ISL_2324316
EPI_ISL_2332810
EPI_ISL_3800206
EPI_ISL_3800657
EPI_ISL_3801685
EPI_ISL_2361523
EPI_ISL_2361525
EPI_ISL_2361527
EPI_ISL_2361528
EPI_ISL_2367762
EPI_ISL_2374156
EPI_ISL_2374157
EPI_ISL_2374189
EPI_ISL_2374190
EPI_ISL_2374191
EPI_ISL_2374198
EPI_ISL_2374202
EPI_ISL_2374205
EPI_ISL_2374214
EPI_ISL_2374218
EPI_ISL_2374219
EPI_ISL_2374220
EPI_ISL_2374257
EPI_ISL_2374275
EPI_ISL_2374294
EPI_ISL_2374446
EPI_ISL_2374453
EPI_ISL_2374466
EPI_ISL_2374473
EPI_ISL_2374474
EPI_ISL_1628789
EPI_ISL_3153871
EPI_ISL_2386155
EPI_ISL_2386159
EPI_ISL_1628890
EPI_ISL_3154060
EPI_ISL_3154065
EPI_ISL_1628948
EPI_ISL_2389624
EPI_ISL_1629121
EPI_ISL_1629197
EPI_ISL_1629291
EPI_ISL_1629429
EPI_ISL_2402044
EPI_ISL_2403233
EPI_ISL_2811871
EPI_ISL_2811874
EPI_ISL_2811875
EPI_ISL_2811879
EPI_ISL_2811882
EPI_ISL_2811883
EPI_ISL_2811887
EPI_ISL_2811959
EPI_ISL_2811998
EPI_ISL_2812576
EPI_ISL_2812654
EPI_ISL_2812704
EPI_ISL_2815375
EPI_ISL_2815971
EPI_ISL_2820290
EPI_ISL_2820310
EPI_ISL_2820359
EPI_ISL_2820388
EPI_ISL_2820448
EPI_ISL_2820451
EPI_ISL_2834926
EPI_ISL_2835742
EPI_ISL_2835758
EPI_ISL_2835797
EPI_ISL_2835811
EPI_ISL_2835824
EPI_ISL_2835843
EPI_ISL_2835845
EPI_ISL_2835864
EPI_ISL_2835910
EPI_ISL_2835912
EPI_ISL_2854049
EPI_ISL_2854050
EPI_ISL_2854051
EPI_ISL_2854053
EPI_ISL_2854188
EPI_ISL_2859317
EPI_ISL_2859324
EPI_ISL_2859330
EPI_ISL_2859334
EPI_ISL_2859349
EPI_ISL_2859356
EPI_ISL_2859359
EPI_ISL_2859367
EPI_ISL_2860806
EPI_ISL_2860818
EPI_ISL_2860820
EPI_ISL_2868411
EPI_ISL_2873865
EPI_ISL_4211284
EPI_ISL_4211285
EPI_ISL_4211286
EPI_ISL_4211288
EPI_ISL_4211289
EPI_ISL_4211290
EPI_ISL_4211291
EPI_ISL_2885350
EPI_ISL_2885351
EPI_ISL_2885355
EPI_ISL_2885356
EPI_ISL_2885357
EPI_ISL_2885358
EPI_ISL_2885359
EPI_ISL_2885361
EPI_ISL_2885362
EPI_ISL_2885363
EPI_ISL_2885364
EPI_ISL_2885365
EPI_ISL_2885366
EPI_ISL_2885367
EPI_ISL_2885368
EPI_ISL_2885369
EPI_ISL_2885370
EPI_ISL_2885371
EPI_ISL_2885372
EPI_ISL_2885376
EPI_ISL_2885378
EPI_ISL_2885379
EPI_ISL_2885380
EPI_ISL_2885381
EPI_ISL_2885382
EPI_ISL_2885383
EPI_ISL_2885693
EPI_ISL_2886437
EPI_ISL_2886438
EPI_ISL_2886439
EPI_ISL_2886441
EPI_ISL_2886442
EPI_ISL_2886444
EPI_ISL_2886445
EPI_ISL_2886447
EPI_ISL_2886449
EPI_ISL_2886450
EPI_ISL_2886451
EPI_ISL_2886452
EPI_ISL_2886453
EPI_ISL_2886454
EPI_ISL_2886455
EPI_ISL_2886472
EPI_ISL_2887712
EPI_ISL_2887717
EPI_ISL_2887719
EPI_ISL_2887720
EPI_ISL_2887724
EPI_ISL_2887726
EPI_ISL_2600360
EPI_ISL_2600361
EPI_ISL_2600364
EPI_ISL_2921198
EPI_ISL_2921260
EPI_ISL_2921261
EPI_ISL_2921997
EPI_ISL_2923116
EPI_ISL_2923139
EPI_ISL_2923141
EPI_ISL_2923166
EPI_ISL_2923172
EPI_ISL_2923173
EPI_ISL_2923174
EPI_ISL_2923177
EPI_ISL_2923187
EPI_ISL_2923188
EPI_ISL_2923193
EPI_ISL_2931265
EPI_ISL_2967851
EPI_ISL_3800654
EPI_ISL_3800565
EPI_ISL_3800656
EPI_ISL_2982134
EPI_ISL_2985537
EPI_ISL_1821592
EPI_ISL_2778093
EPI_ISL_3031656
EPI_ISL_3031791
EPI_ISL_3031838
EPI_ISL_3032448
EPI_ISL_3045107
EPI_ISL_2958758
EPI_ISL_2779308
EPI_ISL_2779321
EPI_ISL_3058231
EPI_ISL_4262472
EPI_ISL_3071859
EPI_ISL_3071987
EPI_ISL_2020165
EPI_ISL_3099408
EPI_ISL_3100112
EPI_ISL_3100124
EPI_ISL_3100125
EPI_ISL_3100296
EPI_ISL_3100297
EPI_ISL_4274515
EPI_ISL_1825679
EPI_ISL_3105862
EPI_ISL_3105863
EPI_ISL_1465546
EPI_ISL_3120236
EPI_ISL_1910930
EPI_ISL_3132522
EPI_ISL_3133068
EPI_ISL_3153383
EPI_ISL_3153808
EPI_ISL_3153830
EPI_ISL_3153836
EPI_ISL_3153837
EPI_ISL_3153838
EPI_ISL_3153839
EPI_ISL_3153840
EPI_ISL_3153841
EPI_ISL_3153842
EPI_ISL_3153843
EPI_ISL_3153844
EPI_ISL_3153845
EPI_ISL_3153846
EPI_ISL_3153847
EPI_ISL_3153848
EPI_ISL_3153849
EPI_ISL_3153850
EPI_ISL_3153851
EPI_ISL_3153852
EPI_ISL_3153853
EPI_ISL_3153854
EPI_ISL_3153855
EPI_ISL_3153856
EPI_ISL_3153857
EPI_ISL_3153858
EPI_ISL_3153859
EPI_ISL_3153860
EPI_ISL_3153862
EPI_ISL_3153863
EPI_ISL_3153865
EPI_ISL_3153866
EPI_ISL_3153867
EPI_ISL_3153868
EPI_ISL_3153869
EPI_ISL_3153870
EPI_ISL_3153986
EPI_ISL_3153987
EPI_ISL_3153995
EPI_ISL_3153996
EPI_ISL_3153999
EPI_ISL_3154026
EPI_ISL_3154031
EPI_ISL_3154043
EPI_ISL_3154044
EPI_ISL_3154045
EPI_ISL_3154046
EPI_ISL_3154047
EPI_ISL_3154048
EPI_ISL_3154050
EPI_ISL_3154051
EPI_ISL_3154053
EPI_ISL_3154055
EPI_ISL_3154056
EPI_ISL_3154057
EPI_ISL_3154058
EPI_ISL_3154059
EPI_ISL_3154061
EPI_ISL_3154062
EPI_ISL_3154063
EPI_ISL_3154064
EPI_ISL_3154066
EPI_ISL_3154067
EPI_ISL_3154068
EPI_ISL_3154069
EPI_ISL_3154070
EPI_ISL_3154071
EPI_ISL_3154072
EPI_ISL_3154073
EPI_ISL_3154074
EPI_ISL_3154075
EPI_ISL_3154076
EPI_ISL_3154077
EPI_ISL_3154078
EPI_ISL_3154079
EPI_ISL_3154080
EPI_ISL_3154081
EPI_ISL_3154082
EPI_ISL_3154083
EPI_ISL_3154084
EPI_ISL_3154088
EPI_ISL_3154089
EPI_ISL_3154325
EPI_ISL_3154334
EPI_ISL_3154732
EPI_ISL_3154733
EPI_ISL_3155074
EPI_ISL_3162220
EPI_ISL_3162221
EPI_ISL_3162297
EPI_ISL_6540259
EPI_ISL_6575650
EPI_ISL_6575660
EPI_ISL_6575662
EPI_ISL_6575665
EPI_ISL_2134745
EPI_ISL_2155916
EPI_ISL_2156338
EPI_ISL_2156457
EPI_ISL_2171185
EPI_ISL_2171198
EPI_ISL_3242443
EPI_ISL_3247358
EPI_ISL_3247403
EPI_ISL_5503095
EPI_ISL_6631667
EPI_ISL_3298317
EPI_ISL_3308755
EPI_ISL_5542757
EPI_ISL_2617087
EPI_ISL_5542843
EPI_ISL_1219947
EPI_ISL_6641078
EPI_ISL_1754141
EPI_ISL_3914942
EPI_ISL_3914946
EPI_ISL_3914957
EPI_ISL_2161785
EPI_ISL_6623843
EPI_ISL_6639752
EPI_ISL_1035939
EPI_ISL_1035947
EPI_ISL_2621621
EPI_ISL_2621622
EPI_ISL_2625637
EPI_ISL_3999690
EPI_ISL_2627993
EPI_ISL_2629043
EPI_ISL_2629089
EPI_ISL_2629117
EPI_ISL_2629155
EPI_ISL_5562232
EPI_ISL_5563159
EPI_ISL_5538216
EPI_ISL_5538224
EPI_ISL_5538338
EPI_ISL_5538717
EPI_ISL_5539048
EPI_ISL_5539103
EPI_ISL_5539111
EPI_ISL_5539116
EPI_ISL_5539300
EPI_ISL_5540271
EPI_ISL_5540274
EPI_ISL_5540287
EPI_ISL_5540346
EPI_ISL_5540416
EPI_ISL_5540427
EPI_ISL_5540431
EPI_ISL_5540453
EPI_ISL_5540456
EPI_ISL_5540465
EPI_ISL_5541070
EPI_ISL_5541091
EPI_ISL_5541100
EPI_ISL_5541108
EPI_ISL_5541130
EPI_ISL_5541167
EPI_ISL_5541182
EPI_ISL_5541196
EPI_ISL_5541205
EPI_ISL_5541281
EPI_ISL_5541289
EPI_ISL_5541297
EPI_ISL_5541407
EPI_ISL_5541467
EPI_ISL_5541470
EPI_ISL_5541474
EPI_ISL_5541478
EPI_ISL_5541487
EPI_ISL_5541494
EPI_ISL_5542592
EPI_ISL_5542622
EPI_ISL_5542628
EPI_ISL_5542654
EPI_ISL_5542709
EPI_ISL_5542713
EPI_ISL_5542723
EPI_ISL_5542744
EPI_ISL_5542750
EPI_ISL_5542754
EPI_ISL_5542760
EPI_ISL_5542770
EPI_ISL_5542774
EPI_ISL_5542787
EPI_ISL_5542832
EPI_ISL_5542838
EPI_ISL_5542848
EPI_ISL_5542864
EPI_ISL_5542870
EPI_ISL_5542883
EPI_ISL_5542890
EPI_ISL_5542932
EPI_ISL_5542946
EPI_ISL_5542950
EPI_ISL_5542951
EPI_ISL_5542952
EPI_ISL_5542954
EPI_ISL_5542955
EPI_ISL_5542956
EPI_ISL_5543254
EPI_ISL_5543255
EPI_ISL_5543262
EPI_ISL_5543263
EPI_ISL_5543264
EPI_ISL_5543265
EPI_ISL_5543267
EPI_ISL_5543268
EPI_ISL_5543269
EPI_ISL_5543272
EPI_ISL_5543273
EPI_ISL_5543276
EPI_ISL_5543278
EPI_ISL_5543279
EPI_ISL_5543280
EPI_ISL_5543282
EPI_ISL_5543283
EPI_ISL_5543285
EPI_ISL_5543286
EPI_ISL_5543291
EPI_ISL_5543292
EPI_ISL_5543294
EPI_ISL_5543295
EPI_ISL_5543296
EPI_ISL_5543299
EPI_ISL_5543302
EPI_ISL_5543303
EPI_ISL_5543304
EPI_ISL_5543305
EPI_ISL_5543306
EPI_ISL_5543308
EPI_ISL_5543309
EPI_ISL_5543958
EPI_ISL_5543965
EPI_ISL_5543968
EPI_ISL_5543980
EPI_ISL_5543985
EPI_ISL_5544005
EPI_ISL_5544011
EPI_ISL_5544022
EPI_ISL_5544026
EPI_ISL_5544028
EPI_ISL_5544029
EPI_ISL_5544032
EPI_ISL_5544033
EPI_ISL_5544034
EPI_ISL_5544035
EPI_ISL_5544036
EPI_ISL_5544037
EPI_ISL_5544039
EPI_ISL_5544040
EPI_ISL_5544041
EPI_ISL_5544042
EPI_ISL_5544043
EPI_ISL_5544045
EPI_ISL_5544046
EPI_ISL_5544048
EPI_ISL_5544049
EPI_ISL_5544050
EPI_ISL_5544051
EPI_ISL_5544052
EPI_ISL_5544056
EPI_ISL_5544057
EPI_ISL_5544058
EPI_ISL_5544063
EPI_ISL_5544064
EPI_ISL_5544065
EPI_ISL_5544066
EPI_ISL_5544067
EPI_ISL_5544068
EPI_ISL_5544069
EPI_ISL_5544070
EPI_ISL_5544071
EPI_ISL_5544072
EPI_ISL_5544073
EPI_ISL_5544074
EPI_ISL_5544076
EPI_ISL_5544077
EPI_ISL_5544079
EPI_ISL_5544084
EPI_ISL_5544085
EPI_ISL_5544086
EPI_ISL_5544087
EPI_ISL_5544088
EPI_ISL_5544089
EPI_ISL_5544091
EPI_ISL_5544096
EPI_ISL_5544098
EPI_ISL_5544099
EPI_ISL_5544100
EPI_ISL_5544101
EPI_ISL_5544105
EPI_ISL_5544106
EPI_ISL_5544107
EPI_ISL_5544109
EPI_ISL_5544114
EPI_ISL_5544115
EPI_ISL_5544116
EPI_ISL_5544118
EPI_ISL_5544121
EPI_ISL_5547415
EPI_ISL_5547434
EPI_ISL_5547535
EPI_ISL_5547560
EPI_ISL_5547624
EPI_ISL_5547673
EPI_ISL_5547698
EPI_ISL_5547739
EPI_ISL_5547802
EPI_ISL_5547819
EPI_ISL_5547851
EPI_ISL_2425578
EPI_ISL_5552489
EPI_ISL_5552525
EPI_ISL_5552535
EPI_ISL_5552573
EPI_ISL_5552582
EPI_ISL_5552589
EPI_ISL_2425594
EPI_ISL_5556134
EPI_ISL_5556149
EPI_ISL_5556179
EPI_ISL_5556206
EPI_ISL_5556214
EPI_ISL_5556255
EPI_ISL_5556286
EPI_ISL_5556333
EPI_ISL_5556376
EPI_ISL_5558783
EPI_ISL_5558787
EPI_ISL_5558848
EPI_ISL_1663588
EPI_ISL_5562158
EPI_ISL_5562193
EPI_ISL_5562203
EPI_ISL_5562210
EPI_ISL_5562216
EPI_ISL_5562253
EPI_ISL_5562264
EPI_ISL_5562285
EPI_ISL_5562302
EPI_ISL_5562312
EPI_ISL_5562341
EPI_ISL_5562347
EPI_ISL_5562356
EPI_ISL_5562360
EPI_ISL_5562387
EPI_ISL_5562393
EPI_ISL_5562399
EPI_ISL_5562406
EPI_ISL_5562415
EPI_ISL_5562437
EPI_ISL_5562442
EPI_ISL_5562464
EPI_ISL_5562479
EPI_ISL_5562487
EPI_ISL_5562504
EPI_ISL_5562515
EPI_ISL_5562522
EPI_ISL_5562570
EPI_ISL_5562580
EPI_ISL_5562595
EPI_ISL_5562619
EPI_ISL_5562625
EPI_ISL_5562640
EPI_ISL_5562648
EPI_ISL_5562673
EPI_ISL_5562688
EPI_ISL_5562695
EPI_ISL_5562701
EPI_ISL_5562746
EPI_ISL_5562762
EPI_ISL_5562768
EPI_ISL_5562784
EPI_ISL_5562789
EPI_ISL_5562812
EPI_ISL_5562837
EPI_ISL_5562843
EPI_ISL_5562896
EPI_ISL_5562902
EPI_ISL_5562912
EPI_ISL_5562929
EPI_ISL_5562942
EPI_ISL_5562952
EPI_ISL_5562963
EPI_ISL_5562970
EPI_ISL_5562978
EPI_ISL_5562982
EPI_ISL_5562995
EPI_ISL_5563001
EPI_ISL_5563033
EPI_ISL_5563044
EPI_ISL_5563053
EPI_ISL_5563070
EPI_ISL_5563078
EPI_ISL_5563116
EPI_ISL_5563175
EPI_ISL_5563200
EPI_ISL_5563212
EPI_ISL_5563217
EPI_ISL_5563275
EPI_ISL_5563284
EPI_ISL_5563290
EPI_ISL_5563324
EPI_ISL_5563362
EPI_ISL_5563394
EPI_ISL_5563417
EPI_ISL_5563447
EPI_ISL_5563498
EPI_ISL_5563538
EPI_ISL_5563572
EPI_ISL_5563582
EPI_ISL_5563826
EPI_ISL_5563852
EPI_ISL_5568695
EPI_ISL_5568699
EPI_ISL_5568737
EPI_ISL_5568751
EPI_ISL_5568762
EPI_ISL_5568776
EPI_ISL_5568789
EPI_ISL_5568816
EPI_ISL_5568821
EPI_ISL_5568830
EPI_ISL_5568836
EPI_ISL_5568847
EPI_ISL_5568855
EPI_ISL_5568873
EPI_ISL_5568892
EPI_ISL_5568901
EPI_ISL_5568910
EPI_ISL_5568930
EPI_ISL_5568940
EPI_ISL_5568944
EPI_ISL_5568952
EPI_ISL_5568965
EPI_ISL_5569009
EPI_ISL_5569025
EPI_ISL_5569043
EPI_ISL_5569064
EPI_ISL_5569069
EPI_ISL_5569082
EPI_ISL_5569110
EPI_ISL_5569119
EPI_ISL_5569124
EPI_ISL_5569126
EPI_ISL_5569162
EPI_ISL_5569169
EPI_ISL_5569173
EPI_ISL_5569212
EPI_ISL_5569218
EPI_ISL_5569228
EPI_ISL_5569251
EPI_ISL_5569261
EPI_ISL_5569276
EPI_ISL_5569280
EPI_ISL_5569287
EPI_ISL_5569291
EPI_ISL_5569302
EPI_ISL_5569306
EPI_ISL_5569320
EPI_ISL_5569327
EPI_ISL_5569344
EPI_ISL_5569350
EPI_ISL_5569362
EPI_ISL_5569370
EPI_ISL_5569375
EPI_ISL_5569383
EPI_ISL_5569389
EPI_ISL_5569400
EPI_ISL_5569404
EPI_ISL_5569409
EPI_ISL_5569417
EPI_ISL_5569428
EPI_ISL_5569437
EPI_ISL_5569447
EPI_ISL_5569453
EPI_ISL_5569462
EPI_ISL_5569476
EPI_ISL_5569517
EPI_ISL_5569530
EPI_ISL_5569533
EPI_ISL_5569545
EPI_ISL_5569572
EPI_ISL_5569580
EPI_ISL_5569611
EPI_ISL_5569621
EPI_ISL_5569627
EPI_ISL_5569630
EPI_ISL_5569638
EPI_ISL_5569648
EPI_ISL_5569669
EPI_ISL_5569705
EPI_ISL_5569736
EPI_ISL_5569751
EPI_ISL_5569761
EPI_ISL_5569771
EPI_ISL_5569796
EPI_ISL_5569833
EPI_ISL_5569845
EPI_ISL_5569852
EPI_ISL_5569876
EPI_ISL_5569893
EPI_ISL_5569928
EPI_ISL_5569943
EPI_ISL_5569988
EPI_ISL_5569997
EPI_ISL_5570008
EPI_ISL_5570011
EPI_ISL_5570026
EPI_ISL_5570041
EPI_ISL_5570047
EPI_ISL_5570053
EPI_ISL_5570060
EPI_ISL_5570065
EPI_ISL_5570107
EPI_ISL_5570136
EPI_ISL_5570142
EPI_ISL_5570161
EPI_ISL_5570167
EPI_ISL_5570173
EPI_ISL_5570185
EPI_ISL_5570202
EPI_ISL_5570217
EPI_ISL_5570248
EPI_ISL_5570254
EPI_ISL_5570263
EPI_ISL_5570268
EPI_ISL_5570281
EPI_ISL_5570285
EPI_ISL_5570296
EPI_ISL_5570318
EPI_ISL_5570349
EPI_ISL_5570397
EPI_ISL_5570412
EPI_ISL_5570445
EPI_ISL_5570446
EPI_ISL_5570455
EPI_ISL_5570456
EPI_ISL_5570457
EPI_ISL_5570462
EPI_ISL_5570469
EPI_ISL_5570470
EPI_ISL_5570477
EPI_ISL_5570485
EPI_ISL_5570491
EPI_ISL_5570499
EPI_ISL_5570519
EPI_ISL_5570535
EPI_ISL_5570536
EPI_ISL_5570537
EPI_ISL_5570545
EPI_ISL_5570552
EPI_ISL_5570553
EPI_ISL_5570561
EPI_ISL_5570568
EPI_ISL_5570569
EPI_ISL_5570578
EPI_ISL_5570583
EPI_ISL_5570597
EPI_ISL_5570609
EPI_ISL_5570615
EPI_ISL_5570620
EPI_ISL_5570621
EPI_ISL_5570637
EPI_ISL_5570644
EPI_ISL_5570653
EPI_ISL_5570654
EPI_ISL_5570658
EPI_ISL_5570674
EPI_ISL_5570675
EPI_ISL_5570682
EPI_ISL_5570692
EPI_ISL_5570730
EPI_ISL_5570737
EPI_ISL_5570738
EPI_ISL_5570741
EPI_ISL_5570743
EPI_ISL_5570745
EPI_ISL_5570746
EPI_ISL_5570751
EPI_ISL_5570760
EPI_ISL_5570786
EPI_ISL_5570795
EPI_ISL_5570804
EPI_ISL_5570811
EPI_ISL_5570831
EPI_ISL_5570842
EPI_ISL_5570843
EPI_ISL_5570849
EPI_ISL_5570861
EPI_ISL_5570862
EPI_ISL_5570863
EPI_ISL_5570868
EPI_ISL_5562863
EPI_ISL_5562830
EPI_ISL_5558814
EPI_ISL_5558804
EPI_ISL_5587738
EPI_ISL_5587743
EPI_ISL_5587858
EPI_ISL_5587859
EPI_ISL_5587862
EPI_ISL_5587863
EPI_ISL_5587869
EPI_ISL_5587903
EPI_ISL_5587910
EPI_ISL_5587911
EPI_ISL_5587912
EPI_ISL_5589643
EPI_ISL_5589644
EPI_ISL_5589652
EPI_ISL_5589714
EPI_ISL_5589754
EPI_ISL_5589785
EPI_ISL_5590063
EPI_ISL_5590066
EPI_ISL_5590077
EPI_ISL_5590235
EPI_ISL_5590238
EPI_ISL_5590239
EPI_ISL_5590247
EPI_ISL_5590269
EPI_ISL_5590276
EPI_ISL_5590278
EPI_ISL_5590280
EPI_ISL_3153807
EPI_ISL_3153831
EPI_ISL_3153832
EPI_ISL_3153861
EPI_ISL_3153864
EPI_ISL_2811872
EPI_ISL_2811873
EPI_ISL_2811881
EPI_ISL_2811878
EPI_ISL_2811880
EPI_ISL_3154032
EPI_ISL_3154033
EPI_ISL_3154049
EPI_ISL_3154052
EPI_ISL_3154054
EPI_ISL_5556368
EPI_ISL_3154085
EPI_ISL_3154086
EPI_ISL_3154087
EPI_ISL_4548988
EPI_ISL_4548994
EPI_ISL_4548996
EPI_ISL_4549000
EPI_ISL_4549055
EPI_ISL_4549058
EPI_ISL_4549077
EPI_ISL_4549078
EPI_ISL_4549095
EPI_ISL_4549096
EPI_ISL_4549100
EPI_ISL_4549122
EPI_ISL_4565050
EPI_ISL_1257814
EPI_ISL_4630042
EPI_ISL_4635432
EPI_ISL_4636435
EPI_ISL_4636436
EPI_ISL_1262728
EPI_ISL_1262732
EPI_ISL_1262733
EPI_ISL_1262738
EPI_ISL_1262794
EPI_ISL_1262832
EPI_ISL_1262840
EPI_ISL_1262987
EPI_ISL_1263540
EPI_ISL_4712031
EPI_ISL_4712038
EPI_ISL_4712045
EPI_ISL_4712048
EPI_ISL_4712050
EPI_ISL_4712089
EPI_ISL_4712115
EPI_ISL_4712140
EPI_ISL_4712141
EPI_ISL_4712146
EPI_ISL_4712175
EPI_ISL_4712177
EPI_ISL_4712178
EPI_ISL_4712199
EPI_ISL_4713008
EPI_ISL_4713009
EPI_ISL_4713021
EPI_ISL_4713027
EPI_ISL_4713033
EPI_ISL_4713044
EPI_ISL_4713052
EPI_ISL_4713056
EPI_ISL_4713061
EPI_ISL_4713066
EPI_ISL_4713075
EPI_ISL_4713077
EPI_ISL_4713086
EPI_ISL_4713107
EPI_ISL_4713115
EPI_ISL_4713121
EPI_ISL_4713128
EPI_ISL_4713129
EPI_ISL_4713146
EPI_ISL_4713155
EPI_ISL_4713170
EPI_ISL_4713172
EPI_ISL_4713174
EPI_ISL_4713176
EPI_ISL_4713185
EPI_ISL_4713193
EPI_ISL_4713210
EPI_ISL_4713216
EPI_ISL_4713223
EPI_ISL_4713227
EPI_ISL_4713237
EPI_ISL_4713249
EPI_ISL_4713255
EPI_ISL_4713266
EPI_ISL_4713277
EPI_ISL_4713280
EPI_ISL_4713287
EPI_ISL_4713290
EPI_ISL_4713292
EPI_ISL_4713302
EPI_ISL_4713304
EPI_ISL_4713312
EPI_ISL_4713329
EPI_ISL_4713338
EPI_ISL_4713344
EPI_ISL_4713365
EPI_ISL_4713370
EPI_ISL_4713380
EPI_ISL_4713388
EPI_ISL_4713394
EPI_ISL_4713407
EPI_ISL_4713411
EPI_ISL_4713419
EPI_ISL_4713435
EPI_ISL_4713441
EPI_ISL_4713448
EPI_ISL_4713455
EPI_ISL_4713467
EPI_ISL_4713472
EPI_ISL_4713479
EPI_ISL_4713484
EPI_ISL_4713490
EPI_ISL_4713495
EPI_ISL_4713496
EPI_ISL_4713501
EPI_ISL_4713517
EPI_ISL_4713531
EPI_ISL_4713539
EPI_ISL_4713541
EPI_ISL_4713556
EPI_ISL_4713561
EPI_ISL_4713568
EPI_ISL_4713571
EPI_ISL_4713574
EPI_ISL_4713588
EPI_ISL_4713592
EPI_ISL_4713601
EPI_ISL_4713607
EPI_ISL_4713613
EPI_ISL_4713618
EPI_ISL_4713628
EPI_ISL_4713630
EPI_ISL_4713631
EPI_ISL_4713651
EPI_ISL_4713656
EPI_ISL_4713662
EPI_ISL_4713667
EPI_ISL_4713673
EPI_ISL_4714609
EPI_ISL_4714618
EPI_ISL_4714619
EPI_ISL_4714639
EPI_ISL_4714647
EPI_ISL_4714648
EPI_ISL_4714651
EPI_ISL_4714657
EPI_ISL_4714666
EPI_ISL_4714685
EPI_ISL_4714691
EPI_ISL_4714693
EPI_ISL_4714700
EPI_ISL_4714709
EPI_ISL_4714716
EPI_ISL_4714723
EPI_ISL_4714729
EPI_ISL_4714737
EPI_ISL_4714745
EPI_ISL_4714751
EPI_ISL_4714757
EPI_ISL_4714771
EPI_ISL_4714783
EPI_ISL_4714787
EPI_ISL_4714793
EPI_ISL_4714800
EPI_ISL_4714801
EPI_ISL_4714810
EPI_ISL_4714816
EPI_ISL_4714840
EPI_ISL_4714846
EPI_ISL_4714852
EPI_ISL_4714868
EPI_ISL_4714878
EPI_ISL_4714879
EPI_ISL_4714887
EPI_ISL_4714896
EPI_ISL_4714903
EPI_ISL_4714918
EPI_ISL_4714923
EPI_ISL_4714932
EPI_ISL_4714939
EPI_ISL_4714947
EPI_ISL_4714951
EPI_ISL_4714952
EPI_ISL_4714956
EPI_ISL_4714962
EPI_ISL_4714975
EPI_ISL_4714991
EPI_ISL_4715008
EPI_ISL_4715014
EPI_ISL_4715022
EPI_ISL_4715028
EPI_ISL_4715033
EPI_ISL_4715039
EPI_ISL_4715042
EPI_ISL_4715049
EPI_ISL_4715057
EPI_ISL_4715078
EPI_ISL_4715087
EPI_ISL_4715093
EPI_ISL_4715098
EPI_ISL_4715102
EPI_ISL_4715109
EPI_ISL_4715113
EPI_ISL_4715120
EPI_ISL_4715126
EPI_ISL_4715132
EPI_ISL_4715142
EPI_ISL_4715150
EPI_ISL_4715154
EPI_ISL_4715159
EPI_ISL_4715165
EPI_ISL_4715176
EPI_ISL_4715184
EPI_ISL_4715190
EPI_ISL_4715198
EPI_ISL_4715216
EPI_ISL_4715222
EPI_ISL_4715228
EPI_ISL_4715232
EPI_ISL_4715241
EPI_ISL_4715244
EPI_ISL_4715247
EPI_ISL_4715252
EPI_ISL_4715258
EPI_ISL_4715262
EPI_ISL_4715276
EPI_ISL_4715289
EPI_ISL_4715295
EPI_ISL_4715305
EPI_ISL_4716498
EPI_ISL_4716508
EPI_ISL_4716520
EPI_ISL_4716539
EPI_ISL_4716550
EPI_ISL_4716551
EPI_ISL_4716563
EPI_ISL_4716570
EPI_ISL_4716578
EPI_ISL_4716584
EPI_ISL_4716593
EPI_ISL_4716596
EPI_ISL_4716606
EPI_ISL_4716613
EPI_ISL_4716619
EPI_ISL_4716628
EPI_ISL_4716632
EPI_ISL_4716633
EPI_ISL_4716638
EPI_ISL_4716648
EPI_ISL_4716650
EPI_ISL_4716652
EPI_ISL_4716657
EPI_ISL_4716661
EPI_ISL_4716676
EPI_ISL_4716679
EPI_ISL_4716685
EPI_ISL_4716689
EPI_ISL_4716703
EPI_ISL_4716706
EPI_ISL_4716722
EPI_ISL_4716734
EPI_ISL_4716739
EPI_ISL_4716748
EPI_ISL_4716755
EPI_ISL_4716758
EPI_ISL_4716759
EPI_ISL_4716768
EPI_ISL_4716774
EPI_ISL_4716781
EPI_ISL_4716786
EPI_ISL_4716788
EPI_ISL_4716797
EPI_ISL_4716802
EPI_ISL_4716806
EPI_ISL_4716812
EPI_ISL_4716821
EPI_ISL_4716827
EPI_ISL_4716830
EPI_ISL_4716844
EPI_ISL_4716849
EPI_ISL_4716863
EPI_ISL_4716869
EPI_ISL_4716870
EPI_ISL_4716882
EPI_ISL_4716888
EPI_ISL_4716894
EPI_ISL_4716899
EPI_ISL_4716906
EPI_ISL_4716910
EPI_ISL_4716914
EPI_ISL_4716918
EPI_ISL_4716925
EPI_ISL_4716934
EPI_ISL_4716938
EPI_ISL_4716947
EPI_ISL_4716949
EPI_ISL_4716959
EPI_ISL_4716976
EPI_ISL_4716980
EPI_ISL_4716984
EPI_ISL_4716986
EPI_ISL_4716987
EPI_ISL_4716992
EPI_ISL_4716997
EPI_ISL_4717007
EPI_ISL_4717015
EPI_ISL_4717026
EPI_ISL_4717032
EPI_ISL_4717036
EPI_ISL_4717038
EPI_ISL_4717042
EPI_ISL_4717068
EPI_ISL_4717075
EPI_ISL_4717080
EPI_ISL_4717087
EPI_ISL_4717096
EPI_ISL_4717105
EPI_ISL_4717108
EPI_ISL_4717112
EPI_ISL_4717114
EPI_ISL_4717125
EPI_ISL_4717128
EPI_ISL_4717134
EPI_ISL_4717145
EPI_ISL_4717154
EPI_ISL_4717155
EPI_ISL_4717172
EPI_ISL_4717179
EPI_ISL_4717188
EPI_ISL_4717200
EPI_ISL_4717204
EPI_ISL_4717219
EPI_ISL_4717220
EPI_ISL_4717228
EPI_ISL_4717240
EPI_ISL_4717248
EPI_ISL_4717251
EPI_ISL_4717253
EPI_ISL_4717263
EPI_ISL_4717270
EPI_ISL_4717271
EPI_ISL_4717276
EPI_ISL_4717280
EPI_ISL_4717288
EPI_ISL_4717293
EPI_ISL_4717303
EPI_ISL_4717307
EPI_ISL_4717314
EPI_ISL_4717318
EPI_ISL_4717319
EPI_ISL_4717329
EPI_ISL_4717337
EPI_ISL_4717347
EPI_ISL_4717351
EPI_ISL_4717352
EPI_ISL_4717361
EPI_ISL_4717379
EPI_ISL_4717383
EPI_ISL_1264762
EPI_ISL_1265161
EPI_ISL_4741438
EPI_ISL_4741440
EPI_ISL_4741441
EPI_ISL_4741443
EPI_ISL_4741444
EPI_ISL_4741445
EPI_ISL_4741446
EPI_ISL_4741447
EPI_ISL_4741448
EPI_ISL_4741449
EPI_ISL_4741453
EPI_ISL_4741457
EPI_ISL_4741459
EPI_ISL_4741461
EPI_ISL_4741462
EPI_ISL_4741467
EPI_ISL_4741473
EPI_ISL_4741477
EPI_ISL_4741489
EPI_ISL_4741490
EPI_ISL_4741491
EPI_ISL_4741496
EPI_ISL_4741498
EPI_ISL_4741499
EPI_ISL_4741500
EPI_ISL_4741506
EPI_ISL_4741507
EPI_ISL_4741508
EPI_ISL_4741509
EPI_ISL_4741511
EPI_ISL_4741512
EPI_ISL_4741513
EPI_ISL_4741514
EPI_ISL_4741515
EPI_ISL_4741516
EPI_ISL_4741517
EPI_ISL_4741518
EPI_ISL_4741519
EPI_ISL_4741520
EPI_ISL_4741522
EPI_ISL_4741523
EPI_ISL_4741527
EPI_ISL_4741528
EPI_ISL_4741529
EPI_ISL_4741530
EPI_ISL_4741531
EPI_ISL_4741532
EPI_ISL_4741533
EPI_ISL_4741535
EPI_ISL_4741537
EPI_ISL_4741539
EPI_ISL_4741540
EPI_ISL_4741541
EPI_ISL_4741543
EPI_ISL_4741545
EPI_ISL_4741546
EPI_ISL_4741547
EPI_ISL_4741548
EPI_ISL_4741549
EPI_ISL_4741551
EPI_ISL_4741552
EPI_ISL_4741554
EPI_ISL_4741555
EPI_ISL_4741556
EPI_ISL_4741560
EPI_ISL_4741561
EPI_ISL_4741563
EPI_ISL_4741565
EPI_ISL_4741566
EPI_ISL_4741567
EPI_ISL_4741568
EPI_ISL_4741569
EPI_ISL_4741570
EPI_ISL_4741571
EPI_ISL_4741572
EPI_ISL_4741573
EPI_ISL_4741574
EPI_ISL_4741575
EPI_ISL_4741577
EPI_ISL_4741578
EPI_ISL_4741579
EPI_ISL_4741581
EPI_ISL_4741582
EPI_ISL_4741583
EPI_ISL_4741584
EPI_ISL_4741585
EPI_ISL_4741586
EPI_ISL_4741588
EPI_ISL_4741589
EPI_ISL_4741590
EPI_ISL_4741593
EPI_ISL_4741594
EPI_ISL_4741595
EPI_ISL_4741596
EPI_ISL_4741597
EPI_ISL_4741599
EPI_ISL_4741910
EPI_ISL_4741919
EPI_ISL_4741929
EPI_ISL_4741930
EPI_ISL_4741932
EPI_ISL_4741936
EPI_ISL_4741937
EPI_ISL_4741940
EPI_ISL_4741946
EPI_ISL_4741954
EPI_ISL_4742076
EPI_ISL_4742081
EPI_ISL_4742085
EPI_ISL_4742086
EPI_ISL_4742087
EPI_ISL_4742088
EPI_ISL_4742089
EPI_ISL_4742090
EPI_ISL_4742094
EPI_ISL_4742095
EPI_ISL_4742096
EPI_ISL_4742098
EPI_ISL_4742099
EPI_ISL_4742101
EPI_ISL_4742109
EPI_ISL_4742111
EPI_ISL_4742113
EPI_ISL_4742116
EPI_ISL_4742117
EPI_ISL_4742118
EPI_ISL_4742119
EPI_ISL_4742120
EPI_ISL_4742126
EPI_ISL_4742130
EPI_ISL_4742131
EPI_ISL_4742133
EPI_ISL_4742142
EPI_ISL_4742147
EPI_ISL_4742150
EPI_ISL_4742153
EPI_ISL_4742154
EPI_ISL_4742156
EPI_ISL_4742158
EPI_ISL_4742159
EPI_ISL_4742162
EPI_ISL_4742167
EPI_ISL_4742169
EPI_ISL_4742174
EPI_ISL_4742176
EPI_ISL_4742178
EPI_ISL_4742182
EPI_ISL_4742184
EPI_ISL_4742185
EPI_ISL_4742186
EPI_ISL_4742189
EPI_ISL_4742192
EPI_ISL_4742193
EPI_ISL_4742199
EPI_ISL_4742203
EPI_ISL_4742205
EPI_ISL_4742208
EPI_ISL_4742209
EPI_ISL_4742210
EPI_ISL_4742211
EPI_ISL_4742215
EPI_ISL_4742219
EPI_ISL_4742221
EPI_ISL_4742223
EPI_ISL_4742224
EPI_ISL_4742225
EPI_ISL_4742227
EPI_ISL_4742228
EPI_ISL_4742229
EPI_ISL_4742231
EPI_ISL_4742232
EPI_ISL_4742235
EPI_ISL_4742237
EPI_ISL_4742239
EPI_ISL_4742242
EPI_ISL_4742243
EPI_ISL_4742246
EPI_ISL_4742248
EPI_ISL_4742250
EPI_ISL_4742252
EPI_ISL_4742255
EPI_ISL_4742259
EPI_ISL_4742260
EPI_ISL_4742261
EPI_ISL_4742264
EPI_ISL_4742265
EPI_ISL_4742266
EPI_ISL_4742267
EPI_ISL_4742331
EPI_ISL_4742332
EPI_ISL_4742341
EPI_ISL_4742342
EPI_ISL_4742343
EPI_ISL_4742344
EPI_ISL_4742345
EPI_ISL_4742346
EPI_ISL_4742347
EPI_ISL_6831171
EPI_ISL_995486
EPI_ISL_4853972
EPI_ISL_1013248
EPI_ISL_6776320
EPI_ISL_6492245
EPI_ISL_5051473
EPI_ISL_5051476
EPI_ISL_5051477
EPI_ISL_5051496
EPI_ISL_7570000
EPI_ISL_7570001
EPI_ISL_7570166
EPI_ISL_7570171
EPI_ISL_7570174
EPI_ISL_7570637
EPI_ISL_6829632
EPI_ISL_6831755
EPI_ISL_2448643
EPI_ISL_5751057
EPI_ISL_5751061
EPI_ISL_1180741
EPI_ISL_1287349
EPI_ISL_5782319
EPI_ISL_5782323
EPI_ISL_5879609
EPI_ISL_2684235
EPI_ISL_2683956
EPI_ISL_2684234
EPI_ISL_2683496
EPI_ISL_2683498
EPI_ISL_2684232
EPI_ISL_5552496
EPI_ISL_5552594
EPI_ISL_5552481
EPI_ISL_5552610
EPI_ISL_5552503
EPI_ISL_2814916
EPI_ISL_5547805
EPI_ISL_5547929
EPI_ISL_5547950
EPI_ISL_5547940
EPI_ISL_5547706
EPI_ISL_5547918
EPI_ISL_5547901
EPI_ISL_5547761
EPI_ISL_5547650
EPI_ISL_5547893
EPI_ISL_5547779
EPI_ISL_5547524
EPI_ISL_5547884
EPI_ISL_5547407
EPI_ISL_5547794
EPI_ISL_5547421
EPI_ISL_5547543
EPI_ISL_5547549
EPI_ISL_5547660
EPI_ISL_5547611
EPI_ISL_5547721
EPI_ISL_5547729
EPI_ISL_5547633
EPI_ISL_5547871
EPI_ISL_5547994
EPI_ISL_5547510
EPI_ISL_5547758
EPI_ISL_5547517
EPI_ISL_5547503
EPI_ISL_5547495
EPI_ISL_5547374
EPI_ISL_5547481
EPI_ISL_5547396
EPI_ISL_5547388
EPI_ISL_5547692
EPI_ISL_5547449
EPI_ISL_5547597
EPI_ISL_5547589
EPI_ISL_3154313
EPI_ISL_3154319
EPI_ISL_3154335
EPI_ISL_5552565
EPI_ISL_3154336
EPI_ISL_3154337
EPI_ISL_5552530
EPI_ISL_5552652
EPI_ISL_5552633
EPI_ISL_5552638
EPI_ISL_5552642
EPI_ISL_6774094
EPI_ISL_6774098
EPI_ISL_2490418
EPI_ISL_2490419
EPI_ISL_2490420
EPI_ISL_2490421
EPI_ISL_5934886
EPI_ISL_5934887
EPI_ISL_5934991
EPI_ISL_5937304
EPI_ISL_2491664
EPI_ISL_3403416
EPI_ISL_1013151
EPI_ISL_1013269
EPI_ISL_1013299
EPI_ISL_1013349
EPI_ISL_1013353
EPI_ISL_2137024
EPI_ISL_6774032
EPI_ISL_6774033
EPI_ISL_6774034
EPI_ISL_6774035
EPI_ISL_6774036
EPI_ISL_6774037
EPI_ISL_6774460
EPI_ISL_6775184
EPI_ISL_6776308
EPI_ISL_6776322
EPI_ISL_6777153
EPI_ISL_6777155
EPI_ISL_2649991
EPI_ISL_2649994
EPI_ISL_1696747
EPI_ISL_1696746
EPI_ISL_6794911
EPI_ISL_2097046
EPI_ISL_6814786
EPI_ISL_6814817
EPI_ISL_6814818
EPI_ISL_6814843
EPI_ISL_6814914
EPI_ISL_6814915
EPI_ISL_6814919
EPI_ISL_5114619
EPI_ISL_1696752
EPI_ISL_1696751
EPI_ISL_1696755
EPI_ISL_2650499
EPI_ISL_2649999
EPI_ISL_2650001
EPI_ISL_6823669
EPI_ISL_2779639
EPI_ISL_2650010
EPI_ISL_2650006
EPI_ISL_2650005
EPI_ISL_5598421
EPI_ISL_2650430
EPI_ISL_2651266
EPI_ISL_2651272
EPI_ISL_2651273
EPI_ISL_2651274
EPI_ISL_2651275
EPI_ISL_2651276
EPI_ISL_2651277
EPI_ISL_2651279
EPI_ISL_2651392
EPI_ISL_2651370
EPI_ISL_2651374
EPI_ISL_2651388
EPI_ISL_2651389
EPI_ISL_2651397
EPI_ISL_2651403
EPI_ISL_2651404
EPI_ISL_2651406
EPI_ISL_5599436
EPI_ISL_2622044
EPI_ISL_7711694
EPI_ISL_1417126
EPI_ISL_5587822
EPI_ISL_5587897
EPI_ISL_5587896
EPI_ISL_5587899
EPI_ISL_5587898
EPI_ISL_5587895
EPI_ISL_5587802
EPI_ISL_5587803
EPI_ISL_5587908
EPI_ISL_5587905
EPI_ISL_5587904
EPI_ISL_5587907
EPI_ISL_5587906
EPI_ISL_5587901
EPI_ISL_5587900
EPI_ISL_5587902
EPI_ISL_5587745
EPI_ISL_5587744
EPI_ISL_5587728
EPI_ISL_5587725
EPI_ISL_5587727
EPI_ISL_5587724
EPI_ISL_5587726
EPI_ISL_1301896
EPI_ISL_1301897
EPI_ISL_1301919
EPI_ISL_1301922
EPI_ISL_5142896
EPI_ISL_5142897
EPI_ISL_5142899
EPI_ISL_5142900
EPI_ISL_5142901
EPI_ISL_5142902
EPI_ISL_5142904
EPI_ISL_5142905
EPI_ISL_5142906
EPI_ISL_5142907
EPI_ISL_6794948
EPI_ISL_5142908
EPI_ISL_6795029
EPI_ISL_6795034
EPI_ISL_5142910
EPI_ISL_6795401
EPI_ISL_5142912
EPI_ISL_5142913
EPI_ISL_5142914
EPI_ISL_5142916
EPI_ISL_5142919
EPI_ISL_5142920
EPI_ISL_5142921
EPI_ISL_1302819
EPI_ISL_5142992
EPI_ISL_5142993
EPI_ISL_5142994
EPI_ISL_5142996
EPI_ISL_5142998
EPI_ISL_5143000
EPI_ISL_7814263
EPI_ISL_2107254
EPI_ISL_1310791
EPI_ISL_2835745
EPI_ISL_2835844
EPI_ISL_2835874
EPI_ISL_2835871
EPI_ISL_2835908
EPI_ISL_2835909
EPI_ISL_1319275
EPI_ISL_1319345
EPI_ISL_2462866
EPI_ISL_2462870
EPI_ISL_2462957
EPI_ISL_2462950
EPI_ISL_2462953
EPI_ISL_2462954
EPI_ISL_2462955
EPI_ISL_2462960
EPI_ISL_2462961
EPI_ISL_2462963
EPI_ISL_1166941
EPI_ISL_1166953
EPI_ISL_1166991
EPI_ISL_6777073
EPI_ISL_6773844
EPI_ISL_7283557
EPI_ISL_7283618
EPI_ISL_6540246
EPI_ISL_2464081
EPI_ISL_2464082
EPI_ISL_2464088
EPI_ISL_2464098
EPI_ISL_2464521
EPI_ISL_8317245
EPI_ISL_3132631
EPI_ISL_1360032
EPI_ISL_2029630
EPI_ISL_2029725
EPI_ISL_2029733
EPI_ISL_2029746
EPI_ISL_2029813
EPI_ISL_2029825
EPI_ISL_2029861
EPI_ISL_2029947
EPI_ISL_2029948
EPI_ISL_2029959
EPI_ISL_2030020
EPI_ISL_1372425
EPI_ISL_1372541
EPI_ISL_2966807
EPI_ISL_1381106
EPI_ISL_1381118
EPI_ISL_1381138
EPI_ISL_1381153
EPI_ISL_1381233
EPI_ISL_1389328
EPI_ISL_1389329
EPI_ISL_1389330
EPI_ISL_1389331
EPI_ISL_1389332
EPI_ISL_1389334
EPI_ISL_1392647
EPI_ISL_1394300
EPI_ISL_1396700
EPI_ISL_871872
EPI_ISL_8582083
EPI_ISL_8582087
EPI_ISL_1406654
EPI_ISL_1416917
EPI_ISL_1416937
EPI_ISL_1416938
EPI_ISL_1417018
EPI_ISL_1417080
EPI_ISL_1417123
EPI_ISL_9160043
EPI_ISL_1424518
EPI_ISL_1424130
EPI_ISL_1424143
EPI_ISL_1424466
EPI_ISL_1424471
EPI_ISL_2374206
EPI_ISL_2374274
EPI_ISL_4742122
EPI_ISL_1463518
EPI_ISL_4712104
EPI_ISL_1461641
EPI_ISL_1465608
EPI_ISL_1465610
EPI_ISL_1470265
EPI_ISL_1483707
EPI_ISL_1483775
EPI_ISL_3120314
EPI_ISL_3800658
EPI_ISL_1301901
EPI_ISL_1301902
EPI_ISL_1483711
EPI_ISL_1301898
EPI_ISL_1301900
EPI_ISL_1501226
EPI_ISL_1501041
EPI_ISL_1501048
EPI_ISL_1501061
EPI_ISL_1501129
EPI_ISL_1501130
EPI_ISL_1501131
EPI_ISL_1501132
EPI_ISL_1501133
EPI_ISL_1501134
EPI_ISL_1501136
EPI_ISL_1501150
EPI_ISL_1501172
EPI_ISL_1501173
EPI_ISL_1501174
EPI_ISL_1501191
EPI_ISL_1501199
EPI_ISL_1501211
EPI_ISL_1501212
EPI_ISL_1501222
EPI_ISL_1501259
EPI_ISL_1501264
EPI_ISL_1516903
EPI_ISL_1516920
EPI_ISL_1517005
EPI_ISL_1517079
EPI_ISL_1517080
EPI_ISL_1517429
EPI_ISL_1517430
EPI_ISL_1517431
EPI_ISL_1517450
EPI_ISL_1517459
EPI_ISL_1517460
EPI_ISL_1517461
EPI_ISL_1517462
EPI_ISL_1517463
EPI_ISL_1524147
EPI_ISL_1524148
EPI_ISL_1524149
EPI_ISL_1524150
EPI_ISL_1524907
EPI_ISL_1528220
EPI_ISL_1528230
EPI_ISL_1528231
EPI_ISL_1528233
EPI_ISL_1528234
EPI_ISL_846648
EPI_ISL_1547455
EPI_ISL_1547456
EPI_ISL_1547457
EPI_ISL_1554912
EPI_ISL_1554913
EPI_ISL_894225
EPI_ISL_1577367
EPI_ISL_1577370
EPI_ISL_1577376
EPI_ISL_1577389
EPI_ISL_909702
EPI_ISL_1577366
EPI_ISL_1517007
EPI_ISL_1517483
EPI_ISL_1517490
EPI_ISL_954036
EPI_ISL_995468
EPI_ISL_995470
EPI_ISL_995472
EPI_ISL_1381224
EPI_ISL_1168192
EPI_ISL_1176314
EPI_ISL_1176309
EPI_ISL_1176310
EPI_ISL_1176312
EPI_ISL_1191082
EPI_ISL_1191083
EPI_ISL_1191086
EPI_ISL_1191087
EPI_ISL_1191088
EPI_ISL_1191091
EPI_ISL_1191626
EPI_ISL_1194709
EPI_ISL_1194710
EPI_ISL_1194711
EPI_ISL_1194713
EPI_ISL_1209263
EPI_ISL_1209264
EPI_ISL_1233247
EPI_ISL_1259285
EPI_ISL_1259291
EPI_ISL_1259295
EPI_ISL_1262809
EPI_ISL_1262810
EPI_ISL_1262939
EPI_ISL_1262956
EPI_ISL_1262975
EPI_ISL_1263012
EPI_ISL_1263018
EPI_ISL_1263026
EPI_ISL_1263036
EPI_ISL_1265143
EPI_ISL_1265144
EPI_ISL_1265148
EPI_ISL_1265156
EPI_ISL_1281692
EPI_ISL_1301917
EPI_ISL_1301918
EPI_ISL_1301923
EPI_ISL_1138745
EPI_ISL_1001459
EPI_ISL_1001463
EPI_ISL_1001573
EPI_ISL_1004174
EPI_ISL_1007659
EPI_ISL_1036406
EPI_ISL_1036419
EPI_ISL_1060399
EPI_ISL_1060430
EPI_ISL_1060431
EPI_ISL_1060432
EPI_ISL_1060439
EPI_ISL_1060440
EPI_ISL_1060574
EPI_ISL_1103581
EPI_ISL_1109036
EPI_ISL_1109283
EPI_ISL_1109483
EPI_ISL_1110160
EPI_ISL_1110969
EPI_ISL_1111062
EPI_ISL_1315579
EPI_ISL_1315581
EPI_ISL_1315610
EPI_ISL_1315611
EPI_ISL_1315616
EPI_ISL_1315618
EPI_ISL_1335876
EPI_ISL_1335880
EPI_ISL_1363115
EPI_ISL_1363118
EPI_ISL_1389333
EPI_ISL_1402408
EPI_ISL_1402409
EPI_ISL_1402410
EPI_ISL_1402411
EPI_ISL_1402412
EPI_ISL_1402417
EPI_ISL_1403384
EPI_ISL_1403423
EPI_ISL_1403425
EPI_ISL_1403426
EPI_ISL_1403497
EPI_ISL_1403499
EPI_ISL_1416862
EPI_ISL_1416870
EPI_ISL_1416872
EPI_ISL_1416955
EPI_ISL_1417036
EPI_ISL_1417176
EPI_ISL_1417182
EPI_ISL_1457786
EPI_ISL_1457789
EPI_ISL_1457790
EPI_ISL_1465476
EPI_ISL_1465478
EPI_ISL_1465479
EPI_ISL_1465480
EPI_ISL_1465481
EPI_ISL_1465542
EPI_ISL_1465569
EPI_ISL_1465573
EPI_ISL_1465588
EPI_ISL_1465593
EPI_ISL_1465477
EPI_ISL_1036405
EPI_ISL_1265160
EPI_ISL_1005683
EPI_ISL_1005682
EPI_ISL_1176326
EPI_ISL_1315621
EPI_ISL_1194712
EPI_ISL_1194714
EPI_ISL_1335877
EPI_ISL_1335881
EPI_ISL_1516891
EPI_ISL_1516892
EPI_ISL_1516893
EPI_ISL_1516894
EPI_ISL_1516895
EPI_ISL_1516896
EPI_ISL_1517071
EPI_ISL_1517073
EPI_ISL_1517074
EPI_ISL_1517076
EPI_ISL_1517101
EPI_ISL_1525264
EPI_ISL_1528232
EPI_ISL_1554917
EPI_ISL_1554920
EPI_ISL_1516897
EPI_ISL_9373630
EPI_ISL_9373657
EPI_ISL_9373660
EPI_ISL_9373680
EPI_ISL_9373666
EPI_ISL_9373682
EPI_ISL_9373698
EPI_ISL_9373704
EPI_ISL_9373709
EPI_ISL_9373718
EPI_ISL_9373717
EPI_ISL_9373725
EPI_ISL_9373727
EPI_ISL_9373724
EPI_ISL_9373734
EPI_ISL_9373737
EPI_ISL_9373738
EPI_ISL_9373740
EPI_ISL_9373749
EPI_ISL_9373751
EPI_ISL_9373765
EPI_ISL_9373786
EPI_ISL_9373787
EPI_ISL_9373796
EPI_ISL_9373800
EPI_ISL_9373809
EPI_ISL_9373814
EPI_ISL_9373817
EPI_ISL_9373834
EPI_ISL_9373835
EPI_ISL_9373843
EPI_ISL_9373867
EPI_ISL_9373870
EPI_ISL_9373892
EPI_ISL_9373888
EPI_ISL_9373889
EPI_ISL_9373935
EPI_ISL_9373945
EPI_ISL_9373983
EPI_ISL_9374004
EPI_ISL_9374039
EPI_ISL_9374060
EPI_ISL_9374032
EPI_ISL_9374019
EPI_ISL_9373806
EPI_ISL_9373922
EPI_ISL_9373845
EPI_ISL_9373747
EPI_ISL_9373754
EPI_ISL_9373764
EPI_ISL_9373650
EPI_ISL_9373651
EPI_ISL_9373773
EPI_ISL_9373726
EPI_ISL_10113813
EPI_ISL_10113816
EPI_ISL_10113814
EPI_ISL_10113818
EPI_ISL_10113812
EPI_ISL_10113810
EPI_ISL_10113811
EPI_ISL_9628871
EPI_ISL_1196431
EPI_ISL_660190
EPI_ISL_660605
EPI_ISL_660606
EPI_ISL_660609
EPI_ISL_660610
EPI_ISL_660611
EPI_ISL_660613
EPI_ISL_660614
EPI_ISL_660615
EPI_ISL_660629
EPI_ISL_660637
EPI_ISL_660646
EPI_ISL_660659
EPI_ISL_848199
EPI_ISL_855369
EPI_ISL_872232
EPI_ISL_872248
EPI_ISL_872271
EPI_ISL_872272
EPI_ISL_872327
EPI_ISL_872330
EPI_ISL_872335
EPI_ISL_872337
EPI_ISL_872338
EPI_ISL_891249
EPI_ISL_909687
EPI_ISL_909688
EPI_ISL_909689
EPI_ISL_909690
EPI_ISL_909691
EPI_ISL_909692
EPI_ISL_909693
EPI_ISL_909694
EPI_ISL_909695
EPI_ISL_909696
EPI_ISL_909697
EPI_ISL_909698
EPI_ISL_909699
EPI_ISL_909700
EPI_ISL_909701
EPI_ISL_912603
EPI_ISL_912604
EPI_ISL_912605
EPI_ISL_912607
EPI_ISL_912608
EPI_ISL_912609
EPI_ISL_912611
EPI_ISL_913498
EPI_ISL_913600
EPI_ISL_5542677
EPI_ISL_5542672
EPI_ISL_5542796
EPI_ISL_5542583
EPI_ISL_6768069
EPI_ISL_2035728
EPI_ISL_5543250
EPI_ISL_5543251
EPI_ISL_5543245
EPI_ISL_5543243
EPI_ISL_5543244
EPI_ISL_5540462
EPI_ISL_5542922
EPI_ISL_5542821
EPI_ISL_5542704
EPI_ISL_5540460
EPI_ISL_5540463
EPI_ISL_5540464
EPI_ISL_5541311
EPI_ISL_5540467
EPI_ISL_5541433
EPI_ISL_5540469
EPI_ISL_5541439
EPI_ISL_5540450
EPI_ISL_5540452
EPI_ISL_5541452
EPI_ISL_5541453
EPI_ISL_5541336
EPI_ISL_5541457
EPI_ISL_5541454
EPI_ISL_5540489
EPI_ISL_5541219
EPI_ISL_5541458
EPI_ISL_5541459
EPI_ISL_5540471
EPI_ISL_4252204
EPI_ISL_5541446
EPI_ISL_5541323
EPI_ISL_5540422
EPI_ISL_5540423
EPI_ISL_935546
EPI_ISL_5540546
EPI_ISL_5540548
EPI_ISL_5540426
EPI_ISL_5540418
EPI_ISL_5540445
EPI_ISL_5540417
EPI_ISL_5540419
EPI_ISL_6764745
EPI_ISL_5540537
EPI_ISL_5540443
EPI_ISL_5541413
EPI_ISL_5540444
EPI_ISL_5540446
EPI_ISL_5540551
EPI_ISL_940858
EPI_ISL_940859
EPI_ISL_940861
EPI_ISL_940862
EPI_ISL_940863
EPI_ISL_940864
EPI_ISL_940877
EPI_ISL_940878
EPI_ISL_940879
EPI_ISL_940880
EPI_ISL_940881
EPI_ISL_940882
EPI_ISL_940883
EPI_ISL_940884
EPI_ISL_940885
EPI_ISL_940886
EPI_ISL_940887
EPI_ISL_940888
EPI_ISL_940889
EPI_ISL_940890
EPI_ISL_940891
EPI_ISL_940996
EPI_ISL_5540434
EPI_ISL_5540435
EPI_ISL_5540438
EPI_ISL_5540428
EPI_ISL_5541404
EPI_ISL_5541399
EPI_ISL_5541158
EPI_ISL_5541141
EPI_ISL_5541381
EPI_ISL_5541269
EPI_ISL_5541475
EPI_ISL_5541237
EPI_ISL_5541477
EPI_ISL_5541113
EPI_ISL_5541117
EPI_ISL_5541460
EPI_ISL_5541341
EPI_ISL_5541468
EPI_ISL_5541465
EPI_ISL_5541466
EPI_ISL_5541493
EPI_ISL_5541491
EPI_ISL_5541375
EPI_ISL_5541360
EPI_ISL_5541483
EPI_ISL_5541484
EPI_ISL_5541489
EPI_ISL_5541366
EPI_ISL_5541488
EPI_ISL_5541077
EPI_ISL_5541188
EPI_ISL_5541087
EPI_ISL_5540500
EPI_ISL_5540520
EPI_ISL_5540522
EPI_ISL_5540524
EPI_ISL_5540523
EPI_ISL_5540506
EPI_ISL_5538021
EPI_ISL_5539469
EPI_ISL_5539228
EPI_ISL_5539345
EPI_ISL_5540366
EPI_ISL_5539011
EPI_ISL_5538168
EPI_ISL_5540353
EPI_ISL_5539323
EPI_ISL_5539241
EPI_ISL_5538278
EPI_ISL_5538460
EPI_ISL_5538574
EPI_ISL_5538331
EPI_ISL_5540415
EPI_ISL_5539308
EPI_ISL_5539544
EPI_ISL_5540324
EPI_ISL_5540311
EPI_ISL_5539563
EPI_ISL_5538231
EPI_ISL_5538351
EPI_ISL_5538116
EPI_ISL_5539191
EPI_ISL_5540291
EPI_ISL_5540293
EPI_ISL_5540295
EPI_ISL_5540299
EPI_ISL_5538099
EPI_ISL_5539185
EPI_ISL_5539097
EPI_ISL_5537910
EPI_ISL_5537915
EPI_ISL_5537900
EPI_ISL_5539266
EPI_ISL_5539140
EPI_ISL_5540283
EPI_ISL_954771
EPI_ISL_954779
EPI_ISL_5540286
EPI_ISL_5540270
EPI_ISL_5538078
EPI_ISL_5539040
EPI_ISL_5537850
EPI_ISL_5537979
EPI_ISL_5537722
EPI_ISL_5537969
EPI_ISL_5538724
EPI_ISL_5537755
EPI_ISL_5537873
EPI_ISL_5537993
EPI_ISL_5538728
EPI_ISL_6760973
EPI_ISL_5538420
EPI_ISL_5538657
EPI_ISL_5538774
EPI_ISL_5538532
EPI_ISL_5538200
EPI_ISL_5540400
EPI_ISL_5538445
EPI_ISL_5537883
EPI_ISL_5538558
EPI_ISL_5538746
EPI_ISL_5537774
EPI_ISL_5538620
EPI_ISL_5538735
EPI_ISL_5538611
EPI_ISL_5538406
EPI_ISL_5538756
EPI_ISL_6760905
EPI_ISL_6760707
EPI_ISL_964916
EPI_ISL_1843726
EPI_ISL_982180
EPI_ISL_6795418
EPI_ISL_6795410
EPI_ISL_6795415
EPI_ISL_995333
EPI_ISL_995334
EPI_ISL_995335
EPI_ISL_995337
EPI_ISL_995339
EPI_ISL_995344
EPI_ISL_995346
EPI_ISL_995349
EPI_ISL_995354
EPI_ISL_995355
EPI_ISL_995359
EPI_ISL_995361
EPI_ISL_995364
EPI_ISL_995367
EPI_ISL_995371
EPI_ISL_995372
EPI_ISL_995374
EPI_ISL_995375
EPI_ISL_995376
EPI_ISL_995379
EPI_ISL_995382
EPI_ISL_995384
EPI_ISL_995385
EPI_ISL_995386
EPI_ISL_995389
EPI_ISL_995390
EPI_ISL_995392
EPI_ISL_995393
EPI_ISL_995394
EPI_ISL_995395
EPI_ISL_995396
EPI_ISL_995397
EPI_ISL_995398
EPI_ISL_995399
EPI_ISL_995400
EPI_ISL_995401
EPI_ISL_995403
EPI_ISL_995404
EPI_ISL_995406
EPI_ISL_995409
EPI_ISL_995412
EPI_ISL_995416
EPI_ISL_995420
EPI_ISL_995423
EPI_ISL_995428
EPI_ISL_995429
EPI_ISL_995430
EPI_ISL_995431
EPI_ISL_995432
EPI_ISL_995433
EPI_ISL_995434
EPI_ISL_995435
EPI_ISL_995436
EPI_ISL_995437
EPI_ISL_995439
EPI_ISL_995441
EPI_ISL_995442
EPI_ISL_995443
EPI_ISL_995444
EPI_ISL_995445
EPI_ISL_995475
EPI_ISL_995477
EPI_ISL_995485
EPI_ISL_1001390
EPI_ISL_1005688
EPI_ISL_1013103
EPI_ISL_1013108
EPI_ISL_1013121
EPI_ISL_1013131
EPI_ISL_1013132
EPI_ISL_1013133
EPI_ISL_1013135
EPI_ISL_1013146
EPI_ISL_1013147
EPI_ISL_1013148
EPI_ISL_1013149
EPI_ISL_1013150
EPI_ISL_1013153
EPI_ISL_1013154
EPI_ISL_1013155
EPI_ISL_1013156
EPI_ISL_1013159
EPI_ISL_1013161
EPI_ISL_1013162
EPI_ISL_1013164
EPI_ISL_1013172
EPI_ISL_1013177
EPI_ISL_1013182
EPI_ISL_1013183
EPI_ISL_1013184
EPI_ISL_1013185
EPI_ISL_1013186
EPI_ISL_1013187
EPI_ISL_1013188
EPI_ISL_1013189
EPI_ISL_1013190
EPI_ISL_1013191
EPI_ISL_1013192
EPI_ISL_1013193
EPI_ISL_1013194
EPI_ISL_1013195
EPI_ISL_1013196
EPI_ISL_1013197
EPI_ISL_1013198
EPI_ISL_1013199
EPI_ISL_1013200
EPI_ISL_1013201
EPI_ISL_1013202
EPI_ISL_1013203
EPI_ISL_1013204
EPI_ISL_1013207
EPI_ISL_1013224
EPI_ISL_1013225
EPI_ISL_1013226
EPI_ISL_1013227
EPI_ISL_1013228
EPI_ISL_1013229
EPI_ISL_1013230
EPI_ISL_1013231
EPI_ISL_1013232
EPI_ISL_1013233
EPI_ISL_1013237
EPI_ISL_1013238
EPI_ISL_1013244
EPI_ISL_1013245
EPI_ISL_1013246
EPI_ISL_1013247
EPI_ISL_1013249
EPI_ISL_1013250
EPI_ISL_1013251
EPI_ISL_1013252
EPI_ISL_1013253
EPI_ISL_1013254
EPI_ISL_1013255
EPI_ISL_1013256
EPI_ISL_1013257
EPI_ISL_1013258
EPI_ISL_1013259
EPI_ISL_1013260
EPI_ISL_1013261
EPI_ISL_1013262
EPI_ISL_1013263
EPI_ISL_1013264
EPI_ISL_1013265
EPI_ISL_1013266
EPI_ISL_1013267
EPI_ISL_1013268
EPI_ISL_1013270
EPI_ISL_1013271
EPI_ISL_1013272
EPI_ISL_1013273
EPI_ISL_1013274
EPI_ISL_1013275
EPI_ISL_1013276
EPI_ISL_1013277
EPI_ISL_1013278
EPI_ISL_1013279
EPI_ISL_1013280
EPI_ISL_1013281
EPI_ISL_1013282
EPI_ISL_1013283
EPI_ISL_1013284
EPI_ISL_1013285
EPI_ISL_1013286
EPI_ISL_1013287
EPI_ISL_1013288
EPI_ISL_1013289
EPI_ISL_1013290
EPI_ISL_1013291
EPI_ISL_1013292
EPI_ISL_1013293
EPI_ISL_1013294
EPI_ISL_1013295
EPI_ISL_1013296
EPI_ISL_1013297
EPI_ISL_1013298
EPI_ISL_1013300
EPI_ISL_1013301
EPI_ISL_1013302
EPI_ISL_1013303
EPI_ISL_1013304
EPI_ISL_1013305
EPI_ISL_1013306
EPI_ISL_1013307
EPI_ISL_1013308
EPI_ISL_1013309
EPI_ISL_1013310
EPI_ISL_1013311
EPI_ISL_1013312
EPI_ISL_1013313
EPI_ISL_1013314
EPI_ISL_1013315
EPI_ISL_1013316
EPI_ISL_1013317
EPI_ISL_1013318
EPI_ISL_1013319
EPI_ISL_1013320
EPI_ISL_1013321
EPI_ISL_1013322
EPI_ISL_1013323
EPI_ISL_1013324
EPI_ISL_1013325
EPI_ISL_1013326
EPI_ISL_1013327
EPI_ISL_1013328
EPI_ISL_1013329
EPI_ISL_1013330
EPI_ISL_1013331
EPI_ISL_1013332
EPI_ISL_1013333
EPI_ISL_1013334
EPI_ISL_1013335
EPI_ISL_1013336
EPI_ISL_1013337
EPI_ISL_1013338
EPI_ISL_1013339
EPI_ISL_1013340
EPI_ISL_1013341
EPI_ISL_1013342
EPI_ISL_1013343
EPI_ISL_1013344
EPI_ISL_1013345
EPI_ISL_1013346
EPI_ISL_1013347
EPI_ISL_1013348
EPI_ISL_1013350
EPI_ISL_1013351
EPI_ISL_1013352
EPI_ISL_1013354
EPI_ISL_1013357
EPI_ISL_1013359
EPI_ISL_1013360
EPI_ISL_1013361
EPI_ISL_1013362
EPI_ISL_1013363
EPI_ISL_1013364
EPI_ISL_1035923
EPI_ISL_1035931
EPI_ISL_1035932
EPI_ISL_1035933
EPI_ISL_1035934
EPI_ISL_1035935
EPI_ISL_1035936
EPI_ISL_1035937
EPI_ISL_1035938
EPI_ISL_1035940
EPI_ISL_1035941
EPI_ISL_1035942
EPI_ISL_1035943
EPI_ISL_1035944
EPI_ISL_1035945
EPI_ISL_1035946
EPI_ISL_1035948
EPI_ISL_2279641
EPI_ISL_5854267
EPI_ISL_1060401
EPI_ISL_1060403
EPI_ISL_1060434
EPI_ISL_1060435
EPI_ISL_1060436
EPI_ISL_1060437
EPI_ISL_1060438
EPI_ISL_1700602
EPI_ISL_1700615
EPI_ISL_1067604
EPI_ISL_1082449
EPI_ISL_1085716
EPI_ISL_1085717
EPI_ISL_1085724
EPI_ISL_1085732
EPI_ISL_1096267
EPI_ISL_1096268
EPI_ISL_1096269
EPI_ISL_1096270
EPI_ISL_1096271
EPI_ISL_6829580
EPI_ISL_6829629
EPI_ISL_6831545
EPI_ISL_6830399
EPI_ISL_1110432
EPI_ISL_1110433
EPI_ISL_1110434
EPI_ISL_1110968
EPI_ISL_3979687
EPI_ISL_1117920
EPI_ISL_1117937
EPI_ISL_1117938
EPI_ISL_1117939
EPI_ISL_1117940
EPI_ISL_1117941
EPI_ISL_1117942
EPI_ISL_1117943
EPI_ISL_1117944
EPI_ISL_1117945
EPI_ISL_1117946
EPI_ISL_1117947
EPI_ISL_1117948
EPI_ISL_1117949
EPI_ISL_1117950
EPI_ISL_1117951
EPI_ISL_1117952
EPI_ISL_1117953
EPI_ISL_1117954
EPI_ISL_1117955
EPI_ISL_1117956
EPI_ISL_1117957
EPI_ISL_1117958
EPI_ISL_1117959
EPI_ISL_1117960
EPI_ISL_1117961
EPI_ISL_1117962
EPI_ISL_1117963
EPI_ISL_1117964
EPI_ISL_1117965
EPI_ISL_1117966
EPI_ISL_1117967
EPI_ISL_1117968
EPI_ISL_1117969
EPI_ISL_1117970
EPI_ISL_1117971
EPI_ISL_1117972
EPI_ISL_1117973
EPI_ISL_1117974
EPI_ISL_1117975
EPI_ISL_1117976
EPI_ISL_1117977
EPI_ISL_1117978
EPI_ISL_1117979
EPI_ISL_1117980
EPI_ISL_1117982
EPI_ISL_1117983
EPI_ISL_1117984
EPI_ISL_1117985
EPI_ISL_1117986
EPI_ISL_1117987
EPI_ISL_1117988
EPI_ISL_1117989
EPI_ISL_1117990
EPI_ISL_1117991
EPI_ISL_1117992
EPI_ISL_1117993
EPI_ISL_1117994
EPI_ISL_1117995
EPI_ISL_1117996
EPI_ISL_1117997
EPI_ISL_1117998
EPI_ISL_1117999
EPI_ISL_1118000
EPI_ISL_1118001
EPI_ISL_1118002
EPI_ISL_1118003
EPI_ISL_1118004
EPI_ISL_1118005
EPI_ISL_1118006
EPI_ISL_1118007
EPI_ISL_1118008
EPI_ISL_1118009
EPI_ISL_1118010
EPI_ISL_1118011
EPI_ISL_1118012
EPI_ISL_1118013
EPI_ISL_1118014
EPI_ISL_1118015
EPI_ISL_1118016
EPI_ISL_1118017
EPI_ISL_1118018
EPI_ISL_1118019
EPI_ISL_1118020
EPI_ISL_1118021
EPI_ISL_1118022
EPI_ISL_1118023
EPI_ISL_1118024
EPI_ISL_1118025
EPI_ISL_1118026
EPI_ISL_1118027
EPI_ISL_1118028
EPI_ISL_2143390
EPI_ISL_2143553
EPI_ISL_1166893
EPI_ISL_1166921
EPI_ISL_1166923
EPI_ISL_1166928
EPI_ISL_1166933
EPI_ISL_1166934
EPI_ISL_1166940
EPI_ISL_1166943
EPI_ISL_1166946
EPI_ISL_1166947
EPI_ISL_1166948
EPI_ISL_1166949
EPI_ISL_1166951
EPI_ISL_1166956
EPI_ISL_1166957
EPI_ISL_1166958
EPI_ISL_1166959
EPI_ISL_1166960
EPI_ISL_1166962
EPI_ISL_1166968
EPI_ISL_1166973
EPI_ISL_1166987
EPI_ISL_1166993
EPI_ISL_1166994
EPI_ISL_1166995
EPI_ISL_1166997
EPI_ISL_1166998
EPI_ISL_1166999
EPI_ISL_1167002
EPI_ISL_1167008
EPI_ISL_1167011
EPI_ISL_1167014
EPI_ISL_1167019
EPI_ISL_1167020
EPI_ISL_1167021
EPI_ISL_2143503
EPI_ISL_1168199
EPI_ISL_1168201
EPI_ISL_1168209
EPI_ISL_1168210
EPI_ISL_1168211
EPI_ISL_2143446
EPI_ISL_2143460
EPI_ISL_2143511
EPI_ISL_1169920
EPI_ISL_1180715
EPI_ISL_1180716
EPI_ISL_1180718
EPI_ISL_1180719
EPI_ISL_1180720
EPI_ISL_1180722
EPI_ISL_1180724
EPI_ISL_1180725
EPI_ISL_1180726
EPI_ISL_1180727
EPI_ISL_1180728
EPI_ISL_1180729
EPI_ISL_1180730
EPI_ISL_1180731
EPI_ISL_1180732
EPI_ISL_1180733
EPI_ISL_1180734
EPI_ISL_1180735
EPI_ISL_1180736
EPI_ISL_1180737
EPI_ISL_1180738
EPI_ISL_1180739
EPI_ISL_1180740
EPI_ISL_1180742
EPI_ISL_1180743
EPI_ISL_1180747
EPI_ISL_1180748
EPI_ISL_1180760
EPI_ISL_1180932
EPI_ISL_2146027
EPI_ISL_2322748
EPI_ISL_2323013
EPI_ISL_1190765
EPI_ISL_1201508
EPI_ISL_1201509
EPI_ISL_1201510
EPI_ISL_1201511
EPI_ISL_1201512
EPI_ISL_1201513
EPI_ISL_1201514
EPI_ISL_1201515
EPI_ISL_1201516
EPI_ISL_1201517
EPI_ISL_1201518
EPI_ISL_1201519
EPI_ISL_1201520
EPI_ISL_1201541
EPI_ISL_1209397
EPI_ISL_1209398
EPI_ISL_1209399
EPI_ISL_2504068
EPI_ISL_2504071
EPI_ISL_2504072
EPI_ISL_2504073
EPI_ISL_2504088
EPI_ISL_10581967
EPI_ISL_10581961
EPI_ISL_10581873
EPI_ISL_10581881
EPI_ISL_10980370
EPI_ISL_10980369
EPI_ISL_10983718
EPI_ISL_11050879
EPI_ISL_3232180
EPI_ISL_6832992
EPI_ISL_2323469
EPI_ISL_6832993
EPI_ISL_2885375
EPI_ISL_2425587
EPI_ISL_2425611
EPI_ISL_11229100
EPI_ISL_5544047
EPI_ISL_5544103
EPI_ISL_5544092
EPI_ISL_11229406
EPI_ISL_2360255
EPI_ISL_5142909
EPI_ISL_5142918
EPI_ISL_5142995
EPI_ISL_2441780
EPI_ISL_2441781
EPI_ISL_2441782
EPI_ISL_2441789
EPI_ISL_2441795
EPI_ISL_2441797
EPI_ISL_2441798
EPI_ISL_2441799
EPI_ISL_2441800
EPI_ISL_2444388
EPI_ISL_1166938
EPI_ISL_1167013
EPI_ISL_2448632
EPI_ISL_1655935
EPI_ISL_2462864
EPI_ISL_2462951
EPI_ISL_2462952
EPI_ISL_2462962
EPI_ISL_1661919
EPI_ISL_2464156
EPI_ISL_2464157
EPI_ISL_2464177
