# Supplementary material for: Unsupervised outlier detection applied to SARS-CoV-2 nucleotide sequences can identify sequences of common variants and other variants of interest
Source: BMC Bioinformatics. 2022 Dec 19;23:547. doi: 10.1186/s12859-022-05105-y (PMC9761049; doi:10.1186/s12859-022-05105-y)
Supplement: Supplementary file 1 — Additional file 1. Lists of GISAID IDs for the two reference datasets (simulating the time before the emergence of a new variant and the onset of a new variant) for each variant under consideration in the article (alpha, beta, delta, gamma, GH, lambda, mu, omicron). [file 12859_2022_5105_MOESM1_ESM.zip › sequences/omicron_onset]

EPI_ISL_7132976
EPI_ISL_6471447
EPI_ISL_1403508
EPI_ISL_833440
EPI_ISL_4255398
EPI_ISL_687694
EPI_ISL_1401416
EPI_ISL_5241196
EPI_ISL_7740687
EPI_ISL_6641487
EPI_ISL_8251299
EPI_ISL_7327717
EPI_ISL_1233543
EPI_ISL_5597556
EPI_ISL_4510665
EPI_ISL_4546751
EPI_ISL_6690139
EPI_ISL_687999
EPI_ISL_500567
EPI_ISL_7970105
EPI_ISL_5266936
EPI_ISL_5317804
EPI_ISL_1085671
EPI_ISL_5945568
EPI_ISL_5855022
EPI_ISL_414635
EPI_ISL_5569317
EPI_ISL_1396770
EPI_ISL_3757016
EPI_ISL_5587810
EPI_ISL_1517452
EPI_ISL_1509807
EPI_ISL_1651277
EPI_ISL_7710037
EPI_ISL_4549968
EPI_ISL_1910105
EPI_ISL_687575
EPI_ISL_574588
EPI_ISL_3375269
EPI_ISL_6944022
EPI_ISL_2923162
EPI_ISL_1110411
EPI_ISL_5543202
EPI_ISL_5686779
EPI_ISL_2188988
EPI_ISL_5200514
EPI_ISL_2894779
EPI_ISL_3031700
EPI_ISL_8800554
EPI_ISL_965918
EPI_ISL_8251740
EPI_ISL_2047863
EPI_ISL_8505169
EPI_ISL_3460051
EPI_ISL_7890216
EPI_ISL_5417122
EPI_ISL_833285
EPI_ISL_1669946
EPI_ISL_7704207
EPI_ISL_3432487
EPI_ISL_1910152
EPI_ISL_6158982
EPI_ISL_1279974
EPI_ISL_7853354
EPI_ISL_7709371
EPI_ISL_2232791
EPI_ISL_3347197
EPI_ISL_8507365
EPI_ISL_1502448
EPI_ISL_4503395
EPI_ISL_8620328
EPI_ISL_5393370
EPI_ISL_7728914
EPI_ISL_2264856
EPI_ISL_1534701
EPI_ISL_5999330
EPI_ISL_2189093
EPI_ISL_2324200
EPI_ISL_691199
EPI_ISL_5260283
EPI_ISL_6775927
EPI_ISL_5918266
EPI_ISL_2402180
EPI_ISL_687520
EPI_ISL_5717950
EPI_ISL_660633
EPI_ISL_3733962
EPI_ISL_5543874
EPI_ISL_1752630
EPI_ISL_7120739
EPI_ISL_5570462
EPI_ISL_6963539
EPI_ISL_7151022
EPI_ISL_3602646
EPI_ISL_5194630
EPI_ISL_3076770
EPI_ISL_3983537
EPI_ISL_5450180
EPI_ISL_6863506
EPI_ISL_8506855
EPI_ISL_8004690
EPI_ISL_5854941
EPI_ISL_3750564
EPI_ISL_5602419
EPI_ISL_4957755
EPI_ISL_5142852
EPI_ISL_7717573
EPI_ISL_10647085
EPI_ISL_2612036
EPI_ISL_3470136
EPI_ISL_955238
EPI_ISL_6158910
EPI_ISL_872935
EPI_ISL_8164139
EPI_ISL_7789429
EPI_ISL_6651317
EPI_ISL_7991480
EPI_ISL_8546617
EPI_ISL_2030014
EPI_ISL_1580598
EPI_ISL_6227387
EPI_ISL_7328255
EPI_ISL_3770642
EPI_ISL_1302923
EPI_ISL_692032
EPI_ISL_6332636
EPI_ISL_685002
EPI_ISL_5659359
EPI_ISL_3840499
EPI_ISL_8083873
EPI_ISL_7961647
EPI_ISL_4565037
EPI_ISL_1821116
EPI_ISL_2495508
EPI_ISL_11270681
EPI_ISL_6158316
EPI_ISL_2621379
EPI_ISL_3540066
EPI_ISL_686994
EPI_ISL_3265624
EPI_ISL_4549819
EPI_ISL_5926683
EPI_ISL_3398070
EPI_ISL_5546646
EPI_ISL_7326371
EPI_ISL_2402049
EPI_ISL_8027725
EPI_ISL_5194373
EPI_ISL_6194576
EPI_ISL_8699543
EPI_ISL_1501046
EPI_ISL_4878583
EPI_ISL_6944023
EPI_ISL_1549137
EPI_ISL_2382754
EPI_ISL_5541602
EPI_ISL_4417851
EPI_ISL_6158403
EPI_ISL_3769344
EPI_ISL_1595491
EPI_ISL_4199391
EPI_ISL_2200150
EPI_ISL_5540444
EPI_ISL_2422784
EPI_ISL_5540725
EPI_ISL_10969132
EPI_ISL_7159795
EPI_ISL_1919640
EPI_ISL_8258396
EPI_ISL_6315706
EPI_ISL_4874921
EPI_ISL_2029777
EPI_ISL_3132195
EPI_ISL_2674707
EPI_ISL_941003
EPI_ISL_6692054
EPI_ISL_1786258
EPI_ISL_2648118
EPI_ISL_7620185
EPI_ISL_2399706
EPI_ISL_692667
EPI_ISL_8507011
EPI_ISL_8184931
EPI_ISL_3265334
EPI_ISL_6470535
EPI_ISL_2341394
EPI_ISL_4273320
EPI_ISL_2283795
EPI_ISL_4171582
EPI_ISL_5544106
EPI_ISL_4742235
EPI_ISL_2443493
EPI_ISL_3543558
EPI_ISL_4171484
EPI_ISL_2958758
EPI_ISL_941995
EPI_ISL_5717871
EPI_ISL_3801437
EPI_ISL_2399599
EPI_ISL_2226722
EPI_ISL_935590
EPI_ISL_5428972
EPI_ISL_5881679
EPI_ISL_684519
EPI_ISL_7813248
EPI_ISL_1608448
EPI_ISL_2779079
EPI_ISL_1381217
EPI_ISL_1029966
EPI_ISL_3189609
EPI_ISL_8119014
EPI_ISL_4744475
EPI_ISL_2919246
EPI_ISL_5918318
EPI_ISL_539501
EPI_ISL_8257950
EPI_ISL_1671802
EPI_ISL_3233081
EPI_ISL_2918998
EPI_ISL_6865046
EPI_ISL_2709725
EPI_ISL_3190266
EPI_ISL_542178
EPI_ISL_5417331
EPI_ISL_4489777
EPI_ISL_7326534
EPI_ISL_5598435
EPI_ISL_2490389
EPI_ISL_1786295
EPI_ISL_2272980
EPI_ISL_1585463
EPI_ISL_2958709
EPI_ISL_4461280
EPI_ISL_5194127
EPI_ISL_4255447
EPI_ISL_2097159
EPI_ISL_475701
EPI_ISL_5408079
EPI_ISL_5589738
EPI_ISL_685332
EPI_ISL_4744498
EPI_ISL_700078
EPI_ISL_2531894
EPI_ISL_452200
EPI_ISL_6471530
EPI_ISL_3316157
EPI_ISL_684942
EPI_ISL_7740669
EPI_ISL_2341385
EPI_ISL_8926147
EPI_ISL_1656994
EPI_ISL_5142982
EPI_ISL_5107511
EPI_ISL_5408014
EPI_ISL_5331464
EPI_ISL_8582059
EPI_ISL_6566813
EPI_ISL_6316460
EPI_ISL_5944612
EPI_ISL_2622044
EPI_ISL_6966229
EPI_ISL_2272802
EPI_ISL_7268475
EPI_ISL_5248976
EPI_ISL_4602967
EPI_ISL_6810213
EPI_ISL_7219185
EPI_ISL_6116674
EPI_ISL_5565394
EPI_ISL_5071202
EPI_ISL_3875701
EPI_ISL_941138
EPI_ISL_3797376
EPI_ISL_1336869
EPI_ISL_7620285
EPI_ISL_1406199
EPI_ISL_4506740
EPI_ISL_4574531
EPI_ISL_8316835
EPI_ISL_3665854
EPI_ISL_6104153
EPI_ISL_9244171
EPI_ISL_10880299
EPI_ISL_6271316
EPI_ISL_3540096
EPI_ISL_10590317
EPI_ISL_2427170
EPI_ISL_2617657
EPI_ISL_2231230
EPI_ISL_5366141
EPI_ISL_3875435
EPI_ISL_8590766
EPI_ISL_3031518
EPI_ISL_8926524
EPI_ISL_8590831
EPI_ISL_1483068
EPI_ISL_4051230
EPI_ISL_2601497
EPI_ISL_684662
EPI_ISL_1301940
EPI_ISL_8506982
EPI_ISL_1366672
EPI_ISL_3691711
EPI_ISL_5460584
EPI_ISL_7392717
EPI_ISL_4545821
EPI_ISL_685336
EPI_ISL_984277
EPI_ISL_2332742
EPI_ISL_8925790
EPI_ISL_837653
EPI_ISL_3232160
EPI_ISL_5561421
EPI_ISL_3023968
EPI_ISL_3920204
EPI_ISL_9160033
EPI_ISL_2966382
EPI_ISL_8588204
EPI_ISL_6607109
EPI_ISL_5686739
EPI_ISL_3507181
EPI_ISL_2365883
EPI_ISL_5879824
EPI_ISL_1811453
EPI_ISL_1554903
EPI_ISL_9579024
EPI_ISL_509296
EPI_ISL_8119567
EPI_ISL_6332629
EPI_ISL_2232923
EPI_ISL_7649909
EPI_ISL_8614315
EPI_ISL_3999921
EPI_ISL_2820678
EPI_ISL_2134731
EPI_ISL_2226692
EPI_ISL_6097672
EPI_ISL_6115663
EPI_ISL_5547131
EPI_ISL_475713
EPI_ISL_5265062
EPI_ISL_7781117
EPI_ISL_3665829
EPI_ISL_5553811
EPI_ISL_4783846
EPI_ISL_2967158
EPI_ISL_4748042
EPI_ISL_684886
EPI_ISL_6228015
EPI_ISL_2188846
EPI_ISL_469282
EPI_ISL_5738269
EPI_ISL_483858
EPI_ISL_4299429
EPI_ISL_4741954
EPI_ISL_1936205
EPI_ISL_2155225
EPI_ISL_5540569
EPI_ISL_2545868
EPI_ISL_4073216
EPI_ISL_9579026
EPI_ISL_940766
EPI_ISL_7447040
EPI_ISL_2789846
EPI_ISL_7620211
EPI_ISL_5306609
EPI_ISL_8251395
EPI_ISL_3347935
EPI_ISL_602780
EPI_ISL_2887557
EPI_ISL_8506469
EPI_ISL_4461392
EPI_ISL_1524710
EPI_ISL_8463978
EPI_ISL_4601632
EPI_ISL_3233109
EPI_ISL_2885650
EPI_ISL_7829552
EPI_ISL_6115567
EPI_ISL_8588526
EPI_ISL_8065534
EPI_ISL_3864576
EPI_ISL_538476
EPI_ISL_3948528
EPI_ISL_8590923
EPI_ISL_2603240
EPI_ISL_4633199
EPI_ISL_1911544
EPI_ISL_5417430
EPI_ISL_2713189
EPI_ISL_3155050
EPI_ISL_7890474
EPI_ISL_6436811
EPI_ISL_961101
EPI_ISL_687300
EPI_ISL_2887683
EPI_ISL_6361215
EPI_ISL_7544828
EPI_ISL_5855858
EPI_ISL_6315716
EPI_ISL_6690197
EPI_ISL_2443481
EPI_ISL_5441645
EPI_ISL_4602082
EPI_ISL_2923130
EPI_ISL_4461730
EPI_ISL_7328698
EPI_ISL_8316641
EPI_ISL_5945599
EPI_ISL_837685
EPI_ISL_1190911
EPI_ISL_3935042
EPI_ISL_6507417
EPI_ISL_3023877
EPI_ISL_2346374
EPI_ISL_6116602
EPI_ISL_1381350
EPI_ISL_1622368
EPI_ISL_4255440
EPI_ISL_1577349
EPI_ISL_692204
EPI_ISL_7605358
EPI_ISL_8317244
EPI_ISL_7853246
EPI_ISL_8119566
EPI_ISL_2617675
EPI_ISL_7326647
EPI_ISL_8273767
EPI_ISL_3568809
EPI_ISL_837773
EPI_ISL_6640580
EPI_ISL_4600719
EPI_ISL_8090595
EPI_ISL_8055584
EPI_ISL_437692
EPI_ISL_2612606
EPI_ISL_1859384
EPI_ISL_9373684
EPI_ISL_3506629
EPI_ISL_1296267
EPI_ISL_10252306
EPI_ISL_5598206
EPI_ISL_2017738
EPI_ISL_6957921
EPI_ISL_6910068
EPI_ISL_837783
EPI_ISL_692399
EPI_ISL_2427325
EPI_ISL_6945256
EPI_ISL_4106471
EPI_ISL_3045603
EPI_ISL_6604669
EPI_ISL_8463891
EPI_ISL_5598327
EPI_ISL_3761813
EPI_ISL_6710230
EPI_ISL_4717288
EPI_ISL_3544113
EPI_ISL_5241034
EPI_ISL_4171254
EPI_ISL_2188891
EPI_ISL_4496595
EPI_ISL_1936316
EPI_ISL_5261872
EPI_ISL_5927340
EPI_ISL_1219712
EPI_ISL_7326186
EPI_ISL_1470100
EPI_ISL_4878805
EPI_ISL_626587
EPI_ISL_686325
EPI_ISL_5265160
EPI_ISL_2835476
EPI_ISL_7469406
EPI_ISL_1400339
EPI_ISL_4503840
EPI_ISL_3261539
EPI_ISL_5945685
EPI_ISL_4741919
EPI_ISL_1623064
EPI_ISL_2616513
EPI_ISL_2231296
EPI_ISL_6711237
EPI_ISL_2646204
EPI_ISL_1391394
EPI_ISL_4211272
EPI_ISL_2858935
EPI_ISL_3979705
EPI_ISL_513103
EPI_ISL_5542622
EPI_ISL_2562044
EPI_ISL_3233339
EPI_ISL_1180846
EPI_ISL_4171581
EPI_ISL_3253795
EPI_ISL_4273364
EPI_ISL_7620303
EPI_ISL_1547433
EPI_ISL_837638
EPI_ISL_9437329
EPI_ISL_3568820
EPI_ISL_7711796
EPI_ISL_689947
EPI_ISL_6711057
EPI_ISL_775213
EPI_ISL_8251459
EPI_ISL_2495930
EPI_ISL_5562006
EPI_ISL_7337873
EPI_ISL_7267478
EPI_ISL_7138709
EPI_ISL_2101264
EPI_ISL_5104033
EPI_ISL_1166963
EPI_ISL_6316662
EPI_ISL_6105181
EPI_ISL_2081200
EPI_ISL_3046549
EPI_ISL_7369031
EPI_ISL_7570321
EPI_ISL_1517210
EPI_ISL_5543051
EPI_ISL_1628406
EPI_ISL_6865064
EPI_ISL_2681209
EPI_ISL_937188
EPI_ISL_692561
EPI_ISL_3543877
EPI_ISL_2550731
EPI_ISL_1171682
EPI_ISL_6227577
EPI_ISL_5142983
EPI_ISL_954057
EPI_ISL_3403420
EPI_ISL_7596355
EPI_ISL_4656622
EPI_ISL_1788917
EPI_ISL_5864515
EPI_ISL_5199371
EPI_ISL_4298956
EPI_ISL_8463985
EPI_ISL_6316412
EPI_ISL_480222
EPI_ISL_4742345
EPI_ISL_5741245
EPI_ISL_1180857
EPI_ISL_6740206
EPI_ISL_6121852
EPI_ISL_5596367
EPI_ISL_4503682
EPI_ISL_4549019
EPI_ISL_1577932
EPI_ISL_6125738
EPI_ISL_4741051
EPI_ISL_7327275
EPI_ISL_5061933
EPI_ISL_1501039
EPI_ISL_2191530
EPI_ISL_4585297
EPI_ISL_2566466
EPI_ISL_3347750
EPI_ISL_5855197
EPI_ISL_3275171
EPI_ISL_583458
EPI_ISL_1558601
EPI_ISL_5434047
EPI_ISL_1547445
EPI_ISL_1707688
EPI_ISL_792010
EPI_ISL_11229400
EPI_ISL_6713045
EPI_ISL_4712582
EPI_ISL_7361619
EPI_ISL_1048811
EPI_ISL_2616225
EPI_ISL_954009
EPI_ISL_7889476
EPI_ISL_4273598
EPI_ISL_1416868
EPI_ISL_7400629
EPI_ISL_4237220
EPI_ISL_9047409
EPI_ISL_1118020
EPI_ISL_8067582
EPI_ISL_3920198
EPI_ISL_7267793
EPI_ISL_8579901
EPI_ISL_792113
EPI_ISL_4549843
EPI_ISL_2942509
EPI_ISL_1608383
EPI_ISL_574598
EPI_ISL_7329133
EPI_ISL_6367805
EPI_ISL_8506675
EPI_ISL_7329404
EPI_ISL_1965449
EPI_ISL_1623030
EPI_ISL_5241338
EPI_ISL_5558009
EPI_ISL_2158234
EPI_ISL_6471236
EPI_ISL_4742259
EPI_ISL_1231700
EPI_ISL_5599448
EPI_ISL_745223
EPI_ISL_2101042
EPI_ISL_8092979
EPI_ISL_2374215
EPI_ISL_7852960
EPI_ISL_3155471
EPI_ISL_3033583
EPI_ISL_8782586
EPI_ISL_1288471
EPI_ISL_5441691
EPI_ISL_8590999
EPI_ISL_9092985
EPI_ISL_4199272
EPI_ISL_8163947
EPI_ISL_3742884
EPI_ISL_609997
EPI_ISL_9714272
EPI_ISL_6565256
EPI_ISL_5063335
EPI_ISL_1219938
EPI_ISL_6324750
EPI_ISL_5323578
EPI_ISL_3355813
EPI_ISL_5543877
EPI_ISL_860204
EPI_ISL_5013299
EPI_ISL_5115023
EPI_ISL_2509938
EPI_ISL_1417192
EPI_ISL_3924341
EPI_ISL_692497
EPI_ISL_4740383
EPI_ISL_4273590
EPI_ISL_416046
EPI_ISL_1936352
EPI_ISL_686956
EPI_ISL_8692651
EPI_ISL_2887558
EPI_ISL_2677081
EPI_ISL_509238
EPI_ISL_8435773
EPI_ISL_4956017
EPI_ISL_1319420
EPI_ISL_7327503
EPI_ISL_3742760
EPI_ISL_515520
EPI_ISL_4600626
EPI_ISL_5703388
EPI_ISL_3718767
EPI_ISL_2180439
EPI_ISL_2348885
EPI_ISL_2361553
EPI_ISL_5548754
EPI_ISL_8024611
EPI_ISL_4550773
EPI_ISL_1662072
EPI_ISL_7369160
EPI_ISL_8607652
EPI_ISL_5845506
EPI_ISL_1920192
EPI_ISL_1840952
EPI_ISL_4298907
EPI_ISL_2646276
EPI_ISL_3230787
EPI_ISL_2713175
EPI_ISL_2546967
EPI_ISL_538485
EPI_ISL_5916087
EPI_ISL_6841911
EPI_ISL_3020444
EPI_ISL_2626273
EPI_ISL_7327363
EPI_ISL_518001
EPI_ISL_1465589
EPI_ISL_2131491
EPI_ISL_513202
EPI_ISL_4050458
EPI_ISL_4712971
EPI_ISL_2779168
EPI_ISL_1233469
EPI_ISL_2091159
EPI_ISL_4744533
EPI_ISL_7899426
EPI_ISL_7660760
EPI_ISL_1910907
EPI_ISL_6684820
EPI_ISL_7729060
EPI_ISL_6227063
EPI_ISL_1301574
EPI_ISL_3791967
EPI_ISL_2105522
EPI_ISL_7978081
EPI_ISL_5854685
EPI_ISL_2788830
EPI_ISL_3990086
EPI_ISL_2259263
EPI_ISL_6775699
EPI_ISL_5194384
EPI_ISL_2490566
EPI_ISL_6158318
EPI_ISL_6424712
EPI_ISL_5589683
EPI_ISL_1283929
EPI_ISL_2348691
EPI_ISL_5857134
EPI_ISL_2188400
EPI_ISL_5985305
EPI_ISL_7795888
EPI_ISL_6174642
EPI_ISL_6456935
EPI_ISL_1578014
EPI_ISL_483854
EPI_ISL_7649025
EPI_ISL_10680915
EPI_ISL_7620276
EPI_ISL_5999106
EPI_ISL_2490419
EPI_ISL_6315765
EPI_ISL_2360254
EPI_ISL_7358027
EPI_ISL_4194564
EPI_ISL_5063109
EPI_ISL_515613
EPI_ISL_602881
EPI_ISL_2923144
EPI_ISL_1517233
EPI_ISL_2272838
EPI_ISL_1302003
EPI_ISL_6916801
EPI_ISL_8468200
EPI_ISL_5544700
EPI_ISL_479885
EPI_ISL_6482649
EPI_ISL_8173321
EPI_ISL_4510630
EPI_ISL_1381120
EPI_ISL_2095959
EPI_ISL_2625621
EPI_ISL_4778465
EPI_ISL_2617084
EPI_ISL_1853281
EPI_ISL_2820459
EPI_ISL_3330425
EPI_ISL_8380543
EPI_ISL_5239356
EPI_ISL_1502498
EPI_ISL_1055771
EPI_ISL_4917840
EPI_ISL_1262788
EPI_ISL_1661539
EPI_ISL_4069539
EPI_ISL_691229
EPI_ISL_7405145
EPI_ISL_4951658
EPI_ISL_7124390
EPI_ISL_3058249
EPI_ISL_6938098
EPI_ISL_1288360
EPI_ISL_8507339
EPI_ISL_3796597
EPI_ISL_3801764
EPI_ISL_3086837
EPI_ISL_686007
EPI_ISL_954082
EPI_ISL_2293300
EPI_ISL_947257
EPI_ISL_2828677
EPI_ISL_2601500
EPI_ISL_10145967
EPI_ISL_3801631
EPI_ISL_6367833
EPI_ISL_1965607
EPI_ISL_2779044
EPI_ISL_10777343
EPI_ISL_2545935
EPI_ISL_2692144
EPI_ISL_852595
EPI_ISL_5542307
EPI_ISL_1517108
EPI_ISL_4731289
EPI_ISL_6102293
EPI_ISL_2958815
EPI_ISL_4298981
EPI_ISL_2835407
EPI_ISL_1791476
EPI_ISL_7329595
EPI_ISL_6604643
EPI_ISL_515644
EPI_ISL_2545891
EPI_ISL_1686058
EPI_ISL_1351629
EPI_ISL_7710759
EPI_ISL_1417084
EPI_ISL_4878788
EPI_ISL_4236874
EPI_ISL_4104439
EPI_ISL_626615
EPI_ISL_1810887
EPI_ISL_3219617
EPI_ISL_10590718
EPI_ISL_480054
EPI_ISL_5687745
EPI_ISL_2931334
EPI_ISL_6810077
EPI_ISL_1841085
EPI_ISL_3690516
EPI_ISL_2420649
EPI_ISL_7853145
EPI_ISL_480253
EPI_ISL_6471221
EPI_ISL_7780882
EPI_ISL_1111333
EPI_ISL_7138649
EPI_ISL_3261545
EPI_ISL_2779407
EPI_ISL_9012373
EPI_ISL_5051622
EPI_ISL_5428176
EPI_ISL_1661519
EPI_ISL_5549877
EPI_ISL_1205242
EPI_ISL_3089059
EPI_ISL_7812888
EPI_ISL_684925
EPI_ISL_1916306
EPI_ISL_6914086
EPI_ISL_2629021
EPI_ISL_2312947
EPI_ISL_602688
EPI_ISL_8316575
EPI_ISL_4741543
EPI_ISL_3690227
EPI_ISL_5331494
EPI_ISL_7813308
EPI_ISL_515816
EPI_ISL_4878627
EPI_ISL_1821549
EPI_ISL_3154971
EPI_ISL_4879082
EPI_ISL_824610
EPI_ISL_3064147
EPI_ISL_1493574
EPI_ISL_4895290
EPI_ISL_2340894
EPI_ISL_8590813
EPI_ISL_3327958
EPI_ISL_1416582
EPI_ISL_6814907
EPI_ISL_2546998
EPI_ISL_2600734
EPI_ISL_1262923
EPI_ISL_7890392
EPI_ISL_8569287
EPI_ISL_4790240
EPI_ISL_10957415
EPI_ISL_6684863
EPI_ISL_5542991
EPI_ISL_1501096
EPI_ISL_1623768
EPI_ISL_5460388
EPI_ISL_1509826
EPI_ISL_2426885
EPI_ISL_735365
EPI_ISL_4006475
EPI_ISL_3375435
EPI_ISL_3501740
EPI_ISL_1302014
EPI_ISL_5409883
EPI_ISL_2324251
EPI_ISL_4969169
EPI_ISL_6640274
EPI_ISL_9011059
EPI_ISL_2332811
EPI_ISL_6651382
EPI_ISL_6097671
EPI_ISL_7982778
EPI_ISL_2671634
EPI_ISL_3866426
EPI_ISL_6016944
EPI_ISL_8163975
EPI_ISL_5866815
EPI_ISL_7834447
EPI_ISL_5434045
EPI_ISL_6863659
EPI_ISL_4258601
EPI_ISL_2550574
EPI_ISL_2646293
EPI_ISL_4199190
EPI_ISL_5568006
EPI_ISL_906078
EPI_ISL_3507232
EPI_ISL_5031306
EPI_ISL_872028
EPI_ISL_1166970
EPI_ISL_3101254
EPI_ISL_8620333
EPI_ISL_3045582
EPI_ISL_7970052
EPI_ISL_1416409
EPI_ISL_5416069
EPI_ISL_7671512
EPI_ISL_4549988
EPI_ISL_5936781
EPI_ISL_8428093
EPI_ISL_2779493
EPI_ISL_5918467
EPI_ISL_4030210
EPI_ISL_688743
EPI_ISL_8422835
EPI_ISL_7696641
EPI_ISL_4348149
EPI_ISL_8926045
EPI_ISL_495543
EPI_ISL_5063107
EPI_ISL_6316409
EPI_ISL_5556063
EPI_ISL_7890079
EPI_ISL_2402154
EPI_ISL_6261330
EPI_ISL_3757400
EPI_ISL_475698
EPI_ISL_937243
EPI_ISL_688191
EPI_ISL_1321748
EPI_ISL_1417180
EPI_ISL_1712407
EPI_ISL_872915
EPI_ISL_9373763
EPI_ISL_7921426
EPI_ISL_4549342
EPI_ISL_8630271
EPI_ISL_5332263
EPI_ISL_9123920
EPI_ISL_8800536
EPI_ISL_11229891
EPI_ISL_685286
EPI_ISL_849645
EPI_ISL_4896047
EPI_ISL_8506651
EPI_ISL_833075
EPI_ISL_7789347
EPI_ISL_5152702
EPI_ISL_476880
EPI_ISL_833228
EPI_ISL_4261406
EPI_ISL_1627344
EPI_ISL_8481962
EPI_ISL_648627
EPI_ISL_7740720
EPI_ISL_2226273
EPI_ISL_3757222
EPI_ISL_1302105
EPI_ISL_8055565
EPI_ISL_3671913
EPI_ISL_5441449
EPI_ISL_8003288
EPI_ISL_3532592
EPI_ISL_1791487
EPI_ISL_8164191
EPI_ISL_11033250
EPI_ISL_7547558
EPI_ISL_7803502
EPI_ISL_5541890
EPI_ISL_4550212
EPI_ISL_1785245
EPI_ISL_1700644
EPI_ISL_4006681
EPI_ISL_2490440
EPI_ISL_4411560
EPI_ISL_8580069
EPI_ISL_1069193
EPI_ISL_7780875
EPI_ISL_2942790
EPI_ISL_5741234
EPI_ISL_5829854
EPI_ISL_2443489
EPI_ISL_5796844
EPI_ISL_691191
EPI_ISL_5030029
EPI_ISL_6324732
EPI_ISL_4896015
EPI_ISL_1391060
EPI_ISL_4600911
EPI_ISL_2156168
EPI_ISL_8580152
EPI_ISL_1013322
EPI_ISL_689702
EPI_ISL_688951
EPI_ISL_8317093
EPI_ISL_832194
EPI_ISL_3718759
EPI_ISL_9110502
EPI_ISL_7460278
EPI_ISL_2464180
EPI_ISL_3920164
EPI_ISL_3304607
EPI_ISL_6444340
EPI_ISL_6711169
EPI_ISL_685619
EPI_ISL_1233867
EPI_ISL_5544066
EPI_ISL_3507127
EPI_ISL_1629458
EPI_ISL_1760275
EPI_ISL_2391487
EPI_ISL_11229718
EPI_ISL_3999875
EPI_ISL_9854211
EPI_ISL_5890650
EPI_ISL_8141899
EPI_ISL_5196211
EPI_ISL_443281
EPI_ISL_4730455
EPI_ISL_4742081
EPI_ISL_5193944
EPI_ISL_7970007
EPI_ISL_4602992
EPI_ISL_5067967
EPI_ISL_437453
EPI_ISL_1628518
EPI_ISL_2968036
EPI_ISL_1840889
EPI_ISL_8257963
EPI_ISL_4917930
EPI_ISL_5331575
EPI_ISL_8310074
EPI_ISL_529745
EPI_ISL_1159097
EPI_ISL_5265049
EPI_ISL_6700968
EPI_ISL_7696541
EPI_ISL_4600661
EPI_ISL_1209373
EPI_ISL_5544487
EPI_ISL_7138759
EPI_ISL_1647117
EPI_ISL_5590218
EPI_ISL_4417898
EPI_ISL_5063314
EPI_ISL_2933104
EPI_ISL_1288176
EPI_ISL_6315826
EPI_ISL_498069
EPI_ISL_4740364
EPI_ISL_7268321
EPI_ISL_4748001
EPI_ISL_5560107
EPI_ISL_9077835
EPI_ISL_7780889
EPI_ISL_7326820
EPI_ISL_5990091
EPI_ISL_2196362
EPI_ISL_3924037
EPI_ISL_4169856
EPI_ISL_3385277
EPI_ISL_1501163
EPI_ISL_5196330
EPI_ISL_9612950
EPI_ISL_3980705
EPI_ISL_688124
EPI_ISL_4503815
EPI_ISL_4918769
EPI_ISL_6471727
EPI_ISL_5810020
EPI_ISL_9373878
EPI_ISL_7852735
EPI_ISL_3355629
EPI_ISL_5570577
EPI_ISL_5694705
EPI_ISL_1055761
EPI_ISL_6825277
EPI_ISL_11172675
EPI_ISL_7463130
EPI_ISL_8169111
EPI_ISL_2001351
EPI_ISL_509307
EPI_ISL_8316860
EPI_ISL_2107173
EPI_ISL_7812867
EPI_ISL_1098603
EPI_ISL_2779484
EPI_ISL_4878733
EPI_ISL_2756434
EPI_ISL_1406242
EPI_ISL_7328913
EPI_ISL_3737234
EPI_ISL_4920235
EPI_ISL_8801847
EPI_ISL_687429
EPI_ISL_1470152
EPI_ISL_1752605
EPI_ISL_5619060
EPI_ISL_3385284
EPI_ISL_5855173
EPI_ISL_684155
EPI_ISL_1672772
EPI_ISL_6097742
EPI_ISL_2312697
EPI_ISL_3801469
EPI_ISL_9274922
EPI_ISL_3230995
EPI_ISL_2335146
EPI_ISL_5417573
EPI_ISL_2214788
EPI_ISL_1752665
EPI_ISL_5261903
EPI_ISL_2272831
EPI_ISL_1465558
EPI_ISL_8027757
EPI_ISL_8004826
EPI_ISL_688683
EPI_ISL_10993081
EPI_ISL_7307224
EPI_ISL_7494395
EPI_ISL_7405089
EPI_ISL_9052910
EPI_ISL_4274530
EPI_ISL_685561
EPI_ISL_4550719
EPI_ISL_3374646
EPI_ISL_692474
EPI_ISL_4896048
EPI_ISL_4505707
EPI_ISL_7961664
EPI_ISL_542258
EPI_ISL_5539228
EPI_ISL_1625995
EPI_ISL_7620210
EPI_ISL_7268564
EPI_ISL_4878673
EPI_ISL_4741043
EPI_ISL_824601
EPI_ISL_1111172
EPI_ISL_1112255
EPI_ISL_1651248
EPI_ISL_1085858
EPI_ISL_2391588
EPI_ISL_686152
EPI_ISL_8885687
EPI_ISL_5543446
EPI_ISL_1096317
EPI_ISL_6810049
EPI_ISL_452358
EPI_ISL_1085646
EPI_ISL_1805501
EPI_ISL_5365906
EPI_ISL_3824089
EPI_ISL_8649139
EPI_ISL_1732074
EPI_ISL_6315675
EPI_ISL_3925019
EPI_ISL_1621691
EPI_ISL_7405038
EPI_ISL_2262554
EPI_ISL_5545400
EPI_ISL_4255237
EPI_ISL_2095925
EPI_ISL_3265340
EPI_ISL_2566183
EPI_ISL_6885266
EPI_ISL_6698390
EPI_ISL_5194571
EPI_ISL_685464
EPI_ISL_3298332
EPI_ISL_3446696
EPI_ISL_6174565
EPI_ISL_7844556
EPI_ISL_4550178
EPI_ISL_5655398
EPI_ISL_9879515
EPI_ISL_10252405
EPI_ISL_685773
EPI_ISL_3089022
EPI_ISL_1578009
EPI_ISL_2312927
EPI_ISL_3568762
EPI_ISL_1585591
EPI_ISL_2789842
EPI_ISL_2231269
EPI_ISL_6227826
EPI_ISL_4877279
EPI_ISL_2495661
EPI_ISL_4299035
EPI_ISL_11229809
EPI_ISL_3908639
EPI_ISL_2840694
EPI_ISL_10581936
EPI_ISL_7370846
EPI_ISL_691345
EPI_ISL_3737242
EPI_ISL_5564346
EPI_ISL_3741948
EPI_ISL_8251270
EPI_ISL_8546640
EPI_ISL_8004856
EPI_ISL_5002496
EPI_ISL_8657541
EPI_ISL_2399689
EPI_ISL_2308699
EPI_ISL_9159867
EPI_ISL_2567597
EPI_ISL_468156
EPI_ISL_8402805
EPI_ISL_8380529
EPI_ISL_2270892
EPI_ISL_1527375
EPI_ISL_7218412
EPI_ISL_4069542
EPI_ISL_2382783
EPI_ISL_8463997
EPI_ISL_3155516
EPI_ISL_1599525
EPI_ISL_2156421
EPI_ISL_3980589
EPI_ISL_8004866
EPI_ISL_3370718
EPI_ISL_8316649
EPI_ISL_7326691
EPI_ISL_2272857
EPI_ISL_2231387
EPI_ISL_3920157
EPI_ISL_5567813
EPI_ISL_700128
EPI_ISL_1391257
EPI_ISL_8506501
EPI_ISL_8825787
EPI_ISL_8055534
EPI_ISL_6158264
EPI_ISL_10944402
EPI_ISL_1821262
EPI_ISL_872595
EPI_ISL_5194119
EPI_ISL_3010238
EPI_ISL_10969121
EPI_ISL_1166967
EPI_ISL_8316531
EPI_ISL_8060109
EPI_ISL_5306599
EPI_ISL_3031876
EPI_ISL_1752664
EPI_ISL_4741522
EPI_ISL_1168681
EPI_ISL_5323668
EPI_ISL_6207595
EPI_ISL_4510608
EPI_ISL_2614585
EPI_ISL_8630304
EPI_ISL_5544406
EPI_ISL_8747795
EPI_ISL_1656130
EPI_ISL_512959
EPI_ISL_1424065
EPI_ISL_4417605
EPI_ISL_5417390
EPI_ISL_7327873
EPI_ISL_1352060
EPI_ISL_7991460
EPI_ISL_2545985
EPI_ISL_7890311
EPI_ISL_6173433
EPI_ISL_515596
EPI_ISL_3825014
EPI_ISL_1621543
EPI_ISL_1588833
EPI_ISL_1656960
EPI_ISL_6469930
EPI_ISL_3690433
EPI_ISL_7588878
EPI_ISL_6775697
EPI_ISL_4468856
EPI_ISL_5633491
EPI_ISL_6604106
EPI_ISL_6571132
EPI_ISL_5543773
EPI_ISL_5115027
EPI_ISL_687997
EPI_ISL_6711060
EPI_ISL_7369648
EPI_ISL_2629142
EPI_ISL_4603151
EPI_ISL_6115570
EPI_ISL_4411635
EPI_ISL_7326646
EPI_ISL_5883537
EPI_ISL_685004
EPI_ISL_1911712
EPI_ISL_8620637
EPI_ISL_688036
EPI_ISL_9373727
EPI_ISL_692071
EPI_ISL_2757787
EPI_ISL_1620621
EPI_ISL_1501237
EPI_ISL_8206201
EPI_ISL_6436500
EPI_ISL_1818833
EPI_ISL_1527365
EPI_ISL_8580086
EPI_ISL_3757200
EPI_ISL_1416433
EPI_ISL_2422957
EPI_ISL_437300
EPI_ISL_2179616
EPI_ISL_8507133
EPI_ISL_3031788
EPI_ISL_686421
EPI_ISL_1582681
EPI_ISL_3151736
EPI_ISL_5990037
EPI_ISL_3638939
EPI_ISL_5587838
EPI_ISL_900738
EPI_ISL_3979637
EPI_ISL_4954564
EPI_ISL_2188335
EPI_ISL_2401953
EPI_ISL_8215679
EPI_ISL_8782573
EPI_ISL_6566916
EPI_ISL_2272834
EPI_ISL_479861
EPI_ISL_10510410
EPI_ISL_837708
EPI_ISL_4298884
EPI_ISL_4461687
EPI_ISL_6570901
EPI_ISL_687968
EPI_ISL_6590603
EPI_ISL_6691960
EPI_ISL_8590827
EPI_ISL_2544836
EPI_ISL_4714709
EPI_ISL_5417464
EPI_ISL_6568860
EPI_ISL_3527649
EPI_ISL_2029677
EPI_ISL_688220
EPI_ISL_2490486
EPI_ISL_2099481
EPI_ISL_2017780
EPI_ISL_10757433
EPI_ISL_7369050
EPI_ISL_10435997
EPI_ISL_4918099
EPI_ISL_2180213
EPI_ISL_2189121
EPI_ISL_1465577
EPI_ISL_1533074
EPI_ISL_684827
EPI_ISL_2427099
EPI_ISL_3875438
EPI_ISL_4600664
EPI_ISL_1501261
EPI_ISL_1811498
EPI_ISL_6691947
EPI_ISL_7729012
EPI_ISL_6444241
EPI_ISL_4550744
EPI_ISL_1647068
EPI_ISL_3259396
EPI_ISL_2374156
EPI_ISL_2178426
EPI_ISL_8607870
EPI_ISL_4918645
EPI_ISL_486859
EPI_ISL_2661778
EPI_ISL_3756958
EPI_ISL_3989723
EPI_ISL_2674324
EPI_ISL_5782398
EPI_ISL_1731880
EPI_ISL_935561
EPI_ISL_2143585
EPI_ISL_6641382
EPI_ISL_5559477
EPI_ISL_2143388
EPI_ISL_8257852
EPI_ISL_5053995
EPI_ISL_1250967
EPI_ISL_2652209
EPI_ISL_5864746
EPI_ISL_6827337
EPI_ISL_2308562
EPI_ISL_3846667
EPI_ISL_6116953
EPI_ISL_6092452
EPI_ISL_4584997
EPI_ISL_7327372
EPI_ISL_7728874
EPI_ISL_7326819
EPI_ISL_2231534
EPI_ISL_7329514
EPI_ISL_1284133
EPI_ISL_583495
EPI_ISL_10510541
EPI_ISL_6944031
EPI_ISL_1628474
EPI_ISL_3375574
EPI_ISL_2285135
EPI_ISL_690423
EPI_ISL_5267619
EPI_ISL_688922
EPI_ISL_5934046
EPI_ISL_2626276
EPI_ISL_8884427
EPI_ISL_3277492
EPI_ISL_1416837
EPI_ISL_6482514
EPI_ISL_2774116
EPI_ISL_8003218
EPI_ISL_2801584
EPI_ISL_3836260
EPI_ISL_6227385
EPI_ISL_2728561
EPI_ISL_2158191
EPI_ISL_3355664
EPI_ISL_498104
EPI_ISL_5694702
EPI_ISL_3981343
EPI_ISL_6174580
EPI_ISL_6963529
EPI_ISL_2332590
EPI_ISL_3556999
EPI_ISL_8771844
EPI_ISL_8546615
EPI_ISL_7447221
EPI_ISL_4626882
EPI_ISL_623158
EPI_ISL_7890179
EPI_ISL_1629096
EPI_ISL_2943235
EPI_ISL_2566177
EPI_ISL_5543074
EPI_ISL_9823343
EPI_ISL_3023959
EPI_ISL_1288311
EPI_ISL_2013326
EPI_ISL_2293281
EPI_ISL_7852547
EPI_ISL_5542956
EPI_ISL_1629269
EPI_ISL_8808511
EPI_ISL_940989
EPI_ISL_1911426
EPI_ISL_1936339
EPI_ISL_4006498
EPI_ISL_1401183
EPI_ISL_3161686
EPI_ISL_1117958
EPI_ISL_5030686
EPI_ISL_1112259
EPI_ISL_2887677
EPI_ISL_2835984
EPI_ISL_2801685
EPI_ISL_1532274
EPI_ISL_7882664
EPI_ISL_4466948
EPI_ISL_524743
EPI_ISL_5597559
EPI_ISL_1628984
EPI_ISL_3938699
EPI_ISL_7015643
EPI_ISL_1443905
EPI_ISL_1585593
EPI_ISL_3799756
EPI_ISL_1039700
EPI_ISL_2790966
EPI_ISL_5265882
EPI_ISL_2937916
EPI_ISL_8495667
EPI_ISL_5945577
EPI_ISL_1911816
EPI_ISL_2894802
EPI_ISL_9089480
EPI_ISL_3268398
EPI_ISL_6641534
EPI_ISL_660572
EPI_ISL_8481922
EPI_ISL_1263075
EPI_ISL_8607694
EPI_ISL_3914937
EPI_ISL_5624510
EPI_ISL_8083900
EPI_ISL_2152365
EPI_ISL_5051474
EPI_ISL_8143049
EPI_ISL_6116644
EPI_ISL_9459530
EPI_ISL_5194431
EPI_ISL_4461528
EPI_ISL_1788952
EPI_ISL_3557204
EPI_ISL_690094
EPI_ISL_1417167
EPI_ISL_7260201
EPI_ISL_4877317
EPI_ISL_528691
EPI_ISL_4254830
EPI_ISL_1020041
EPI_ISL_7327673
EPI_ISL_5196258
EPI_ISL_4298700
EPI_ISL_2544865
EPI_ISL_8185035
EPI_ISL_1841151
EPI_ISL_960421
EPI_ISL_1821177
EPI_ISL_5054076
EPI_ISL_3245940
EPI_ISL_8027763
EPI_ISL_1594395
EPI_ISL_5064624
EPI_ISL_5597579
EPI_ISL_11229805
EPI_ISL_5739383
EPI_ISL_3797372
EPI_ISL_512983
EPI_ISL_2681394
EPI_ISL_1096122
EPI_ISL_6102705
EPI_ISL_1190955
EPI_ISL_2188772
EPI_ISL_685660
EPI_ISL_7110084
EPI_ISL_7457539
EPI_ISL_2391517
EPI_ISL_6158595
EPI_ISL_2841892
EPI_ISL_1686115
EPI_ISL_5682517
EPI_ISL_2312784
EPI_ISL_7796109
EPI_ISL_5428113
EPI_ISL_5417510
EPI_ISL_1018270
EPI_ISL_4562726
EPI_ISL_3021404
EPI_ISL_2791007
EPI_ISL_4503413
EPI_ISL_6227323
EPI_ISL_5933682
EPI_ISL_5845611
EPI_ISL_1732068
EPI_ISL_7545380
EPI_ISL_468147
EPI_ISL_700077
EPI_ISL_8519847
EPI_ISL_1755036
EPI_ISL_1166160
EPI_ISL_3306121
EPI_ISL_1756494
EPI_ISL_7329316
EPI_ISL_4503710
EPI_ISL_3067003
EPI_ISL_6174429
EPI_ISL_4878706
EPI_ISL_7803568
EPI_ISL_4716676
EPI_ISL_6207168
EPI_ISL_2828691
EPI_ISL_648818
EPI_ISL_5241263
EPI_ISL_8580031
EPI_ISL_8652710
EPI_ISL_3305897
EPI_ISL_9320239
EPI_ISL_7054984
EPI_ISL_1060557
EPI_ISL_1821227
EPI_ISL_5494556
EPI_ISL_7368962
EPI_ISL_4878565
EPI_ISL_3031433
EPI_ISL_1300644
EPI_ISL_2107174
EPI_ISL_3557254
EPI_ISL_2887652
EPI_ISL_5199398
EPI_ISL_699852
EPI_ISL_1840955
EPI_ISL_3769072
EPI_ISL_1163821
EPI_ISL_3696836
EPI_ISL_2877471
EPI_ISL_2391494
EPI_ISL_2464036
EPI_ISL_9012384
EPI_ISL_6309861
EPI_ISL_4888565
EPI_ISL_909731
EPI_ISL_2188485
EPI_ISL_6207766
EPI_ISL_2859089
EPI_ISL_5598482
EPI_ISL_4080680
EPI_ISL_7969790
EPI_ISL_3046580
EPI_ISL_807151
EPI_ISL_471422
EPI_ISL_2103399
EPI_ISL_11403552
EPI_ISL_5054036
EPI_ISL_1853379
EPI_ISL_7405076
EPI_ISL_692436
EPI_ISL_4778842
EPI_ISL_3757218
EPI_ISL_1520140
EPI_ISL_1629040
EPI_ISL_2006950
EPI_ISL_1706485
EPI_ISL_5655419
EPI_ISL_8500684
EPI_ISL_5565254
EPI_ISL_3265521
EPI_ISL_3804313
EPI_ISL_7740688
EPI_ISL_7463922
EPI_ISL_1257819
EPI_ISL_7447266
EPI_ISL_5686760
EPI_ISL_3768995
EPI_ISL_6102294
EPI_ISL_2180222
EPI_ISL_9829349
EPI_ISL_450746
EPI_ISL_8060020
EPI_ISL_684270
EPI_ISL_1517245
EPI_ISL_6775411
EPI_ISL_4951049
EPI_ISL_6469920
EPI_ISL_2501026
EPI_ISL_5918371
EPI_ISL_8583247
EPI_ISL_4299341
EPI_ISL_4879382
EPI_ISL_509338
EPI_ISL_7369140
EPI_ISL_10853191
EPI_ISL_833314
EPI_ISL_2532356
EPI_ISL_7328669
EPI_ISL_2671530
EPI_ISL_3981352
EPI_ISL_1853304
EPI_ISL_5945464
EPI_ISL_1629035
EPI_ISL_6105092
EPI_ISL_2391649
EPI_ISL_3838099
EPI_ISL_3804441
EPI_ISL_4879114
EPI_ISL_4503768
EPI_ISL_4461441
EPI_ISL_2958870
EPI_ISL_2259267
EPI_ISL_8782552
EPI_ISL_3425655
EPI_ISL_7151011
EPI_ISL_8316533
EPI_ISL_6967209
EPI_ISL_7922253
EPI_ISL_8572032
EPI_ISL_513568
EPI_ISL_491444
EPI_ISL_3261601
EPI_ISL_7970035
EPI_ISL_8515060
EPI_ISL_5051645
EPI_ISL_7326716
EPI_ISL_7460262
EPI_ISL_1255124
EPI_ISL_8495874
EPI_ISL_8185003
EPI_ISL_3979536
EPI_ISL_4954164
EPI_ISL_8464032
EPI_ISL_2559463
EPI_ISL_3460085
EPI_ISL_5538406
EPI_ISL_2801822
EPI_ISL_3046521
EPI_ISL_7890204
EPI_ISL_2296062
EPI_ISL_8910977
EPI_ISL_1685366
EPI_ISL_7459740
EPI_ISL_7789435
EPI_ISL_1167002
EPI_ISL_1621668
EPI_ISL_6886972
EPI_ISL_4878728
EPI_ISL_4919833
EPI_ISL_8349191
EPI_ISL_3491073
EPI_ISL_5945614
EPI_ISL_7890155
EPI_ISL_2189408
EPI_ISL_8611956
EPI_ISL_687452
EPI_ISL_687526
EPI_ISL_2923234
EPI_ISL_860899
EPI_ISL_5598561
EPI_ISL_5994758
EPI_ISL_912884
EPI_ISL_4882035
EPI_ISL_6031839
EPI_ISL_2894815
EPI_ISL_2484632
EPI_ISL_8507101
EPI_ISL_1824628
EPI_ISL_7795908
EPI_ISL_10944420
EPI_ISL_6158321
EPI_ISL_1911721
EPI_ISL_8090738
EPI_ISL_2789833
EPI_ISL_7812862
EPI_ISL_2441795
EPI_ISL_2616473
EPI_ISL_5265605
EPI_ISL_1533704
EPI_ISL_1516815
EPI_ISL_8926131
EPI_ISL_495414
EPI_ISL_5592813
EPI_ISL_8257851
EPI_ISL_1960299
EPI_ISL_6228932
EPI_ISL_9160053
EPI_ISL_3568772
EPI_ISL_3265451
EPI_ISL_3446719
EPI_ISL_538464
EPI_ISL_4967469
EPI_ISL_2495525
EPI_ISL_4846832
EPI_ISL_507004
EPI_ISL_8055589
EPI_ISL_4171455
EPI_ISL_2225609
EPI_ISL_4541337
EPI_ISL_2495720
EPI_ISL_6207868
EPI_ISL_8825114
EPI_ISL_660646
EPI_ISL_3507152
EPI_ISL_2646153
EPI_ISL_5864544
EPI_ISL_688237
EPI_ISL_1231582
EPI_ISL_4550645
EPI_ISL_7139726
EPI_ISL_689131
EPI_ISL_6158327
EPI_ISL_10189072
EPI_ISL_8506930
EPI_ISL_1706797
EPI_ISL_8507640
EPI_ISL_3133101
EPI_ISL_3544023
EPI_ISL_4741446
EPI_ISL_6000512
EPI_ISL_1655079
EPI_ISL_7716808
EPI_ISL_4411667
EPI_ISL_689676
EPI_ISL_8481977
EPI_ISL_6840923
EPI_ISL_2835399
EPI_ISL_9160006
EPI_ISL_7329552
EPI_ISL_8507283
EPI_ISL_3796702
EPI_ISL_2002638
EPI_ISL_4489759
EPI_ISL_7260124
EPI_ISL_5540644
EPI_ISL_4790196
EPI_ISL_688514
EPI_ISL_3556980
EPI_ISL_7268661
EPI_ISL_3639017
EPI_ISL_8747741
EPI_ISL_2681441
EPI_ISL_1622394
EPI_ISL_2232749
EPI_ISL_687435
EPI_ISL_7853144
EPI_ISL_9087337
EPI_ISL_5854808
EPI_ISL_4237199
EPI_ISL_2235456
EPI_ISL_1627438
EPI_ISL_2455911
EPI_ISL_4073233
EPI_ISL_8590848
EPI_ISL_1279474
EPI_ISL_5557129
EPI_ISL_5541568
EPI_ISL_692518
EPI_ISL_7328042
EPI_ISL_6370521
EPI_ISL_4411413
EPI_ISL_691454
EPI_ISL_5555464
EPI_ISL_1608533
EPI_ISL_6436794
EPI_ISL_8131175
EPI_ISL_479501
EPI_ISL_2279590
EPI_ISL_2156136
EPI_ISL_3403376
EPI_ISL_1040048
EPI_ISL_732660
EPI_ISL_3923949
EPI_ISL_2464232
EPI_ISL_2681201
EPI_ISL_3796382
EPI_ISL_6699442
EPI_ISL_7624363
EPI_ISL_2779151
EPI_ISL_6104712
EPI_ISL_498157
EPI_ISL_6641419
EPI_ISL_2530219
EPI_ISL_6945279
EPI_ISL_684903
EPI_ISL_7327523
EPI_ISL_3033415
EPI_ISL_876749
EPI_ISL_8630256
EPI_ISL_1544162
EPI_ISL_2156209
EPI_ISL_5323576
EPI_ISL_7044614
EPI_ISL_9612959
EPI_ISL_824722
EPI_ISL_5142976
EPI_ISL_6207162
EPI_ISL_8579764
EPI_ISL_2492391
EPI_ISL_3769099
EPI_ISL_5265020
EPI_ISL_3333237
EPI_ISL_1406599
EPI_ISL_2095826
EPI_ISL_2425571
EPI_ISL_780418
EPI_ISL_3824136
EPI_ISL_8495747
EPI_ISL_7139346
EPI_ISL_7462426
EPI_ISL_690427
EPI_ISL_5498001
EPI_ISL_5926614
EPI_ISL_7328576
EPI_ISL_6116543
EPI_ISL_2710858
EPI_ISL_6097726
EPI_ISL_4101587
EPI_ISL_5682610
EPI_ISL_2779167
EPI_ISL_6781742
EPI_ISL_3757287
EPI_ISL_2603438
EPI_ISL_3769365
EPI_ISL_3546160
EPI_ISL_9509913
EPI_ISL_1517079
EPI_ISL_4298704
EPI_ISL_4740436
EPI_ISL_6261117
EPI_ISL_718184
EPI_ISL_3241794
EPI_ISL_1231707
EPI_ISL_8059999
EPI_ISL_2426999
EPI_ISL_687573
EPI_ISL_5921118
EPI_ISL_2382068
EPI_ISL_687586
EPI_ISL_3734055
EPI_ISL_6031313
EPI_ISL_8428123
EPI_ISL_3039723
EPI_ISL_5542974
EPI_ISL_5777119
EPI_ISL_3219674
EPI_ISL_2608429
EPI_ISL_5937041
EPI_ISL_6174244
EPI_ISL_5394019
EPI_ISL_2774096
EPI_ISL_7565160
EPI_ISL_7328892
EPI_ISL_943969
EPI_ISL_7890540
EPI_ISL_824669
EPI_ISL_687380
EPI_ISL_1910922
EPI_ISL_1465453
EPI_ISL_1036218
EPI_ISL_1399271
EPI_ISL_8495695
EPI_ISL_882658
EPI_ISL_4713842
EPI_ISL_6250489
EPI_ISL_872208
EPI_ISL_6690019
EPI_ISL_4171671
EPI_ISL_837706
EPI_ISL_699919
EPI_ISL_8189102
EPI_ISL_1168456
EPI_ISL_5451406
EPI_ISL_6207163
EPI_ISL_3401900
EPI_ISL_685138
EPI_ISL_4030327
EPI_ISL_3982031
EPI_ISL_3875753
EPI_ISL_3805588
EPI_ISL_7870396
EPI_ISL_8190421
EPI_ISL_5451762
EPI_ISL_5144680
EPI_ISL_3023762
EPI_ISL_6699502
EPI_ISL_10149552
EPI_ISL_3392686
EPI_ISL_3219549
EPI_ISL_3308588
EPI_ISL_4006416
EPI_ISL_684446
EPI_ISL_4461368
EPI_ISL_8926229
EPI_ISL_6641470
EPI_ISL_2001135
EPI_ISL_6915150
EPI_ISL_9361569
EPI_ISL_5568821
EPI_ISL_4748329
EPI_ISL_3804536
EPI_ISL_5428872
EPI_ISL_3690126
EPI_ISL_699699
EPI_ISL_4541487
EPI_ISL_872597
EPI_ISL_2496017
EPI_ISL_6812547
EPI_ISL_7697041
EPI_ISL_4741477
EPI_ISL_1288395
EPI_ISL_1301708
EPI_ISL_7717073
EPI_ISL_4717253
EPI_ISL_4741373
EPI_ISL_2379114
EPI_ISL_3690170
EPI_ISL_6569343
EPI_ISL_1470121
EPI_ISL_5945774
EPI_ISL_7327328
EPI_ISL_7899442
EPI_ISL_4778555
EPI_ISL_3507154
EPI_ISL_985031
EPI_ISL_5945743
EPI_ISL_3046571
EPI_ISL_4006567
EPI_ISL_3231212
EPI_ISL_5541188
EPI_ISL_5604540
EPI_ISL_688816
EPI_ISL_689352
EPI_ISL_4172515
EPI_ISL_4172353
EPI_ISL_4255287
EPI_ISL_4036435
EPI_ISL_4600631
EPI_ISL_2348894
EPI_ISL_2681251
EPI_ISL_1621846
EPI_ISL_3247403
EPI_ISL_5936903
EPI_ISL_2083074
EPI_ISL_5854750
EPI_ISL_1288376
EPI_ISL_8316806
EPI_ISL_900711
EPI_ISL_7366976
EPI_ISL_3757007
EPI_ISL_6699423
EPI_ISL_1447353
EPI_ISL_6097899
EPI_ISL_4171387
EPI_ISL_9373901
EPI_ISL_5924197
EPI_ISL_686476
EPI_ISL_4634219
EPI_ISL_8747860
EPI_ISL_689139
EPI_ISL_4006541
EPI_ISL_4880415
EPI_ISL_8693456
EPI_ISL_6227819
EPI_ISL_6883203
EPI_ISL_1517392
EPI_ISL_5389747
EPI_ISL_5199406
EPI_ISL_6314698
EPI_ISL_7328593
EPI_ISL_6315760
EPI_ISL_1319356
EPI_ISL_9462736
EPI_ISL_8609986
EPI_ISL_8507711
EPI_ISL_7824835
EPI_ISL_3925034
EPI_ISL_8507676
EPI_ISL_2140849
EPI_ISL_468141
EPI_ISL_1655067
EPI_ISL_4072392
EPI_ISL_1599534
EPI_ISL_6091686
EPI_ISL_4743443
EPI_ISL_1517291
EPI_ISL_8506488
EPI_ISL_4918370
EPI_ISL_602817
EPI_ISL_4920273
EPI_ISL_6507428
EPI_ISL_2779496
EPI_ISL_8090719
EPI_ISL_7775795
EPI_ISL_8588636
EPI_ISL_5200330
EPI_ISL_2379164
EPI_ISL_1647187
EPI_ISL_960423
EPI_ISL_7813054
EPI_ISL_8257792
EPI_ISL_8910947
EPI_ISL_1685447
EPI_ISL_1340815
EPI_ISL_1209404
EPI_ISL_524730
EPI_ISL_5643130
EPI_ISL_7153809
EPI_ISL_2444328
EPI_ISL_8590673
EPI_ISL_10270437
EPI_ISL_7361603
EPI_ISL_1647180
EPI_ISL_2626092
EPI_ISL_6641442
EPI_ISL_3098733
EPI_ISL_690145
EPI_ISL_2312811
EPI_ISL_480231
EPI_ISL_3374154
EPI_ISL_3031855
EPI_ISL_7780275
EPI_ISL_5590487
EPI_ISL_949188
EPI_ISL_4731485
EPI_ISL_6566795
EPI_ISL_6332587
EPI_ISL_4344863
EPI_ISL_688685
EPI_ISL_1117987
EPI_ISL_2877477
EPI_ISL_8508574
EPI_ISL_2790963
EPI_ISL_4299458
EPI_ISL_2101892
EPI_ISL_7968008
EPI_ISL_6662256
EPI_ISL_1117937
EPI_ISL_3805642
EPI_ISL_2835868
EPI_ISL_8251741
EPI_ISL_2942630
EPI_ISL_578201
EPI_ISL_6264317
EPI_ISL_447282
EPI_ISL_5918349
EPI_ISL_5717993
EPI_ISL_1081198
EPI_ISL_6031121
EPI_ISL_7591406
EPI_ISL_2143404
EPI_ISL_692407
EPI_ISL_1366681
EPI_ISL_10944397
EPI_ISL_7951689
EPI_ISL_7882661
EPI_ISL_5687136
EPI_ISL_5460441
EPI_ISL_8588867
EPI_ISL_8206181
EPI_ISL_1911914
EPI_ISL_2492418
EPI_ISL_542107
EPI_ISL_9159692
EPI_ISL_8507612
EPI_ISL_5602379
EPI_ISL_9274912
EPI_ISL_4051105
EPI_ISL_6711229
EPI_ISL_7267549
EPI_ISL_10510373
EPI_ISL_5544611
EPI_ISL_912965
EPI_ISL_5845718
EPI_ISL_2399569
EPI_ISL_3540079
EPI_ISL_8145381
EPI_ISL_8495648
EPI_ISL_1919613
EPI_ISL_1544142
EPI_ISL_824583
EPI_ISL_1731942
EPI_ISL_2835321
EPI_ISL_4600740
EPI_ISL_6865057
EPI_ISL_7899534
EPI_ISL_586518
EPI_ISL_690611
EPI_ISL_685366
EPI_ISL_5735461
EPI_ISL_6324924
EPI_ISL_692133
EPI_ISL_1629472
EPI_ISL_6097786
EPI_ISL_2608437
EPI_ISL_6097775
EPI_ISL_7326767
EPI_ISL_7813311
EPI_ISL_6886884
EPI_ISL_2858976
EPI_ISL_509379
EPI_ISL_8580012
EPI_ISL_3999749
EPI_ISL_2942605
EPI_ISL_523973
EPI_ISL_1117866
EPI_ISL_5596580
EPI_ISL_1818822
EPI_ISL_8507425
EPI_ISL_8507110
EPI_ISL_660240
EPI_ISL_3545881
EPI_ISL_7978018
EPI_ISL_9159806
EPI_ISL_2967146
EPI_ISL_1186024
EPI_ISL_2293257
EPI_ISL_1669978
EPI_ISL_3545787
EPI_ISL_6721655
EPI_ISL_455326
EPI_ISL_6104911
EPI_ISL_5936840
EPI_ISL_5562978
EPI_ISL_8417092
EPI_ISL_1166147
EPI_ISL_684368
EPI_ISL_498061
EPI_ISL_1416597
EPI_ISL_2958854
EPI_ISL_7150980
EPI_ISL_689370
EPI_ISL_7982797
EPI_ISL_8059796
EPI_ISL_3692562
EPI_ISL_4731280
EPI_ISL_7852529
EPI_ISL_7789327
EPI_ISL_7329018
EPI_ISL_1465601
EPI_ISL_3105859
EPI_ISL_3247158
EPI_ISL_10397649
EPI_ISL_526949
EPI_ISL_4510598
EPI_ISL_4299653
EPI_ISL_8561648
EPI_ISL_4951707
EPI_ISL_660154
EPI_ISL_909954
EPI_ISL_9320155
EPI_ISL_2502654
EPI_ISL_5306632
EPI_ISL_5604215
EPI_ISL_3277490
EPI_ISL_1084611
EPI_ISL_6115654
EPI_ISL_689471
EPI_ISL_4193975
EPI_ISL_4171606
EPI_ISL_8420921
EPI_ISL_2272997
EPI_ISL_685454
EPI_ISL_7969939
EPI_ISL_690891
EPI_ISL_3875736
EPI_ISL_2501291
EPI_ISL_9089730
EPI_ISL_2861188
EPI_ISL_7327752
EPI_ISL_4475849
EPI_ISL_2402075
EPI_ISL_2967796
EPI_ISL_7195637
EPI_ISL_2374464
EPI_ISL_7447757
EPI_ISL_5030080
EPI_ISL_1685429
EPI_ISL_2688293
EPI_ISL_1580574
EPI_ISL_7899943
EPI_ISL_6641406
EPI_ISL_3804532
EPI_ISL_3164065
EPI_ISL_1209279
EPI_ISL_1501071
EPI_ISL_6775562
EPI_ISL_2270920
EPI_ISL_6775924
EPI_ISL_2272790
EPI_ISL_4411586
EPI_ISL_794772
EPI_ISL_602832
EPI_ISL_2614574
EPI_ISL_1791581
EPI_ISL_2279611
EPI_ISL_4442756
EPI_ISL_3905095
EPI_ISL_1321800
EPI_ISL_4550128
EPI_ISL_5845687
EPI_ISL_6261335
EPI_ISL_3259492
EPI_ISL_3506872
EPI_ISL_2932519
EPI_ISL_7970553
EPI_ISL_2613829
EPI_ISL_4255372
EPI_ISL_1424035
EPI_ISL_7327325
EPI_ISL_3989751
EPI_ISL_6315663
EPI_ISL_6594996
EPI_ISL_7502105
EPI_ISL_11229825
EPI_ISL_3155440
EPI_ISL_909721
EPI_ISL_2100706
EPI_ISL_6103822
EPI_ISL_909699
EPI_ISL_5717446
EPI_ISL_5945616
EPI_ISL_8152370
EPI_ISL_10145968
EPI_ISL_5936722
EPI_ISL_7589302
EPI_ISL_1655055
EPI_ISL_6227461
EPI_ISL_8507486
EPI_ISL_2341361
EPI_ISL_8083687
EPI_ISL_3259693
EPI_ISL_5881124
EPI_ISL_1262749
EPI_ISL_7696903
EPI_ISL_7711268
EPI_ISL_2030069
EPI_ISL_3459992
EPI_ISL_2361596
EPI_ISL_8699627
EPI_ISL_5918448
EPI_ISL_5802969
EPI_ISL_4411270
EPI_ISL_6452640
EPI_ISL_1661533
EPI_ISL_1322136
EPI_ISL_3232544
EPI_ISL_4547777
EPI_ISL_5136974
EPI_ISL_3797167
EPI_ISL_7987097
EPI_ISL_5248608
EPI_ISL_8003277
EPI_ISL_6111269
EPI_ISL_5686836
EPI_ISL_9373702
EPI_ISL_6125682
EPI_ISL_2790269
EPI_ISL_3507366
EPI_ISL_5741813
EPI_ISL_9034934
EPI_ISL_2101277
EPI_ISL_6261313
EPI_ISL_2101335
EPI_ISL_3691380
EPI_ISL_3153381
EPI_ISL_1096326
EPI_ISL_8464016
EPI_ISL_1577369
EPI_ISL_4032192
EPI_ISL_4260429
EPI_ISL_2374384
EPI_ISL_5143013
EPI_ISL_5332857
EPI_ISL_660654
EPI_ISL_10967908
EPI_ISL_4299604
EPI_ISL_2374359
EPI_ISL_6104502
EPI_ISL_7890337
EPI_ISL_4550171
EPI_ISL_2690189
EPI_ISL_5460432
EPI_ISL_2723572
EPI_ISL_941034
EPI_ISL_2985546
EPI_ISL_4056269
EPI_ISL_7369062
EPI_ISL_3233091
EPI_ISL_8004639
EPI_ISL_2007808
EPI_ISL_3506915
EPI_ISL_3980687
EPI_ISL_3031927
EPI_ISL_4990593
EPI_ISL_2293415
EPI_ISL_2341026
EPI_ISL_2531926
EPI_ISL_6690244
EPI_ISL_4717303
EPI_ISL_2379092
EPI_ISL_2626803
EPI_ISL_5547510
EPI_ISL_5855098
EPI_ISL_9153485
EPI_ISL_687009
EPI_ISL_6181481
EPI_ISL_2462963
EPI_ISL_4715833
EPI_ISL_430075
EPI_ISL_539513
EPI_ISL_4183688
EPI_ISL_3058227
EPI_ISL_6272057
EPI_ISL_11033243
EPI_ISL_5597510
EPI_ISL_1585611
EPI_ISL_6530957
EPI_ISL_8938521
EPI_ISL_4878893
EPI_ISL_3905087
EPI_ISL_2101888
EPI_ISL_3980595
EPI_ISL_3370735
EPI_ISL_5850888
EPI_ISL_3826185
EPI_ISL_2231581
EPI_ISL_1001448
EPI_ISL_6316612
EPI_ISL_690372
EPI_ISL_1623074
EPI_ISL_1654905
EPI_ISL_1443903
EPI_ISL_5590054
EPI_ISL_688897
EPI_ISL_1013396
EPI_ISL_3979638
EPI_ISL_11069222
EPI_ISL_4878889
EPI_ISL_1821178
EPI_ISL_935554
EPI_ISL_515807
EPI_ISL_8173324
EPI_ISL_5598677
EPI_ISL_512899
EPI_ISL_1110492
EPI_ISL_1321762
EPI_ISL_2790933
EPI_ISL_574608
EPI_ISL_1190962
EPI_ISL_7328196
EPI_ISL_4633209
EPI_ISL_3432356
EPI_ISL_1821554
EPI_ISL_9047378
EPI_ISL_6181476
EPI_ISL_6032078
EPI_ISL_6158199
EPI_ISL_7710761
EPI_ISL_7195639
EPI_ISL_6125186
EPI_ISL_3801742
EPI_ISL_860880
EPI_ISL_7327724
EPI_ISL_2382053
EPI_ISL_7138778
EPI_ISL_2455954
EPI_ISL_3690043
EPI_ISL_5544460
EPI_ISL_3076784
EPI_ISL_1516767
EPI_ISL_3387382
EPI_ISL_8143294
EPI_ISL_6158468
EPI_ISL_5416077
EPI_ISL_4255420
EPI_ISL_8910752
EPI_ISL_7899329
EPI_ISL_1336817
EPI_ISL_6530540
EPI_ISL_2231394
EPI_ISL_692678
EPI_ISL_1517397
EPI_ISL_1911665
EPI_ISL_2877388
EPI_ISL_677751
EPI_ISL_3306029
EPI_ISL_447030
EPI_ISL_1824418
EPI_ISL_8712955
EPI_ISL_2402057
EPI_ISL_935592
EPI_ISL_542194
EPI_ISL_8507517
EPI_ISL_1752658
EPI_ISL_648698
EPI_ISL_8910756
EPI_ISL_8507326
EPI_ISL_603137
EPI_ISL_6000210
EPI_ISL_3086839
EPI_ISL_2923148
EPI_ISL_3306010
EPI_ISL_2877479
EPI_ISL_7970281
EPI_ISL_3231242
EPI_ISL_690167
EPI_ISL_687620
EPI_ISL_3718752
EPI_ISL_7596312
EPI_ISL_7812985
EPI_ISL_686735
EPI_ISL_5142777
EPI_ISL_2535522
EPI_ISL_6595014
EPI_ISL_3033565
EPI_ISL_4006680
EPI_ISL_1755078
EPI_ISL_1651272
EPI_ISL_4205880
EPI_ISL_2713134
EPI_ISL_6102548
EPI_ISL_447043
EPI_ISL_2646155
EPI_ISL_4503920
EPI_ISL_5544596
EPI_ISL_4069532
EPI_ISL_7948947
EPI_ISL_6000453
EPI_ISL_7139870
EPI_ISL_2495984
EPI_ISL_4006688
EPI_ISL_2379004
EPI_ISL_8926464
EPI_ISL_900730
EPI_ISL_8208541
EPI_ISL_1517470
EPI_ISL_4603037
EPI_ISL_1403570
EPI_ISL_3506870
EPI_ISL_5624508
EPI_ISL_3716526
EPI_ISL_660636
EPI_ISL_8507236
EPI_ISL_5918447
EPI_ISL_8767323
EPI_ISL_5544435
EPI_ISL_5323661
EPI_ISL_5460685
EPI_ISL_6470540
EPI_ISL_5196277
EPI_ISL_2801669
EPI_ISL_3864555
EPI_ISL_6125151
EPI_ISL_690313
EPI_ISL_5587634
EPI_ISL_935556
EPI_ISL_5450186
EPI_ISL_8580247
EPI_ISL_6227070
EPI_ISL_2566182
EPI_ISL_7218654
EPI_ISL_6916506
EPI_ISL_3543700
EPI_ISL_1298478
EPI_ISL_691857
EPI_ISL_1707669
EPI_ISL_4348853
EPI_ISL_7802754
EPI_ISL_1516787
EPI_ISL_8402831
EPI_ISL_6810152
EPI_ISL_5334384
EPI_ISL_5460690
EPI_ISL_5543743
EPI_ISL_737021
EPI_ISL_3071986
EPI_ISL_4951132
EPI_ISL_1013252
EPI_ISL_2495716
EPI_ISL_2600823
EPI_ISL_2348872
EPI_ISL_1811474
EPI_ISL_4006568
EPI_ISL_515791
EPI_ISL_2107129
EPI_ISL_2617672
EPI_ISL_3033634
EPI_ISL_2931266
EPI_ISL_1686211
EPI_ISL_7326432
EPI_ISL_7369047
EPI_ISL_2629121
EPI_ISL_2422683
EPI_ISL_6863641
EPI_ISL_1707636
EPI_ISL_7268645
EPI_ISL_7130066
EPI_ISL_560596
EPI_ISL_3265463
EPI_ISL_1351514
EPI_ISL_7697032
EPI_ISL_691340
EPI_ISL_602634
EPI_ISL_8464011
EPI_ISL_9429796
EPI_ISL_2626294
EPI_ISL_6910537
EPI_ISL_3189622
EPI_ISL_3039513
EPI_ISL_6841859
EPI_ISL_1159085
EPI_ISL_6424684
EPI_ISL_6690092
EPI_ISL_751320
EPI_ISL_7544786
EPI_ISL_3532561
EPI_ISL_6103268
EPI_ISL_8693395
EPI_ISL_5194527
EPI_ISL_685672
EPI_ISL_2529854
EPI_ISL_684432
EPI_ISL_6181459
EPI_ISL_6914044
EPI_ISL_1113012
EPI_ISL_1785221
EPI_ISL_1254658
EPI_ISL_526941
EPI_ISL_7120400
EPI_ISL_7544807
EPI_ISL_4715488
EPI_ISL_2140871
EPI_ISL_3232651
EPI_ISL_2919230
EPI_ISL_8590692
EPI_ISL_3564508
EPI_ISL_2427204
EPI_ISL_677736
EPI_ISL_3330339
EPI_ISL_3062404
EPI_ISL_2835852
EPI_ISL_7620283
EPI_ISL_1084642
EPI_ISL_1628741
EPI_ISL_2709306
EPI_ISL_7369154
EPI_ISL_1301826
EPI_ISL_6885191
EPI_ISL_1788907
EPI_ISL_718167
EPI_ISL_2877368
EPI_ISL_1520125
EPI_ISL_4878829
EPI_ISL_2827972
EPI_ISL_7328163
EPI_ISL_7328798
EPI_ISL_4713009
EPI_ISL_5142612
EPI_ISL_7852734
EPI_ISL_2193297
EPI_ISL_1233842
EPI_ISL_7462359
EPI_ISL_6227591
EPI_ISL_5323579
EPI_ISL_7650030
EPI_ISL_6174460
EPI_ISL_5863721
EPI_ISL_1843721
EPI_ISL_7970520
EPI_ISL_10145958
EPI_ISL_1019660
EPI_ISL_2158201
EPI_ISL_4412382
EPI_ISL_5450171
EPI_ISL_1608295
EPI_ISL_691883
EPI_ISL_4920282
EPI_ISL_7373568
EPI_ISL_8699528
EPI_ISL_2681169
EPI_ISL_6901238
EPI_ISL_6116655
EPI_ISL_5644621
EPI_ISL_852580
EPI_ISL_7789392
EPI_ISL_3920067
EPI_ISL_1685413
EPI_ISL_4585147
EPI_ISL_2231345
EPI_ISL_2422965
EPI_ISL_5936953
EPI_ISL_2189112
EPI_ISL_2732238
EPI_ISL_4545728
EPI_ISL_479485
EPI_ISL_1018167
EPI_ISL_9160030
EPI_ISL_6158783
EPI_ISL_8580002
EPI_ISL_7853157
EPI_ISL_5589678
EPI_ISL_9089606
EPI_ISL_1502509
EPI_ISL_6032100
EPI_ISL_2427038
EPI_ISL_2674339
EPI_ISL_7329381
EPI_ISL_686970
EPI_ISL_4171189
EPI_ISL_1288495
EPI_ISL_1652060
EPI_ISL_699954
EPI_ISL_5686949
EPI_ISL_5144517
EPI_ISL_6000256
EPI_ISL_4006473
EPI_ISL_8747815
EPI_ISL_9035075
EPI_ISL_4271108
EPI_ISL_5451647
EPI_ISL_2801814
EPI_ISL_1279291
EPI_ISL_1621695
EPI_ISL_9412948
EPI_ISL_5590105
EPI_ISL_3999767
EPI_ISL_7777084
EPI_ISL_4461663
EPI_ISL_794786
EPI_ISL_4061403
EPI_ISL_6698377
EPI_ISL_8060043
EPI_ISL_2778048
EPI_ISL_2401944
EPI_ISL_7369036
EPI_ISL_2887740
EPI_ISL_4080668
EPI_ISL_8546664
EPI_ISL_5053969
EPI_ISL_5866865
EPI_ISL_8000421
EPI_ISL_688439
EPI_ISL_6120933
EPI_ISL_2434166
EPI_ISL_3459971
EPI_ISL_3824154
EPI_ISL_8316662
EPI_ISL_1288460
EPI_ISL_689320
EPI_ISL_4004949
EPI_ISL_9612943
EPI_ISL_6699353
EPI_ISL_4260411
EPI_ISL_1915125
EPI_ISL_860905
EPI_ISL_2788874
EPI_ISL_5317686
EPI_ISL_4713312
EPI_ISL_4600864
EPI_ISL_4348807
EPI_ISL_8713007
EPI_ISL_3900665
EPI_ISL_5643200
EPI_ISL_5850799
EPI_ISL_4895252
EPI_ISL_2688298
EPI_ISL_8257893
EPI_ISL_5598333
EPI_ISL_6324767
EPI_ISL_2840718
EPI_ISL_2156573
EPI_ISL_7697042
EPI_ISL_6810005
EPI_ISL_6207552
EPI_ISL_8495699
EPI_ISL_5306538
EPI_ISL_3401884
EPI_ISL_6121891
EPI_ISL_3386876
EPI_ISL_7952052
EPI_ISL_5797252
EPI_ISL_1625993
EPI_ISL_5718386
EPI_ISL_4171383
EPI_ISL_2099398
EPI_ISL_684414
EPI_ISL_5031370
EPI_ISL_515528
EPI_ISL_2919120
EPI_ISL_602843
EPI_ISL_1233481
EPI_ISL_2099359
EPI_ISL_7326686
EPI_ISL_6840483
EPI_ISL_691361
EPI_ISL_7478550
EPI_ISL_6986100
EPI_ISL_8588608
EPI_ISL_8699496
EPI_ISL_3920013
EPI_ISL_6332779
EPI_ISL_2100736
EPI_ISL_4299012
EPI_ISL_3268442
EPI_ISL_2485057
EPI_ISL_2293326
EPI_ISL_8607860
EPI_ISL_9159983
EPI_ISL_11362243
EPI_ISL_6207340
EPI_ISL_3154335
EPI_ISL_1110976
EPI_ISL_8251759
EPI_ISL_5194389
EPI_ISL_1591124
EPI_ISL_1920187
EPI_ISL_2601650
EPI_ISL_7405034
EPI_ISL_4744578
EPI_ISL_6228947
EPI_ISL_1322204
EPI_ISL_2534027
EPI_ISL_1060397
EPI_ISL_693234
EPI_ISL_602694
EPI_ISL_2382752
EPI_ISL_1020034
EPI_ISL_2100752
EPI_ISL_690543
EPI_ISL_3768928
EPI_ISL_7591332
EPI_ISL_1298475
EPI_ISL_9373921
EPI_ISL_8428064
EPI_ISL_2464101
EPI_ISL_5540758
EPI_ISL_8801308
EPI_ISL_5918335
EPI_ISL_8701609
EPI_ISL_2379020
EPI_ISL_2544523
EPI_ISL_2231491
EPI_ISL_1700564
EPI_ISL_452352
EPI_ISL_7570330
EPI_ISL_5643128
EPI_ISL_1262921
EPI_ISL_2651388
EPI_ISL_4756007
EPI_ISL_5542382
EPI_ISL_2688978
EPI_ISL_3802145
EPI_ISL_684724
EPI_ISL_3690279
EPI_ISL_1585512
EPI_ISL_3023961
EPI_ISL_3990070
EPI_ISL_2661786
EPI_ISL_4820982
EPI_ISL_614312
EPI_ISL_1577936
EPI_ISL_2545970
EPI_ISL_1916440
EPI_ISL_1841166
EPI_ISL_3118379
EPI_ISL_7267566
EPI_ISL_3219555
EPI_ISL_3341896
EPI_ISL_1491640
EPI_ISL_1483757
EPI_ISL_4733797
EPI_ISL_8582060
EPI_ISL_7219502
EPI_ISL_2427148
EPI_ISL_4549974
EPI_ISL_9462753
EPI_ISL_685520
EPI_ISL_613557
EPI_ISL_5548487
EPI_ISL_689795
EPI_ISL_7462456
EPI_ISL_825047
EPI_ISL_7015674
EPI_ISL_689314
EPI_ISL_7327602
EPI_ISL_7329120
EPI_ISL_849649
EPI_ISL_2382763
EPI_ISL_995340
EPI_ISL_4742215
EPI_ISL_2966313
EPI_ISL_7218172
EPI_ISL_7328204
EPI_ISL_1288381
EPI_ISL_479619
EPI_ISL_1656106
EPI_ISL_3999862
EPI_ISL_7798506
EPI_ISL_2293519
EPI_ISL_4298958
EPI_ISL_1303540
EPI_ISL_8507414
EPI_ISL_3031296
EPI_ISL_7307209
EPI_ISL_8104720
EPI_ISL_2382301
EPI_ISL_5143019
EPI_ISL_7711367
EPI_ISL_6031170
EPI_ISL_2887703
EPI_ISL_962539
EPI_ISL_2095931
EPI_ISL_690440
EPI_ISL_8206364
EPI_ISL_7459732
EPI_ISL_3355804
EPI_ISL_8546390
EPI_ISL_7481872
EPI_ISL_5460613
EPI_ISL_4171365
EPI_ISL_7369035
EPI_ISL_690951
EPI_ISL_3904885
EPI_ISL_6102399
EPI_ISL_4199189
EPI_ISL_5858990
EPI_ISL_2374249
EPI_ISL_2464161
EPI_ISL_3690020
EPI_ISL_7961638
EPI_ISL_3153532
EPI_ISL_6471736
EPI_ISL_6691803
EPI_ISL_7328948
EPI_ISL_10957378
EPI_ISL_6227255
EPI_ISL_2001435
EPI_ISL_690322
EPI_ISL_4549954
EPI_ISL_8164172
EPI_ISL_7789337
EPI_ISL_3532553
EPI_ISL_6228411
EPI_ISL_690622
EPI_ISL_1288177
EPI_ISL_2319616
EPI_ISL_4656773
EPI_ISL_1018225
EPI_ISL_2232774
EPI_ISL_3733988
EPI_ISL_5887251
EPI_ISL_1502117
EPI_ISL_5589809
EPI_ISL_3543859
EPI_ISL_685681
EPI_ISL_5917715
EPI_ISL_1910181
EPI_ISL_5196761
EPI_ISL_4299734
EPI_ISL_982332
EPI_ISL_1919606
EPI_ISL_1670663
EPI_ISL_2379159
EPI_ISL_4601007
EPI_ISL_7775791
EPI_ISL_689212
EPI_ISL_4951101
EPI_ISL_941143
EPI_ISL_3261040
EPI_ISL_509249
EPI_ISL_1960394
EPI_ISL_3265610
EPI_ISL_2600560
EPI_ISL_4659152
EPI_ISL_5544499
EPI_ISL_5441451
EPI_ISL_7870920
EPI_ISL_1960365
EPI_ISL_8059987
EPI_ISL_1263320
EPI_ISL_8754026
EPI_ISL_8591453
EPI_ISL_1504104
EPI_ISL_3801405
EPI_ISL_7130067
EPI_ISL_5914961
EPI_ISL_535543
EPI_ISL_635029
EPI_ISL_2391534
EPI_ISL_8994186
EPI_ISL_5554530
EPI_ISL_6000211
EPI_ISL_8003289
EPI_ISL_6194370
EPI_ISL_7309883
EPI_ISL_3231107
EPI_ISL_8251445
EPI_ISL_8495794
EPI_ISL_5686815
EPI_ISL_2693676
EPI_ISL_5854720
EPI_ISL_3557212
EPI_ISL_3924338
EPI_ISL_5317720
EPI_ISL_6097875
EPI_ISL_518048
EPI_ISL_5570088
EPI_ISL_1791532
EPI_ISL_3232220
EPI_ISL_3692524
EPI_ISL_3568785
EPI_ISL_5460687
EPI_ISL_1190927
EPI_ISL_1251048
EPI_ISL_2919205
EPI_ISL_8309268
EPI_ISL_2773986
EPI_ISL_9708682
EPI_ISL_1336784
EPI_ISL_6228378
EPI_ISL_4185245
EPI_ISL_5536424
EPI_ISL_482711
EPI_ISL_5686679
EPI_ISL_7883697
EPI_ISL_2657487
EPI_ISL_3801444
EPI_ISL_9875522
EPI_ISL_2444363
EPI_ISL_2180117
EPI_ISL_6722439
EPI_ISL_3893639
EPI_ISL_458107
EPI_ISL_8060052
EPI_ISL_4629176
EPI_ISL_7139883
EPI_ISL_3129967
EPI_ISL_5334389
EPI_ISL_7404536
EPI_ISL_2566187
EPI_ISL_7404285
EPI_ISL_1500982
EPI_ISL_7921559
EPI_ISL_6000406
EPI_ISL_7695504
EPI_ISL_1321754
EPI_ISL_602870
EPI_ISL_5633515
EPI_ISL_4731408
EPI_ISL_690048
EPI_ISL_602764
EPI_ISL_2616311
EPI_ISL_3098758
EPI_ISL_6125234
EPI_ISL_1321755
EPI_ISL_2942778
EPI_ISL_2601498
EPI_ISL_483868
EPI_ISL_2029885
EPI_ISL_690380
EPI_ISL_3797355
EPI_ISL_2232902
EPI_ISL_2153765
EPI_ISL_5999374
EPI_ISL_6698424
EPI_ISL_689663
EPI_ISL_2364600
EPI_ISL_11359461
EPI_ISL_8217383
EPI_ISL_2626068
EPI_ISL_7991462
EPI_ISL_5687863
EPI_ISL_6795591
EPI_ISL_2835317
EPI_ISL_1365666
EPI_ISL_1499572
EPI_ISL_10345452
EPI_ISL_2348712
EPI_ISL_7404398
EPI_ISL_8119160
EPI_ISL_4889740
EPI_ISL_717968
EPI_ISL_5888452
EPI_ISL_4550683
EPI_ISL_7135257
EPI_ISL_6425343
EPI_ISL_3748208
EPI_ISL_4919701
EPI_ISL_2095989
EPI_ISL_2779387
EPI_ISL_3804383
EPI_ISL_4513491
EPI_ISL_3265631
EPI_ISL_8420944
EPI_ISL_9096018
EPI_ISL_7970212
EPI_ISL_1595723
EPI_ISL_2646225
EPI_ISL_912621
EPI_ISL_1909940
EPI_ISL_9089612
EPI_ISL_2101292
EPI_ISL_6031387
EPI_ISL_3979513
EPI_ISL_3542957
EPI_ISL_7831396
EPI_ISL_518051
EPI_ISL_1585589
EPI_ISL_1756221
EPI_ISL_5598652
EPI_ISL_5417504
EPI_ISL_687550
EPI_ISL_6909857
EPI_ISL_5544349
EPI_ISL_2335456
EPI_ISL_3690260
EPI_ISL_9373953
EPI_ISL_4475844
EPI_ISL_2374236
EPI_ISL_1302005
EPI_ISL_5115073
EPI_ISL_635028
EPI_ISL_3033533
EPI_ISL_3023897
EPI_ISL_4417618
EPI_ISL_2225610
EPI_ISL_2441781
EPI_ISL_1785186
EPI_ISL_8588223
EPI_ISL_685774
EPI_ISL_6436770
EPI_ISL_2464105
EPI_ISL_1911908
EPI_ISL_5946021
EPI_ISL_8926058
EPI_ISL_3033600
EPI_ISL_6825288
EPI_ISL_3021418
EPI_ISL_6775380
EPI_ISL_4508277
EPI_ISL_8591009
EPI_ISL_2629156
EPI_ISL_3672258
EPI_ISL_8507616
EPI_ISL_4880395
EPI_ISL_1288432
EPI_ISL_2559342
EPI_ISL_3931866
EPI_ISL_3088368
EPI_ISL_2885632
EPI_ISL_1533094
EPI_ISL_1544110
EPI_ISL_7933618
EPI_ISL_7327904
EPI_ISL_3306142
EPI_ISL_8316483
EPI_ISL_4300699
EPI_ISL_2153788
EPI_ISL_685518
EPI_ISL_8170465
EPI_ISL_5539659
EPI_ISL_5936790
EPI_ISL_1594382
EPI_ISL_686074
EPI_ISL_2968060
EPI_ISL_5306591
EPI_ISL_1993964
EPI_ISL_1493598
EPI_ISL_2835293
EPI_ISL_5241402
EPI_ISL_480041
EPI_ISL_4171588
EPI_ISL_2091173
EPI_ISL_3006738
EPI_ISL_9160010
EPI_ISL_3690114
EPI_ISL_7882688
EPI_ISL_7952646
EPI_ISL_2272964
EPI_ISL_3717882
EPI_ISL_7552443
EPI_ISL_5845560
EPI_ISL_8090718
EPI_ISL_2007809
EPI_ISL_6967168
EPI_ISL_2757820
EPI_ISL_5549864
EPI_ISL_5918311
EPI_ISL_515958
EPI_ISL_4392647
EPI_ISL_3544123
EPI_ISL_1117500
EPI_ISL_7327608
EPI_ISL_5332162
EPI_ISL_4442612
EPI_ISL_2095958
EPI_ISL_8926449
EPI_ISL_6122421
EPI_ISL_2691177
EPI_ISL_2333654
EPI_ISL_7728665
EPI_ISL_8699590
EPI_ISL_3983664
EPI_ISL_5107514
EPI_ISL_1656077
EPI_ISL_6359651
EPI_ISL_8572012
EPI_ISL_3033437
EPI_ISL_2171199
EPI_ISL_687509
EPI_ISL_3307519
EPI_ISL_5545831
EPI_ISL_1401291
EPI_ISL_1711984
EPI_ISL_2648105
EPI_ISL_4878918
EPI_ISL_482693
EPI_ISL_1391018
EPI_ISL_3046538
EPI_ISL_6967553
EPI_ISL_5596334
EPI_ISL_5866820
EPI_ISL_3722360
EPI_ISL_456149
EPI_ISL_711057
EPI_ISL_7698225
EPI_ISL_4236921
EPI_ISL_10334120
EPI_ISL_8308350
EPI_ISL_4770317
EPI_ISL_2982191
EPI_ISL_6102229
EPI_ISL_7740649
EPI_ISL_3392679
EPI_ISL_5778168
EPI_ISL_1818828
EPI_ISL_4006544
EPI_ISL_5152705
EPI_ISL_1544185
EPI_ISL_2674297
EPI_ISL_1621730
EPI_ISL_5781966
EPI_ISL_5570568
EPI_ISL_3265594
EPI_ISL_483855
EPI_ISL_7040040
EPI_ISL_2931709
EPI_ISL_5945897
EPI_ISL_2448632
EPI_ISL_6692046
EPI_ISL_7620220
EPI_ISL_8119024
EPI_ISL_1909986
EPI_ISL_3245967
EPI_ISL_2143453
EPI_ISL_4069501
EPI_ISL_5850739
EPI_ISL_8316621
EPI_ISL_7780494
EPI_ISL_2479892
EPI_ISL_2382493
EPI_ISL_962555
EPI_ISL_7789562
EPI_ISL_8316545
EPI_ISL_7329328
EPI_ISL_1251040
EPI_ISL_7698183
EPI_ISL_8507625
EPI_ISL_1167009
EPI_ISL_3982162
EPI_ISL_535412
EPI_ISL_6641463
EPI_ISL_2544898
EPI_ISL_5152640
EPI_ISL_1636518
EPI_ISL_2038937
EPI_ISL_685015
EPI_ISL_691307
EPI_ISL_8590953
EPI_ISL_6158411
EPI_ISL_5854751
EPI_ISL_8260208
EPI_ISL_8464024
EPI_ISL_5545590
EPI_ISL_3979584
EPI_ISL_8206287
EPI_ISL_7405639
EPI_ISL_3801698
EPI_ISL_8060191
EPI_ISL_6700855
EPI_ISL_1628414
EPI_ISL_2601616
EPI_ISL_8119077
EPI_ISL_4122093
EPI_ISL_4298662
EPI_ISL_8583263
EPI_ISL_4731277
EPI_ISL_6513002
EPI_ISL_7789406
EPI_ISL_5945936
EPI_ISL_2030001
EPI_ISL_1786353
EPI_ISL_535426
EPI_ISL_8004652
EPI_ISL_7328861
EPI_ISL_8215670
EPI_ISL_1517035
EPI_ISL_4196735
EPI_ISL_5570397
EPI_ISL_2101180
EPI_ISL_3265487
EPI_ISL_824679
EPI_ISL_691213
EPI_ISL_2495948
EPI_ISL_5590509
EPI_ISL_7327337
EPI_ISL_8607890
EPI_ISL_2158206
EPI_ISL_11229162
EPI_ISL_5144830
EPI_ISL_6174589
EPI_ISL_5542770
EPI_ISL_8506549
EPI_ISL_475608
EPI_ISL_7977997
EPI_ISL_1803244
EPI_ISL_1469118
EPI_ISL_824736
EPI_ISL_8825607
EPI_ISL_5557132
EPI_ISL_6691917
EPI_ISL_5543195
EPI_ISL_1069219
EPI_ISL_1969081
EPI_ISL_4740447
EPI_ISL_2545875
EPI_ISL_3557119
EPI_ISL_7326793
EPI_ISL_2544850
EPI_ISL_1580629
EPI_ISL_475610
EPI_ISL_4006482
EPI_ISL_1600921
EPI_ISL_2379024
EPI_ISL_4106523
EPI_ISL_2530226
EPI_ISL_512991
EPI_ISL_8447522
EPI_ISL_7139777
EPI_ISL_8417049
EPI_ISL_7328604
EPI_ISL_3266123
EPI_ISL_5143050
EPI_ISL_8436302
EPI_ISL_1219945
EPI_ISL_5051392
EPI_ISL_2562018
EPI_ISL_686283
EPI_ISL_684709
EPI_ISL_6174480
EPI_ISL_5880611
EPI_ISL_7588801
EPI_ISL_5550770
EPI_ISL_8591012
EPI_ISL_1381218
EPI_ISL_4259900
EPI_ISL_6701381
EPI_ISL_4878670
EPI_ISL_1632706
EPI_ISL_7132994
EPI_ISL_690760
EPI_ISL_5926167
EPI_ISL_1060451
EPI_ISL_2131495
EPI_ISL_1582714
EPI_ISL_8143243
EPI_ISL_3265333
EPI_ISL_1358321
EPI_ISL_10435931
EPI_ISL_9429791
EPI_ISL_574589
EPI_ISL_5557683
EPI_ISL_4510310
EPI_ISL_2155481
EPI_ISL_3915111
EPI_ISL_509245
EPI_ISL_5460620
EPI_ISL_8588667
EPI_ISL_6208032
EPI_ISL_5095388
EPI_ISL_1195449
EPI_ISL_583431
EPI_ISL_2681130
EPI_ISL_2188379
EPI_ISL_8591019
EPI_ISL_7405067
EPI_ISL_5918241
EPI_ISL_10880323
EPI_ISL_1381359
EPI_ISL_1685359
EPI_ISL_6172999
EPI_ISL_5926988
EPI_ISL_6115581
EPI_ISL_4397750
EPI_ISL_5937523
EPI_ISL_3506769
EPI_ISL_4600898
EPI_ISL_7139935
EPI_ISL_3188973
EPI_ISL_4879231
EPI_ISL_2652218
EPI_ISL_1401435
EPI_ISL_4949761
EPI_ISL_6721679
EPI_ISL_7852920
EPI_ISL_9160105
EPI_ISL_3690365
EPI_ISL_3306319
EPI_ISL_1381066
EPI_ISL_3250392
EPI_ISL_7405080
EPI_ISL_7328594
EPI_ISL_2106281
EPI_ISL_4731336
EPI_ISL_7898907
EPI_ISL_7986687
EPI_ISL_1685241
EPI_ISL_7457333
EPI_ISL_7552433
EPI_ISL_690557
EPI_ISL_6437585
EPI_ISL_7852446
EPI_ISL_6776310
EPI_ISL_4106443
EPI_ISL_6691845
EPI_ISL_2850193
EPI_ISL_4171459
EPI_ISL_1303019
EPI_ISL_1389349
EPI_ISL_5933196
EPI_ISL_692602
EPI_ISL_10880324
EPI_ISL_6595020
EPI_ISL_5945636
EPI_ISL_5857115
EPI_ISL_2228081
EPI_ISL_4006382
EPI_ISL_2626082
EPI_ISL_3797237
EPI_ISL_1159105
EPI_ISL_3941862
EPI_ISL_653816
EPI_ISL_10777307
EPI_ISL_631689
EPI_ISL_7620146
EPI_ISL_480048
EPI_ISL_7141362
EPI_ISL_6722435
EPI_ISL_3046117
EPI_ISL_5458965
EPI_ISL_1544148
EPI_ISL_2652120
EPI_ISL_2332734
EPI_ISL_479979
EPI_ISL_3805508
EPI_ISL_2531948
EPI_ISL_5999295
EPI_ISL_3138668
EPI_ISL_10584190
EPI_ISL_2964608
EPI_ISL_7798629
EPI_ISL_1853343
EPI_ISL_2100728
EPI_ISL_1417164
EPI_ISL_3804539
EPI_ISL_686360
EPI_ISL_8590783
EPI_ISL_5598675
EPI_ISL_1853319
EPI_ISL_5142687
EPI_ISL_6227434
EPI_ISL_513065
EPI_ISL_690754
EPI_ISL_5945931
EPI_ISL_6909858
EPI_ISL_1084637
EPI_ISL_6775771
EPI_ISL_1960566
EPI_ISL_4503778
EPI_ISL_8279003
EPI_ISL_1628725
EPI_ISL_631772
EPI_ISL_542254
EPI_ISL_3905132
EPI_ISL_7569625
EPI_ISL_4004952
EPI_ISL_1585630
EPI_ISL_471545
EPI_ISL_4550201
EPI_ISL_5144717
EPI_ISL_7326835
EPI_ISL_4171526
EPI_ISL_2966325
EPI_ISL_8546533
EPI_ISL_1803245
EPI_ISL_7780448
EPI_ISL_6324916
EPI_ISL_1302004
EPI_ISL_3946593
EPI_ISL_5143107
EPI_ISL_1588186
EPI_ISL_5142551
EPI_ISL_5588276
EPI_ISL_4508276
EPI_ISL_1470248
EPI_ISL_6116854
EPI_ISL_2139509
EPI_ISL_6115571
EPI_ISL_6125228
EPI_ISL_429968
EPI_ISL_2188859
EPI_ISL_691321
EPI_ISL_5194659
EPI_ISL_3507083
EPI_ISL_7834529
EPI_ISL_2402090
EPI_ISL_8579862
EPI_ISL_6633806
EPI_ISL_5554549
EPI_ISL_7329016
EPI_ISL_1745695
EPI_ISL_909679
EPI_ISL_3690236
EPI_ISL_4172305
EPI_ISL_7268460
EPI_ISL_1811400
EPI_ISL_5686916
EPI_ISL_2894640
EPI_ISL_6512923
EPI_ISL_9096092
EPI_ISL_954106
EPI_ISL_5434063
EPI_ISL_5590086
EPI_ISL_4211239
EPI_ISL_685000
EPI_ISL_4740983
EPI_ISL_941061
EPI_ISL_2686045
EPI_ISL_5866821
EPI_ISL_1470170
EPI_ISL_5054092
EPI_ISL_9320244
EPI_ISL_4600923
EPI_ISL_9034548
EPI_ISL_2179312
EPI_ISL_6863544
EPI_ISL_5104026
EPI_ISL_3151732
EPI_ISL_6809983
EPI_ISL_5304838
EPI_ISL_10957434
EPI_ISL_5144784
EPI_ISL_2009595
EPI_ISL_8106964
EPI_ISL_2616296
EPI_ISL_1501152
EPI_ISL_1789202
EPI_ISL_10439377
EPI_ISL_8789196
EPI_ISL_2180383
EPI_ISL_5643160
EPI_ISL_1402419
EPI_ISL_5934076
EPI_ISL_2348862
EPI_ISL_684189
EPI_ISL_691119
EPI_ISL_5738243
EPI_ISL_6261869
EPI_ISL_6511844
EPI_ISL_7326498
EPI_ISL_8090692
EPI_ISL_6810250
EPI_ISL_7899547
EPI_ISL_5441661
EPI_ISL_3477569
EPI_ISL_8926130
EPI_ISL_2509936
EPI_ISL_8506564
EPI_ISL_6825223
EPI_ISL_2495702
EPI_ISL_4713155
EPI_ISL_1007662
EPI_ISL_8143275
EPI_ISL_2312769
EPI_ISL_1629329
EPI_ISL_5926682
EPI_ISL_6471155
EPI_ISL_1018253
EPI_ISL_8422828
EPI_ISL_5536769
EPI_ISL_689984
EPI_ISL_4461466
EPI_ISL_5879630
EPI_ISL_690674
EPI_ISL_2029778
EPI_ISL_802749
EPI_ISL_7503401
EPI_ISL_8065584
EPI_ISL_8251450
EPI_ISL_1811393
EPI_ISL_623114
EPI_ISL_1336722
EPI_ISL_8309215
EPI_ISL_2015140
EPI_ISL_2601481
EPI_ISL_860841
EPI_ISL_8910937
EPI_ISL_8516300
EPI_ISL_3355888
EPI_ISL_5717882
EPI_ISL_7404258
EPI_ISL_826270
EPI_ISL_8506532
EPI_ISL_512888
EPI_ISL_1389302
EPI_ISL_7620287
EPI_ISL_6031185
EPI_ISL_8825879
EPI_ISL_7141356
EPI_ISL_1685442
EPI_ISL_1620627
EPI_ISL_7883703
EPI_ISL_6031418
EPI_ISL_9361732
EPI_ISL_3219523
EPI_ISL_5924035
EPI_ISL_535451
EPI_ISL_9249738
EPI_ISL_1500980
EPI_ISL_1797586
EPI_ISL_6102716
EPI_ISL_6722428
EPI_ISL_9159893
EPI_ISL_7405052
EPI_ISL_2029933
EPI_ISL_4879381
EPI_ISL_6115605
EPI_ISL_5599391
EPI_ISL_2099453
EPI_ISL_4659079
EPI_ISL_684694
EPI_ISL_692389
EPI_ISL_7326468
EPI_ISL_8580292
EPI_ISL_1406554
EPI_ISL_4546748
EPI_ISL_1745702
EPI_ISL_7970255
EPI_ISL_3506833
EPI_ISL_3154996
EPI_ISL_5409954
EPI_ISL_1288505
EPI_ISL_6471281
EPI_ISL_1731838
EPI_ISL_3033601
EPI_ISL_2427067
EPI_ISL_7547602
EPI_ISL_6367803
EPI_ISL_4546729
EPI_ISL_3370431
EPI_ISL_1168528
EPI_ISL_5389711
EPI_ISL_4299026
EPI_ISL_7882641
EPI_ISL_6945447
EPI_ISL_7813043
EPI_ISL_7882613
EPI_ISL_5542365
EPI_ISL_8506860
EPI_ISL_8588749
EPI_ISL_7309566
EPI_ISL_512059
EPI_ISL_6701386
EPI_ISL_1583031
EPI_ISL_6582815
EPI_ISL_1111165
EPI_ISL_9159823
EPI_ISL_2097042
EPI_ISL_1811425
EPI_ISL_1857236
EPI_ISL_909691
EPI_ISL_7899598
EPI_ISL_6775809
EPI_ISL_8657539
EPI_ISL_3259537
EPI_ISL_3274361
EPI_ISL_9021520
EPI_ISL_3491061
EPI_ISL_6158518
EPI_ISL_1960514
EPI_ISL_4006640
EPI_ISL_6370550
EPI_ISL_2374207
EPI_ISL_837603
EPI_ISL_2312806
EPI_ISL_7826495
EPI_ISL_8206273
EPI_ISL_3266063
EPI_ISL_3620690
EPI_ISL_995457
EPI_ISL_2188055
EPI_ISL_6158188
EPI_ISL_9194605
EPI_ISL_1805741
EPI_ISL_2612632
EPI_ISL_4603085
EPI_ISL_5548171
EPI_ISL_2492446
EPI_ISL_1910096
EPI_ISL_6651175
EPI_ISL_4656677
EPI_ISL_3757417
EPI_ISL_692273
EPI_ISL_872200
EPI_ISL_8507324
EPI_ISL_4551657
EPI_ISL_7326810
EPI_ISL_7329269
EPI_ISL_1110917
EPI_ISL_8317113
EPI_ISL_5590476
EPI_ISL_2616433
EPI_ISL_4600899
EPI_ISL_1096320
EPI_ISL_6914122
EPI_ISL_2155740
EPI_ISL_3946599
EPI_ISL_422418
EPI_ISL_6102418
EPI_ISL_3734043
EPI_ISL_8104718
EPI_ISL_3219569
EPI_ISL_3770738
EPI_ISL_2779332
EPI_ISL_7620158
EPI_ISL_1478817
EPI_ISL_8495737
EPI_ISL_1111216
EPI_ISL_4731292
EPI_ISL_689328
EPI_ISL_1910267
EPI_ISL_4031631
EPI_ISL_7268544
EPI_ISL_3245861
EPI_ISL_5332209
EPI_ISL_3089051
EPI_ISL_1593980
EPI_ISL_4103958
EPI_ISL_7464480
EPI_ISL_6195919
EPI_ISL_2757662
EPI_ISL_7329426
EPI_ISL_941093
EPI_ISL_5718130
EPI_ISL_2490396
EPI_ISL_2312696
EPI_ISL_1840941
EPI_ISL_6207149
EPI_ISL_5441591
EPI_ISL_6228461
EPI_ISL_1301838
EPI_ISL_2868397
EPI_ISL_1478796
EPI_ISL_3924076
EPI_ISL_4103953
EPI_ISL_1821213
EPI_ISL_5597860
EPI_ISL_5536428
EPI_ISL_684503
EPI_ISL_5741412
EPI_ISL_693213
EPI_ISL_602837
EPI_ISL_852828
EPI_ISL_8629701
EPI_ISL_2361744
EPI_ISL_3804345
EPI_ISL_2155869
EPI_ISL_4206890
EPI_ISL_6227448
EPI_ISL_3506606
EPI_ISL_1201887
EPI_ISL_8896555
EPI_ISL_1841107
EPI_ISL_8481965
EPI_ISL_3838144
EPI_ISL_6910515
EPI_ISL_2788839
EPI_ISL_2047870
EPI_ISL_542291
EPI_ISL_1111014
EPI_ISL_3305943
EPI_ISL_4271118
EPI_ISL_8506643
EPI_ISL_2985530
EPI_ISL_1233843
EPI_ISL_2500960
EPI_ISL_1365660
EPI_ISL_3733960
EPI_ISL_7696941
EPI_ISL_1019815
EPI_ISL_535395
EPI_ISL_5428381
EPI_ISL_3805339
EPI_ISL_2399726
EPI_ISL_2189058
EPI_ISL_4550136
EPI_ISL_10397635
EPI_ISL_6101489
EPI_ISL_8620630
EPI_ISL_7163917
EPI_ISL_2081925
EPI_ISL_686112
EPI_ISL_3242438
EPI_ISL_6097336
EPI_ISL_5115075
EPI_ISL_4463181
EPI_ISL_2681101
EPI_ISL_4770283
EPI_ISL_2612039
EPI_ISL_2399653
EPI_ISL_476882
EPI_ISL_3219600
EPI_ISL_1110587
EPI_ISL_7613715
EPI_ISL_3875745
EPI_ISL_6940232
EPI_ISL_6102504
EPI_ISL_602924
EPI_ISL_3033357
EPI_ISL_4508269
EPI_ISL_8076538
EPI_ISL_3915089
EPI_ISL_4503879
EPI_ISL_5194085
EPI_ISL_3023988
EPI_ISL_3532526
EPI_ISL_2231368
EPI_ISL_4545330
EPI_ISL_2156162
EPI_ISL_5266462
EPI_ISL_4878686
EPI_ISL_5855200
EPI_ISL_2485200
EPI_ISL_6722459
EPI_ISL_4549923
EPI_ISL_1909976
EPI_ISL_3162207
EPI_ISL_1827510
EPI_ISL_4740496
EPI_ISL_7219228
EPI_ISL_5067964
EPI_ISL_3534855
EPI_ISL_3602666
EPI_ISL_7747265
EPI_ISL_1063912
EPI_ISL_3980463
EPI_ISL_1392652
EPI_ISL_3155443
EPI_ISL_4411641
EPI_ISL_6116710
EPI_ISL_1916435
EPI_ISL_2958732
EPI_ISL_685843
EPI_ISL_542292
EPI_ISL_1786265
EPI_ISL_5315216
EPI_ISL_6115896
EPI_ISL_1654974
EPI_ISL_6914068
EPI_ISL_691387
EPI_ISL_686379
EPI_ISL_1112256
EPI_ISL_3544072
EPI_ISL_6566736
EPI_ISL_2086127
EPI_ISL_2982123
EPI_ISL_8699564
EPI_ISL_3672265
EPI_ISL_5199372
EPI_ISL_2778073
EPI_ISL_1516956
EPI_ISL_2835459
EPI_ISL_5306604
EPI_ISL_5851135
EPI_ISL_4562742
EPI_ISL_1018141
EPI_ISL_2346461
EPI_ISL_3527775
EPI_ISL_6174504
EPI_ISL_1685251
EPI_ISL_5864586
EPI_ISL_10149614
EPI_ISL_1262988
EPI_ISL_7327762
EPI_ISL_437472
EPI_ISL_1013258
EPI_ISL_5934041
EPI_ISL_2374392
EPI_ISL_5536749
EPI_ISL_5417589
EPI_ISL_6863355
EPI_ISL_3386830
EPI_ISL_8316739
EPI_ISL_2921261
EPI_ISL_3268457
EPI_ISL_3796566
EPI_ISL_3154965
EPI_ISL_1005685
EPI_ISL_515658
EPI_ISL_452349
EPI_ISL_5553706
EPI_ISL_2863684
EPI_ISL_2374385
EPI_ISL_686047
EPI_ISL_3328001
EPI_ISL_4171871
EPI_ISL_6332574
EPI_ISL_2671572
EPI_ISL_3241760
EPI_ISL_2533804
EPI_ISL_6158193
EPI_ISL_3404938
EPI_ISL_3570922
EPI_ISL_7153764
EPI_ISL_8206304
EPI_ISL_5598515
EPI_ISL_10124456
EPI_ISL_7813078
EPI_ISL_1010731
EPI_ISL_2100852
EPI_ISL_5781624
EPI_ISL_4274839
EPI_ISL_7231703
EPI_ISL_7139387
EPI_ISL_690942
EPI_ISL_5736608
EPI_ISL_2790914
EPI_ISL_6575124
EPI_ISL_9052881
EPI_ISL_8588646
EPI_ISL_1621671
EPI_ISL_825046
EPI_ISL_1626811
EPI_ISL_6271437
EPI_ISL_4299688
EPI_ISL_8104716
EPI_ISL_11229657
EPI_ISL_685734
EPI_ISL_2501327
EPI_ISL_5561662
EPI_ISL_2692205
EPI_ISL_689631
EPI_ISL_8192516
EPI_ISL_8769098
EPI_ISL_5597618
EPI_ISL_1595505
EPI_ISL_2171172
EPI_ISL_8910793
EPI_ISL_1524363
EPI_ISL_9087391
EPI_ISL_7696965
EPI_ISL_7613725
EPI_ISL_6595255
EPI_ISL_2400449
EPI_ISL_5304878
EPI_ISL_5030058
EPI_ISL_5570868
EPI_ISL_3404979
EPI_ISL_3824157
EPI_ISL_2828650
EPI_ISL_2399664
EPI_ISL_7446640
EPI_ISL_6633247
EPI_ISL_10957389
EPI_ISL_4770353
EPI_ISL_5555578
EPI_ISL_2484219
EPI_ISL_8316746
EPI_ISL_2887456
EPI_ISL_10866078
EPI_ISL_660171
EPI_ISL_6690512
EPI_ISL_7920888
EPI_ISL_8507774
EPI_ISL_8649191
EPI_ISL_1110914
EPI_ISL_2155474
EPI_ISL_1257821
EPI_ISL_6091345
EPI_ISL_1577927
EPI_ISL_6605781
EPI_ISL_5034146
EPI_ISL_1262742
EPI_ISL_5547503
EPI_ISL_1035932
EPI_ISL_3546403
EPI_ISL_1381241
EPI_ISL_11229279
EPI_ISL_495429
EPI_ISL_3306001
EPI_ISL_4298819
EPI_ISL_1113027
EPI_ISL_5934019
EPI_ISL_4790316
EPI_ISL_985316
EPI_ISL_6699315
EPI_ISL_5851052
EPI_ISL_4211167
EPI_ISL_4236862
EPI_ISL_5332683
EPI_ISL_8308343
EPI_ISL_8630275
EPI_ISL_6207690
EPI_ISL_1279386
EPI_ISL_2422858
EPI_ISL_1502120
EPI_ISL_4879197
EPI_ISL_1654995
EPI_ISL_686905
EPI_ISL_5428137
EPI_ISL_4998385
EPI_ISL_5999103
EPI_ISL_1403525
EPI_ISL_6444412
EPI_ISL_1919636
EPI_ISL_882646
EPI_ISL_3327995
EPI_ISL_2030053
EPI_ISL_7589051
EPI_ISL_7922362
EPI_ISL_2030129
EPI_ISL_3999640
EPI_ISL_1911828
EPI_ISL_11229841
EPI_ISL_8055944
EPI_ISL_5548018
EPI_ISL_8124735
EPI_ISL_684235
EPI_ISL_491981
EPI_ISL_2484643
EPI_ISL_4550799
EPI_ISL_483843
EPI_ISL_6697556
EPI_ISL_1936291
EPI_ISL_7120880
EPI_ISL_1910196
EPI_ISL_2828667
EPI_ISL_4032136
EPI_ISL_4740381
EPI_ISL_7729024
EPI_ISL_2155251
EPI_ISL_4505713
EPI_ISL_5604532
EPI_ISL_4006319
EPI_ISL_3374613
EPI_ISL_2105546
EPI_ISL_602656
EPI_ISL_3045558
EPI_ISL_3410598
EPI_ISL_2835360
EPI_ISL_417018
EPI_ISL_2399660
EPI_ISL_824654
EPI_ISL_5143113
EPI_ISL_7996092
EPI_ISL_1636503
EPI_ISL_4549109
EPI_ISL_3756986
EPI_ISL_2534043
EPI_ISL_7151035
EPI_ISL_1279282
EPI_ISL_3762713
EPI_ISL_2379023
EPI_ISL_3507628
EPI_ISL_735413
EPI_ISL_6367855
EPI_ISL_5547407
EPI_ISL_1470180
EPI_ISL_2231389
EPI_ISL_687497
EPI_ISL_6194857
EPI_ISL_8800524
EPI_ISL_700253
EPI_ISL_2790689
EPI_ISL_3538829
EPI_ISL_6471773
EPI_ISL_862617
EPI_ISL_2154688
EPI_ISL_2285866
EPI_ISL_1417071
EPI_ISL_2226326
EPI_ISL_940861
EPI_ISL_1501082
EPI_ISL_1656145
EPI_ISL_8588654
EPI_ISL_10510506
EPI_ISL_1302064
EPI_ISL_4600620
EPI_ISL_6194296
EPI_ISL_2985502
EPI_ISL_437728
EPI_ISL_5567669
EPI_ISL_447543
EPI_ISL_2566929
EPI_ISL_2343209
EPI_ISL_7369319
EPI_ISL_5540293
EPI_ISL_5238721
EPI_ISL_1442996
EPI_ISL_2779246
EPI_ISL_2312959
EPI_ISL_7329065
EPI_ISL_1416907
EPI_ISL_2279657
EPI_ISL_447309
EPI_ISL_480104
EPI_ISL_3332714
EPI_ISL_3805507
EPI_ISL_4236888
EPI_ISL_6566957
EPI_ISL_6227406
EPI_ISL_1811407
EPI_ISL_4006355
EPI_ISL_6444400
EPI_ISL_685560
EPI_ISL_2226226
EPI_ISL_3804325
EPI_ISL_1859746
EPI_ISL_2231352
EPI_ISL_9077766
EPI_ISL_6699401
EPI_ISL_8580109
EPI_ISL_1761588
EPI_ISL_9468354
EPI_ISL_7729054
EPI_ISL_5888571
EPI_ISL_8579883
EPI_ISL_7545379
EPI_ISL_5541628
EPI_ISL_437703
EPI_ISL_3425705
EPI_ISL_6698391
EPI_ISL_1591145
EPI_ISL_6000221
EPI_ISL_4252241
EPI_ISL_2476422
EPI_ISL_418217
EPI_ISL_912835
EPI_ISL_7327551
EPI_ISL_8190451
EPI_ISL_1231712
EPI_ISL_1651879
EPI_ISL_6259341
EPI_ISL_1502503
EPI_ISL_8251449
EPI_ISL_825039
EPI_ISL_2101206
EPI_ISL_7468572
EPI_ISL_7620239
EPI_ISL_7326826
EPI_ISL_10777316
EPI_ISL_1167153
EPI_ISL_2645663
EPI_ISL_5543114
EPI_ISL_6227072
EPI_ISL_6339587
EPI_ISL_631504
EPI_ISL_699723
EPI_ISL_6097608
EPI_ISL_4549868
EPI_ISL_11259174
EPI_ISL_7326347
EPI_ISL_7327210
EPI_ISL_524761
EPI_ISL_5598409
EPI_ISL_7457422
EPI_ISL_1263057
EPI_ISL_2107245
EPI_ISL_3031848
EPI_ISL_7882711
EPI_ISL_699988
EPI_ISL_480106
EPI_ISL_2839299
EPI_ISL_454749
EPI_ISL_2942405
EPI_ISL_8507050
EPI_ISL_2188688
EPI_ISL_6158280
EPI_ISL_1821115
EPI_ISL_1685462
EPI_ISL_6699537
EPI_ISL_1755320
EPI_ISL_8316710
EPI_ISL_3006774
EPI_ISL_8482123
EPI_ISL_3535741
EPI_ISL_5142496
EPI_ISL_3827045
EPI_ISL_5682572
EPI_ISL_6568610
EPI_ISL_4891968
EPI_ISL_7964589
EPI_ISL_2627967
EPI_ISL_7589386
EPI_ISL_7716927
EPI_ISL_7702941
EPI_ISL_4565001
EPI_ISL_7789184
EPI_ISL_4603188
EPI_ISL_6444356
EPI_ISL_8004819
EPI_ISL_4051175
EPI_ISL_7789346
EPI_ISL_760050
EPI_ISL_2382776
EPI_ISL_10584203
EPI_ISL_1288391
EPI_ISL_4299354
EPI_ISL_1911930
EPI_ISL_5855080
EPI_ISL_3347779
EPI_ISL_4072391
EPI_ISL_9117699
EPI_ISL_685667
EPI_ISL_4073243
EPI_ISL_5265101
EPI_ISL_8801829
EPI_ISL_7327877
EPI_ISL_7231595
EPI_ISL_583491
EPI_ISL_3050137
EPI_ISL_1969080
EPI_ISL_3153350
EPI_ISL_3219720
EPI_ISL_3638978
EPI_ISL_3755956
EPI_ISL_1960440
EPI_ISL_7139319
EPI_ISL_8423915
EPI_ISL_2155337
EPI_ISL_7803678
EPI_ISL_2180377
EPI_ISL_1302946
EPI_ISL_2231120
EPI_ISL_631762
EPI_ISL_5417413
EPI_ISL_4051150
EPI_ISL_2143624
EPI_ISL_1628463
EPI_ISL_8380538
EPI_ISL_6512035
EPI_ISL_7970044
EPI_ISL_11396741
EPI_ISL_529964
EPI_ISL_3031892
EPI_ISL_3155378
EPI_ISL_689653
EPI_ISL_6684860
EPI_ISL_1279948
EPI_ISL_2535478
EPI_ISL_8771916
EPI_ISL_8004907
EPI_ISL_2091267
EPI_ISL_5524325
EPI_ISL_2017844
EPI_ISL_4032150
EPI_ISL_687224
EPI_ISL_1960423
EPI_ISL_2332719
EPI_ISL_2691192
EPI_ISL_2232879
EPI_ISL_3306013
EPI_ISL_3162197
EPI_ISL_1069200
EPI_ISL_6633300
EPI_ISL_3824559
EPI_ISL_1018131
EPI_ISL_3805316
EPI_ISL_6207659
EPI_ISL_5194240
EPI_ISL_3491054
EPI_ISL_5718264
EPI_ISL_1582665
EPI_ISL_5265023
EPI_ISL_3045586
EPI_ISL_684700
EPI_ISL_6158511
EPI_ISL_7326980
EPI_ISL_6436473
EPI_ISL_2464202
EPI_ISL_5543346
EPI_ISL_5063100
EPI_ISL_4547731
EPI_ISL_1856991
EPI_ISL_6775576
EPI_ISL_6259334
EPI_ISL_2188911
EPI_ISL_8060032
EPI_ISL_2226724
EPI_ISL_5544360
EPI_ISL_3316302
EPI_ISL_2600805
EPI_ISL_689966
EPI_ISL_7899302
EPI_ISL_3920111
EPI_ISL_5921532
EPI_ISL_2349693
EPI_ISL_5598537
EPI_ISL_3033368
EPI_ISL_3355863
EPI_ISL_7151054
EPI_ISL_6575085
EPI_ISL_1960480
EPI_ISL_6575070
EPI_ISL_2485040
EPI_ISL_3133148
EPI_ISL_5624483
EPI_ISL_2235324
EPI_ISL_3232675
EPI_ISL_2502615
EPI_ISL_7695492
EPI_ISL_3757046
EPI_ISL_5560771
EPI_ISL_428358
EPI_ISL_5194370
EPI_ISL_1843758
EPI_ISL_1470247
EPI_ISL_6840583
EPI_ISL_5543219
EPI_ISL_5031337
EPI_ISL_1651245
EPI_ISL_1360388
EPI_ISL_3154932
EPI_ISL_4199327
EPI_ISL_1036400
EPI_ISL_6914337
EPI_ISL_9257609
EPI_ISL_686520
EPI_ISL_5266692
EPI_ISL_3543720
EPI_ISL_7329273
EPI_ISL_4574540
EPI_ISL_6910063
EPI_ISL_603151
EPI_ISL_1583105
EPI_ISL_3245793
EPI_ISL_6814850
EPI_ISL_7789411
EPI_ISL_8372189
EPI_ISL_5796818
EPI_ISL_4951153
EPI_ISL_4032173
EPI_ISL_7888833
EPI_ISL_7589831
EPI_ISL_687081
EPI_ISL_4510649
EPI_ISL_4185122
EPI_ISL_2273004
EPI_ISL_8579676
EPI_ISL_2264848
EPI_ISL_5058554
EPI_ISL_6863674
EPI_ISL_10716755
EPI_ISL_2143559
EPI_ISL_5779861
EPI_ISL_2920722
EPI_ISL_1060338
EPI_ISL_8620697
EPI_ISL_6916220
EPI_ISL_2099488
EPI_ISL_1761562
EPI_ISL_7589236
EPI_ISL_9462730
EPI_ISL_692357
EPI_ISL_3836256
EPI_ISL_837610
EPI_ISL_687878
EPI_ISL_3304509
EPI_ISL_5602363
EPI_ISL_3825405
EPI_ISL_500565
EPI_ISL_684742
EPI_ISL_3214863
EPI_ISL_8620526
EPI_ISL_7138775
EPI_ISL_7405687
EPI_ISL_2621298
EPI_ISL_2650010
EPI_ISL_690512
EPI_ISL_4274463
EPI_ISL_4601176
EPI_ISL_7620171
EPI_ISL_3620675
EPI_ISL_11229925
EPI_ISL_1911433
EPI_ISL_602770
EPI_ISL_940960
EPI_ISL_8065779
EPI_ISL_7882650
EPI_ISL_4550735
EPI_ISL_6207536
EPI_ISL_5441429
EPI_ISL_8607883
EPI_ISL_6699346
EPI_ISL_685598
EPI_ISL_5196757
EPI_ISL_4237455
EPI_ISL_7900182
EPI_ISL_4273295
EPI_ISL_2391507
EPI_ISL_2645495
EPI_ISL_5428195
EPI_ISL_2235439
EPI_ISL_1678472
EPI_ISL_961726
EPI_ISL_5717379
EPI_ISL_8515093
EPI_ISL_6194041
EPI_ISL_7219432
EPI_ISL_9361293
EPI_ISL_7139624
EPI_ISL_3672261
EPI_ISL_7620306
EPI_ISL_1319327
EPI_ISL_1628693
EPI_ISL_3804668
EPI_ISL_5013307
EPI_ISL_5541529
EPI_ISL_732665
EPI_ISL_8657484
EPI_ISL_3663666
EPI_ISL_2156729
EPI_ISL_5265044
EPI_ISL_6050962
EPI_ISL_515649
EPI_ISL_461492
EPI_ISL_1351706
EPI_ISL_6228912
EPI_ISL_7648835
EPI_ISL_5113835
EPI_ISL_690885
EPI_ISL_7853099
EPI_ISL_2646144
EPI_ISL_660250
EPI_ISL_3395830
EPI_ISL_7798594
EPI_ISL_6115811
EPI_ISL_7790355
EPI_ISL_1685339
EPI_ISL_3807116
EPI_ISL_8124728
EPI_ISL_6482262
EPI_ISL_483849
EPI_ISL_860833
EPI_ISL_7326666
EPI_ISL_7898657
EPI_ISL_2083072
EPI_ISL_2180320
EPI_ISL_691555
EPI_ISL_5303907
EPI_ISL_3691402
EPI_ISL_2779329
EPI_ISL_692449
EPI_ISL_7743897
EPI_ISL_3306235
EPI_ISL_8422792
EPI_ISL_1109036
EPI_ISL_7463363
EPI_ISL_2379058
EPI_ISL_6000443
EPI_ISL_4171683
EPI_ISL_5428140
EPI_ISL_3031384
EPI_ISL_4712835
EPI_ISL_7591411
EPI_ISL_495557
EPI_ISL_2382753
EPI_ISL_6125732
EPI_ISL_3923997
EPI_ISL_8495877
EPI_ISL_5926640
EPI_ISL_837716
EPI_ISL_6691117
EPI_ISL_955087
EPI_ISL_5267027
EPI_ISL_5063261
EPI_ISL_1363087
EPI_ISL_872036
EPI_ISL_7468674
EPI_ISL_6691800
EPI_ISL_4998643
EPI_ISL_1804826
EPI_ISL_687201
EPI_ISL_2937875
EPI_ISL_7268467
EPI_ISL_7970629
EPI_ISL_3538823
EPI_ISL_1911444
EPI_ISL_6309871
EPI_ISL_7970098
EPI_ISL_1401393
EPI_ISL_4549905
EPI_ISL_1302049
EPI_ISL_7326695
EPI_ISL_5061947
EPI_ISL_689644
EPI_ISL_7327303
EPI_ISL_7457378
EPI_ISL_1731522
EPI_ISL_2091238
EPI_ISL_3981417
EPI_ISL_1760269
EPI_ISL_11229289
EPI_ISL_3245829
EPI_ISL_688258
EPI_ISL_3076737
EPI_ISL_648751
EPI_ISL_1841198
EPI_ISL_7328517
EPI_ISL_7457522
EPI_ISL_686785
EPI_ISL_3544009
EPI_ISL_455422
EPI_ISL_6250487
EPI_ISL_413214
EPI_ISL_2030166
EPI_ISL_8588700
EPI_ISL_3231111
EPI_ISL_3327932
EPI_ISL_4463179
EPI_ISL_3278302
EPI_ISL_5937013
EPI_ISL_8505418
EPI_ISL_4257252
EPI_ISL_1821613
EPI_ISL_1470106
EPI_ISL_3980516
EPI_ISL_5015506
EPI_ISL_3805511
EPI_ISL_2189228
EPI_ISL_7329547
EPI_ISL_2887617
EPI_ISL_6775496
EPI_ISL_11356585
EPI_ISL_5199401
EPI_ISL_5921008
EPI_ISL_2533811
EPI_ISL_1910880
EPI_ISL_1404142
EPI_ISL_6773997
EPI_ISL_689257
EPI_ISL_2613825
EPI_ISL_2432946
EPI_ISL_692553
EPI_ISL_1322149
EPI_ISL_8542263
EPI_ISL_685784
EPI_ISL_3031592
EPI_ISL_6568326
EPI_ISL_3570978
EPI_ISL_9034948
EPI_ISL_5538464
EPI_ISL_5548043
EPI_ISL_6567958
EPI_ISL_5142910
EPI_ISL_7702809
EPI_ISL_5598366
EPI_ISL_2340925
EPI_ISL_1279265
EPI_ISL_5323582
EPI_ISL_1910207
EPI_ISL_3347612
EPI_ISL_8316588
EPI_ISL_6227474
EPI_ISL_7328552
EPI_ISL_3801621
EPI_ISL_4918613
EPI_ISL_3033578
EPI_ISL_7711643
EPI_ISL_7478617
EPI_ISL_515845
EPI_ISL_2559458
EPI_ISL_2188141
EPI_ISL_7307160
EPI_ISL_687255
EPI_ISL_3459989
EPI_ISL_4545764
EPI_ISL_1084650
EPI_ISL_1821521
EPI_ISL_3460094
EPI_ISL_1655049
EPI_ISL_690098
EPI_ISL_495535
EPI_ISL_3980574
EPI_ISL_686151
EPI_ISL_1299536
EPI_ISL_2003155
EPI_ISL_3355786
EPI_ISL_1180763
EPI_ISL_1960400
EPI_ISL_2020240
EPI_ISL_10716761
EPI_ISL_6710211
EPI_ISL_3762779
EPI_ISL_3347942
EPI_ISL_825055
EPI_ISL_4413940
EPI_ISL_5095377
EPI_ISL_9855570
EPI_ISL_455016
EPI_ISL_7814378
EPI_ISL_5624489
EPI_ISL_2937832
EPI_ISL_5655455
EPI_ISL_5999302
EPI_ISL_2621339
EPI_ISL_6103545
EPI_ISL_2495978
EPI_ISL_6332668
EPI_ISL_2894801
EPI_ISL_812759
EPI_ISL_2308689
EPI_ISL_699928
EPI_ISL_6471855
EPI_ISL_9077863
EPI_ISL_3805723
EPI_ISL_4299569
EPI_ISL_6259348
EPI_ISL_686797
EPI_ISL_9578999
EPI_ISL_685058
EPI_ISL_1372548
EPI_ISL_1647142
EPI_ISL_5888650
EPI_ISL_692443
EPI_ISL_5142807
EPI_ISL_5640177
EPI_ISL_6121044
EPI_ISL_3544077
EPI_ISL_3957698
EPI_ISL_2758223
EPI_ISL_4955888
EPI_ISL_3025763
EPI_ISL_2501043
EPI_ISL_2091407
EPI_ISL_3506004
EPI_ISL_3098731
EPI_ISL_684516
EPI_ISL_9361751
EPI_ISL_4468754
EPI_ISL_5107609
EPI_ISL_2324302
EPI_ISL_3245842
EPI_ISL_626578
EPI_ISL_2921208
EPI_ISL_3756963
EPI_ISL_5332666
EPI_ISL_1686059
EPI_ISL_2681121
EPI_ISL_5864040
EPI_ISL_954772
EPI_ISL_5433675
EPI_ISL_6471318
EPI_ISL_8004593
EPI_ISL_3219548
EPI_ISL_5918474
EPI_ISL_2422771
EPI_ISL_3100158
EPI_ISL_1190901
EPI_ISL_4881901
EPI_ISL_7153816
EPI_ISL_2835073
EPI_ISL_1965463
EPI_ISL_1284251
EPI_ISL_5994539
EPI_ISL_1014682
EPI_ISL_3155434
EPI_ISL_6424792
EPI_ISL_3690192
EPI_ISL_3832692
EPI_ISL_3039510
EPI_ISL_6262991
EPI_ISL_7405090
EPI_ISL_2801872
EPI_ISL_7086720
EPI_ISL_1301880
EPI_ISL_2143608
EPI_ISL_690283
EPI_ISL_3023808
EPI_ISL_5194114
EPI_ISL_689177
EPI_ISL_4496619
EPI_ISL_7802823
EPI_ISL_437714
EPI_ISL_3696822
EPI_ISL_2400493
EPI_ISL_8207889
EPI_ISL_3716478
EPI_ISL_5063333
EPI_ISL_2887650
EPI_ISL_7596613
EPI_ISL_7970203
EPI_ISL_940940
EPI_ISL_6937871
EPI_ISL_1789491
EPI_ISL_3356302
EPI_ISL_6174296
EPI_ISL_8003196
EPI_ISL_3893625
EPI_ISL_8579934
EPI_ISL_4917928
EPI_ISL_2645493
EPI_ISL_1752608
EPI_ISL_7138646
EPI_ISL_4545332
EPI_ISL_2886483
EPI_ISL_5054088
EPI_ISL_5429622
EPI_ISL_8106907
EPI_ISL_1517454
EPI_ISL_1647143
EPI_ISL_5146886
EPI_ISL_5937247
EPI_ISL_2038941
EPI_ISL_8463894
EPI_ISL_4505715
EPI_ISL_1381233
EPI_ISL_6690207
EPI_ISL_5544500
EPI_ISL_5640182
EPI_ISL_5918408
EPI_ISL_6158300
EPI_ISL_479822
EPI_ISL_4496613
EPI_ISL_728153
EPI_ISL_9257846
EPI_ISL_7174106
EPI_ISL_7802725
EPI_ISL_2600747
EPI_ISL_8189498
EPI_ISL_8506954
EPI_ISL_2779472
EPI_ISL_1786195
EPI_ISL_7460053
EPI_ISL_7802892
EPI_ISL_3505853
EPI_ISL_1608570
EPI_ISL_3076781
EPI_ISL_1669939
EPI_ISL_3031916
EPI_ISL_3990203
EPI_ISL_424664
EPI_ISL_3265589
EPI_ISL_648105
EPI_ISL_468859
EPI_ISL_2756453
EPI_ISL_5063344
EPI_ISL_2629113
EPI_ISL_5394037
EPI_ISL_7328963
EPI_ISL_2942570
EPI_ISL_688156
EPI_ISL_1745708
EPI_ISL_1621760
EPI_ISL_6591682
EPI_ISL_1732039
EPI_ISL_4461632
EPI_ISL_8885637
EPI_ISL_6436544
EPI_ISL_2614525
EPI_ISL_5543029
EPI_ISL_685400
EPI_ISL_5552823
EPI_ISL_4878567
EPI_ISL_7890412
EPI_ISL_7590291
EPI_ISL_688594
EPI_ISL_7044559
EPI_ISL_3023866
EPI_ISL_7969930
EPI_ISL_6207893
EPI_ISL_6909921
EPI_ISL_8059989
EPI_ISL_3920661
EPI_ISL_7711650
EPI_ISL_7890369
EPI_ISL_11229807
EPI_ISL_7852512
EPI_ISL_5143510
EPI_ISL_5999373
EPI_ISL_1856999
EPI_ISL_8825994
EPI_ISL_685596
EPI_ISL_2616452
EPI_ISL_8747793
EPI_ISL_8464017
EPI_ISL_3543943
EPI_ISL_4106524
EPI_ISL_10969126
EPI_ISL_480034
EPI_ISL_3557001
EPI_ISL_8428132
EPI_ISL_1911673
EPI_ISL_1647065
EPI_ISL_2097031
EPI_ISL_1628398
EPI_ISL_1391205
EPI_ISL_5429009
EPI_ISL_2156461
EPI_ISL_11229163
EPI_ISL_10640053
EPI_ISL_3717883
EPI_ISL_5741225
EPI_ISL_2464074
EPI_ISL_4550269
EPI_ISL_11230010
EPI_ISL_3546499
EPI_ISL_6104657
EPI_ISL_8251431
EPI_ISL_824579
EPI_ISL_6530618
EPI_ISL_7728919
EPI_ISL_2155700
EPI_ISL_6116905
EPI_ISL_6436504
EPI_ISL_4348829
EPI_ISL_3915107
EPI_ISL_1516892
EPI_ISL_2091388
EPI_ISL_1531756
EPI_ISL_1111327
EPI_ISL_2348844
EPI_ISL_8163925
EPI_ISL_1656932
EPI_ISL_8004829
EPI_ISL_1279433
EPI_ISL_1585451
EPI_ISL_4740450
EPI_ISL_8652723
EPI_ISL_1417088
EPI_ISL_4503694
EPI_ISL_2230791
EPI_ISL_8170506
EPI_ISL_954816
EPI_ISL_955062
EPI_ISL_7899542
EPI_ISL_513119
EPI_ISL_7457349
EPI_ISL_7367013
EPI_ISL_837666
EPI_ISL_2402217
EPI_ISL_6116815
EPI_ISL_3505862
EPI_ISL_7781111
EPI_ISL_6699341
EPI_ISL_535445
EPI_ISL_806760
EPI_ISL_2661835
EPI_ISL_2156766
EPI_ISL_6207184
EPI_ISL_8185063
EPI_ISL_3306109
EPI_ISL_2399586
EPI_ISL_6512091
EPI_ISL_3692553
EPI_ISL_7327183
EPI_ISL_2779374
EPI_ISL_6017505
EPI_ISL_9225939
EPI_ISL_11036781
EPI_ISL_542216
EPI_ISL_5717320
EPI_ISL_1020283
EPI_ISL_3758022
EPI_ISL_1677768
EPI_ISL_8630208
EPI_ISL_8258067
EPI_ISL_3100094
EPI_ISL_1111190
EPI_ISL_6324908
EPI_ISL_6698644
EPI_ISL_2680940
EPI_ISL_8580348
EPI_ISL_10957355
EPI_ISL_1585660
EPI_ISL_7329220
EPI_ISL_6181437
EPI_ISL_3804134
EPI_ISL_6031380
EPI_ISL_4299108
EPI_ISL_4348299
EPI_ISL_965254
EPI_ISL_6102318
EPI_ISL_1279276
EPI_ISL_1279530
EPI_ISL_5937016
EPI_ISL_8507100
EPI_ISL_2657874
EPI_ISL_7898649
EPI_ISL_7591479
EPI_ISL_5717491
EPI_ISL_5063300
EPI_ISL_10252527
EPI_ISL_419305
EPI_ISL_2566228
EPI_ISL_1176325
EPI_ISL_7696984
EPI_ISL_10880287
EPI_ISL_2095967
EPI_ISL_1585387
EPI_ISL_2858951
EPI_ISL_2566932
EPI_ISL_7015812
EPI_ISL_2887705
EPI_ISL_3756954
EPI_ISL_1319419
EPI_ISL_4299700
EPI_ISL_3219733
EPI_ISL_3690259
EPI_ISL_3189015
EPI_ISL_3557055
EPI_ISL_8327167
EPI_ISL_5061992
EPI_ISL_5918259
EPI_ISL_8185531
EPI_ISL_953943
EPI_ISL_3792589
EPI_ISL_3261542
EPI_ISL_2495570
EPI_ISL_11229699
EPI_ISL_8692650
EPI_ISL_1381354
EPI_ISL_3038230
EPI_ISL_5543117
EPI_ISL_7267426
EPI_ISL_528820
EPI_ISL_8206327
EPI_ISL_495029
EPI_ISL_1819252
EPI_ISL_7802728
EPI_ISL_2533793
EPI_ISL_1469271
EPI_ISL_10584149
EPI_ISL_5855157
EPI_ISL_4821008
EPI_ISL_626616
EPI_ISL_7743795
EPI_ISL_2612001
EPI_ISL_7957921
EPI_ISL_1911678
EPI_ISL_1159101
EPI_ISL_11036501
EPI_ISL_6938132
EPI_ISL_3762777
EPI_ISL_4299639
EPI_ISL_4741045
EPI_ISL_6945376
EPI_ISL_3722409
EPI_ISL_8607868
EPI_ISL_8579822
EPI_ISL_5583912
EPI_ISL_10510211
EPI_ISL_6774022
EPI_ISL_4731502
EPI_ISL_1935605
EPI_ISL_687530
EPI_ISL_8580167
EPI_ISL_6823669
EPI_ISL_7967480
EPI_ISL_985087
EPI_ISL_2427026
EPI_ISL_4171874
EPI_ISL_7268377
EPI_ISL_2374185
EPI_ISL_3546150
EPI_ISL_4878735
EPI_ISL_1180675
EPI_ISL_1401125
EPI_ISL_7481365
EPI_ISL_690736
EPI_ISL_613709
EPI_ISL_3076901
EPI_ISL_7327633
EPI_ISL_6566833
EPI_ISL_576277
EPI_ISL_943586
EPI_ISL_3327919
EPI_ISL_2923158
EPI_ISL_1036209
EPI_ISL_480238
EPI_ISL_2657470
EPI_ISL_8311724
EPI_ISL_1401307
EPI_ISL_1302935
EPI_ISL_1001052
EPI_ISL_2105439
EPI_ISL_3460098
EPI_ISL_6810097
EPI_ISL_3920142
EPI_ISL_3987614
EPI_ISL_2791015
EPI_ISL_2448631
EPI_ISL_7328303
EPI_ISL_2790267
EPI_ISL_4956010
EPI_ISL_690362
EPI_ISL_8074132
EPI_ISL_689086
EPI_ISL_1789078
EPI_ISL_5918410
EPI_ISL_1201508
EPI_ISL_9373691
EPI_ISL_5417490
EPI_ISL_7798578
EPI_ISL_5597834
EPI_ISL_6092677
EPI_ISL_9290424
EPI_ISL_684619
EPI_ISL_7141333
EPI_ISL_7589169
EPI_ISL_7404343
EPI_ISL_7463716
EPI_ISL_6885252
EPI_ISL_5543255
EPI_ISL_7813058
EPI_ISL_7870348
EPI_ISL_2107252
EPI_ISL_6207152
EPI_ISL_4503707
EPI_ISL_3696820
EPI_ISL_7326565
EPI_ISL_4879193
EPI_ISL_6640876
EPI_ISL_1700654
EPI_ISL_7368994
EPI_ISL_2661856
EPI_ISL_3768905
EPI_ISL_940858
EPI_ISL_5142929
EPI_ISL_8145373
EPI_ISL_1788748
EPI_ISL_684677
EPI_ISL_1040042
EPI_ISL_8910881
EPI_ISL_7780475
EPI_ISL_3100463
EPI_ISL_2476443
EPI_ISL_2189181
EPI_ISL_3446691
EPI_ISL_1381070
EPI_ISL_2324412
EPI_ISL_2710861
EPI_ISL_4096804
EPI_ISL_11036832
EPI_ISL_8067603
EPI_ISL_6097885
EPI_ISL_509394
EPI_ISL_1789496
EPI_ISL_4503424
EPI_ISL_6761027
EPI_ISL_480278
EPI_ISL_1336726
EPI_ISL_1672463
EPI_ISL_5266423
EPI_ISL_8184925
EPI_ISL_1469119
EPI_ISL_6810307
EPI_ISL_9034940
EPI_ISL_5736598
EPI_ISL_6136022
EPI_ISL_688126
EPI_ISL_1517426
EPI_ISL_6158997
EPI_ISL_4194554
EPI_ISL_7613772
EPI_ISL_5934954
EPI_ISL_5331925
EPI_ISL_6097869
EPI_ISL_8173322
EPI_ISL_1599530
EPI_ISL_8825934
EPI_ISL_653796
EPI_ISL_4411316
EPI_ISL_6158252
EPI_ISL_1403617
EPI_ISL_2840649
EPI_ISL_8327186
EPI_ISL_515554
EPI_ISL_7852902
EPI_ISL_513025
EPI_ISL_1583140
EPI_ISL_498554
EPI_ISL_5389752
EPI_ISL_4251988
EPI_ISL_6228470
EPI_ISL_3804408
EPI_ISL_6102350
EPI_ISL_1527380
EPI_ISL_2464134
EPI_ISL_3828038
EPI_ISL_5809952
EPI_ISL_10113812
EPI_ISL_8801859
EPI_ISL_8581407
EPI_ISL_5196219
EPI_ISL_6575084
EPI_ISL_5544074
EPI_ISL_7307244
EPI_ISL_3233108
EPI_ISL_631767
EPI_ISL_686222
EPI_ISL_685832
EPI_ISL_1111391
EPI_ISL_7982751
EPI_ISL_3307518
EPI_ISL_5142626
EPI_ISL_2188334
EPI_ISL_1111145
EPI_ISL_965263
EPI_ISL_1910313
EPI_ISL_6604681
EPI_ISL_6359845
EPI_ISL_6158611
EPI_ISL_7970970
EPI_ISL_7328281
EPI_ISL_3999776
EPI_ISL_1302114
EPI_ISL_1599537
EPI_ISL_4073266
EPI_ISL_1627460
EPI_ISL_7649911
EPI_ISL_3133777
EPI_ISL_2341376
EPI_ISL_6967252
EPI_ISL_3259741
EPI_ISL_8579685
EPI_ISL_1786289
EPI_ISL_10510431
EPI_ISL_6207345
EPI_ISL_10146003
EPI_ISL_6208111
EPI_ISL_3920062
EPI_ISL_2379650
EPI_ISL_5248985
EPI_ISL_5598632
EPI_ISL_2535523
EPI_ISL_7170094
EPI_ISL_7405066
EPI_ISL_1118876
EPI_ISL_11229902
EPI_ISL_6641524
EPI_ISL_1785201
EPI_ISL_1470183
EPI_ISL_685604
EPI_ISL_1416475
EPI_ISL_3370435
EPI_ISL_7952641
EPI_ISL_5417385
EPI_ISL_2156433
EPI_ISL_7853301
EPI_ISL_4549824
EPI_ISL_1394326
EPI_ISL_4199210
EPI_ISL_3923820
EPI_ISL_1018161
EPI_ISL_3793138
EPI_ISL_1103573
EPI_ISL_1685464
EPI_ISL_7813293
EPI_ISL_2158190
EPI_ISL_7852468
EPI_ISL_1468453
EPI_ISL_3031730
EPI_ISL_6885229
EPI_ISL_2426909
EPI_ISL_5796810
EPI_ISL_6370463
EPI_ISL_1018294
EPI_ISL_5796833
EPI_ISL_4199512
EPI_ISL_1788985
EPI_ISL_2828665
EPI_ISL_1470029
EPI_ISL_6773770
EPI_ISL_1231650
EPI_ISL_4879121
EPI_ISL_7491923
EPI_ISL_5597986
EPI_ISL_5441361
EPI_ISL_689712
EPI_ISL_7460049
EPI_ISL_1219709
EPI_ISL_2648082
EPI_ISL_8152384
EPI_ISL_7780676
EPI_ISL_6840826
EPI_ISL_1577348
EPI_ISL_3459978
EPI_ISL_514610
EPI_ISL_8771831
EPI_ISL_699703
EPI_ISL_3188249
EPI_ISL_684756
EPI_ISL_6208056
EPI_ISL_3155392
EPI_ISL_7729304
EPI_ISL_2341365
EPI_ISL_1233837
EPI_ISL_2820730
EPI_ISL_1406548
EPI_ISL_6775556
EPI_ISL_2663387
EPI_ISL_4031544
EPI_ISL_4051255
EPI_ISL_7328059
EPI_ISL_2081216
EPI_ISL_6775742
EPI_ISL_6436537
EPI_ISL_3153482
EPI_ISL_2840724
EPI_ISL_5239361
EPI_ISL_5917730
EPI_ISL_4886566
EPI_ISL_1910167
EPI_ISL_1580580
EPI_ISL_7813280
EPI_ISL_5858549
EPI_ISL_3543897
EPI_ISL_8748549
EPI_ISL_4550656
EPI_ISL_3306059
EPI_ISL_7138655
EPI_ISL_5031269
EPI_ISL_4847083
EPI_ISL_5888658
EPI_ISL_692671
EPI_ISL_6368493
EPI_ISL_1960531
EPI_ISL_5314248
EPI_ISL_8789537
EPI_ISL_5568892
EPI_ISL_2967793
EPI_ISL_2535295
EPI_ISL_688556
EPI_ISL_5570477
EPI_ISL_3231228
EPI_ISL_2674675
EPI_ISL_1707592
EPI_ISL_2756431
EPI_ISL_660635
EPI_ISL_6699320
EPI_ISL_3133725
EPI_ISL_2156588
EPI_ISL_6207804
EPI_ISL_3118368
EPI_ISL_935008
EPI_ISL_3924041
EPI_ISL_690188
EPI_ISL_3347730
EPI_ISL_6711194
EPI_ISL_2189499
EPI_ISL_2101105
EPI_ISL_6840518
EPI_ISL_2650512
EPI_ISL_5104574
EPI_ISL_7327739
EPI_ISL_525557
EPI_ISL_4171596
EPI_ISL_1416580
EPI_ISL_1302974
EPI_ISL_4493433
EPI_ISL_4298755
EPI_ISL_5598468
EPI_ISL_2178423
EPI_ISL_2231212
EPI_ISL_7218866
EPI_ISL_1301671
EPI_ISL_6691598
EPI_ISL_3804329
EPI_ISL_3219604
EPI_ISL_684552
EPI_ISL_6570965
EPI_ISL_8782575
EPI_ISL_7691472
EPI_ISL_1811451
EPI_ISL_6569322
EPI_ISL_3875811
EPI_ISL_7968012
EPI_ISL_5598288
EPI_ISL_2621281
EPI_ISL_6436814
EPI_ISL_2312914
EPI_ISL_1111154
EPI_ISL_4731224
EPI_ISL_4273321
EPI_ISL_2827982
EPI_ISL_2713237
EPI_ISL_4549996
EPI_ISL_7789387
EPI_ISL_2348702
EPI_ISL_5265146
EPI_ISL_5717811
EPI_ISL_1233441
EPI_ISL_8802058
EPI_ISL_687093
EPI_ISL_4710958
EPI_ISL_2341015
EPI_ISL_7460109
EPI_ISL_2691150
EPI_ISL_7716874
EPI_ISL_9257604
EPI_ISL_4894151
EPI_ISL_6122464
EPI_ISL_3155461
EPI_ISL_5717278
EPI_ISL_11259121
EPI_ISL_1516901
EPI_ISL_2601423
EPI_ISL_1209252
EPI_ISL_4071986
EPI_ISL_692099
EPI_ISL_6228897
EPI_ISL_3341873
EPI_ISL_5142519
EPI_ISL_5722759
EPI_ISL_1685299
EPI_ISL_5888395
EPI_ISL_4030232
EPI_ISL_5265809
EPI_ISL_7327491
EPI_ISL_6661940
EPI_ISL_2007814
EPI_ISL_1117525
EPI_ISL_4879084
EPI_ISL_7702815
EPI_ISL_3020370
EPI_ISL_6512024
EPI_ISL_7775766
EPI_ISL_8747818
EPI_ISL_1301809
EPI_ISL_6511850
EPI_ISL_1910173
EPI_ISL_7672893
EPI_ISL_5034829
EPI_ISL_4600783
EPI_ISL_2397162
EPI_ISL_3905156
EPI_ISL_2157517
EPI_ISL_7135308
EPI_ISL_8208519
EPI_ISL_3982835
EPI_ISL_6367791
EPI_ISL_6116901
EPI_ISL_8788901
EPI_ISL_9249777
EPI_ISL_1936200
EPI_ISL_3133094
EPI_ISL_495016
EPI_ISL_3543726
EPI_ISL_8147397
EPI_ISL_3385246
EPI_ISL_2188705
EPI_ISL_1233865
EPI_ISL_2189197
EPI_ISL_5502922
EPI_ISL_692090
EPI_ISL_4954614
EPI_ISL_4237848
EPI_ISL_4877311
EPI_ISL_8926012
EPI_ISL_7327614
EPI_ISL_2485166
EPI_ISL_2834197
EPI_ISL_4550164
EPI_ISL_6661812
EPI_ISL_3021421
EPI_ISL_7802960
EPI_ISL_648727
EPI_ISL_3804090
EPI_ISL_3710632
EPI_ISL_5543305
EPI_ISL_4549379
EPI_ISL_5598216
EPI_ISL_2272971
EPI_ISL_2545918
EPI_ISL_1111346
EPI_ISL_9123610
EPI_ISL_833105
EPI_ISL_1205291
EPI_ISL_1020094
EPI_ISL_6315794
EPI_ISL_475027
EPI_ISL_457726
EPI_ISL_755651
EPI_ISL_1661487
EPI_ISL_5450272
EPI_ISL_7696479
EPI_ISL_7970755
EPI_ISL_2801897
EPI_ISL_5558529
EPI_ISL_6711087
EPI_ISL_1965468
EPI_ISL_735363
EPI_ISL_6439285
EPI_ISL_6699379
EPI_ISL_3826148
EPI_ISL_8609977
EPI_ISL_5113847
EPI_ISL_4503688
EPI_ISL_4891960
EPI_ISL_7853187
EPI_ISL_2663403
EPI_ISL_2894805
EPI_ISL_8254259
EPI_ISL_5864177
EPI_ISL_8083853
EPI_ISL_685726
EPI_ISL_6810237
EPI_ISL_3545895
EPI_ISL_2958994
EPI_ISL_995355
EPI_ISL_833504
EPI_ISL_2232859
EPI_ISL_5538400
EPI_ISL_2557347
EPI_ISL_4716759
EPI_ISL_6471516
EPI_ISL_5863727
EPI_ISL_6016978
EPI_ISL_2427126
EPI_ISL_685918
EPI_ISL_8143048
EPI_ISL_6773734
EPI_ISL_3664487
EPI_ISL_8463913
EPI_ISL_7897841
EPI_ISL_1233510
EPI_ISL_8580200
EPI_ISL_3920202
EPI_ISL_1381361
EPI_ISL_3796252
EPI_ISL_6116767
EPI_ISL_4411353
EPI_ISL_4742025
EPI_ISL_1785199
EPI_ISL_2156593
EPI_ISL_1654997
EPI_ISL_527869
EPI_ISL_4600716
EPI_ISL_900722
EPI_ISL_4955873
EPI_ISL_1416838
EPI_ISL_7327454
EPI_ISL_960411
EPI_ISL_3545814
EPI_ISL_8657442
EPI_ISL_9127109
EPI_ISL_8926055
EPI_ISL_4874726
EPI_ISL_7743746
EPI_ISL_3749815
EPI_ISL_2877364
EPI_ISL_3639078
EPI_ISL_6227420
EPI_ISL_5736658
EPI_ISL_3602672
EPI_ISL_515945
EPI_ISL_5845738
EPI_ISL_8060003
EPI_ISL_9167422
EPI_ISL_7218528
EPI_ISL_6470521
EPI_ISL_3804643
EPI_ISL_1502879
EPI_ISL_4878601
EPI_ISL_4712156
EPI_ISL_8257638
EPI_ISL_5741907
EPI_ISL_9052869
EPI_ISL_447807
EPI_ISL_7956764
EPI_ISL_5938257
EPI_ISL_2535804
EPI_ISL_5587764
EPI_ISL_11229761
EPI_ISL_11229317
EPI_ISL_5587639
EPI_ISL_684769
EPI_ISL_686396
EPI_ISL_1055362
EPI_ISL_6595095
EPI_ISL_3793099
EPI_ISL_7978049
EPI_ISL_6640062
EPI_ISL_4740451
EPI_ISL_2343213
EPI_ISL_5314235
EPI_ISL_7329301
EPI_ISL_5143236
EPI_ISL_1036393
EPI_ISL_5193945
EPI_ISL_7899424
EPI_ISL_2196246
EPI_ISL_941161
EPI_ISL_2081199
EPI_ISL_3557067
EPI_ISL_3306206
EPI_ISL_7698211
EPI_ISL_1752679
EPI_ISL_3245775
EPI_ISL_2545740
EPI_ISL_8258051
EPI_ISL_10969093
EPI_ISL_5845578
EPI_ISL_4878787
EPI_ISL_1263052
EPI_ISL_2758221
EPI_ISL_689160
EPI_ISL_1502854
EPI_ISL_4881907
EPI_ISL_2800919
EPI_ISL_8507553
EPI_ISL_3064137
EPI_ISL_5890873
EPI_ISL_1647073
EPI_ISL_3261584
EPI_ISL_1669824
EPI_ISL_9373997
EPI_ISL_4716321
EPI_ISL_6194165
EPI_ISL_2887729
EPI_ISL_7328185
EPI_ISL_5441731
EPI_ISL_1936355
EPI_ISL_3154046
EPI_ISL_1283967
EPI_ISL_4549982
EPI_ISL_2517052
EPI_ISL_7852524
EPI_ISL_2155431
EPI_ISL_2293574
EPI_ISL_1288439
EPI_ISL_7813185
EPI_ISL_10510392
EPI_ISL_3298343
EPI_ISL_2107237
EPI_ISL_4171857
EPI_ISL_2501737
EPI_ISL_8620567
EPI_ISL_4600744
EPI_ISL_2178473
EPI_ISL_1503126
EPI_ISL_3931749
EPI_ISL_1840913
EPI_ISL_6097787
EPI_ISL_2100822
EPI_ISL_7327856
EPI_ISL_2232820
EPI_ISL_7135286
EPI_ISL_3031839
EPI_ISL_7326836
EPI_ISL_6436776
EPI_ISL_6031861
EPI_ISL_6158389
EPI_ISL_3460091
EPI_ISL_4508284
EPI_ISL_2346367
EPI_ISL_1417092
EPI_ISL_3506055
EPI_ISL_2501380
EPI_ISL_4411233
EPI_ISL_872246
EPI_ISL_2921172
EPI_ISL_4917677
EPI_ISL_1085400
EPI_ISL_6102818
EPI_ISL_9230080
EPI_ISL_7982739
EPI_ISL_700305
EPI_ISL_5441530
EPI_ISL_4299557
EPI_ISL_1443002
EPI_ISL_5417362
EPI_ISL_463747
EPI_ISL_5304845
EPI_ISL_525492
EPI_ISL_1588265
EPI_ISL_3691405
EPI_ISL_2188794
EPI_ISL_4298862
EPI_ISL_1416832
EPI_ISL_5845733
EPI_ISL_3690003
EPI_ISL_2293364
EPI_ISL_2143601
EPI_ISL_2931360
EPI_ISL_7135240
EPI_ISL_569877
EPI_ISL_7813196
EPI_ISL_1490244
EPI_ISL_8525204
EPI_ISL_7326943
EPI_ISL_2422871
EPI_ISL_1391211
EPI_ISL_4549975
EPI_ISL_1111076
EPI_ISL_8588555
EPI_ISL_6914613
EPI_ISL_7740712
EPI_ISL_535472
EPI_ISL_1504102
EPI_ISL_8824760
EPI_ISL_9257619
EPI_ISL_1110895
EPI_ISL_4578009
EPI_ISL_7967982
EPI_ISL_6174607
EPI_ISL_2801750
EPI_ISL_5418042
EPI_ISL_2007002
EPI_ISL_1662151
EPI_ISL_954010
EPI_ISL_7141343
EPI_ISL_6116529
EPI_ISL_8506649
EPI_ISL_7405092
EPI_ISL_8004780
EPI_ISL_6195129
EPI_ISL_6103949
EPI_ISL_3506758
EPI_ISL_690600
EPI_ISL_10510319
EPI_ISL_6471828
EPI_ISL_417007
EPI_ISL_8206359
EPI_ISL_9012381
EPI_ISL_2485043
EPI_ISL_11229999
EPI_ISL_654867
EPI_ISL_1400336
EPI_ISL_6511833
EPI_ISL_5559815
EPI_ISL_1279439
EPI_ISL_2017856
EPI_ISL_7589321
EPI_ISL_1578034
EPI_ISL_2200156
EPI_ISL_8055616
EPI_ISL_9160013
EPI_ISL_1417120
EPI_ISL_3025770
EPI_ISL_1098605
EPI_ISL_6885051
EPI_ISL_2828670
EPI_ISL_6158296
EPI_ISL_4299452
EPI_ISL_1039707
EPI_ISL_3138659
EPI_ISL_1651278
EPI_ISL_4741981
EPI_ISL_686054
EPI_ISL_6103738
EPI_ISL_687938
EPI_ISL_7404537
EPI_ISL_4888467
EPI_ISL_2920744
EPI_ISL_5555759
EPI_ISL_5598269
EPI_ISL_4549987
EPI_ISL_4461644
EPI_ISL_416042
EPI_ISL_8506596
EPI_ISL_8206334
EPI_ISL_7711759
EPI_ISL_2009171
EPI_ISL_7834438
EPI_ISL_436106
EPI_ISL_3262118
EPI_ISL_4550720
EPI_ISL_1910206
EPI_ISL_3979553
EPI_ISL_5538678
EPI_ISL_5146270
EPI_ISL_5241285
EPI_ISL_7970115
EPI_ISL_888985
EPI_ISL_7417831
EPI_ISL_684418
EPI_ISL_2530373
EPI_ISL_3893654
EPI_ISL_8057572
EPI_ISL_5737545
EPI_ISL_1114722
EPI_ISL_6174481
EPI_ISL_5159356
EPI_ISL_7569600
EPI_ISL_2188832
EPI_ISL_2029820
EPI_ISL_5850743
EPI_ISL_2156344
EPI_ISL_1468469
EPI_ISL_955095
EPI_ISL_9438222
EPI_ISL_3540082
EPI_ISL_1827533
EPI_ISL_7970132
EPI_ISL_4503794
EPI_ISL_685779
EPI_ISL_2180061
EPI_ISL_3155523
EPI_ISL_1910297
EPI_ISL_4006279
EPI_ISL_512906
EPI_ISL_2422674
EPI_ISL_862075
EPI_ISL_7649827
EPI_ISL_8580279
EPI_ISL_3045589
EPI_ISL_5598349
EPI_ISL_690441
EPI_ISL_454513
EPI_ISL_5552464
EPI_ISL_4073291
EPI_ISL_9096025
EPI_ISL_3229687
EPI_ISL_690398
EPI_ISL_4600752
EPI_ISL_4550638
EPI_ISL_6132652
EPI_ISL_483823
EPI_ISL_2332763
EPI_ISL_509356
EPI_ISL_9512411
EPI_ISL_1288273
EPI_ISL_5854793
EPI_ISL_6530849
EPI_ISL_1517204
EPI_ISL_5544758
EPI_ISL_6910043
EPI_ISL_7789438
EPI_ISL_2626000
EPI_ISL_7138585
EPI_ISL_3062402
EPI_ISL_2757803
EPI_ISL_7447332
EPI_ISL_3357982
EPI_ISL_1706476
EPI_ISL_2479913
EPI_ISL_3459387
EPI_ISL_4298886
EPI_ISL_1416835
EPI_ISL_6633631
EPI_ISL_792106
EPI_ISL_5067971
EPI_ISL_677688
EPI_ISL_5323610
EPI_ISL_2464255
EPI_ISL_7982770
EPI_ISL_8074140
EPI_ISL_2562091
EPI_ISL_2231202
EPI_ISL_9034933
EPI_ISL_4493390
EPI_ISL_7789182
EPI_ISL_8083870
EPI_ISL_2379073
EPI_ISL_1233567
EPI_ISL_2131381
EPI_ISL_6810316
EPI_ISL_5304817
EPI_ISL_1443890
EPI_ISL_496559
EPI_ISL_3716428
EPI_ISL_3506018
EPI_ISL_8254339
EPI_ISL_1111330
EPI_ISL_3076746
EPI_ISL_6886952
EPI_ISL_882673
EPI_ISL_1911685
EPI_ISL_3033349
EPI_ISL_1517413
EPI_ISL_4881876
EPI_ISL_5736692
EPI_ISL_2673680
EPI_ISL_7151045
EPI_ISL_3982183
EPI_ISL_7159839
EPI_ISL_3710516
EPI_ISL_10584192
EPI_ISL_2801775
EPI_ISL_2427121
EPI_ISL_2308244
EPI_ISL_1578036
EPI_ISL_1499497
EPI_ISL_8143265
EPI_ISL_6104321
EPI_ISL_7961651
EPI_ISL_2023042
EPI_ISL_7460016
EPI_ISL_2188407
EPI_ISL_5143214
EPI_ISL_7218477
EPI_ISL_686481
EPI_ISL_6101755
EPI_ISL_8169101
EPI_ISL_3750632
EPI_ISL_3219528
EPI_ISL_691799
EPI_ISL_3799840
EPI_ISL_7550098
EPI_ISL_7329239
EPI_ISL_614277
EPI_ISL_1524338
EPI_ISL_1857241
EPI_ISL_4712377
EPI_ISL_833310
EPI_ISL_1084661
EPI_ISL_7740643
EPI_ISL_1205220
EPI_ISL_7326852
EPI_ISL_9670633
EPI_ISL_5030096
EPI_ISL_8131205
EPI_ISL_1547438
EPI_ISL_1662031
EPI_ISL_2155540
EPI_ISL_1279319
EPI_ISL_7160374
EPI_ISL_7889477
EPI_ISL_660207
EPI_ISL_1036199
EPI_ISL_5393378
EPI_ISL_3543779
EPI_ISL_2958880
EPI_ISL_1288339
EPI_ISL_3033593
EPI_ISL_7326535
EPI_ISL_1578001
EPI_ISL_4891945
EPI_ISL_1785078
EPI_ISL_3265620
EPI_ISL_8143322
EPI_ISL_2811868
EPI_ISL_10252459
EPI_ISL_5194529
EPI_ISL_940912
EPI_ISL_6158209
EPI_ISL_5421055
EPI_ISL_7547583
EPI_ISL_5408106
EPI_ISL_6103197
EPI_ISL_6102759
EPI_ISL_5460658
EPI_ISL_7986436
EPI_ISL_5441602
EPI_ISL_2340963
EPI_ISL_2919014
EPI_ISL_3403440
EPI_ISL_3506951
EPI_ISL_687979
EPI_ISL_2502755
EPI_ISL_8185534
EPI_ISL_5193936
EPI_ISL_2099497
EPI_ISL_3037841
EPI_ISL_6604962
EPI_ISL_2426861
EPI_ISL_468820
EPI_ISL_7711324
EPI_ISL_4298996
EPI_ISL_447593
EPI_ISL_7569615
EPI_ISL_1706776
EPI_ISL_2835006
EPI_ISL_3513029
EPI_ISL_648069
EPI_ISL_4255384
EPI_ISL_2156320
EPI_ISL_7137353
EPI_ISL_4461677
EPI_ISL_2779313
EPI_ISL_2919148
EPI_ISL_8590932
EPI_ISL_1251030
EPI_ISL_2841610
EPI_ISL_1403591
EPI_ISL_7589683
EPI_ISL_3477150
EPI_ISL_447763
EPI_ISL_2379136
EPI_ISL_5030066
EPI_ISL_2942835
EPI_ISL_3330481
EPI_ISL_7702807
EPI_ISL_5541878
EPI_ISL_4493405
EPI_ISL_1516987
EPI_ISL_2157485
EPI_ISL_5994853
EPI_ISL_7982786
EPI_ISL_7696441
EPI_ISL_7368743
EPI_ISL_3796346
EPI_ISL_6471279
EPI_ISL_8251206
EPI_ISL_8630359
EPI_ISL_6195379
EPI_ISL_3805622
EPI_ISL_2231305
EPI_ISL_736996
EPI_ISL_3804152
EPI_ISL_9257640
EPI_ISL_4171259
EPI_ISL_4888460
EPI_ISL_985066
EPI_ISL_1265454
EPI_ISL_2101320
EPI_ISL_2231487
EPI_ISL_1960401
EPI_ISL_8494985
EPI_ISL_5266263
EPI_ISL_7268579
EPI_ISL_2235340
EPI_ISL_2348875
EPI_ISL_6471426
EPI_ISL_4251906
EPI_ISL_961755
EPI_ISL_2931351
EPI_ISL_6566776
EPI_ISL_468800
EPI_ISL_4503232
EPI_ISL_3154084
EPI_ISL_5936670
EPI_ISL_1399272
EPI_ISL_1711989
EPI_ISL_10777304
EPI_ISL_4744524
EPI_ISL_5095327
EPI_ISL_4503649
EPI_ISL_416487
EPI_ISL_5717522
EPI_ISL_2083062
EPI_ISL_982193
EPI_ISL_1417034
EPI_ISL_7307205
EPI_ISL_5441448
EPI_ISL_684556
EPI_ISL_3459962
EPI_ISL_1608475
EPI_ISL_6315766
EPI_ISL_1627425
EPI_ISL_688415
EPI_ISL_7948982
EPI_ISL_7329069
EPI_ISL_1821486
EPI_ISL_5543712
EPI_ISL_4199250
EPI_ISL_2235469
EPI_ISL_2379233
EPI_ISL_5544383
EPI_ISL_2651405
EPI_ISL_6914083
EPI_ISL_7978002
EPI_ISL_10584178
EPI_ISL_2688311
EPI_ISL_6810235
EPI_ISL_1417153
EPI_ISL_5555474
EPI_ISL_6591601
EPI_ISL_5945654
EPI_ISL_7505536
EPI_ISL_4006634
EPI_ISL_7380136
EPI_ISL_539502
EPI_ISL_3797886
EPI_ISL_7650282
EPI_ISL_2681096
EPI_ISL_475644
EPI_ISL_10146060
EPI_ISL_5937315
EPI_ISL_2545698
EPI_ISL_1168457
EPI_ISL_4103952
EPI_ISL_3507113
EPI_ISL_7326824
EPI_ISL_6031249
EPI_ISL_3543707
EPI_ISL_4461246
EPI_ISL_6957563
EPI_ISL_1608435
EPI_ISL_4715482
EPI_ISL_4299523
EPI_ISL_9702488
EPI_ISL_8056739
EPI_ISL_6491783
EPI_ISL_8090727
EPI_ISL_5266852
EPI_ISL_1919625
EPI_ISL_7812813
EPI_ISL_3501663
EPI_ISL_5566428
EPI_ISL_5560039
EPI_ISL_3392671
EPI_ISL_515645
EPI_ISL_7802799
EPI_ISL_1491650
EPI_ISL_2101054
EPI_ISL_3347177
EPI_ISL_8506990
EPI_ISL_687216
EPI_ISL_6711201
EPI_ISL_5598241
EPI_ISL_686982
EPI_ISL_954019
EPI_ISL_2374460
EPI_ISL_5266709
EPI_ISL_2559293
EPI_ISL_11229155
EPI_ISL_3370734
EPI_ISL_5544769
EPI_ISL_3542972
EPI_ISL_8060046
EPI_ISL_3796739
EPI_ISL_8119041
EPI_ISL_1972113
EPI_ISL_660202
EPI_ISL_3982286
EPI_ISL_7369412
EPI_ISL_525686
EPI_ISL_1416985
EPI_ISL_2400396
EPI_ISL_2621284
EPI_ISL_4171402
EPI_ISL_6915106
EPI_ISL_9127125
EPI_ISL_5536443
EPI_ISL_2464260
EPI_ISL_5460527
EPI_ISL_2841934
EPI_ISL_4545333
EPI_ISL_1583075
EPI_ISL_1111200
EPI_ISL_3979634
EPI_ISL_3506633
EPI_ISL_2688922
EPI_ISL_7370868
EPI_ISL_3945554
EPI_ISL_7852440
EPI_ISL_5142711
EPI_ISL_2350805
EPI_ISL_692511
EPI_ISL_3385247
EPI_ISL_689231
EPI_ISL_2942682
EPI_ISL_2232833
EPI_ISL_4878742
EPI_ISL_7710016
EPI_ISL_6195394
EPI_ISL_3298305
EPI_ISL_3570926
EPI_ISL_8579970
EPI_ISL_2629180
EPI_ISL_1911430
EPI_ISL_7795893
EPI_ISL_8771847
EPI_ISL_3923009
EPI_ISL_5196285
EPI_ISL_3505866
EPI_ISL_685943
EPI_ISL_6699240
EPI_ISL_1621503
EPI_ISL_3691365
EPI_ISL_6227230
EPI_ISL_2841943
EPI_ISL_775020
EPI_ISL_2017751
EPI_ISL_10146025
EPI_ISL_8607700
EPI_ISL_6116531
EPI_ISL_3547310
EPI_ISL_1554904
EPI_ISL_2492421
EPI_ISL_2155330
EPI_ISL_735447
EPI_ISL_7852982
EPI_ISL_2156527
EPI_ISL_583451
EPI_ISL_5543083
EPI_ISL_4171282
EPI_ISL_4741320
EPI_ISL_2017788
EPI_ISL_3547460
EPI_ISL_6102258
EPI_ISL_687788
EPI_ISL_3305904
EPI_ISL_8620524
EPI_ISL_2422811
EPI_ISL_2001208
EPI_ISL_10950510
EPI_ISL_11018492
EPI_ISL_6195554
EPI_ISL_2155652
EPI_ISL_1915160
EPI_ISL_6125680
EPI_ISL_4585160
EPI_ISL_5687794
EPI_ISL_1483754
EPI_ISL_7448023
EPI_ISL_4549308
EPI_ISL_7812879
EPI_ISL_685593
EPI_ISL_4252228
EPI_ISL_7406624
EPI_ISL_2324256
EPI_ISL_6102194
EPI_ISL_3162192
EPI_ISL_4603279
EPI_ISL_9089759
EPI_ISL_6136024
EPI_ISL_8060025
EPI_ISL_3375580
EPI_ISL_689301
EPI_ISL_2923172
EPI_ISL_5417288
EPI_ISL_1788945
EPI_ISL_5742236
EPI_ISL_7462343
EPI_ISL_1678445
EPI_ISL_6194655
EPI_ISL_2188440
EPI_ISL_3825412
EPI_ISL_3153542
EPI_ISL_690696
EPI_ISL_2835837
EPI_ISL_1910865
EPI_ISL_686039
EPI_ISL_7852407
EPI_ISL_833111
EPI_ISL_2155144
EPI_ISL_7379750
EPI_ISL_1081260
EPI_ISL_3527673
EPI_ISL_1322200
EPI_ISL_6439131
EPI_ISL_8591456
EPI_ISL_3824543
EPI_ISL_10435971
EPI_ISL_6207923
EPI_ISL_3900670
EPI_ISL_3734044
EPI_ISL_2502691
EPI_ISL_1503086
EPI_ISL_2015111
EPI_ISL_687863
EPI_ISL_1469942
EPI_ISL_7591337
EPI_ISL_5323709
EPI_ISL_6158859
EPI_ISL_5598376
EPI_ISL_6774017
EPI_ISL_3321279
EPI_ISL_3153411
EPI_ISL_6699367
EPI_ISL_3805627
EPI_ISL_2312846
EPI_ISL_1166184
EPI_ISL_1824698
EPI_ISL_7952680
EPI_ISL_3979591
EPI_ISL_8910857
EPI_ISL_3231056
EPI_ISL_8317083
EPI_ISL_6884989
EPI_ISL_4513505
EPI_ISL_689174
EPI_ISL_6103532
EPI_ISL_1707619
EPI_ISL_5588267
EPI_ISL_1416512
EPI_ISL_2562111
EPI_ISL_3801728
EPI_ISL_7702812
EPI_ISL_9988718
EPI_ISL_5881113
EPI_ISL_6367799
EPI_ISL_7268457
EPI_ISL_7327613
EPI_ISL_691174
EPI_ISL_9429758
EPI_ISL_7327122
EPI_ISL_2324426
EPI_ISL_2663182
EPI_ISL_6698211
EPI_ISL_685612
EPI_ISL_2491642
EPI_ISL_686719
EPI_ISL_10149561
EPI_ISL_4274517
EPI_ISL_2105543
EPI_ISL_2985434
EPI_ISL_2258213
EPI_ISL_2789860
EPI_ISL_5200517
EPI_ISL_7812983
EPI_ISL_7137530
EPI_ISL_5887062
EPI_ISL_6264279
EPI_ISL_8184992
EPI_ISL_10590763
EPI_ISL_1018264
EPI_ISL_2535258
EPI_ISL_7447413
EPI_ISL_6116649
EPI_ISL_7970959
EPI_ISL_5945692
EPI_ISL_2496025
EPI_ISL_3719059
EPI_ISL_8620279
EPI_ISL_7468604
EPI_ISL_8507118
EPI_ISL_8507622
EPI_ISL_7381088
EPI_ISL_5031266
EPI_ISL_4600991
EPI_ISL_5937228
EPI_ISL_1262905
EPI_ISL_2100905
EPI_ISL_687434
EPI_ISL_2422798
EPI_ISL_7138925
EPI_ISL_1257866
EPI_ISL_4299347
EPI_ISL_686697
EPI_ISL_8417093
EPI_ISL_686647
EPI_ISL_7541621
EPI_ISL_4299670
EPI_ISL_2180127
EPI_ISL_479512
EPI_ISL_6512760
EPI_ISL_735350
EPI_ISL_4412329
EPI_ISL_1279385
EPI_ISL_2106279
EPI_ISL_6587390
EPI_ISL_6101611
EPI_ISL_5556997
EPI_ISL_2340990
EPI_ISL_3557188
EPI_ISL_1655047
EPI_ISL_2942755
EPI_ISL_1500866
EPI_ISL_6967357
EPI_ISL_699747
EPI_ISL_479892
EPI_ISL_1111409
EPI_ISL_2139496
EPI_ISL_6115805
EPI_ISL_410301
EPI_ISL_685249
EPI_ISL_2464168
EPI_ISL_912724
EPI_ISL_8588818
EPI_ISL_2448639
EPI_ISL_3757159
EPI_ISL_2227288
EPI_ISL_1401245
EPI_ISL_5547110
EPI_ISL_3355894
EPI_ISL_3404924
EPI_ISL_2626445
EPI_ISL_7268131
EPI_ISL_1786243
EPI_ISL_1811536
EPI_ISL_2091390
EPI_ISL_3875750
EPI_ISL_2621446
EPI_ISL_1655937
EPI_ISL_6916231
EPI_ISL_660618
EPI_ISL_6091682
EPI_ISL_6710239
EPI_ISL_5323653
EPI_ISL_3544115
EPI_ISL_538470
EPI_ISL_7015632
EPI_ISL_1079161
EPI_ISL_2312827
EPI_ISL_6158211
EPI_ISL_6840707
EPI_ISL_7798616
EPI_ISL_2779078
EPI_ISL_3690332
EPI_ISL_8630210
EPI_ISL_8057566
EPI_ISL_5095325
EPI_ISL_2374213
EPI_ISL_4172501
EPI_ISL_9089867
EPI_ISL_6471370
EPI_ISL_8803525
EPI_ISL_9855565
EPI_ISL_3544034
EPI_ISL_7970794
EPI_ISL_5643158
EPI_ISL_2423006
EPI_ISL_935559
EPI_ISL_7329531
EPI_ISL_1509774
EPI_ISL_1804829
EPI_ISL_692539
EPI_ISL_5306669
EPI_ISL_3990105
EPI_ISL_8590901
EPI_ISL_2004089
EPI_ISL_2681100
EPI_ISL_487381
EPI_ISL_8092786
EPI_ISL_4194364
EPI_ISL_7789308
EPI_ISL_4051136
EPI_ISL_995412
EPI_ISL_6775677
EPI_ISL_1110934
EPI_ISL_1079004
EPI_ISL_5994802
EPI_ISL_2612577
EPI_ISL_7890349
EPI_ISL_1577928
EPI_ISL_1960534
EPI_ISL_1795043
EPI_ISL_5812898
EPI_ISL_8579699
EPI_ISL_578189
EPI_ISL_6436798
EPI_ISL_7711623
EPI_ISL_6105039
EPI_ISL_3999778
EPI_ISL_792107
EPI_ISL_2835315
EPI_ISL_2341401
EPI_ISL_690241
EPI_ISL_2188154
EPI_ISL_9159775
EPI_ISL_7991455
EPI_ISL_2001427
EPI_ISL_1302829
EPI_ISL_4299465
EPI_ISL_2178462
EPI_ISL_3796647
EPI_ISL_8083910
EPI_ISL_8058814
EPI_ISL_4508312
EPI_ISL_5194443
EPI_ISL_7743784
EPI_ISL_2343220
EPI_ISL_4600858
EPI_ISL_7970953
EPI_ISL_686880
EPI_ISL_1233600
EPI_ISL_8207891
EPI_ISL_9159666
EPI_ISL_1686192
EPI_ISL_2332733
EPI_ISL_5886927
EPI_ISL_1288517
EPI_ISL_689630
EPI_ISL_5266992
EPI_ISL_1200609
EPI_ISL_9373883
EPI_ISL_686180
EPI_ISL_5114712
EPI_ISL_5945851
EPI_ISL_7969927
EPI_ISL_5686966
EPI_ISL_2427179
EPI_ISL_7476796
EPI_ISL_7327349
EPI_ISL_3836244
EPI_ISL_6227452
EPI_ISL_8206357
EPI_ISL_3769078
EPI_ISL_480198
EPI_ISL_3374638
EPI_ISL_8747827
EPI_ISL_8588215
EPI_ISL_7326923
EPI_ISL_7977947
EPI_ISL_5315115
EPI_ISL_3386864
EPI_ISL_2189015
EPI_ISL_4741405
EPI_ISL_5854799
EPI_ISL_4299563
EPI_ISL_4896033
EPI_ISL_631598
EPI_ISL_2779431
EPI_ISL_686435
EPI_ISL_1920190
EPI_ISL_5890919
EPI_ISL_8800534
EPI_ISL_6259330
EPI_ISL_5260530
EPI_ISL_8926478
EPI_ISL_1662129
EPI_ISL_6116835
EPI_ISL_4006677
EPI_ISL_6259331
EPI_ISL_468313
EPI_ISL_1391400
EPI_ISL_5850981
EPI_ISL_7620254
EPI_ISL_1091781
EPI_ISL_6116603
EPI_ISL_4549859
EPI_ISL_3045601
EPI_ISL_495453
EPI_ISL_5543154
EPI_ISL_5194555
EPI_ISL_1261865
EPI_ISL_6940194
EPI_ISL_10146012
EPI_ISL_5428534
EPI_ISL_687558
EPI_ISL_6136028
EPI_ISL_9077813
EPI_ISL_6174287
EPI_ISL_8482071
EPI_ISL_2517059
EPI_ISL_1629153
EPI_ISL_8351125
EPI_ISL_1321796
EPI_ISL_6104551
EPI_ISL_1322121
EPI_ISL_5143177
EPI_ISL_2535291
EPI_ISL_5863658
EPI_ISL_10646850
EPI_ISL_8590748
EPI_ISL_2887592
EPI_ISL_10510569
EPI_ISL_1291553
EPI_ISL_5640147
EPI_ISL_5589856
EPI_ISL_8048134
EPI_ISL_5547335
EPI_ISL_6158236
EPI_ISL_5143077
EPI_ISL_1577943
EPI_ISL_6863567
EPI_ISL_2757684
EPI_ISL_6692045
EPI_ISL_3846696
EPI_ISL_3915035
EPI_ISL_4741243
EPI_ISL_5194266
EPI_ISL_1511641
EPI_ISL_5331533
EPI_ISL_861714
EPI_ISL_909701
EPI_ISL_8507628
EPI_ISL_3557215
EPI_ISL_1752501
EPI_ISL_6436846
EPI_ISL_6691963
EPI_ISL_2942800
EPI_ISL_2401951
EPI_ISL_2400455
EPI_ISL_3979516
EPI_ISL_4273319
EPI_ISL_4251929
EPI_ISL_2530283
EPI_ISL_7970222
EPI_ISL_4197393
EPI_ISL_6605934
EPI_ISL_5655453
EPI_ISL_10510389
EPI_ISL_6699494
EPI_ISL_3506789
EPI_ISL_8024597
EPI_ISL_2779148
EPI_ISL_5441703
EPI_ISL_2942558
EPI_ISL_686133
EPI_ISL_5143079
EPI_ISL_3543510
EPI_ISL_3804409
EPI_ISL_6886601
EPI_ISL_11229839
EPI_ISL_660632
EPI_ISL_811176
EPI_ISL_660238
EPI_ISL_5655444
EPI_ISL_2485172
EPI_ISL_1733037
EPI_ISL_7150991
EPI_ISL_5740726
EPI_ISL_4550026
EPI_ISL_3427143
EPI_ISL_3570961
EPI_ISL_5945740
EPI_ISL_4601204
EPI_ISL_5142662
EPI_ISL_5687740
EPI_ISL_3031552
EPI_ISL_2105459
EPI_ISL_1279346
EPI_ISL_3020409
EPI_ISL_1113023
EPI_ISL_5855094
EPI_ISL_6965709
EPI_ISL_3692515
EPI_ISL_7328040
EPI_ISL_5196225
EPI_ISL_2103380
EPI_ISL_451658
EPI_ISL_6690934
EPI_ISL_8482009
EPI_ISL_5880609
EPI_ISL_479486
EPI_ISL_11229253
EPI_ISL_687392
EPI_ISL_6533348
EPI_ISL_1013111
EPI_ISL_2628292
EPI_ISL_3155496
EPI_ISL_4741566
EPI_ISL_2374181
EPI_ISL_6775688
EPI_ISL_4031601
EPI_ISL_2091232
EPI_ISL_4895537
EPI_ISL_512074
EPI_ISL_3232173
EPI_ISL_2421288
EPI_ISL_6832144
EPI_ISL_4550143
EPI_ISL_2098714
EPI_ISL_6102301
EPI_ISL_6840399
EPI_ISL_2557250
EPI_ISL_2709789
EPI_ISL_6332633
EPI_ISL_4550005
EPI_ISL_5441523
EPI_ISL_5736590
EPI_ISL_5604202
EPI_ISL_1754746
EPI_ISL_2105465
EPI_ISL_5502693
EPI_ISL_1069216
EPI_ISL_6316433
EPI_ISL_6207664
EPI_ISL_8309337
EPI_ISL_6670251
EPI_ISL_4951038
EPI_ISL_1110921
EPI_ISL_2312710
EPI_ISL_660190
EPI_ISL_542155
EPI_ISL_1112969
EPI_ISL_4030227
EPI_ISL_3230771
EPI_ISL_6000222
EPI_ISL_3535743
EPI_ISL_4711300
EPI_ISL_1387637
EPI_ISL_8317078
EPI_ISL_852629
EPI_ISL_10510419
EPI_ISL_6914336
EPI_ISL_687543
EPI_ISL_6103070
EPI_ISL_8802051
EPI_ISL_4920252
EPI_ISL_2790877
EPI_ISL_455698
EPI_ISL_1166915
EPI_ISL_1111275
EPI_ISL_1509802
EPI_ISL_7478445
EPI_ISL_1401283
EPI_ISL_2495496
EPI_ISL_4713479
EPI_ISL_1287765
EPI_ISL_1655068
EPI_ISL_7795941
EPI_ISL_3931738
EPI_ISL_7141379
EPI_ISL_7829517
EPI_ISL_2293554
EPI_ISL_7991507
EPI_ISL_9159785
EPI_ISL_4990378
EPI_ISL_3769115
EPI_ISL_2550759
EPI_ISL_8712914
EPI_ISL_1036214
EPI_ISL_3989028
EPI_ISL_1255137
EPI_ISL_3155639
EPI_ISL_575330
EPI_ISL_1279519
EPI_ISL_7691476
EPI_ISL_1098602
EPI_ISL_1629160
EPI_ISL_6512059
EPI_ISL_4713668
EPI_ISL_4298749
EPI_ISL_7368756
EPI_ISL_2374461
EPI_ISL_4194406
EPI_ISL_8027781
EPI_ISL_7329454
EPI_ISL_6886764
EPI_ISL_542205
EPI_ISL_2688000
EPI_ISL_688160
EPI_ISL_3021362
EPI_ISL_7267557
EPI_ISL_1262910
EPI_ISL_2789875
EPI_ISL_7789425
EPI_ISL_1786157
EPI_ISL_5323573
EPI_ISL_2756447
EPI_ISL_2188357
EPI_ISL_3432361
EPI_ISL_8428060
EPI_ISL_4879075
EPI_ISL_2626051
EPI_ISL_5323711
EPI_ISL_8266621
EPI_ISL_2232823
EPI_ISL_1138589
EPI_ISL_2158221
EPI_ISL_2622016
EPI_ISL_1853283
EPI_ISL_7463324
EPI_ISL_8591106
EPI_ISL_1013233
EPI_ISL_3535930
EPI_ISL_2226296
EPI_ISL_6115895
EPI_ISL_3931753
EPI_ISL_8421428
EPI_ISL_8017153
EPI_ISL_437713
EPI_ISL_2100482
EPI_ISL_7969960
EPI_ISL_7716988
EPI_ISL_10969084
EPI_ISL_11229149
EPI_ISL_9413766
EPI_ISL_5152712
EPI_ISL_4543239
EPI_ISL_2790941
EPI_ISL_4461748
EPI_ISL_6104925
EPI_ISL_2213016
EPI_ISL_2101102
EPI_ISL_1389319
EPI_ISL_2188813
EPI_ISL_2681048
EPI_ISL_7447747
EPI_ISL_1732002
EPI_ISL_3797262
EPI_ISL_6115717
EPI_ISL_2942881
EPI_ISL_1301551
EPI_ISL_7802727
EPI_ISL_1685301
EPI_ISL_2134783
EPI_ISL_8546588
EPI_ISL_6641387
EPI_ISL_7460124
EPI_ISL_1180710
EPI_ISL_9373884
EPI_ISL_1079159
EPI_ISL_691372
EPI_ISL_1259294
EPI_ISL_1181434
EPI_ISL_5994817
EPI_ISL_7921433
EPI_ISL_3030028
EPI_ISL_3999774
EPI_ISL_8065744
EPI_ISL_6711629
EPI_ISL_685184
EPI_ISL_872638
EPI_ISL_1583023
EPI_ISL_8579782
EPI_ISL_7853993
EPI_ISL_7716919
EPI_ISL_2100464
EPI_ISL_691015
EPI_ISL_6115507
EPI_ISL_2942878
EPI_ISL_476849
EPI_ISL_5114294
EPI_ISL_4172383
EPI_ISL_7328943
EPI_ISL_5937258
EPI_ISL_5739374
EPI_ISL_10896283
EPI_ISL_7795867
EPI_ISL_2713106
EPI_ISL_2030039
EPI_ISL_2402131
EPI_ISL_8580068
EPI_ISL_5143376
EPI_ISL_5914906
EPI_ISL_3265398
EPI_ISL_690777
EPI_ISL_5114287
EPI_ISL_8546476
EPI_ISL_3742869
EPI_ISL_5850841
EPI_ISL_4073308
EPI_ISL_3151711
EPI_ISL_3460182
EPI_ISL_913029
EPI_ISL_4741300
EPI_ISL_4006538
EPI_ISL_3298372
EPI_ISL_8027738
EPI_ISL_1301633
EPI_ISL_4058825
EPI_ISL_5136995
EPI_ISL_862561
EPI_ISL_1242035
EPI_ISL_6444428
EPI_ISL_7460090
EPI_ISL_1585386
EPI_ISL_4171527
EPI_ISL_4820989
EPI_ISL_2547061
EPI_ISL_4847181
EPI_ISL_7141336
EPI_ISL_5054037
EPI_ISL_3355699
EPI_ISL_1656872
EPI_ISL_8546428
EPI_ISL_2180209
EPI_ISL_5421067
EPI_ISL_5735839
EPI_ISL_2616412
EPI_ISL_9011122
EPI_ISL_5460597
EPI_ISL_9052871
EPI_ISL_7802825
EPI_ISL_6436797
EPI_ISL_11052462
EPI_ISL_6471852
EPI_ISL_6491772
EPI_ISL_2546943
EPI_ISL_11229397
EPI_ISL_4296311
EPI_ISL_2155205
EPI_ISL_2400407
EPI_ISL_413648
EPI_ISL_7329267
EPI_ISL_8316613
EPI_ISL_6582797
EPI_ISL_437747
EPI_ISL_5143130
EPI_ISL_5587707
EPI_ISL_2834159
EPI_ISL_3544002
EPI_ISL_5196750
EPI_ISL_631711
EPI_ISL_5561590
EPI_ISL_9159838
EPI_ISL_8251357
EPI_ISL_686349
EPI_ISL_5304874
EPI_ISL_3154067
EPI_ISL_2502714
EPI_ISL_4172343
EPI_ISL_5990046
EPI_ISL_4742208
EPI_ISL_5845659
EPI_ISL_7139764
EPI_ISL_5587726
EPI_ISL_2293488
EPI_ISL_5857740
EPI_ISL_5598473
EPI_ISL_2343212
EPI_ISL_6640611
EPI_ISL_10860528
EPI_ISL_8801848
EPI_ISL_6173013
EPI_ISL_4461690
EPI_ISL_8067605
EPI_ISL_1972127
EPI_ISL_4031042
EPI_ISL_6315715
EPI_ISL_688527
EPI_ISL_2673696
EPI_ISL_7137454
EPI_ISL_2105225
EPI_ISL_8685874
EPI_ISL_6097674
EPI_ISL_4877290
EPI_ISL_5113887
EPI_ISL_982198
EPI_ISL_413597
EPI_ISL_7775374
EPI_ISL_4557937
EPI_ISL_10757444
EPI_ISL_5566596
EPI_ISL_2616286
EPI_ISL_2942674
EPI_ISL_2788808
EPI_ISL_4731247
EPI_ISL_2189004
EPI_ISL_3153455
EPI_ISL_8260225
EPI_ISL_2156553
EPI_ISL_7447090
EPI_ISL_2180136
EPI_ISL_6227022
EPI_ISL_2691022
EPI_ISL_3033456
EPI_ISL_1111009
EPI_ISL_3807122
EPI_ISL_6886745
EPI_ISL_8649083
EPI_ISL_6568878
EPI_ISL_5315163
EPI_ISL_6914311
EPI_ISL_8786234
EPI_ISL_5845736
EPI_ISL_2422712
EPI_ISL_2391503
EPI_ISL_10239726
EPI_ISL_3155360
EPI_ISL_2646175
EPI_ISL_3957730
EPI_ISL_493198
EPI_ISL_3095193
EPI_ISL_8588606
EPI_ISL_7922270
EPI_ISL_2877476
EPI_ISL_4603254
EPI_ISL_2361359
EPI_ISL_6721443
EPI_ISL_1911657
EPI_ISL_6031301
EPI_ISL_4600292
EPI_ISL_1299568
EPI_ISL_6886878
EPI_ISL_3460070
EPI_ISL_686293
EPI_ISL_8926434
EPI_ISL_2155987
EPI_ISL_8003435
EPI_ISL_8115366
EPI_ISL_5071208
EPI_ISL_6000436
EPI_ISL_7327989
EPI_ISL_5858674
EPI_ISL_10435998
EPI_ISL_2501251
EPI_ISL_2958721
EPI_ISL_7728901
EPI_ISL_3046561
EPI_ISL_6174605
EPI_ISL_479803
EPI_ISL_1685364
EPI_ISL_8090678
EPI_ISL_3347681
EPI_ISL_2231409
EPI_ISL_4778869
EPI_ISL_8713019
EPI_ISL_1406630
EPI_ISL_1623829
EPI_ISL_1111085
EPI_ISL_6208001
EPI_ISL_2264812
EPI_ISL_5143062
EPI_ISL_6332618
EPI_ISL_1532292
EPI_ISL_684713
EPI_ISL_8260198
EPI_ISL_2983187
EPI_ISL_1527371
EPI_ISL_7844570
EPI_ISL_4299459
EPI_ISL_688678
EPI_ISL_5441799
EPI_ISL_6332781
EPI_ISL_1656102
EPI_ISL_5934089
EPI_ISL_8464036
EPI_ISL_6641436
EPI_ISL_1233471
EPI_ISL_8298934
EPI_ISL_1585578
EPI_ISL_5741270
EPI_ISL_1400538
EPI_ISL_2835425
EPI_ISL_685055
EPI_ISL_4199366
EPI_ISL_2942541
EPI_ISL_4601859
EPI_ISL_5241233
EPI_ISL_6641395
EPI_ISL_7775358
EPI_ISL_977626
EPI_ISL_688201
EPI_ISL_7789374
EPI_ISL_7890127
EPI_ISL_2501388
EPI_ISL_1608447
EPI_ISL_1788941
EPI_ISL_2270924
EPI_ISL_7380159
EPI_ISL_2374334
EPI_ISL_688103
EPI_ISL_1788988
EPI_ISL_1290807
EPI_ISL_3801739
EPI_ISL_2188075
EPI_ISL_8591050
EPI_ISL_2886174
EPI_ISL_2231182
EPI_ISL_5114301
EPI_ISL_8506685
EPI_ISL_1819230
EPI_ISL_8747696
EPI_ISL_2308703
EPI_ISL_5687875
EPI_ISL_6227351
EPI_ISL_7702877
EPI_ISL_3543725
EPI_ISL_7970514
EPI_ISL_480008
EPI_ISL_3768967
EPI_ISL_2131395
EPI_ISL_2426881
EPI_ISL_4271109
EPI_ISL_5194450
EPI_ISL_2279692
EPI_ISL_5917659
EPI_ISL_1628767
EPI_ISL_684565
EPI_ISL_5450410
EPI_ISL_3031520
EPI_ISL_4106594
EPI_ISL_2091130
EPI_ISL_2861189
EPI_ISL_2964920
EPI_ISL_2348722
EPI_ISL_4744497
EPI_ISL_1302132
EPI_ISL_3155358
EPI_ISL_1669822
EPI_ISL_451395
EPI_ISL_9320198
EPI_ISL_8151566
EPI_ISL_7153938
EPI_ISL_2545867
EPI_ISL_6115884
EPI_ISL_1671803
EPI_ISL_3804405
EPI_ISL_11349083
EPI_ISL_3538772
EPI_ISL_7803500
EPI_ISL_1821637
EPI_ISL_6863313
EPI_ISL_7922313
EPI_ISL_8482064
EPI_ISL_1381087
EPI_ISL_2868913
EPI_ISL_2958868
EPI_ISL_6917212
EPI_ISL_11323788
EPI_ISL_4716189
EPI_ISL_5536791
EPI_ISL_1501167
EPI_ISL_7130112
EPI_ISL_2100716
EPI_ISL_6965899
EPI_ISL_6207147
EPI_ISL_2693927
EPI_ISL_7852552
EPI_ISL_1181474
EPI_ISL_1909931
EPI_ISL_1608430
EPI_ISL_4539761
EPI_ISL_3990068
EPI_ISL_529730
EPI_ISL_4742242
EPI_ISL_6017568
EPI_ISL_5718083
EPI_ISL_5739279
EPI_ISL_1911534
EPI_ISL_6436795
EPI_ISL_7328132
EPI_ISL_2485022
EPI_ISL_6812544
EPI_ISL_685295
EPI_ISL_3805652
EPI_ISL_3259681
EPI_ISL_6316254
EPI_ISL_6566983
EPI_ISL_2101279
EPI_ISL_4085136
EPI_ISL_2296104
EPI_ISL_833294
EPI_ISL_7170006
EPI_ISL_3231059
EPI_ISL_1916477
EPI_ISL_5590104
EPI_ISL_8693496
EPI_ISL_7889481
EPI_ISL_2790875
EPI_ISL_1389230
EPI_ISL_1301673
EPI_ISL_5543276
EPI_ISL_693672
EPI_ISL_688974
EPI_ISL_5990119
EPI_ISL_2231332
EPI_ISL_6840534
EPI_ISL_2533785
EPI_ISL_6227460
EPI_ISL_6886937
EPI_ISL_962565
EPI_ISL_3306139
EPI_ISL_2710876
EPI_ISL_2801854
EPI_ISL_687220
EPI_ISL_3760150
EPI_ISL_4656758
EPI_ISL_889387
EPI_ISL_2285846
EPI_ISL_10744483
EPI_ISL_8482088
EPI_ISL_1231704
EPI_ISL_9160054
EPI_ISL_2544907
EPI_ISL_685227
EPI_ISL_5850839
EPI_ISL_9159991
EPI_ISL_6174251
EPI_ISL_5855124
EPI_ISL_9373628
EPI_ISL_8507731
EPI_ISL_1401253
EPI_ISL_1821483
EPI_ISL_2099409
EPI_ISL_6471151
EPI_ISL_4877331
EPI_ISL_1785130
EPI_ISL_2859088
EPI_ISL_3464522
EPI_ISL_7775752
EPI_ISL_2107177
EPI_ISL_3690004
EPI_ISL_2304027
EPI_ISL_3219717
EPI_ISL_2603442
EPI_ISL_487320
EPI_ISL_9246195
EPI_ISL_2921191
EPI_ISL_684931
EPI_ISL_6775552
EPI_ISL_5845712
EPI_ISL_8065634
EPI_ISL_5738980
EPI_ISL_5686865
EPI_ISL_2312887
EPI_ISL_4298983
EPI_ISL_4236999
EPI_ISL_7716763
EPI_ISL_2464190
EPI_ISL_4917657
EPI_ISL_4072396
EPI_ISL_5717908
EPI_ISL_9462733
EPI_ISL_4411365
EPI_ISL_5655426
EPI_ISL_2131499
EPI_ISL_3023873
EPI_ISL_3904888
EPI_ISL_3797236
EPI_ISL_5540153
EPI_ISL_8699563
EPI_ISL_7882710
EPI_ISL_5863733
EPI_ISL_6700970
EPI_ISL_7570327
EPI_ISL_1299547
EPI_ISL_2091233
EPI_ISL_7588873
EPI_ISL_2835405
EPI_ISL_9012375
EPI_ISL_6204296
EPI_ISL_2532396
EPI_ISL_7777491
EPI_ISL_4199386
EPI_ISL_4715895
EPI_ISL_1279526
EPI_ISL_2495590
EPI_ISL_11358212
EPI_ISL_1823472
EPI_ISL_5845625
EPI_ISL_4503396
EPI_ISL_3261022
EPI_ISL_8309200
EPI_ISL_8481976
EPI_ISL_9159693
EPI_ISL_6116866
EPI_ISL_3154905
EPI_ISL_8158317
EPI_ISL_7890301
EPI_ISL_4461542
EPI_ISL_1608427
EPI_ISL_2408116
EPI_ISL_2425607
EPI_ISL_3547461
EPI_ISL_4549862
EPI_ISL_3690381
EPI_ISL_4920247
EPI_ISL_6691324
EPI_ISL_1857025
EPI_ISL_8074142
EPI_ISL_1824631
EPI_ISL_3768909
EPI_ISL_7814384
EPI_ISL_4963411
EPI_ISL_3639114
EPI_ISL_6227442
EPI_ISL_605807
EPI_ISL_2155155
EPI_ISL_5069701
EPI_ISL_1251274
EPI_ISL_8142635
EPI_ISL_2658513
EPI_ISL_1675048
EPI_ISL_5428428
EPI_ISL_5936730
EPI_ISL_7328248
EPI_ISL_4731735
EPI_ISL_4030158
EPI_ISL_4770407
EPI_ISL_2919231
EPI_ISL_1219710
EPI_ISL_7890092
EPI_ISL_6471306
EPI_ISL_7900143
EPI_ISL_7795800
EPI_ISL_5556076
EPI_ISL_2713097
EPI_ISL_7605362
EPI_ISL_7268466
EPI_ISL_2231547
EPI_ISL_2942497
EPI_ISL_3031907
EPI_ISL_6721622
EPI_ISL_1279510
EPI_ISL_3023742
EPI_ISL_8542264
EPI_ISL_648679
EPI_ISL_3543803
EPI_ISL_6866310
EPI_ISL_7015692
EPI_ISL_1669960
EPI_ISL_3046097
EPI_ISL_7121554
EPI_ISL_3032302
EPI_ISL_8119158
EPI_ISL_688644
EPI_ISL_7812922
EPI_ISL_6158539
EPI_ISL_1406535
EPI_ISL_8251258
EPI_ISL_2180434
EPI_ISL_4051619
EPI_ISL_5543609
EPI_ISL_1391349
EPI_ISL_6425649
EPI_ISL_7698198
EPI_ISL_2293524
EPI_ISL_5624517
EPI_ISL_833254
EPI_ISL_3757259
EPI_ISL_4238040
EPI_ISL_1465594
EPI_ISL_2438968
EPI_ISL_6103823
EPI_ISL_4710947
EPI_ISL_8507437
EPI_ISL_1675044
EPI_ISL_8428098
EPI_ISL_3908643
EPI_ISL_7460279
EPI_ISL_8251418
EPI_ISL_3231164
EPI_ISL_1470130
EPI_ISL_6944017
EPI_ISL_1113001
EPI_ISL_2943231
EPI_ISL_1020192
EPI_ISL_2029687
EPI_ISL_7711743
EPI_ISL_2324213
EPI_ISL_7151130
EPI_ISL_535414
EPI_ISL_7710024
EPI_ISL_3546464
EPI_ISL_985073
EPI_ISL_1517276
EPI_ISL_2017828
EPI_ISL_2657423
EPI_ISL_7890344
EPI_ISL_6272042
EPI_ISL_5743655
EPI_ISL_1018217
EPI_ISL_6698680
EPI_ISL_1754843
EPI_ISL_7329199
EPI_ISL_7728817
EPI_ISL_2029707
EPI_ISL_7154173
EPI_ISL_5096032
EPI_ISL_5194166
EPI_ISL_8216605
EPI_ISL_6469433
EPI_ISL_7490946
EPI_ISL_5543769
EPI_ISL_1516895
EPI_ISL_6031181
EPI_ISL_4545738
EPI_ISL_4602925
EPI_ISL_6329249
EPI_ISL_7460136
EPI_ISL_5850848
EPI_ISL_1936254
EPI_ISL_1621675
EPI_ISL_1960358
EPI_ISL_6482448
EPI_ISL_7338766
EPI_ISL_8769073
EPI_ISL_7853003
EPI_ISL_2937805
EPI_ISL_5394041
EPI_ISL_3376852
EPI_ISL_2467919
EPI_ISL_7696957
EPI_ISL_3538783
EPI_ISL_3460097
EPI_ISL_2272990
EPI_ISL_3023751
EPI_ISL_7373566
EPI_ISL_11018470
EPI_ISL_5597653
EPI_ISL_4549970
EPI_ISL_2534313
EPI_ISL_2086147
EPI_ISL_6103709
EPI_ISL_1301689
EPI_ISL_3306035
EPI_ISL_5106655
EPI_ISL_687459
EPI_ISL_11359361
EPI_ISL_3186060
EPI_ISL_3690194
EPI_ISL_5863904
EPI_ISL_6775710
EPI_ISL_4273365
EPI_ISL_5267556
EPI_ISL_3231055
EPI_ISL_3023761
EPI_ISL_5778167
EPI_ISL_1196280
EPI_ISL_4731487
EPI_ISL_10435955
EPI_ISL_4503512
EPI_ISL_7728843
EPI_ISL_7716794
EPI_ISL_3117520
EPI_ISL_4172384
EPI_ISL_9257614
EPI_ISL_5566695
EPI_ISL_3762774
EPI_ISL_5152653
EPI_ISL_5543528
EPI_ISL_684164
EPI_ISL_693761
EPI_ISL_7789427
EPI_ISL_6132665
EPI_ISL_1731849
EPI_ISL_6633834
EPI_ISL_9129795
EPI_ISL_1166958
EPI_ISL_6916397
EPI_ISL_4199447
EPI_ISL_7781327
EPI_ISL_4882019
EPI_ISL_8421072
EPI_ISL_5864522
EPI_ISL_5323784
EPI_ISL_4715228
EPI_ISL_7853254
EPI_ISL_7888806
EPI_ISL_1096278
EPI_ISL_685062
EPI_ISL_3832565
EPI_ISL_2231515
EPI_ISL_10947021
EPI_ISL_3033590
EPI_ISL_5145072
EPI_ISL_689766
EPI_ISL_6115625
EPI_ISL_4461581
EPI_ISL_4878770
EPI_ISL_3737243
EPI_ISL_2101146
EPI_ISL_1910027
EPI_ISL_5030715
EPI_ISL_2757785
EPI_ISL_691343
EPI_ISL_8884425
EPI_ISL_6774001
EPI_ISL_5429573
EPI_ISL_6102275
EPI_ISL_1060559
EPI_ISL_5863722
EPI_ISL_2894818
EPI_ISL_2955601
EPI_ISL_3265552
EPI_ISL_648684
EPI_ISL_3355820
EPI_ISL_1508854
EPI_ISL_7373585
EPI_ISL_6482317
EPI_ISL_2928225
EPI_ISL_1793653
EPI_ISL_2786995
EPI_ISL_3356316
EPI_ISL_685508
EPI_ISL_3460006
EPI_ISL_3404945
EPI_ISL_6227224
EPI_ISL_4299550
EPI_ISL_3347909
EPI_ISL_7695460
EPI_ISL_1911424
EPI_ISL_7711210
EPI_ISL_11036911
EPI_ISL_5568940
EPI_ISL_6332746
EPI_ISL_7160960
EPI_ISL_3162291
EPI_ISL_11229450
EPI_ISL_3347528
EPI_ISL_6571010
EPI_ISL_5999268
EPI_ISL_2399585
EPI_ISL_7910161
EPI_ISL_3120236
EPI_ISL_6690208
EPI_ISL_2923206
EPI_ISL_3024026
EPI_ISL_513531
EPI_ISL_1168551
EPI_ISL_5738735
EPI_ISL_5137025
EPI_ISL_4299741
EPI_ISL_8506641
EPI_ISL_3024032
EPI_ISL_2272820
EPI_ISL_8579885
EPI_ISL_6097708
EPI_ISL_6885194
EPI_ISL_4030170
EPI_ISL_5143599
EPI_ISL_2097054
EPI_ISL_9015682
EPI_ISL_1301921
EPI_ISL_6571060
EPI_ISL_692696
EPI_ISL_5718154
EPI_ISL_11406423
EPI_ISL_6174685
EPI_ISL_3718748
EPI_ISL_1164960
EPI_ISL_685929
EPI_ISL_3506672
EPI_ISL_5498224
EPI_ISL_1381201
EPI_ISL_1528191
EPI_ISL_3246982
EPI_ISL_1936368
EPI_ISL_1859361
EPI_ISL_4600769
EPI_ISL_6841930
EPI_ISL_6886978
EPI_ISL_687208
EPI_ISL_9413771
EPI_ISL_8435593
EPI_ISL_3219484
EPI_ISL_3801868
EPI_ISL_6940219
EPI_ISL_2374180
EPI_ISL_2966361
EPI_ISL_935603
EPI_ISL_6886812
EPI_ISL_4853569
EPI_ISL_2646274
EPI_ISL_4171418
EPI_ISL_2038931
EPI_ISL_1965479
EPI_ISL_7369681
EPI_ISL_648756
EPI_ISL_9089664
EPI_ISL_1840883
EPI_ISL_3460140
EPI_ISL_2616329
EPI_ISL_737002
EPI_ISL_687871
EPI_ISL_1359073
EPI_ISL_7899912
EPI_ISL_3401877
EPI_ISL_2681113
EPI_ISL_3570907
EPI_ISL_5030060
EPI_ISL_5985379
EPI_ISL_4274482
EPI_ISL_626621
EPI_ISL_6568328
EPI_ISL_3734000
EPI_ISL_1195460
EPI_ISL_2779159
EPI_ISL_8057563
EPI_ISL_5559838
EPI_ISL_6967560
EPI_ISL_5544766
EPI_ISL_4072409
EPI_ISL_7789512
EPI_ISL_1180860
EPI_ISL_1190902
EPI_ISL_2894808
EPI_ISL_6964418
EPI_ISL_7326358
EPI_ISL_3920623
EPI_ISL_2379184
EPI_ISL_2231513
EPI_ISL_4050460
EPI_ISL_685666
EPI_ISL_4255295
EPI_ISL_2422651
EPI_ISL_6315848
EPI_ISL_3261593
EPI_ISL_8926063
EPI_ISL_7138643
EPI_ISL_2942461
EPI_ISL_1259046
EPI_ISL_6227566
EPI_ISL_6471293
EPI_ISL_941964
EPI_ISL_8649173
EPI_ISL_1351824
EPI_ISL_796031
EPI_ISL_1319308
EPI_ISL_3544073
EPI_ISL_1121330
EPI_ISL_4261662
EPI_ISL_631835
EPI_ISL_8142100
EPI_ISL_3153995
EPI_ISL_2003124
EPI_ISL_3904872
EPI_ISL_5417321
EPI_ISL_5686750
EPI_ISL_4778790
EPI_ISL_3031483
EPI_ISL_4917532
EPI_ISL_5643205
EPI_ISL_686031
EPI_ISL_4919785
EPI_ISL_5553009
EPI_ISL_5396377
EPI_ISL_6886857
EPI_ISL_8801352
EPI_ISL_7605405
EPI_ISL_5428087
EPI_ISL_940623
EPI_ISL_9437140
EPI_ISL_4194380
EPI_ISL_5396287
EPI_ISL_7970568
EPI_ISL_528919
EPI_ISL_8083880
EPI_ISL_5540151
EPI_ISL_6104060
EPI_ISL_913049
EPI_ISL_1678023
EPI_ISL_2713108
EPI_ISL_1621541
EPI_ISL_3546485
EPI_ISL_5890685
EPI_ISL_2502700
EPI_ISL_7267532
EPI_ISL_6158920
EPI_ISL_1910244
EPI_ISL_2600553
EPI_ISL_3557111
EPI_ISL_8607865
EPI_ISL_2779272
EPI_ISL_7624311
EPI_ISL_1008709
EPI_ISL_1117839
EPI_ISL_7624299
EPI_ISL_4199216
EPI_ISL_7812914
EPI_ISL_751366
EPI_ISL_4748043
EPI_ISL_3797330
EPI_ISL_5589852
EPI_ISL_3100462
EPI_ISL_7138939
EPI_ISL_1785152
EPI_ISL_3316316
EPI_ISL_1180791
EPI_ISL_688025
EPI_ISL_2426905
EPI_ISL_613558
EPI_ISL_6158722
EPI_ISL_7267815
EPI_ISL_3189016
EPI_ISL_1322154
EPI_ISL_935616
EPI_ISL_9087383
EPI_ISL_5854713
EPI_ISL_602680
EPI_ISL_4874553
EPI_ISL_1483733
EPI_ISL_8620648
EPI_ISL_3347601
EPI_ISL_4998415
EPI_ISL_631759
EPI_ISL_9159707
EPI_ISL_6115668
EPI_ISL_6000213
EPI_ISL_7327075
EPI_ISL_8055959
EPI_ISL_2985549
EPI_ISL_7460121
EPI_ISL_3801931
EPI_ISL_5541612
EPI_ISL_7267474
EPI_ISL_688319
EPI_ISL_10584134
EPI_ISL_4435518
EPI_ISL_455474
EPI_ISL_7460008
EPI_ISL_2097072
EPI_ISL_3245968
EPI_ISL_5428293
EPI_ISL_1478813
EPI_ISL_7327178
EPI_ISL_7120874
EPI_ISL_6775513
EPI_ISL_5267790
EPI_ISL_4199311
EPI_ISL_1302903
EPI_ISL_9159763
EPI_ISL_8607877
EPI_ISL_6698212
EPI_ISL_8579675
EPI_ISL_5394009
EPI_ISL_11036753
EPI_ISL_2835779
EPI_ISL_4101591
EPI_ISL_7898666
EPI_ISL_1469587
EPI_ISL_4920278
EPI_ISL_9512412
EPI_ISL_6159032
EPI_ISL_4714586
EPI_ISL_2232952
EPI_ISL_7982758
EPI_ISL_5552142
EPI_ISL_1319426
EPI_ISL_3506603
EPI_ISL_1585621
EPI_ISL_3020360
EPI_ISL_3155424
EPI_ISL_2828682
EPI_ISL_2091203
EPI_ISL_5881040
EPI_ISL_4194649
EPI_ISL_6103336
EPI_ISL_3355836
EPI_ISL_2547008
EPI_ISL_2402056
EPI_ISL_689797
EPI_ISL_5428871
EPI_ISL_4820977
EPI_ISL_872209
EPI_ISL_1621733
EPI_ISL_7890209
EPI_ISL_4466705
EPI_ISL_2017816
EPI_ISL_6097647
EPI_ISL_941988
EPI_ISL_3557019
EPI_ISL_1910906
EPI_ISL_9160059
EPI_ISL_2709296
EPI_ISL_5736652
EPI_ISL_7307165
EPI_ISL_8712947
EPI_ISL_1013353
EPI_ISL_2887454
EPI_ISL_6115496
EPI_ISL_2156424
EPI_ISL_501192
EPI_ISL_2100720
EPI_ISL_539553
EPI_ISL_685577
EPI_ISL_5265128
EPI_ISL_1195463
EPI_ISL_1628358
EPI_ISL_2894732
EPI_ISL_4881972
EPI_ISL_4888602
EPI_ISL_690261
EPI_ISL_2178478
EPI_ISL_4741529
EPI_ISL_2757719
EPI_ISL_7307162
EPI_ISL_6271751
EPI_ISL_4731342
EPI_ISL_692028
EPI_ISL_2346447
EPI_ISL_2379133
EPI_ISL_3385787
EPI_ISL_529787
EPI_ISL_6031187
EPI_ISL_7326377
EPI_ISL_5417484
EPI_ISL_3716405
EPI_ISL_2143508
EPI_ISL_3030452
EPI_ISL_7327839
EPI_ISL_3370429
EPI_ISL_861644
EPI_ISL_690693
EPI_ISL_5031339
EPI_ISL_3982068
EPI_ISL_8506528
EPI_ISL_477188
EPI_ISL_1501211
EPI_ISL_648623
EPI_ISL_4714027
EPI_ISL_2438946
EPI_ISL_8170508
EPI_ISL_6810186
EPI_ISL_686296
EPI_ISL_5738898
EPI_ISL_3804146
EPI_ISL_2601454
EPI_ISL_2226764
EPI_ISL_6582818
EPI_ISL_5887136
EPI_ISL_6116825
EPI_ISL_1060454
EPI_ISL_5142554
EPI_ISL_5142967
EPI_ISL_6227021
EPI_ISL_833123
EPI_ISL_6227522
EPI_ISL_7969887
EPI_ISL_5194362
EPI_ISL_6471112
EPI_ISL_7888836
EPI_ISL_5933486
EPI_ISL_8003193
EPI_ISL_2379170
EPI_ISL_7898676
EPI_ISL_3134176
EPI_ISL_9071516
EPI_ISL_9077761
EPI_ISL_3768889
EPI_ISL_2464207
EPI_ISL_422417
EPI_ISL_1502201
EPI_ISL_6227392
EPI_ISL_2835780
EPI_ISL_2171154
EPI_ISL_2324230
EPI_ISL_4447348
EPI_ISL_2985594
EPI_ISL_3957767
EPI_ISL_687484
EPI_ISL_8258073
EPI_ISL_3153405
EPI_ISL_5143369
EPI_ISL_7961702
EPI_ISL_9089765
EPI_ISL_2942394
EPI_ISL_6102180
EPI_ISL_7547567
EPI_ISL_2535532
EPI_ISL_686962
EPI_ISL_2082022
EPI_ISL_2885383
EPI_ISL_2399627
EPI_ISL_2983444
EPI_ISL_689860
EPI_ISL_689747
EPI_ISL_4461691
EPI_ISL_2841954
EPI_ISL_11229751
EPI_ISL_445080
EPI_ISL_6914065
EPI_ISL_3568764
EPI_ISL_2801718
EPI_ISL_3347849
EPI_ISL_5241092
EPI_ISL_6261785
EPI_ISL_9855620
EPI_ISL_1623807
EPI_ISL_7327788
EPI_ISL_685497
EPI_ISL_1469259
EPI_ISL_8579758
EPI_ISL_5429551
EPI_ISL_689109
EPI_ISL_7729151
EPI_ISL_4258657
EPI_ISL_2863863
EPI_ISL_4299620
EPI_ISL_862557
EPI_ISL_2790837
EPI_ISL_1168200
EPI_ISL_5540423
EPI_ISL_7802893
EPI_ISL_691717
EPI_ISL_872921
EPI_ISL_2815330
EPI_ISL_6424741
EPI_ISL_4056283
EPI_ISL_6228014
EPI_ISL_8580356
EPI_ISL_4878579
EPI_ISL_2100221
EPI_ISL_1911705
EPI_ISL_1365650
EPI_ISL_3155459
EPI_ISL_4103968
EPI_ISL_8309249
EPI_ISL_1627458
EPI_ISL_7802910
EPI_ISL_6036358
EPI_ISL_1607968
EPI_ISL_4503743
EPI_ISL_5260441
EPI_ISL_1656100
EPI_ISL_5640235
EPI_ISL_8447531
EPI_ISL_6684865
EPI_ISL_5146897
EPI_ISL_416604
EPI_ISL_7890261
EPI_ISL_3153361
EPI_ISL_5194184
EPI_ISL_3919771
EPI_ISL_7605413
EPI_ISL_1097008
EPI_ISL_1322150
EPI_ISL_5938284
EPI_ISL_5317736
EPI_ISL_5331519
EPI_ISL_3025699
EPI_ISL_468804
EPI_ISL_1055263
EPI_ISL_7957927
EPI_ISL_685732
EPI_ISL_7267784
EPI_ISL_5735901
EPI_ISL_5797242
EPI_ISL_8507726
EPI_ISL_2621389
EPI_ISL_1675586
EPI_ISL_1671827
EPI_ISL_2279599
EPI_ISL_6259355
EPI_ISL_3915106
EPI_ISL_1786198
EPI_ISL_5855860
EPI_ISL_940899
EPI_ISL_6436540
EPI_ISL_3542898
EPI_ISL_1910311
EPI_ISL_3021400
EPI_ISL_3908503
EPI_ISL_5850896
EPI_ISL_3037808
EPI_ISL_2466302
EPI_ISL_4541342
EPI_ISL_4006370
EPI_ISL_2614627
EPI_ISL_8048118
EPI_ISL_5096036
EPI_ISL_833316
EPI_ISL_2547034
EPI_ISL_4461777
EPI_ISL_1319440
EPI_ISL_4000047
EPI_ISL_3153858
EPI_ISL_2003125
EPI_ISL_8435728
EPI_ISL_4255476
EPI_ISL_3904944
EPI_ISL_2626441
EPI_ISL_2231099
EPI_ISL_6115921
EPI_ISL_3025728
EPI_ISL_2779068
EPI_ISL_7853007
EPI_ISL_455465
EPI_ISL_2155008
EPI_ISL_5062038
EPI_ISL_5265083
EPI_ISL_10994508
EPI_ISL_5553587
EPI_ISL_6324910
EPI_ISL_4461052
EPI_ISL_2688272
EPI_ISL_876759
EPI_ISL_3219670
EPI_ISL_1112975
EPI_ISL_684338
EPI_ISL_1911487
EPI_ISL_454520
EPI_ISL_5543107
EPI_ISL_9159691
EPI_ISL_2923151
EPI_ISL_437302
EPI_ISL_6591825
EPI_ISL_2691197
EPI_ISL_6566977
EPI_ISL_7478606
EPI_ISL_6444423
EPI_ISL_4998632
EPI_ISL_2485140
EPI_ISL_4006468
EPI_ISL_6097697
EPI_ISL_6568628
EPI_ISL_5095026
EPI_ISL_3796338
EPI_ISL_5917723
EPI_ISL_1622389
EPI_ISL_3544046
EPI_ISL_512066
EPI_ISL_7545356
EPI_ISL_2226748
EPI_ISL_1171664
EPI_ISL_1112238
EPI_ISL_4741358
EPI_ISL_5194195
EPI_ISL_1853400
EPI_ISL_3843845
EPI_ISL_2399596
EPI_ISL_1340613
EPI_ISL_3245966
EPI_ISL_4199308
EPI_ISL_5858837
EPI_ISL_6424969
EPI_ISL_8436319
EPI_ISL_7648869
EPI_ISL_5598410
EPI_ISL_6863337
EPI_ISL_9879540
EPI_ISL_3545781
EPI_ISL_4299629
EPI_ISL_3801500
EPI_ISL_2279587
EPI_ISL_2464240
EPI_ISL_1319297
EPI_ISL_3840503
EPI_ISL_1910189
EPI_ISL_3568817
EPI_ISL_691581
EPI_ISL_2485141
EPI_ISL_7780895
EPI_ISL_3317844
EPI_ISL_3307509
EPI_ISL_941999
EPI_ISL_1711987
EPI_ISL_7728634
EPI_ISL_5409902
EPI_ISL_7381097
EPI_ISL_1013346
EPI_ISL_3542930
EPI_ISL_4731393
EPI_ISL_3827063
EPI_ISL_1259087
EPI_ISL_5921573
EPI_ISL_4051192
EPI_ISL_6471944
EPI_ISL_1167132
EPI_ISL_5441489
EPI_ISL_443294
EPI_ISL_7326356
EPI_ISL_1841095
EPI_ISL_5540738
EPI_ISL_687647
EPI_ISL_1785075
EPI_ISL_5022682
EPI_ISL_691590
EPI_ISL_4778432
EPI_ISL_7781245
EPI_ISL_3010254
EPI_ISL_6886779
EPI_ISL_4171213
EPI_ISL_699980
EPI_ISL_4506737
EPI_ISL_3306078
EPI_ISL_3030020
EPI_ISL_1960468
EPI_ISL_8083804
EPI_ISL_5428799
EPI_ISL_7328786
EPI_ISL_1351880
EPI_ISL_5565567
EPI_ISL_5540194
EPI_ISL_7853303
EPI_ISL_7138684
EPI_ISL_10252444
EPI_ISL_2923113
EPI_ISL_4951672
EPI_ISL_7137490
EPI_ISL_2671498
EPI_ISL_648643
EPI_ISL_2612038
EPI_ISL_3031489
EPI_ISL_4550198
EPI_ISL_4411294
EPI_ISL_8789509
EPI_ISL_4715554
EPI_ISL_7326417
EPI_ISL_3010360
EPI_ISL_4171783
EPI_ISL_6512920
EPI_ISL_1685365
EPI_ISL_2690187
EPI_ISL_8579936
EPI_ISL_2188186
EPI_ISL_513139
EPI_ISL_6566999
EPI_ISL_6159535
EPI_ISL_1629349
EPI_ISL_7326613
EPI_ISL_4447357
EPI_ISL_4101594
EPI_ISL_2312942
EPI_ISL_9373974
EPI_ISL_6604101
EPI_ISL_7469392
EPI_ISL_686762
EPI_ISL_2293514
EPI_ISL_8092796
EPI_ISL_7743782
EPI_ISL_5866755
EPI_ISL_1669942
EPI_ISL_9046427
EPI_ISL_8986688
EPI_ISL_8189042
EPI_ISL_684958
EPI_ISL_2547051
EPI_ISL_5567772
EPI_ISL_5544104
EPI_ISL_3231215
EPI_ISL_2893524
EPI_ISL_3031835
EPI_ISL_1404141
EPI_ISL_909681
EPI_ISL_1265155
EPI_ISL_3356460
EPI_ISL_8825608
EPI_ISL_5262706
EPI_ISL_5879918
EPI_ISL_8295901
EPI_ISL_6207661
EPI_ISL_5441405
EPI_ISL_5262704
EPI_ISL_1020127
EPI_ISL_3100432
EPI_ISL_5589937
EPI_ISL_8421071
EPI_ISL_8588676
EPI_ISL_1235679
EPI_ISL_2427216
EPI_ISL_690316
EPI_ISL_3904895
EPI_ISL_671433
EPI_ISL_3023731
EPI_ISL_3316158
EPI_ISL_685841
EPI_ISL_692634
EPI_ISL_688407
EPI_ISL_2859005
EPI_ISL_691483
EPI_ISL_3748205
EPI_ISL_3460048
EPI_ISL_2841941
EPI_ISL_7267856
EPI_ISL_9290442
EPI_ISL_4101567
EPI_ISL_4056019
EPI_ISL_4951073
EPI_ISL_648812
EPI_ISL_2030084
EPI_ISL_8590714
EPI_ISL_6690087
EPI_ISL_1799502
EPI_ISL_3690283
EPI_ISL_512904
EPI_ISL_2778996
EPI_ISL_4493508
EPI_ISL_1580605
EPI_ISL_10252468
EPI_ISL_479523
EPI_ISL_1731935
EPI_ISL_4955924
EPI_ISL_8349184
EPI_ISL_849638
EPI_ISL_11229104
EPI_ISL_7890297
EPI_ISL_1517388
EPI_ISL_686498
EPI_ISL_8620320
EPI_ISL_2296108
EPI_ISL_5194655
EPI_ISL_1117953
EPI_ISL_3033343
EPI_ISL_5589894
EPI_ISL_6915170
EPI_ISL_6937862
EPI_ISL_6699658
EPI_ISL_5434025
EPI_ISL_8106137
EPI_ISL_1259097
EPI_ISL_7698195
EPI_ISL_648711
EPI_ISL_2479915
EPI_ISL_2081976
EPI_ISL_8875807
EPI_ISL_3277495
EPI_ISL_5314232
EPI_ISL_8579671
EPI_ISL_5736651
EPI_ISL_5855095
EPI_ISL_3427113
EPI_ISL_3306214
EPI_ISL_686627
EPI_ISL_660655
EPI_ISL_3982211
EPI_ISL_910337
EPI_ISL_5051621
EPI_ISL_5570065
EPI_ISL_1706807
EPI_ISL_486820
EPI_ISL_8771853
EPI_ISL_6775812
EPI_ISL_2691147
EPI_ISL_2859055
EPI_ISL_690458
EPI_ISL_1656052
EPI_ISL_6570958
EPI_ISL_4503888
EPI_ISL_7982765
EPI_ISL_955093
EPI_ISL_8309358
EPI_ISL_2421108
EPI_ISL_1788865
EPI_ISL_2713195
EPI_ISL_7457712
EPI_ISL_2444383
EPI_ISL_1406573
EPI_ISL_7952699
EPI_ISL_3230759
EPI_ISL_2530369
EPI_ISL_3308688
EPI_ISL_603039
EPI_ISL_1416519
EPI_ISL_6775887
EPI_ISL_11018121
EPI_ISL_3805495
EPI_ISL_8417113
EPI_ISL_8060097
EPI_ISL_3392657
EPI_ISL_5266718
EPI_ISL_3333606
EPI_ISL_2264873
EPI_ISL_3799783
EPI_ISL_3395844
EPI_ISL_2774102
EPI_ISL_6812549
EPI_ISL_8910906
EPI_ISL_1583036
EPI_ISL_1288465
EPI_ISL_1501195
EPI_ISL_5552450
EPI_ISL_2400394
EPI_ISL_2427401
EPI_ISL_2495651
EPI_ISL_3999909
EPI_ISL_5845683
EPI_ISL_535481
EPI_ISL_4072389
EPI_ISL_4550702
EPI_ISL_9159886
EPI_ISL_9429782
EPI_ISL_5146893
EPI_ISL_6964578
EPI_ISL_1298481
EPI_ISL_1554895
EPI_ISL_5740608
EPI_ISL_5315159
EPI_ISL_687756
EPI_ISL_5945548
EPI_ISL_3570970
EPI_ISL_4881870
EPI_ISL_1608259
EPI_ISL_438139
EPI_ISL_686350
EPI_ISL_1788830
EPI_ISL_8495711
EPI_ISL_6482413
EPI_ISL_1117869
EPI_ISL_2532410
EPI_ISL_7596285
EPI_ISL_4740459
EPI_ISL_6699122
EPI_ISL_8620539
EPI_ISL_692417
EPI_ISL_1831681
EPI_ISL_2835450
EPI_ISL_1013196
EPI_ISL_4461510
EPI_ISL_4171870
EPI_ISL_6901241
EPI_ISL_3117527
EPI_ISL_8372037
EPI_ISL_648113
EPI_ISL_648803
EPI_ISL_4194532
EPI_ISL_691550
EPI_ISL_6315670
EPI_ISL_3982187
EPI_ISL_3375509
EPI_ISL_717972
EPI_ISL_6595057
EPI_ISL_5741880
EPI_ISL_1301644
EPI_ISL_4503407
EPI_ISL_10270435
EPI_ISL_4298768
EPI_ISL_2312894
EPI_ISL_3356352
EPI_ISL_1789054
EPI_ISL_947262
EPI_ISL_8580308
EPI_ISL_8141897
EPI_ISL_2101098
EPI_ISL_7970542
EPI_ISL_6698224
EPI_ISL_1020051
EPI_ISL_2862016
EPI_ISL_2840736
EPI_ISL_4073306
EPI_ISL_4255309
EPI_ISL_3920095
EPI_ISL_7802792
EPI_ISL_2001307
EPI_ISL_692512
EPI_ISL_7460055
EPI_ISL_4731291
EPI_ISL_699934
EPI_ISL_542128
EPI_ISL_686614
EPI_ISL_7921449
EPI_ISL_5739531
EPI_ISL_7613840
EPI_ISL_8172256
EPI_ISL_7967477
EPI_ISL_7969640
EPI_ISL_7952062
EPI_ISL_2690130
EPI_ISL_11259149
EPI_ISL_3915372
EPI_ISL_6570945
EPI_ISL_6102337
EPI_ISL_2690624
EPI_ISL_3757317
EPI_ISL_689267
EPI_ISL_5417396
EPI_ISL_3316292
EPI_ISL_7921401
EPI_ISL_498182
EPI_ISL_5936828
EPI_ISL_3038240
EPI_ISL_6471388
EPI_ISL_1381349
EPI_ISL_7781187
EPI_ISL_3667291
EPI_ISL_4710300
EPI_ISL_2343210
EPI_ISL_6567944
EPI_ISL_660257
EPI_ISL_2081981
EPI_ISL_4071829
EPI_ISL_5265270
EPI_ISL_3905359
EPI_ISL_8580266
EPI_ISL_8717102
EPI_ISL_6207225
EPI_ISL_2156462
EPI_ISL_1811395
EPI_ISL_2490514
EPI_ISL_4051258
EPI_ISL_6116763
EPI_ISL_2029801
EPI_ISL_7789403
EPI_ISL_8588831
EPI_ISL_2017869
EPI_ISL_4918586
EPI_ISL_10510584
EPI_ISL_1821113
EPI_ISL_5590102
EPI_ISL_5113907
EPI_ISL_528996
EPI_ISL_6227834
EPI_ISL_4411548
EPI_ISL_660641
EPI_ISL_5924063
EPI_ISL_7054968
EPI_ISL_9011077
EPI_ISL_7139730
EPI_ISL_1259196
EPI_ISL_7970219
EPI_ISL_4194540
EPI_ISL_6566806
EPI_ISL_5556104
EPI_ISL_8590700
EPI_ISL_2673659
EPI_ISL_6775698
EPI_ISL_10584238
EPI_ISL_7361610
EPI_ISL_4998520
EPI_ISL_1351638
EPI_ISL_4541249
EPI_ISL_3981398
EPI_ISL_7853307
EPI_ISL_1811491
EPI_ISL_4998640
EPI_ISL_5458812
EPI_ISL_1401310
EPI_ISL_4413931
EPI_ISL_9855579
EPI_ISL_7267469
EPI_ISL_7711182
EPI_ISL_3320355
EPI_ISL_1007666
EPI_ISL_1501104
EPI_ISL_4881933
EPI_ISL_6050996
EPI_ISL_685212
EPI_ISL_2877458
EPI_ISL_8258094
EPI_ISL_10895767
EPI_ISL_8097205
EPI_ISL_3425657
EPI_ISL_690653
EPI_ISL_11036722
EPI_ISL_1233618
EPI_ISL_2547010
EPI_ISL_8926111
EPI_ISL_1041195
EPI_ISL_6570904
EPI_ISL_3914924
EPI_ISL_8803533
EPI_ISL_1707621
EPI_ISL_2920778
EPI_ISL_692045
EPI_ISL_3557063
EPI_ISL_2693938
EPI_ISL_2374470
EPI_ISL_3756983
EPI_ISL_5990106
EPI_ISL_5741562
EPI_ISL_6111447
EPI_ISL_687191
EPI_ISL_5323640
EPI_ISL_2189147
EPI_ISL_1911472
EPI_ISL_2566459
EPI_ISL_1790124
EPI_ISL_6471325
EPI_ISL_1651881
EPI_ISL_1516906
EPI_ISL_7267729
EPI_ISL_8926516
EPI_ISL_7139614
EPI_ISL_2550573
EPI_ISL_2105368
EPI_ISL_8004773
EPI_ISL_2925477
EPI_ISL_6259345
EPI_ISL_3304468
EPI_ISL_1707626
EPI_ISL_6900155
EPI_ISL_685708
EPI_ISL_8712979
EPI_ISL_11323771
EPI_ISL_4600959
EPI_ISL_3153355
EPI_ISL_3904949
EPI_ISL_5543808
EPI_ISL_6207871
EPI_ISL_3242429
EPI_ISL_8118973
EPI_ISL_2091439
EPI_ISL_515627
EPI_ISL_1096253
EPI_ISL_1651252
EPI_ISL_3875739
EPI_ISL_10439395
EPI_ISL_2189508
EPI_ISL_4716283
EPI_ISL_6963606
EPI_ISL_6159534
EPI_ISL_2483652
EPI_ISL_5063337
EPI_ISL_2365884
EPI_ISL_6699453
EPI_ISL_2485123
EPI_ISL_1483779
EPI_ISL_9578977
EPI_ISL_447747
EPI_ISL_5146885
EPI_ISL_5937317
EPI_ISL_7743741
EPI_ISL_6512049
EPI_ISL_8206177
EPI_ISL_5845602
EPI_ISL_6000245
EPI_ISL_5441452
EPI_ISL_5590018
EPI_ISL_5686690
EPI_ISL_4299549
EPI_ISL_458103
EPI_ISL_1700835
EPI_ISL_685525
EPI_ISL_1262733
EPI_ISL_3534521
EPI_ISL_6825248
EPI_ISL_2001210
EPI_ISL_6471970
EPI_ISL_2099416
EPI_ISL_2860813
EPI_ISL_2492379
EPI_ISL_3980761
EPI_ISL_8310089
EPI_ISL_5644597
EPI_ISL_3556924
EPI_ISL_8789663
EPI_ISL_1916498
EPI_ISL_3403385
EPI_ISL_6174554
EPI_ISL_1288330
EPI_ISL_613457
EPI_ISL_4513500
EPI_ISL_1363107
EPI_ISL_5524266
EPI_ISL_6772707
EPI_ISL_8463999
EPI_ISL_2086159
EPI_ISL_479818
EPI_ISL_6116614
EPI_ISL_5144739
EPI_ISL_5633528
EPI_ISL_1626498
EPI_ISL_7716835
EPI_ISL_3316221
EPI_ISL_3190318
EPI_ISL_527861
EPI_ISL_2091171
EPI_ISL_3692540
EPI_ISL_6000420
EPI_ISL_5598461
EPI_ISL_11448664
EPI_ISL_1233451
EPI_ISL_2774107
EPI_ISL_1526787
EPI_ISL_501182
EPI_ISL_8004894
EPI_ISL_8405644
EPI_ISL_1804839
EPI_ISL_6016587
EPI_ISL_7137607
EPI_ISL_1166944
EPI_ISL_6227308
EPI_ISL_648631
EPI_ISL_2535272
EPI_ISL_2155865
EPI_ISL_8482110
EPI_ISL_6684771
EPI_ISL_1821811
EPI_ISL_2180066
EPI_ISL_6831757
EPI_ISL_8258093
EPI_ISL_6174257
EPI_ISL_6670252
EPI_ISL_855364
EPI_ISL_7268546
EPI_ISL_8065804
EPI_ISL_2626062
EPI_ISL_5540064
EPI_ISL_1823528
EPI_ISL_7802818
EPI_ISL_4503932
EPI_ISL_5589631
EPI_ISL_2779517
EPI_ISL_2131462
EPI_ISL_7743724
EPI_ISL_610229
EPI_ISL_4878646
EPI_ISL_687601
EPI_ISL_1909960
EPI_ISL_542332
EPI_ISL_8789504
EPI_ISL_7715434
EPI_ISL_3306173
EPI_ISL_2101884
EPI_ISL_7781096
EPI_ISL_2495703
EPI_ISL_8507293
EPI_ISL_1533043
EPI_ISL_6158330
EPI_ISL_6102186
EPI_ISL_1001359
EPI_ISL_2863878
EPI_ISL_5564336
EPI_ISL_5717529
EPI_ISL_4716827
EPI_ISL_3023796
EPI_ISL_10146007
EPI_ISL_8591022
EPI_ISL_4731251
EPI_ISL_4185164
EPI_ISL_6174644
EPI_ISL_6810147
EPI_ISL_6711058
EPI_ISL_7789356
EPI_ISL_509340
EPI_ISL_691939
EPI_ISL_691918
EPI_ISL_6945347
EPI_ISL_4194476
EPI_ISL_2001459
EPI_ISL_4199226
EPI_ISL_688935
EPI_ISL_4633193
EPI_ISL_6886761
EPI_ISL_802726
EPI_ISL_5596307
EPI_ISL_4712943
EPI_ISL_2324221
EPI_ISL_700051
EPI_ISL_7789455
EPI_ISL_5266448
EPI_ISL_1819231
EPI_ISL_1299508
EPI_ISL_8083907
EPI_ISL_3432357
EPI_ISL_2928237
EPI_ISL_5002713
EPI_ISL_7404333
EPI_ISL_3332890
EPI_ISL_693233
EPI_ISL_1081315
EPI_ISL_1082294
EPI_ISL_3033448
EPI_ISL_5643197
EPI_ISL_7899447
EPI_ISL_1910211
EPI_ISL_5589819
EPI_ISL_5417493
EPI_ISL_7326848
EPI_ISL_8402787
EPI_ISL_11229148
EPI_ISL_8879533
EPI_ISL_5590213
EPI_ISL_3915078
EPI_ISL_7789499
EPI_ISL_5686831
EPI_ISL_1502567
EPI_ISL_2688912
EPI_ISL_5741684
EPI_ISL_833246
EPI_ISL_7589106
EPI_ISL_7369396
EPI_ISL_6115732
EPI_ISL_6531032
EPI_ISL_6425537
EPI_ISL_1911580
EPI_ISL_4461635
EPI_ISL_5883444
EPI_ISL_2894650
EPI_ISL_1465582
EPI_ISL_3979697
EPI_ISL_3507099
EPI_ISL_7329622
EPI_ISL_4004946
EPI_ISL_2790662
EPI_ISL_686211
EPI_ISL_2545904
EPI_ISL_8591001
EPI_ISL_5551864
EPI_ISL_2757660
EPI_ISL_3245953
EPI_ISL_7476697
EPI_ISL_11075935
EPI_ISL_1627360
EPI_ISL_6698382
EPI_ISL_5460717
EPI_ISL_2312768
EPI_ISL_6775591
EPI_ISL_5144456
EPI_ISL_684180
EPI_ISL_7054613
EPI_ISL_5604526
EPI_ISL_416571
EPI_ISL_2312749
EPI_ISL_498113
EPI_ISL_1391241
EPI_ISL_1965719
EPI_ISL_1255267
EPI_ISL_7361667
EPI_ISL_6116650
EPI_ISL_686887
EPI_ISL_4951149
EPI_ISL_3230797
EPI_ISL_6424970
EPI_ISL_3046578
EPI_ISL_5058080
EPI_ISL_7138930
EPI_ISL_513044
EPI_ISL_5159367
EPI_ISL_8581394
EPI_ISL_984997
EPI_ISL_2535269
EPI_ISL_2894792
EPI_ISL_5428321
EPI_ISL_6227425
EPI_ISL_3304470
EPI_ISL_3219510
EPI_ISL_5317799
EPI_ISL_3989746
EPI_ISL_421574
EPI_ISL_1336706
EPI_ISL_515752
EPI_ISL_832130
EPI_ISL_3219542
EPI_ISL_1337539
EPI_ISL_3188969
EPI_ISL_5142973
EPI_ISL_7588558
EPI_ISL_5781996
EPI_ISL_1647104
EPI_ISL_3033570
EPI_ISL_735327
EPI_ISL_7135302
EPI_ISL_1595497
EPI_ISL_8693396
EPI_ISL_7890533
EPI_ISL_4213132
EPI_ISL_10896252
EPI_ISL_1503014
EPI_ISL_1708657
EPI_ISL_7267427
EPI_ISL_1468420
EPI_ISL_1372546
EPI_ISL_4461398
EPI_ISL_3154080
EPI_ISL_3908654
EPI_ISL_2156705
EPI_ISL_5193918
EPI_ISL_2157487
EPI_ISL_3757353
EPI_ISL_3911483
EPI_ISL_4171889
EPI_ISL_3788723
EPI_ISL_688385
EPI_ISL_2155761
EPI_ISL_2188980
EPI_ISL_1656868
EPI_ISL_8507313
EPI_ISL_8119568
EPI_ISL_8065756
EPI_ISL_2779028
EPI_ISL_2686076
EPI_ISL_7120750
EPI_ISL_4503869
EPI_ISL_1656889
EPI_ISL_3999667
EPI_ISL_5002618
EPI_ISL_3031685
EPI_ISL_5428256
EPI_ISL_1205261
EPI_ISL_2346344
EPI_ISL_9089689
EPI_ISL_4103956
EPI_ISL_5429562
EPI_ISL_7789215
EPI_ISL_688926
EPI_ISL_689659
EPI_ISL_3155547
EPI_ISL_3219740
EPI_ISL_10584261
EPI_ISL_477187
EPI_ISL_3024686
EPI_ISL_7970213
EPI_ISL_5887121
EPI_ISL_1588901
EPI_ISL_5061968
EPI_ISL_8173316
EPI_ISL_491992
EPI_ISL_6174243
EPI_ISL_4251911
EPI_ISL_7977995
EPI_ISL_7327615
EPI_ISL_2942635
EPI_ISL_412980
EPI_ISL_5936643
EPI_ISL_3231200
EPI_ISL_7812896
EPI_ISL_5845517
EPI_ISL_4717347
EPI_ISL_1391042
EPI_ISL_4748322
EPI_ISL_3031511
EPI_ISL_9087392
EPI_ISL_11229048
EPI_ISL_3716487
EPI_ISL_8401573
EPI_ISL_4951109
EPI_ISL_1972895
EPI_ISL_2501369
EPI_ISL_8546610
EPI_ISL_8506810
EPI_ISL_688122
EPI_ISL_6945270
EPI_ISL_5441821
EPI_ISL_1731593
EPI_ISL_1785084
EPI_ISL_2561982
EPI_ISL_3045585
EPI_ISL_3038245
EPI_ISL_2612635
EPI_ISL_5542960
EPI_ISL_2960320
EPI_ISL_1501094
EPI_ISL_7728867
EPI_ISL_1594381
EPI_ISL_7789556
EPI_ISL_2671734
EPI_ISL_7138697
EPI_ISL_4475846
EPI_ISL_1279539
EPI_ISL_1231558
EPI_ISL_6566959
EPI_ISL_1465475
EPI_ISL_2095928
EPI_ISL_6181872
EPI_ISL_6314688
EPI_ISL_8801314
EPI_ISL_5879823
EPI_ISL_1501138
EPI_ISL_3307491
EPI_ISL_1960456
EPI_ISL_6332802
EPI_ISL_7853990
EPI_ISL_1336837
EPI_ISL_8588797
EPI_ISL_7834399
EPI_ISL_2427019
EPI_ISL_1786327
EPI_ISL_691346
EPI_ISL_3321112
EPI_ISL_7358011
EPI_ISL_1301983
EPI_ISL_8580044
EPI_ISL_686508
EPI_ISL_6075191
EPI_ISL_3076776
EPI_ISL_2626278
EPI_ISL_4585018
EPI_ISL_9875541
EPI_ISL_5887277
EPI_ISL_454525
EPI_ISL_2131489
EPI_ISL_2756439
EPI_ISL_8416986
EPI_ISL_5194371
EPI_ISL_1685418
EPI_ISL_5945779
EPI_ISL_2516951
EPI_ISL_5597505
EPI_ISL_6809946
EPI_ISL_1301581
EPI_ISL_3757160
EPI_ISL_4951160
EPI_ISL_6207918
EPI_ISL_4770491
EPI_ISL_6640624
EPI_ISL_6471436
EPI_ISL_7844597
EPI_ISL_6315860
EPI_ISL_1960399
EPI_ISL_3548693
EPI_ISL_9159756
EPI_ISL_6775330
EPI_ISL_1013448
EPI_ISL_7660694
EPI_ISL_3100465
EPI_ISL_7813067
EPI_ISL_7503381
EPI_ISL_2464499
EPI_ISL_2800930
EPI_ISL_2157344
EPI_ISL_5598487
EPI_ISL_7591349
EPI_ISL_8464009
EPI_ISL_941030
EPI_ISL_6207853
EPI_ISL_5888673
EPI_ISL_1424470
EPI_ISL_463287
EPI_ISL_6691634
EPI_ISL_5428177
EPI_ISL_2296060
EPI_ISL_8771914
EPI_ISL_6641393
EPI_ISL_2835071
EPI_ISL_3155431
EPI_ISL_6640871
EPI_ISL_7813170
EPI_ISL_7743762
EPI_ISL_512909
EPI_ISL_9071517
EPI_ISL_2402074
EPI_ISL_6424926
EPI_ISL_7852470
EPI_ISL_6096952
EPI_ISL_3797238
EPI_ISL_4503650
EPI_ISL_2448636
EPI_ISL_6471378
EPI_ISL_2840629
EPI_ISL_2756479
EPI_ISL_8789228
EPI_ISL_5543196
EPI_ISL_3825414
EPI_ISL_3259686
EPI_ISL_8825997
EPI_ISL_1284014
EPI_ISL_1020244
EPI_ISL_6204389
EPI_ISL_4896149
EPI_ISL_2790865
EPI_ISL_2779016
EPI_ISL_10252454
EPI_ISL_8187198
EPI_ISL_5934048
EPI_ISL_2408062
EPI_ISL_4236792
EPI_ISL_4744601
EPI_ISL_2426918
EPI_ISL_7970140
EPI_ISL_6512974
EPI_ISL_7327335
EPI_ISL_6698234
EPI_ISL_685987
EPI_ISL_6775457
EPI_ISL_2264795
EPI_ISL_2841886
EPI_ISL_2325184
EPI_ISL_3527780
EPI_ISL_8428129
EPI_ISL_4716230
EPI_ISL_5265094
EPI_ISL_5588239
EPI_ISL_1231701
EPI_ISL_5640189
EPI_ISL_3030011
EPI_ISL_4550021
EPI_ISL_1628969
EPI_ISL_4877319
EPI_ISL_3989085
EPI_ISL_5248972
EPI_ISL_1663017
EPI_ISL_7789336
EPI_ISL_1259137
EPI_ISL_3875442
EPI_ISL_4711335
EPI_ISL_7369442
EPI_ISL_5917669
EPI_ISL_7327534
EPI_ISL_8258099
EPI_ISL_5031302
EPI_ISL_7380105
EPI_ISL_3546550
EPI_ISL_10146001
EPI_ISL_2101150
EPI_ISL_7327699
EPI_ISL_5887077
EPI_ISL_6439289
EPI_ISL_7781036
EPI_ISL_8801333
EPI_ISL_5560420
EPI_ISL_1403603
EPI_ISL_2401958
EPI_ISL_860897
EPI_ISL_2379050
EPI_ISL_6633368
EPI_ISL_8580289
EPI_ISL_3459390
EPI_ISL_5598271
EPI_ISL_1416666
EPI_ISL_6863608
EPI_ISL_6570950
EPI_ISL_1662234
EPI_ISL_2274106
EPI_ISL_2790310
EPI_ISL_7153867
EPI_ISL_2894836
EPI_ISL_6711108
EPI_ISL_3923851
EPI_ISL_7649886
EPI_ISL_8003232
EPI_ISL_6016657
EPI_ISL_689679
EPI_ISL_3923845
EPI_ISL_10967889
EPI_ISL_1259295
EPI_ISL_6370535
EPI_ISL_3690497
EPI_ISL_1231601
EPI_ISL_3243097
EPI_ISL_6227480
EPI_ISL_8006375
EPI_ISL_8590816
EPI_ISL_2422731
EPI_ISL_7463828
EPI_ISL_5854724
EPI_ISL_4461660
EPI_ISL_10957388
EPI_ISL_6692030
EPI_ISL_4710500
EPI_ISL_5544638
EPI_ISL_1960332
EPI_ISL_1841155
EPI_ISL_1969673
EPI_ISL_6104463
EPI_ISL_3545821
EPI_ISL_5137027
EPI_ISL_4716685
EPI_ISL_2232710
EPI_ISL_1910066
EPI_ISL_6264281
EPI_ISL_3762805
EPI_ISL_3934993
EPI_ISL_8630381
EPI_ISL_4546778
EPI_ISL_2958730
EPI_ISL_6174368
EPI_ISL_2422918
EPI_ISL_1531765
EPI_ISL_3923857
EPI_ISL_1180769
EPI_ISL_1853388
EPI_ISL_2684234
EPI_ISL_2835845
EPI_ISL_1686198
EPI_ISL_710483
EPI_ISL_542230
EPI_ISL_4741329
EPI_ISL_2279645
EPI_ISL_4546745
EPI_ISL_2279498
EPI_ISL_3021344
EPI_ISL_5054093
EPI_ISL_8003346
EPI_ISL_5604287
EPI_ISL_1494670
EPI_ISL_8580313
EPI_ISL_4712342
EPI_ISL_2774126
EPI_ISL_6512085
EPI_ISL_2081213
EPI_ISL_8251391
EPI_ISL_700274
EPI_ISL_7671501
EPI_ISL_2485005
EPI_ISL_3375501
EPI_ISL_2828435
EPI_ISL_6775746
EPI_ISL_3923921
EPI_ISL_6640239
EPI_ISL_687900
EPI_ISL_882670
EPI_ISL_1821564
EPI_ISL_6332675
EPI_ISL_542353
EPI_ISL_4984907
EPI_ISL_2535807
EPI_ISL_7999346
EPI_ISL_6115737
EPI_ISL_1019880
EPI_ISL_3557017
EPI_ISL_3875806
EPI_ISL_5428389
EPI_ISL_513138
EPI_ISL_5945459
EPI_ISL_4300708
EPI_ISL_1060425
EPI_ISL_5597598
EPI_ISL_3911485
EPI_ISL_4545344
EPI_ISL_11229495
EPI_ISL_1972907
EPI_ISL_5934925
EPI_ISL_4199338
EPI_ISL_5395813
EPI_ISL_3506868
EPI_ISL_2835048
EPI_ISL_4969084
EPI_ISL_8712933
EPI_ISL_1401119
EPI_ISL_2179389
EPI_ISL_5977763
EPI_ISL_1582667
EPI_ISL_6115552
EPI_ISL_8158256
EPI_ISL_6825310
EPI_ISL_7796021
EPI_ISL_1647079
EPI_ISL_4954249
EPI_ISL_6567968
EPI_ISL_1608577
EPI_ISL_5850920
EPI_ISL_5829762
EPI_ISL_3716502
EPI_ISL_1168472
EPI_ISL_5918270
EPI_ISL_3355843
EPI_ISL_2801664
EPI_ISL_7404518
EPI_ISL_4080681
EPI_ISL_8917340
EPI_ISL_4503765
EPI_ISL_9579587
EPI_ISL_687879
EPI_ISL_5074041
EPI_ISL_1164951
EPI_ISL_1391274
EPI_ISL_459953
EPI_ISL_7620238
EPI_ISL_3875765
EPI_ISL_1752655
EPI_ISL_8055536
EPI_ISL_6916921
EPI_ISL_3757311
EPI_ISL_1788203
EPI_ISL_1351752
EPI_ISL_1788761
EPI_ISL_872961
EPI_ISL_7326849
EPI_ISL_2232761
EPI_ISL_2790899
EPI_ISL_6530484
EPI_ISL_9047360
EPI_ISL_1251033
EPI_ISL_1288472
EPI_ISL_2490326
EPI_ISL_8311683
EPI_ISL_4879108
EPI_ISL_7728966
EPI_ISL_5847220
EPI_ISL_9127117
EPI_ISL_4536618
EPI_ISL_7829606
EPI_ISL_4802886
EPI_ISL_5936861
EPI_ISL_8027802
EPI_ISL_8281486
EPI_ISL_1841169
EPI_ISL_3757318
EPI_ISL_1166949
EPI_ISL_1008713
EPI_ISL_1678471
EPI_ISL_7154217
EPI_ISL_648724
EPI_ISL_3025456
EPI_ISL_5260442
EPI_ISL_5943740
EPI_ISL_794754
EPI_ISL_4550159
EPI_ISL_4549089
EPI_ISL_7326722
EPI_ISL_7970661
EPI_ISL_3545848
EPI_ISL_1259175
EPI_ISL_4741921
EPI_ISL_4715852
EPI_ISL_3556995
EPI_ISL_4712753
EPI_ISL_5480075
EPI_ISL_4299659
EPI_ISL_4298738
EPI_ISL_5559523
EPI_ISL_9127123
EPI_ISL_6132668
EPI_ISL_3186072
EPI_ISL_9237980
EPI_ISL_877329
EPI_ISL_7417824
EPI_ISL_2968037
EPI_ISL_8004774
EPI_ISL_5587906
EPI_ISL_6227202
EPI_ISL_4503712
EPI_ISL_1171693
EPI_ISL_4171299
EPI_ISL_5460446
EPI_ISL_5918341
EPI_ISL_688303
EPI_ISL_4461700
EPI_ISL_5303921
EPI_ISL_2485167
EPI_ISL_6031243
EPI_ISL_1662018
EPI_ISL_2614674
EPI_ISL_4258639
EPI_ISL_11229406
EPI_ISL_2158232
EPI_ISL_3356446
EPI_ISL_2422732
EPI_ISL_2820753
EPI_ISL_2155958
EPI_ISL_1533034
EPI_ISL_5143249
EPI_ISL_691578
EPI_ISL_5640172
EPI_ISL_1289438
EPI_ISL_500947
EPI_ISL_1647137
EPI_ISL_4171897
EPI_ISL_2774010
EPI_ISL_7852916
EPI_ISL_1547458
EPI_ISL_4106534
EPI_ISL_2966616
EPI_ISL_940891
EPI_ISL_3805397
EPI_ISL_4741362
EPI_ISL_2095933
EPI_ISL_689102
EPI_ISL_7624289
EPI_ISL_832195
EPI_ISL_1960322
EPI_ISL_5937256
EPI_ISL_4461671
EPI_ISL_4545787
EPI_ISL_5592970
EPI_ISL_7798523
EPI_ISL_4889774
EPI_ISL_8500658
EPI_ISL_5417421
EPI_ISL_7789312
EPI_ISL_8925786
EPI_ISL_5107666
EPI_ISL_4503780
EPI_ISL_8170504
EPI_ISL_2686037
EPI_ISL_2877403
EPI_ISL_2081997
EPI_ISL_5781991
EPI_ISL_3188966
EPI_ISL_4199435
EPI_ISL_2153741
EPI_ISL_2835757
EPI_ISL_1686040
EPI_ISL_10510289
EPI_ISL_2885629
EPI_ISL_2097029
EPI_ISL_2648078
EPI_ISL_1504107
EPI_ISL_4549084
EPI_ISL_1302024
EPI_ISL_2097068
EPI_ISL_5544496
EPI_ISL_602777
EPI_ISL_2171191
EPI_ISL_4101593
EPI_ISL_7151095
EPI_ISL_5717713
EPI_ISL_1381816
EPI_ISL_4058317
EPI_ISL_5063184
EPI_ISL_1205239
EPI_ISL_5566931
EPI_ISL_687876
EPI_ISL_7789139
EPI_ISL_7696914
EPI_ISL_3671897
EPI_ISL_5241409
EPI_ISL_6102291
EPI_ISL_529738
EPI_ISL_3232672
EPI_ISL_3460090
EPI_ISL_4550094
EPI_ISL_6482344
EPI_ISL_1657097
EPI_ISL_2927972
EPI_ISL_6711977
EPI_ISL_4199251
EPI_ISL_3980655
EPI_ISL_6841894
EPI_ISL_5855180
EPI_ISL_1760223
EPI_ISL_6843476
EPI_ISL_2937760
EPI_ISL_1299553
EPI_ISL_8372065
EPI_ISL_6174522
EPI_ISL_636835
EPI_ISL_6863434
EPI_ISL_2693925
EPI_ISL_3459953
EPI_ISL_2801787
EPI_ISL_5460482
EPI_ISL_912562
EPI_ISL_6092412
EPI_ISL_5146903
EPI_ISL_3690525
EPI_ISL_4550693
EPI_ISL_8579805
EPI_ISL_4713129
EPI_ISL_1416540
EPI_ISL_5393388
EPI_ISL_4603127
EPI_ISL_1599526
EPI_ISL_2443476
EPI_ISL_2308620
EPI_ISL_1626803
EPI_ISL_3807134
EPI_ISL_1096257
EPI_ISL_687066
EPI_ISL_9320216
EPI_ISL_5265137
EPI_ISL_10969086
EPI_ISL_5589792
EPI_ISL_1240075
EPI_ISL_1279493
EPI_ISL_4255491
EPI_ISL_9320228
EPI_ISL_7327738
EPI_ISL_7327412
EPI_ISL_7775768
EPI_ISL_5734972
EPI_ISL_7740638
EPI_ISL_2621211
EPI_ISL_3076803
EPI_ISL_2017743
EPI_ISL_1655050
EPI_ISL_4603110
EPI_ISL_2928258
EPI_ISL_4199392
EPI_ISL_7218481
EPI_ISL_6207630
EPI_ISL_2490542
EPI_ISL_1647167
EPI_ISL_6332754
EPI_ISL_3154749
EPI_ISL_2095903
EPI_ISL_4171661
EPI_ISL_3304622
EPI_ISL_2621399
EPI_ISL_4601872
EPI_ISL_688778
EPI_ISL_6261292
EPI_ISL_692251
EPI_ISL_5562896
EPI_ISL_6207487
EPI_ISL_4273592
EPI_ISL_493335
EPI_ISL_685622
EPI_ISL_3718598
EPI_ISL_9159866
EPI_ISL_4951692
EPI_ISL_6698238
EPI_ISL_10495845
EPI_ISL_5071200
EPI_ISL_2681140
EPI_ISL_3306028
EPI_ISL_10590312
EPI_ISL_6194367
EPI_ISL_1910413
EPI_ISL_691522
EPI_ISL_1797590
EPI_ISL_965938
EPI_ISL_1401228
EPI_ISL_766044
EPI_ISL_4503508
EPI_ISL_414521
EPI_ISL_5266376
EPI_ISL_862051
EPI_ISL_4171620
EPI_ISL_6711180
EPI_ISL_5409906
EPI_ISL_4549990
EPI_ISL_8910976
EPI_ISL_4503872
EPI_ISL_3691410
EPI_ISL_1621840
EPI_ISL_4955774
EPI_ISL_5599438
EPI_ISL_602719
EPI_ISL_2923213
EPI_ISL_7781063
EPI_ISL_1580625
EPI_ISL_1731756
EPI_ISL_1085796
EPI_ISL_6439354
EPI_ISL_8620370
EPI_ISL_3742572
EPI_ISL_8804573
EPI_ISL_691065
EPI_ISL_684162
EPI_ISL_4951666
EPI_ISL_689788
EPI_ISL_7789504
EPI_ISL_546935
EPI_ISL_2156264
EPI_ISL_8782618
EPI_ISL_2778065
EPI_ISL_1117682
EPI_ISL_8620494
EPI_ISL_4550135
EPI_ISL_1167167
EPI_ISL_2155764
EPI_ISL_2543908
EPI_ISL_6940238
EPI_ISL_10584162
EPI_ISL_876746
EPI_ISL_7798509
EPI_ISL_1960309
EPI_ISL_4550059
EPI_ISL_687149
EPI_ISL_4503946
EPI_ISL_5891043
EPI_ISL_3087665
EPI_ISL_1079000
EPI_ISL_4603564
EPI_ISL_5524270
EPI_ISL_5265281
EPI_ISL_5030099
EPI_ISL_3307614
EPI_ISL_6204402
EPI_ISL_2544894
EPI_ISL_2681171
EPI_ISL_8825794
EPI_ISL_3570877
EPI_ISL_1625982
EPI_ISL_5686972
EPI_ISL_7952068
EPI_ISL_5934063
EPI_ISL_455468
EPI_ISL_7889474
EPI_ISL_8065688
EPI_ISL_6945371
EPI_ISL_576258
EPI_ISL_3133790
EPI_ISL_5460661
EPI_ISL_1524864
EPI_ISL_3804185
EPI_ISL_4298844
EPI_ISL_7813053
EPI_ISL_1233588
EPI_ISL_5063058
EPI_ISL_2180140
EPI_ISL_1096136
EPI_ISL_1166952
EPI_ISL_5260553
EPI_ISL_3982231
EPI_ISL_7890332
EPI_ISL_3506111
EPI_ISL_7921455
EPI_ISL_2779279
EPI_ISL_5598231
EPI_ISL_9879514
EPI_ISL_4299005
EPI_ISL_5013319
EPI_ISL_9361275
EPI_ISL_4188817
EPI_ISL_7468546
EPI_ISL_5434052
EPI_ISL_686099
EPI_ISL_8464025
EPI_ISL_5550433
EPI_ISL_4541170
EPI_ISL_5143088
EPI_ISL_4171328
EPI_ISL_2101896
EPI_ISL_684302
EPI_ISL_5429627
EPI_ISL_1669818
EPI_ISL_9429720
EPI_ISL_2646270
EPI_ISL_4279297
EPI_ISL_2272908
EPI_ISL_686414
EPI_ISL_1788893
EPI_ISL_5717270
EPI_ISL_1706782
EPI_ISL_5554126
EPI_ISL_1019750
EPI_ISL_6174593
EPI_ISL_4549935
EPI_ISL_8579916
EPI_ISL_2790680
EPI_ISL_2835805
EPI_ISL_2757783
EPI_ISL_1379427
EPI_ISL_1013237
EPI_ISL_5854701
EPI_ISL_2690156
EPI_ISL_4000013
EPI_ISL_1096284
EPI_ISL_5854873
EPI_ISL_1302889
EPI_ISL_3241803
EPI_ISL_6567076
EPI_ISL_2374437
EPI_ISL_9160067
EPI_ISL_2547522
EPI_ISL_3039522
EPI_ISL_2312803
EPI_ISL_9159836
EPI_ISL_525680
EPI_ISL_2455927
EPI_ISL_687455
EPI_ISL_1470092
EPI_ISL_6915097
EPI_ISL_7219266
EPI_ISL_4298759
EPI_ISL_1259090
EPI_ISL_4298923
EPI_ISL_9159945
EPI_ISL_5193934
EPI_ISL_1628710
EPI_ISL_2736856
EPI_ISL_5739284
EPI_ISL_2001471
EPI_ISL_5428518
EPI_ISL_6482281
EPI_ISL_8825710
EPI_ISL_2835818
EPI_ISL_2931691
EPI_ISL_3803721
EPI_ISL_5143209
EPI_ISL_5945744
EPI_ISL_2800931
EPI_ISL_4101544
EPI_ISL_1739326
EPI_ISL_2361529
EPI_ISL_8581401
EPI_ISL_6102166
EPI_ISL_1909863
EPI_ISL_7900222
EPI_ISL_3274349
EPI_ISL_5990112
EPI_ISL_689668
EPI_ISL_7970615
EPI_ISL_5051409
EPI_ISL_513527
EPI_ISL_8506940
EPI_ISL_2495587
EPI_ISL_5599357
EPI_ISL_1257822
EPI_ISL_689206
EPI_ISL_2530267
EPI_ISL_7727631
EPI_ISL_1739327
EPI_ISL_529789
EPI_ISL_2180146
EPI_ISL_4051245
EPI_ISL_1018125
EPI_ISL_6370469
EPI_ISL_7729277
EPI_ISL_5718074
EPI_ISL_4917945
EPI_ISL_4657708
EPI_ISL_7812869
EPI_ISL_1960543
EPI_ISL_2332712
EPI_ISL_7404259
EPI_ISL_4255265
EPI_ISL_7151088
EPI_ISL_1096292
EPI_ISL_2502704
EPI_ISL_1060357
EPI_ISL_10189547
EPI_ISL_2616484
EPI_ISL_7789527
EPI_ISL_5686693
EPI_ISL_8910844
EPI_ISL_2293493
EPI_ISL_4069503
EPI_ISL_3347740
EPI_ISL_5589828
EPI_ISL_5633436
EPI_ISL_4199316
EPI_ISL_8588693
EPI_ISL_684402
EPI_ISL_5924066
EPI_ISL_5881848
EPI_ISL_2491643
EPI_ISL_2545790
EPI_ISL_1381229
EPI_ISL_1209377
EPI_ISL_4503483
EPI_ISL_6712955
EPI_ISL_11403543
EPI_ISL_2756398
EPI_ISL_690134
EPI_ISL_1623671
EPI_ISL_7491678
EPI_ISL_2835382
EPI_ISL_8561608
EPI_ISL_7379497
EPI_ISL_5561312
EPI_ISL_687294
EPI_ISL_3050768
EPI_ISL_1620229
EPI_ISL_3347176
EPI_ISL_954761
EPI_ISL_2420646
EPI_ISL_7550126
EPI_ISL_6690214
EPI_ISL_8588180
EPI_ISL_3446671
EPI_ISL_1491632
EPI_ISL_3133126
EPI_ISL_1508889
EPI_ISL_7710769
EPI_ISL_9077802
EPI_ISL_2801846
EPI_ISL_8507648
EPI_ISL_3507144
EPI_ISL_5196215
EPI_ISL_5863672
EPI_ISL_2896241
EPI_ISL_2958769
EPI_ISL_6810231
EPI_ISL_3304518
EPI_ISL_1501159
EPI_ISL_4298877
EPI_ISL_3265540
EPI_ISL_3691385
EPI_ISL_8620326
EPI_ISL_6698413
EPI_ISL_2484970
EPI_ISL_8119142
EPI_ISL_3915001
EPI_ISL_7591292
EPI_ISL_2931361
EPI_ISL_7697052
EPI_ISL_2153791
EPI_ISL_3327933
EPI_ISL_5194574
EPI_ISL_7740696
EPI_ISL_4006513
EPI_ISL_4171260
EPI_ISL_5643213
EPI_ISL_5921623
EPI_ISL_7492208
EPI_ISL_2858946
EPI_ISL_1628387
EPI_ISL_5686974
EPI_ISL_953946
EPI_ISL_2612592
EPI_ISL_5441497
EPI_ISL_1524122
EPI_ISL_1039160
EPI_ISL_8057568
EPI_ISL_2462922
EPI_ISL_5561001
EPI_ISL_7688290
EPI_ISL_4778322
EPI_ISL_4260435
EPI_ISL_3355793
EPI_ISL_4601190
EPI_ISL_4711963
EPI_ISL_2139499
EPI_ISL_5936824
EPI_ISL_6158962
EPI_ISL_5063379
EPI_ISL_6699657
EPI_ISL_4442721
EPI_ISL_4545786
EPI_ISL_687774
EPI_ISL_8004783
EPI_ISL_3505846
EPI_ISL_1797622
EPI_ISL_4255222
EPI_ISL_1111038
EPI_ISL_3386878
EPI_ISL_2501343
EPI_ISL_1517405
EPI_ISL_685472
EPI_ISL_2841869
EPI_ISL_5686700
EPI_ISL_1381141
EPI_ISL_7381721
EPI_ISL_686242
EPI_ISL_5597607
EPI_ISL_2887512
EPI_ISL_2779299
EPI_ISL_7829638
EPI_ISL_1656047
EPI_ISL_6945377
EPI_ISL_959278
EPI_ISL_6773794
EPI_ISL_5736644
EPI_ISL_8055962
EPI_ISL_3037826
EPI_ISL_7545566
EPI_ISL_685992
EPI_ISL_9087314
EPI_ISL_954100
EPI_ISL_688536
EPI_ISL_5022677
EPI_ISL_688825
EPI_ISL_2095890
EPI_ISL_5537873
EPI_ISL_8506674
EPI_ISL_513148
EPI_ISL_7015686
EPI_ISL_1118010
EPI_ISL_6775577
EPI_ISL_5545487
EPI_ISL_602413
EPI_ISL_5540176
EPI_ISL_4740388
EPI_ISL_635000
EPI_ISL_4194425
EPI_ISL_2401978
EPI_ISL_1097014
EPI_ISL_671464
EPI_ISL_4199437
EPI_ISL_5856997
EPI_ISL_1111013
EPI_ISL_5241277
EPI_ISL_6914060
EPI_ISL_2942554
EPI_ISL_3543479
EPI_ISL_420052
EPI_ISL_2158130
EPI_ISL_6115588
EPI_ISL_2495628
EPI_ISL_692000
EPI_ISL_7044102
EPI_ISL_684525
EPI_ISL_690646
EPI_ISL_5918257
EPI_ISL_5945914
EPI_ISL_1524861
EPI_ISL_3805505
EPI_ISL_8588635
EPI_ISL_8910879
EPI_ISL_691730
EPI_ISL_1470115
EPI_ISL_5193959
EPI_ISL_5543700
EPI_ISL_5417820
EPI_ISL_5890357
EPI_ISL_686882
EPI_ISL_5266576
EPI_ISL_1554931
EPI_ISL_7813237
EPI_ISL_513150
EPI_ISL_2281746
EPI_ISL_872289
EPI_ISL_5441401
EPI_ISL_8416947
EPI_ISL_1416851
EPI_ISL_860835
EPI_ISL_11036790
EPI_ISL_861677
EPI_ISL_2779149
EPI_ISL_685218
EPI_ISL_3155446
EPI_ISL_691726
EPI_ISL_6104310
EPI_ISL_692703
EPI_ISL_3506934
EPI_ISL_5924041
EPI_ISL_689045
EPI_ISL_5850979
EPI_ISL_2681056
EPI_ISL_524756
EPI_ISL_862595
EPI_ISL_3006797
EPI_ISL_1686160
EPI_ISL_6570909
EPI_ISL_5850974
EPI_ISL_1621793
EPI_ISL_3268404
EPI_ISL_6207448
EPI_ISL_7468578
EPI_ISL_3342048
EPI_ISL_8120350
EPI_ISL_1707673
EPI_ISL_2374351
EPI_ISL_500560
EPI_ISL_8507441
EPI_ISL_8506492
EPI_ISL_3506641
EPI_ISL_5031356
EPI_ISL_6174266
EPI_ISL_7329424
EPI_ISL_3905357
EPI_ISL_4461456
EPI_ISL_5598645
EPI_ISL_10436022
EPI_ISL_6104353
EPI_ISL_5194546
EPI_ISL_1483044
EPI_ISL_1401212
EPI_ISL_4273576
EPI_ISL_5193997
EPI_ISL_2839377
EPI_ISL_2942400
EPI_ISL_2501299
EPI_ISL_2101338
EPI_ISL_8436306
EPI_ISL_1279332
EPI_ISL_602808
EPI_ISL_7890108
EPI_ISL_7326429
EPI_ISL_6810198
EPI_ISL_1301828
EPI_ISL_2629084
EPI_ISL_7588910
EPI_ISL_7695442
EPI_ISL_691493
EPI_ISL_2612579
EPI_ISL_1351651
EPI_ISL_10777344
EPI_ISL_6854928
EPI_ISL_2101882
EPI_ISL_3037845
EPI_ISL_1583006
EPI_ISL_5143227
EPI_ISL_1656988
EPI_ISL_5850819
EPI_ISL_4877346
EPI_ISL_8693600
EPI_ISL_1960306
EPI_ISL_2535247
EPI_ISL_8003374
EPI_ISL_3375484
EPI_ISL_4731358
EPI_ISL_1662011
EPI_ISL_8840453
EPI_ISL_6104825
EPI_ISL_1823453
EPI_ISL_684547
EPI_ISL_5741585
EPI_ISL_7922409
EPI_ISL_524736
EPI_ISL_2023438
EPI_ISL_7268435
EPI_ISL_2151411
EPI_ISL_3801690
EPI_ISL_3920167
EPI_ISL_4255386
EPI_ISL_6775756
EPI_ISL_2626826
EPI_ISL_528938
EPI_ISL_5918451
EPI_ISL_7861820
EPI_ISL_7328216
EPI_ISL_3153494
EPI_ISL_685257
EPI_ISL_2188403
EPI_ISL_3898953
EPI_ISL_539529
EPI_ISL_6207207
EPI_ISL_3154939
EPI_ISL_6097676
EPI_ISL_9373787
EPI_ISL_8588162
EPI_ISL_1029959
EPI_ISL_4711363
EPI_ISL_1859530
EPI_ISL_424647
EPI_ISL_5914971
EPI_ISL_4255528
EPI_ISL_1416816
EPI_ISL_3690351
EPI_ISL_5540675
EPI_ISL_8251455
EPI_ISL_1608269
EPI_ISL_7743747
EPI_ISL_2858967
EPI_ISL_4756037
EPI_ISL_7747277
EPI_ISL_515650
EPI_ISL_2835020
EPI_ISL_688288
EPI_ISL_7922336
EPI_ISL_2674686
EPI_ISL_9011092
EPI_ISL_1656895
EPI_ISL_2095982
EPI_ISL_5540083
EPI_ISL_8506541
EPI_ISL_4211209
EPI_ISL_4185259
EPI_ISL_7986699
EPI_ISL_6207902
EPI_ISL_6158888
EPI_ISL_4716570
EPI_ISL_7591466
EPI_ISL_2312671
EPI_ISL_7870405
EPI_ISL_4713631
EPI_ISL_5990067
EPI_ISL_1259153
EPI_ISL_2029623
EPI_ISL_684970
EPI_ISL_7268330
EPI_ISL_6125155
EPI_ISL_2231307
EPI_ISL_6102730
EPI_ISL_1972550
EPI_ISL_687798
EPI_ISL_2188067
EPI_ISL_6568887
EPI_ISL_560570
EPI_ISL_691901
EPI_ISL_2171207
EPI_ISL_7890170
EPI_ISL_3306143
EPI_ISL_1655016
EPI_ISL_5417444
EPI_ISL_686792
EPI_ISL_4744636
EPI_ISL_7997787
EPI_ISL_538459
EPI_ISL_3506899
EPI_ISL_5194428
EPI_ISL_2156464
EPI_ISL_3232656
EPI_ISL_8495617
EPI_ISL_1168542
EPI_ISL_11396752
EPI_ISL_4006535
EPI_ISL_7150995
EPI_ISL_5054079
EPI_ISL_8771845
EPI_ISL_436957
EPI_ISL_1675625
EPI_ISL_677768
EPI_ISL_2339783
EPI_ISL_1166156
EPI_ISL_2002652
EPI_ISL_5590020
EPI_ISL_8588783
EPI_ISL_8463935
EPI_ISL_6699468
EPI_ISL_3277493
EPI_ISL_3347555
EPI_ISL_2544519
EPI_ISL_4741277
EPI_ISL_1110601
EPI_ISL_2801705
EPI_ISL_7460132
EPI_ISL_1936260
EPI_ISL_3151695
EPI_ISL_6568320
EPI_ISL_6102630
EPI_ISL_1400335
EPI_ISL_8886575
EPI_ISL_5143163
EPI_ISL_4255458
EPI_ISL_1647069
EPI_ISL_480077
EPI_ISL_3639060
EPI_ISL_7015749
EPI_ISL_6227880
EPI_ISL_9361264
EPI_ISL_6102500
EPI_ISL_686037
EPI_ISL_7329119
EPI_ISL_5366150
EPI_ISL_2788781
EPI_ISL_2312686
EPI_ISL_7921478
EPI_ISL_5544084
EPI_ISL_4770144
EPI_ISL_1760281
EPI_ISL_1279430
EPI_ISL_7326554
EPI_ISL_10957418
EPI_ISL_2928226
EPI_ISL_2495657
EPI_ISL_8910726
EPI_ISL_5543376
EPI_ISL_8580208
EPI_ISL_9117781
EPI_ISL_1319345
EPI_ISL_539505
EPI_ISL_6101512
EPI_ISL_5687128
EPI_ISL_1623777
EPI_ISL_5417831
EPI_ISL_3506616
EPI_ISL_8254209
EPI_ISL_9714274
EPI_ISL_2894708
EPI_ISL_7404278
EPI_ISL_6174660
EPI_ISL_9462827
EPI_ISL_1096228
EPI_ISL_1116437
EPI_ISL_2155197
EPI_ISL_7268048
EPI_ISL_2790945
EPI_ISL_6863662
EPI_ISL_7329439
EPI_ISL_2422721
EPI_ISL_4874662
EPI_ISL_8747702
EPI_ISL_5741373
EPI_ISL_7813044
EPI_ISL_8257965
EPI_ISL_3543731
EPI_ISL_9034967
EPI_ISL_8172984
EPI_ISL_9000502
EPI_ISL_2332801
EPI_ISL_2601441
EPI_ISL_1524359
EPI_ISL_4461670
EPI_ISL_10266596
EPI_ISL_687369
EPI_ISL_5936825
EPI_ISL_8119710
EPI_ISL_8257640
EPI_ISL_2231488
EPI_ISL_1911559
EPI_ISL_8579690
EPI_ISL_2146030
EPI_ISL_3920662
EPI_ISL_691230
EPI_ISL_513109
EPI_ISL_2964919
EPI_ISL_4711947
EPI_ISL_2143433
EPI_ISL_5921364
EPI_ISL_4461498
EPI_ISL_691136
EPI_ISL_4550272
EPI_ISL_883408
EPI_ISL_6812545
EPI_ISL_7899394
EPI_ISL_1502939
EPI_ISL_687745
EPI_ISL_4742101
EPI_ISL_2967061
EPI_ISL_529012
EPI_ISL_5570485
EPI_ISL_4557945
EPI_ISL_691782
EPI_ISL_2652202
EPI_ISL_2788803
EPI_ISL_5441526
EPI_ISL_8590775
EPI_ISL_688717
EPI_ISL_482575
EPI_ISL_2100791
EPI_ISL_3505901
EPI_ISL_8143206
EPI_ISL_912954
EPI_ISL_1060401
EPI_ISL_8106909
EPI_ISL_3838097
EPI_ISL_2296091
EPI_ISL_6775720
EPI_ISL_2091420
EPI_ISL_9159787
EPI_ISL_5603751
EPI_ISL_5428429
EPI_ISL_1318219
EPI_ISL_4461483
EPI_ISL_687959
EPI_ISL_8119169
EPI_ISL_2820718
EPI_ISL_9096161
EPI_ISL_8206272
EPI_ISL_447734
EPI_ISL_1662100
EPI_ISL_6690862
EPI_ISL_7711676
EPI_ISL_754846
EPI_ISL_7462484
EPI_ISL_684754
EPI_ISL_9089671
EPI_ISL_1517068
EPI_ISL_3557265
EPI_ISL_2402656
EPI_ISL_7795943
EPI_ISL_961080
EPI_ISL_2790983
EPI_ISL_4299711
EPI_ISL_420056
EPI_ISL_8482021
EPI_ISL_6207612
EPI_ISL_8251204
EPI_ISL_5114306
EPI_ISL_7964030
EPI_ISL_4715399
EPI_ISL_2713179
EPI_ISL_9077758
EPI_ISL_3734015
EPI_ISL_6227049
EPI_ISL_718267
EPI_ISL_7852946
EPI_ISL_8119113
EPI_ISL_1516794
EPI_ISL_3796435
EPI_ISL_3716413
EPI_ISL_8886569
EPI_ISL_8142123
EPI_ISL_2536352
EPI_ISL_538440
EPI_ISL_1671805
EPI_ISL_5030677
EPI_ISL_2621428
EPI_ISL_1853418
EPI_ISL_985079
EPI_ISL_7711685
EPI_ISL_735336
EPI_ISL_689865
EPI_ISL_7613869
EPI_ISL_3020430
EPI_ISL_3459927
EPI_ISL_6513076
EPI_ISL_7404252
EPI_ISL_2495718
EPI_ISL_7218692
EPI_ISL_4503759
EPI_ISL_7812816
EPI_ISL_8170495
EPI_ISL_5850948
EPI_ISL_3757042
EPI_ISL_582511
EPI_ISL_6691273
EPI_ISL_5241304
EPI_ISL_3155543
EPI_ISL_3980726
EPI_ISL_690520
EPI_ISL_2779077
EPI_ISL_2868402
EPI_ISL_2674697
EPI_ISL_6436784
EPI_ISL_4716906
EPI_ISL_8507148
EPI_ISL_4847042
EPI_ISL_8143217
EPI_ISL_2324415
EPI_ISL_2180189
EPI_ISL_3824558
EPI_ISL_648081
EPI_ISL_4299319
EPI_ISL_2658285
EPI_ISL_6506263
EPI_ISL_3265496
EPI_ISL_4006589
EPI_ISL_5937230
EPI_ISL_2941784
EPI_ISL_857058
EPI_ISL_2466310
EPI_ISL_3804385
EPI_ISL_9011046
EPI_ISL_1663597
EPI_ISL_7327237
EPI_ISL_2894800
EPI_ISL_3796156
EPI_ISL_6424880
EPI_ISL_7309886
EPI_ISL_1190751
EPI_ISL_7890134
EPI_ISL_2231331
EPI_ISL_4602951
EPI_ISL_1483761
EPI_ISL_3798461
EPI_ISL_495539
EPI_ISL_3875441
EPI_ISL_480105
EPI_ISL_509290
EPI_ISL_2501279
EPI_ISL_7268368
EPI_ISL_8131195
EPI_ISL_2427054
EPI_ISL_5389505
EPI_ISL_690570
EPI_ISL_2270905
EPI_ISL_5802972
EPI_ISL_3008555
EPI_ISL_2490492
EPI_ISL_1235685
EPI_ISL_7464471
EPI_ISL_5054127
