# Supplementary material for: Unsupervised outlier detection applied to SARS-CoV-2 nucleotide sequences can identify sequences of common variants and other variants of interest
Source: BMC Bioinformatics. 2022 Dec 19;23:547. doi: 10.1186/s12859-022-05105-y (PMC9761049; doi:10.1186/s12859-022-05105-y)
Supplement: Supplementary file 1 — Additional file 1. Lists of GISAID IDs for the two reference datasets (simulating the time before the emergence of a new variant and the onset of a new variant) for each variant under consideration in the article (alpha, beta, delta, gamma, GH, lambda, mu, omicron). [file 12859_2022_5105_MOESM1_ESM.zip › sequences/omicron_ids]

EPI_ISL_10189524
EPI_ISL_9696477
EPI_ISL_10021304
EPI_ISL_10021313
EPI_ISL_10021317
EPI_ISL_10021318
EPI_ISL_10021319
EPI_ISL_10021320
EPI_ISL_10021323
EPI_ISL_10021324
EPI_ISL_10021325
EPI_ISL_10679388
EPI_ISL_10679387
EPI_ISL_10679382
EPI_ISL_10679383
EPI_ISL_10679399
EPI_ISL_10679396
EPI_ISL_10679403
EPI_ISL_10679404
EPI_ISL_7834399
EPI_ISL_7834407
EPI_ISL_7834409
EPI_ISL_7834416
EPI_ISL_7834419
EPI_ISL_7834424
EPI_ISL_7834426
EPI_ISL_7834433
EPI_ISL_7834434
EPI_ISL_7834437
EPI_ISL_7834441
EPI_ISL_7834449
EPI_ISL_7834451
EPI_ISL_7834452
EPI_ISL_7834458
EPI_ISL_7834463
EPI_ISL_7834465
EPI_ISL_7834466
EPI_ISL_7834467
EPI_ISL_7834468
EPI_ISL_7834473
EPI_ISL_7834477
EPI_ISL_7834480
EPI_ISL_7834493
EPI_ISL_7834554
EPI_ISL_7834555
EPI_ISL_7834572
EPI_ISL_7834590
EPI_ISL_7834591
EPI_ISL_7834600
EPI_ISL_10021312
EPI_ISL_10021314
EPI_ISL_10021311
EPI_ISL_10021322
EPI_ISL_10021315
EPI_ISL_10021316
EPI_ISL_10021310
EPI_ISL_10021321
EPI_ISL_10021303
EPI_ISL_10021306
EPI_ISL_10021305
EPI_ISL_10021308
EPI_ISL_10021307
EPI_ISL_10021309
EPI_ISL_9712644
EPI_ISL_8435672
EPI_ISL_8435661
EPI_ISL_8435666
EPI_ISL_8435664
EPI_ISL_8435651
EPI_ISL_8435656
EPI_ISL_8435655
EPI_ISL_8435680
EPI_ISL_8435684
EPI_ISL_10595986
EPI_ISL_10596038
EPI_ISL_10595988
EPI_ISL_8435646
EPI_ISL_8435628
EPI_ISL_8435731
EPI_ISL_8435744
EPI_ISL_8435743
EPI_ISL_8435751
EPI_ISL_8435748
EPI_ISL_8435640
EPI_ISL_8435727
EPI_ISL_8435728
EPI_ISL_8435641
EPI_ISL_8435645
EPI_ISL_8435765
EPI_ISL_8435644
EPI_ISL_8435643
EPI_ISL_8435634
EPI_ISL_8435698
EPI_ISL_8435695
EPI_ISL_8435750
EPI_ISL_8435752
EPI_ISL_8435701
EPI_ISL_8435757
EPI_ISL_8435636
EPI_ISL_8435693
EPI_ISL_8435704
EPI_ISL_8435703
EPI_ISL_8435702
EPI_ISL_8435716
EPI_ISL_10596036
EPI_ISL_10595981
EPI_ISL_10595982
EPI_ISL_8435723
EPI_ISL_8435705
EPI_ISL_10596027
EPI_ISL_10595977
EPI_ISL_10596023
EPI_ISL_7864703
EPI_ISL_9696478
EPI_ISL_9696479
EPI_ISL_9696470
EPI_ISL_9696472
EPI_ISL_9427757
EPI_ISL_10592849
EPI_ISL_10592850
EPI_ISL_8183503
EPI_ISL_8184726
EPI_ISL_8184728
EPI_ISL_10689176
EPI_ISL_8185077
EPI_ISL_8725069
EPI_ISL_10206281
EPI_ISL_7986439
EPI_ISL_10206306
EPI_ISL_10206304
EPI_ISL_10206307
EPI_ISL_10206301
EPI_ISL_10206300
EPI_ISL_10206303
EPI_ISL_10206310
EPI_ISL_10206302
EPI_ISL_10206316
EPI_ISL_10206315
EPI_ISL_10206318
EPI_ISL_10206317
EPI_ISL_10206312
EPI_ISL_10206314
EPI_ISL_10206313
EPI_ISL_10206308
EPI_ISL_10206309
EPI_ISL_10031441
EPI_ISL_10206286
EPI_ISL_10206285
EPI_ISL_10206288
EPI_ISL_10206287
EPI_ISL_10206282
EPI_ISL_10206284
EPI_ISL_10206283
EPI_ISL_10206289
EPI_ISL_10206296
EPI_ISL_10206299
EPI_ISL_10206293
EPI_ISL_10206292
EPI_ISL_10206295
EPI_ISL_10206294
EPI_ISL_10206291
EPI_ISL_10206290
EPI_ISL_9731912
EPI_ISL_9738920
EPI_ISL_11247808
EPI_ISL_11247756
EPI_ISL_11248002
EPI_ISL_11248019
EPI_ISL_11247869
EPI_ISL_11247978
EPI_ISL_11247887
EPI_ISL_10694901
EPI_ISL_10694909
EPI_ISL_9749558
EPI_ISL_9749741
EPI_ISL_9749538
EPI_ISL_9749540
EPI_ISL_9749544
EPI_ISL_9747695
EPI_ISL_9747699
EPI_ISL_9747707
EPI_ISL_9747712
EPI_ISL_9749548
EPI_ISL_9747677
EPI_ISL_9747747
EPI_ISL_9749550
EPI_ISL_9747684
EPI_ISL_9747754
EPI_ISL_9747755
EPI_ISL_9747766
EPI_ISL_9747771
EPI_ISL_9747783
EPI_ISL_9747784
EPI_ISL_9749552
EPI_ISL_9749553
EPI_ISL_9749554
EPI_ISL_9749555
EPI_ISL_9747820
EPI_ISL_9747824
EPI_ISL_9749556
EPI_ISL_9747835
EPI_ISL_9749557
EPI_ISL_9749534
EPI_ISL_9749535
EPI_ISL_9749536
EPI_ISL_9749539
EPI_ISL_9749564
EPI_ISL_9749566
EPI_ISL_9749565
EPI_ISL_9749569
EPI_ISL_9749570
EPI_ISL_9749578
EPI_ISL_9749571
EPI_ISL_9749572
EPI_ISL_9749576
EPI_ISL_9749583
EPI_ISL_9749596
EPI_ISL_9749588
EPI_ISL_9749584
EPI_ISL_9749591
EPI_ISL_9749590
EPI_ISL_9749592
EPI_ISL_9749595
EPI_ISL_9749597
EPI_ISL_9749594
EPI_ISL_9749598
EPI_ISL_9749604
EPI_ISL_9749602
EPI_ISL_9749603
EPI_ISL_9749616
EPI_ISL_9749614
EPI_ISL_9749619
EPI_ISL_9749621
EPI_ISL_9749622
EPI_ISL_9749623
EPI_ISL_9749629
EPI_ISL_9749632
EPI_ISL_9749631
EPI_ISL_9749636
EPI_ISL_9749638
EPI_ISL_9749639
EPI_ISL_9749641
EPI_ISL_9749643
EPI_ISL_9749640
EPI_ISL_9749646
EPI_ISL_9749647
EPI_ISL_9749650
EPI_ISL_9749654
EPI_ISL_9749652
EPI_ISL_9749659
EPI_ISL_9749651
EPI_ISL_9749653
EPI_ISL_9749664
EPI_ISL_9749677
EPI_ISL_9749676
EPI_ISL_9749689
EPI_ISL_9749684
EPI_ISL_9749688
EPI_ISL_9749691
EPI_ISL_9749694
EPI_ISL_9749696
EPI_ISL_9749702
EPI_ISL_9749698
EPI_ISL_9749701
EPI_ISL_8065975
EPI_ISL_9749710
EPI_ISL_9749708
EPI_ISL_9749711
EPI_ISL_9749712
EPI_ISL_9749715
EPI_ISL_9749714
EPI_ISL_9749717
EPI_ISL_9749719
EPI_ISL_9749720
EPI_ISL_9749723
EPI_ISL_9749730
EPI_ISL_9749733
EPI_ISL_9749738
EPI_ISL_9749746
EPI_ISL_9749747
EPI_ISL_9749748
EPI_ISL_9749750
EPI_ISL_9749751
EPI_ISL_9749752
EPI_ISL_9749753
EPI_ISL_9749757
EPI_ISL_9749756
EPI_ISL_9749761
EPI_ISL_9749760
EPI_ISL_9749767
EPI_ISL_9749766
EPI_ISL_9749768
EPI_ISL_9749774
EPI_ISL_9749773
EPI_ISL_9749772
EPI_ISL_9749777
EPI_ISL_9749769
EPI_ISL_9749762
EPI_ISL_9749764
EPI_ISL_9749782
EPI_ISL_9749784
EPI_ISL_9749781
EPI_ISL_9749668
EPI_ISL_9749660
EPI_ISL_9749736
EPI_ISL_9749615
EPI_ISL_9749737
EPI_ISL_9749617
EPI_ISL_9749613
EPI_ISL_9749618
EPI_ISL_9749739
EPI_ISL_9749724
EPI_ISL_9749731
EPI_ISL_9749610
EPI_ISL_9749611
EPI_ISL_9749734
EPI_ISL_9749609
EPI_ISL_9749732
EPI_ISL_9749612
EPI_ISL_9749725
EPI_ISL_9749727
EPI_ISL_9749606
EPI_ISL_9749726
EPI_ISL_9749608
EPI_ISL_9749605
EPI_ISL_9749728
EPI_ISL_9749633
EPI_ISL_9749729
EPI_ISL_9749758
EPI_ISL_9749600
EPI_ISL_9749722
EPI_ISL_9749635
EPI_ISL_9749627
EPI_ISL_9749721
EPI_ISL_9749601
EPI_ISL_9749625
EPI_ISL_9749637
EPI_ISL_9749630
EPI_ISL_9749759
EPI_ISL_9749755
EPI_ISL_9749754
EPI_ISL_9749620
EPI_ISL_9749634
EPI_ISL_9749740
EPI_ISL_9749626
EPI_ISL_9749628
EPI_ISL_9749749
EPI_ISL_9749624
EPI_ISL_9749743
EPI_ISL_9749742
EPI_ISL_9749744
EPI_ISL_9749745
EPI_ISL_9749713
EPI_ISL_9749716
EPI_ISL_9749718
EPI_ISL_9749703
EPI_ISL_9749704
EPI_ISL_9749709
EPI_ISL_9749705
EPI_ISL_9749706
EPI_ISL_9749695
EPI_ISL_9749707
EPI_ISL_9749700
EPI_ISL_9749697
EPI_ISL_9749699
EPI_ISL_9749690
EPI_ISL_9749692
EPI_ISL_9749693
EPI_ISL_9749686
EPI_ISL_9749685
EPI_ISL_9749683
EPI_ISL_9749681
EPI_ISL_9749680
EPI_ISL_9749682
EPI_ISL_9749599
EPI_ISL_9749593
EPI_ISL_9749585
EPI_ISL_9749587
EPI_ISL_9749589
EPI_ISL_9749537
EPI_ISL_9749543
EPI_ISL_9749549
EPI_ISL_9749551
EPI_ISL_9749559
EPI_ISL_9749541
EPI_ISL_9749542
EPI_ISL_9749547
EPI_ISL_9749546
EPI_ISL_9749545
EPI_ISL_9749573
EPI_ISL_9749574
EPI_ISL_9749575
EPI_ISL_9749577
EPI_ISL_9749579
EPI_ISL_9749560
EPI_ISL_9749562
EPI_ISL_9749563
EPI_ISL_9749568
EPI_ISL_9749561
EPI_ISL_9749567
EPI_ISL_9749580
EPI_ISL_9749581
EPI_ISL_9749582
EPI_ISL_9750866
EPI_ISL_9750923
EPI_ISL_9750924
EPI_ISL_9750790
EPI_ISL_9750869
EPI_ISL_9750867
EPI_ISL_9750868
EPI_ISL_9750865
EPI_ISL_9750863
EPI_ISL_9750858
EPI_ISL_9750860
EPI_ISL_9750861
EPI_ISL_9750859
EPI_ISL_9750864
EPI_ISL_9750862
EPI_ISL_9750806
EPI_ISL_9750807
EPI_ISL_9750812
EPI_ISL_9750810
EPI_ISL_9750809
EPI_ISL_9750816
EPI_ISL_9750818
EPI_ISL_9750808
EPI_ISL_9750815
EPI_ISL_9750813
EPI_ISL_9750811
EPI_ISL_9750817
EPI_ISL_9750814
EPI_ISL_9750819
EPI_ISL_9750793
EPI_ISL_9750794
EPI_ISL_9750791
EPI_ISL_9750792
EPI_ISL_9747814
EPI_ISL_9750921
EPI_ISL_9747782
EPI_ISL_9750922
EPI_ISL_9750925
EPI_ISL_9747758
EPI_ISL_9747749
EPI_ISL_9747777
EPI_ISL_9747710
EPI_ISL_9747708
EPI_ISL_9747711
EPI_ISL_9747823
EPI_ISL_9747720
EPI_ISL_9747735
EPI_ISL_9747721
EPI_ISL_7834438
EPI_ISL_7834443
EPI_ISL_7834442
EPI_ISL_7834444
EPI_ISL_7834446
EPI_ISL_7834447
EPI_ISL_7834476
EPI_ISL_7834456
EPI_ISL_7834459
EPI_ISL_7834440
EPI_ISL_7834422
EPI_ISL_7834425
EPI_ISL_7834432
EPI_ISL_7834439
EPI_ISL_7834481
EPI_ISL_7834482
EPI_ISL_7834462
EPI_ISL_7834461
EPI_ISL_7834455
EPI_ISL_7834502
EPI_ISL_7834453
EPI_ISL_7834475
EPI_ISL_7834457
EPI_ISL_7834472
EPI_ISL_7834514
EPI_ISL_10700154
EPI_ISL_10700153
EPI_ISL_9755055
EPI_ISL_9755059
EPI_ISL_9755058
EPI_ISL_9755068
EPI_ISL_9755063
EPI_ISL_9755062
EPI_ISL_9755064
EPI_ISL_9755071
EPI_ISL_9755076
EPI_ISL_9755050
EPI_ISL_10878006
EPI_ISL_10702196
EPI_ISL_10702197
EPI_ISL_7703322
EPI_ISL_10703606
EPI_ISL_10703609
EPI_ISL_10703111
EPI_ISL_10701414
EPI_ISL_11109259
EPI_ISL_10591860
EPI_ISL_7877191
EPI_ISL_10639015
EPI_ISL_10134337
EPI_ISL_10134338
EPI_ISL_10134335
EPI_ISL_10134336
EPI_ISL_10134339
EPI_ISL_10134340
EPI_ISL_10134341
EPI_ISL_10134344
EPI_ISL_10134345
EPI_ISL_10134342
EPI_ISL_10134343
EPI_ISL_10134348
EPI_ISL_10134349
EPI_ISL_10134346
EPI_ISL_10134347
EPI_ISL_10134351
EPI_ISL_10134352
EPI_ISL_10134350
EPI_ISL_10134355
EPI_ISL_10134353
EPI_ISL_10134334
EPI_ISL_10132953
EPI_ISL_10133014
EPI_ISL_10132969
EPI_ISL_10132964
EPI_ISL_10132967
EPI_ISL_10133023
EPI_ISL_10133027
EPI_ISL_10132972
EPI_ISL_10132980
EPI_ISL_10132987
EPI_ISL_10132949
EPI_ISL_9781648
EPI_ISL_9781691
EPI_ISL_10058458
EPI_ISL_10058456
EPI_ISL_10058432
EPI_ISL_10058429
EPI_ISL_9783626
EPI_ISL_9783630
EPI_ISL_9963401
EPI_ISL_9963433
EPI_ISL_9963312
EPI_ISL_9963432
EPI_ISL_9963316
EPI_ISL_9963315
EPI_ISL_9963310
EPI_ISL_9963308
EPI_ISL_9963421
EPI_ISL_9963305
EPI_ISL_9963425
EPI_ISL_9963334
EPI_ISL_9963337
EPI_ISL_9963324
EPI_ISL_9963328
EPI_ISL_9963327
EPI_ISL_9963321
EPI_ISL_9963353
EPI_ISL_9963356
EPI_ISL_9963340
EPI_ISL_9963378
EPI_ISL_9963372
EPI_ISL_9963392
EPI_ISL_9963395
EPI_ISL_9963388
EPI_ISL_9963382
EPI_ISL_9963381
EPI_ISL_9963387
EPI_ISL_9963385
EPI_ISL_10067915
EPI_ISL_10067930
EPI_ISL_10067947
EPI_ISL_10067959
EPI_ISL_10067964
EPI_ISL_10067976
EPI_ISL_10068001
EPI_ISL_10067986
EPI_ISL_10068000
EPI_ISL_10067938
EPI_ISL_10067914
EPI_ISL_10067916
EPI_ISL_10067917
EPI_ISL_10067924
EPI_ISL_10067933
EPI_ISL_10067935
EPI_ISL_10067965
EPI_ISL_10067922
EPI_ISL_10067934
EPI_ISL_10067940
EPI_ISL_10067946
EPI_ISL_10067923
EPI_ISL_10067926
EPI_ISL_10067928
EPI_ISL_10067929
EPI_ISL_10067948
EPI_ISL_10067931
EPI_ISL_10067955
EPI_ISL_10067984
EPI_ISL_10067932
EPI_ISL_10067943
EPI_ISL_10067936
EPI_ISL_10067937
EPI_ISL_10067941
EPI_ISL_10067939
EPI_ISL_10067949
EPI_ISL_10067960
EPI_ISL_10068002
EPI_ISL_10068004
EPI_ISL_10068003
EPI_ISL_10068006
EPI_ISL_10067950
EPI_ISL_10067951
EPI_ISL_10068005
EPI_ISL_10067963
EPI_ISL_10067952
EPI_ISL_10068007
EPI_ISL_10067953
EPI_ISL_10067956
EPI_ISL_10067954
EPI_ISL_10067957
EPI_ISL_10067967
EPI_ISL_10067962
EPI_ISL_10067968
EPI_ISL_10067977
EPI_ISL_10067966
EPI_ISL_10067973
EPI_ISL_10067971
EPI_ISL_10067972
EPI_ISL_10067974
EPI_ISL_10067975
EPI_ISL_10067978
EPI_ISL_10067979
EPI_ISL_10067981
EPI_ISL_10067982
EPI_ISL_10067987
EPI_ISL_10067985
EPI_ISL_10067988
EPI_ISL_10067989
EPI_ISL_10067992
EPI_ISL_10067990
EPI_ISL_10067991
EPI_ISL_10067994
EPI_ISL_10067993
EPI_ISL_10067995
EPI_ISL_10067997
EPI_ISL_10067998
EPI_ISL_10067999
EPI_ISL_9698235
EPI_ISL_9698221
EPI_ISL_9698233
EPI_ISL_9698232
EPI_ISL_9698206
EPI_ISL_9698200
EPI_ISL_9698207
EPI_ISL_9698213
EPI_ISL_9698216
EPI_ISL_9698141
EPI_ISL_9698146
EPI_ISL_9698144
EPI_ISL_9698156
EPI_ISL_9698159
EPI_ISL_9698150
EPI_ISL_9698152
EPI_ISL_9698155
EPI_ISL_9698154
EPI_ISL_9698241
EPI_ISL_9698249
EPI_ISL_9698243
EPI_ISL_9698242
EPI_ISL_9698255
EPI_ISL_9698258
EPI_ISL_9698250
EPI_ISL_9698252
EPI_ISL_9698251
EPI_ISL_9698181
EPI_ISL_9698189
EPI_ISL_9698182
EPI_ISL_9698197
EPI_ISL_9698183
EPI_ISL_9698187
EPI_ISL_9698190
EPI_ISL_9698196
EPI_ISL_9698198
EPI_ISL_9698177
EPI_ISL_9698169
EPI_ISL_9698168
EPI_ISL_9698179
EPI_ISL_9698167
EPI_ISL_9698160
EPI_ISL_9698173
EPI_ISL_9698161
EPI_ISL_9698166
EPI_ISL_9698165
EPI_ISL_9698171
EPI_ISL_9698174
EPI_ISL_9698172
EPI_ISL_9698175
EPI_ISL_9649813
EPI_ISL_9649816
EPI_ISL_9698176
EPI_ISL_9649717
EPI_ISL_9649829
EPI_ISL_9649832
EPI_ISL_9649824
EPI_ISL_9649830
EPI_ISL_9649833
EPI_ISL_9649715
EPI_ISL_9649712
EPI_ISL_9649718
EPI_ISL_9649716
EPI_ISL_9649722
EPI_ISL_9649721
EPI_ISL_9649725
EPI_ISL_9649723
EPI_ISL_9649729
EPI_ISL_9649727
EPI_ISL_9649732
EPI_ISL_9649731
EPI_ISL_9649730
EPI_ISL_9649735
EPI_ISL_9649744
EPI_ISL_9649743
EPI_ISL_9649741
EPI_ISL_9649749
EPI_ISL_9649753
EPI_ISL_9649769
EPI_ISL_9649762
EPI_ISL_9649764
EPI_ISL_9649776
EPI_ISL_9649782
EPI_ISL_9649770
EPI_ISL_9649775
EPI_ISL_9649781
EPI_ISL_9649788
EPI_ISL_9649785
EPI_ISL_9649789
EPI_ISL_9649791
EPI_ISL_9649794
EPI_ISL_9649798
EPI_ISL_9462875
EPI_ISL_9462843
EPI_ISL_9462845
EPI_ISL_9462830
EPI_ISL_9462840
EPI_ISL_9462831
EPI_ISL_9462839
EPI_ISL_9462865
EPI_ISL_9462863
EPI_ISL_9462871
EPI_ISL_9462873
EPI_ISL_9462870
EPI_ISL_9462854
EPI_ISL_9462866
EPI_ISL_9462864
EPI_ISL_9462869
EPI_ISL_9462867
EPI_ISL_9462861
EPI_ISL_9462862
EPI_ISL_9462857
EPI_ISL_9462825
EPI_ISL_9462829
EPI_ISL_9075027
EPI_ISL_9075029
EPI_ISL_9075025
EPI_ISL_9075028
EPI_ISL_9075026
EPI_ISL_9075030
EPI_ISL_9075031
EPI_ISL_9075016
EPI_ISL_9075015
EPI_ISL_9075014
EPI_ISL_9075018
EPI_ISL_9075019
EPI_ISL_9075017
EPI_ISL_9075023
EPI_ISL_9075024
EPI_ISL_9075021
EPI_ISL_9075022
EPI_ISL_9075020
EPI_ISL_9075009
EPI_ISL_9075012
EPI_ISL_9075007
EPI_ISL_9075008
EPI_ISL_9075005
EPI_ISL_9075006
EPI_ISL_9075003
EPI_ISL_9075004
EPI_ISL_9075013
EPI_ISL_9075010
EPI_ISL_9075011
EPI_ISL_8699508
EPI_ISL_8699507
EPI_ISL_8699493
EPI_ISL_8699492
EPI_ISL_8699494
EPI_ISL_8699491
EPI_ISL_8467775
EPI_ISL_8699490
EPI_ISL_8699497
EPI_ISL_8699496
EPI_ISL_8699495
EPI_ISL_8699504
EPI_ISL_8699489
EPI_ISL_8699501
EPI_ISL_8699502
EPI_ISL_8699505
EPI_ISL_8699500
EPI_ISL_8699506
EPI_ISL_8699503
EPI_ISL_8467952
EPI_ISL_9793607
EPI_ISL_9793668
EPI_ISL_9791883
EPI_ISL_10239760
EPI_ISL_10239776
EPI_ISL_10239775
EPI_ISL_9799940
EPI_ISL_9801678
EPI_ISL_10888231
EPI_ISL_10888239
EPI_ISL_10888253
EPI_ISL_10888255
EPI_ISL_10888256
EPI_ISL_10888266
EPI_ISL_10888268
EPI_ISL_10888280
EPI_ISL_10888282
EPI_ISL_7986436
EPI_ISL_7877026
EPI_ISL_7877093
EPI_ISL_7877201
EPI_ISL_7877202
EPI_ISL_7877297
EPI_ISL_7889640
EPI_ISL_7889641
EPI_ISL_10069523
EPI_ISL_10893430
EPI_ISL_10893431
EPI_ISL_10893429
EPI_ISL_8083805
EPI_ISL_8083815
EPI_ISL_8083844
EPI_ISL_8083846
EPI_ISL_8083850
EPI_ISL_8083855
EPI_ISL_8083873
EPI_ISL_8083867
EPI_ISL_8083804
EPI_ISL_8083894
EPI_ISL_8083900
EPI_ISL_8083908
EPI_ISL_8083860
EPI_ISL_8083872
EPI_ISL_8083905
EPI_ISL_8083879
EPI_ISL_8083880
EPI_ISL_8083876
EPI_ISL_8083852
EPI_ISL_8083889
EPI_ISL_8083823
EPI_ISL_8083853
EPI_ISL_8083882
EPI_ISL_8083907
EPI_ISL_9015962
EPI_ISL_9397184
EPI_ISL_9016023
EPI_ISL_10893972
EPI_ISL_10893948
EPI_ISL_9016054
EPI_ISL_9823338
EPI_ISL_9823339
EPI_ISL_9823342
EPI_ISL_9823341
EPI_ISL_9823337
EPI_ISL_8730828
EPI_ISL_8730822
EPI_ISL_8730819
EPI_ISL_8730816
EPI_ISL_8730835
EPI_ISL_8730832
EPI_ISL_8730826
EPI_ISL_7877115
EPI_ISL_7876997
EPI_ISL_7877203
EPI_ISL_9829943
EPI_ISL_9829966
EPI_ISL_7877006
EPI_ISL_8733086
EPI_ISL_8733163
EPI_ISL_8733165
EPI_ISL_7799914
EPI_ISL_8733201
EPI_ISL_8733222
EPI_ISL_7799945
EPI_ISL_8733093
EPI_ISL_8733071
EPI_ISL_8733089
EPI_ISL_8733080
EPI_ISL_8733081
EPI_ISL_8733091
EPI_ISL_8733099
EPI_ISL_8733062
EPI_ISL_8733454
EPI_ISL_8733065
EPI_ISL_8733067
EPI_ISL_8733462
EPI_ISL_8733070
EPI_ISL_8733077
EPI_ISL_8733076
EPI_ISL_8733079
EPI_ISL_8733623
EPI_ISL_8733108
EPI_ISL_8733544
EPI_ISL_8733423
EPI_ISL_8733425
EPI_ISL_8733430
EPI_ISL_8733433
EPI_ISL_8733434
EPI_ISL_8733403
EPI_ISL_8733439
EPI_ISL_8733642
EPI_ISL_8733438
EPI_ISL_8733641
EPI_ISL_8733402
EPI_ISL_8733646
EPI_ISL_8733645
EPI_ISL_8733406
EPI_ISL_8733405
EPI_ISL_8733409
EPI_ISL_8733652
EPI_ISL_8733410
EPI_ISL_8733622
EPI_ISL_8733656
EPI_ISL_8733618
EPI_ISL_8733626
EPI_ISL_8733624
EPI_ISL_8733630
EPI_ISL_8733625
EPI_ISL_8733628
EPI_ISL_8733627
EPI_ISL_8733631
EPI_ISL_8733633
EPI_ISL_8733638
EPI_ISL_8733398
EPI_ISL_8733397
EPI_ISL_8733466
EPI_ISL_8733465
EPI_ISL_8733474
EPI_ISL_8733202
EPI_ISL_8733442
EPI_ISL_8733441
EPI_ISL_8733448
EPI_ISL_8733568
EPI_ISL_8733667
EPI_ISL_8733307
EPI_ISL_8733303
EPI_ISL_8733302
EPI_ISL_8733305
EPI_ISL_8733308
EPI_ISL_8733310
EPI_ISL_8733309
EPI_ISL_8733678
EPI_ISL_8733676
EPI_ISL_8733185
EPI_ISL_8733196
EPI_ISL_8733719
EPI_ISL_8733183
EPI_ISL_8733190
EPI_ISL_8733187
EPI_ISL_8733193
EPI_ISL_8733195
EPI_ISL_8733186
EPI_ISL_8733188
EPI_ISL_8733194
EPI_ISL_8733198
EPI_ISL_8733197
EPI_ISL_8733192
EPI_ISL_8733191
EPI_ISL_8733284
EPI_ISL_8733285
EPI_ISL_8733721
EPI_ISL_8733722
EPI_ISL_8733724
EPI_ISL_8733726
EPI_ISL_8733735
EPI_ISL_8733262
EPI_ISL_8733730
EPI_ISL_8733733
EPI_ISL_8733737
EPI_ISL_8733381
EPI_ISL_8733383
EPI_ISL_8733261
EPI_ISL_8733260
EPI_ISL_8733380
EPI_ISL_8733264
EPI_ISL_8733263
EPI_ISL_8733389
EPI_ISL_8733388
EPI_ISL_8733267
EPI_ISL_8733703
EPI_ISL_8733392
EPI_ISL_8733271
EPI_ISL_8733276
EPI_ISL_8733395
EPI_ISL_8733277
EPI_ISL_8733712
EPI_ISL_8733715
EPI_ISL_8733716
EPI_ISL_8733240
EPI_ISL_8733244
EPI_ISL_8733243
EPI_ISL_8733369
EPI_ISL_8733247
EPI_ISL_8733251
EPI_ISL_8733254
EPI_ISL_8733255
EPI_ISL_8733375
EPI_ISL_8733379
EPI_ISL_8733256
EPI_ISL_8733259
EPI_ISL_8733228
EPI_ISL_8733344
EPI_ISL_8733225
EPI_ISL_8733221
EPI_ISL_8733345
EPI_ISL_8733346
EPI_ISL_8733223
EPI_ISL_8733347
EPI_ISL_8733349
EPI_ISL_8733348
EPI_ISL_8733232
EPI_ISL_8733227
EPI_ISL_8733351
EPI_ISL_8733356
EPI_ISL_8733234
EPI_ISL_8733358
EPI_ISL_8733357
EPI_ISL_8733686
EPI_ISL_8733322
EPI_ISL_8733203
EPI_ISL_8733206
EPI_ISL_8733205
EPI_ISL_8733208
EPI_ISL_8733207
EPI_ISL_8733211
EPI_ISL_8733693
EPI_ISL_8733213
EPI_ISL_8733210
EPI_ISL_8733215
EPI_ISL_8733333
EPI_ISL_8733212
EPI_ISL_8733699
EPI_ISL_8733214
EPI_ISL_8733217
EPI_ISL_8733218
EPI_ISL_8733160
EPI_ISL_8733162
EPI_ISL_8733173
EPI_ISL_8733140
EPI_ISL_8733145
EPI_ISL_8733151
EPI_ISL_8733144
EPI_ISL_8733146
EPI_ISL_8733148
EPI_ISL_8733150
EPI_ISL_8733122
EPI_ISL_8733123
EPI_ISL_8733126
EPI_ISL_8733128
EPI_ISL_8733130
EPI_ISL_8733132
EPI_ISL_8733131
EPI_ISL_8733135
EPI_ISL_8733115
EPI_ISL_10252261
EPI_ISL_10252283
EPI_ISL_10894050
EPI_ISL_10894137
EPI_ISL_9842827
EPI_ISL_9843638
EPI_ISL_9843675
EPI_ISL_9843656
EPI_ISL_9844954
EPI_ISL_9844953
EPI_ISL_9845292
EPI_ISL_10071267
EPI_ISL_10071335
EPI_ISL_10072164
EPI_ISL_10072165
EPI_ISL_10071333
EPI_ISL_10071332
EPI_ISL_10071334
EPI_ISL_10072167
EPI_ISL_10072162
EPI_ISL_10072168
EPI_ISL_10072163
EPI_ISL_10072166
EPI_ISL_10073588
EPI_ISL_10073593
EPI_ISL_10073589
EPI_ISL_10073603
EPI_ISL_10073610
EPI_ISL_10073631
EPI_ISL_10073635
EPI_ISL_10073563
EPI_ISL_10071304
EPI_ISL_9860201
EPI_ISL_9860199
EPI_ISL_9860202
EPI_ISL_9859355
EPI_ISL_9860940
EPI_ISL_9860913
EPI_ISL_9868514
EPI_ISL_9868512
EPI_ISL_9868518
EPI_ISL_9868516
EPI_ISL_9868519
EPI_ISL_9868527
EPI_ISL_9868529
EPI_ISL_9868542
EPI_ISL_9868552
EPI_ISL_9868557
EPI_ISL_9868522
EPI_ISL_10079069
EPI_ISL_10081322
EPI_ISL_10081332
EPI_ISL_9879442
EPI_ISL_9879493
EPI_ISL_9879499
EPI_ISL_9879492
EPI_ISL_9879496
EPI_ISL_9879495
EPI_ISL_9879494
EPI_ISL_9879439
EPI_ISL_9879438
EPI_ISL_9879443
EPI_ISL_9879440
EPI_ISL_9879534
EPI_ISL_9879533
EPI_ISL_9879539
EPI_ISL_9879532
EPI_ISL_9879537
EPI_ISL_9879542
EPI_ISL_9879538
EPI_ISL_9879535
EPI_ISL_9879536
EPI_ISL_9879543
EPI_ISL_9879500
EPI_ISL_9868536
EPI_ISL_9868535
EPI_ISL_10271211
EPI_ISL_10271167
EPI_ISL_10271164
EPI_ISL_10271166
EPI_ISL_10271198
EPI_ISL_10271214
EPI_ISL_10083933
EPI_ISL_10083928
EPI_ISL_10888296
EPI_ISL_10888297
EPI_ISL_10888295
EPI_ISL_10888252
EPI_ISL_10888250
EPI_ISL_10888269
EPI_ISL_10888232
EPI_ISL_10888235
EPI_ISL_10888249
EPI_ISL_10716857
EPI_ISL_10272642
EPI_ISL_11260447
EPI_ISL_10591926
EPI_ISL_10591882
EPI_ISL_10591887
EPI_ISL_10252362
EPI_ISL_9900013
EPI_ISL_9900020
EPI_ISL_9900036
EPI_ISL_10591941
EPI_ISL_9905728
EPI_ISL_9905749
EPI_ISL_9905754
EPI_ISL_9905778
EPI_ISL_9905775
EPI_ISL_9905831
EPI_ISL_9905894
EPI_ISL_9905857
EPI_ISL_9905724
EPI_ISL_9905710
EPI_ISL_9905787
EPI_ISL_9905706
EPI_ISL_9905785
EPI_ISL_9905689
EPI_ISL_9905682
EPI_ISL_9905683
EPI_ISL_9905792
EPI_ISL_9905672
EPI_ISL_9905679
EPI_ISL_9905789
EPI_ISL_9905786
EPI_ISL_9905761
EPI_ISL_9905776
EPI_ISL_9905777
EPI_ISL_9905768
EPI_ISL_9905769
EPI_ISL_9905766
EPI_ISL_9905757
EPI_ISL_9905750
EPI_ISL_9905824
EPI_ISL_9905832
EPI_ISL_9905932
EPI_ISL_9905924
EPI_ISL_9905929
EPI_ISL_9905908
EPI_ISL_9905899
EPI_ISL_9905892
EPI_ISL_9905889
EPI_ISL_9905865
EPI_ISL_9905882
EPI_ISL_9905881
EPI_ISL_9905863
EPI_ISL_10591934
EPI_ISL_10591935
EPI_ISL_10591933
EPI_ISL_10591938
EPI_ISL_10087803
EPI_ISL_10087802
EPI_ISL_10087898
EPI_ISL_10087918
EPI_ISL_10087963
EPI_ISL_10087814
EPI_ISL_10087812
EPI_ISL_10087836
EPI_ISL_10087882
EPI_ISL_9900011
EPI_ISL_10087968
EPI_ISL_10592890
EPI_ISL_10592839
EPI_ISL_10592842
EPI_ISL_10592840
EPI_ISL_11266096
EPI_ISL_8092797
EPI_ISL_8092799
EPI_ISL_8092800
EPI_ISL_8092807
EPI_ISL_9437930
EPI_ISL_8097205
EPI_ISL_8097234
EPI_ISL_8097223
EPI_ISL_8097282
EPI_ISL_8097265
EPI_ISL_8097263
EPI_ISL_8097268
EPI_ISL_8097249
EPI_ISL_8097255
EPI_ISL_8097272
EPI_ISL_8097273
EPI_ISL_8097279
EPI_ISL_8097276
EPI_ISL_11268303
EPI_ISL_11268309
EPI_ISL_11268304
EPI_ISL_11268306
EPI_ISL_11268305
EPI_ISL_11268308
EPI_ISL_11268307
EPI_ISL_11268311
EPI_ISL_11268310
EPI_ISL_11268313
EPI_ISL_11268312
EPI_ISL_11268315
EPI_ISL_11268314
EPI_ISL_11268317
EPI_ISL_11268316
EPI_ISL_11268319
EPI_ISL_11268318
EPI_ISL_10854133
EPI_ISL_10312282
EPI_ISL_10312285
EPI_ISL_10312288
EPI_ISL_10312296
EPI_ISL_10312295
EPI_ISL_10312300
EPI_ISL_10312309
EPI_ISL_10312302
EPI_ISL_10312561
EPI_ISL_10312301
EPI_ISL_10312313
EPI_ISL_10314184
EPI_ISL_10312312
EPI_ISL_10312308
EPI_ISL_10312306
EPI_ISL_10312304
EPI_ISL_10312307
EPI_ISL_10312305
EPI_ISL_10314159
EPI_ISL_10314139
EPI_ISL_10314151
EPI_ISL_10314154
EPI_ISL_10314150
EPI_ISL_10314162
EPI_ISL_10314183
EPI_ISL_10314167
EPI_ISL_10314176
EPI_ISL_10314172
EPI_ISL_10314181
EPI_ISL_10314132
EPI_ISL_10314143
EPI_ISL_10314142
EPI_ISL_10314141
EPI_ISL_10314140
EPI_ISL_10314147
EPI_ISL_10314146
EPI_ISL_10314144
EPI_ISL_10314145
EPI_ISL_10314129
EPI_ISL_10314131
EPI_ISL_10314128
EPI_ISL_10314138
EPI_ISL_10314137
EPI_ISL_10314136
EPI_ISL_10314135
EPI_ISL_10314134
EPI_ISL_10314133
EPI_ISL_10314187
EPI_ISL_10314185
EPI_ISL_10314189
EPI_ISL_10314186
EPI_ISL_10314182
EPI_ISL_10314180
EPI_ISL_10314188
EPI_ISL_10314193
EPI_ISL_10314191
EPI_ISL_10314194
EPI_ISL_10314192
EPI_ISL_10314190
EPI_ISL_10314165
EPI_ISL_10314164
EPI_ISL_10314163
EPI_ISL_10314160
EPI_ISL_10314161
EPI_ISL_10314170
EPI_ISL_10314169
EPI_ISL_10314168
EPI_ISL_10314166
EPI_ISL_10314175
EPI_ISL_10314178
EPI_ISL_10314174
EPI_ISL_10314173
EPI_ISL_10314171
EPI_ISL_10314177
EPI_ISL_10314179
EPI_ISL_10314148
EPI_ISL_10314149
EPI_ISL_10314152
EPI_ISL_10314153
EPI_ISL_10314156
EPI_ISL_10314158
EPI_ISL_10314157
EPI_ISL_10314155
EPI_ISL_10314770
EPI_ISL_10314787
EPI_ISL_10314791
EPI_ISL_10314840
EPI_ISL_10314501
EPI_ISL_10314502
EPI_ISL_10314500
EPI_ISL_10314503
EPI_ISL_10314505
EPI_ISL_10314504
EPI_ISL_10314493
EPI_ISL_10314489
EPI_ISL_10314484
EPI_ISL_10314483
EPI_ISL_10314482
EPI_ISL_10314491
EPI_ISL_10314481
EPI_ISL_10314480
EPI_ISL_10314488
EPI_ISL_10314487
EPI_ISL_10314486
EPI_ISL_10314485
EPI_ISL_10314495
EPI_ISL_10314497
EPI_ISL_10314494
EPI_ISL_10314492
EPI_ISL_10314490
EPI_ISL_10314499
EPI_ISL_10314498
EPI_ISL_10314496
EPI_ISL_10314478
EPI_ISL_10314479
EPI_ISL_10314477
EPI_ISL_10314781
EPI_ISL_10314780
EPI_ISL_10314789
EPI_ISL_10314788
EPI_ISL_10314784
EPI_ISL_10314785
EPI_ISL_10314786
EPI_ISL_10314783
EPI_ISL_10314782
EPI_ISL_10314779
EPI_ISL_10314842
EPI_ISL_10314792
EPI_ISL_10314790
EPI_ISL_10314799
EPI_ISL_10314796
EPI_ISL_10314795
EPI_ISL_10314798
EPI_ISL_10314797
EPI_ISL_10314793
EPI_ISL_10314794
EPI_ISL_10314767
EPI_ISL_10314762
EPI_ISL_10314766
EPI_ISL_10314763
EPI_ISL_10314765
EPI_ISL_10314764
EPI_ISL_10314778
EPI_ISL_10314775
EPI_ISL_10314777
EPI_ISL_10314771
EPI_ISL_10314774
EPI_ISL_10314768
EPI_ISL_10314773
EPI_ISL_10314772
EPI_ISL_10314769
EPI_ISL_10314843
EPI_ISL_10314844
EPI_ISL_10314837
EPI_ISL_10314836
EPI_ISL_10314841
EPI_ISL_10314839
EPI_ISL_10314838
EPI_ISL_10314835
EPI_ISL_10314834
EPI_ISL_10314849
EPI_ISL_10314815
EPI_ISL_10314848
EPI_ISL_10314846
EPI_ISL_10314845
EPI_ISL_10314821
EPI_ISL_10314819
EPI_ISL_10314822
EPI_ISL_10314818
EPI_ISL_10314816
EPI_ISL_10314817
EPI_ISL_10314814
EPI_ISL_10314813
EPI_ISL_10314812
EPI_ISL_10314831
EPI_ISL_10314830
EPI_ISL_10314833
EPI_ISL_10314832
EPI_ISL_10314823
EPI_ISL_10314828
EPI_ISL_10314827
EPI_ISL_10314826
EPI_ISL_10314825
EPI_ISL_10314824
EPI_ISL_10314800
EPI_ISL_10314804
EPI_ISL_10314811
EPI_ISL_10314810
EPI_ISL_10314808
EPI_ISL_10314802
EPI_ISL_10314807
EPI_ISL_10314806
EPI_ISL_10314805
EPI_ISL_10314803
EPI_ISL_10314801
EPI_ISL_10314809
EPI_ISL_10846981
EPI_ISL_10847008
EPI_ISL_10101980
EPI_ISL_10102028
EPI_ISL_9963309
EPI_ISL_9963301
EPI_ISL_9963299
EPI_ISL_9963303
EPI_ISL_9963313
EPI_ISL_9963306
EPI_ISL_9963307
EPI_ISL_9963311
EPI_ISL_9963322
EPI_ISL_9963323
EPI_ISL_9963325
EPI_ISL_9963339
EPI_ISL_9963332
EPI_ISL_9963336
EPI_ISL_9963333
EPI_ISL_9963341
EPI_ISL_9963350
EPI_ISL_9963346
EPI_ISL_9963355
EPI_ISL_9963351
EPI_ISL_9963354
EPI_ISL_9963358
EPI_ISL_9963359
EPI_ISL_9963371
EPI_ISL_9963364
EPI_ISL_9963417
EPI_ISL_9963383
EPI_ISL_9963384
EPI_ISL_9963391
EPI_ISL_9963394
EPI_ISL_9963397
EPI_ISL_9963407
EPI_ISL_9963411
EPI_ISL_9963412
EPI_ISL_9963426
EPI_ISL_9967295
EPI_ISL_9967297
EPI_ISL_9967290
EPI_ISL_9967292
EPI_ISL_9967291
EPI_ISL_10312303
EPI_ISL_10312311
EPI_ISL_9967322
EPI_ISL_10312297
EPI_ISL_10312298
EPI_ISL_10312299
EPI_ISL_9967341
EPI_ISL_9967342
EPI_ISL_10312289
EPI_ISL_10312284
EPI_ISL_10312283
EPI_ISL_10312287
EPI_ISL_10312294
EPI_ISL_10312286
EPI_ISL_10312292
EPI_ISL_10312293
EPI_ISL_10312290
EPI_ISL_10312291
EPI_ISL_9967398
EPI_ISL_9967400
EPI_ISL_9967402
EPI_ISL_9967399
EPI_ISL_9967405
EPI_ISL_9967409
EPI_ISL_9967415
EPI_ISL_9967495
EPI_ISL_9967511
EPI_ISL_9967513
EPI_ISL_9967519
EPI_ISL_9967556
EPI_ISL_9967558
EPI_ISL_9967562
EPI_ISL_11273517
EPI_ISL_11273519
EPI_ISL_11273522
EPI_ISL_11273526
EPI_ISL_11273532
EPI_ISL_11273536
EPI_ISL_11273537
EPI_ISL_11273541
EPI_ISL_11273542
EPI_ISL_11273544
EPI_ISL_11273547
EPI_ISL_11273550
EPI_ISL_9087316
EPI_ISL_9087313
EPI_ISL_9967414
EPI_ISL_9967533
EPI_ISL_9967559
EPI_ISL_9967539
EPI_ISL_9967417
EPI_ISL_9967416
EPI_ISL_9967532
EPI_ISL_9967529
EPI_ISL_9967531
EPI_ISL_9967534
EPI_ISL_9967530
EPI_ISL_9967528
EPI_ISL_9967525
EPI_ISL_9967404
EPI_ISL_9967524
EPI_ISL_9967527
EPI_ISL_9967526
EPI_ISL_9967521
EPI_ISL_9967520
EPI_ISL_9967522
EPI_ISL_9967401
EPI_ISL_9967557
EPI_ISL_9967540
EPI_ISL_9967561
EPI_ISL_9967563
EPI_ISL_9967518
EPI_ISL_9967517
EPI_ISL_9967516
EPI_ISL_9967512
EPI_ISL_9967509
EPI_ISL_9967508
EPI_ISL_9967503
EPI_ISL_9967501
EPI_ISL_9967497
EPI_ISL_9967496
EPI_ISL_9967515
EPI_ISL_9967514
EPI_ISL_9967510
EPI_ISL_9967507
EPI_ISL_9967506
EPI_ISL_9967502
EPI_ISL_9967505
EPI_ISL_9967504
EPI_ISL_10334986
EPI_ISL_10334985
EPI_ISL_9967303
EPI_ISL_9967329
EPI_ISL_9967328
EPI_ISL_10799029
EPI_ISL_10799031
EPI_ISL_10798992
EPI_ISL_9967296
EPI_ISL_9967299
EPI_ISL_9967298
EPI_ISL_9967293
EPI_ISL_10799040
EPI_ISL_10798988
EPI_ISL_9967288
EPI_ISL_10799090
EPI_ISL_10798738
EPI_ISL_10592815
EPI_ISL_10592817
EPI_ISL_10796087
EPI_ISL_10592830
EPI_ISL_11278964
EPI_ISL_11278966
EPI_ISL_11278971
EPI_ISL_11278972
EPI_ISL_11278973
EPI_ISL_11278975
EPI_ISL_11278974
EPI_ISL_11278978
EPI_ISL_11278981
EPI_ISL_11278980
EPI_ISL_11278986
EPI_ISL_11278989
EPI_ISL_11278990
EPI_ISL_11278992
EPI_ISL_11278993
EPI_ISL_11278996
EPI_ISL_11278999
EPI_ISL_11279001
EPI_ISL_11279002
EPI_ISL_11279003
EPI_ISL_11279013
EPI_ISL_8468322
EPI_ISL_10341534
EPI_ISL_10341535
EPI_ISL_10348775
EPI_ISL_10348777
EPI_ISL_10348752
EPI_ISL_10348759
EPI_ISL_10352360
EPI_ISL_11154538
EPI_ISL_11154554
EPI_ISL_8083833
EPI_ISL_8083826
EPI_ISL_8083909
EPI_ISL_8083822
EPI_ISL_8083830
EPI_ISL_8083832
EPI_ISL_8083836
EPI_ISL_8083843
EPI_ISL_8083901
EPI_ISL_8083839
EPI_ISL_8083835
EPI_ISL_8083874
EPI_ISL_8083816
EPI_ISL_8083825
EPI_ISL_8083902
EPI_ISL_8083884
EPI_ISL_8083854
EPI_ISL_8083875
EPI_ISL_8083906
EPI_ISL_8083888
EPI_ISL_8083896
EPI_ISL_8083870
EPI_ISL_8083890
EPI_ISL_8083864
EPI_ISL_8083878
EPI_ISL_8083868
EPI_ISL_9089615
EPI_ISL_9089637
EPI_ISL_8144416
EPI_ISL_9406306
EPI_ISL_9406308
EPI_ISL_9406309
EPI_ISL_9406312
EPI_ISL_9048077
EPI_ISL_9091635
EPI_ISL_9091636
EPI_ISL_9091638
EPI_ISL_9091641
EPI_ISL_9092876
EPI_ISL_8281566
EPI_ISL_8281485
EPI_ISL_8281542
EPI_ISL_8754018
EPI_ISL_9417775
EPI_ISL_10361414
EPI_ISL_8509405
EPI_ISL_8509416
EPI_ISL_8509403
EPI_ISL_8509420
EPI_ISL_8509390
EPI_ISL_8509383
EPI_ISL_10361099
EPI_ISL_9963410
EPI_ISL_9963415
EPI_ISL_9963406
EPI_ISL_9963404
EPI_ISL_9963419
EPI_ISL_9963418
EPI_ISL_9963349
EPI_ISL_10361094
EPI_ISL_10361096
EPI_ISL_10361097
EPI_ISL_10361098
EPI_ISL_10361093
EPI_ISL_10361095
EPI_ISL_10361100
EPI_ISL_10361113
EPI_ISL_10361112
EPI_ISL_10361119
EPI_ISL_10361101
EPI_ISL_10361118
EPI_ISL_10361102
EPI_ISL_10361114
EPI_ISL_10361162
EPI_ISL_10361164
EPI_ISL_10361167
EPI_ISL_10352395
EPI_ISL_10352394
EPI_ISL_10352321
EPI_ISL_10352322
EPI_ISL_10352365
EPI_ISL_10352357
EPI_ISL_10352363
EPI_ISL_10352362
EPI_ISL_10352361
EPI_ISL_9100728
EPI_ISL_9100723
EPI_ISL_9100785
EPI_ISL_9100786
EPI_ISL_9100783
EPI_ISL_9100778
EPI_ISL_9100776
EPI_ISL_9100784
EPI_ISL_9100769
EPI_ISL_9100774
EPI_ISL_9100763
EPI_ISL_9100756
EPI_ISL_9100752
EPI_ISL_9100751
EPI_ISL_9100761
EPI_ISL_9100760
EPI_ISL_9100759
EPI_ISL_9100757
EPI_ISL_9100753
EPI_ISL_9100748
EPI_ISL_9100787
EPI_ISL_9100745
EPI_ISL_9100744
EPI_ISL_7552440
EPI_ISL_7552702
EPI_ISL_7552703
EPI_ISL_7552707
EPI_ISL_9973902
EPI_ISL_9973857
EPI_ISL_9973865
EPI_ISL_9973864
EPI_ISL_9973875
EPI_ISL_7566330
EPI_ISL_7566360
EPI_ISL_7616000
EPI_ISL_7623676
EPI_ISL_9974392
EPI_ISL_9974397
EPI_ISL_9406311
EPI_ISL_9406313
EPI_ISL_9406315
EPI_ISL_9406303
EPI_ISL_9406305
EPI_ISL_9406307
EPI_ISL_9404688
EPI_ISL_9404748
EPI_ISL_11287432
EPI_ISL_11287460
EPI_ISL_10775680
EPI_ISL_10775460
EPI_ISL_10775438
EPI_ISL_10775606
EPI_ISL_9429117
EPI_ISL_10773370
EPI_ISL_9429107
EPI_ISL_9429120
EPI_ISL_9429121
EPI_ISL_9429114
EPI_ISL_9429115
EPI_ISL_9429116
EPI_ISL_11287504
EPI_ISL_11287444
EPI_ISL_11287453
EPI_ISL_11287434
EPI_ISL_11287544
EPI_ISL_11287539
EPI_ISL_11287533
EPI_ISL_11287494
EPI_ISL_11287495
EPI_ISL_11287484
EPI_ISL_11287463
EPI_ISL_10594594
EPI_ISL_9430508
EPI_ISL_9430506
EPI_ISL_9430504
EPI_ISL_9430509
EPI_ISL_9430512
EPI_ISL_9430461
EPI_ISL_9430457
EPI_ISL_9430470
EPI_ISL_9430478
EPI_ISL_9430475
EPI_ISL_9430474
EPI_ISL_9430471
EPI_ISL_9430472
EPI_ISL_9430479
EPI_ISL_9430481
EPI_ISL_9430489
EPI_ISL_9430488
EPI_ISL_9430487
EPI_ISL_9430485
EPI_ISL_9430492
EPI_ISL_9430491
EPI_ISL_9430490
EPI_ISL_9430497
EPI_ISL_9430495
EPI_ISL_9430455
EPI_ISL_9430453
EPI_ISL_10379674
EPI_ISL_10770747
EPI_ISL_10770270
EPI_ISL_9430519
EPI_ISL_9430515
EPI_ISL_9430520
EPI_ISL_9430529
EPI_ISL_9430527
EPI_ISL_9430523
EPI_ISL_9430525
EPI_ISL_9430524
EPI_ISL_9430530
EPI_ISL_10770271
EPI_ISL_10769772
EPI_ISL_9436141
EPI_ISL_9436175
EPI_ISL_9436837
EPI_ISL_9436847
EPI_ISL_9436843
EPI_ISL_9436841
EPI_ISL_9436844
EPI_ISL_9436848
EPI_ISL_9436853
EPI_ISL_9436854
EPI_ISL_9436852
EPI_ISL_9436857
EPI_ISL_9436858
EPI_ISL_9436856
EPI_ISL_9436855
EPI_ISL_9436864
EPI_ISL_9436865
EPI_ISL_9436868
EPI_ISL_9436869
EPI_ISL_9436873
EPI_ISL_9436874
EPI_ISL_9436879
EPI_ISL_9436871
EPI_ISL_9436878
EPI_ISL_9436872
EPI_ISL_9436806
EPI_ISL_9436803
EPI_ISL_9436885
EPI_ISL_9436808
EPI_ISL_9436813
EPI_ISL_9436814
EPI_ISL_9436811
EPI_ISL_9436812
EPI_ISL_9436815
EPI_ISL_9436820
EPI_ISL_9436821
EPI_ISL_9436825
EPI_ISL_9436823
EPI_ISL_9436829
EPI_ISL_9436831
EPI_ISL_9436832
EPI_ISL_9436830
EPI_ISL_9436835
EPI_ISL_9436690
EPI_ISL_9436886
EPI_ISL_9436887
EPI_ISL_9436766
EPI_ISL_9436884
EPI_ISL_9436889
EPI_ISL_9436883
EPI_ISL_9436880
EPI_ISL_9436881
EPI_ISL_9436671
EPI_ISL_9436670
EPI_ISL_9436617
EPI_ISL_9436629
EPI_ISL_9436449
EPI_ISL_9436595
EPI_ISL_9436298
EPI_ISL_9436329
EPI_ISL_9436236
EPI_ISL_9436318
EPI_ISL_11279016
EPI_ISL_11278961
EPI_ISL_11279015
EPI_ISL_11279014
EPI_ISL_11279012
EPI_ISL_8294887
EPI_ISL_11279021
EPI_ISL_11279022
EPI_ISL_11279025
EPI_ISL_11279023
EPI_ISL_11279019
EPI_ISL_11279026
EPI_ISL_11278970
EPI_ISL_11279024
EPI_ISL_11279020
EPI_ISL_11278969
EPI_ISL_11278968
EPI_ISL_11278965
EPI_ISL_11279018
EPI_ISL_11278963
EPI_ISL_11279017
EPI_ISL_11278962
EPI_ISL_11278983
EPI_ISL_11278982
EPI_ISL_11278979
EPI_ISL_11278977
EPI_ISL_11278976
EPI_ISL_11279005
EPI_ISL_11279004
EPI_ISL_11279000
EPI_ISL_9129287
EPI_ISL_11278960
EPI_ISL_11279011
EPI_ISL_11279010
EPI_ISL_11278959
EPI_ISL_11278958
EPI_ISL_11278957
EPI_ISL_11279006
EPI_ISL_11278956
EPI_ISL_11279009
EPI_ISL_11278954
EPI_ISL_11279008
EPI_ISL_11279007
EPI_ISL_11278994
EPI_ISL_11278991
EPI_ISL_11278988
EPI_ISL_11278987
EPI_ISL_11278985
EPI_ISL_11278984
EPI_ISL_11278998
EPI_ISL_11278997
EPI_ISL_11278995
EPI_ISL_8525234
EPI_ISL_8525201
EPI_ISL_8525219
EPI_ISL_10103935
EPI_ISL_8317093
EPI_ISL_8317248
EPI_ISL_8317271
EPI_ISL_8318769
EPI_ISL_8546647
EPI_ISL_8546646
EPI_ISL_8547156
EPI_ISL_9438060
EPI_ISL_11273560
EPI_ISL_11273557
EPI_ISL_9698245
EPI_ISL_11273559
EPI_ISL_11273558
EPI_ISL_9696516
EPI_ISL_9696523
EPI_ISL_9696524
EPI_ISL_9696525
EPI_ISL_11273554
EPI_ISL_11273556
EPI_ISL_11273551
EPI_ISL_11273553
EPI_ISL_11273552
EPI_ISL_11273561
EPI_ISL_11273539
EPI_ISL_11273533
EPI_ISL_11273535
EPI_ISL_11273534
EPI_ISL_11273531
EPI_ISL_11273530
EPI_ISL_11273548
EPI_ISL_11273549
EPI_ISL_11273543
EPI_ISL_11273546
EPI_ISL_11273545
EPI_ISL_11273540
EPI_ISL_11273518
EPI_ISL_10765183
EPI_ISL_11273529
EPI_ISL_11273525
EPI_ISL_11273528
EPI_ISL_11273527
EPI_ISL_11273521
EPI_ISL_11273524
EPI_ISL_11273523
EPI_ISL_11273520
EPI_ISL_10764816
EPI_ISL_9149786
EPI_ISL_9150551
EPI_ISL_8800203
EPI_ISL_8801359
EPI_ISL_8801354
EPI_ISL_8801372
EPI_ISL_8801378
EPI_ISL_8801380
EPI_ISL_8801350
EPI_ISL_8801351
EPI_ISL_8801353
EPI_ISL_8801352
EPI_ISL_8801357
EPI_ISL_8801358
EPI_ISL_8801355
EPI_ISL_8801356
EPI_ISL_8801360
EPI_ISL_8801361
EPI_ISL_8801367
EPI_ISL_8801365
EPI_ISL_8801369
EPI_ISL_8801368
EPI_ISL_8801366
EPI_ISL_8801374
EPI_ISL_8801371
EPI_ISL_8801370
EPI_ISL_8801375
EPI_ISL_8801377
EPI_ISL_8801461
EPI_ISL_8801462
EPI_ISL_8801463
EPI_ISL_8801467
EPI_ISL_8801466
EPI_ISL_8380869
EPI_ISL_10763826
EPI_ISL_10763829
EPI_ISL_10763825
EPI_ISL_10763828
EPI_ISL_10763827
EPI_ISL_10763179
EPI_ISL_8576592
EPI_ISL_8576550
EPI_ISL_8576583
EPI_ISL_8576955
EPI_ISL_8577051
EPI_ISL_8576806
EPI_ISL_8576928
EPI_ISL_8577008
EPI_ISL_8577004
EPI_ISL_8576817
EPI_ISL_8576841
EPI_ISL_8576897
EPI_ISL_8576982
EPI_ISL_8576860
EPI_ISL_8577066
EPI_ISL_8576739
EPI_ISL_9986583
EPI_ISL_9986575
EPI_ISL_9459553
EPI_ISL_9459552
EPI_ISL_9462834
EPI_ISL_9462848
EPI_ISL_8594437
EPI_ISL_8594436
EPI_ISL_8594433
EPI_ISL_8594435
EPI_ISL_9462874
EPI_ISL_9462850
EPI_ISL_9462851
EPI_ISL_9462844
EPI_ISL_9462841
EPI_ISL_9462842
EPI_ISL_9462847
EPI_ISL_9462846
EPI_ISL_9462849
EPI_ISL_9462837
EPI_ISL_9462838
EPI_ISL_9462872
EPI_ISL_9462868
EPI_ISL_9462855
EPI_ISL_9462853
EPI_ISL_9462858
EPI_ISL_9462859
EPI_ISL_9462856
EPI_ISL_9462833
EPI_ISL_9462836
EPI_ISL_9462835
EPI_ISL_9462719
EPI_ISL_9462822
EPI_ISL_9462826
EPI_ISL_9462823
EPI_ISL_9462827
EPI_ISL_9462828
EPI_ISL_9463502
EPI_ISL_9463501
EPI_ISL_9463557
EPI_ISL_9463578
EPI_ISL_9463585
EPI_ISL_10775608
EPI_ISL_10775778
EPI_ISL_9463535
EPI_ISL_9463536
EPI_ISL_9463534
EPI_ISL_9463558
EPI_ISL_9463556
EPI_ISL_9463555
EPI_ISL_9463621
EPI_ISL_9463549
EPI_ISL_9463617
EPI_ISL_9463601
EPI_ISL_9463600
EPI_ISL_9463605
EPI_ISL_9463520
EPI_ISL_9463510
EPI_ISL_9463573
EPI_ISL_9463576
EPI_ISL_9463599
EPI_ISL_9463598
EPI_ISL_9463596
EPI_ISL_8826412
EPI_ISL_8826406
EPI_ISL_8826408
EPI_ISL_8826523
EPI_ISL_8826519
EPI_ISL_8826405
EPI_ISL_8826515
EPI_ISL_8826512
EPI_ISL_8826449
EPI_ISL_8826429
EPI_ISL_10757450
EPI_ISL_10757449
EPI_ISL_10757422
EPI_ISL_10757425
EPI_ISL_9164048
EPI_ISL_9164064
EPI_ISL_9164109
EPI_ISL_9164068
EPI_ISL_9467868
EPI_ISL_8833404
EPI_ISL_8833405
EPI_ISL_9467871
EPI_ISL_9467873
EPI_ISL_9467874
EPI_ISL_9467876
EPI_ISL_9469270
EPI_ISL_9468150
EPI_ISL_9468153
EPI_ISL_9468159
EPI_ISL_9469260
EPI_ISL_9469267
EPI_ISL_9469268
EPI_ISL_9469269
EPI_ISL_9469265
EPI_ISL_9469264
EPI_ISL_9469266
EPI_ISL_9469261
EPI_ISL_9469263
EPI_ISL_9469262
EPI_ISL_9469259
EPI_ISL_8605571
EPI_ISL_9470030
EPI_ISL_8605841
EPI_ISL_9470032
EPI_ISL_9470033
EPI_ISL_9470040
EPI_ISL_9470075
EPI_ISL_9470050
EPI_ISL_9470059
EPI_ISL_8607795
EPI_ISL_8841176
EPI_ISL_9471296
EPI_ISL_8841177
EPI_ISL_8841178
EPI_ISL_8841193
EPI_ISL_8841227
EPI_ISL_8841237
EPI_ISL_9471533
EPI_ISL_9471538
EPI_ISL_8841228
EPI_ISL_8841191
EPI_ISL_9471534
EPI_ISL_9471535
EPI_ISL_9471536
EPI_ISL_9471537
EPI_ISL_9471539
EPI_ISL_9471540
EPI_ISL_9470072
EPI_ISL_9470068
EPI_ISL_9470069
EPI_ISL_9470071
EPI_ISL_9470074
EPI_ISL_9470073
EPI_ISL_9470070
EPI_ISL_9470067
EPI_ISL_9470061
EPI_ISL_9470066
EPI_ISL_9470063
EPI_ISL_9470065
EPI_ISL_9470064
EPI_ISL_9470062
EPI_ISL_9470060
EPI_ISL_9470057
EPI_ISL_9470058
EPI_ISL_9470034
EPI_ISL_9470031
EPI_ISL_9470029
EPI_ISL_9470056
EPI_ISL_9470055
EPI_ISL_9470054
EPI_ISL_9470053
EPI_ISL_9470052
EPI_ISL_9470051
EPI_ISL_9470049
EPI_ISL_9470048
EPI_ISL_9470047
EPI_ISL_9470046
EPI_ISL_9470045
EPI_ISL_9470044
EPI_ISL_9470043
EPI_ISL_9470042
EPI_ISL_9470039
EPI_ISL_9470038
EPI_ISL_9470037
EPI_ISL_9470036
EPI_ISL_9470035
EPI_ISL_8608035
EPI_ISL_8607974
EPI_ISL_9468156
EPI_ISL_9468154
EPI_ISL_9468157
EPI_ISL_9468155
EPI_ISL_9468158
EPI_ISL_9468152
EPI_ISL_9468151
EPI_ISL_9468160
EPI_ISL_8636462
EPI_ISL_9467867
EPI_ISL_9467866
EPI_ISL_9467870
EPI_ISL_9467875
EPI_ISL_9467869
EPI_ISL_9467872
EPI_ISL_10777521
EPI_ISL_10777522
EPI_ISL_8660507
EPI_ISL_8660508
EPI_ISL_8660509
EPI_ISL_10777655
EPI_ISL_9184106
EPI_ISL_9184105
EPI_ISL_9184108
EPI_ISL_9184107
EPI_ISL_8868207
EPI_ISL_8670505
EPI_ISL_8672018
EPI_ISL_8672560
EPI_ISL_8671355
EPI_ISL_11133825
EPI_ISL_10750669
EPI_ISL_10750643
EPI_ISL_10750691
EPI_ISL_10750690
EPI_ISL_8687364
EPI_ISL_8687363
EPI_ISL_8687397
EPI_ISL_8687370
EPI_ISL_8687376
EPI_ISL_8687387
EPI_ISL_8687389
EPI_ISL_8687400
EPI_ISL_8687403
EPI_ISL_8687366
EPI_ISL_8687418
EPI_ISL_8687420
EPI_ISL_8687362
EPI_ISL_8687385
EPI_ISL_8687365
EPI_ISL_8687367
EPI_ISL_8687373
EPI_ISL_8687375
EPI_ISL_8687374
EPI_ISL_8687378
EPI_ISL_8687381
EPI_ISL_8687384
EPI_ISL_8687372
EPI_ISL_8687379
EPI_ISL_8687380
EPI_ISL_8687383
EPI_ISL_8687395
EPI_ISL_8687393
EPI_ISL_8687398
EPI_ISL_8687394
EPI_ISL_8687396
EPI_ISL_8687392
EPI_ISL_8687390
EPI_ISL_8687416
EPI_ISL_8687410
EPI_ISL_8687412
EPI_ISL_8687408
EPI_ISL_8687409
EPI_ISL_8687386
EPI_ISL_8687388
EPI_ISL_8687419
EPI_ISL_8687404
EPI_ISL_8884441
EPI_ISL_8886595
EPI_ISL_8886554
EPI_ISL_8886596
EPI_ISL_8886555
EPI_ISL_8886575
EPI_ISL_8886564
EPI_ISL_8886563
EPI_ISL_8886637
EPI_ISL_8886610
EPI_ISL_8886594
EPI_ISL_8886586
EPI_ISL_8886546
EPI_ISL_8886576
EPI_ISL_8886635
EPI_ISL_8886634
EPI_ISL_8886624
EPI_ISL_8886623
EPI_ISL_8886609
EPI_ISL_8886600
EPI_ISL_8712927
EPI_ISL_8712940
EPI_ISL_8712947
EPI_ISL_8712943
EPI_ISL_8712945
EPI_ISL_8712960
EPI_ISL_8712970
EPI_ISL_8712973
EPI_ISL_8712966
EPI_ISL_8712974
EPI_ISL_8712981
EPI_ISL_8713032
EPI_ISL_8712984
EPI_ISL_8712994
EPI_ISL_8713003
EPI_ISL_8712997
EPI_ISL_8713004
EPI_ISL_8713006
EPI_ISL_8713015
EPI_ISL_8713016
EPI_ISL_8713017
EPI_ISL_8713008
EPI_ISL_8713020
EPI_ISL_8713022
EPI_ISL_8712911
EPI_ISL_8713025
EPI_ISL_8712954
EPI_ISL_8712961
EPI_ISL_8712967
EPI_ISL_8712968
EPI_ISL_8713002
EPI_ISL_8713001
EPI_ISL_8712950
EPI_ISL_8712959
EPI_ISL_8712957
EPI_ISL_8712958
EPI_ISL_8712972
EPI_ISL_8712975
EPI_ISL_8712926
EPI_ISL_8712919
EPI_ISL_8712915
EPI_ISL_8712939
EPI_ISL_8712946
EPI_ISL_8712944
EPI_ISL_8712948
EPI_ISL_8712934
EPI_ISL_8712935
EPI_ISL_8897015
EPI_ISL_8931581
EPI_ISL_8931603
EPI_ISL_8931629
EPI_ISL_8953561
EPI_ISL_9512036
EPI_ISL_9512033
EPI_ISL_9512035
EPI_ISL_9245672
EPI_ISL_9246081
EPI_ISL_9246091
EPI_ISL_9512130
EPI_ISL_9245684
EPI_ISL_9514529
EPI_ISL_8977392
EPI_ISL_8977394
EPI_ISL_8977397
EPI_ISL_8977388
EPI_ISL_8977387
EPI_ISL_8977384
EPI_ISL_8977385
EPI_ISL_8977386
EPI_ISL_8977400
EPI_ISL_8977401
EPI_ISL_9256832
EPI_ISL_9256830
EPI_ISL_9256827
EPI_ISL_9256831
EPI_ISL_9256822
EPI_ISL_9256823
EPI_ISL_9256829
EPI_ISL_9256826
EPI_ISL_9256828
EPI_ISL_9256824
EPI_ISL_9256825
EPI_ISL_9256821
EPI_ISL_9256851
EPI_ISL_9256850
EPI_ISL_9256852
EPI_ISL_9256854
EPI_ISL_9256853
EPI_ISL_9256849
EPI_ISL_9256848
EPI_ISL_9256844
EPI_ISL_9256840
EPI_ISL_9256845
EPI_ISL_9256846
EPI_ISL_9256847
EPI_ISL_9257019
EPI_ISL_9256841
EPI_ISL_9256842
EPI_ISL_9257018
EPI_ISL_9256843
EPI_ISL_9256837
EPI_ISL_9256838
EPI_ISL_9256839
EPI_ISL_9256834
EPI_ISL_9256835
EPI_ISL_9256836
EPI_ISL_8983039
EPI_ISL_8982022
EPI_ISL_9257632
EPI_ISL_9257634
EPI_ISL_9257625
EPI_ISL_9257640
EPI_ISL_9257636
EPI_ISL_9257641
EPI_ISL_9257638
EPI_ISL_9257637
EPI_ISL_9257633
EPI_ISL_9257620
EPI_ISL_9257635
EPI_ISL_9257639
EPI_ISL_9257630
EPI_ISL_9257626
EPI_ISL_9257631
EPI_ISL_9257629
EPI_ISL_9257628
EPI_ISL_9257627
EPI_ISL_9257618
EPI_ISL_9257611
EPI_ISL_9257623
EPI_ISL_9257615
EPI_ISL_9257610
EPI_ISL_9257617
EPI_ISL_9257622
EPI_ISL_9257624
EPI_ISL_9257616
EPI_ISL_9257607
EPI_ISL_9257621
EPI_ISL_9257614
EPI_ISL_9257604
EPI_ISL_9257619
EPI_ISL_9257605
EPI_ISL_9257613
EPI_ISL_9257612
EPI_ISL_9257608
EPI_ISL_9257609
EPI_ISL_9257606
EPI_ISL_9257720
EPI_ISL_9257722
EPI_ISL_9257719
EPI_ISL_9257721
EPI_ISL_9257718
EPI_ISL_9257723
EPI_ISL_9257743
EPI_ISL_9257740
EPI_ISL_9257745
EPI_ISL_9257741
EPI_ISL_9257735
EPI_ISL_9257734
EPI_ISL_9257742
EPI_ISL_9257744
EPI_ISL_9257738
EPI_ISL_9257739
EPI_ISL_9257736
EPI_ISL_9257737
EPI_ISL_9257732
EPI_ISL_9257728
EPI_ISL_9257726
EPI_ISL_9257731
EPI_ISL_9257727
EPI_ISL_9257733
EPI_ISL_9257725
EPI_ISL_9257730
EPI_ISL_9257724
EPI_ISL_9257729
EPI_ISL_9257851
EPI_ISL_9257856
EPI_ISL_9257850
EPI_ISL_9257853
EPI_ISL_9257852
EPI_ISL_9257855
EPI_ISL_9257854
EPI_ISL_9257849
EPI_ISL_9257846
EPI_ISL_9257848
EPI_ISL_9257847
EPI_ISL_9257017
EPI_ISL_8988617
EPI_ISL_8988626
EPI_ISL_8988613
EPI_ISL_8988618
EPI_ISL_8988615
EPI_ISL_8988612
EPI_ISL_8988620
EPI_ISL_8988622
EPI_ISL_8988624
EPI_ISL_8988614
EPI_ISL_8988621
EPI_ISL_8988623
EPI_ISL_8988619
EPI_ISL_8993539
EPI_ISL_8993543
EPI_ISL_9498440
EPI_ISL_9498438
EPI_ISL_9498458
EPI_ISL_9495724
EPI_ISL_10635688
EPI_ISL_10635681
EPI_ISL_10635682
EPI_ISL_10635687
EPI_ISL_10635685
EPI_ISL_10635686
EPI_ISL_10635690
EPI_ISL_10635691
EPI_ISL_10635693
EPI_ISL_10635694
EPI_ISL_10635697
EPI_ISL_10635700
EPI_ISL_10635712
EPI_ISL_10635713
EPI_ISL_10635723
EPI_ISL_10635755
EPI_ISL_9002785
EPI_ISL_9002788
EPI_ISL_9002795
EPI_ISL_9002773
EPI_ISL_9002790
EPI_ISL_9002836
EPI_ISL_9002859
EPI_ISL_9002814
EPI_ISL_9002810
EPI_ISL_9002815
EPI_ISL_9002822
EPI_ISL_10635751
EPI_ISL_10635699
EPI_ISL_10635701
EPI_ISL_10635746
EPI_ISL_10635748
EPI_ISL_10635753
EPI_ISL_10635707
EPI_ISL_10635711
EPI_ISL_10635715
EPI_ISL_10635716
EPI_ISL_10635718
EPI_ISL_10635721
EPI_ISL_10635722
EPI_ISL_10635726
EPI_ISL_10635730
EPI_ISL_10635729
EPI_ISL_10635734
EPI_ISL_10635739
EPI_ISL_9550454
EPI_ISL_9550583
EPI_ISL_10407053
EPI_ISL_9287732
EPI_ISL_9287725
EPI_ISL_9287781
EPI_ISL_9287822
EPI_ISL_9287824
EPI_ISL_9287828
EPI_ISL_9287817
EPI_ISL_9298655
EPI_ISL_9570357
EPI_ISL_9570350
EPI_ISL_9570329
EPI_ISL_10105332
EPI_ISL_9550429
EPI_ISL_9571303
EPI_ISL_9571294
EPI_ISL_9571339
EPI_ISL_9571285
EPI_ISL_9571357
EPI_ISL_9571842
EPI_ISL_10738929
EPI_ISL_9988651
EPI_ISL_9988675
EPI_ISL_10737287
EPI_ISL_9570709
EPI_ISL_9570718
EPI_ISL_9570761
EPI_ISL_9570727
EPI_ISL_9570725
EPI_ISL_9570730
EPI_ISL_9571843
EPI_ISL_9571506
EPI_ISL_9572888
EPI_ISL_9571837
EPI_ISL_9303742
EPI_ISL_9325605
EPI_ISL_9573357
EPI_ISL_9573368
EPI_ISL_9573369
EPI_ISL_9573370
EPI_ISL_9573371
EPI_ISL_9573360
EPI_ISL_9573367
EPI_ISL_9573363
EPI_ISL_9573364
EPI_ISL_9573372
EPI_ISL_9573361
EPI_ISL_9573359
EPI_ISL_8608121
EPI_ISL_9352367
EPI_ISL_9352359
EPI_ISL_9352379
EPI_ISL_9352400
EPI_ISL_9352411
EPI_ISL_9352378
EPI_ISL_9352374
EPI_ISL_9352408
EPI_ISL_9352414
EPI_ISL_9352484
EPI_ISL_9352473
EPI_ISL_9352463
EPI_ISL_9352461
EPI_ISL_9352466
EPI_ISL_9352468
EPI_ISL_9352477
EPI_ISL_9352471
EPI_ISL_9352464
EPI_ISL_9352447
EPI_ISL_9352446
EPI_ISL_9352427
EPI_ISL_9352453
EPI_ISL_9352450
EPI_ISL_9352435
EPI_ISL_9352436
EPI_ISL_9352428
EPI_ISL_9352504
EPI_ISL_9352424
EPI_ISL_9352491
EPI_ISL_9352422
EPI_ISL_9352419
EPI_ISL_9352499
EPI_ISL_9352496
EPI_ISL_9352489
EPI_ISL_9352490
EPI_ISL_9352492
EPI_ISL_9352606
EPI_ISL_9352607
EPI_ISL_9352621
EPI_ISL_9352594
EPI_ISL_9352603
EPI_ISL_9352652
EPI_ISL_9352645
EPI_ISL_9352632
EPI_ISL_9352653
EPI_ISL_9588650
EPI_ISL_9696512
EPI_ISL_9696522
EPI_ISL_9696537
EPI_ISL_9698225
EPI_ISL_9698222
EPI_ISL_9698227
EPI_ISL_9698209
EPI_ISL_9698215
EPI_ISL_9698147
EPI_ISL_9698149
EPI_ISL_9698262
EPI_ISL_9698142
EPI_ISL_9698260
EPI_ISL_9698143
EPI_ISL_9698180
EPI_ISL_9698254
EPI_ISL_9698253
EPI_ISL_9698192
EPI_ISL_9698195
EPI_ISL_9698170
EPI_ISL_9388347
EPI_ISL_9388343
EPI_ISL_9388348
EPI_ISL_9388344
EPI_ISL_9388293
EPI_ISL_9388289
EPI_ISL_9388292
EPI_ISL_9388291
EPI_ISL_9388290
EPI_ISL_9696475
EPI_ISL_9696476
EPI_ISL_9696514
EPI_ISL_9696517
EPI_ISL_9696518
EPI_ISL_9696519
EPI_ISL_9696521
EPI_ISL_9696530
EPI_ISL_9696529
EPI_ISL_9696526
EPI_ISL_9696527
EPI_ISL_9696532
EPI_ISL_9696531
EPI_ISL_9696533
EPI_ISL_9696534
EPI_ISL_9696535
EPI_ISL_9696503
EPI_ISL_9696506
EPI_ISL_9696507
EPI_ISL_9696508
EPI_ISL_9696510
EPI_ISL_9696540
EPI_ISL_9696539
EPI_ISL_9696541
EPI_ISL_9696542
EPI_ISL_9696544
EPI_ISL_9696545
EPI_ISL_9696543
EPI_ISL_9696548
EPI_ISL_9696546
EPI_ISL_9696547
EPI_ISL_9696482
EPI_ISL_9696484
EPI_ISL_9696485
EPI_ISL_9696486
EPI_ISL_9696487
EPI_ISL_9696488
EPI_ISL_9696489
EPI_ISL_9696483
EPI_ISL_9696495
EPI_ISL_9696498
EPI_ISL_9696460
EPI_ISL_9696496
EPI_ISL_9696497
EPI_ISL_9696499
EPI_ISL_9696490
EPI_ISL_9696491
EPI_ISL_9696492
EPI_ISL_9696493
EPI_ISL_9696459
EPI_ISL_9696462
EPI_ISL_9696466
EPI_ISL_9696461
EPI_ISL_9696473
EPI_ISL_9696500
EPI_ISL_9696502
EPI_ISL_9696458
EPI_ISL_9994248
EPI_ISL_9704078
EPI_ISL_9704073
EPI_ISL_9704076
EPI_ISL_9704077
EPI_ISL_9704074
EPI_ISL_9704075
EPI_ISL_9704072
EPI_ISL_9704071
EPI_ISL_9704069
EPI_ISL_9704067
EPI_ISL_9704068
EPI_ISL_9704066
EPI_ISL_9704059
EPI_ISL_9704056
EPI_ISL_9704052
EPI_ISL_9704063
EPI_ISL_9704057
EPI_ISL_9704054
EPI_ISL_9704062
EPI_ISL_9704060
EPI_ISL_9704058
EPI_ISL_9704065
EPI_ISL_9704055
EPI_ISL_9704064
EPI_ISL_9704061
EPI_ISL_9704053
EPI_ISL_9704070
EPI_ISL_9602931
EPI_ISL_9602938
EPI_ISL_9602941
EPI_ISL_9019279
EPI_ISL_9019278
EPI_ISL_9612498
EPI_ISL_10004746
EPI_ISL_10004752
EPI_ISL_10004758
EPI_ISL_10004755
EPI_ISL_10004756
EPI_ISL_10004759
EPI_ISL_10004757
EPI_ISL_10004761
EPI_ISL_10004764
EPI_ISL_10004760
EPI_ISL_10004765
EPI_ISL_10004762
EPI_ISL_10004763
EPI_ISL_10004747
EPI_ISL_10004750
EPI_ISL_10004748
EPI_ISL_10004749
EPI_ISL_10004754
EPI_ISL_10004753
EPI_ISL_10004751
EPI_ISL_9622094
EPI_ISL_10007015
EPI_ISL_10007022
EPI_ISL_10007018
EPI_ISL_10007016
EPI_ISL_10007020
EPI_ISL_10007024
EPI_ISL_10007023
EPI_ISL_10007025
EPI_ISL_10007029
EPI_ISL_10007035
EPI_ISL_10007036
EPI_ISL_10007030
EPI_ISL_10007031
EPI_ISL_10007032
EPI_ISL_10007034
EPI_ISL_10007033
EPI_ISL_10007026
EPI_ISL_10007028
EPI_ISL_10007027
EPI_ISL_10007021
EPI_ISL_10007017
EPI_ISL_10007019
EPI_ISL_9627373
EPI_ISL_9627379
EPI_ISL_9627640
EPI_ISL_9612629
EPI_ISL_9612484
EPI_ISL_9612284
EPI_ISL_10929329
EPI_ISL_9602939
EPI_ISL_9602937
EPI_ISL_9602942
EPI_ISL_9602940
EPI_ISL_9602945
EPI_ISL_9602946
EPI_ISL_9602943
EPI_ISL_9602949
EPI_ISL_9602944
EPI_ISL_9602947
EPI_ISL_9602951
EPI_ISL_9602950
EPI_ISL_9602948
EPI_ISL_9602953
EPI_ISL_9602952
EPI_ISL_9602916
EPI_ISL_9602919
EPI_ISL_9602921
EPI_ISL_9602920
EPI_ISL_9602917
EPI_ISL_9602918
EPI_ISL_9602932
EPI_ISL_9602922
EPI_ISL_9602923
EPI_ISL_9602924
EPI_ISL_9602927
EPI_ISL_9602925
EPI_ISL_9602929
EPI_ISL_9602930
EPI_ISL_9602926
EPI_ISL_9602933
EPI_ISL_9602935
EPI_ISL_9602928
EPI_ISL_9602934
EPI_ISL_9602913
EPI_ISL_9602936
EPI_ISL_9602914
EPI_ISL_11302895
EPI_ISL_11302892
EPI_ISL_11302893
EPI_ISL_10128555
EPI_ISL_10132947
EPI_ISL_10133033
EPI_ISL_10134354
EPI_ISL_10676376
EPI_ISL_11310029
EPI_ISL_10944312
EPI_ISL_10944466
EPI_ISL_10944460
EPI_ISL_10944462
EPI_ISL_10944467
EPI_ISL_10944106
EPI_ISL_11310147
EPI_ISL_11310260
EPI_ISL_11310146
EPI_ISL_10944438
EPI_ISL_10944433
EPI_ISL_10944426
EPI_ISL_10944424
EPI_ISL_10944427
EPI_ISL_11310241
EPI_ISL_10944459
EPI_ISL_10944422
EPI_ISL_10944423
EPI_ISL_10944421
EPI_ISL_10944457
EPI_ISL_10944454
EPI_ISL_10944474
EPI_ISL_10944471
EPI_ISL_10944472
EPI_ISL_10944468
EPI_ISL_10944469
EPI_ISL_10944465
EPI_ISL_10944461
EPI_ISL_10944411
EPI_ISL_8468540
EPI_ISL_9649724
EPI_ISL_9649714
EPI_ISL_9649719
EPI_ISL_9649783
EPI_ISL_9649720
EPI_ISL_9649728
EPI_ISL_9649726
EPI_ISL_9649738
EPI_ISL_9649733
EPI_ISL_9649802
EPI_ISL_9649736
EPI_ISL_9649818
EPI_ISL_9649739
EPI_ISL_9649748
EPI_ISL_9649812
EPI_ISL_9649756
EPI_ISL_9649774
EPI_ISL_9649761
EPI_ISL_9649771
EPI_ISL_9649772
EPI_ISL_9649779
EPI_ISL_9649784
EPI_ISL_9649793
EPI_ISL_9649787
EPI_ISL_9649801
EPI_ISL_9649806
EPI_ISL_9649795
EPI_ISL_9649797
EPI_ISL_9649799
EPI_ISL_9649819
EPI_ISL_9649826
EPI_ISL_9649814
EPI_ISL_9649820
EPI_ISL_9649823
EPI_ISL_9649871
EPI_ISL_9649828
EPI_ISL_9649831
EPI_ISL_10246503
EPI_ISL_10246620
EPI_ISL_10244048
EPI_ISL_10246627
EPI_ISL_10246629
EPI_ISL_10221969
EPI_ISL_10245606
EPI_ISL_10221764
EPI_ISL_9649817
EPI_ISL_9649815
EPI_ISL_9649870
EPI_ISL_9649740
EPI_ISL_9649742
EPI_ISL_9649737
EPI_ISL_9649734
EPI_ISL_9649752
EPI_ISL_9649745
EPI_ISL_9649766
EPI_ISL_9649767
EPI_ISL_9649790
EPI_ISL_9649796
EPI_ISL_9649807
EPI_ISL_9649800
EPI_ISL_9649805
EPI_ISL_11310168
EPI_ISL_10945902
EPI_ISL_9663617
EPI_ISL_10268572
EPI_ISL_11310194
EPI_ISL_10440781
EPI_ISL_10444822
EPI_ISL_10444841
EPI_ISL_10444876
EPI_ISL_10444881
EPI_ISL_10444899
EPI_ISL_10444867
EPI_ISL_10444820
EPI_ISL_10444819
EPI_ISL_10444798
EPI_ISL_10444801
EPI_ISL_10444797
EPI_ISL_10444794
EPI_ISL_10444791
EPI_ISL_10444760
EPI_ISL_10444870
EPI_ISL_10444868
EPI_ISL_10444865
EPI_ISL_10444866
EPI_ISL_11310454
EPI_ISL_10444780
EPI_ISL_10444777
EPI_ISL_10444776
EPI_ISL_10444842
EPI_ISL_10444771
EPI_ISL_10444768
EPI_ISL_10444767
EPI_ISL_10444836
EPI_ISL_10444837
EPI_ISL_10444823
EPI_ISL_10444857
EPI_ISL_10444858
EPI_ISL_10444856
EPI_ISL_10444854
EPI_ISL_10444851
EPI_ISL_10444846
EPI_ISL_10444844
EPI_ISL_10943695
EPI_ISL_11310549
EPI_ISL_11191720
EPI_ISL_11310556
EPI_ISL_11310868
EPI_ISL_11310864
EPI_ISL_11310855
EPI_ISL_11311357
EPI_ISL_11311358
EPI_ISL_11311359
EPI_ISL_11310938
EPI_ISL_11311258
EPI_ISL_11311259
EPI_ISL_11310928
EPI_ISL_11311257
EPI_ISL_10947007
EPI_ISL_10947042
EPI_ISL_11311651
EPI_ISL_10947802
EPI_ISL_10947828
EPI_ISL_10947829
EPI_ISL_10596007
EPI_ISL_10596024
EPI_ISL_10608684
EPI_ISL_10444908
EPI_ISL_10444922
EPI_ISL_10444905
EPI_ISL_10444921
EPI_ISL_10444885
EPI_ISL_10444883
EPI_ISL_10444886
EPI_ISL_10444880
EPI_ISL_10444882
EPI_ISL_10444892
EPI_ISL_10444890
EPI_ISL_10596029
EPI_ISL_10440786
EPI_ISL_10596026
EPI_ISL_10596040
EPI_ISL_10947033
EPI_ISL_10947035
EPI_ISL_10947037
EPI_ISL_10947043
EPI_ISL_10947038
EPI_ISL_10947017
EPI_ISL_10947011
EPI_ISL_9701600
EPI_ISL_9701599
EPI_ISL_9701601
EPI_ISL_9701603
EPI_ISL_9701604
EPI_ISL_9701602
EPI_ISL_10608700
EPI_ISL_10929396
EPI_ISL_10929397
EPI_ISL_10929398
EPI_ISL_10929403
EPI_ISL_10929402
EPI_ISL_10929348
EPI_ISL_10929365
EPI_ISL_10929339
EPI_ISL_10929364
EPI_ISL_10929351
EPI_ISL_10929383
EPI_ISL_10929358
EPI_ISL_10929386
EPI_ISL_10929380
EPI_ISL_10929389
EPI_ISL_10929382
EPI_ISL_10929340
EPI_ISL_10925827
EPI_ISL_10925832
EPI_ISL_10925761
EPI_ISL_10925769
EPI_ISL_10925775
EPI_ISL_10925779
EPI_ISL_10925774
EPI_ISL_10925794
EPI_ISL_11323494
EPI_ISL_11323517
EPI_ISL_11323692
EPI_ISL_11323521
EPI_ISL_11323516
EPI_ISL_11323530
EPI_ISL_10953137
EPI_ISL_10953139
EPI_ISL_10953144
EPI_ISL_10953138
EPI_ISL_10953134
EPI_ISL_10953143
EPI_ISL_10953140
EPI_ISL_10953127
EPI_ISL_11323602
EPI_ISL_11323486
EPI_ISL_11323547
EPI_ISL_11323528
EPI_ISL_11323556
EPI_ISL_11323541
EPI_ISL_11323525
EPI_ISL_11323544
EPI_ISL_11323510
EPI_ISL_11323508
EPI_ISL_11323506
EPI_ISL_11323500
EPI_ISL_11323636
EPI_ISL_11323496
EPI_ISL_11323701
EPI_ISL_11323589
EPI_ISL_11323598
EPI_ISL_11323596
EPI_ISL_11323577
EPI_ISL_11323576
EPI_ISL_11323637
EPI_ISL_11323578
EPI_ISL_11323588
EPI_ISL_11323630
EPI_ISL_11323613
EPI_ISL_11323601
EPI_ISL_11323619
EPI_ISL_11323605
EPI_ISL_11323618
EPI_ISL_11323715
EPI_ISL_11323675
EPI_ISL_11323671
EPI_ISL_11323668
EPI_ISL_11323667
EPI_ISL_11323678
EPI_ISL_11323680
EPI_ISL_11323679
EPI_ISL_11323649
EPI_ISL_11323677
EPI_ISL_11323683
EPI_ISL_11323682
EPI_ISL_11323646
EPI_ISL_11323645
EPI_ISL_11323658
EPI_ISL_11323659
EPI_ISL_11323665
EPI_ISL_11323655
EPI_ISL_11323660
EPI_ISL_11323663
EPI_ISL_11323662
EPI_ISL_11323704
EPI_ISL_10498540
EPI_ISL_10498400
EPI_ISL_10498391
EPI_ISL_10498401
EPI_ISL_10498405
EPI_ISL_10498412
EPI_ISL_10498409
EPI_ISL_10498408
EPI_ISL_10498464
EPI_ISL_10498420
EPI_ISL_10498419
EPI_ISL_10498461
EPI_ISL_10498459
EPI_ISL_10498453
EPI_ISL_10498455
EPI_ISL_10498454
EPI_ISL_10498475
EPI_ISL_10498482
EPI_ISL_10498542
EPI_ISL_10498534
EPI_ISL_10498548
EPI_ISL_10498533
EPI_ISL_10498539
EPI_ISL_10498538
EPI_ISL_10498549
EPI_ISL_10498545
EPI_ISL_10498546
EPI_ISL_10498543
EPI_ISL_10498544
EPI_ISL_10498572
EPI_ISL_10498551
EPI_ISL_10498564
EPI_ISL_10498563
EPI_ISL_10498655
EPI_ISL_10498632
EPI_ISL_10498681
EPI_ISL_10498779
EPI_ISL_10498657
EPI_ISL_10498654
EPI_ISL_10498653
EPI_ISL_10498665
EPI_ISL_10498667
EPI_ISL_10498661
EPI_ISL_10498664
EPI_ISL_10498666
EPI_ISL_10498672
EPI_ISL_10498987
EPI_ISL_10498692
EPI_ISL_10498686
EPI_ISL_10498691
EPI_ISL_10498695
EPI_ISL_10498687
EPI_ISL_10498694
EPI_ISL_10498693
EPI_ISL_10498722
EPI_ISL_10498716
EPI_ISL_10498724
EPI_ISL_10498713
EPI_ISL_10498717
EPI_ISL_10498719
EPI_ISL_10498747
EPI_ISL_10498811
EPI_ISL_10498794
EPI_ISL_10498807
EPI_ISL_10498816
EPI_ISL_10498928
EPI_ISL_10498924
EPI_ISL_10498973
EPI_ISL_10498929
EPI_ISL_10498950
EPI_ISL_10498959
EPI_ISL_10498965
EPI_ISL_10498980
EPI_ISL_10498983
EPI_ISL_10498981
EPI_ISL_10498977
EPI_ISL_10498989
EPI_ISL_10498991
EPI_ISL_10498988
EPI_ISL_10499033
EPI_ISL_10499032
EPI_ISL_10499052
EPI_ISL_10499045
EPI_ISL_10499030
EPI_ISL_10499056
EPI_ISL_10499040
EPI_ISL_10499041
EPI_ISL_10499062
EPI_ISL_10499088
EPI_ISL_10499098
EPI_ISL_10499102
EPI_ISL_10499126
EPI_ISL_10499137
EPI_ISL_10499156
EPI_ISL_10499168
EPI_ISL_10499178
EPI_ISL_10499218
EPI_ISL_10499228
EPI_ISL_10499237
EPI_ISL_10499284
EPI_ISL_10499298
EPI_ISL_10499313
EPI_ISL_10499340
EPI_ISL_10499380
EPI_ISL_10499323
EPI_ISL_10499344
EPI_ISL_10499346
EPI_ISL_10499524
EPI_ISL_10499427
EPI_ISL_10499433
EPI_ISL_10499430
EPI_ISL_10499436
EPI_ISL_10499425
EPI_ISL_10499438
EPI_ISL_10499422
EPI_ISL_10499465
EPI_ISL_10499466
EPI_ISL_10499532
EPI_ISL_10499528
EPI_ISL_10499534
EPI_ISL_10499558
EPI_ISL_10499535
EPI_ISL_10499549
EPI_ISL_10499545
EPI_ISL_10499550
EPI_ISL_10499555
EPI_ISL_10499568
EPI_ISL_10499571
EPI_ISL_10499563
EPI_ISL_10499570
EPI_ISL_10499575
EPI_ISL_10499589
EPI_ISL_10499594
EPI_ISL_10499597
EPI_ISL_10499617
EPI_ISL_10499616
EPI_ISL_10499614
EPI_ISL_10499613
EPI_ISL_10499703
EPI_ISL_10499698
EPI_ISL_10499566
EPI_ISL_10499615
EPI_ISL_10499607
EPI_ISL_10499576
EPI_ISL_10499569
EPI_ISL_10499573
EPI_ISL_10499567
EPI_ISL_10499556
EPI_ISL_10499561
EPI_ISL_10499551
EPI_ISL_10499553
EPI_ISL_10499547
EPI_ISL_10499548
EPI_ISL_10499544
EPI_ISL_10499537
EPI_ISL_10499530
EPI_ISL_10499531
EPI_ISL_10499523
EPI_ISL_10499520
EPI_ISL_10499518
EPI_ISL_10499643
EPI_ISL_10499634
EPI_ISL_10499470
EPI_ISL_10499472
EPI_ISL_10499345
EPI_ISL_10499431
EPI_ISL_10499428
EPI_ISL_10499306
EPI_ISL_10499314
EPI_ISL_10499400
EPI_ISL_10499432
EPI_ISL_10499424
EPI_ISL_10499413
EPI_ISL_11324618
EPI_ISL_11324601
EPI_ISL_10954038
EPI_ISL_10499506
EPI_ISL_10499288
EPI_ISL_10499399
EPI_ISL_10499276
EPI_ISL_10499266
EPI_ISL_10499358
EPI_ISL_10499366
EPI_ISL_10499464
EPI_ISL_10499473
EPI_ISL_10499355
EPI_ISL_10499469
EPI_ISL_10499336
EPI_ISL_10499434
EPI_ISL_10499347
EPI_ISL_10499317
EPI_ISL_10499426
EPI_ISL_10499301
EPI_ISL_10499310
EPI_ISL_10499308
EPI_ISL_10499423
EPI_ISL_11326801
EPI_ISL_11326800
EPI_ISL_11326798
EPI_ISL_10499180
EPI_ISL_10499061
EPI_ISL_10499059
EPI_ISL_10499049
EPI_ISL_10499060
EPI_ISL_10499058
EPI_ISL_10499046
EPI_ISL_10499053
EPI_ISL_10499057
EPI_ISL_10499055
EPI_ISL_10499172
EPI_ISL_10499051
EPI_ISL_10499050
EPI_ISL_10499282
EPI_ISL_10499047
EPI_ISL_10499044
EPI_ISL_10499034
EPI_ISL_10499136
EPI_ISL_10499139
EPI_ISL_10499135
EPI_ISL_10499134
EPI_ISL_10499104
EPI_ISL_10499232
EPI_ISL_10499235
EPI_ISL_10499217
EPI_ISL_10499227
EPI_ISL_10499212
EPI_ISL_10499092
EPI_ISL_10499094
EPI_ISL_10498884
EPI_ISL_10498990
EPI_ISL_10498993
EPI_ISL_10498853
EPI_ISL_10498978
EPI_ISL_10498974
EPI_ISL_10498847
EPI_ISL_10498967
EPI_ISL_10498954
EPI_ISL_10498968
EPI_ISL_10498960
EPI_ISL_10499019
EPI_ISL_10498958
EPI_ISL_10499004
EPI_ISL_10498947
EPI_ISL_10498942
EPI_ISL_10498819
EPI_ISL_10498949
EPI_ISL_10498941
EPI_ISL_10498934
EPI_ISL_10498943
EPI_ISL_10498920
EPI_ISL_10498913
EPI_ISL_10498818
EPI_ISL_10498936
EPI_ISL_10498935
EPI_ISL_10498814
EPI_ISL_10498806
EPI_ISL_10498925
EPI_ISL_10498810
EPI_ISL_10498917
EPI_ISL_10498809
EPI_ISL_10498808
EPI_ISL_10498914
EPI_ISL_10498921
EPI_ISL_10498795
EPI_ISL_10498804
EPI_ISL_10498799
EPI_ISL_10498923
EPI_ISL_10498663
EPI_ISL_10498907
EPI_ISL_10498797
EPI_ISL_10498535
EPI_ISL_10498541
EPI_ISL_10498536
EPI_ISL_10498530
EPI_ISL_10498630
EPI_ISL_10498478
EPI_ISL_10498702
EPI_ISL_10498721
EPI_ISL_10498720
EPI_ISL_10498715
EPI_ISL_10498483
EPI_ISL_10498476
EPI_ISL_10498714
EPI_ISL_10498718
EPI_ISL_10498712
EPI_ISL_10498703
EPI_ISL_10498479
EPI_ISL_10498471
EPI_ISL_10498466
EPI_ISL_10498481
EPI_ISL_10498474
EPI_ISL_10498463
EPI_ISL_10498472
EPI_ISL_10498690
EPI_ISL_10498473
EPI_ISL_10498470
EPI_ISL_10498465
EPI_ISL_10498469
EPI_ISL_10498697
EPI_ISL_10498458
EPI_ISL_10498682
EPI_ISL_10498460
EPI_ISL_10498567
EPI_ISL_10498688
EPI_ISL_10498675
EPI_ISL_10498689
EPI_ISL_10498684
EPI_ISL_10498417
EPI_ISL_10498385
EPI_ISL_10498386
EPI_ISL_10498404
EPI_ISL_10498402
EPI_ISL_10498676
EPI_ISL_10498669
EPI_ISL_10498416
EPI_ISL_10498671
EPI_ISL_10498415
EPI_ISL_10498406
EPI_ISL_10498407
EPI_ISL_10498452
EPI_ISL_10498398
EPI_ISL_10498381
EPI_ISL_10498392
EPI_ISL_10498384
EPI_ISL_10498380
EPI_ISL_10498390
EPI_ISL_10498387
EPI_ISL_10498451
EPI_ISL_10955208
EPI_ISL_10955205
EPI_ISL_11328239
EPI_ISL_11328238
EPI_ISL_11328235
EPI_ISL_11328236
EPI_ISL_11328234
EPI_ISL_11328231
EPI_ISL_11328233
EPI_ISL_11328232
EPI_ISL_11328422
EPI_ISL_11328421
EPI_ISL_11328423
EPI_ISL_10799048
EPI_ISL_10799121
EPI_ISL_10799076
EPI_ISL_10799094
EPI_ISL_10799099
EPI_ISL_10799103
EPI_ISL_10799101
EPI_ISL_10799109
EPI_ISL_10799113
EPI_ISL_10799118
EPI_ISL_10799123
EPI_ISL_10799143
EPI_ISL_10799145
EPI_ISL_10608703
EPI_ISL_10552620
EPI_ISL_10552615
EPI_ISL_10608657
EPI_ISL_10608690
EPI_ISL_10635735
EPI_ISL_10635728
EPI_ISL_10608654
EPI_ISL_10635732
EPI_ISL_10635727
EPI_ISL_10635747
EPI_ISL_10635745
EPI_ISL_10635737
EPI_ISL_10635674
EPI_ISL_10635675
EPI_ISL_10635692
EPI_ISL_10635695
EPI_ISL_10635705
EPI_ISL_10967591
EPI_ISL_10967993
EPI_ISL_11133852
EPI_ISL_11133854
EPI_ISL_11133851
EPI_ISL_11343240
EPI_ISL_11333234
EPI_ISL_11344184
EPI_ISL_11344187
EPI_ISL_11133823
EPI_ISL_11133827
EPI_ISL_10957641
EPI_ISL_11133843
EPI_ISL_10591942
EPI_ISL_10591890
EPI_ISL_10592865
EPI_ISL_10592832
EPI_ISL_10594648
EPI_ISL_10594585
EPI_ISL_10596003
EPI_ISL_10596012
EPI_ISL_10596020
EPI_ISL_10608675
EPI_ISL_10608682
EPI_ISL_10608685
EPI_ISL_10608671
EPI_ISL_10608634
EPI_ISL_10596039
EPI_ISL_10595991
EPI_ISL_10595989
EPI_ISL_10595985
EPI_ISL_10596004
EPI_ISL_10596000
EPI_ISL_10595961
EPI_ISL_10592874
EPI_ISL_10592902
EPI_ISL_10592899
EPI_ISL_10592835
EPI_ISL_10592872
EPI_ISL_10592873
EPI_ISL_11348274
EPI_ISL_11348295
EPI_ISL_11348291
EPI_ISL_11348293
EPI_ISL_10635717
EPI_ISL_10635719
EPI_ISL_10635665
EPI_ISL_10635689
EPI_ISL_10635704
EPI_ISL_10635703
EPI_ISL_10635706
EPI_ISL_10635708
EPI_ISL_10635714
EPI_ISL_10635724
EPI_ISL_10635725
EPI_ISL_10635738
EPI_ISL_10635740
EPI_ISL_10635749
EPI_ISL_10635743
EPI_ISL_10635736
EPI_ISL_10635733
EPI_ISL_10635744
EPI_ISL_10635741
EPI_ISL_10635750
EPI_ISL_10635754
EPI_ISL_10635677
EPI_ISL_10635669
EPI_ISL_10635666
EPI_ISL_10635664
EPI_ISL_10635672
EPI_ISL_10635676
EPI_ISL_10635670
EPI_ISL_10635680
EPI_ISL_10635678
EPI_ISL_10635683
EPI_ISL_10635696
EPI_ISL_10635698
EPI_ISL_10635710
EPI_ISL_10635709
EPI_ISL_10639008
EPI_ISL_10638964
EPI_ISL_10638980
EPI_ISL_10638991
EPI_ISL_10639016
EPI_ISL_10638942
EPI_ISL_10638940
EPI_ISL_10638959
EPI_ISL_10638960
EPI_ISL_10639789
EPI_ISL_10640279
EPI_ISL_10641507
EPI_ISL_10641508
EPI_ISL_10641506
EPI_ISL_10639000
EPI_ISL_10639005
EPI_ISL_10639014
EPI_ISL_10639026
EPI_ISL_10638963
EPI_ISL_10639019
EPI_ISL_10638971
EPI_ISL_10639022
EPI_ISL_10639034
EPI_ISL_10639038
EPI_ISL_10639049
EPI_ISL_10639046
EPI_ISL_10639065
EPI_ISL_10639071
EPI_ISL_10639096
EPI_ISL_10638943
EPI_ISL_10638953
EPI_ISL_10638956
EPI_ISL_10638952
EPI_ISL_10645280
EPI_ISL_10645292
EPI_ISL_10645237
EPI_ISL_10645227
EPI_ISL_10981812
EPI_ISL_10984192
EPI_ISL_10984204
EPI_ISL_10984233
EPI_ISL_10984291
EPI_ISL_10984301
EPI_ISL_10984331
EPI_ISL_10984358
EPI_ISL_10984341
EPI_ISL_10984477
EPI_ISL_10985550
EPI_ISL_10985415
EPI_ISL_10985436
EPI_ISL_10985494
EPI_ISL_10658765
EPI_ISL_10663232
EPI_ISL_10663273
EPI_ISL_10993086
EPI_ISL_10673540
EPI_ISL_10673569
EPI_ISL_11003380
EPI_ISL_11009016
EPI_ISL_11008978
EPI_ISL_11008951
EPI_ISL_11008845
EPI_ISL_11370910
EPI_ISL_11312574
EPI_ISL_11312577
EPI_ISL_11312567
EPI_ISL_11312593
EPI_ISL_11262537
EPI_ISL_11312586
EPI_ISL_11312552
EPI_ISL_11312555
EPI_ISL_11312541
EPI_ISL_11312546
EPI_ISL_11312610
EPI_ISL_11262574
EPI_ISL_11312539
EPI_ISL_11312607
EPI_ISL_11312620
EPI_ISL_11312619
EPI_ISL_11312617
EPI_ISL_11262510
EPI_ISL_10984645
EPI_ISL_11372618
EPI_ISL_11358221
EPI_ISL_11378228
EPI_ISL_11378239
EPI_ISL_11378264
EPI_ISL_11378279
EPI_ISL_9861350
EPI_ISL_11023802
EPI_ISL_11023833
EPI_ISL_11023816
EPI_ISL_11023862
EPI_ISL_11023863
EPI_ISL_11023864
EPI_ISL_11023839
EPI_ISL_11023837
EPI_ISL_11023832
EPI_ISL_11023859
EPI_ISL_11023860
EPI_ISL_11023854
EPI_ISL_11023855
EPI_ISL_11023858
EPI_ISL_11023856
EPI_ISL_11023805
EPI_ISL_11023849
EPI_ISL_11023870
EPI_ISL_11023800
EPI_ISL_11023878
EPI_ISL_11023874
EPI_ISL_11023872
EPI_ISL_11023808
EPI_ISL_11023876
EPI_ISL_11023847
EPI_ISL_11023877
EPI_ISL_11023807
EPI_ISL_11023804
EPI_ISL_11023842
EPI_ISL_11023848
EPI_ISL_11023806
EPI_ISL_11023843
EPI_ISL_11023844
EPI_ISL_11023846
EPI_ISL_11023841
EPI_ISL_11023845
EPI_ISL_11023840
EPI_ISL_11023836
EPI_ISL_11023838
EPI_ISL_11023799
EPI_ISL_11023834
EPI_ISL_11023835
EPI_ISL_11023795
EPI_ISL_11023796
EPI_ISL_11023825
EPI_ISL_11023792
EPI_ISL_11023830
EPI_ISL_11023797
EPI_ISL_11023831
EPI_ISL_11023798
EPI_ISL_11023829
EPI_ISL_11023823
EPI_ISL_11023826
EPI_ISL_11023827
EPI_ISL_11023788
EPI_ISL_11023821
EPI_ISL_11023822
EPI_ISL_11023789
EPI_ISL_11023824
EPI_ISL_11023819
EPI_ISL_11023786
EPI_ISL_11023787
EPI_ISL_11023820
EPI_ISL_11023790
EPI_ISL_11023818
EPI_ISL_11021912
EPI_ISL_11023814
EPI_ISL_11023851
EPI_ISL_11023867
EPI_ISL_11023815
EPI_ISL_11023817
EPI_ISL_11021894
EPI_ISL_11023852
EPI_ISL_11023853
EPI_ISL_11023811
EPI_ISL_11023850
EPI_ISL_11023812
EPI_ISL_11023801
EPI_ISL_11023869
EPI_ISL_11023865
EPI_ISL_11023813
EPI_ISL_11023868
EPI_ISL_11023866
EPI_ISL_11023861
EPI_ISL_11023871
EPI_ISL_11023857
EPI_ISL_11023873
EPI_ISL_11023875
EPI_ISL_11036924
EPI_ISL_11037022
EPI_ISL_11037016
EPI_ISL_11037023
EPI_ISL_11037025
EPI_ISL_11037024
EPI_ISL_11037029
EPI_ISL_11037027
EPI_ISL_11037030
EPI_ISL_11037031
EPI_ISL_11037083
EPI_ISL_11036999
EPI_ISL_11036996
EPI_ISL_11037003
EPI_ISL_11037005
EPI_ISL_11036969
EPI_ISL_11048505
EPI_ISL_11048492
EPI_ISL_11048533
EPI_ISL_11048538
EPI_ISL_11048564
EPI_ISL_11048537
EPI_ISL_11048540
EPI_ISL_11048544
EPI_ISL_11048548
EPI_ISL_11048604
EPI_ISL_11048563
EPI_ISL_11048659
EPI_ISL_11048662
EPI_ISL_11048622
EPI_ISL_11048629
EPI_ISL_11048602
EPI_ISL_11048603
EPI_ISL_11048600
EPI_ISL_11048661
EPI_ISL_11048665
EPI_ISL_11048647
EPI_ISL_11048646
EPI_ISL_11048648
EPI_ISL_11048644
EPI_ISL_11048653
EPI_ISL_11048673
EPI_ISL_11048654
EPI_ISL_11048678
EPI_ISL_11048684
EPI_ISL_11048683
EPI_ISL_11048568
EPI_ISL_11048484
EPI_ISL_11048571
EPI_ISL_11048578
EPI_ISL_11048589
EPI_ISL_11048592
EPI_ISL_11048475
EPI_ISL_11048595
EPI_ISL_11048594
EPI_ISL_11048597
EPI_ISL_11048476
EPI_ISL_11048473
EPI_ISL_11048599
EPI_ISL_11048477
EPI_ISL_11048596
EPI_ISL_11048472
EPI_ISL_11048593
EPI_ISL_11048598
EPI_ISL_11048590
EPI_ISL_11048567
EPI_ISL_11048545
EPI_ISL_11048488
EPI_ISL_11048577
EPI_ISL_11048482
EPI_ISL_11048573
EPI_ISL_11048547
EPI_ISL_11048671
EPI_ISL_11048489
EPI_ISL_11048576
EPI_ISL_11048583
EPI_ISL_11048588
EPI_ISL_11048569
EPI_ISL_11048572
EPI_ISL_11048575
EPI_ISL_11048581
EPI_ISL_11048586
EPI_ISL_11048551
EPI_ISL_11048574
EPI_ISL_11048585
EPI_ISL_11048667
EPI_ISL_11048549
EPI_ISL_11048579
EPI_ISL_11048552
EPI_ISL_11048679
EPI_ISL_11048584
EPI_ISL_11048582
EPI_ISL_11048580
EPI_ISL_11048546
EPI_ISL_11048669
EPI_ISL_11048668
EPI_ISL_11048672
EPI_ISL_11048666
EPI_ISL_11048554
EPI_ISL_11048550
EPI_ISL_11048558
EPI_ISL_11048645
EPI_ISL_11048670
EPI_ISL_11048561
EPI_ISL_11048529
EPI_ISL_11048651
EPI_ISL_11048676
EPI_ISL_11048652
EPI_ISL_11048675
EPI_ISL_11048559
EPI_ISL_11048677
EPI_ISL_11048682
EPI_ISL_11048674
EPI_ISL_11048556
EPI_ISL_11048560
EPI_ISL_11048687
EPI_ISL_11048562
EPI_ISL_11048686
EPI_ISL_11048625
EPI_ISL_11048566
EPI_ISL_11048650
EPI_ISL_11048565
EPI_ISL_11048685
EPI_ISL_11048541
EPI_ISL_11048649
EPI_ISL_11048656
EPI_ISL_11048534
EPI_ISL_11048663
EPI_ISL_11048528
EPI_ISL_11048658
EPI_ISL_11048660
EPI_ISL_11048657
EPI_ISL_11048504
EPI_ISL_11048511
EPI_ISL_11048655
EPI_ISL_11048543
EPI_ISL_11048509
EPI_ISL_11048632
EPI_ISL_11048539
EPI_ISL_11048664
EPI_ISL_11048627
EPI_ISL_11048623
EPI_ISL_11048628
EPI_ISL_11048631
EPI_ISL_11048636
EPI_ISL_11048501
EPI_ISL_11048641
EPI_ISL_11048608
EPI_ISL_11048606
EPI_ISL_11048626
EPI_ISL_11048607
EPI_ISL_11048619
EPI_ISL_11048621
EPI_ISL_11048630
EPI_ISL_11048513
EPI_ISL_11048635
EPI_ISL_11048633
EPI_ISL_11048639
EPI_ISL_11048642
EPI_ISL_11048616
EPI_ISL_11048637
EPI_ISL_11048500
EPI_ISL_11048610
EPI_ISL_11048494
EPI_ISL_11048605
EPI_ISL_11048612
EPI_ISL_11048614
EPI_ISL_11048615
EPI_ISL_11048613
EPI_ISL_11048617
EPI_ISL_11048620
EPI_ISL_11048490
EPI_ISL_11037088
EPI_ISL_11037020
EPI_ISL_11037026
EPI_ISL_11402527
EPI_ISL_11402505
EPI_ISL_11402510
EPI_ISL_11402567
EPI_ISL_11402563
EPI_ISL_11402561
EPI_ISL_11402572
EPI_ISL_11402569
EPI_ISL_11051724
EPI_ISL_11051718
EPI_ISL_11073213
EPI_ISL_11073122
EPI_ISL_11073114
EPI_ISL_11073148
EPI_ISL_11073131
EPI_ISL_11073217
EPI_ISL_11073211
EPI_ISL_11073205
EPI_ISL_11412646
EPI_ISL_11412649
EPI_ISL_11412648
EPI_ISL_11073298
EPI_ISL_11073301
EPI_ISL_11073300
EPI_ISL_10878012
EPI_ISL_10878009
EPI_ISL_11098441
EPI_ISL_11098463
EPI_ISL_11098467
EPI_ISL_11098429
EPI_ISL_11098427
EPI_ISL_11098398
EPI_ISL_11093712
EPI_ISL_11093725
EPI_ISL_11093730
EPI_ISL_11093626
EPI_ISL_11110668
EPI_ISL_11110963
EPI_ISL_11111231
EPI_ISL_11110790
EPI_ISL_11111222
EPI_ISL_11111220
EPI_ISL_11111276
EPI_ISL_11111280
EPI_ISL_11111251
EPI_ISL_11111055
EPI_ISL_11110900
EPI_ISL_11114012
EPI_ISL_11114291
EPI_ISL_11133785
EPI_ISL_11133807
EPI_ISL_11133809
EPI_ISL_11133730
EPI_ISL_11133727
EPI_ISL_11133739
EPI_ISL_11133726
EPI_ISL_11133736
EPI_ISL_11133738
EPI_ISL_11133735
EPI_ISL_11133733
EPI_ISL_11133737
EPI_ISL_11133734
EPI_ISL_11133732
EPI_ISL_11133731
EPI_ISL_11133729
EPI_ISL_11133728
EPI_ISL_11133724
EPI_ISL_11133718
EPI_ISL_11133765
EPI_ISL_11133751
EPI_ISL_11133749
EPI_ISL_11133779
EPI_ISL_11133769
EPI_ISL_11133781
EPI_ISL_11133748
EPI_ISL_11133777
EPI_ISL_11133741
EPI_ISL_11133780
EPI_ISL_11133756
EPI_ISL_11133767
EPI_ISL_11133778
EPI_ISL_11133766
EPI_ISL_11133776
EPI_ISL_11133775
EPI_ISL_11133774
EPI_ISL_11133773
EPI_ISL_11133758
EPI_ISL_11133782
EPI_ISL_11133768
EPI_ISL_11133764
EPI_ISL_11133762
EPI_ISL_11133763
EPI_ISL_11133770
EPI_ISL_11133757
EPI_ISL_11133772
EPI_ISL_11133771
EPI_ISL_11133759
EPI_ISL_11133755
EPI_ISL_11133760
EPI_ISL_11133754
EPI_ISL_11133753
EPI_ISL_11133761
EPI_ISL_11133746
EPI_ISL_11133745
EPI_ISL_11133752
EPI_ISL_11133747
EPI_ISL_11133744
EPI_ISL_11133743
EPI_ISL_11133742
EPI_ISL_11133750
EPI_ISL_11133740
EPI_ISL_11140696
EPI_ISL_11140701
EPI_ISL_11140777
EPI_ISL_11133802
EPI_ISL_11133818
EPI_ISL_11133816
EPI_ISL_11133819
EPI_ISL_11133814
EPI_ISL_11133817
EPI_ISL_11133848
EPI_ISL_11133805
EPI_ISL_11133815
EPI_ISL_11133813
EPI_ISL_11133810
EPI_ISL_11133812
EPI_ISL_11133811
EPI_ISL_11133804
EPI_ISL_11133808
EPI_ISL_11133806
EPI_ISL_11133803
EPI_ISL_11133800
EPI_ISL_11133801
EPI_ISL_11133853
EPI_ISL_11133859
EPI_ISL_11133850
EPI_ISL_11133858
EPI_ISL_11133857
EPI_ISL_11133856
EPI_ISL_11133855
EPI_ISL_11133860
EPI_ISL_11133849
EPI_ISL_11133839
EPI_ISL_11133847
EPI_ISL_11133838
EPI_ISL_11133846
EPI_ISL_11133845
EPI_ISL_11133835
EPI_ISL_11133844
EPI_ISL_11133842
EPI_ISL_11133834
EPI_ISL_11133833
EPI_ISL_11133841
EPI_ISL_11133840
EPI_ISL_11133837
EPI_ISL_11133831
EPI_ISL_11133836
EPI_ISL_11133832
EPI_ISL_11133830
EPI_ISL_11133829
EPI_ISL_11133826
EPI_ISL_11133828
EPI_ISL_11133824
EPI_ISL_11133822
EPI_ISL_11133821
EPI_ISL_11133820
EPI_ISL_11133889
EPI_ISL_11133886
EPI_ISL_11133888
EPI_ISL_11133885
EPI_ISL_11133783
EPI_ISL_11133884
EPI_ISL_11133891
EPI_ISL_11133878
EPI_ISL_11133887
EPI_ISL_11133883
EPI_ISL_11133876
EPI_ISL_11133874
EPI_ISL_11133890
EPI_ISL_11133875
EPI_ISL_11133873
EPI_ISL_11133872
EPI_ISL_11133879
EPI_ISL_11133877
EPI_ISL_11133881
EPI_ISL_11133880
EPI_ISL_11133882
EPI_ISL_11133869
EPI_ISL_11133867
EPI_ISL_11133866
EPI_ISL_11133863
EPI_ISL_11133868
EPI_ISL_11134039
EPI_ISL_11133784
EPI_ISL_11133861
EPI_ISL_11133870
EPI_ISL_11133796
EPI_ISL_11133789
EPI_ISL_11133865
EPI_ISL_11133864
EPI_ISL_11133871
EPI_ISL_11133795
EPI_ISL_11133862
EPI_ISL_11133797
EPI_ISL_11133787
EPI_ISL_11133790
EPI_ISL_11133799
EPI_ISL_11133792
EPI_ISL_11133798
EPI_ISL_11133788
EPI_ISL_11133791
EPI_ISL_11133786
EPI_ISL_11133794
EPI_ISL_11133793
EPI_ISL_11141051
EPI_ISL_11141050
EPI_ISL_11113989
EPI_ISL_11441828
EPI_ISL_11441806
EPI_ISL_11441830
EPI_ISL_11441812
EPI_ISL_11441805
EPI_ISL_11441810
EPI_ISL_11441833
EPI_ISL_11441803
EPI_ISL_11441825
EPI_ISL_11441809
EPI_ISL_11441829
EPI_ISL_11441800
EPI_ISL_11441801
EPI_ISL_11154369
EPI_ISL_11154365
EPI_ISL_11154367
EPI_ISL_11154368
EPI_ISL_11154372
EPI_ISL_11154371
EPI_ISL_11154546
EPI_ISL_11154536
EPI_ISL_11154537
EPI_ISL_11154540
EPI_ISL_11154539
EPI_ISL_11154541
EPI_ISL_11154542
EPI_ISL_11154550
EPI_ISL_11154543
EPI_ISL_11154553
EPI_ISL_11154547
EPI_ISL_11154556
EPI_ISL_11154544
EPI_ISL_11154545
EPI_ISL_11154557
EPI_ISL_11154549
EPI_ISL_11154555
EPI_ISL_11154551
EPI_ISL_11154552
EPI_ISL_11154822
EPI_ISL_11154823
EPI_ISL_11154909
EPI_ISL_11154912
EPI_ISL_11457350
EPI_ISL_11157576
EPI_ISL_11157575
EPI_ISL_11157590
EPI_ISL_11157597
EPI_ISL_11157602
EPI_ISL_11157603
EPI_ISL_11157605
EPI_ISL_11157577
EPI_ISL_11157634
EPI_ISL_11157589
EPI_ISL_11157596
EPI_ISL_11157595
EPI_ISL_11157593
EPI_ISL_11157598
EPI_ISL_11157599
EPI_ISL_11157583
EPI_ISL_11157584
EPI_ISL_11157587
EPI_ISL_11157586
EPI_ISL_11157582
EPI_ISL_11157585
EPI_ISL_11157616
EPI_ISL_11157623
EPI_ISL_11157630
EPI_ISL_11157628
EPI_ISL_11157624
EPI_ISL_11157631
EPI_ISL_11157622
EPI_ISL_11157633
EPI_ISL_11157632
EPI_ISL_11157607
EPI_ISL_11157615
EPI_ISL_11157614
EPI_ISL_11157617
EPI_ISL_11157611
EPI_ISL_11157612
EPI_ISL_11157613
EPI_ISL_11157620
EPI_ISL_11159954
EPI_ISL_11162438
EPI_ISL_11162434
EPI_ISL_11487877
EPI_ISL_11487882
EPI_ISL_11457408
EPI_ISL_11457401
EPI_ISL_11457415
EPI_ISL_11457342
EPI_ISL_11457346
EPI_ISL_11179923
EPI_ISL_11496188
EPI_ISL_11496184
EPI_ISL_11498013
EPI_ISL_11498018
EPI_ISL_11498017
EPI_ISL_11498016
EPI_ISL_11498019
EPI_ISL_11498014
EPI_ISL_11498015
EPI_ISL_11497862
EPI_ISL_11495331
EPI_ISL_11495293
EPI_ISL_11495263
EPI_ISL_11191728
EPI_ISL_11191721
EPI_ISL_11191718
EPI_ISL_11191724
EPI_ISL_11191717
EPI_ISL_11191719
EPI_ISL_11191729
EPI_ISL_11191730
EPI_ISL_11191732
EPI_ISL_11191733
EPI_ISL_11211347
EPI_ISL_11221196
EPI_ISL_11221208
EPI_ISL_11221220
EPI_ISL_11221221
EPI_ISL_11221217
EPI_ISL_11221200
EPI_ISL_11221195
EPI_ISL_11221204
EPI_ISL_11221211
EPI_ISL_11221206
EPI_ISL_11221210
EPI_ISL_11221225
EPI_ISL_11221222
EPI_ISL_11221216
EPI_ISL_11221219
EPI_ISL_11221214
EPI_ISL_11221227
EPI_ISL_11221228
EPI_ISL_11221212
EPI_ISL_11221231
EPI_ISL_11221224
EPI_ISL_11221230
EPI_ISL_11221229
EPI_ISL_11221223
EPI_ISL_11221241
EPI_ISL_11221242
EPI_ISL_11221234
EPI_ISL_11221247
EPI_ISL_11221244
EPI_ISL_11221235
EPI_ISL_11221240
EPI_ISL_11221237
EPI_ISL_11221239
EPI_ISL_11221245
EPI_ISL_11221249
EPI_ISL_9749779
EPI_ISL_9749780
EPI_ISL_9749775
EPI_ISL_9749771
EPI_ISL_9749776
EPI_ISL_9749778
EPI_ISL_9749763
EPI_ISL_9749765
EPI_ISL_9749783
EPI_ISL_9749672
EPI_ISL_9749658
EPI_ISL_9749656
EPI_ISL_9749655
EPI_ISL_9749649
EPI_ISL_9749657
EPI_ISL_9749645
EPI_ISL_9749648
EPI_ISL_9749644
EPI_ISL_9749675
EPI_ISL_9749642
EPI_ISL_9749673
EPI_ISL_9749674
EPI_ISL_9749678
EPI_ISL_9749671
EPI_ISL_9749665
EPI_ISL_9749679
EPI_ISL_9749670
EPI_ISL_9749661
EPI_ISL_9749669
EPI_ISL_9749662
EPI_ISL_9749663
EPI_ISL_9749666
EPI_ISL_9749667
EPI_ISL_9749735
