# Supplementary material for: Unsupervised outlier detection applied to SARS-CoV-2 nucleotide sequences can identify sequences of common variants and other variants of interest
Source: BMC Bioinformatics. 2022 Dec 19;23:547. doi: 10.1186/s12859-022-05105-y (PMC9761049; doi:10.1186/s12859-022-05105-y)
Supplement: Supplementary file 1 — Additional file 1. Lists of GISAID IDs for the two reference datasets (simulating the time before the emergence of a new variant and the onset of a new variant) for each variant under consideration in the article (alpha, beta, delta, gamma, GH, lambda, mu, omicron). [file 12859_2022_5105_MOESM1_ESM.zip › sequences/alpha_ids]

EPI_ISL_2324183
EPI_ISL_2324201
EPI_ISL_2324198
EPI_ISL_2324197
EPI_ISL_2324214
EPI_ISL_2324215
EPI_ISL_2324233
EPI_ISL_2324253
EPI_ISL_2081919
EPI_ISL_2081996
EPI_ISL_1669979
EPI_ISL_1595474
EPI_ISL_1608279
EPI_ISL_1608280
EPI_ISL_1608293
EPI_ISL_2361916
EPI_ISL_1651310
EPI_ISL_1653935
EPI_ISL_2081957
EPI_ISL_1654926
EPI_ISL_1654206
EPI_ISL_1654909
EPI_ISL_1654933
EPI_ISL_1654208
EPI_ISL_1654906
EPI_ISL_1654934
EPI_ISL_1654971
EPI_ISL_1654959
EPI_ISL_1654956
EPI_ISL_1655016
EPI_ISL_1655021
EPI_ISL_1655005
EPI_ISL_1654992
EPI_ISL_1655039
EPI_ISL_1655029
EPI_ISL_1655036
EPI_ISL_1655064
EPI_ISL_1655059
EPI_ISL_1655065
EPI_ISL_1655066
EPI_ISL_1655080
EPI_ISL_1655081
EPI_ISL_1655970
EPI_ISL_1655068
EPI_ISL_1655973
EPI_ISL_1655983
EPI_ISL_1655062
EPI_ISL_1655977
EPI_ISL_1655979
EPI_ISL_1655993
EPI_ISL_1655984
EPI_ISL_1655986
EPI_ISL_1656001
EPI_ISL_1656003
EPI_ISL_1656005
EPI_ISL_1656002
EPI_ISL_1656014
EPI_ISL_1656018
EPI_ISL_1655994
EPI_ISL_1656025
EPI_ISL_1656022
EPI_ISL_1656026
EPI_ISL_1656029
EPI_ISL_1656028
EPI_ISL_1656038
EPI_ISL_1656030
EPI_ISL_1656031
EPI_ISL_1656006
EPI_ISL_1656054
EPI_ISL_1656061
EPI_ISL_1656045
EPI_ISL_1656051
EPI_ISL_1656066
EPI_ISL_1656062
EPI_ISL_1656079
EPI_ISL_1656082
EPI_ISL_1656085
EPI_ISL_1656086
EPI_ISL_1656077
EPI_ISL_1656080
EPI_ISL_1656092
EPI_ISL_1656087
EPI_ISL_1656090
EPI_ISL_1656105
EPI_ISL_1656094
EPI_ISL_1656096
EPI_ISL_1656097
EPI_ISL_1656107
EPI_ISL_1656108
EPI_ISL_1656109
EPI_ISL_1656117
EPI_ISL_1656124
EPI_ISL_1656132
EPI_ISL_1656135
EPI_ISL_1656139
EPI_ISL_1656141
EPI_ISL_1656144
EPI_ISL_1656093
EPI_ISL_1656120
EPI_ISL_1656133
EPI_ISL_1656138
EPI_ISL_1656140
EPI_ISL_1656142
EPI_ISL_1656145
EPI_ISL_1173766
EPI_ISL_1599536
EPI_ISL_2188072
EPI_ISL_1656833
EPI_ISL_2188147
EPI_ISL_2188159
EPI_ISL_2188098
EPI_ISL_1656106
EPI_ISL_1180858
EPI_ISL_1180876
EPI_ISL_1209273
EPI_ISL_1180216
EPI_ISL_1209277
EPI_ISL_1209283
EPI_ISL_1180213
EPI_ISL_1209289
EPI_ISL_1209276
EPI_ISL_1209294
EPI_ISL_1209285
EPI_ISL_1209295
EPI_ISL_1209298
EPI_ISL_1209297
EPI_ISL_1209296
EPI_ISL_1209371
EPI_ISL_1209376
EPI_ISL_1209372
EPI_ISL_1209373
EPI_ISL_1209374
EPI_ISL_1209378
EPI_ISL_1209379
EPI_ISL_1209380
EPI_ISL_1209377
EPI_ISL_1209381
EPI_ISL_1209385
EPI_ISL_1209382
EPI_ISL_1209386
EPI_ISL_1209388
EPI_ISL_1209383
EPI_ISL_1209389
EPI_ISL_1209387
EPI_ISL_1209393
EPI_ISL_1209394
EPI_ISL_1209407
EPI_ISL_1669806
EPI_ISL_1669807
EPI_ISL_1669813
EPI_ISL_1669817
EPI_ISL_1669822
EPI_ISL_1669827
EPI_ISL_1669829
EPI_ISL_1669834
EPI_ISL_1669836
EPI_ISL_1669960
EPI_ISL_1669966
EPI_ISL_1669967
EPI_ISL_1669977
EPI_ISL_1669983
EPI_ISL_1669984
EPI_ISL_1672416
EPI_ISL_1672418
EPI_ISL_1672423
EPI_ISL_1672463
EPI_ISL_1672475
EPI_ISL_1209390
EPI_ISL_1209396
EPI_ISL_1669811
EPI_ISL_1669812
EPI_ISL_1669814
EPI_ISL_1669818
EPI_ISL_1669825
EPI_ISL_1669828
EPI_ISL_1669831
EPI_ISL_1669835
EPI_ISL_1669837
EPI_ISL_1669838
EPI_ISL_1669968
EPI_ISL_1669976
EPI_ISL_1669978
EPI_ISL_1669980
EPI_ISL_1670883
EPI_ISL_1672426
EPI_ISL_1672471
EPI_ISL_1672521
EPI_ISL_1672523
EPI_ISL_1672535
EPI_ISL_1672477
EPI_ISL_1672495
EPI_ISL_1672510
EPI_ISL_1672531
EPI_ISL_1672533
EPI_ISL_1672537
EPI_ISL_1672545
EPI_ISL_1672539
EPI_ISL_1672542
EPI_ISL_1672757
EPI_ISL_1672762
EPI_ISL_1672766
EPI_ISL_1672768
EPI_ISL_1672772
EPI_ISL_1672487
EPI_ISL_1672549
EPI_ISL_1195449
EPI_ISL_1672494
EPI_ISL_1195463
EPI_ISL_1191728
EPI_ISL_1195450
EPI_ISL_1212628
EPI_ISL_1201548
EPI_ISL_1212630
EPI_ISL_1212626
EPI_ISL_1212634
EPI_ISL_1212638
EPI_ISL_1212636
EPI_ISL_1212632
EPI_ISL_1212643
EPI_ISL_1212650
EPI_ISL_1212645
EPI_ISL_1212654
EPI_ISL_1212647
EPI_ISL_1212673
EPI_ISL_1212656
EPI_ISL_1212652
EPI_ISL_1212621
EPI_ISL_1212675
EPI_ISL_1212619
EPI_ISL_1212681
EPI_ISL_1212677
EPI_ISL_1212686
EPI_ISL_1212679
EPI_ISL_1212691
EPI_ISL_1212689
EPI_ISL_1212696
EPI_ISL_1212684
EPI_ISL_1212693
EPI_ISL_733577
EPI_ISL_2188818
EPI_ISL_2188836
EPI_ISL_1212700
EPI_ISL_1212698
EPI_ISL_1209392
EPI_ISL_1209384
EPI_ISL_2188995
EPI_ISL_2189003
EPI_ISL_1209391
EPI_ISL_2189007
EPI_ISL_2189101
EPI_ISL_2189147
EPI_ISL_2189206
EPI_ISL_2189261
EPI_ISL_2189356
EPI_ISL_2189367
EPI_ISL_2189368
EPI_ISL_1678018
EPI_ISL_1678019
EPI_ISL_1678389
EPI_ISL_1678391
EPI_ISL_1678392
EPI_ISL_1678393
EPI_ISL_1678395
EPI_ISL_1678396
EPI_ISL_1678398
EPI_ISL_1678399
EPI_ISL_1678400
EPI_ISL_1678402
EPI_ISL_1678403
EPI_ISL_1678404
EPI_ISL_1678405
EPI_ISL_1678406
EPI_ISL_1678407
EPI_ISL_1678408
EPI_ISL_1678410
EPI_ISL_1678411
EPI_ISL_1678413
EPI_ISL_1678416
EPI_ISL_1678418
EPI_ISL_1678423
EPI_ISL_1678426
EPI_ISL_1678427
EPI_ISL_1678430
EPI_ISL_1678431
EPI_ISL_1678434
EPI_ISL_1678437
EPI_ISL_1678438
EPI_ISL_1678439
EPI_ISL_1678443
EPI_ISL_1678445
EPI_ISL_1678451
EPI_ISL_1678452
EPI_ISL_1678453
EPI_ISL_1678457
EPI_ISL_1678578
EPI_ISL_1678462
EPI_ISL_1678463
EPI_ISL_1678464
EPI_ISL_1678467
EPI_ISL_1678469
EPI_ISL_1678471
EPI_ISL_1678473
EPI_ISL_1608278
EPI_ISL_1608417
EPI_ISL_1608425
EPI_ISL_1608427
EPI_ISL_1608435
EPI_ISL_1608463
EPI_ISL_1608468
EPI_ISL_1608470
EPI_ISL_1608541
EPI_ISL_1608516
EPI_ISL_1608521
EPI_ISL_1231567
EPI_ISL_1060387
EPI_ISL_1678412
EPI_ISL_1678415
EPI_ISL_1678417
EPI_ISL_1678420
EPI_ISL_1678421
EPI_ISL_1678422
EPI_ISL_1678428
EPI_ISL_1678432
EPI_ISL_1678433
EPI_ISL_1678435
EPI_ISL_1678436
EPI_ISL_1678440
EPI_ISL_1678442
EPI_ISL_1678444
EPI_ISL_1678446
EPI_ISL_1678448
EPI_ISL_1678450
EPI_ISL_1678454
EPI_ISL_1678455
EPI_ISL_1678456
EPI_ISL_1678460
EPI_ISL_1678461
EPI_ISL_1678465
EPI_ISL_1678466
EPI_ISL_1678468
EPI_ISL_1678470
EPI_ISL_1678472
EPI_ISL_1678477
EPI_ISL_1678478
EPI_ISL_1678479
EPI_ISL_1678480
EPI_ISL_1678482
EPI_ISL_1678579
EPI_ISL_1608246
EPI_ISL_1608263
EPI_ISL_1685232
EPI_ISL_1685234
EPI_ISL_1685235
EPI_ISL_1685236
EPI_ISL_1685237
EPI_ISL_1685238
EPI_ISL_1685239
EPI_ISL_1685241
EPI_ISL_1685246
EPI_ISL_1685251
EPI_ISL_1685256
EPI_ISL_1685259
EPI_ISL_1685261
EPI_ISL_1685263
EPI_ISL_1685265
EPI_ISL_1685266
EPI_ISL_1685268
EPI_ISL_1685269
EPI_ISL_1685271
EPI_ISL_1685272
EPI_ISL_1685278
EPI_ISL_1685279
EPI_ISL_1685280
EPI_ISL_1685281
EPI_ISL_1685284
EPI_ISL_1685285
EPI_ISL_1685297
EPI_ISL_1685298
EPI_ISL_1685299
EPI_ISL_1685308
EPI_ISL_1685309
EPI_ISL_1685314
EPI_ISL_1685315
EPI_ISL_1685317
EPI_ISL_1685322
EPI_ISL_1685345
EPI_ISL_1685346
EPI_ISL_1685347
EPI_ISL_1685350
EPI_ISL_1685351
EPI_ISL_1685356
EPI_ISL_1685358
EPI_ISL_1685359
EPI_ISL_1685360
EPI_ISL_1685361
EPI_ISL_1685362
EPI_ISL_1685363
EPI_ISL_1685365
EPI_ISL_1685366
EPI_ISL_1685367
EPI_ISL_1685368
EPI_ISL_1685370
EPI_ISL_1685371
EPI_ISL_1685372
EPI_ISL_1231574
EPI_ISL_1685273
EPI_ISL_1685274
EPI_ISL_1685275
EPI_ISL_1685276
EPI_ISL_1685282
EPI_ISL_1685283
EPI_ISL_1685288
EPI_ISL_1685291
EPI_ISL_1685292
EPI_ISL_1685293
EPI_ISL_1685294
EPI_ISL_1685295
EPI_ISL_1685300
EPI_ISL_1685301
EPI_ISL_1685302
EPI_ISL_1685303
EPI_ISL_1685304
EPI_ISL_1685305
EPI_ISL_1685306
EPI_ISL_1685307
EPI_ISL_1685310
EPI_ISL_1685313
EPI_ISL_1685318
EPI_ISL_1685324
EPI_ISL_1685326
EPI_ISL_1685328
EPI_ISL_1685329
EPI_ISL_1685330
EPI_ISL_1685331
EPI_ISL_1685332
EPI_ISL_1685335
EPI_ISL_1685336
EPI_ISL_1685337
EPI_ISL_1685338
EPI_ISL_1685339
EPI_ISL_1685340
EPI_ISL_1685341
EPI_ISL_1685344
EPI_ISL_1685443
EPI_ISL_1685444
EPI_ISL_1685445
EPI_ISL_1685447
EPI_ISL_1685451
EPI_ISL_1685452
EPI_ISL_1685453
EPI_ISL_1685454
EPI_ISL_1685455
EPI_ISL_1685456
EPI_ISL_1685459
EPI_ISL_1685462
EPI_ISL_1685464
EPI_ISL_1685465
EPI_ISL_1685374
EPI_ISL_1685381
EPI_ISL_1685382
EPI_ISL_1685384
EPI_ISL_1685385
EPI_ISL_1685386
EPI_ISL_1685387
EPI_ISL_1685389
EPI_ISL_1685391
EPI_ISL_1685392
EPI_ISL_1685393
EPI_ISL_1685396
EPI_ISL_1685397
EPI_ISL_1685398
EPI_ISL_1685399
EPI_ISL_1685401
EPI_ISL_1685405
EPI_ISL_1685406
EPI_ISL_1685409
EPI_ISL_1685410
EPI_ISL_1685411
EPI_ISL_1685413
EPI_ISL_1685414
EPI_ISL_1685415
EPI_ISL_1685416
EPI_ISL_1685417
EPI_ISL_1685421
EPI_ISL_1685422
EPI_ISL_1685423
EPI_ISL_1685424
EPI_ISL_1685425
EPI_ISL_1685428
EPI_ISL_1685429
EPI_ISL_1685430
EPI_ISL_1685431
EPI_ISL_1685432
EPI_ISL_1685433
EPI_ISL_1685435
EPI_ISL_1685437
EPI_ISL_1685438
EPI_ISL_1685439
EPI_ISL_1685442
EPI_ISL_1219932
EPI_ISL_961069
EPI_ISL_1224912
EPI_ISL_1700564
EPI_ISL_1700568
EPI_ISL_1700569
EPI_ISL_1700783
EPI_ISL_1700785
EPI_ISL_1678409
EPI_ISL_1678425
EPI_ISL_1678447
EPI_ISL_1678458
EPI_ISL_1678577
EPI_ISL_1678581
EPI_ISL_1678582
EPI_ISL_1219022
EPI_ISL_1259051
EPI_ISL_1224909
EPI_ISL_1224911
EPI_ISL_965265
EPI_ISL_1678387
EPI_ISL_1700566
EPI_ISL_1700567
EPI_ISL_1700570
EPI_ISL_1700784
EPI_ISL_1678401
EPI_ISL_1678414
EPI_ISL_1678441
EPI_ISL_1678449
EPI_ISL_1678483
EPI_ISL_1678580
EPI_ISL_794747
EPI_ISL_811142
EPI_ISL_1706476
EPI_ISL_1706477
EPI_ISL_1706478
EPI_ISL_1706479
EPI_ISL_1228692
EPI_ISL_833147
EPI_ISL_833231
EPI_ISL_833234
EPI_ISL_806544
EPI_ISL_833228
EPI_ISL_833273
EPI_ISL_833241
EPI_ISL_833262
EPI_ISL_833310
EPI_ISL_833292
EPI_ISL_833321
EPI_ISL_1706774
EPI_ISL_1706776
EPI_ISL_1706777
EPI_ISL_1706780
EPI_ISL_1706782
EPI_ISL_1706789
EPI_ISL_1706794
EPI_ISL_1706797
EPI_ISL_1706799
EPI_ISL_1706807
EPI_ISL_1706811
EPI_ISL_1228908
EPI_ISL_1228909
EPI_ISL_1706812
EPI_ISL_1706817
EPI_ISL_1706820
EPI_ISL_1706823
EPI_ISL_1706824
EPI_ISL_1706825
EPI_ISL_1706826
EPI_ISL_1706860
EPI_ISL_1706861
EPI_ISL_833278
EPI_ISL_1298482
EPI_ISL_833323
EPI_ISL_1707073
EPI_ISL_1707074
EPI_ISL_1707075
EPI_ISL_850680
EPI_ISL_855359
EPI_ISL_846644
EPI_ISL_1231546
EPI_ISL_1231547
EPI_ISL_855353
EPI_ISL_1231552
EPI_ISL_1231548
EPI_ISL_1231555
EPI_ISL_1231556
EPI_ISL_1231558
EPI_ISL_1231559
EPI_ISL_1231560
EPI_ISL_1231562
EPI_ISL_1231550
EPI_ISL_1231551
EPI_ISL_1231554
EPI_ISL_1231566
EPI_ISL_1231564
EPI_ISL_1231563
EPI_ISL_1231572
EPI_ISL_1231570
EPI_ISL_1231571
EPI_ISL_1231578
EPI_ISL_1231568
EPI_ISL_1231575
EPI_ISL_1231576
EPI_ISL_1231582
EPI_ISL_1231583
EPI_ISL_1231579
EPI_ISL_1231580
EPI_ISL_1231584
EPI_ISL_1231587
EPI_ISL_1231586
EPI_ISL_1231593
EPI_ISL_1231592
EPI_ISL_1231595
EPI_ISL_1231599
EPI_ISL_1231596
EPI_ISL_1231597
EPI_ISL_1231603
EPI_ISL_1231604
EPI_ISL_1231605
EPI_ISL_1231588
EPI_ISL_1231589
EPI_ISL_1231591
EPI_ISL_1231600
EPI_ISL_1231601
EPI_ISL_1231607
EPI_ISL_1231614
EPI_ISL_1231608
EPI_ISL_1231609
EPI_ISL_1231611
EPI_ISL_1231612
EPI_ISL_1231613
EPI_ISL_1231616
EPI_ISL_1231617
EPI_ISL_1231624
EPI_ISL_1231625
EPI_ISL_1231627
EPI_ISL_1231619
EPI_ISL_1231628
EPI_ISL_1231620
EPI_ISL_1231621
EPI_ISL_1231622
EPI_ISL_1231633
EPI_ISL_1231631
EPI_ISL_1231629
EPI_ISL_1231635
EPI_ISL_1231636
EPI_ISL_1231641
EPI_ISL_1231637
EPI_ISL_1231632
EPI_ISL_1231645
EPI_ISL_1231643
EPI_ISL_1231644
EPI_ISL_1231647
EPI_ISL_1231648
EPI_ISL_1231639
EPI_ISL_1231640
EPI_ISL_1231652
EPI_ISL_1231649
EPI_ISL_1231654
EPI_ISL_1231653
EPI_ISL_1231650
EPI_ISL_1231661
EPI_ISL_1231658
EPI_ISL_1231662
EPI_ISL_1231664
EPI_ISL_1231660
EPI_ISL_1231667
EPI_ISL_1231656
EPI_ISL_1231671
EPI_ISL_1231657
EPI_ISL_1231676
EPI_ISL_1231672
EPI_ISL_1231673
EPI_ISL_1231674
EPI_ISL_1231683
EPI_ISL_1231684
EPI_ISL_1231668
EPI_ISL_1231669
EPI_ISL_1231679
EPI_ISL_1231680
EPI_ISL_1231681
EPI_ISL_1231687
EPI_ISL_1231677
EPI_ISL_1231688
EPI_ISL_1231685
EPI_ISL_1231689
EPI_ISL_1231691
EPI_ISL_1231695
EPI_ISL_1231692
EPI_ISL_1231696
EPI_ISL_1231697
EPI_ISL_1231699
EPI_ISL_1231700
EPI_ISL_1231701
EPI_ISL_1231693
EPI_ISL_1231703
EPI_ISL_1231704
EPI_ISL_1231711
EPI_ISL_1231705
EPI_ISL_1231707
EPI_ISL_1231715
EPI_ISL_1231708
EPI_ISL_1231709
EPI_ISL_1231716
EPI_ISL_1231717
EPI_ISL_1231712
EPI_ISL_1231718
EPI_ISL_1231720
EPI_ISL_1231713
EPI_ISL_1231724
EPI_ISL_1231722
EPI_ISL_1231721
EPI_ISL_1231731
EPI_ISL_1231725
EPI_ISL_1231726
EPI_ISL_1231728
EPI_ISL_1231740
EPI_ISL_1707688
EPI_ISL_883975
EPI_ISL_2156571
EPI_ISL_1231729
EPI_ISL_1231736
EPI_ISL_1231737
EPI_ISL_1231738
EPI_ISL_913027
EPI_ISL_1231732
EPI_ISL_1708319
EPI_ISL_1231733
EPI_ISL_940146
EPI_ISL_941055
EPI_ISL_1231734
EPI_ISL_1501188
EPI_ISL_1685257
EPI_ISL_1685260
EPI_ISL_1685262
EPI_ISL_1301860
EPI_ISL_1685312
EPI_ISL_1685355
EPI_ISL_1685364
EPI_ISL_1685325
EPI_ISL_1685349
EPI_ISL_1685352
EPI_ISL_1685426
EPI_ISL_1685369
EPI_ISL_1685380
EPI_ISL_1712412
EPI_ISL_1685436
EPI_ISL_1685457
EPI_ISL_1685458
EPI_ISL_1711664
EPI_ISL_1233230
EPI_ISL_1233231
EPI_ISL_1233253
EPI_ISL_1233464
EPI_ISL_935607
EPI_ISL_1685264
EPI_ISL_1712411
EPI_ISL_965296
EPI_ISL_1685994
EPI_ISL_1712419
EPI_ISL_1712421
EPI_ISL_1233224
EPI_ISL_1233226
EPI_ISL_1233227
EPI_ISL_1233228
EPI_ISL_1233229
EPI_ISL_1233235
EPI_ISL_1233245
EPI_ISL_1233246
EPI_ISL_1233446
EPI_ISL_1233473
EPI_ISL_1233479
EPI_ISL_1233480
EPI_ISL_1233478
EPI_ISL_1233481
EPI_ISL_1233482
EPI_ISL_1233484
EPI_ISL_1233493
EPI_ISL_1233488
EPI_ISL_1233487
EPI_ISL_1233494
EPI_ISL_1233503
EPI_ISL_1233499
EPI_ISL_1233526
EPI_ISL_1233521
EPI_ISL_1233538
EPI_ISL_1233543
EPI_ISL_1233507
EPI_ISL_1233542
EPI_ISL_1233548
EPI_ISL_1233552
EPI_ISL_1233551
EPI_ISL_1233555
EPI_ISL_1233549
EPI_ISL_1233559
EPI_ISL_1233560
EPI_ISL_1233558
EPI_ISL_1233556
EPI_ISL_1233562
EPI_ISL_1233568
EPI_ISL_1233564
EPI_ISL_1233565
EPI_ISL_1233570
EPI_ISL_1233571
EPI_ISL_1233572
EPI_ISL_1233573
EPI_ISL_1233566
EPI_ISL_1233569
EPI_ISL_1233574
EPI_ISL_1233581
EPI_ISL_1233575
EPI_ISL_1233584
EPI_ISL_1233586
EPI_ISL_1233585
EPI_ISL_1233578
EPI_ISL_1233589
EPI_ISL_1233579
EPI_ISL_1233587
EPI_ISL_1233592
EPI_ISL_1233591
EPI_ISL_1233593
EPI_ISL_1233580
EPI_ISL_1233600
EPI_ISL_1233603
EPI_ISL_1233604
EPI_ISL_1233602
EPI_ISL_1233601
EPI_ISL_1233609
EPI_ISL_1233618
EPI_ISL_1233613
EPI_ISL_1233615
EPI_ISL_1233616
EPI_ISL_1233619
EPI_ISL_1233820
EPI_ISL_1233824
EPI_ISL_1233826
EPI_ISL_1233830
EPI_ISL_1233832
EPI_ISL_1233833
EPI_ISL_1233837
EPI_ISL_1233838
EPI_ISL_1233840
EPI_ISL_1233844
EPI_ISL_1233845
EPI_ISL_1233847
EPI_ISL_2096023
EPI_ISL_1233850
EPI_ISL_1233853
EPI_ISL_1233857
EPI_ISL_953966
EPI_ISL_1233611
EPI_ISL_1233620
EPI_ISL_1233621
EPI_ISL_1233822
EPI_ISL_1233823
EPI_ISL_1233825
EPI_ISL_1233827
EPI_ISL_1233828
EPI_ISL_1233831
EPI_ISL_1233834
EPI_ISL_1233835
EPI_ISL_1233839
EPI_ISL_1233842
EPI_ISL_1233843
EPI_ISL_1233846
EPI_ISL_2096022
EPI_ISL_1233849
EPI_ISL_1233852
EPI_ISL_1233854
EPI_ISL_1233858
EPI_ISL_953969
EPI_ISL_953980
EPI_ISL_954781
EPI_ISL_954791
EPI_ISL_1233859
EPI_ISL_1233860
EPI_ISL_1233861
EPI_ISL_1233862
EPI_ISL_1233863
EPI_ISL_1233864
EPI_ISL_1233865
EPI_ISL_1233866
EPI_ISL_2171116
EPI_ISL_1035892
EPI_ISL_1060369
EPI_ISL_1060396
EPI_ISL_1117867
EPI_ISL_953997
EPI_ISL_955064
EPI_ISL_1060356
EPI_ISL_1060378
EPI_ISL_1117871
EPI_ISL_1381313
EPI_ISL_1588522
EPI_ISL_1401116
EPI_ISL_1118177
EPI_ISL_1401186
EPI_ISL_1401257
EPI_ISL_1401392
EPI_ISL_1403531
EPI_ISL_1403583
EPI_ISL_1731564
EPI_ISL_1731565
EPI_ISL_1731566
EPI_ISL_1732027
EPI_ISL_1743715
EPI_ISL_1754223
EPI_ISL_1754224
EPI_ISL_1754236
EPI_ISL_1754251
EPI_ISL_1754351
EPI_ISL_1754359
EPI_ISL_1754360
EPI_ISL_1754371
EPI_ISL_1754710
EPI_ISL_1760255
EPI_ISL_1760292
EPI_ISL_1110390
EPI_ISL_1401129
EPI_ISL_1401231
EPI_ISL_1401302
EPI_ISL_1401405
EPI_ISL_1403534
EPI_ISL_1731562
EPI_ISL_1731563
EPI_ISL_1732020
EPI_ISL_1754220
EPI_ISL_1754227
EPI_ISL_1754233
EPI_ISL_1754249
EPI_ISL_1754349
EPI_ISL_1754356
EPI_ISL_1754363
EPI_ISL_1754370
EPI_ISL_1754382
EPI_ISL_1760253
EPI_ISL_1760299
EPI_ISL_1761593
EPI_ISL_1761596
EPI_ISL_1761601
EPI_ISL_1788758
EPI_ISL_1788762
EPI_ISL_1788763
EPI_ISL_1788764
EPI_ISL_1805747
EPI_ISL_2096035
EPI_ISL_1819135
EPI_ISL_1821551
EPI_ISL_1823404
EPI_ISL_1823428
EPI_ISL_1823440
EPI_ISL_1823441
EPI_ISL_1823452
EPI_ISL_1823453
EPI_ISL_1824418
EPI_ISL_1761588
EPI_ISL_1761590
EPI_ISL_1819132
EPI_ISL_1827505
EPI_ISL_1827513
EPI_ISL_1827519
EPI_ISL_1827535
EPI_ISL_1827547
EPI_ISL_1840871
EPI_ISL_1840877
EPI_ISL_1608530
EPI_ISL_1819133
EPI_ISL_1620537
EPI_ISL_1623670
EPI_ISL_1628503
EPI_ISL_1628505
EPI_ISL_1608559
EPI_ISL_1470089
EPI_ISL_1470255
EPI_ISL_1478778
EPI_ISL_1501202
EPI_ISL_1509806
EPI_ISL_1824602
EPI_ISL_1520140
EPI_ISL_1534534
EPI_ISL_1534541
EPI_ISL_1577915
EPI_ISL_1579823
EPI_ISL_1583095
EPI_ISL_1583096
EPI_ISL_1583097
EPI_ISL_1583098
EPI_ISL_1583157
EPI_ISL_1585392
EPI_ISL_1585393
EPI_ISL_1585394
EPI_ISL_1585400
EPI_ISL_1585428
EPI_ISL_1585444
EPI_ISL_1585647
EPI_ISL_1585658
EPI_ISL_1587822
EPI_ISL_1587827
EPI_ISL_1587831
EPI_ISL_1587893
EPI_ISL_1587905
EPI_ISL_1587910
EPI_ISL_1588100
EPI_ISL_1588101
EPI_ISL_1588106
EPI_ISL_1588113
EPI_ISL_1588119
EPI_ISL_1588120
EPI_ISL_1588125
EPI_ISL_1588126
EPI_ISL_1588135
EPI_ISL_1588443
EPI_ISL_1509812
EPI_ISL_1588479
EPI_ISL_1588480
EPI_ISL_1588481
EPI_ISL_1588487
EPI_ISL_1588488
EPI_ISL_1588493
EPI_ISL_1588494
EPI_ISL_1588495
EPI_ISL_1588496
EPI_ISL_1588524
EPI_ISL_1588444
EPI_ISL_1588445
EPI_ISL_1588833
EPI_ISL_1591105
EPI_ISL_1591107
EPI_ISL_1591108
EPI_ISL_1591110
EPI_ISL_1591113
EPI_ISL_1591116
EPI_ISL_1591123
EPI_ISL_1591124
EPI_ISL_1591126
EPI_ISL_1591130
EPI_ISL_1591132
EPI_ISL_1591137
EPI_ISL_1591138
EPI_ISL_1591139
EPI_ISL_1591252
EPI_ISL_1591254
EPI_ISL_1591255
EPI_ISL_1591258
EPI_ISL_1591259
EPI_ISL_1591261
EPI_ISL_1591262
EPI_ISL_1591263
EPI_ISL_1591264
EPI_ISL_1593826
EPI_ISL_1593829
EPI_ISL_1593830
EPI_ISL_1593832
EPI_ISL_1593833
EPI_ISL_1593834
EPI_ISL_1593835
EPI_ISL_1593979
EPI_ISL_1593983
EPI_ISL_1593985
EPI_ISL_1594425
EPI_ISL_1599509
EPI_ISL_1599511
EPI_ISL_1599528
EPI_ISL_1599537
EPI_ISL_1599542
EPI_ISL_1599543
EPI_ISL_1599544
EPI_ISL_1607869
EPI_ISL_1608224
EPI_ISL_1608225
EPI_ISL_1608275
EPI_ISL_1608277
EPI_ISL_1608281
EPI_ISL_1608282
EPI_ISL_1608283
EPI_ISL_1608284
EPI_ISL_1608285
EPI_ISL_1608287
EPI_ISL_1608288
EPI_ISL_1608289
EPI_ISL_1608290
EPI_ISL_1608291
EPI_ISL_1608292
EPI_ISL_1608294
EPI_ISL_1608295
EPI_ISL_1608296
EPI_ISL_1608297
EPI_ISL_1608298
EPI_ISL_1608299
EPI_ISL_1608300
EPI_ISL_1608302
EPI_ISL_1608303
EPI_ISL_1608304
EPI_ISL_1608305
EPI_ISL_1608306
EPI_ISL_1608307
EPI_ISL_1608308
EPI_ISL_1608309
EPI_ISL_1608310
EPI_ISL_1608311
EPI_ISL_1608312
EPI_ISL_1608313
EPI_ISL_1608314
EPI_ISL_1608315
EPI_ISL_1608316
EPI_ISL_1608317
EPI_ISL_1608318
EPI_ISL_1608319
EPI_ISL_1608320
EPI_ISL_1608321
EPI_ISL_1608322
EPI_ISL_1608324
EPI_ISL_1608325
EPI_ISL_1608326
EPI_ISL_1608329
EPI_ISL_1608332
EPI_ISL_1608333
EPI_ISL_1608334
EPI_ISL_1608335
EPI_ISL_1608336
EPI_ISL_1608337
EPI_ISL_1608341
EPI_ISL_1608342
EPI_ISL_1608343
EPI_ISL_1608344
EPI_ISL_1608345
EPI_ISL_1608350
EPI_ISL_1608353
EPI_ISL_1608357
EPI_ISL_1608358
EPI_ISL_1608359
EPI_ISL_1608360
EPI_ISL_1608363
EPI_ISL_1608364
EPI_ISL_1608366
EPI_ISL_1608367
EPI_ISL_1608369
EPI_ISL_1608372
EPI_ISL_1608373
EPI_ISL_1608374
EPI_ISL_1608376
EPI_ISL_1608377
EPI_ISL_1608378
EPI_ISL_1608381
EPI_ISL_1608382
EPI_ISL_1608383
EPI_ISL_1608384
EPI_ISL_1608385
EPI_ISL_1608386
EPI_ISL_1608388
EPI_ISL_1608390
EPI_ISL_1608391
EPI_ISL_1608392
EPI_ISL_1608394
EPI_ISL_1608395
EPI_ISL_1608396
EPI_ISL_1608397
EPI_ISL_1608398
EPI_ISL_1608399
EPI_ISL_1608400
EPI_ISL_1608401
EPI_ISL_1608402
EPI_ISL_1608403
EPI_ISL_1608405
EPI_ISL_1608406
EPI_ISL_1608407
EPI_ISL_1608408
EPI_ISL_1608410
EPI_ISL_1608411
EPI_ISL_1608412
EPI_ISL_1608413
EPI_ISL_1608414
EPI_ISL_1608415
EPI_ISL_1608416
EPI_ISL_1608418
EPI_ISL_1608419
EPI_ISL_1608420
EPI_ISL_1608421
EPI_ISL_1608422
EPI_ISL_1608424
EPI_ISL_1608426
EPI_ISL_1608428
EPI_ISL_1608430
EPI_ISL_1608431
EPI_ISL_1608432
EPI_ISL_1608434
EPI_ISL_1608436
EPI_ISL_1608437
EPI_ISL_1608438
EPI_ISL_1608439
EPI_ISL_1608440
EPI_ISL_1608442
EPI_ISL_1608444
EPI_ISL_1608445
EPI_ISL_1608447
EPI_ISL_1608448
EPI_ISL_1608449
EPI_ISL_1608450
EPI_ISL_1608451
EPI_ISL_1608452
EPI_ISL_1608453
EPI_ISL_1608454
EPI_ISL_1608455
EPI_ISL_1608456
EPI_ISL_1608457
EPI_ISL_1608458
EPI_ISL_1608459
EPI_ISL_1608460
EPI_ISL_1608461
EPI_ISL_1608462
EPI_ISL_1608464
EPI_ISL_1608465
EPI_ISL_1608466
EPI_ISL_1608471
EPI_ISL_1608472
EPI_ISL_1608473
EPI_ISL_1608474
EPI_ISL_1608475
EPI_ISL_1608476
EPI_ISL_1608477
EPI_ISL_1608478
EPI_ISL_1608479
EPI_ISL_1608480
EPI_ISL_1608481
EPI_ISL_1608482
EPI_ISL_1608483
EPI_ISL_1608484
EPI_ISL_1608485
EPI_ISL_1608487
EPI_ISL_1608488
EPI_ISL_1608489
EPI_ISL_1608490
EPI_ISL_1608492
EPI_ISL_1608493
EPI_ISL_1608494
EPI_ISL_1608495
EPI_ISL_1608496
EPI_ISL_1608497
EPI_ISL_1608499
EPI_ISL_1608502
EPI_ISL_1608503
EPI_ISL_1608507
EPI_ISL_1608508
EPI_ISL_1608509
EPI_ISL_1608511
EPI_ISL_1608512
EPI_ISL_1608513
EPI_ISL_1608514
EPI_ISL_1608515
EPI_ISL_1608519
EPI_ISL_1608520
EPI_ISL_1608522
EPI_ISL_1608523
EPI_ISL_1608524
EPI_ISL_1608525
EPI_ISL_1608526
EPI_ISL_1588710
EPI_ISL_1608226
EPI_ISL_1608227
EPI_ISL_1608228
EPI_ISL_1608231
EPI_ISL_1608232
EPI_ISL_1608233
EPI_ISL_1608234
EPI_ISL_1608235
EPI_ISL_1608236
EPI_ISL_1608237
EPI_ISL_1608239
EPI_ISL_1608240
EPI_ISL_1608242
EPI_ISL_1608243
EPI_ISL_1608247
EPI_ISL_1608248
EPI_ISL_1608249
EPI_ISL_1608250
EPI_ISL_1608251
EPI_ISL_1608253
EPI_ISL_1608254
EPI_ISL_1608255
EPI_ISL_1608256
EPI_ISL_1608257
EPI_ISL_1608258
EPI_ISL_1608259
EPI_ISL_1608261
EPI_ISL_1608262
EPI_ISL_1608264
EPI_ISL_1608265
EPI_ISL_1608266
EPI_ISL_1608267
EPI_ISL_1608268
EPI_ISL_1608269
EPI_ISL_1608270
EPI_ISL_1608271
EPI_ISL_1608272
EPI_ISL_1608273
EPI_ISL_1608528
EPI_ISL_1608529
EPI_ISL_1608533
EPI_ISL_1608534
EPI_ISL_1608535
EPI_ISL_1620238
EPI_ISL_1620536
EPI_ISL_1620546
EPI_ISL_1620547
EPI_ISL_1620548
EPI_ISL_1620549
EPI_ISL_1620550
EPI_ISL_1620551
EPI_ISL_1620552
EPI_ISL_1620553
EPI_ISL_1620554
EPI_ISL_1620580
EPI_ISL_1621485
EPI_ISL_1621487
EPI_ISL_1621488
EPI_ISL_1621491
EPI_ISL_1621492
EPI_ISL_1621495
EPI_ISL_1621497
EPI_ISL_1621498
EPI_ISL_1621499
EPI_ISL_1621500
EPI_ISL_1621502
EPI_ISL_1621503
EPI_ISL_1621505
EPI_ISL_1621506
EPI_ISL_1621512
EPI_ISL_1621513
EPI_ISL_1621514
EPI_ISL_1621516
EPI_ISL_1621517
EPI_ISL_1621519
EPI_ISL_1621520
EPI_ISL_1621521
EPI_ISL_1621522
EPI_ISL_1621525
EPI_ISL_1621529
EPI_ISL_1621531
EPI_ISL_1621532
EPI_ISL_1621533
EPI_ISL_1621534
EPI_ISL_1621535
EPI_ISL_1621536
EPI_ISL_1621537
EPI_ISL_1621539
EPI_ISL_1621540
EPI_ISL_1621541
EPI_ISL_1621542
EPI_ISL_1621543
EPI_ISL_1621549
EPI_ISL_1621550
EPI_ISL_1621551
EPI_ISL_1621552
EPI_ISL_1621558
EPI_ISL_1621559
EPI_ISL_1621560
EPI_ISL_1621573
EPI_ISL_1621575
EPI_ISL_1621576
EPI_ISL_1621577
EPI_ISL_1621579
EPI_ISL_1621580
EPI_ISL_1621581
EPI_ISL_1621582
EPI_ISL_1621583
EPI_ISL_1621584
EPI_ISL_1621585
EPI_ISL_1621586
EPI_ISL_1621587
EPI_ISL_1621588
EPI_ISL_1621590
EPI_ISL_1623661
EPI_ISL_1623663
EPI_ISL_1623666
EPI_ISL_1623687
EPI_ISL_1623688
EPI_ISL_1623689
EPI_ISL_1623768
EPI_ISL_1623770
EPI_ISL_1623774
EPI_ISL_1623776
EPI_ISL_1623798
EPI_ISL_1623801
EPI_ISL_1623802
EPI_ISL_1623809
EPI_ISL_1623811
EPI_ISL_1623813
EPI_ISL_1626794
EPI_ISL_1626795
EPI_ISL_1626797
EPI_ISL_1626798
EPI_ISL_1626799
EPI_ISL_1626800
EPI_ISL_1626801
EPI_ISL_1626806
EPI_ISL_1627326
EPI_ISL_1627327
EPI_ISL_1627329
EPI_ISL_1627330
EPI_ISL_1627331
EPI_ISL_1627332
EPI_ISL_1628371
EPI_ISL_1628501
EPI_ISL_1628506
EPI_ISL_1628507
EPI_ISL_1628508
EPI_ISL_1628510
EPI_ISL_1628511
EPI_ISL_1628512
EPI_ISL_1628513
EPI_ISL_1628514
EPI_ISL_1628515
EPI_ISL_1628516
EPI_ISL_1628517
EPI_ISL_1628518
EPI_ISL_1628767
EPI_ISL_1628880
EPI_ISL_1629037
EPI_ISL_1608527
EPI_ISL_1608536
EPI_ISL_1608537
EPI_ISL_1608538
EPI_ISL_1608539
EPI_ISL_1608540
EPI_ISL_1608542
EPI_ISL_1608543
EPI_ISL_1608545
EPI_ISL_1608547
EPI_ISL_1608548
EPI_ISL_1608549
EPI_ISL_1608550
EPI_ISL_1608551
EPI_ISL_1608552
EPI_ISL_1608553
EPI_ISL_1608556
EPI_ISL_1608557
EPI_ISL_1608558
EPI_ISL_1608560
EPI_ISL_1608561
EPI_ISL_1608562
EPI_ISL_1608563
EPI_ISL_1608564
EPI_ISL_1608566
EPI_ISL_1608567
EPI_ISL_1619453
EPI_ISL_1621545
EPI_ISL_1621546
EPI_ISL_1621547
EPI_ISL_1621548
EPI_ISL_1621553
EPI_ISL_1621554
EPI_ISL_1621557
EPI_ISL_1621564
EPI_ISL_1621567
EPI_ISL_1621568
EPI_ISL_1621569
EPI_ISL_1621571
EPI_ISL_1629272
EPI_ISL_1629446
EPI_ISL_1905207
EPI_ISL_1908981
EPI_ISL_1908150
EPI_ISL_1909831
EPI_ISL_1909924
EPI_ISL_1910016
EPI_ISL_1910106
EPI_ISL_1910866
EPI_ISL_1910874
EPI_ISL_1913070
EPI_ISL_1629102
EPI_ISL_1942246
EPI_ISL_1972103
EPI_ISL_1972105
EPI_ISL_2001127
EPI_ISL_2001128
EPI_ISL_2001129
EPI_ISL_2001132
EPI_ISL_2001133
EPI_ISL_2001134
EPI_ISL_2001165
EPI_ISL_2001167
EPI_ISL_2001168
EPI_ISL_2001169
EPI_ISL_2001172
EPI_ISL_2003150
EPI_ISL_2003170
EPI_ISL_2013598
EPI_ISL_2001173
EPI_ISL_2001174
EPI_ISL_1916470
EPI_ISL_2029991
EPI_ISL_2029997
EPI_ISL_2030016
EPI_ISL_2030057
EPI_ISL_2030096
EPI_ISL_2030123
EPI_ISL_2047857
EPI_ISL_2047861
EPI_ISL_2081837
EPI_ISL_2001175
EPI_ISL_2081840
EPI_ISL_2081841
EPI_ISL_2081842
EPI_ISL_2081843
EPI_ISL_2081845
EPI_ISL_2081859
EPI_ISL_2081860
EPI_ISL_2081838
EPI_ISL_2081846
EPI_ISL_2081847
EPI_ISL_2081848
EPI_ISL_2081849
EPI_ISL_2081850
EPI_ISL_2081851
EPI_ISL_2081852
EPI_ISL_2081853
EPI_ISL_2081854
EPI_ISL_2081855
EPI_ISL_2081864
EPI_ISL_2081865
EPI_ISL_2081866
EPI_ISL_2081868
EPI_ISL_2081869
EPI_ISL_2081870
EPI_ISL_2081871
EPI_ISL_2081872
EPI_ISL_2081874
EPI_ISL_2081879
EPI_ISL_2081881
EPI_ISL_2081882
EPI_ISL_2081883
EPI_ISL_2081884
EPI_ISL_2081916
EPI_ISL_2081917
EPI_ISL_2081918
EPI_ISL_2081921
EPI_ISL_2081922
EPI_ISL_2081923
EPI_ISL_2081924
EPI_ISL_2081926
EPI_ISL_2081927
EPI_ISL_2081928
EPI_ISL_2081861
EPI_ISL_2081950
EPI_ISL_2081951
EPI_ISL_2081952
EPI_ISL_2081953
EPI_ISL_2081954
EPI_ISL_2081955
EPI_ISL_2081956
EPI_ISL_2081960
EPI_ISL_2081964
EPI_ISL_2081970
EPI_ISL_2081971
EPI_ISL_2081972
EPI_ISL_2081973
EPI_ISL_2081975
EPI_ISL_2081976
EPI_ISL_2081977
EPI_ISL_2081978
EPI_ISL_2081984
EPI_ISL_2081985
EPI_ISL_2081986
EPI_ISL_2081965
EPI_ISL_2081966
EPI_ISL_2081967
EPI_ISL_2081987
EPI_ISL_2081988
EPI_ISL_2081968
EPI_ISL_2081969
EPI_ISL_2081979
EPI_ISL_2081994
EPI_ISL_2081980
EPI_ISL_2081981
EPI_ISL_2081982
EPI_ISL_2081983
EPI_ISL_2082000
EPI_ISL_2082001
EPI_ISL_2081989
EPI_ISL_2081990
EPI_ISL_2081991
EPI_ISL_2081992
EPI_ISL_2081993
EPI_ISL_2082005
EPI_ISL_2082006
EPI_ISL_2082002
EPI_ISL_2081995
EPI_ISL_2081997
EPI_ISL_2082007
EPI_ISL_2082008
EPI_ISL_2082009
EPI_ISL_2081998
EPI_ISL_2081999
EPI_ISL_2082016
EPI_ISL_2082019
EPI_ISL_2082020
EPI_ISL_2082021
EPI_ISL_2082024
EPI_ISL_2082003
EPI_ISL_2082025
EPI_ISL_2082004
EPI_ISL_2082028
EPI_ISL_2082010
EPI_ISL_2082011
EPI_ISL_2082026
EPI_ISL_2082012
EPI_ISL_2096016
EPI_ISL_2096017
EPI_ISL_2096018
EPI_ISL_2096019
EPI_ISL_2096020
EPI_ISL_2096021
EPI_ISL_2096029
EPI_ISL_2096030
EPI_ISL_2096031
EPI_ISL_2096032
EPI_ISL_2096039
EPI_ISL_2096040
EPI_ISL_2096041
EPI_ISL_2099351
EPI_ISL_2099352
EPI_ISL_2099353
EPI_ISL_2099455
EPI_ISL_2099456
EPI_ISL_2099457
EPI_ISL_2099458
EPI_ISL_2082031
EPI_ISL_2082032
EPI_ISL_2091146
EPI_ISL_2096005
EPI_ISL_2096006
EPI_ISL_2096007
EPI_ISL_2096008
EPI_ISL_2096009
EPI_ISL_2096010
EPI_ISL_2096011
EPI_ISL_2096012
EPI_ISL_2096013
EPI_ISL_2096014
EPI_ISL_2096015
EPI_ISL_2096024
EPI_ISL_2096025
EPI_ISL_2096026
EPI_ISL_2096027
EPI_ISL_2096028
EPI_ISL_2096033
EPI_ISL_2096034
EPI_ISL_2096036
EPI_ISL_2096037
EPI_ISL_2096038
EPI_ISL_2096042
EPI_ISL_2099354
EPI_ISL_2099355
EPI_ISL_2099356
EPI_ISL_2099459
EPI_ISL_2099460
EPI_ISL_2107800
EPI_ISL_2107804
EPI_ISL_2107802
EPI_ISL_2082027
EPI_ISL_1620175
EPI_ISL_2142744
EPI_ISL_2142746
EPI_ISL_2150999
EPI_ISL_2110847
EPI_ISL_2155052
EPI_ISL_2155151
EPI_ISL_2110856
EPI_ISL_2155157
EPI_ISL_2155171
EPI_ISL_2155179
EPI_ISL_2155220
EPI_ISL_2155225
EPI_ISL_2155110
EPI_ISL_2155254
EPI_ISL_2155258
EPI_ISL_2155237
EPI_ISL_2155849
EPI_ISL_2155860
EPI_ISL_2155845
EPI_ISL_2155294
EPI_ISL_2155866
EPI_ISL_2155904
EPI_ISL_2155911
EPI_ISL_2155988
EPI_ISL_2155979
EPI_ISL_2155994
EPI_ISL_2155992
EPI_ISL_2156116
EPI_ISL_2156130
EPI_ISL_2156162
EPI_ISL_2156198
EPI_ISL_2156205
EPI_ISL_2156238
EPI_ISL_2156239
EPI_ISL_2156243
EPI_ISL_2156285
EPI_ISL_2156303
EPI_ISL_2155981
EPI_ISL_2156564
EPI_ISL_2156307
EPI_ISL_2156308
EPI_ISL_2156314
EPI_ISL_2156325
EPI_ISL_2156344
EPI_ISL_2156346
EPI_ISL_2156305
EPI_ISL_2156360
EPI_ISL_2156347
EPI_ISL_2156386
EPI_ISL_2156392
EPI_ISL_2156393
EPI_ISL_2156311
EPI_ISL_2156348
EPI_ISL_2156350
EPI_ISL_2156390
EPI_ISL_2156401
EPI_ISL_2156410
EPI_ISL_2156411
EPI_ISL_2156416
EPI_ISL_2156424
EPI_ISL_2156455
EPI_ISL_2156395
EPI_ISL_2156459
EPI_ISL_2156501
EPI_ISL_2156514
EPI_ISL_2156588
EPI_ISL_2156629
EPI_ISL_2157376
EPI_ISL_2156483
EPI_ISL_2171090
EPI_ISL_2171094
EPI_ISL_2171097
EPI_ISL_2171102
EPI_ISL_2171109
EPI_ISL_2171110
EPI_ISL_2171119
EPI_ISL_2171122
EPI_ISL_2171125
EPI_ISL_2171126
EPI_ISL_2171127
EPI_ISL_2156535
EPI_ISL_2171128
EPI_ISL_2171129
EPI_ISL_2171146
EPI_ISL_2171147
EPI_ISL_2171159
EPI_ISL_2171165
EPI_ISL_2171179
EPI_ISL_2171186
EPI_ISL_2171195
EPI_ISL_2171199
EPI_ISL_2171213
EPI_ISL_2171217
EPI_ISL_2171226
EPI_ISL_2171230
EPI_ISL_2171231
EPI_ISL_2171253
EPI_ISL_2161030
EPI_ISL_2171134
EPI_ISL_2171152
EPI_ISL_2171154
EPI_ISL_2171161
EPI_ISL_2171171
EPI_ISL_2171172
EPI_ISL_2171191
EPI_ISL_2171192
EPI_ISL_2171205
EPI_ISL_2171207
EPI_ISL_2171222
EPI_ISL_2171223
EPI_ISL_2171234
EPI_ISL_2171244
EPI_ISL_2171263
EPI_ISL_2171264
EPI_ISL_2179313
EPI_ISL_2179325
EPI_ISL_2179333
EPI_ISL_2179336
EPI_ISL_2179338
EPI_ISL_2179341
EPI_ISL_2179378
EPI_ISL_2179381
EPI_ISL_2179383
EPI_ISL_2179386
EPI_ISL_2179387
EPI_ISL_2179388
EPI_ISL_2179396
EPI_ISL_2179401
EPI_ISL_2179402
EPI_ISL_2180329
EPI_ISL_2180330
EPI_ISL_2180332
EPI_ISL_2180333
EPI_ISL_2180334
EPI_ISL_2180335
EPI_ISL_2180336
EPI_ISL_2180337
EPI_ISL_2180338
EPI_ISL_2180339
EPI_ISL_2180340
EPI_ISL_2180341
EPI_ISL_2180342
EPI_ISL_2188043
EPI_ISL_2188051
EPI_ISL_2188065
EPI_ISL_2188066
EPI_ISL_2188078
EPI_ISL_2188089
EPI_ISL_2188091
EPI_ISL_2188105
EPI_ISL_2188119
EPI_ISL_2188126
EPI_ISL_2188129
EPI_ISL_2188133
EPI_ISL_2188146
EPI_ISL_2188149
EPI_ISL_2188153
EPI_ISL_2188154
EPI_ISL_2188165
EPI_ISL_2188166
EPI_ISL_2188202
EPI_ISL_2188209
EPI_ISL_2188210
EPI_ISL_2188222
EPI_ISL_2188229
EPI_ISL_2188230
EPI_ISL_2188241
EPI_ISL_2188242
EPI_ISL_2188259
EPI_ISL_2188260
EPI_ISL_2188267
EPI_ISL_2188269
EPI_ISL_2188277
EPI_ISL_2188439
EPI_ISL_2188701
EPI_ISL_2188714
EPI_ISL_2188727
EPI_ISL_2188730
EPI_ISL_2188736
EPI_ISL_2188745
EPI_ISL_2188748
EPI_ISL_2188751
EPI_ISL_2188753
EPI_ISL_2188754
EPI_ISL_2188758
EPI_ISL_2188763
EPI_ISL_2188764
EPI_ISL_2188784
EPI_ISL_2188786
EPI_ISL_2188792
EPI_ISL_2188794
EPI_ISL_2188798
EPI_ISL_2188799
EPI_ISL_2188803
EPI_ISL_2188804
EPI_ISL_2188815
EPI_ISL_2188845
EPI_ISL_2188854
EPI_ISL_2188864
EPI_ISL_2188878
EPI_ISL_2188894
EPI_ISL_2188898
EPI_ISL_2188901
EPI_ISL_2188905
EPI_ISL_2188914
EPI_ISL_2188931
EPI_ISL_2188933
EPI_ISL_2188937
EPI_ISL_2188949
EPI_ISL_2188956
EPI_ISL_2188983
EPI_ISL_2188986
EPI_ISL_2188989
EPI_ISL_2189000
EPI_ISL_2189016
EPI_ISL_2189018
EPI_ISL_2189019
EPI_ISL_2189047
EPI_ISL_2189089
EPI_ISL_2189091
EPI_ISL_2189096
EPI_ISL_2189110
EPI_ISL_2189112
EPI_ISL_2189131
EPI_ISL_2189133
EPI_ISL_2189135
EPI_ISL_2189137
EPI_ISL_2189145
EPI_ISL_2189146
EPI_ISL_2189163
EPI_ISL_2189173
EPI_ISL_2189178
EPI_ISL_2189199
EPI_ISL_2189217
EPI_ISL_2189228
EPI_ISL_2189250
EPI_ISL_2189256
EPI_ISL_2189269
EPI_ISL_2189270
EPI_ISL_2189275
EPI_ISL_2189302
EPI_ISL_2189322
EPI_ISL_2189327
EPI_ISL_2189334
EPI_ISL_2189370
EPI_ISL_2189375
EPI_ISL_2189386
EPI_ISL_2189437
EPI_ISL_2189453
EPI_ISL_2189459
EPI_ISL_2189473
EPI_ISL_2189476
EPI_ISL_2189488
EPI_ISL_2189490
EPI_ISL_2189497
EPI_ISL_2189504
EPI_ISL_2189510
EPI_ISL_2189511
EPI_ISL_2189520
EPI_ISL_2189521
EPI_ISL_2001176
EPI_ISL_2001177
EPI_ISL_2193956
EPI_ISL_2196244
EPI_ISL_1621486
EPI_ISL_1621496
EPI_ISL_1621524
EPI_ISL_1621526
EPI_ISL_1621530
EPI_ISL_1621538
EPI_ISL_1621589
EPI_ISL_2179312
EPI_ISL_2180343
EPI_ISL_2180344
EPI_ISL_2180345
EPI_ISL_2188045
EPI_ISL_2188060
EPI_ISL_2188069
EPI_ISL_2188073
EPI_ISL_2188074
EPI_ISL_2188092
EPI_ISL_2188096
EPI_ISL_2188109
EPI_ISL_2188121
EPI_ISL_2188130
EPI_ISL_2188137
EPI_ISL_2188139
EPI_ISL_2188141
EPI_ISL_2188155
EPI_ISL_2188156
EPI_ISL_2188168
EPI_ISL_2188175
EPI_ISL_2188177
EPI_ISL_2188185
EPI_ISL_2188186
EPI_ISL_2188187
EPI_ISL_2188189
EPI_ISL_2188198
EPI_ISL_2188204
EPI_ISL_2188214
EPI_ISL_2188215
EPI_ISL_2188225
EPI_ISL_2188227
EPI_ISL_2188237
EPI_ISL_2188245
EPI_ISL_2188247
EPI_ISL_2188252
EPI_ISL_2188263
EPI_ISL_2226272
EPI_ISL_2226281
EPI_ISL_2226286
EPI_ISL_2226289
EPI_ISL_2226304
EPI_ISL_2226324
EPI_ISL_2226325
EPI_ISL_2226326
EPI_ISL_2226264
EPI_ISL_2226331
EPI_ISL_2226333
EPI_ISL_2226336
EPI_ISL_2226656
EPI_ISL_2226657
EPI_ISL_2226658
EPI_ISL_2226660
EPI_ISL_2226329
EPI_ISL_2226664
EPI_ISL_2226665
EPI_ISL_2226667
EPI_ISL_2226668
EPI_ISL_2226669
EPI_ISL_2226670
EPI_ISL_2232698
EPI_ISL_2226662
EPI_ISL_2232700
EPI_ISL_2226338
EPI_ISL_2226339
EPI_ISL_2226340
EPI_ISL_2232707
EPI_ISL_2232708
EPI_ISL_2232709
EPI_ISL_2232710
EPI_ISL_2232712
EPI_ISL_2232713
EPI_ISL_2232714
EPI_ISL_2232715
EPI_ISL_2232716
EPI_ISL_2232717
EPI_ISL_2232718
EPI_ISL_2232719
EPI_ISL_2232721
EPI_ISL_2232723
EPI_ISL_2232724
EPI_ISL_2232725
EPI_ISL_2232726
EPI_ISL_2232727
EPI_ISL_2232701
EPI_ISL_2232704
EPI_ISL_2254500
EPI_ISL_2254670
EPI_ISL_2254717
EPI_ISL_2232699
EPI_ISL_2254720
EPI_ISL_2254722
EPI_ISL_1623777
EPI_ISL_1623796
EPI_ISL_1623814
EPI_ISL_2259254
EPI_ISL_2279589
EPI_ISL_2254718
EPI_ISL_2279599
EPI_ISL_2279600
EPI_ISL_2279601
EPI_ISL_2279602
EPI_ISL_2279604
EPI_ISL_2279605
EPI_ISL_2279606
EPI_ISL_2279608
EPI_ISL_2279609
EPI_ISL_2279610
EPI_ISL_2279611
EPI_ISL_2279614
EPI_ISL_2283698
EPI_ISL_2283704
EPI_ISL_1240071
EPI_ISL_1240072
EPI_ISL_1240073
EPI_ISL_1240074
EPI_ISL_1240075
EPI_ISL_1240076
EPI_ISL_2290153
EPI_ISL_2322745
EPI_ISL_2322749
EPI_ISL_2322751
EPI_ISL_2324169
EPI_ISL_2324170
EPI_ISL_2324171
EPI_ISL_2279594
EPI_ISL_2279596
EPI_ISL_2279597
EPI_ISL_2324172
EPI_ISL_2324173
EPI_ISL_2324174
EPI_ISL_2232706
EPI_ISL_2324181
EPI_ISL_2324185
EPI_ISL_2324187
EPI_ISL_2324189
EPI_ISL_2324175
EPI_ISL_2324176
EPI_ISL_2324193
EPI_ISL_2324194
EPI_ISL_2324195
EPI_ISL_2324196
EPI_ISL_2324199
EPI_ISL_2324200
EPI_ISL_2324190
EPI_ISL_2324202
EPI_ISL_2324203
EPI_ISL_2324204
EPI_ISL_2324205
EPI_ISL_2324206
EPI_ISL_2324209
EPI_ISL_2324216
EPI_ISL_2324177
EPI_ISL_2324178
EPI_ISL_2324179
EPI_ISL_2324219
EPI_ISL_2324220
EPI_ISL_2324222
EPI_ISL_2324224
EPI_ISL_2324225
EPI_ISL_2324226
EPI_ISL_2324227
EPI_ISL_2324228
EPI_ISL_2324229
EPI_ISL_2324230
EPI_ISL_2324231
EPI_ISL_2324232
EPI_ISL_2324234
EPI_ISL_2324235
EPI_ISL_2324236
EPI_ISL_2324237
EPI_ISL_2324238
EPI_ISL_2324217
EPI_ISL_2324210
EPI_ISL_2324211
EPI_ISL_2324212
EPI_ISL_2324241
EPI_ISL_2324243
EPI_ISL_2324245
EPI_ISL_2324246
EPI_ISL_2324247
EPI_ISL_2324250
EPI_ISL_2324251
EPI_ISL_2324254
EPI_ISL_2324255
EPI_ISL_2324256
EPI_ISL_2324257
EPI_ISL_1626796
EPI_ISL_1627328
EPI_ISL_2348503
EPI_ISL_2348504
EPI_ISL_2348505
EPI_ISL_2348506
EPI_ISL_2348507
EPI_ISL_2348508
EPI_ISL_2348509
EPI_ISL_2348619
EPI_ISL_2324239
EPI_ISL_2324240
EPI_ISL_2348659
EPI_ISL_2348668
EPI_ISL_2348669
EPI_ISL_2348677
EPI_ISL_2348679
EPI_ISL_2348680
EPI_ISL_2348682
EPI_ISL_2348686
EPI_ISL_2348687
EPI_ISL_2348689
EPI_ISL_2348690
EPI_ISL_2348691
EPI_ISL_2348693
EPI_ISL_2348694
EPI_ISL_2348695
EPI_ISL_2348698
EPI_ISL_2348699
EPI_ISL_2348700
EPI_ISL_2348701
EPI_ISL_2348703
EPI_ISL_2348707
EPI_ISL_2348708
EPI_ISL_2348709
EPI_ISL_2348711
EPI_ISL_2348712
EPI_ISL_2348713
EPI_ISL_2348714
EPI_ISL_2348715
EPI_ISL_2348717
EPI_ISL_2348718
EPI_ISL_2348720
EPI_ISL_2348721
EPI_ISL_2348722
EPI_ISL_2348723
EPI_ISL_2348725
EPI_ISL_2348726
EPI_ISL_2348728
EPI_ISL_2348729
EPI_ISL_2324248
EPI_ISL_2348620
EPI_ISL_2348621
EPI_ISL_2361906
EPI_ISL_2350786
EPI_ISL_2361912
EPI_ISL_2361908
EPI_ISL_2361914
EPI_ISL_2352031
EPI_ISL_2361919
EPI_ISL_2361920
EPI_ISL_2376388
EPI_ISL_1628502
EPI_ISL_1628504
EPI_ISL_1628509
EPI_ISL_2378984
EPI_ISL_2378985
EPI_ISL_2378986
EPI_ISL_2378987
EPI_ISL_2378988
EPI_ISL_2378989
EPI_ISL_2378990
EPI_ISL_2378991
EPI_ISL_2378992
EPI_ISL_2378995
EPI_ISL_2378996
EPI_ISL_2378997
EPI_ISL_2378998
EPI_ISL_2378999
EPI_ISL_2379000
EPI_ISL_2379002
EPI_ISL_2379003
EPI_ISL_2379004
EPI_ISL_2379005
EPI_ISL_2379008
EPI_ISL_2379009
EPI_ISL_2379011
EPI_ISL_2379012
EPI_ISL_2379013
EPI_ISL_2379014
EPI_ISL_2379015
EPI_ISL_2361915
EPI_ISL_2361917
EPI_ISL_2379018
EPI_ISL_2379020
EPI_ISL_2379021
EPI_ISL_2379022
EPI_ISL_2379023
EPI_ISL_2379024
EPI_ISL_2379025
EPI_ISL_2379026
EPI_ISL_2379027
EPI_ISL_2379028
EPI_ISL_2379029
EPI_ISL_2379030
EPI_ISL_2379031
EPI_ISL_2379032
EPI_ISL_2379034
EPI_ISL_2379035
EPI_ISL_2379037
EPI_ISL_2379038
EPI_ISL_2379039
EPI_ISL_2379044
EPI_ISL_2379045
EPI_ISL_2379046
EPI_ISL_2379050
EPI_ISL_2379052
EPI_ISL_2379053
EPI_ISL_2379054
EPI_ISL_2379055
EPI_ISL_2379056
EPI_ISL_2379058
EPI_ISL_2379061
EPI_ISL_2379062
EPI_ISL_1628816
EPI_ISL_2376386
EPI_ISL_2376387
EPI_ISL_1629459
EPI_ISL_2226654
EPI_ISL_2226666
EPI_ISL_1823432
EPI_ISL_1824603
EPI_ISL_1824636
EPI_ISL_2040580
EPI_ISL_2155865
EPI_ISL_2232702
EPI_ISL_2232703
EPI_ISL_2232722
EPI_ISL_1401283
EPI_ISL_1754364
EPI_ISL_1656011
EPI_ISL_1656008
EPI_ISL_1656016
EPI_ISL_1656035
EPI_ISL_1656044
EPI_ISL_1656114
EPI_ISL_1656115
EPI_ISL_1656125
EPI_ISL_1250946
EPI_ISL_1628812
EPI_ISL_1655968
EPI_ISL_1656012
EPI_ISL_1656058
EPI_ISL_1656074
EPI_ISL_1656084
EPI_ISL_1656089
EPI_ISL_1656095
EPI_ISL_1250947
EPI_ISL_1250948
EPI_ISL_1250951
EPI_ISL_1250959
EPI_ISL_1250953
EPI_ISL_1250956
EPI_ISL_1250965
EPI_ISL_1250958
EPI_ISL_1250961
EPI_ISL_1250972
EPI_ISL_1250966
EPI_ISL_1250982
EPI_ISL_1250977
EPI_ISL_1250976
EPI_ISL_1250986
EPI_ISL_1250983
EPI_ISL_1250988
EPI_ISL_1250985
EPI_ISL_1250992
EPI_ISL_1250989
EPI_ISL_1250991
EPI_ISL_1251000
EPI_ISL_1250994
EPI_ISL_1251004
EPI_ISL_1251001
EPI_ISL_1250997
EPI_ISL_1251011
EPI_ISL_1251008
EPI_ISL_1251009
EPI_ISL_1251014
EPI_ISL_1251019
EPI_ISL_1251021
EPI_ISL_1251007
EPI_ISL_1251023
EPI_ISL_1251015
EPI_ISL_1251016
EPI_ISL_1251024
EPI_ISL_1251022
EPI_ISL_1251026
EPI_ISL_1251027
EPI_ISL_1251039
EPI_ISL_1251037
EPI_ISL_1251040
EPI_ISL_1251043
EPI_ISL_1251044
EPI_ISL_1251045
EPI_ISL_1251033
EPI_ISL_1251046
EPI_ISL_1251047
EPI_ISL_1251059
EPI_ISL_1251060
EPI_ISL_1251069
EPI_ISL_1251064
EPI_ISL_1251072
EPI_ISL_1251071
EPI_ISL_1251079
EPI_ISL_1251082
EPI_ISL_1251087
EPI_ISL_1251090
EPI_ISL_1251094
EPI_ISL_1251098
EPI_ISL_1251104
EPI_ISL_1251106
EPI_ISL_1251246
EPI_ISL_1254647
EPI_ISL_1254649
EPI_ISL_1254651
EPI_ISL_1254652
EPI_ISL_1254656
EPI_ISL_1251066
EPI_ISL_1251067
EPI_ISL_1251078
EPI_ISL_1251080
EPI_ISL_1251088
EPI_ISL_1251091
EPI_ISL_1251096
EPI_ISL_1251099
EPI_ISL_1251100
EPI_ISL_1251108
EPI_ISL_1251277
EPI_ISL_1254648
EPI_ISL_1254650
EPI_ISL_1254659
EPI_ISL_1254660
EPI_ISL_1254662
EPI_ISL_1254658
EPI_ISL_1254665
EPI_ISL_1254661
EPI_ISL_1254663
EPI_ISL_1254664
EPI_ISL_1254669
EPI_ISL_1254670
EPI_ISL_1254668
EPI_ISL_1254675
EPI_ISL_1254667
EPI_ISL_1254676
EPI_ISL_1254677
EPI_ISL_1254678
EPI_ISL_1254679
EPI_ISL_1254683
EPI_ISL_1254684
EPI_ISL_1254685
EPI_ISL_1254686
EPI_ISL_1254687
EPI_ISL_1254690
EPI_ISL_1254691
EPI_ISL_1254692
EPI_ISL_1254696
EPI_ISL_1254697
EPI_ISL_1254698
EPI_ISL_1254699
EPI_ISL_1254700
EPI_ISL_1254671
EPI_ISL_1254682
EPI_ISL_1255123
EPI_ISL_1254703
EPI_ISL_1255124
EPI_ISL_1255125
EPI_ISL_1255126
EPI_ISL_1255128
EPI_ISL_1255129
EPI_ISL_1255131
EPI_ISL_1255127
EPI_ISL_1255133
EPI_ISL_1255135
EPI_ISL_1254702
EPI_ISL_1255132
EPI_ISL_1255134
EPI_ISL_1255136
EPI_ISL_1255139
EPI_ISL_1255138
EPI_ISL_1255184
EPI_ISL_1255137
EPI_ISL_1255140
EPI_ISL_1255185
EPI_ISL_1255266
EPI_ISL_1255265
EPI_ISL_1255269
EPI_ISL_1255272
EPI_ISL_1255275
EPI_ISL_1255276
EPI_ISL_1257898
EPI_ISL_1258432
EPI_ISL_1258433
EPI_ISL_1258438
EPI_ISL_1258442
EPI_ISL_1258443
EPI_ISL_1258445
EPI_ISL_1258446
EPI_ISL_1258455
EPI_ISL_1258456
EPI_ISL_1258457
EPI_ISL_1258458
EPI_ISL_1258460
EPI_ISL_1258461
EPI_ISL_1259047
EPI_ISL_1259061
EPI_ISL_1259062
EPI_ISL_1259066
EPI_ISL_1255264
EPI_ISL_1255267
EPI_ISL_1255271
EPI_ISL_1255273
EPI_ISL_1255277
EPI_ISL_1259050
EPI_ISL_1259060
EPI_ISL_1259067
EPI_ISL_1259074
EPI_ISL_1259068
EPI_ISL_1259084
EPI_ISL_1259100
EPI_ISL_1259097
EPI_ISL_1259087
EPI_ISL_1259115
EPI_ISL_1259105
EPI_ISL_1259119
EPI_ISL_1259111
EPI_ISL_1259124
EPI_ISL_1259127
EPI_ISL_1259125
EPI_ISL_1259126
EPI_ISL_1259130
EPI_ISL_1259133
EPI_ISL_1259138
EPI_ISL_1259150
EPI_ISL_1259151
EPI_ISL_1259153
EPI_ISL_1259132
EPI_ISL_1259139
EPI_ISL_1259145
EPI_ISL_1259146
EPI_ISL_1259185
EPI_ISL_1259179
EPI_ISL_1259189
EPI_ISL_1259206
EPI_ISL_1259313
EPI_ISL_1261868
EPI_ISL_1261869
EPI_ISL_1261870
EPI_ISL_1261811
EPI_ISL_1262718
EPI_ISL_1259188
EPI_ISL_1261136
EPI_ISL_1262721
EPI_ISL_1262722
EPI_ISL_1262723
EPI_ISL_1262724
EPI_ISL_1262719
EPI_ISL_1262726
EPI_ISL_1262729
EPI_ISL_1262730
EPI_ISL_1262735
EPI_ISL_1262739
EPI_ISL_1262747
EPI_ISL_1262748
EPI_ISL_1262749
EPI_ISL_1262751
EPI_ISL_1262752
EPI_ISL_1262753
EPI_ISL_1262754
EPI_ISL_1262755
EPI_ISL_1262756
EPI_ISL_1262757
EPI_ISL_1262758
EPI_ISL_1262759
EPI_ISL_1262763
EPI_ISL_1262764
EPI_ISL_1262765
EPI_ISL_1262766
EPI_ISL_1262767
EPI_ISL_1262768
EPI_ISL_1262769
EPI_ISL_1262770
EPI_ISL_1262773
EPI_ISL_1262776
EPI_ISL_1262778
EPI_ISL_1262779
EPI_ISL_1262780
EPI_ISL_1262783
EPI_ISL_1262784
EPI_ISL_1262786
EPI_ISL_1262787
EPI_ISL_1262788
EPI_ISL_1262789
EPI_ISL_1262792
EPI_ISL_1262793
EPI_ISL_1262797
EPI_ISL_1262798
EPI_ISL_1262799
EPI_ISL_1262800
EPI_ISL_1262801
EPI_ISL_1262802
EPI_ISL_1262833
EPI_ISL_1262834
EPI_ISL_1262835
EPI_ISL_1262836
EPI_ISL_1262837
EPI_ISL_1262838
EPI_ISL_1262839
EPI_ISL_1262842
EPI_ISL_1262843
EPI_ISL_1262847
EPI_ISL_1262849
EPI_ISL_1262850
EPI_ISL_1262851
EPI_ISL_1262852
EPI_ISL_1262853
EPI_ISL_1262854
EPI_ISL_1262855
EPI_ISL_1262856
EPI_ISL_1262857
EPI_ISL_1262858
EPI_ISL_1262859
EPI_ISL_1262860
EPI_ISL_1262862
EPI_ISL_1262863
EPI_ISL_1262864
EPI_ISL_1262865
EPI_ISL_1262866
EPI_ISL_1262868
EPI_ISL_1262869
EPI_ISL_1262874
EPI_ISL_1262875
EPI_ISL_1262893
EPI_ISL_1262894
EPI_ISL_1262897
EPI_ISL_1262906
EPI_ISL_1262907
EPI_ISL_1262921
EPI_ISL_1262922
EPI_ISL_1262923
EPI_ISL_1262725
EPI_ISL_1262803
EPI_ISL_1262804
EPI_ISL_1262805
EPI_ISL_1262819
EPI_ISL_1262822
EPI_ISL_1262825
EPI_ISL_1262826
EPI_ISL_1262827
EPI_ISL_1262828
EPI_ISL_1262829
EPI_ISL_1262830
EPI_ISL_1262831
EPI_ISL_1262870
EPI_ISL_1262872
EPI_ISL_1262877
EPI_ISL_1262878
EPI_ISL_1262879
EPI_ISL_1262881
EPI_ISL_1262882
EPI_ISL_1262883
EPI_ISL_1262885
EPI_ISL_1262887
EPI_ISL_1262895
EPI_ISL_1262896
EPI_ISL_1262904
EPI_ISL_1262926
EPI_ISL_1262928
EPI_ISL_1262929
EPI_ISL_1262930
EPI_ISL_1262932
EPI_ISL_1262933
EPI_ISL_1262981
EPI_ISL_1262982
EPI_ISL_1262984
EPI_ISL_1263048
EPI_ISL_1263049
EPI_ISL_1263051
EPI_ISL_1263052
EPI_ISL_1263053
EPI_ISL_1263054
EPI_ISL_1263055
EPI_ISL_1263056
EPI_ISL_1263057
EPI_ISL_1263058
EPI_ISL_1262924
EPI_ISL_1262985
EPI_ISL_1263040
EPI_ISL_1263041
EPI_ISL_1263042
EPI_ISL_1263044
EPI_ISL_1263046
EPI_ISL_1263047
EPI_ISL_1263059
EPI_ISL_1263060
EPI_ISL_1263061
EPI_ISL_1263062
EPI_ISL_1263065
EPI_ISL_1263066
EPI_ISL_1263075
EPI_ISL_1263076
EPI_ISL_1263077
EPI_ISL_1263078
EPI_ISL_1263079
EPI_ISL_1263080
EPI_ISL_1263081
EPI_ISL_1263083
EPI_ISL_1263064
EPI_ISL_1263067
EPI_ISL_1263068
EPI_ISL_1263069
EPI_ISL_1263070
EPI_ISL_1263073
EPI_ISL_1263074
EPI_ISL_1263084
EPI_ISL_1263087
EPI_ISL_1263088
EPI_ISL_1263089
EPI_ISL_1265368
EPI_ISL_1265372
EPI_ISL_1265624
EPI_ISL_1265744
EPI_ISL_1265747
EPI_ISL_1265637
EPI_ISL_1108503
EPI_ISL_1273842
EPI_ISL_1273214
EPI_ISL_2232720
EPI_ISL_1278103
EPI_ISL_1180790
EPI_ISL_1278110
EPI_ISL_1278119
EPI_ISL_1279265
EPI_ISL_1595731
EPI_ISL_1669805
EPI_ISL_1669808
EPI_ISL_1669815
EPI_ISL_1669819
EPI_ISL_1669820
EPI_ISL_1290807
EPI_ISL_1291550
EPI_ISL_1291551
EPI_ISL_1669833
EPI_ISL_1292089
EPI_ISL_2047854
EPI_ISL_1293353
EPI_ISL_2081834
EPI_ISL_2081836
EPI_ISL_2081844
EPI_ISL_2081856
EPI_ISL_2081857
EPI_ISL_2081880
EPI_ISL_1195465
EPI_ISL_1279266
EPI_ISL_2081858
EPI_ISL_2081867
EPI_ISL_2081873
EPI_ISL_2081885
EPI_ISL_1295641
EPI_ISL_1295643
EPI_ISL_1296257
EPI_ISL_1296259
EPI_ISL_1296260
EPI_ISL_1296265
EPI_ISL_1296267
EPI_ISL_1296269
EPI_ISL_1296270
EPI_ISL_1296276
EPI_ISL_1296278
EPI_ISL_1296261
EPI_ISL_1296262
EPI_ISL_1296273
EPI_ISL_1296275
EPI_ISL_1296277
EPI_ISL_1296280
EPI_ISL_1296281
EPI_ISL_1296282
EPI_ISL_1296283
EPI_ISL_1296284
EPI_ISL_1298492
EPI_ISL_2099357
EPI_ISL_2099358
EPI_ISL_1299229
EPI_ISL_1299231
EPI_ISL_1299236
EPI_ISL_1299238
EPI_ISL_1299501
EPI_ISL_1299504
EPI_ISL_1299507
EPI_ISL_1299509
EPI_ISL_1299519
EPI_ISL_1299520
EPI_ISL_1299521
EPI_ISL_1299522
EPI_ISL_1299523
EPI_ISL_1299524
EPI_ISL_1299526
EPI_ISL_1299537
EPI_ISL_1299538
EPI_ISL_1299549
EPI_ISL_1299550
EPI_ISL_1299552
EPI_ISL_1299563
EPI_ISL_1299567
EPI_ISL_1299568
EPI_ISL_1299570
EPI_ISL_1381092
EPI_ISL_1381112
EPI_ISL_1381324
EPI_ISL_1381331
EPI_ISL_1381360
EPI_ISL_1381384
EPI_ISL_1319288
EPI_ISL_1319360
EPI_ISL_2100957
EPI_ISL_1416811
EPI_ISL_1509794
EPI_ISL_1321793
EPI_ISL_1322127
EPI_ISL_1499484
EPI_ISL_1300646
EPI_ISL_1300649
EPI_ISL_1300651
EPI_ISL_1300652
EPI_ISL_1300656
EPI_ISL_1301839
EPI_ISL_1301840
EPI_ISL_1301841
EPI_ISL_1301842
EPI_ISL_1301843
EPI_ISL_1301844
EPI_ISL_1301845
EPI_ISL_1301846
EPI_ISL_1301851
EPI_ISL_1301861
EPI_ISL_1301862
EPI_ISL_1301981
EPI_ISL_1301982
EPI_ISL_1301983
EPI_ISL_1301984
EPI_ISL_1301985
EPI_ISL_1301987
EPI_ISL_1301988
EPI_ISL_1301989
EPI_ISL_1301990
EPI_ISL_1299508
EPI_ISL_1299514
EPI_ISL_1299515
EPI_ISL_1299516
EPI_ISL_1299527
EPI_ISL_1299530
EPI_ISL_1299533
EPI_ISL_1299534
EPI_ISL_1299535
EPI_ISL_1299542
EPI_ISL_1299545
EPI_ISL_1299551
EPI_ISL_1319420
EPI_ISL_2100936
EPI_ISL_1416851
EPI_ISL_1416852
EPI_ISL_1416910
EPI_ISL_1417120
EPI_ISL_1417125
EPI_ISL_1417150
EPI_ISL_1417152
EPI_ISL_1321744
EPI_ISL_1321783
EPI_ISL_1321791
EPI_ISL_1495146
EPI_ISL_1499625
EPI_ISL_1300648
EPI_ISL_1300653
EPI_ISL_1300654
EPI_ISL_1300655
EPI_ISL_1300657
EPI_ISL_1301807
EPI_ISL_1301808
EPI_ISL_1301809
EPI_ISL_1301810
EPI_ISL_1301831
EPI_ISL_1301993
EPI_ISL_1301994
EPI_ISL_1301995
EPI_ISL_1301996
EPI_ISL_1301997
EPI_ISL_1301991
EPI_ISL_1301992
EPI_ISL_1301998
EPI_ISL_1302001
EPI_ISL_1302002
EPI_ISL_1302003
EPI_ISL_1302004
EPI_ISL_1301999
EPI_ISL_1302000
EPI_ISL_1302007
EPI_ISL_1302005
EPI_ISL_1302008
EPI_ISL_1302009
EPI_ISL_1302006
EPI_ISL_1302011
EPI_ISL_1302014
EPI_ISL_1302010
EPI_ISL_1302016
EPI_ISL_1302017
EPI_ISL_1302018
EPI_ISL_1302019
EPI_ISL_1302020
EPI_ISL_1302021
EPI_ISL_1302012
EPI_ISL_1302013
EPI_ISL_1302023
EPI_ISL_1302026
EPI_ISL_1302024
EPI_ISL_1302025
EPI_ISL_1302015
EPI_ISL_1302027
EPI_ISL_1302029
EPI_ISL_1302032
EPI_ISL_1302030
EPI_ISL_1302031
EPI_ISL_1302036
EPI_ISL_1302033
EPI_ISL_1302034
EPI_ISL_1302028
EPI_ISL_1302039
EPI_ISL_1302038
EPI_ISL_1302042
EPI_ISL_1302043
EPI_ISL_1302045
EPI_ISL_1302037
EPI_ISL_1302040
EPI_ISL_1302041
EPI_ISL_1302044
EPI_ISL_1302048
EPI_ISL_1302047
EPI_ISL_1302051
EPI_ISL_1302052
EPI_ISL_1302053
EPI_ISL_1302054
EPI_ISL_1302055
EPI_ISL_1302056
EPI_ISL_1302057
EPI_ISL_1302058
EPI_ISL_1302046
EPI_ISL_1302060
EPI_ISL_1302059
EPI_ISL_1302064
EPI_ISL_1302066
EPI_ISL_1302067
EPI_ISL_1302069
EPI_ISL_1302070
EPI_ISL_1302071
EPI_ISL_1302061
EPI_ISL_1302062
EPI_ISL_1302049
EPI_ISL_1302050
EPI_ISL_1302063
EPI_ISL_1302077
EPI_ISL_1302079
EPI_ISL_1302080
EPI_ISL_1302081
EPI_ISL_1302082
EPI_ISL_1302076
EPI_ISL_1302084
EPI_ISL_1302085
EPI_ISL_1302072
EPI_ISL_1302074
EPI_ISL_1302083
EPI_ISL_1302087
EPI_ISL_1302789
EPI_ISL_1302794
EPI_ISL_1302089
EPI_ISL_1302823
EPI_ISL_1302832
EPI_ISL_1302839
EPI_ISL_1302849
EPI_ISL_1302852
EPI_ISL_1302854
EPI_ISL_1302855
EPI_ISL_1302863
EPI_ISL_1302902
EPI_ISL_1302907
EPI_ISL_1302086
EPI_ISL_1302796
EPI_ISL_1302798
EPI_ISL_1302804
EPI_ISL_1302806
EPI_ISL_1302807
EPI_ISL_1302816
EPI_ISL_1302817
EPI_ISL_1302818
EPI_ISL_1302821
EPI_ISL_1302831
EPI_ISL_1302834
EPI_ISL_1302843
EPI_ISL_1302865
EPI_ISL_1302866
EPI_ISL_1302869
EPI_ISL_1302872
EPI_ISL_1302873
EPI_ISL_1302876
EPI_ISL_1302877
EPI_ISL_1302878
EPI_ISL_1302881
EPI_ISL_1302882
EPI_ISL_1302883
EPI_ISL_1302890
EPI_ISL_1302891
EPI_ISL_1302896
EPI_ISL_1302905
EPI_ISL_1302906
EPI_ISL_1302909
EPI_ISL_1302915
EPI_ISL_1302917
EPI_ISL_1302920
EPI_ISL_1302921
EPI_ISL_1302922
EPI_ISL_1302936
EPI_ISL_1302938
EPI_ISL_1302940
EPI_ISL_1302945
EPI_ISL_1302953
EPI_ISL_1302954
EPI_ISL_1302956
EPI_ISL_1302957
EPI_ISL_1302960
EPI_ISL_1302963
EPI_ISL_1302965
EPI_ISL_1302970
EPI_ISL_1315421
EPI_ISL_1315424
EPI_ISL_1315425
EPI_ISL_1315426
EPI_ISL_1319279
EPI_ISL_1319290
EPI_ISL_1319300
EPI_ISL_1319302
EPI_ISL_1302910
EPI_ISL_1302923
EPI_ISL_1302924
EPI_ISL_1302925
EPI_ISL_1302926
EPI_ISL_1302927
EPI_ISL_1302929
EPI_ISL_1302934
EPI_ISL_1302935
EPI_ISL_1302958
EPI_ISL_1302961
EPI_ISL_1302966
EPI_ISL_1302974
EPI_ISL_1302975
EPI_ISL_1303002
EPI_ISL_1303005
EPI_ISL_1303006
EPI_ISL_1303007
EPI_ISL_1303008
EPI_ISL_1303009
EPI_ISL_1303017
EPI_ISL_1303018
EPI_ISL_1303019
EPI_ISL_1303027
EPI_ISL_1303029
EPI_ISL_1311860
EPI_ISL_1311861
EPI_ISL_1311862
EPI_ISL_1311970
EPI_ISL_1315327
EPI_ISL_1319306
EPI_ISL_1319314
EPI_ISL_1319319
EPI_ISL_1319322
EPI_ISL_1319335
EPI_ISL_1319336
EPI_ISL_1319347
EPI_ISL_1319359
EPI_ISL_1319377
EPI_ISL_1319327
EPI_ISL_1319340
EPI_ISL_1319343
EPI_ISL_1319348
EPI_ISL_1319369
EPI_ISL_1319370
EPI_ISL_1319379
EPI_ISL_1319404
EPI_ISL_1319401
EPI_ISL_1319415
EPI_ISL_1319422
EPI_ISL_1319383
EPI_ISL_1319427
EPI_ISL_1319412
EPI_ISL_1319431
EPI_ISL_1319432
EPI_ISL_1319426
EPI_ISL_1319430
EPI_ISL_1319437
EPI_ISL_1319443
EPI_ISL_1319433
EPI_ISL_1319434
EPI_ISL_1319455
EPI_ISL_1321804
EPI_ISL_1322112
EPI_ISL_1322114
EPI_ISL_1322116
EPI_ISL_1322119
EPI_ISL_1322123
EPI_ISL_1322128
EPI_ISL_1322133
EPI_ISL_1322134
EPI_ISL_1322135
EPI_ISL_1322136
EPI_ISL_1322139
EPI_ISL_1322144
EPI_ISL_1322147
EPI_ISL_1322148
EPI_ISL_1322151
EPI_ISL_1322155
EPI_ISL_1322164
EPI_ISL_1322170
EPI_ISL_1322171
EPI_ISL_1322172
EPI_ISL_1322173
EPI_ISL_1322174
EPI_ISL_1322175
EPI_ISL_1322178
EPI_ISL_1322190
EPI_ISL_1322193
EPI_ISL_1322194
EPI_ISL_1322196
EPI_ISL_1322198
EPI_ISL_1322200
EPI_ISL_1322203
EPI_ISL_1322204
EPI_ISL_1322205
EPI_ISL_1322207
EPI_ISL_1319449
EPI_ISL_1321745
EPI_ISL_1321746
EPI_ISL_1321749
EPI_ISL_1321753
EPI_ISL_1321754
EPI_ISL_1321755
EPI_ISL_1321756
EPI_ISL_1321757
EPI_ISL_1321758
EPI_ISL_1321760
EPI_ISL_1321762
EPI_ISL_1321763
EPI_ISL_1321767
EPI_ISL_1321768
EPI_ISL_1321769
EPI_ISL_1321770
EPI_ISL_1321771
EPI_ISL_1321772
EPI_ISL_1321773
EPI_ISL_1321774
EPI_ISL_1321775
EPI_ISL_1321776
EPI_ISL_1321784
EPI_ISL_1321785
EPI_ISL_1321786
EPI_ISL_1321788
EPI_ISL_1321789
EPI_ISL_1321792
EPI_ISL_1321794
EPI_ISL_1321795
EPI_ISL_1321796
EPI_ISL_1321797
EPI_ISL_1321798
EPI_ISL_1321799
EPI_ISL_1321800
EPI_ISL_1321801
EPI_ISL_1321802
EPI_ISL_1322212
EPI_ISL_1322216
EPI_ISL_1322218
EPI_ISL_1324469
EPI_ISL_1324470
EPI_ISL_1324472
EPI_ISL_1324473
EPI_ISL_1324477
EPI_ISL_1324655
EPI_ISL_1334382
EPI_ISL_1334383
EPI_ISL_1334384
EPI_ISL_1334385
EPI_ISL_1334386
EPI_ISL_1336179
EPI_ISL_1336491
EPI_ISL_1322208
EPI_ISL_1406557
EPI_ISL_1406584
EPI_ISL_1334380
EPI_ISL_2131268
EPI_ISL_1336493
EPI_ISL_1336500
EPI_ISL_1336501
EPI_ISL_1336502
EPI_ISL_1336503
EPI_ISL_1336505
EPI_ISL_1336506
EPI_ISL_1336507
EPI_ISL_1336508
EPI_ISL_1336706
EPI_ISL_1336707
EPI_ISL_1336708
EPI_ISL_1336710
EPI_ISL_1336711
EPI_ISL_1336712
EPI_ISL_1336713
EPI_ISL_1336714
EPI_ISL_1336715
EPI_ISL_1336716
EPI_ISL_1336717
EPI_ISL_1336718
EPI_ISL_1336720
EPI_ISL_1336722
EPI_ISL_1336723
EPI_ISL_1336725
EPI_ISL_1336730
EPI_ISL_1336731
EPI_ISL_1336732
EPI_ISL_1336733
EPI_ISL_1336734
EPI_ISL_1336735
EPI_ISL_1336736
EPI_ISL_1336737
EPI_ISL_1336738
EPI_ISL_1336739
EPI_ISL_1336740
EPI_ISL_1336741
EPI_ISL_1336742
EPI_ISL_1336743
EPI_ISL_1336744
EPI_ISL_1336746
EPI_ISL_1336748
EPI_ISL_1336770
EPI_ISL_1336803
EPI_ISL_1336805
EPI_ISL_1336809
EPI_ISL_1336813
EPI_ISL_1336814
EPI_ISL_1336819
EPI_ISL_1336820
EPI_ISL_1336823
EPI_ISL_1336827
EPI_ISL_1336828
EPI_ISL_1336854
EPI_ISL_1336855
EPI_ISL_1336860
EPI_ISL_1336861
EPI_ISL_1336871
EPI_ISL_1336875
EPI_ISL_1336878
EPI_ISL_1336886
EPI_ISL_1336887
EPI_ISL_1336888
EPI_ISL_1336889
EPI_ISL_1336890
EPI_ISL_1336891
EPI_ISL_1336892
EPI_ISL_1336893
EPI_ISL_1336894
EPI_ISL_1336895
EPI_ISL_1336896
EPI_ISL_1336897
EPI_ISL_1336898
EPI_ISL_1336899
EPI_ISL_1336900
EPI_ISL_1336901
EPI_ISL_1336902
EPI_ISL_1336903
EPI_ISL_1336904
EPI_ISL_1336905
EPI_ISL_1336906
EPI_ISL_1336907
EPI_ISL_1336908
EPI_ISL_1336910
EPI_ISL_1336912
EPI_ISL_1336913
EPI_ISL_1336914
EPI_ISL_1336915
EPI_ISL_1336918
EPI_ISL_1336919
EPI_ISL_1336923
EPI_ISL_1336924
EPI_ISL_1336925
EPI_ISL_1336926
EPI_ISL_1336928
EPI_ISL_1336929
EPI_ISL_1336930
EPI_ISL_1336931
EPI_ISL_1336932
EPI_ISL_1336933
EPI_ISL_1336934
EPI_ISL_1336935
EPI_ISL_1336936
EPI_ISL_1336937
EPI_ISL_1336938
EPI_ISL_1336939
EPI_ISL_1336940
EPI_ISL_1336941
EPI_ISL_1336942
EPI_ISL_1336943
EPI_ISL_1336944
EPI_ISL_1336946
EPI_ISL_1336947
EPI_ISL_1336948
EPI_ISL_1336949
EPI_ISL_1340813
EPI_ISL_1340832
EPI_ISL_1340839
EPI_ISL_1340852
EPI_ISL_2131179
EPI_ISL_1346626
EPI_ISL_985017
EPI_ISL_985032
EPI_ISL_985060
EPI_ISL_1351540
EPI_ISL_1112227
EPI_ISL_1112245
EPI_ISL_1112254
EPI_ISL_1112266
EPI_ISL_1112267
EPI_ISL_1112282
EPI_ISL_1360033
EPI_ISL_1360035
EPI_ISL_1360045
EPI_ISL_1360046
EPI_ISL_1360049
EPI_ISL_1360050
EPI_ISL_1360051
EPI_ISL_1363117
EPI_ISL_1372544
EPI_ISL_1372548
EPI_ISL_1372549
EPI_ISL_1470156
EPI_ISL_1379413
EPI_ISL_1381067
EPI_ISL_1381072
EPI_ISL_1381073
EPI_ISL_1381074
EPI_ISL_1381075
EPI_ISL_1381076
EPI_ISL_1381077
EPI_ISL_1381078
EPI_ISL_1381079
EPI_ISL_1381081
EPI_ISL_1381082
EPI_ISL_1381083
EPI_ISL_1381084
EPI_ISL_1381085
EPI_ISL_1381086
EPI_ISL_1381087
EPI_ISL_1381088
EPI_ISL_1381089
EPI_ISL_1381090
EPI_ISL_1381091
EPI_ISL_1381093
EPI_ISL_1381094
EPI_ISL_1381095
EPI_ISL_1381097
EPI_ISL_1381098
EPI_ISL_1381099
EPI_ISL_1381100
EPI_ISL_1381101
EPI_ISL_1381102
EPI_ISL_1381103
EPI_ISL_1381104
EPI_ISL_1381105
EPI_ISL_1381108
EPI_ISL_1381109
EPI_ISL_1381110
EPI_ISL_1381111
EPI_ISL_1381113
EPI_ISL_1381114
EPI_ISL_1381115
EPI_ISL_1381116
EPI_ISL_1381117
EPI_ISL_1381126
EPI_ISL_1381127
EPI_ISL_1381129
EPI_ISL_1381130
EPI_ISL_1381131
EPI_ISL_1381132
EPI_ISL_1381133
EPI_ISL_1381134
EPI_ISL_1381135
EPI_ISL_1381136
EPI_ISL_1381137
EPI_ISL_1381139
EPI_ISL_1381140
EPI_ISL_1381141
EPI_ISL_1381142
EPI_ISL_1381143
EPI_ISL_1381144
EPI_ISL_1381146
EPI_ISL_1381147
EPI_ISL_1381148
EPI_ISL_1381155
EPI_ISL_1381156
EPI_ISL_1381159
EPI_ISL_1381209
EPI_ISL_1381211
EPI_ISL_1381212
EPI_ISL_1381225
EPI_ISL_1381226
EPI_ISL_1381227
EPI_ISL_1381228
EPI_ISL_1381229
EPI_ISL_1381230
EPI_ISL_1381308
EPI_ISL_1381314
EPI_ISL_1381316
EPI_ISL_1381317
EPI_ISL_1381319
EPI_ISL_1381320
EPI_ISL_1336492
EPI_ISL_1336745
EPI_ISL_1336747
EPI_ISL_1336749
EPI_ISL_1336751
EPI_ISL_1336752
EPI_ISL_1336755
EPI_ISL_1336756
EPI_ISL_1336757
EPI_ISL_1336758
EPI_ISL_1336760
EPI_ISL_1336763
EPI_ISL_1336764
EPI_ISL_1336765
EPI_ISL_1336766
EPI_ISL_1336767
EPI_ISL_1336768
EPI_ISL_1336769
EPI_ISL_1336801
EPI_ISL_1336802
EPI_ISL_1336806
EPI_ISL_1336812
EPI_ISL_1336816
EPI_ISL_1336817
EPI_ISL_1336818
EPI_ISL_1336824
EPI_ISL_1336826
EPI_ISL_1336832
EPI_ISL_1336835
EPI_ISL_1336836
EPI_ISL_1336837
EPI_ISL_1336838
EPI_ISL_1336840
EPI_ISL_1336844
EPI_ISL_1336846
EPI_ISL_1336850
EPI_ISL_1336851
EPI_ISL_1336853
EPI_ISL_1381329
EPI_ISL_1381330
EPI_ISL_1381332
EPI_ISL_1381335
EPI_ISL_1381321
EPI_ISL_1381323
EPI_ISL_1381325
EPI_ISL_1381326
EPI_ISL_1381327
EPI_ISL_1381333
EPI_ISL_1381343
EPI_ISL_1381334
EPI_ISL_1381340
EPI_ISL_1381347
EPI_ISL_1381341
EPI_ISL_1381342
EPI_ISL_1381346
EPI_ISL_1381359
EPI_ISL_1381348
EPI_ISL_1381368
EPI_ISL_1381371
EPI_ISL_1381373
EPI_ISL_1381374
EPI_ISL_1381375
EPI_ISL_1381376
EPI_ISL_1381380
EPI_ISL_1381382
EPI_ISL_1381385
EPI_ISL_1381386
EPI_ISL_1470173
EPI_ISL_1470010
EPI_ISL_1381365
EPI_ISL_1651309
EPI_ISL_1470012
EPI_ISL_1389156
EPI_ISL_1389157
EPI_ISL_1389164
EPI_ISL_1389165
EPI_ISL_1389166
EPI_ISL_1389167
EPI_ISL_1389168
EPI_ISL_1389169
EPI_ISL_1389170
EPI_ISL_1389171
EPI_ISL_1389172
EPI_ISL_1389173
EPI_ISL_1389174
EPI_ISL_1389175
EPI_ISL_1389176
EPI_ISL_1389177
EPI_ISL_1389178
EPI_ISL_1389179
EPI_ISL_1389180
EPI_ISL_1389181
EPI_ISL_1389182
EPI_ISL_1389183
EPI_ISL_1389184
EPI_ISL_1389185
EPI_ISL_1389186
EPI_ISL_1389187
EPI_ISL_1389188
EPI_ISL_1389189
EPI_ISL_1389190
EPI_ISL_1389191
EPI_ISL_1389192
EPI_ISL_1389193
EPI_ISL_1389194
EPI_ISL_1389195
EPI_ISL_1389196
EPI_ISL_1389197
EPI_ISL_1389198
EPI_ISL_1389199
EPI_ISL_1389201
EPI_ISL_1389202
EPI_ISL_1389203
EPI_ISL_1389204
EPI_ISL_1389205
EPI_ISL_1389206
EPI_ISL_1389207
EPI_ISL_1389209
EPI_ISL_1389210
EPI_ISL_1389211
EPI_ISL_1389212
EPI_ISL_1389213
EPI_ISL_1389214
EPI_ISL_1389215
EPI_ISL_1389216
EPI_ISL_1389217
EPI_ISL_1389218
EPI_ISL_1389219
EPI_ISL_1389220
EPI_ISL_1389221
EPI_ISL_1389222
EPI_ISL_1389223
EPI_ISL_1389224
EPI_ISL_1389225
EPI_ISL_1389252
EPI_ISL_1389253
EPI_ISL_1389262
EPI_ISL_1389263
EPI_ISL_1389264
EPI_ISL_1389265
EPI_ISL_1389270
EPI_ISL_1389271
EPI_ISL_1389272
EPI_ISL_1389273
EPI_ISL_1389274
EPI_ISL_1389276
EPI_ISL_1389277
EPI_ISL_1389278
EPI_ISL_1389279
EPI_ISL_1389280
EPI_ISL_1389281
EPI_ISL_1389282
EPI_ISL_1389283
EPI_ISL_1389284
EPI_ISL_1389285
EPI_ISL_1389286
EPI_ISL_1389287
EPI_ISL_1389288
EPI_ISL_1389289
EPI_ISL_1389290
EPI_ISL_1389291
EPI_ISL_1389292
EPI_ISL_1389293
EPI_ISL_1389294
EPI_ISL_1389295
EPI_ISL_1389296
EPI_ISL_1389297
EPI_ISL_1389298
EPI_ISL_1389299
EPI_ISL_1389300
EPI_ISL_1389301
EPI_ISL_1389302
EPI_ISL_1389303
EPI_ISL_1389304
EPI_ISL_1389305
EPI_ISL_1389306
EPI_ISL_1389315
EPI_ISL_1389316
EPI_ISL_1389317
EPI_ISL_1389318
EPI_ISL_1390769
EPI_ISL_1391020
EPI_ISL_1391021
EPI_ISL_1391022
EPI_ISL_1391023
EPI_ISL_1391025
EPI_ISL_1391026
EPI_ISL_1391028
EPI_ISL_1391029
EPI_ISL_1391030
EPI_ISL_1391031
EPI_ISL_1391032
EPI_ISL_1391033
EPI_ISL_1391034
EPI_ISL_1391035
EPI_ISL_1391036
EPI_ISL_1391037
EPI_ISL_1391041
EPI_ISL_1391042
EPI_ISL_1391044
EPI_ISL_1391045
EPI_ISL_1391046
EPI_ISL_1391047
EPI_ISL_1391048
EPI_ISL_1391049
EPI_ISL_1391052
EPI_ISL_1391053
EPI_ISL_1391054
EPI_ISL_1391055
EPI_ISL_1391056
EPI_ISL_1391057
EPI_ISL_1391058
EPI_ISL_1391059
EPI_ISL_1391060
EPI_ISL_1391061
EPI_ISL_1391062
EPI_ISL_1391063
EPI_ISL_1391064
EPI_ISL_1391065
EPI_ISL_1391066
EPI_ISL_1391069
EPI_ISL_1391070
EPI_ISL_1391071
EPI_ISL_1391072
EPI_ISL_1391073
EPI_ISL_1391074
EPI_ISL_1391075
EPI_ISL_1391076
EPI_ISL_1391077
EPI_ISL_1391079
EPI_ISL_1391080
EPI_ISL_1391081
EPI_ISL_1391082
EPI_ISL_1391083
EPI_ISL_1391084
EPI_ISL_1391085
EPI_ISL_1391086
EPI_ISL_1391087
EPI_ISL_1391088
EPI_ISL_1391089
EPI_ISL_1391090
EPI_ISL_1391092
EPI_ISL_1391094
EPI_ISL_1391095
EPI_ISL_1391096
EPI_ISL_1391097
EPI_ISL_1391204
EPI_ISL_1391205
EPI_ISL_1391206
EPI_ISL_1391209
EPI_ISL_1391210
EPI_ISL_1391211
EPI_ISL_1391212
EPI_ISL_1391213
EPI_ISL_1391214
EPI_ISL_1391215
EPI_ISL_1391216
EPI_ISL_1391217
EPI_ISL_1391219
EPI_ISL_1391220
EPI_ISL_1391221
EPI_ISL_1391223
EPI_ISL_1391224
EPI_ISL_1391225
EPI_ISL_1391227
EPI_ISL_1391229
EPI_ISL_1391230
EPI_ISL_1391231
EPI_ISL_1391232
EPI_ISL_1391234
EPI_ISL_1391235
EPI_ISL_1391236
EPI_ISL_1391237
EPI_ISL_1391238
EPI_ISL_1391239
EPI_ISL_1391240
EPI_ISL_1391242
EPI_ISL_1391243
EPI_ISL_1391244
EPI_ISL_1391248
EPI_ISL_1391249
EPI_ISL_1391250
EPI_ISL_1391251
EPI_ISL_1391252
EPI_ISL_1391253
EPI_ISL_1391254
EPI_ISL_1391255
EPI_ISL_1391256
EPI_ISL_1391257
EPI_ISL_1391258
EPI_ISL_1391259
EPI_ISL_1391260
EPI_ISL_1391261
EPI_ISL_1391262
EPI_ISL_1391263
EPI_ISL_1391264
EPI_ISL_1391265
EPI_ISL_1391266
EPI_ISL_1391267
EPI_ISL_1391269
EPI_ISL_1391270
EPI_ISL_1391271
EPI_ISL_1391272
EPI_ISL_1391273
EPI_ISL_1391274
EPI_ISL_1391275
EPI_ISL_1391279
EPI_ISL_1391285
EPI_ISL_1391288
EPI_ISL_1116432
EPI_ISL_1295644
EPI_ISL_1295645
EPI_ISL_1470109
EPI_ISL_1470165
EPI_ISL_1470209
EPI_ISL_1470245
EPI_ISL_1470247
EPI_ISL_1470275
EPI_ISL_1388503
EPI_ISL_1389226
EPI_ISL_1389227
EPI_ISL_1389228
EPI_ISL_1389229
EPI_ISL_1389230
EPI_ISL_1389231
EPI_ISL_1389232
EPI_ISL_1389233
EPI_ISL_1389234
EPI_ISL_1389235
EPI_ISL_1389236
EPI_ISL_1389237
EPI_ISL_1389238
EPI_ISL_1389239
EPI_ISL_1389240
EPI_ISL_1389241
EPI_ISL_1389242
EPI_ISL_1389243
EPI_ISL_1389244
EPI_ISL_1389245
EPI_ISL_1389246
EPI_ISL_1389247
EPI_ISL_1389248
EPI_ISL_1389249
EPI_ISL_1389250
EPI_ISL_1389251
EPI_ISL_1391355
EPI_ISL_1391393
EPI_ISL_1391394
EPI_ISL_1391395
EPI_ISL_1391396
EPI_ISL_1391397
EPI_ISL_1391398
EPI_ISL_1391399
EPI_ISL_1391404
EPI_ISL_1392650
EPI_ISL_1392660
EPI_ISL_1392665
EPI_ISL_1392666
EPI_ISL_1392667
EPI_ISL_1392670
EPI_ISL_1392673
EPI_ISL_1392674
EPI_ISL_1392681
EPI_ISL_1392682
EPI_ISL_1392683
EPI_ISL_1392684
EPI_ISL_1392687
EPI_ISL_1392688
EPI_ISL_1392690
EPI_ISL_1392691
EPI_ISL_1392694
EPI_ISL_1392697
EPI_ISL_1392698
EPI_ISL_1392699
EPI_ISL_1392701
EPI_ISL_1392702
EPI_ISL_1392703
EPI_ISL_1392704
EPI_ISL_1392705
EPI_ISL_1392707
EPI_ISL_1392708
EPI_ISL_1392710
EPI_ISL_1392711
EPI_ISL_1392713
EPI_ISL_1394290
EPI_ISL_1394291
EPI_ISL_1394292
EPI_ISL_1394293
EPI_ISL_1394294
EPI_ISL_1394295
EPI_ISL_1394296
EPI_ISL_1394298
EPI_ISL_1394301
EPI_ISL_1394302
EPI_ISL_1394304
EPI_ISL_1394306
EPI_ISL_1394307
EPI_ISL_1394308
EPI_ISL_1394310
EPI_ISL_1394311
EPI_ISL_1394313
EPI_ISL_1394314
EPI_ISL_1394315
EPI_ISL_1394316
EPI_ISL_1394317
EPI_ISL_1394318
EPI_ISL_1394320
EPI_ISL_1394322
EPI_ISL_1394325
EPI_ISL_1394326
EPI_ISL_1394327
EPI_ISL_1394328
EPI_ISL_1394330
EPI_ISL_1394331
EPI_ISL_1394332
EPI_ISL_1394333
EPI_ISL_1394335
EPI_ISL_1394337
EPI_ISL_1394739
EPI_ISL_1394740
EPI_ISL_1394741
EPI_ISL_1394742
EPI_ISL_1394744
EPI_ISL_1394745
EPI_ISL_1394746
EPI_ISL_1394748
EPI_ISL_1394749
EPI_ISL_1394750
EPI_ISL_1394752
EPI_ISL_1394756
EPI_ISL_1394758
EPI_ISL_1233225
EPI_ISL_1396799
EPI_ISL_1396803
EPI_ISL_1233461
EPI_ISL_1233497
EPI_ISL_1396651
EPI_ISL_1396653
EPI_ISL_1396667
EPI_ISL_1396669
EPI_ISL_1396670
EPI_ISL_1396671
EPI_ISL_1396674
EPI_ISL_1396686
EPI_ISL_1396687
EPI_ISL_1396688
EPI_ISL_1396695
EPI_ISL_1396696
EPI_ISL_1396698
EPI_ISL_1396699
EPI_ISL_1396701
EPI_ISL_1396706
EPI_ISL_1396707
EPI_ISL_1396717
EPI_ISL_1396719
EPI_ISL_1396725
EPI_ISL_1396727
EPI_ISL_1396728
EPI_ISL_1396729
EPI_ISL_1396731
EPI_ISL_1396734
EPI_ISL_1396756
EPI_ISL_1396759
EPI_ISL_1396761
EPI_ISL_1396762
EPI_ISL_1396764
EPI_ISL_1396765
EPI_ISL_1396770
EPI_ISL_1396772
EPI_ISL_1396773
EPI_ISL_1396776
EPI_ISL_1233546
EPI_ISL_1233502
EPI_ISL_1233622
EPI_ISL_1401114
EPI_ISL_1401099
EPI_ISL_1401101
EPI_ISL_1401102
EPI_ISL_1401103
EPI_ISL_1401104
EPI_ISL_1401105
EPI_ISL_1401106
EPI_ISL_1401107
EPI_ISL_1401109
EPI_ISL_1391297
EPI_ISL_1391298
EPI_ISL_1391305
EPI_ISL_1391306
EPI_ISL_1391309
EPI_ISL_1391312
EPI_ISL_1391313
EPI_ISL_1391315
EPI_ISL_1391323
EPI_ISL_1391324
EPI_ISL_1391325
EPI_ISL_1391326
EPI_ISL_1391334
EPI_ISL_1391335
EPI_ISL_1391341
EPI_ISL_1391342
EPI_ISL_1391348
EPI_ISL_1391349
EPI_ISL_1391350
EPI_ISL_1391354
EPI_ISL_1391401
EPI_ISL_1391402
EPI_ISL_1391406
EPI_ISL_1391407
EPI_ISL_1391408
EPI_ISL_1392652
EPI_ISL_1392653
EPI_ISL_1392655
EPI_ISL_1392656
EPI_ISL_1392657
EPI_ISL_1392659
EPI_ISL_1392661
EPI_ISL_1392662
EPI_ISL_1392668
EPI_ISL_1392669
EPI_ISL_1392671
EPI_ISL_1392676
EPI_ISL_1392678
EPI_ISL_1401132
EPI_ISL_1401134
EPI_ISL_1401136
EPI_ISL_1401139
EPI_ISL_1401141
EPI_ISL_1401142
EPI_ISL_1401143
EPI_ISL_1401144
EPI_ISL_1401145
EPI_ISL_1401146
EPI_ISL_1401155
EPI_ISL_1401156
EPI_ISL_1401157
EPI_ISL_1401158
EPI_ISL_1401163
EPI_ISL_1401164
EPI_ISL_1401165
EPI_ISL_1401167
EPI_ISL_1401111
EPI_ISL_1401112
EPI_ISL_1401113
EPI_ISL_1401115
EPI_ISL_1401117
EPI_ISL_1401118
EPI_ISL_1401119
EPI_ISL_1401120
EPI_ISL_1401121
EPI_ISL_1401122
EPI_ISL_1401125
EPI_ISL_1401126
EPI_ISL_1401127
EPI_ISL_1401130
EPI_ISL_1401131
EPI_ISL_1401133
EPI_ISL_1401135
EPI_ISL_1401137
EPI_ISL_1401147
EPI_ISL_1401148
EPI_ISL_1401149
EPI_ISL_1401150
EPI_ISL_1401151
EPI_ISL_1401152
EPI_ISL_1401153
EPI_ISL_1401154
EPI_ISL_1401159
EPI_ISL_1401161
EPI_ISL_1401162
EPI_ISL_1401166
EPI_ISL_1401168
EPI_ISL_1401171
EPI_ISL_1401172
EPI_ISL_1401220
EPI_ISL_1401221
EPI_ISL_1401222
EPI_ISL_1401223
EPI_ISL_1401224
EPI_ISL_1401225
EPI_ISL_1401226
EPI_ISL_1401227
EPI_ISL_1401228
EPI_ISL_1401229
EPI_ISL_1401232
EPI_ISL_1401237
EPI_ISL_1401238
EPI_ISL_1401240
EPI_ISL_1401241
EPI_ISL_1401242
EPI_ISL_1401243
EPI_ISL_1401244
EPI_ISL_1401245
EPI_ISL_1401246
EPI_ISL_1401247
EPI_ISL_1401248
EPI_ISL_1401249
EPI_ISL_1401250
EPI_ISL_1401251
EPI_ISL_1401253
EPI_ISL_1401254
EPI_ISL_1401255
EPI_ISL_1401256
EPI_ISL_1401258
EPI_ISL_1401259
EPI_ISL_1401262
EPI_ISL_1401263
EPI_ISL_1401264
EPI_ISL_1401265
EPI_ISL_1401266
EPI_ISL_1401267
EPI_ISL_1401268
EPI_ISL_1401269
EPI_ISL_1401270
EPI_ISL_1401271
EPI_ISL_1401272
EPI_ISL_1401273
EPI_ISL_1401274
EPI_ISL_1401276
EPI_ISL_1401277
EPI_ISL_1401278
EPI_ISL_1401279
EPI_ISL_1401280
EPI_ISL_1401281
EPI_ISL_1401284
EPI_ISL_1401285
EPI_ISL_1401287
EPI_ISL_1401288
EPI_ISL_1401289
EPI_ISL_1401290
EPI_ISL_1401291
EPI_ISL_1401292
EPI_ISL_1401293
EPI_ISL_1401294
EPI_ISL_1401295
EPI_ISL_1401296
EPI_ISL_1401297
EPI_ISL_1401298
EPI_ISL_1401299
EPI_ISL_1401300
EPI_ISL_1401301
EPI_ISL_1401303
EPI_ISL_1401304
EPI_ISL_1401305
EPI_ISL_1401306
EPI_ISL_1401307
EPI_ISL_1401308
EPI_ISL_1401309
EPI_ISL_1401310
EPI_ISL_1401312
EPI_ISL_1401313
EPI_ISL_1401314
EPI_ISL_1401315
EPI_ISL_1401316
EPI_ISL_1401317
EPI_ISL_1401319
EPI_ISL_1401320
EPI_ISL_1401321
EPI_ISL_1401322
EPI_ISL_1401323
EPI_ISL_1401324
EPI_ISL_1401326
EPI_ISL_1401327
EPI_ISL_1401328
EPI_ISL_1401331
EPI_ISL_1401334
EPI_ISL_1401335
EPI_ISL_1401336
EPI_ISL_1401337
EPI_ISL_1401338
EPI_ISL_1401339
EPI_ISL_1401340
EPI_ISL_1401341
EPI_ISL_1401342
EPI_ISL_1401343
EPI_ISL_1401344
EPI_ISL_1401345
EPI_ISL_1401346
EPI_ISL_1401347
EPI_ISL_1401348
EPI_ISL_1401349
EPI_ISL_1401350
EPI_ISL_1401351
EPI_ISL_1401352
EPI_ISL_1401353
EPI_ISL_1401354
EPI_ISL_1401355
EPI_ISL_1401356
EPI_ISL_1401360
EPI_ISL_1401361
EPI_ISL_1401363
EPI_ISL_1401364
EPI_ISL_1401365
EPI_ISL_1401366
EPI_ISL_1401367
EPI_ISL_1401374
EPI_ISL_1401375
EPI_ISL_1401376
EPI_ISL_1401377
EPI_ISL_1401378
EPI_ISL_1401379
EPI_ISL_1401380
EPI_ISL_1401381
EPI_ISL_1401382
EPI_ISL_1401383
EPI_ISL_1401384
EPI_ISL_1401385
EPI_ISL_1401386
EPI_ISL_1401393
EPI_ISL_1401395
EPI_ISL_1401396
EPI_ISL_1401397
EPI_ISL_1401398
EPI_ISL_1401399
EPI_ISL_1401400
EPI_ISL_1401401
EPI_ISL_1401402
EPI_ISL_1401403
EPI_ISL_1401404
EPI_ISL_1401406
EPI_ISL_1401407
EPI_ISL_1401408
EPI_ISL_1401409
EPI_ISL_1401410
EPI_ISL_1401411
EPI_ISL_1401413
EPI_ISL_1401414
EPI_ISL_1401415
EPI_ISL_1401416
EPI_ISL_1401417
EPI_ISL_1401418
EPI_ISL_1401420
EPI_ISL_1401421
EPI_ISL_1401422
EPI_ISL_1401424
EPI_ISL_1401425
EPI_ISL_1401426
EPI_ISL_1401427
EPI_ISL_1401428
EPI_ISL_1401430
EPI_ISL_1401431
EPI_ISL_1401432
EPI_ISL_1401433
EPI_ISL_1401434
EPI_ISL_1401435
EPI_ISL_1401443
EPI_ISL_1401444
EPI_ISL_1401445
EPI_ISL_1401446
EPI_ISL_1401447
EPI_ISL_1401448
EPI_ISL_1401449
EPI_ISL_1401450
EPI_ISL_1401452
EPI_ISL_1401453
EPI_ISL_1401454
EPI_ISL_1401455
EPI_ISL_1401456
EPI_ISL_1401457
EPI_ISL_1401458
EPI_ISL_1401459
EPI_ISL_1401462
EPI_ISL_1401463
EPI_ISL_1401464
EPI_ISL_1591109
EPI_ISL_1591111
EPI_ISL_1591128
EPI_ISL_1403503
EPI_ISL_1403504
EPI_ISL_1403505
EPI_ISL_1403506
EPI_ISL_1403507
EPI_ISL_1403508
EPI_ISL_1403509
EPI_ISL_1403510
EPI_ISL_1403511
EPI_ISL_1403512
EPI_ISL_1403513
EPI_ISL_1403514
EPI_ISL_1403515
EPI_ISL_1403516
EPI_ISL_1403517
EPI_ISL_1403518
EPI_ISL_1403519
EPI_ISL_1403520
EPI_ISL_1403521
EPI_ISL_1403522
EPI_ISL_1403523
EPI_ISL_1403524
EPI_ISL_1403525
EPI_ISL_1403526
EPI_ISL_1403527
EPI_ISL_1403528
EPI_ISL_1403529
EPI_ISL_1403530
EPI_ISL_1403532
EPI_ISL_1403533
EPI_ISL_1403535
EPI_ISL_1403536
EPI_ISL_1403537
EPI_ISL_1403538
EPI_ISL_1403539
EPI_ISL_1403540
EPI_ISL_1403541
EPI_ISL_1403542
EPI_ISL_1403544
EPI_ISL_1403545
EPI_ISL_1403546
EPI_ISL_1403547
EPI_ISL_1403548
EPI_ISL_1403549
EPI_ISL_1403550
EPI_ISL_1403551
EPI_ISL_1403552
EPI_ISL_1403554
EPI_ISL_1403555
EPI_ISL_1403556
EPI_ISL_1403557
EPI_ISL_1403558
EPI_ISL_1403559
EPI_ISL_1403560
EPI_ISL_1403561
EPI_ISL_1403562
EPI_ISL_1403563
EPI_ISL_1403564
EPI_ISL_1403565
EPI_ISL_1403566
EPI_ISL_1403567
EPI_ISL_1403568
EPI_ISL_1403570
EPI_ISL_1403571
EPI_ISL_1403572
EPI_ISL_1403573
EPI_ISL_1403575
EPI_ISL_1403576
EPI_ISL_1403577
EPI_ISL_1403579
EPI_ISL_1403580
EPI_ISL_1403581
EPI_ISL_1403582
EPI_ISL_1401169
EPI_ISL_1401170
EPI_ISL_1401173
EPI_ISL_1401174
EPI_ISL_1401175
EPI_ISL_1401176
EPI_ISL_1401177
EPI_ISL_1401178
EPI_ISL_1401179
EPI_ISL_1401180
EPI_ISL_1401182
EPI_ISL_1401183
EPI_ISL_1401184
EPI_ISL_1401185
EPI_ISL_1401187
EPI_ISL_1401188
EPI_ISL_1401189
EPI_ISL_1401190
EPI_ISL_1401191
EPI_ISL_1401192
EPI_ISL_1401197
EPI_ISL_1401200
EPI_ISL_1401202
EPI_ISL_1401203
EPI_ISL_1401204
EPI_ISL_1401205
EPI_ISL_1401206
EPI_ISL_1401207
EPI_ISL_1401209
EPI_ISL_1401210
EPI_ISL_1401211
EPI_ISL_1401212
EPI_ISL_1401213
EPI_ISL_1401214
EPI_ISL_1401215
EPI_ISL_1401216
EPI_ISL_1401217
EPI_ISL_1401218
EPI_ISL_1406535
EPI_ISL_1406536
EPI_ISL_1406539
EPI_ISL_1406540
EPI_ISL_1406541
EPI_ISL_1406546
EPI_ISL_1406550
EPI_ISL_1406551
EPI_ISL_1406552
EPI_ISL_1406562
EPI_ISL_1406565
EPI_ISL_1406570
EPI_ISL_1406573
EPI_ISL_1406574
EPI_ISL_1406575
EPI_ISL_1406576
EPI_ISL_1406578
EPI_ISL_1406579
EPI_ISL_1406580
EPI_ISL_1406581
EPI_ISL_1406582
EPI_ISL_1406583
EPI_ISL_1406585
EPI_ISL_1406586
EPI_ISL_1406587
EPI_ISL_1406588
EPI_ISL_1406589
EPI_ISL_1406590
EPI_ISL_1406591
EPI_ISL_1406592
EPI_ISL_1406593
EPI_ISL_1406594
EPI_ISL_1406596
EPI_ISL_1406597
EPI_ISL_1406599
EPI_ISL_1406600
EPI_ISL_1406601
EPI_ISL_1406602
EPI_ISL_1406603
EPI_ISL_1406605
EPI_ISL_1406606
EPI_ISL_1406607
EPI_ISL_1406608
EPI_ISL_1406609
EPI_ISL_1406610
EPI_ISL_1406611
EPI_ISL_1406612
EPI_ISL_1406613
EPI_ISL_1406614
EPI_ISL_1406615
EPI_ISL_1406616
EPI_ISL_1406618
EPI_ISL_1406619
EPI_ISL_1406621
EPI_ISL_1406622
EPI_ISL_1406623
EPI_ISL_1406624
EPI_ISL_1406625
EPI_ISL_1406626
EPI_ISL_1406627
EPI_ISL_1406628
EPI_ISL_1406629
EPI_ISL_1406630
EPI_ISL_1406631
EPI_ISL_1406639
EPI_ISL_1406640
EPI_ISL_1406641
EPI_ISL_1406642
EPI_ISL_1406645
EPI_ISL_1406647
EPI_ISL_1406649
EPI_ISL_1406778
EPI_ISL_1406779
EPI_ISL_1406780
EPI_ISL_1406781
EPI_ISL_1415420
EPI_ISL_1415421
EPI_ISL_1415424
EPI_ISL_1415426
EPI_ISL_1415427
EPI_ISL_1416191
EPI_ISL_1416812
EPI_ISL_1416813
EPI_ISL_1416815
EPI_ISL_1416816
EPI_ISL_1416817
EPI_ISL_1416818
EPI_ISL_1416819
EPI_ISL_1416820
EPI_ISL_1416821
EPI_ISL_1416822
EPI_ISL_1416823
EPI_ISL_1416824
EPI_ISL_1416825
EPI_ISL_1416826
EPI_ISL_1416827
EPI_ISL_1416828
EPI_ISL_1416829
EPI_ISL_1416830
EPI_ISL_1416831
EPI_ISL_1416832
EPI_ISL_1416833
EPI_ISL_1416834
EPI_ISL_1416835
EPI_ISL_1416836
EPI_ISL_1416837
EPI_ISL_1416838
EPI_ISL_1416839
EPI_ISL_1416840
EPI_ISL_1416841
EPI_ISL_1416842
EPI_ISL_1416843
EPI_ISL_1416846
EPI_ISL_1416847
EPI_ISL_1416848
EPI_ISL_1416849
EPI_ISL_1416850
EPI_ISL_1416853
EPI_ISL_1416854
EPI_ISL_1416855
EPI_ISL_1416856
EPI_ISL_1416874
EPI_ISL_1416875
EPI_ISL_1416876
EPI_ISL_1416877
EPI_ISL_1416878
EPI_ISL_1416879
EPI_ISL_1416880
EPI_ISL_1416881
EPI_ISL_1416882
EPI_ISL_1416883
EPI_ISL_1416884
EPI_ISL_1416885
EPI_ISL_1416886
EPI_ISL_1416887
EPI_ISL_1416888
EPI_ISL_1416889
EPI_ISL_1416890
EPI_ISL_1416891
EPI_ISL_1416892
EPI_ISL_1416893
EPI_ISL_1416894
EPI_ISL_1416895
EPI_ISL_1416896
EPI_ISL_1416897
EPI_ISL_1416898
EPI_ISL_1416899
EPI_ISL_1416900
EPI_ISL_1416901
EPI_ISL_1416903
EPI_ISL_1416904
EPI_ISL_1416906
EPI_ISL_1416908
EPI_ISL_1416909
EPI_ISL_1416912
EPI_ISL_1416914
EPI_ISL_1416915
EPI_ISL_1416918
EPI_ISL_1416920
EPI_ISL_1416921
EPI_ISL_1416922
EPI_ISL_1416923
EPI_ISL_1416924
EPI_ISL_1416925
EPI_ISL_1416926
EPI_ISL_1416927
EPI_ISL_1416928
EPI_ISL_1416929
EPI_ISL_1416930
EPI_ISL_1416932
EPI_ISL_1416934
EPI_ISL_1416935
EPI_ISL_1416939
EPI_ISL_1416972
EPI_ISL_1417000
EPI_ISL_1417002
EPI_ISL_1417005
EPI_ISL_1417006
EPI_ISL_1417008
EPI_ISL_1417009
EPI_ISL_1417010
EPI_ISL_1417012
EPI_ISL_1417013
EPI_ISL_1417016
EPI_ISL_1417017
EPI_ISL_1417020
EPI_ISL_1417021
EPI_ISL_1417022
EPI_ISL_1417023
EPI_ISL_1417026
EPI_ISL_1417027
EPI_ISL_1417028
EPI_ISL_1417029
EPI_ISL_1417030
EPI_ISL_1417031
EPI_ISL_1417032
EPI_ISL_1417071
EPI_ISL_1417072
EPI_ISL_1417073
EPI_ISL_1417074
EPI_ISL_1417075
EPI_ISL_1417076
EPI_ISL_1417078
EPI_ISL_1417079
EPI_ISL_1417081
EPI_ISL_1417082
EPI_ISL_1417083
EPI_ISL_1417084
EPI_ISL_1417085
EPI_ISL_1417086
EPI_ISL_1417087
EPI_ISL_1417088
EPI_ISL_1417089
EPI_ISL_1417090
EPI_ISL_1417091
EPI_ISL_1417092
EPI_ISL_1417093
EPI_ISL_1417094
EPI_ISL_1417117
EPI_ISL_1417118
EPI_ISL_1417119
EPI_ISL_1417121
EPI_ISL_1417122
EPI_ISL_1417124
EPI_ISL_1417127
EPI_ISL_1417128
EPI_ISL_1417129
EPI_ISL_1417131
EPI_ISL_1417132
EPI_ISL_1417133
EPI_ISL_1417134
EPI_ISL_1417137
EPI_ISL_1417138
EPI_ISL_1417139
EPI_ISL_1417140
EPI_ISL_1417142
EPI_ISL_1417145
EPI_ISL_1417146
EPI_ISL_1417147
EPI_ISL_1417148
EPI_ISL_1417149
EPI_ISL_1417153
EPI_ISL_1417154
EPI_ISL_1417156
EPI_ISL_1417157
EPI_ISL_1417158
EPI_ISL_1417159
EPI_ISL_1417160
EPI_ISL_1417161
EPI_ISL_1417162
EPI_ISL_1417163
EPI_ISL_1417164
EPI_ISL_1417165
EPI_ISL_1417166
EPI_ISL_1417167
EPI_ISL_1417168
EPI_ISL_1417169
EPI_ISL_1417170
EPI_ISL_1417171
EPI_ISL_1417172
EPI_ISL_1417173
EPI_ISL_1418317
EPI_ISL_1418319
EPI_ISL_1418321
EPI_ISL_1418329
EPI_ISL_1420829
EPI_ISL_1420830
EPI_ISL_1420831
EPI_ISL_1389200
EPI_ISL_1389208
EPI_ISL_1392712
EPI_ISL_1401261
EPI_ISL_1401460
EPI_ISL_1401461
EPI_ISL_1406643
EPI_ISL_1406644
EPI_ISL_1406646
EPI_ISL_1412932
EPI_ISL_1412935
EPI_ISL_1423505
EPI_ISL_1423507
EPI_ISL_1423510
EPI_ISL_1423511
EPI_ISL_1423512
EPI_ISL_1423513
EPI_ISL_1423514
EPI_ISL_1463527
EPI_ISL_1463528
EPI_ISL_1478766
EPI_ISL_1478795
EPI_ISL_1478810
EPI_ISL_1442994
EPI_ISL_1442999
EPI_ISL_1463517
EPI_ISL_1455670
EPI_ISL_1463519
EPI_ISL_1463524
EPI_ISL_1463520
EPI_ISL_1457773
EPI_ISL_1461640
EPI_ISL_1461646
EPI_ISL_1461648
EPI_ISL_1463521
EPI_ISL_1463522
EPI_ISL_1463451
EPI_ISL_1463452
EPI_ISL_1463453
EPI_ISL_1463454
EPI_ISL_1463455
EPI_ISL_1463457
EPI_ISL_1463458
EPI_ISL_1463459
EPI_ISL_1463462
EPI_ISL_1463463
EPI_ISL_1463464
EPI_ISL_1463465
EPI_ISL_1463466
EPI_ISL_1463467
EPI_ISL_1463468
EPI_ISL_1463470
EPI_ISL_1463471
EPI_ISL_1463473
EPI_ISL_1463474
EPI_ISL_1463475
EPI_ISL_1463476
EPI_ISL_1463477
EPI_ISL_1463478
EPI_ISL_1463479
EPI_ISL_1463482
EPI_ISL_1463483
EPI_ISL_1463484
EPI_ISL_1463486
EPI_ISL_1463487
EPI_ISL_1463488
EPI_ISL_1463490
EPI_ISL_1463491
EPI_ISL_1463492
EPI_ISL_1463493
EPI_ISL_1463494
EPI_ISL_1463496
EPI_ISL_1463497
EPI_ISL_1463498
EPI_ISL_1463499
EPI_ISL_1463500
EPI_ISL_1463501
EPI_ISL_1463502
EPI_ISL_1463504
EPI_ISL_1463505
EPI_ISL_1463506
EPI_ISL_1463523
EPI_ISL_1463507
EPI_ISL_1463508
EPI_ISL_1463509
EPI_ISL_1463510
EPI_ISL_1463511
EPI_ISL_1463512
EPI_ISL_1463513
EPI_ISL_1463515
EPI_ISL_1463525
EPI_ISL_1463526
EPI_ISL_1463531
EPI_ISL_1463532
EPI_ISL_1463533
EPI_ISL_1463535
EPI_ISL_1463536
EPI_ISL_1463537
EPI_ISL_1463538
EPI_ISL_1463539
EPI_ISL_1463540
EPI_ISL_1470102
EPI_ISL_1470103
EPI_ISL_1470105
EPI_ISL_1465482
EPI_ISL_1465536
EPI_ISL_1465537
EPI_ISL_1465538
EPI_ISL_1465540
EPI_ISL_1465604
EPI_ISL_1465611
EPI_ISL_1465613
EPI_ISL_1465614
EPI_ISL_1470054
EPI_ISL_1470060
EPI_ISL_1470064
EPI_ISL_1470066
EPI_ISL_1470132
EPI_ISL_1470139
EPI_ISL_1468411
EPI_ISL_1470142
EPI_ISL_1470144
EPI_ISL_1470145
EPI_ISL_1470081
EPI_ISL_1470082
EPI_ISL_1470083
EPI_ISL_1470084
EPI_ISL_1470094
EPI_ISL_1470095
EPI_ISL_1470097
EPI_ISL_1469945
EPI_ISL_1469948
EPI_ISL_1469949
EPI_ISL_1469950
EPI_ISL_1469951
EPI_ISL_1469952
EPI_ISL_1469953
EPI_ISL_1470100
EPI_ISL_1469955
EPI_ISL_1469956
EPI_ISL_1469960
EPI_ISL_1469962
EPI_ISL_1469963
EPI_ISL_1469989
EPI_ISL_1469994
EPI_ISL_1469995
EPI_ISL_1469996
EPI_ISL_1469999
EPI_ISL_1470000
EPI_ISL_1470002
EPI_ISL_1470017
EPI_ISL_1470018
EPI_ISL_1470019
EPI_ISL_1470024
EPI_ISL_1470026
EPI_ISL_1470029
EPI_ISL_1470030
EPI_ISL_1470038
EPI_ISL_1470148
EPI_ISL_1470149
EPI_ISL_1470150
EPI_ISL_1470153
EPI_ISL_1470154
EPI_ISL_1470155
EPI_ISL_1470157
EPI_ISL_1470159
EPI_ISL_1470160
EPI_ISL_1470162
EPI_ISL_1470167
EPI_ISL_1470169
EPI_ISL_1470170
EPI_ISL_1470171
EPI_ISL_1470172
EPI_ISL_1470175
EPI_ISL_1470180
EPI_ISL_1470181
EPI_ISL_1470183
EPI_ISL_1470184
EPI_ISL_1470185
EPI_ISL_1470186
EPI_ISL_1470187
EPI_ISL_1470190
EPI_ISL_1470191
EPI_ISL_1470193
EPI_ISL_1470198
EPI_ISL_1470199
EPI_ISL_1470200
EPI_ISL_1470201
EPI_ISL_1470204
EPI_ISL_1470207
EPI_ISL_1470208
EPI_ISL_1470210
EPI_ISL_1470211
EPI_ISL_1470212
EPI_ISL_1470214
EPI_ISL_1470215
EPI_ISL_1470216
EPI_ISL_1470217
EPI_ISL_1470218
EPI_ISL_1470220
EPI_ISL_1470223
EPI_ISL_1470225
EPI_ISL_1470226
EPI_ISL_1470228
EPI_ISL_1470230
EPI_ISL_1470231
EPI_ISL_1470232
EPI_ISL_1470233
EPI_ISL_1470235
EPI_ISL_1470236
EPI_ISL_1470237
EPI_ISL_1470238
EPI_ISL_1470239
EPI_ISL_1470241
EPI_ISL_1470242
EPI_ISL_1470244
EPI_ISL_1470249
EPI_ISL_1470254
EPI_ISL_1470256
EPI_ISL_1470257
EPI_ISL_1470266
EPI_ISL_1470267
EPI_ISL_1470268
EPI_ISL_1470270
EPI_ISL_1470276
EPI_ISL_1470277
EPI_ISL_1470278
EPI_ISL_1470281
EPI_ISL_1470283
EPI_ISL_1470284
EPI_ISL_1470285
EPI_ISL_1470286
EPI_ISL_1470287
EPI_ISL_1470288
EPI_ISL_1470289
EPI_ISL_1470290
EPI_ISL_1470292
EPI_ISL_1470294
EPI_ISL_1470295
EPI_ISL_1478757
EPI_ISL_1478760
EPI_ISL_1478761
EPI_ISL_1478762
EPI_ISL_1478763
EPI_ISL_1478764
EPI_ISL_1478765
EPI_ISL_1478767
EPI_ISL_1478768
EPI_ISL_1478769
EPI_ISL_1478770
EPI_ISL_1478771
EPI_ISL_1478772
EPI_ISL_1404386
EPI_ISL_1593828
EPI_ISL_1593987
EPI_ISL_1406518
EPI_ISL_1406519
EPI_ISL_1406520
EPI_ISL_1406521
EPI_ISL_1406522
EPI_ISL_1406523
EPI_ISL_1406524
EPI_ISL_1406525
EPI_ISL_1406526
EPI_ISL_1406527
EPI_ISL_1406528
EPI_ISL_1406529
EPI_ISL_1406530
EPI_ISL_1406531
EPI_ISL_1406532
EPI_ISL_1406533
EPI_ISL_1406534
EPI_ISL_1406537
EPI_ISL_1406538
EPI_ISL_1406542
EPI_ISL_1406544
EPI_ISL_1406545
EPI_ISL_1406547
EPI_ISL_1406548
EPI_ISL_1406553
EPI_ISL_1406554
EPI_ISL_1406555
EPI_ISL_1406556
EPI_ISL_1406558
EPI_ISL_1406559
EPI_ISL_1406560
EPI_ISL_1406561
EPI_ISL_1406564
EPI_ISL_1406568
EPI_ISL_1406571
EPI_ISL_1478774
EPI_ISL_1478773
EPI_ISL_1478779
EPI_ISL_1478777
EPI_ISL_1478780
EPI_ISL_1478824
EPI_ISL_1478825
EPI_ISL_1478826
EPI_ISL_1478827
EPI_ISL_1478828
EPI_ISL_1478829
EPI_ISL_1478830
EPI_ISL_1478831
EPI_ISL_1478834
EPI_ISL_1478835
EPI_ISL_1478836
EPI_ISL_1478839
EPI_ISL_1483705
EPI_ISL_1483706
EPI_ISL_1483710
EPI_ISL_1483719
EPI_ISL_1490239
EPI_ISL_1490240
EPI_ISL_1490241
EPI_ISL_1490242
EPI_ISL_1490243
EPI_ISL_1490244
EPI_ISL_1495145
EPI_ISL_1495147
EPI_ISL_1495148
EPI_ISL_1495149
EPI_ISL_1495151
EPI_ISL_1497610
EPI_ISL_1498306
EPI_ISL_1498307
EPI_ISL_1498310
EPI_ISL_1499474
EPI_ISL_1499477
EPI_ISL_1499478
EPI_ISL_1499479
EPI_ISL_1499480
EPI_ISL_1499481
EPI_ISL_1499485
EPI_ISL_1499486
EPI_ISL_1499487
EPI_ISL_1499493
EPI_ISL_1499494
EPI_ISL_1499495
EPI_ISL_1499496
EPI_ISL_1499497
EPI_ISL_1499498
EPI_ISL_1499499
EPI_ISL_1499502
EPI_ISL_1499503
EPI_ISL_1499621
EPI_ISL_1499622
EPI_ISL_1499623
EPI_ISL_1499626
EPI_ISL_1499627
EPI_ISL_1442998
EPI_ISL_1463460
EPI_ISL_1463461
EPI_ISL_1463480
EPI_ISL_1463481
EPI_ISL_1463485
EPI_ISL_1463495
EPI_ISL_1463529
EPI_ISL_1463534
EPI_ISL_1465609
EPI_ISL_1396672
EPI_ISL_1396694
EPI_ISL_1396722
EPI_ISL_1396723
EPI_ISL_1396724
EPI_ISL_1396771
EPI_ISL_1401282
EPI_ISL_1401318
EPI_ISL_1478791
EPI_ISL_1478792
EPI_ISL_1478794
EPI_ISL_1478798
EPI_ISL_1478799
EPI_ISL_1478832
EPI_ISL_1478838
EPI_ISL_1483701
EPI_ISL_1483704
EPI_ISL_1401100
EPI_ISL_1315422
EPI_ISL_1315423
EPI_ISL_1490238
EPI_ISL_1372542
EPI_ISL_1470158
EPI_ISL_1469954
EPI_ISL_1469957
EPI_ISL_1469946
EPI_ISL_1469998
EPI_ISL_1470003
EPI_ISL_1470008
EPI_ISL_1470178
EPI_ISL_1470015
EPI_ISL_1470021
EPI_ISL_1470138
EPI_ISL_1470120
EPI_ISL_1470136
EPI_ISL_1470137
EPI_ISL_1470146
EPI_ISL_1470168
EPI_ISL_1470174
EPI_ISL_1470176
EPI_ISL_1470177
EPI_ISL_1470179
EPI_ISL_1470197
EPI_ISL_1470192
EPI_ISL_1470194
EPI_ISL_1470206
EPI_ISL_1470259
EPI_ISL_1470229
EPI_ISL_1470280
EPI_ISL_1470260
EPI_ISL_1470271
EPI_ISL_1470282
EPI_ISL_1415898
EPI_ISL_1391067
EPI_ISL_1301986
EPI_ISL_1302022
EPI_ISL_1302035
EPI_ISL_1302068
EPI_ISL_1302073
EPI_ISL_1302078
EPI_ISL_1302088
EPI_ISL_1302875
EPI_ISL_1302903
EPI_ISL_1302946
EPI_ISL_1303001
EPI_ISL_1303004
EPI_ISL_1303013
EPI_ISL_1303021
EPI_ISL_1336495
EPI_ISL_1336496
EPI_ISL_1336497
EPI_ISL_1336498
EPI_ISL_1336719
EPI_ISL_1336709
EPI_ISL_1336721
EPI_ISL_1336724
EPI_ISL_1336726
EPI_ISL_1336750
EPI_ISL_1336727
EPI_ISL_1336728
EPI_ISL_1336753
EPI_ISL_1336761
EPI_ISL_1336762
EPI_ISL_1336804
EPI_ISL_1336821
EPI_ISL_1336839
EPI_ISL_1336842
EPI_ISL_1336848
EPI_ISL_1336862
EPI_ISL_1336920
EPI_ISL_1336880
EPI_ISL_1336884
EPI_ISL_1336885
EPI_ISL_1336921
EPI_ISL_1336909
EPI_ISL_1336916
EPI_ISL_1336917
EPI_ISL_1336922
EPI_ISL_1336927
EPI_ISL_1336945
EPI_ISL_1387178
EPI_ISL_1500954
EPI_ISL_1501010
EPI_ISL_1501028
EPI_ISL_1501032
EPI_ISL_1501038
EPI_ISL_1501052
EPI_ISL_1501115
EPI_ISL_1501125
EPI_ISL_1501184
EPI_ISL_1501190
EPI_ISL_1501236
EPI_ISL_1502540
EPI_ISL_1502541
EPI_ISL_1502542
EPI_ISL_1502543
EPI_ISL_1544111
EPI_ISL_1554887
EPI_ISL_1554948
EPI_ISL_1500948
EPI_ISL_1500974
EPI_ISL_1500975
EPI_ISL_1500977
EPI_ISL_1500987
EPI_ISL_1500998
EPI_ISL_1478775
EPI_ISL_1478781
EPI_ISL_1478782
EPI_ISL_1478783
EPI_ISL_1478784
EPI_ISL_1478785
EPI_ISL_1478786
EPI_ISL_1478787
EPI_ISL_1478788
EPI_ISL_1478789
EPI_ISL_1478790
EPI_ISL_1478793
EPI_ISL_1478796
EPI_ISL_1478797
EPI_ISL_1478800
EPI_ISL_1478801
EPI_ISL_1478802
EPI_ISL_1478803
EPI_ISL_1478804
EPI_ISL_1478805
EPI_ISL_1478806
EPI_ISL_1478807
EPI_ISL_1478808
EPI_ISL_1478809
EPI_ISL_1478811
EPI_ISL_1478812
EPI_ISL_1478813
EPI_ISL_1478815
EPI_ISL_1478816
EPI_ISL_1478817
EPI_ISL_1478818
EPI_ISL_1478819
EPI_ISL_1478820
EPI_ISL_1478821
EPI_ISL_1478822
EPI_ISL_1478823
EPI_ISL_1501035
EPI_ISL_1501040
EPI_ISL_1501045
EPI_ISL_1501064
EPI_ISL_1501065
EPI_ISL_1501066
EPI_ISL_1500999
EPI_ISL_1501004
EPI_ISL_1501012
EPI_ISL_1501013
EPI_ISL_1501015
EPI_ISL_1501018
EPI_ISL_1501019
EPI_ISL_1501022
EPI_ISL_1501023
EPI_ISL_1501029
EPI_ISL_1501030
EPI_ISL_1501033
EPI_ISL_1501044
EPI_ISL_1501050
EPI_ISL_1501058
EPI_ISL_1501060
EPI_ISL_1501067
EPI_ISL_1501068
EPI_ISL_1501071
EPI_ISL_1501072
EPI_ISL_1501073
EPI_ISL_1501075
EPI_ISL_1501076
EPI_ISL_1501077
EPI_ISL_1501080
EPI_ISL_1501078
EPI_ISL_1501079
EPI_ISL_1501084
EPI_ISL_1501104
EPI_ISL_1501100
EPI_ISL_1501101
EPI_ISL_1501081
EPI_ISL_1501108
EPI_ISL_1501109
EPI_ISL_1501105
EPI_ISL_1501110
EPI_ISL_1501111
EPI_ISL_1501122
EPI_ISL_1501123
EPI_ISL_1501124
EPI_ISL_1501138
EPI_ISL_1501139
EPI_ISL_1501144
EPI_ISL_1501145
EPI_ISL_1501148
EPI_ISL_1501149
EPI_ISL_1501156
EPI_ISL_1501157
EPI_ISL_1501165
EPI_ISL_1501170
EPI_ISL_1501175
EPI_ISL_1501177
EPI_ISL_1501178
EPI_ISL_1501179
EPI_ISL_1501180
EPI_ISL_1501187
EPI_ISL_1501189
EPI_ISL_1501195
EPI_ISL_1501196
EPI_ISL_1501200
EPI_ISL_1501203
EPI_ISL_1501204
EPI_ISL_1501208
EPI_ISL_1501209
EPI_ISL_1501216
EPI_ISL_1501219
EPI_ISL_1501220
EPI_ISL_1501221
EPI_ISL_1501223
EPI_ISL_1501224
EPI_ISL_1501225
EPI_ISL_1501227
EPI_ISL_1501228
EPI_ISL_1501230
EPI_ISL_1501231
EPI_ISL_1501232
EPI_ISL_1501234
EPI_ISL_1501235
EPI_ISL_1501237
EPI_ISL_1501238
EPI_ISL_1501250
EPI_ISL_1501254
EPI_ISL_1501260
EPI_ISL_1501261
EPI_ISL_1501262
EPI_ISL_1501263
EPI_ISL_1502113
EPI_ISL_1502201
EPI_ISL_1501102
EPI_ISL_1501112
EPI_ISL_1501113
EPI_ISL_1501114
EPI_ISL_1501116
EPI_ISL_1501117
EPI_ISL_1501118
EPI_ISL_1501119
EPI_ISL_1501120
EPI_ISL_1501121
EPI_ISL_1501127
EPI_ISL_1501137
EPI_ISL_1501140
EPI_ISL_1501142
EPI_ISL_1501143
EPI_ISL_1501151
EPI_ISL_1501153
EPI_ISL_1501155
EPI_ISL_1501158
EPI_ISL_1501159
EPI_ISL_1501160
EPI_ISL_1501161
EPI_ISL_1501176
EPI_ISL_1501181
EPI_ISL_1501183
EPI_ISL_1501185
EPI_ISL_1501186
EPI_ISL_1501193
EPI_ISL_1501194
EPI_ISL_1501197
EPI_ISL_1501198
EPI_ISL_1501201
EPI_ISL_1501205
EPI_ISL_1501206
EPI_ISL_1501207
EPI_ISL_1502544
EPI_ISL_1502545
EPI_ISL_1502567
EPI_ISL_1508711
EPI_ISL_1508829
EPI_ISL_1509002
EPI_ISL_1509760
EPI_ISL_1509761
EPI_ISL_1509762
EPI_ISL_1509763
EPI_ISL_1509767
EPI_ISL_1509768
EPI_ISL_1509769
EPI_ISL_1509770
EPI_ISL_1509771
EPI_ISL_1509781
EPI_ISL_1509782
EPI_ISL_1509783
EPI_ISL_1509792
EPI_ISL_1509801
EPI_ISL_1509803
EPI_ISL_1509804
EPI_ISL_1509809
EPI_ISL_1509810
EPI_ISL_1509818
EPI_ISL_1509819
EPI_ISL_1509824
EPI_ISL_1509825
EPI_ISL_1509826
EPI_ISL_1509828
EPI_ISL_1509829
EPI_ISL_1509830
EPI_ISL_1509831
EPI_ISL_1509832
EPI_ISL_1509833
EPI_ISL_1509834
EPI_ISL_1509836
EPI_ISL_1509837
EPI_ISL_1509838
EPI_ISL_1509839
EPI_ISL_1509840
EPI_ISL_1509841
EPI_ISL_1509842
EPI_ISL_1509843
EPI_ISL_1509845
EPI_ISL_1509880
EPI_ISL_1509881
EPI_ISL_1509952
EPI_ISL_1509957
EPI_ISL_1509958
EPI_ISL_1510608
EPI_ISL_1510609
EPI_ISL_1510610
EPI_ISL_1510611
EPI_ISL_1510617
EPI_ISL_1510618
EPI_ISL_1510619
EPI_ISL_1516901
EPI_ISL_1516908
EPI_ISL_1516909
EPI_ISL_1516910
EPI_ISL_1516911
EPI_ISL_1516912
EPI_ISL_1516913
EPI_ISL_1516914
EPI_ISL_1516916
EPI_ISL_1516918
EPI_ISL_1516919
EPI_ISL_1516924
EPI_ISL_1516926
EPI_ISL_1516927
EPI_ISL_1516929
EPI_ISL_1516930
EPI_ISL_1516931
EPI_ISL_1516933
EPI_ISL_1516934
EPI_ISL_1516936
EPI_ISL_1516937
EPI_ISL_1516938
EPI_ISL_1516939
EPI_ISL_1516942
EPI_ISL_1516943
EPI_ISL_1516944
EPI_ISL_1516945
EPI_ISL_1516946
EPI_ISL_1516947
EPI_ISL_1516948
EPI_ISL_1516949
EPI_ISL_1516950
EPI_ISL_1516951
EPI_ISL_1516952
EPI_ISL_1516953
EPI_ISL_1516954
EPI_ISL_1516955
EPI_ISL_1516956
EPI_ISL_1516957
EPI_ISL_1517008
EPI_ISL_1517054
EPI_ISL_1517055
EPI_ISL_1517057
EPI_ISL_1517058
EPI_ISL_1517062
EPI_ISL_1517064
EPI_ISL_1517065
EPI_ISL_1517067
EPI_ISL_1517068
EPI_ISL_1517163
EPI_ISL_1517165
EPI_ISL_1517166
EPI_ISL_1517172
EPI_ISL_1517202
EPI_ISL_1517203
EPI_ISL_1517206
EPI_ISL_1517208
EPI_ISL_1517210
EPI_ISL_1517212
EPI_ISL_1517213
EPI_ISL_1517215
EPI_ISL_1517216
EPI_ISL_1517435
EPI_ISL_1517436
EPI_ISL_1517437
EPI_ISL_1517438
EPI_ISL_1517439
EPI_ISL_1517440
EPI_ISL_1517441
EPI_ISL_1517442
EPI_ISL_1517443
EPI_ISL_1517444
EPI_ISL_1517446
EPI_ISL_1517447
EPI_ISL_1517448
EPI_ISL_1517451
EPI_ISL_1517452
EPI_ISL_1517453
EPI_ISL_1517454
EPI_ISL_1517455
EPI_ISL_1517456
EPI_ISL_1517465
EPI_ISL_1517466
EPI_ISL_1517467
EPI_ISL_1517492
EPI_ISL_1517493
EPI_ISL_1517494
EPI_ISL_1520172
EPI_ISL_1520174
EPI_ISL_1520180
EPI_ISL_1520366
EPI_ISL_1520368
EPI_ISL_1520370
EPI_ISL_1520373
EPI_ISL_1520375
EPI_ISL_1520377
EPI_ISL_1520378
EPI_ISL_1520379
EPI_ISL_1520380
EPI_ISL_1524122
EPI_ISL_1524708
EPI_ISL_1524710
EPI_ISL_1524720
EPI_ISL_1524851
EPI_ISL_1528181
EPI_ISL_1528182
EPI_ISL_1528192
EPI_ISL_1529535
EPI_ISL_1532800
EPI_ISL_1532801
EPI_ISL_1532802
EPI_ISL_1532803
EPI_ISL_1502209
EPI_ISL_1507483
EPI_ISL_1508835
EPI_ISL_1508836
EPI_ISL_1508840
EPI_ISL_1508843
EPI_ISL_1508845
EPI_ISL_1508847
EPI_ISL_1508850
EPI_ISL_1508989
EPI_ISL_1509764
EPI_ISL_1509765
EPI_ISL_1509766
EPI_ISL_1509772
EPI_ISL_1509773
EPI_ISL_1509774
EPI_ISL_1509775
EPI_ISL_1509784
EPI_ISL_1509785
EPI_ISL_1509788
EPI_ISL_1509790
EPI_ISL_1509799
EPI_ISL_1509800
EPI_ISL_1509805
EPI_ISL_1509807
EPI_ISL_1509808
EPI_ISL_1509813
EPI_ISL_1509814
EPI_ISL_1509815
EPI_ISL_1509816
EPI_ISL_1509817
EPI_ISL_1509820
EPI_ISL_1509821
EPI_ISL_1509822
EPI_ISL_1509823
EPI_ISL_1510613
EPI_ISL_1510614
EPI_ISL_1510615
EPI_ISL_1534530
EPI_ISL_1534531
EPI_ISL_1534532
EPI_ISL_1534533
EPI_ISL_1534535
EPI_ISL_1534536
EPI_ISL_1534537
EPI_ISL_1534538
EPI_ISL_1534539
EPI_ISL_1534540
EPI_ISL_1534542
EPI_ISL_1534543
EPI_ISL_755639
EPI_ISL_763074
EPI_ISL_763075
EPI_ISL_826269
EPI_ISL_826270
EPI_ISL_833183
EPI_ISL_833184
EPI_ISL_842652
EPI_ISL_846645
EPI_ISL_1544113
EPI_ISL_1544114
EPI_ISL_1544115
EPI_ISL_1544116
EPI_ISL_1544117
EPI_ISL_860317
EPI_ISL_1532804
EPI_ISL_1532805
EPI_ISL_1532806
EPI_ISL_1532807
EPI_ISL_1532808
EPI_ISL_1532809
EPI_ISL_1532810
EPI_ISL_1532811
EPI_ISL_1532812
EPI_ISL_1532813
EPI_ISL_1532814
EPI_ISL_1532815
EPI_ISL_1533708
EPI_ISL_1534528
EPI_ISL_1534529
EPI_ISL_794592
EPI_ISL_825044
EPI_ISL_825045
EPI_ISL_825050
EPI_ISL_825051
EPI_ISL_825052
EPI_ISL_825053
EPI_ISL_825059
EPI_ISL_825060
EPI_ISL_833578
EPI_ISL_846642
EPI_ISL_846643
EPI_ISL_850681
EPI_ISL_850682
EPI_ISL_1544112
EPI_ISL_860633
EPI_ISL_861491
EPI_ISL_861493
EPI_ISL_861494
EPI_ISL_861495
EPI_ISL_861488
EPI_ISL_861489
EPI_ISL_861490
EPI_ISL_861492
EPI_ISL_861497
EPI_ISL_861500
EPI_ISL_1501107
EPI_ISL_861501
EPI_ISL_861502
EPI_ISL_862560
EPI_ISL_862561
EPI_ISL_862562
EPI_ISL_862563
EPI_ISL_862566
EPI_ISL_872206
EPI_ISL_872312
EPI_ISL_1554926
EPI_ISL_1554928
EPI_ISL_1554929
EPI_ISL_1554930
EPI_ISL_1554936
EPI_ISL_1554937
EPI_ISL_1554938
EPI_ISL_1554939
EPI_ISL_861503
EPI_ISL_861504
EPI_ISL_861505
EPI_ISL_861506
EPI_ISL_862546
EPI_ISL_862547
EPI_ISL_862557
EPI_ISL_862558
EPI_ISL_862559
EPI_ISL_872260
EPI_ISL_872265
EPI_ISL_882663
EPI_ISL_882664
EPI_ISL_883959
EPI_ISL_1554888
EPI_ISL_1554889
EPI_ISL_1554890
EPI_ISL_1554893
EPI_ISL_1554894
EPI_ISL_1554895
EPI_ISL_1554896
EPI_ISL_1554897
EPI_ISL_1554898
EPI_ISL_1554900
EPI_ISL_1554901
EPI_ISL_1554903
EPI_ISL_1554905
EPI_ISL_1554906
EPI_ISL_1554907
EPI_ISL_1554908
EPI_ISL_1554909
EPI_ISL_1554910
EPI_ISL_1554914
EPI_ISL_1554915
EPI_ISL_1554916
EPI_ISL_1554944
EPI_ISL_1554940
EPI_ISL_1554941
EPI_ISL_1554943
EPI_ISL_1554946
EPI_ISL_1554947
EPI_ISL_1554949
EPI_ISL_1554958
EPI_ISL_1554952
EPI_ISL_1554955
EPI_ISL_1577346
EPI_ISL_1577347
EPI_ISL_1577349
EPI_ISL_1577351
EPI_ISL_1577352
EPI_ISL_1577359
EPI_ISL_1577361
EPI_ISL_1577378
EPI_ISL_912562
EPI_ISL_912566
EPI_ISL_912569
EPI_ISL_1577372
EPI_ISL_1508846
EPI_ISL_918165
EPI_ISL_1509101
EPI_ISL_1508991
EPI_ISL_1508998
EPI_ISL_1509778
EPI_ISL_1509802
EPI_ISL_1516932
EPI_ISL_1516941
EPI_ISL_1524121
EPI_ISL_935643
EPI_ISL_1517059
EPI_ISL_1517168
EPI_ISL_1517207
EPI_ISL_1517445
EPI_ISL_1517457
EPI_ISL_1517491
EPI_ISL_965952
EPI_ISL_965957
EPI_ISL_965959
EPI_ISL_953968
EPI_ISL_953971
EPI_ISL_1554945
EPI_ISL_1558596
EPI_ISL_1558597
EPI_ISL_1558603
EPI_ISL_1558604
EPI_ISL_1558605
EPI_ISL_1558607
EPI_ISL_1558608
EPI_ISL_1558611
EPI_ISL_1558613
EPI_ISL_1558614
EPI_ISL_895756
EPI_ISL_1577335
EPI_ISL_1577336
EPI_ISL_1577338
EPI_ISL_1577341
EPI_ISL_1577342
EPI_ISL_1577343
EPI_ISL_1577344
EPI_ISL_1577345
EPI_ISL_1577355
EPI_ISL_1577356
EPI_ISL_1577357
EPI_ISL_1577371
EPI_ISL_1577377
EPI_ISL_912557
EPI_ISL_912558
EPI_ISL_912560
EPI_ISL_912561
EPI_ISL_913608
EPI_ISL_913609
EPI_ISL_913610
EPI_ISL_1577340
EPI_ISL_1577358
EPI_ISL_1577369
EPI_ISL_953981
EPI_ISL_953982
EPI_ISL_953983
EPI_ISL_953990
EPI_ISL_954018
EPI_ISL_955062
EPI_ISL_955068
EPI_ISL_955069
EPI_ISL_955070
EPI_ISL_964949
EPI_ISL_965914
EPI_ISL_965926
EPI_ISL_965934
EPI_ISL_965940
EPI_ISL_965946
EPI_ISL_977417
EPI_ISL_977505
EPI_ISL_977506
EPI_ISL_981378
EPI_ISL_995469
EPI_ISL_995471
EPI_ISL_955063
EPI_ISL_1020130
EPI_ISL_1020136
EPI_ISL_1020147
EPI_ISL_1176308
EPI_ISL_953972
EPI_ISL_953973
EPI_ISL_953974
EPI_ISL_953975
EPI_ISL_953979
EPI_ISL_953984
EPI_ISL_953988
EPI_ISL_953989
EPI_ISL_955071
EPI_ISL_955072
EPI_ISL_955183
EPI_ISL_965915
EPI_ISL_977511
EPI_ISL_977512
EPI_ISL_1020150
EPI_ISL_1417103
EPI_ISL_1417112
EPI_ISL_1417175
EPI_ISL_1168193
EPI_ISL_1168194
EPI_ISL_1169901
EPI_ISL_1169903
EPI_ISL_1173768
EPI_ISL_1176306
EPI_ISL_1176298
EPI_ISL_1176300
EPI_ISL_1176301
EPI_ISL_1176302
EPI_ISL_1176321
EPI_ISL_1176327
EPI_ISL_1176328
EPI_ISL_1176330
EPI_ISL_1176331
EPI_ISL_1176332
EPI_ISL_1180212
EPI_ISL_1180215
EPI_ISL_1180217
EPI_ISL_1191081
EPI_ISL_1191084
EPI_ISL_1191085
EPI_ISL_1191093
EPI_ISL_1191627
EPI_ISL_1191628
EPI_ISL_1060371
EPI_ISL_1219011
EPI_ISL_1231436
EPI_ISL_1233248
EPI_ISL_1233252
EPI_ISL_1233856
EPI_ISL_1239143
EPI_ISL_1239369
EPI_ISL_1259196
EPI_ISL_1259198
EPI_ISL_1259199
EPI_ISL_1262811
EPI_ISL_1262898
EPI_ISL_1262899
EPI_ISL_1262900
EPI_ISL_1262901
EPI_ISL_1262902
EPI_ISL_1262903
EPI_ISL_1262914
EPI_ISL_1262915
EPI_ISL_1262917
EPI_ISL_1262957
EPI_ISL_1262958
EPI_ISL_1262960
EPI_ISL_1262961
EPI_ISL_1262962
EPI_ISL_1262963
EPI_ISL_1262965
EPI_ISL_1262966
EPI_ISL_1262967
EPI_ISL_1262968
EPI_ISL_1262969
EPI_ISL_1262970
EPI_ISL_1262971
EPI_ISL_1262972
EPI_ISL_1262973
EPI_ISL_1262974
EPI_ISL_1262976
EPI_ISL_1262977
EPI_ISL_1262978
EPI_ISL_1262980
EPI_ISL_1262990
EPI_ISL_1262991
EPI_ISL_1262992
EPI_ISL_1262993
EPI_ISL_1262994
EPI_ISL_1262997
EPI_ISL_1262998
EPI_ISL_1262999
EPI_ISL_1263000
EPI_ISL_1263001
EPI_ISL_1263002
EPI_ISL_1263004
EPI_ISL_1263005
EPI_ISL_1263006
EPI_ISL_1263007
EPI_ISL_1263008
EPI_ISL_1263010
EPI_ISL_1263011
EPI_ISL_1263013
EPI_ISL_1263015
EPI_ISL_1263016
EPI_ISL_1263017
EPI_ISL_1263019
EPI_ISL_1263020
EPI_ISL_1263021
EPI_ISL_1263022
EPI_ISL_1263023
EPI_ISL_1263024
EPI_ISL_1263025
EPI_ISL_1263027
EPI_ISL_1263028
EPI_ISL_1263029
EPI_ISL_1263031
EPI_ISL_1263033
EPI_ISL_1263034
EPI_ISL_1263035
EPI_ISL_1263037
EPI_ISL_1263038
EPI_ISL_1263039
EPI_ISL_1265155
EPI_ISL_1265158
EPI_ISL_1265740
EPI_ISL_1265743
EPI_ISL_1265749
EPI_ISL_1281683
EPI_ISL_1281693
EPI_ISL_1287761
EPI_ISL_1287762
EPI_ISL_1287763
EPI_ISL_1287765
EPI_ISL_1287767
EPI_ISL_1296293
EPI_ISL_1298474
EPI_ISL_1298475
EPI_ISL_1298476
EPI_ISL_1298477
EPI_ISL_1298478
EPI_ISL_1298479
EPI_ISL_1298481
EPI_ISL_1298483
EPI_ISL_1298484
EPI_ISL_1298485
EPI_ISL_1298486
EPI_ISL_1298487
EPI_ISL_1298488
EPI_ISL_1299245
EPI_ISL_1299247
EPI_ISL_1299251
EPI_ISL_1301805
EPI_ISL_1301806
EPI_ISL_1301811
EPI_ISL_1301812
EPI_ISL_1301813
EPI_ISL_1301814
EPI_ISL_1301815
EPI_ISL_1301816
EPI_ISL_1301817
EPI_ISL_1301818
EPI_ISL_1301819
EPI_ISL_1301820
EPI_ISL_1301821
EPI_ISL_1301822
EPI_ISL_1301823
EPI_ISL_1301824
EPI_ISL_1301825
EPI_ISL_1301826
EPI_ISL_1301827
EPI_ISL_1301828
EPI_ISL_1301829
EPI_ISL_1301833
EPI_ISL_1301838
EPI_ISL_1301847
EPI_ISL_1301848
EPI_ISL_1301849
EPI_ISL_1301850
EPI_ISL_1301852
EPI_ISL_1301854
EPI_ISL_1301855
EPI_ISL_1301856
EPI_ISL_1301857
EPI_ISL_1301858
EPI_ISL_1301859
EPI_ISL_1301863
EPI_ISL_1301864
EPI_ISL_1301865
EPI_ISL_1301866
EPI_ISL_1301867
EPI_ISL_1301868
EPI_ISL_1301871
EPI_ISL_1301872
EPI_ISL_1301873
EPI_ISL_1301874
EPI_ISL_1301875
EPI_ISL_1301876
EPI_ISL_1301877
EPI_ISL_1301878
EPI_ISL_1301879
EPI_ISL_1301880
EPI_ISL_1301881
EPI_ISL_1302674
EPI_ISL_1000968
EPI_ISL_1001319
EPI_ISL_1001320
EPI_ISL_1001461
EPI_ISL_1001462
EPI_ISL_1001464
EPI_ISL_1001465
EPI_ISL_1001467
EPI_ISL_1003769
EPI_ISL_1010728
EPI_ISL_1013210
EPI_ISL_1013212
EPI_ISL_1013213
EPI_ISL_1013217
EPI_ISL_1013218
EPI_ISL_1013219
EPI_ISL_1013220
EPI_ISL_1013221
EPI_ISL_1013222
EPI_ISL_1013223
EPI_ISL_1013235
EPI_ISL_1018110
EPI_ISL_1018112
EPI_ISL_1018114
EPI_ISL_1018116
EPI_ISL_1020123
EPI_ISL_1020126
EPI_ISL_1020127
EPI_ISL_1020129
EPI_ISL_1020132
EPI_ISL_1020135
EPI_ISL_1176323
EPI_ISL_1176324
EPI_ISL_1180218
EPI_ISL_1180220
EPI_ISL_1180226
EPI_ISL_1180227
EPI_ISL_1201482
EPI_ISL_1209265
EPI_ISL_1209266
EPI_ISL_1060341
EPI_ISL_1060352
EPI_ISL_1219927
EPI_ISL_1219929
EPI_ISL_1219933
EPI_ISL_1219934
EPI_ISL_1219935
EPI_ISL_1219936
EPI_ISL_1219937
EPI_ISL_1219938
EPI_ISL_1259201
EPI_ISL_1259202
EPI_ISL_1259203
EPI_ISL_1259204
EPI_ISL_1262936
EPI_ISL_1262937
EPI_ISL_1262938
EPI_ISL_1262942
EPI_ISL_1262943
EPI_ISL_1262946
EPI_ISL_1262947
EPI_ISL_1262948
EPI_ISL_1262949
EPI_ISL_1262950
EPI_ISL_1262951
EPI_ISL_1262952
EPI_ISL_1262953
EPI_ISL_1262955
EPI_ISL_1035917
EPI_ISL_1035918
EPI_ISL_1035919
EPI_ISL_1035920
EPI_ISL_1036375
EPI_ISL_1036376
EPI_ISL_1020137
EPI_ISL_1020142
EPI_ISL_1020144
EPI_ISL_1020151
EPI_ISL_1020153
EPI_ISL_1020154
EPI_ISL_1035921
EPI_ISL_1035922
EPI_ISL_1035928
EPI_ISL_1036272
EPI_ISL_1036374
EPI_ISL_1036379
EPI_ISL_1036380
EPI_ISL_1036381
EPI_ISL_1036382
EPI_ISL_1036383
EPI_ISL_1036384
EPI_ISL_1036385
EPI_ISL_1036407
EPI_ISL_1036408
EPI_ISL_1036409
EPI_ISL_1036377
EPI_ISL_1036378
EPI_ISL_1036398
EPI_ISL_1036399
EPI_ISL_1036400
EPI_ISL_1036410
EPI_ISL_1554961
EPI_ISL_1036412
EPI_ISL_1036413
EPI_ISL_1036414
EPI_ISL_1036415
EPI_ISL_1036416
EPI_ISL_1036417
EPI_ISL_1036418
EPI_ISL_1036427
EPI_ISL_1036428
EPI_ISL_1039160
EPI_ISL_1036401
EPI_ISL_1036402
EPI_ISL_1055754
EPI_ISL_1055755
EPI_ISL_1055756
EPI_ISL_1055757
EPI_ISL_1055758
EPI_ISL_1055759
EPI_ISL_1055761
EPI_ISL_1055762
EPI_ISL_1055764
EPI_ISL_1060339
EPI_ISL_1060340
EPI_ISL_1060342
EPI_ISL_1060343
EPI_ISL_1060344
EPI_ISL_1060345
EPI_ISL_1060346
EPI_ISL_1060349
EPI_ISL_1060350
EPI_ISL_1060353
EPI_ISL_1060354
EPI_ISL_1041958
EPI_ISL_1060347
EPI_ISL_1060348
EPI_ISL_1060351
EPI_ISL_1060355
EPI_ISL_1060368
EPI_ISL_1060372
EPI_ISL_1060373
EPI_ISL_1060374
EPI_ISL_1060375
EPI_ISL_1060376
EPI_ISL_1060377
EPI_ISL_1060357
EPI_ISL_1060358
EPI_ISL_1060394
EPI_ISL_1060392
EPI_ISL_1060393
EPI_ISL_1060557
EPI_ISL_1060558
EPI_ISL_1060559
EPI_ISL_1060560
EPI_ISL_1096253
EPI_ISL_1060389
EPI_ISL_1060390
EPI_ISL_1060391
EPI_ISL_1060567
EPI_ISL_1060568
EPI_ISL_1060569
EPI_ISL_1103575
EPI_ISL_1103578
EPI_ISL_1103580
EPI_ISL_1108017
EPI_ISL_1109393
EPI_ISL_1109631
EPI_ISL_1110204
EPI_ISL_1110391
EPI_ISL_1110392
EPI_ISL_1110415
EPI_ISL_1110886
EPI_ISL_1110887
EPI_ISL_1110918
EPI_ISL_1117821
EPI_ISL_1117852
EPI_ISL_1117853
EPI_ISL_1118877
EPI_ISL_1118931
EPI_ISL_1118933
EPI_ISL_1311972
EPI_ISL_1315578
EPI_ISL_1315605
EPI_ISL_1315608
EPI_ISL_1315612
EPI_ISL_1315619
EPI_ISL_1315624
EPI_ISL_1315625
EPI_ISL_1315630
EPI_ISL_1315633
EPI_ISL_1315639
EPI_ISL_1315640
EPI_ISL_1315641
EPI_ISL_1315642
EPI_ISL_1322115
EPI_ISL_1322117
EPI_ISL_1322118
EPI_ISL_1322129
EPI_ISL_1322138
EPI_ISL_1322142
EPI_ISL_1322143
EPI_ISL_1322146
EPI_ISL_1322150
EPI_ISL_1322156
EPI_ISL_1322158
EPI_ISL_1322161
EPI_ISL_1322165
EPI_ISL_1322166
EPI_ISL_1336350
EPI_ISL_1336650
EPI_ISL_1336651
EPI_ISL_1360034
EPI_ISL_1360041
EPI_ISL_1360043
EPI_ISL_1360044
EPI_ISL_1360047
EPI_ISL_1360048
EPI_ISL_1360052
EPI_ISL_1360053
EPI_ISL_1360054
EPI_ISL_1372183
EPI_ISL_1372184
EPI_ISL_1372546
EPI_ISL_1372564
EPI_ISL_1373369
EPI_ISL_1373370
EPI_ISL_1373371
EPI_ISL_1381163
EPI_ISL_1381164
EPI_ISL_1381201
EPI_ISL_1381816
EPI_ISL_1381817
EPI_ISL_1381818
EPI_ISL_1381821
EPI_ISL_1386926
EPI_ISL_1387637
EPI_ISL_1389254
EPI_ISL_1389255
EPI_ISL_1389256
EPI_ISL_1389257
EPI_ISL_1389258
EPI_ISL_1389259
EPI_ISL_1389260
EPI_ISL_1389261
EPI_ISL_1389266
EPI_ISL_1389268
EPI_ISL_1389269
EPI_ISL_1389307
EPI_ISL_1389308
EPI_ISL_1389309
EPI_ISL_1389310
EPI_ISL_1389311
EPI_ISL_1389312
EPI_ISL_1389313
EPI_ISL_1389314
EPI_ISL_1389320
EPI_ISL_1389324
EPI_ISL_1389337
EPI_ISL_1391416
EPI_ISL_1391421
EPI_ISL_1402413
EPI_ISL_1402414
EPI_ISL_1402419
EPI_ISL_1402421
EPI_ISL_1403424
EPI_ISL_1403607
EPI_ISL_1403608
EPI_ISL_1403612
EPI_ISL_1403615
EPI_ISL_1403616
EPI_ISL_1403618
EPI_ISL_1403619
EPI_ISL_1403620
EPI_ISL_1404377
EPI_ISL_1404378
EPI_ISL_1404379
EPI_ISL_1404383
EPI_ISL_1404384
EPI_ISL_1404385
EPI_ISL_1404387
EPI_ISL_1404392
EPI_ISL_1404393
EPI_ISL_1404394
EPI_ISL_1406543
EPI_ISL_1406566
EPI_ISL_1406569
EPI_ISL_1406572
EPI_ISL_1406577
EPI_ISL_1406595
EPI_ISL_1406604
EPI_ISL_1406617
EPI_ISL_1406620
EPI_ISL_1406632
EPI_ISL_1406633
EPI_ISL_1406634
EPI_ISL_1406648
EPI_ISL_1406690
EPI_ISL_1406691
EPI_ISL_1406692
EPI_ISL_1406693
EPI_ISL_1416859
EPI_ISL_1416860
EPI_ISL_1416861
EPI_ISL_1416863
EPI_ISL_1416864
EPI_ISL_1416865
EPI_ISL_1416867
EPI_ISL_1416868
EPI_ISL_1416869
EPI_ISL_1416871
EPI_ISL_1416940
EPI_ISL_1416941
EPI_ISL_1416942
EPI_ISL_1416943
EPI_ISL_1416944
EPI_ISL_1416945
EPI_ISL_1416946
EPI_ISL_1416947
EPI_ISL_1416948
EPI_ISL_1416949
EPI_ISL_1416950
EPI_ISL_1416952
EPI_ISL_1416953
EPI_ISL_1416954
EPI_ISL_1416956
EPI_ISL_1416957
EPI_ISL_1416959
EPI_ISL_1416960
EPI_ISL_1416963
EPI_ISL_1416964
EPI_ISL_1417024
EPI_ISL_1417025
EPI_ISL_1417033
EPI_ISL_1417034
EPI_ISL_1417035
EPI_ISL_1417037
EPI_ISL_1417038
EPI_ISL_1417039
EPI_ISL_1417041
EPI_ISL_1417043
EPI_ISL_1417044
EPI_ISL_1417045
EPI_ISL_1417046
EPI_ISL_1417048
EPI_ISL_1417050
EPI_ISL_1417052
EPI_ISL_1417053
EPI_ISL_1417054
EPI_ISL_1417055
EPI_ISL_1417056
EPI_ISL_1417057
EPI_ISL_1417058
EPI_ISL_1417060
EPI_ISL_1417061
EPI_ISL_1417062
EPI_ISL_1417063
EPI_ISL_1417064
EPI_ISL_1417065
EPI_ISL_1417066
EPI_ISL_1417095
EPI_ISL_1417096
EPI_ISL_1417097
EPI_ISL_1417098
EPI_ISL_1417099
EPI_ISL_1417100
EPI_ISL_1417102
EPI_ISL_1417104
EPI_ISL_1417105
EPI_ISL_1417106
EPI_ISL_1417107
EPI_ISL_1417109
EPI_ISL_1417110
EPI_ISL_1417111
EPI_ISL_1417114
EPI_ISL_1417115
EPI_ISL_1417174
EPI_ISL_1417177
EPI_ISL_1417178
EPI_ISL_1417179
EPI_ISL_1417180
EPI_ISL_1417181
EPI_ISL_1417184
EPI_ISL_1417185
EPI_ISL_1417186
EPI_ISL_1417187
EPI_ISL_1417188
EPI_ISL_1417189
EPI_ISL_1417190
EPI_ISL_1417192
EPI_ISL_1417193
EPI_ISL_1417194
EPI_ISL_1417195
EPI_ISL_1417196
EPI_ISL_1417197
EPI_ISL_1417199
EPI_ISL_1417200
EPI_ISL_1417201
EPI_ISL_1417202
EPI_ISL_1417203
EPI_ISL_1417206
EPI_ISL_1417207
EPI_ISL_1417210
EPI_ISL_1417211
EPI_ISL_1417212
EPI_ISL_1417213
EPI_ISL_1417214
EPI_ISL_1417215
EPI_ISL_1443896
EPI_ISL_1465544
EPI_ISL_1443873
EPI_ISL_1443875
EPI_ISL_1443876
EPI_ISL_1443877
EPI_ISL_1443878
EPI_ISL_1443879
EPI_ISL_1443881
EPI_ISL_1443882
EPI_ISL_1443883
EPI_ISL_1443886
EPI_ISL_1443889
EPI_ISL_1443897
EPI_ISL_1443898
EPI_ISL_1443899
EPI_ISL_1443903
EPI_ISL_1443904
EPI_ISL_1443906
EPI_ISL_1443907
EPI_ISL_1465449
EPI_ISL_1465450
EPI_ISL_1465451
EPI_ISL_1465452
EPI_ISL_1465454
EPI_ISL_1465455
EPI_ISL_1465456
EPI_ISL_1465457
EPI_ISL_1465458
EPI_ISL_1465459
EPI_ISL_1465460
EPI_ISL_1465461
EPI_ISL_1465462
EPI_ISL_1465463
EPI_ISL_1465464
EPI_ISL_1465465
EPI_ISL_1465466
EPI_ISL_1465467
EPI_ISL_1465468
EPI_ISL_1465469
EPI_ISL_1465470
EPI_ISL_1465472
EPI_ISL_1465473
EPI_ISL_1465474
EPI_ISL_1465475
EPI_ISL_1465483
EPI_ISL_1465484
EPI_ISL_1465485
EPI_ISL_1465487
EPI_ISL_1465488
EPI_ISL_1465489
EPI_ISL_1465490
EPI_ISL_1465492
EPI_ISL_1465493
EPI_ISL_1465494
EPI_ISL_1465495
EPI_ISL_1465496
EPI_ISL_1465498
EPI_ISL_1465499
EPI_ISL_1465500
EPI_ISL_1465501
EPI_ISL_1465503
EPI_ISL_1465505
EPI_ISL_1465506
EPI_ISL_1465507
EPI_ISL_1465508
EPI_ISL_1465510
EPI_ISL_1465513
EPI_ISL_1465514
EPI_ISL_1465515
EPI_ISL_1465516
EPI_ISL_1465517
EPI_ISL_1465518
EPI_ISL_1465519
EPI_ISL_1465520
EPI_ISL_1465521
EPI_ISL_1465522
EPI_ISL_1465523
EPI_ISL_1465524
EPI_ISL_1465525
EPI_ISL_1465526
EPI_ISL_1465527
EPI_ISL_1465528
EPI_ISL_1465529
EPI_ISL_1465531
EPI_ISL_1465532
EPI_ISL_1465533
EPI_ISL_1465534
EPI_ISL_1465541
EPI_ISL_1465543
EPI_ISL_1465545
EPI_ISL_1465547
EPI_ISL_1465548
EPI_ISL_1465549
EPI_ISL_1465550
EPI_ISL_1465551
EPI_ISL_1465552
EPI_ISL_1465553
EPI_ISL_1465554
EPI_ISL_1465555
EPI_ISL_1465557
EPI_ISL_1465558
EPI_ISL_1465559
EPI_ISL_1465560
EPI_ISL_1465561
EPI_ISL_1465562
EPI_ISL_1465563
EPI_ISL_1465564
EPI_ISL_1465565
EPI_ISL_1465566
EPI_ISL_1465567
EPI_ISL_1465568
EPI_ISL_1465570
EPI_ISL_1465571
EPI_ISL_1465574
EPI_ISL_1465575
EPI_ISL_1465576
EPI_ISL_1465577
EPI_ISL_1465579
EPI_ISL_1465580
EPI_ISL_1465581
EPI_ISL_1465583
EPI_ISL_1465584
EPI_ISL_1465585
EPI_ISL_1465586
EPI_ISL_1465587
EPI_ISL_1465589
EPI_ISL_1465591
EPI_ISL_1465592
EPI_ISL_1465595
EPI_ISL_1465596
EPI_ISL_1465597
EPI_ISL_1465599
EPI_ISL_1465601
EPI_ISL_1465602
EPI_ISL_1465603
EPI_ISL_1489730
EPI_ISL_1489731
EPI_ISL_1489732
EPI_ISL_1489734
EPI_ISL_1489735
EPI_ISL_1489736
EPI_ISL_1489739
EPI_ISL_1489835
EPI_ISL_1489836
EPI_ISL_1489837
EPI_ISL_1489839
EPI_ISL_1489840
EPI_ISL_1489842
EPI_ISL_1492563
EPI_ISL_1443890
EPI_ISL_1443900
EPI_ISL_1443909
EPI_ISL_1465453
EPI_ISL_1465471
EPI_ISL_1465486
EPI_ISL_1465502
EPI_ISL_1465504
EPI_ISL_1465509
EPI_ISL_1465572
EPI_ISL_1465578
EPI_ISL_1465582
EPI_ISL_1465590
EPI_ISL_1465594
EPI_ISL_1219928
EPI_ISL_1036373
EPI_ISL_1036411
EPI_ISL_1001330
EPI_ISL_1020121
EPI_ISL_1020122
EPI_ISL_1108770
EPI_ISL_1176315
EPI_ISL_1298480
EPI_ISL_1322111
EPI_ISL_1315637
EPI_ISL_1372540
EPI_ISL_1013211
EPI_ISL_1335757
EPI_ISL_1055760
EPI_ISL_1301853
EPI_ISL_1301869
EPI_ISL_1301870
EPI_ISL_1336342
EPI_ISL_1510606
EPI_ISL_1516984
EPI_ISL_1516986
EPI_ISL_1516987
EPI_ISL_1516988
EPI_ISL_1516990
EPI_ISL_1516991
EPI_ISL_1516993
EPI_ISL_1516994
EPI_ISL_1516996
EPI_ISL_1516997
EPI_ISL_1516999
EPI_ISL_1517000
EPI_ISL_1517001
EPI_ISL_1517012
EPI_ISL_1517014
EPI_ISL_1517015
EPI_ISL_1517017
EPI_ISL_1517018
EPI_ISL_1524331
EPI_ISL_1524333
EPI_ISL_1524334
EPI_ISL_1524335
EPI_ISL_1524337
EPI_ISL_1524338
EPI_ISL_1524339
EPI_ISL_1524340
EPI_ISL_1524341
EPI_ISL_1524342
EPI_ISL_1524343
EPI_ISL_1524344
EPI_ISL_1524348
EPI_ISL_1524349
EPI_ISL_1524350
EPI_ISL_1524351
EPI_ISL_1524352
EPI_ISL_1524353
EPI_ISL_1524354
EPI_ISL_1524355
EPI_ISL_1524359
EPI_ISL_1524360
EPI_ISL_1524361
EPI_ISL_1524362
EPI_ISL_1524364
EPI_ISL_1524368
EPI_ISL_1524369
EPI_ISL_1524370
EPI_ISL_1524371
EPI_ISL_1524377
EPI_ISL_1524380
EPI_ISL_1525265
EPI_ISL_1525266
EPI_ISL_1526785
EPI_ISL_1526792
EPI_ISL_1528195
EPI_ISL_1528196
EPI_ISL_1528197
EPI_ISL_1540447
EPI_ISL_1549138
EPI_ISL_1554904
EPI_ISL_1554919
EPI_ISL_1516983
EPI_ISL_1524330
EPI_ISL_1524332
EPI_ISL_1524336
EPI_ISL_1524345
EPI_ISL_1524356
EPI_ISL_1524357
EPI_ISL_1524363
EPI_ISL_733573
EPI_ISL_738045
EPI_ISL_738046
EPI_ISL_738047
EPI_ISL_1096254
EPI_ISL_1108255
EPI_ISL_1110393
EPI_ISL_1110395
EPI_ISL_1110396
EPI_ISL_1110399
EPI_ISL_1110400
EPI_ISL_1110416
EPI_ISL_1110417
EPI_ISL_1110919
EPI_ISL_1110920
EPI_ISL_1110921
EPI_ISL_1110922
EPI_ISL_1110953
EPI_ISL_1110954
EPI_ISL_1111059
EPI_ISL_1111060
EPI_ISL_1322167
EPI_ISL_1322169
EPI_ISL_1322177
EPI_ISL_1322179
EPI_ISL_1322186
EPI_ISL_1322187
EPI_ISL_1322188
EPI_ISL_1322189
EPI_ISL_1322192
EPI_ISL_1322197
EPI_ISL_1322199
EPI_ISL_1322201
EPI_ISL_1335873
EPI_ISL_1335875
EPI_ISL_1336337
EPI_ISL_1336344
EPI_ISL_1336345
EPI_ISL_1336346
EPI_ISL_1336347
EPI_ISL_738048
EPI_ISL_736996
EPI_ISL_736997
EPI_ISL_745193
EPI_ISL_767013
EPI_ISL_794751
EPI_ISL_757285
EPI_ISL_794744
EPI_ISL_794748
EPI_ISL_794750
EPI_ISL_794818
EPI_ISL_803896
EPI_ISL_811139
EPI_ISL_811140
EPI_ISL_825156
EPI_ISL_794820
EPI_ISL_827042
EPI_ISL_832169
EPI_ISL_832170
EPI_ISL_832194
EPI_ISL_832195
EPI_ISL_833166
EPI_ISL_833229
EPI_ISL_833230
EPI_ISL_826458
EPI_ISL_832176
EPI_ISL_832177
EPI_ISL_833043
EPI_ISL_833044
EPI_ISL_833045
EPI_ISL_833232
EPI_ISL_833233
EPI_ISL_833235
EPI_ISL_833236
EPI_ISL_833237
EPI_ISL_833238
EPI_ISL_833239
EPI_ISL_833240
EPI_ISL_1060397
EPI_ISL_833242
EPI_ISL_833246
EPI_ISL_833267
EPI_ISL_833263
EPI_ISL_833264
EPI_ISL_833265
EPI_ISL_833266
EPI_ISL_833293
EPI_ISL_833243
EPI_ISL_833284
EPI_ISL_833285
EPI_ISL_833286
EPI_ISL_833287
EPI_ISL_833324
EPI_ISL_846646
EPI_ISL_833299
EPI_ISL_833300
EPI_ISL_849634
EPI_ISL_849635
EPI_ISL_846647
EPI_ISL_833268
EPI_ISL_849638
EPI_ISL_833269
EPI_ISL_849643
EPI_ISL_849639
EPI_ISL_849640
EPI_ISL_849641
EPI_ISL_849642
EPI_ISL_849648
EPI_ISL_849649
EPI_ISL_850679
EPI_ISL_850684
EPI_ISL_850685
EPI_ISL_850686
EPI_ISL_849636
EPI_ISL_849637
EPI_ISL_855358
EPI_ISL_855381
EPI_ISL_860833
EPI_ISL_860834
EPI_ISL_849644
EPI_ISL_860835
EPI_ISL_860836
EPI_ISL_860837
EPI_ISL_860838
EPI_ISL_860839
EPI_ISL_860716
EPI_ISL_860840
EPI_ISL_860841
EPI_ISL_860842
EPI_ISL_860843
EPI_ISL_860844
EPI_ISL_860850
EPI_ISL_860851
EPI_ISL_860845
EPI_ISL_849645
EPI_ISL_860847
EPI_ISL_860848
EPI_ISL_860849
EPI_ISL_860859
EPI_ISL_860860
EPI_ISL_860852
EPI_ISL_860853
EPI_ISL_860854
EPI_ISL_860855
EPI_ISL_849646
EPI_ISL_860856
EPI_ISL_860861
EPI_ISL_860862
EPI_ISL_860857
EPI_ISL_860858
EPI_ISL_861508
EPI_ISL_849647
EPI_ISL_861714
EPI_ISL_861710
EPI_ISL_860889
EPI_ISL_861715
EPI_ISL_861727
EPI_ISL_861728
EPI_ISL_862046
EPI_ISL_862047
EPI_ISL_862544
EPI_ISL_861716
EPI_ISL_862548
EPI_ISL_862545
EPI_ISL_862042
EPI_ISL_862043
EPI_ISL_862549
EPI_ISL_862045
EPI_ISL_862550
EPI_ISL_862552
EPI_ISL_862553
EPI_ISL_862554
EPI_ISL_862556
EPI_ISL_862564
EPI_ISL_862565
EPI_ISL_862835
EPI_ISL_862836
EPI_ISL_862551
EPI_ISL_871789
EPI_ISL_869241
EPI_ISL_872198
EPI_ISL_872213
EPI_ISL_872214
EPI_ISL_872215
EPI_ISL_872216
EPI_ISL_872217
EPI_ISL_872218
EPI_ISL_862555
EPI_ISL_872210
EPI_ISL_872211
EPI_ISL_872212
EPI_ISL_872219
EPI_ISL_872220
EPI_ISL_872256
EPI_ISL_872233
EPI_ISL_872266
EPI_ISL_872261
EPI_ISL_872236
EPI_ISL_872238
EPI_ISL_872267
EPI_ISL_872268
EPI_ISL_872239
EPI_ISL_872264
EPI_ISL_872291
EPI_ISL_872269
EPI_ISL_872292
EPI_ISL_872307
EPI_ISL_872293
EPI_ISL_872296
EPI_ISL_872297
EPI_ISL_872308
EPI_ISL_872309
EPI_ISL_872310
EPI_ISL_872311
EPI_ISL_872314
EPI_ISL_872315
EPI_ISL_872316
EPI_ISL_872323
EPI_ISL_872324
EPI_ISL_872325
EPI_ISL_877228
EPI_ISL_882667
EPI_ISL_882670
EPI_ISL_872294
EPI_ISL_872295
EPI_ISL_872318
EPI_ISL_872319
EPI_ISL_872320
EPI_ISL_872321
EPI_ISL_875346
EPI_ISL_882952
EPI_ISL_883289
EPI_ISL_883286
EPI_ISL_883287
EPI_ISL_883288
EPI_ISL_882944
EPI_ISL_883294
EPI_ISL_883290
EPI_ISL_883291
EPI_ISL_883299
EPI_ISL_883301
EPI_ISL_883302
EPI_ISL_883303
EPI_ISL_883292
EPI_ISL_883304
EPI_ISL_883305
EPI_ISL_883325
EPI_ISL_883962
EPI_ISL_883295
EPI_ISL_883296
EPI_ISL_883297
EPI_ISL_883298
EPI_ISL_883293
EPI_ISL_883969
EPI_ISL_883971
EPI_ISL_883972
EPI_ISL_883973
EPI_ISL_883963
EPI_ISL_883965
EPI_ISL_883976
EPI_ISL_883977
EPI_ISL_883980
EPI_ISL_883982
EPI_ISL_883978
EPI_ISL_883979
EPI_ISL_883997
EPI_ISL_883974
EPI_ISL_883985
EPI_ISL_890359
EPI_ISL_894219
EPI_ISL_890354
EPI_ISL_883983
EPI_ISL_883984
EPI_ISL_900493
EPI_ISL_902926
EPI_ISL_906078
EPI_ISL_906053
EPI_ISL_909656
EPI_ISL_909657
EPI_ISL_906073
EPI_ISL_906074
EPI_ISL_906079
EPI_ISL_909658
EPI_ISL_909659
EPI_ISL_909660
EPI_ISL_909661
EPI_ISL_909672
EPI_ISL_909673
EPI_ISL_909949
EPI_ISL_909667
EPI_ISL_909668
EPI_ISL_909669
EPI_ISL_909662
EPI_ISL_910013
EPI_ISL_909663
EPI_ISL_909664
EPI_ISL_909665
EPI_ISL_909666
EPI_ISL_911524
EPI_ISL_911525
EPI_ISL_911548
EPI_ISL_909670
EPI_ISL_909671
EPI_ISL_912556
EPI_ISL_912549
EPI_ISL_912568
EPI_ISL_912554
EPI_ISL_912555
EPI_ISL_912573
EPI_ISL_912574
EPI_ISL_912575
EPI_ISL_912559
EPI_ISL_912576
EPI_ISL_912669
EPI_ISL_912670
EPI_ISL_912671
EPI_ISL_912678
EPI_ISL_912682
EPI_ISL_912684
EPI_ISL_912577
EPI_ISL_912578
EPI_ISL_912579
EPI_ISL_912831
EPI_ISL_912834
EPI_ISL_912563
EPI_ISL_912564
EPI_ISL_912565
EPI_ISL_912921
EPI_ISL_912835
EPI_ISL_912836
EPI_ISL_913020
EPI_ISL_913021
EPI_ISL_913022
EPI_ISL_913023
EPI_ISL_913024
EPI_ISL_912913
EPI_ISL_913031
EPI_ISL_913032
EPI_ISL_913025
EPI_ISL_913026
EPI_ISL_913028
EPI_ISL_913029
EPI_ISL_913030
EPI_ISL_913036
EPI_ISL_913037
EPI_ISL_913033
EPI_ISL_912922
EPI_ISL_913449
EPI_ISL_913034
EPI_ISL_913035
EPI_ISL_913038
EPI_ISL_913039
EPI_ISL_913599
EPI_ISL_913594
EPI_ISL_913596
EPI_ISL_913597
EPI_ISL_913509
EPI_ISL_913510
EPI_ISL_913601
EPI_ISL_918267
EPI_ISL_915421
EPI_ISL_918408
EPI_ISL_918263
EPI_ISL_918270
EPI_ISL_918264
EPI_ISL_918409
EPI_ISL_918410
EPI_ISL_918489
EPI_ISL_934424
EPI_ISL_918271
EPI_ISL_934989
EPI_ISL_934990
EPI_ISL_934991
EPI_ISL_935017
EPI_ISL_935156
EPI_ISL_935163
EPI_ISL_935164
EPI_ISL_935165
EPI_ISL_925208
EPI_ISL_935158
EPI_ISL_935159
EPI_ISL_935160
EPI_ISL_935161
EPI_ISL_935162
EPI_ISL_935528
EPI_ISL_935527
EPI_ISL_935166
EPI_ISL_935167
EPI_ISL_935530
EPI_ISL_935531
EPI_ISL_935532
EPI_ISL_935529
EPI_ISL_935549
EPI_ISL_935533
EPI_ISL_935537
EPI_ISL_935538
EPI_ISL_935552
EPI_ISL_935553
EPI_ISL_935554
EPI_ISL_935555
EPI_ISL_935556
EPI_ISL_935557
EPI_ISL_935570
EPI_ISL_935565
EPI_ISL_935563
EPI_ISL_935581
EPI_ISL_935582
EPI_ISL_935571
EPI_ISL_935587
EPI_ISL_935597
EPI_ISL_935598
EPI_ISL_935602
EPI_ISL_935603
EPI_ISL_935574
EPI_ISL_935575
EPI_ISL_935588
EPI_ISL_935589
EPI_ISL_935590
EPI_ISL_935591
EPI_ISL_935592
EPI_ISL_935593
EPI_ISL_935594
EPI_ISL_935595
EPI_ISL_935604
EPI_ISL_935608
EPI_ISL_935611
EPI_ISL_935612
EPI_ISL_935618
EPI_ISL_935619
EPI_ISL_935613
EPI_ISL_935572
EPI_ISL_935615
EPI_ISL_935616
EPI_ISL_935617
EPI_ISL_935573
EPI_ISL_935623
EPI_ISL_935624
EPI_ISL_935625
EPI_ISL_935628
EPI_ISL_935629
EPI_ISL_935630
EPI_ISL_935631
EPI_ISL_935634
EPI_ISL_939628
EPI_ISL_940144
EPI_ISL_935620
EPI_ISL_935621
EPI_ISL_935622
EPI_ISL_935635
EPI_ISL_935636
EPI_ISL_939629
EPI_ISL_939643
EPI_ISL_939647
EPI_ISL_940157
EPI_ISL_940554
EPI_ISL_940609
EPI_ISL_940610
EPI_ISL_940631
EPI_ISL_940611
EPI_ISL_940612
EPI_ISL_940999
EPI_ISL_941004
EPI_ISL_940565
EPI_ISL_940739
EPI_ISL_940995
EPI_ISL_940997
EPI_ISL_940998
EPI_ISL_941005
EPI_ISL_941006
EPI_ISL_941007
EPI_ISL_941027
EPI_ISL_941008
EPI_ISL_941009
EPI_ISL_940632
EPI_ISL_941028
EPI_ISL_941029
EPI_ISL_941030
EPI_ISL_941033
EPI_ISL_941031
EPI_ISL_941010
EPI_ISL_941038
EPI_ISL_941034
EPI_ISL_941035
EPI_ISL_941036
EPI_ISL_941037
EPI_ISL_941040
EPI_ISL_941041
EPI_ISL_941042
EPI_ISL_941043
EPI_ISL_941048
EPI_ISL_941049
EPI_ISL_941044
EPI_ISL_941045
EPI_ISL_941039
EPI_ISL_941046
EPI_ISL_941047
EPI_ISL_941052
EPI_ISL_941053
EPI_ISL_941050
EPI_ISL_941051
EPI_ISL_941059
EPI_ISL_941054
EPI_ISL_941056
EPI_ISL_941060
EPI_ISL_941057
EPI_ISL_941062
EPI_ISL_941058
EPI_ISL_941066
EPI_ISL_941067
EPI_ISL_941068
EPI_ISL_941063
EPI_ISL_941064
EPI_ISL_941070
EPI_ISL_941071
EPI_ISL_941061
EPI_ISL_941072
EPI_ISL_941073
EPI_ISL_941069
EPI_ISL_941074
EPI_ISL_941075
EPI_ISL_941081
EPI_ISL_941076
EPI_ISL_941077
EPI_ISL_941084
EPI_ISL_941085
EPI_ISL_941078
EPI_ISL_941082
EPI_ISL_941086
EPI_ISL_941083
EPI_ISL_941091
EPI_ISL_941093
EPI_ISL_941087
EPI_ISL_941088
EPI_ISL_941089
EPI_ISL_941090
EPI_ISL_941098
EPI_ISL_941099
EPI_ISL_941079
EPI_ISL_941080
EPI_ISL_941095
EPI_ISL_941096
EPI_ISL_941094
EPI_ISL_941097
EPI_ISL_941100
EPI_ISL_941101
EPI_ISL_941102
EPI_ISL_941103
EPI_ISL_941270
EPI_ISL_949184
EPI_ISL_949188
EPI_ISL_949191
EPI_ISL_953961
EPI_ISL_953962
EPI_ISL_953963
EPI_ISL_953964
EPI_ISL_943550
EPI_ISL_949182
EPI_ISL_949185
EPI_ISL_953941
EPI_ISL_953959
EPI_ISL_953960
EPI_ISL_953967
EPI_ISL_953970
EPI_ISL_953976
EPI_ISL_953977
EPI_ISL_953978
EPI_ISL_953994
EPI_ISL_953995
EPI_ISL_953996
EPI_ISL_953965
EPI_ISL_953985
EPI_ISL_953986
EPI_ISL_953987
EPI_ISL_953991
EPI_ISL_953992
EPI_ISL_953993
EPI_ISL_954007
EPI_ISL_954009
EPI_ISL_954010
EPI_ISL_954015
EPI_ISL_954011
EPI_ISL_954012
EPI_ISL_954016
EPI_ISL_954013
EPI_ISL_954021
EPI_ISL_954017
EPI_ISL_954019
EPI_ISL_954020
EPI_ISL_954014
EPI_ISL_954024
EPI_ISL_954025
EPI_ISL_954757
EPI_ISL_954031
EPI_ISL_954755
EPI_ISL_954022
EPI_ISL_954756
EPI_ISL_954760
EPI_ISL_954761
EPI_ISL_954758
EPI_ISL_954759
EPI_ISL_954023
EPI_ISL_954782
EPI_ISL_954762
EPI_ISL_954777
EPI_ISL_954790
EPI_ISL_954787
EPI_ISL_954788
EPI_ISL_954789
EPI_ISL_954793
EPI_ISL_954794
EPI_ISL_954795
EPI_ISL_954796
EPI_ISL_954797
EPI_ISL_954798
EPI_ISL_954799
EPI_ISL_954783
EPI_ISL_954784
EPI_ISL_954785
EPI_ISL_954786
EPI_ISL_954803
EPI_ISL_954815
EPI_ISL_954792
EPI_ISL_954800
EPI_ISL_955067
EPI_ISL_955073
EPI_ISL_954801
EPI_ISL_955074
EPI_ISL_954802
EPI_ISL_955173
EPI_ISL_955177
EPI_ISL_955181
EPI_ISL_955905
EPI_ISL_955061
EPI_ISL_955065
EPI_ISL_955066
EPI_ISL_1302075
EPI_ISL_960404
EPI_ISL_960405
EPI_ISL_960406
EPI_ISL_955075
EPI_ISL_961072
EPI_ISL_961068
EPI_ISL_961070
EPI_ISL_961071
EPI_ISL_961066
EPI_ISL_961067
EPI_ISL_961075
EPI_ISL_961076
EPI_ISL_961077
EPI_ISL_961082
EPI_ISL_961083
EPI_ISL_961084
EPI_ISL_961085
EPI_ISL_961078
EPI_ISL_961079
EPI_ISL_961080
EPI_ISL_961081
EPI_ISL_961086
EPI_ISL_961087
EPI_ISL_961088
EPI_ISL_961089
EPI_ISL_961090
EPI_ISL_961091
EPI_ISL_961092
EPI_ISL_961073
EPI_ISL_961093
EPI_ISL_961094
EPI_ISL_961469
EPI_ISL_961710
EPI_ISL_961711
EPI_ISL_961712
EPI_ISL_961713
EPI_ISL_961714
EPI_ISL_961715
EPI_ISL_961095
EPI_ISL_961466
EPI_ISL_961467
EPI_ISL_961468
EPI_ISL_961718
EPI_ISL_961719
EPI_ISL_961720
EPI_ISL_961723
EPI_ISL_961724
EPI_ISL_961725
EPI_ISL_961726
EPI_ISL_961727
EPI_ISL_961728
EPI_ISL_961729
EPI_ISL_961733
EPI_ISL_961734
EPI_ISL_961716
EPI_ISL_961717
EPI_ISL_961721
EPI_ISL_961722
EPI_ISL_961074
EPI_ISL_961737
EPI_ISL_961730
EPI_ISL_961735
EPI_ISL_961736
EPI_ISL_961742
EPI_ISL_961743
EPI_ISL_961738
EPI_ISL_961739
EPI_ISL_961740
EPI_ISL_961744
EPI_ISL_961745
EPI_ISL_961731
EPI_ISL_961741
EPI_ISL_961746
EPI_ISL_965029
EPI_ISL_965033
EPI_ISL_961747
EPI_ISL_961748
EPI_ISL_961749
EPI_ISL_965253
EPI_ISL_965257
EPI_ISL_965258
EPI_ISL_961732
EPI_ISL_965254
EPI_ISL_965261
EPI_ISL_965255
EPI_ISL_965256
EPI_ISL_965259
EPI_ISL_965260
EPI_ISL_965262
EPI_ISL_965268
EPI_ISL_965269
EPI_ISL_965270
EPI_ISL_965271
EPI_ISL_965272
EPI_ISL_965273
EPI_ISL_965266
EPI_ISL_965263
EPI_ISL_965280
EPI_ISL_965281
EPI_ISL_965274
EPI_ISL_965275
EPI_ISL_965267
EPI_ISL_965290
EPI_ISL_965282
EPI_ISL_965283
EPI_ISL_965284
EPI_ISL_965286
EPI_ISL_965287
EPI_ISL_965288
EPI_ISL_965289
EPI_ISL_965293
EPI_ISL_965294
EPI_ISL_965295
EPI_ISL_965297
EPI_ISL_965285
EPI_ISL_965298
EPI_ISL_965299
EPI_ISL_965291
EPI_ISL_965292
EPI_ISL_965300
EPI_ISL_965913
EPI_ISL_965911
EPI_ISL_965912
EPI_ISL_965919
EPI_ISL_965920
EPI_ISL_965917
EPI_ISL_965916
EPI_ISL_965922
EPI_ISL_965923
EPI_ISL_965918
EPI_ISL_965930
EPI_ISL_965924
EPI_ISL_965931
EPI_ISL_965932
EPI_ISL_965925
EPI_ISL_965941
EPI_ISL_965927
EPI_ISL_965928
EPI_ISL_965929
EPI_ISL_965935
EPI_ISL_965936
EPI_ISL_965939
EPI_ISL_965951
EPI_ISL_965945
EPI_ISL_965949
EPI_ISL_965953
EPI_ISL_965958
EPI_ISL_965954
EPI_ISL_965955
EPI_ISL_965947
EPI_ISL_969131
EPI_ISL_965960
EPI_ISL_969227
EPI_ISL_966310
EPI_ISL_969884
EPI_ISL_974745
EPI_ISL_1654928
EPI_ISL_970647
EPI_ISL_1654989
EPI_ISL_1302864
EPI_ISL_977507
EPI_ISL_977495
EPI_ISL_977496
EPI_ISL_1655079
EPI_ISL_977497
EPI_ISL_977598
EPI_ISL_977498
EPI_ISL_977597
EPI_ISL_977646
EPI_ISL_977661
EPI_ISL_977662
EPI_ISL_977663
EPI_ISL_979801
EPI_ISL_979544
EPI_ISL_979802
EPI_ISL_977601
EPI_ISL_977603
EPI_ISL_979803
EPI_ISL_979804
EPI_ISL_979963
EPI_ISL_979968
EPI_ISL_979966
EPI_ISL_979967
EPI_ISL_979893
EPI_ISL_979969
EPI_ISL_979959
EPI_ISL_981374
EPI_ISL_979960
EPI_ISL_981372
EPI_ISL_981375
EPI_ISL_981468
EPI_ISL_979961
EPI_ISL_983097
EPI_ISL_981377
EPI_ISL_983098
EPI_ISL_982139
EPI_ISL_984678
EPI_ISL_984683
EPI_ISL_984998
EPI_ISL_984999
EPI_ISL_985000
EPI_ISL_985001
EPI_ISL_984996
EPI_ISL_984997
EPI_ISL_985002
EPI_ISL_985003
EPI_ISL_985006
EPI_ISL_985007
EPI_ISL_985004
EPI_ISL_985005
EPI_ISL_985012
EPI_ISL_985009
EPI_ISL_985010
EPI_ISL_985011
EPI_ISL_985015
EPI_ISL_985016
EPI_ISL_985022
EPI_ISL_985023
EPI_ISL_985008
EPI_ISL_985018
EPI_ISL_985019
EPI_ISL_985020
EPI_ISL_985021
EPI_ISL_985027
EPI_ISL_985028
EPI_ISL_985029
EPI_ISL_985030
EPI_ISL_985024
EPI_ISL_985025
EPI_ISL_985026
EPI_ISL_985031
EPI_ISL_985058
EPI_ISL_985013
EPI_ISL_985059
EPI_ISL_985061
EPI_ISL_985062
EPI_ISL_985063
EPI_ISL_985064
EPI_ISL_985065
EPI_ISL_985068
EPI_ISL_985069
EPI_ISL_985070
EPI_ISL_985066
EPI_ISL_985067
EPI_ISL_985071
EPI_ISL_985014
EPI_ISL_985072
EPI_ISL_985073
EPI_ISL_985074
EPI_ISL_985075
EPI_ISL_985080
EPI_ISL_985081
EPI_ISL_985082
EPI_ISL_985083
EPI_ISL_985084
EPI_ISL_985085
EPI_ISL_985086
EPI_ISL_985090
EPI_ISL_985091
EPI_ISL_985092
EPI_ISL_985093
EPI_ISL_985094
EPI_ISL_985095
EPI_ISL_985096
EPI_ISL_985097
EPI_ISL_985076
EPI_ISL_985077
EPI_ISL_985078
EPI_ISL_985079
EPI_ISL_985087
EPI_ISL_985088
EPI_ISL_985089
EPI_ISL_985099
EPI_ISL_985100
EPI_ISL_985101
EPI_ISL_985098
EPI_ISL_992956
EPI_ISL_985104
EPI_ISL_985102
EPI_ISL_1336494
EPI_ISL_995449
EPI_ISL_995450
EPI_ISL_995451
EPI_ISL_995452
EPI_ISL_995453
EPI_ISL_995454
EPI_ISL_995455
EPI_ISL_995460
EPI_ISL_993630
EPI_ISL_995461
EPI_ISL_995478
EPI_ISL_995456
EPI_ISL_995457
EPI_ISL_995458
EPI_ISL_995459
EPI_ISL_995480
EPI_ISL_995491
EPI_ISL_995492
EPI_ISL_1336911
EPI_ISL_1336729
EPI_ISL_1336754
EPI_ISL_1517464
EPI_ISL_977643
EPI_ISL_995473
EPI_ISL_995493
EPI_ISL_995494
EPI_ISL_977647
EPI_ISL_977651
EPI_ISL_1001307
EPI_ISL_1001301
EPI_ISL_1001302
EPI_ISL_1001303
EPI_ISL_1001314
EPI_ISL_1001315
EPI_ISL_1001316
EPI_ISL_1001317
EPI_ISL_1001318
EPI_ISL_1001321
EPI_ISL_1001326
EPI_ISL_1001327
EPI_ISL_1001304
EPI_ISL_1001305
EPI_ISL_1001306
EPI_ISL_1001311
EPI_ISL_1001312
EPI_ISL_1001313
EPI_ISL_1001322
EPI_ISL_1001323
EPI_ISL_1001324
EPI_ISL_1001308
EPI_ISL_1001309
EPI_ISL_1001310
EPI_ISL_1001328
EPI_ISL_1001329
EPI_ISL_1001335
EPI_ISL_1001331
EPI_ISL_1001332
EPI_ISL_1001333
EPI_ISL_1001325
EPI_ISL_1001337
EPI_ISL_1001336
EPI_ISL_1001339
EPI_ISL_1001338
EPI_ISL_1001341
EPI_ISL_1001342
EPI_ISL_1001334
EPI_ISL_1001340
EPI_ISL_1001347
EPI_ISL_1001344
EPI_ISL_1001345
EPI_ISL_1001346
EPI_ISL_1001343
EPI_ISL_1001348
EPI_ISL_1001349
EPI_ISL_1001350
EPI_ISL_1001351
EPI_ISL_1001352
EPI_ISL_1001356
EPI_ISL_1001357
EPI_ISL_1001354
EPI_ISL_1001355
EPI_ISL_1001362
EPI_ISL_1001359
EPI_ISL_1001360
EPI_ISL_1001361
EPI_ISL_1001368
EPI_ISL_1001369
EPI_ISL_1001370
EPI_ISL_1001358
EPI_ISL_1001364
EPI_ISL_1001365
EPI_ISL_1001366
EPI_ISL_1001367
EPI_ISL_1001371
EPI_ISL_1001363
EPI_ISL_1001375
EPI_ISL_1001374
EPI_ISL_1001372
EPI_ISL_1001381
EPI_ISL_1005687
EPI_ISL_1001373
EPI_ISL_1520169
EPI_ISL_1520177
EPI_ISL_1008664
EPI_ISL_1008665
EPI_ISL_1008666
EPI_ISL_1008667
EPI_ISL_1008668
EPI_ISL_1008669
EPI_ISL_1008670
EPI_ISL_1008671
EPI_ISL_1008675
EPI_ISL_1008676
EPI_ISL_1008677
EPI_ISL_1001382
EPI_ISL_1001383
EPI_ISL_1008672
EPI_ISL_1008673
EPI_ISL_1008674
EPI_ISL_1008679
EPI_ISL_1008680
EPI_ISL_1008681
EPI_ISL_1008682
EPI_ISL_1008683
EPI_ISL_1008684
EPI_ISL_1008685
EPI_ISL_1008686
EPI_ISL_1008678
EPI_ISL_1008700
EPI_ISL_1008687
EPI_ISL_1008691
EPI_ISL_1008692
EPI_ISL_1008693
EPI_ISL_1008694
EPI_ISL_1008701
EPI_ISL_1008702
EPI_ISL_1008703
EPI_ISL_1009618
EPI_ISL_1008688
EPI_ISL_1008689
EPI_ISL_1008690
EPI_ISL_1009627
EPI_ISL_1009667
EPI_ISL_1008713
EPI_ISL_1011752
EPI_ISL_1013152
EPI_ISL_1012925
EPI_ISL_1013214
EPI_ISL_1013215
EPI_ISL_1013216
EPI_ISL_1016843
EPI_ISL_1016690
EPI_ISL_1018220
EPI_ISL_1018222
EPI_ISL_1018223
EPI_ISL_1018224
EPI_ISL_1018225
EPI_ISL_1013236
EPI_ISL_1016968
EPI_ISL_1018226
EPI_ISL_1018227
EPI_ISL_1034793
EPI_ISL_2279591
EPI_ISL_1034916
EPI_ISL_2279595
EPI_ISL_2279603
EPI_ISL_2279587
EPI_ISL_2279588
EPI_ISL_1035907
EPI_ISL_1035905
EPI_ISL_1035906
EPI_ISL_1035912
EPI_ISL_1035913
EPI_ISL_1035914
EPI_ISL_1035904
EPI_ISL_1035909
EPI_ISL_1035910
EPI_ISL_1035911
EPI_ISL_1035925
EPI_ISL_1035926
EPI_ISL_1035927
EPI_ISL_1036197
EPI_ISL_1036198
EPI_ISL_1036199
EPI_ISL_1035915
EPI_ISL_1035916
EPI_ISL_1035924
EPI_ISL_1036193
EPI_ISL_1036194
EPI_ISL_1036195
EPI_ISL_1035908
EPI_ISL_1036203
EPI_ISL_1036196
EPI_ISL_1036200
EPI_ISL_1036201
EPI_ISL_1036202
EPI_ISL_1036209
EPI_ISL_1036206
EPI_ISL_1036204
EPI_ISL_1036207
EPI_ISL_1036208
EPI_ISL_1048807
EPI_ISL_1048809
EPI_ISL_1058043
EPI_ISL_1058044
EPI_ISL_1058045
EPI_ISL_1041203
EPI_ISL_1041204
EPI_ISL_1041205
EPI_ISL_1041206
EPI_ISL_1048806
EPI_ISL_1048808
EPI_ISL_1055817
EPI_ISL_1060338
EPI_ISL_1060370
EPI_ISL_1036205
EPI_ISL_1060384
EPI_ISL_1060385
EPI_ISL_1060380
EPI_ISL_1060386
EPI_ISL_1060382
EPI_ISL_1060388
EPI_ISL_1060383
EPI_ISL_1060570
EPI_ISL_1060381
EPI_ISL_974853
EPI_ISL_1060562
EPI_ISL_1700563
EPI_ISL_1060597
EPI_ISL_1081322
EPI_ISL_1079161
EPI_ISL_1081323
EPI_ISL_1082254
EPI_ISL_1081321
EPI_ISL_1084610
EPI_ISL_1082292
EPI_ISL_1082293
EPI_ISL_1082295
EPI_ISL_1084611
EPI_ISL_1084614
EPI_ISL_1084612
EPI_ISL_1085174
EPI_ISL_1085162
EPI_ISL_1085269
EPI_ISL_1085270
EPI_ISL_1085273
EPI_ISL_1084613
EPI_ISL_1085267
EPI_ISL_1085268
EPI_ISL_1085276
EPI_ISL_1085278
EPI_ISL_1085280
EPI_ISL_1085284
EPI_ISL_1085282
EPI_ISL_1085283
EPI_ISL_1085306
EPI_ISL_1085307
EPI_ISL_1085453
EPI_ISL_1085590
EPI_ISL_1085591
EPI_ISL_1085600
EPI_ISL_1085279
EPI_ISL_1085309
EPI_ISL_1085473
EPI_ISL_1085585
EPI_ISL_1085588
EPI_ISL_1085589
EPI_ISL_1085594
EPI_ISL_1085709
EPI_ISL_1085607
EPI_ISL_1085792
EPI_ISL_1085722
EPI_ISL_1085713
EPI_ISL_1085796
EPI_ISL_1085858
EPI_ISL_1085859
EPI_ISL_1085865
EPI_ISL_1085866
EPI_ISL_1085868
EPI_ISL_1085862
EPI_ISL_1085863
EPI_ISL_1096236
EPI_ISL_1096239
EPI_ISL_1096240
EPI_ISL_1096241
EPI_ISL_1096242
EPI_ISL_1096248
EPI_ISL_1096250
EPI_ISL_1096251
EPI_ISL_1096237
EPI_ISL_1096238
EPI_ISL_1096243
EPI_ISL_1096244
EPI_ISL_1096245
EPI_ISL_1096246
EPI_ISL_1096252
EPI_ISL_1096255
EPI_ISL_1096256
EPI_ISL_1096257
EPI_ISL_1096258
EPI_ISL_1096998
EPI_ISL_1096991
EPI_ISL_1096986
EPI_ISL_1097009
EPI_ISL_1096994
EPI_ISL_1097005
EPI_ISL_1097016
EPI_ISL_1097017
EPI_ISL_1097019
EPI_ISL_1097020
EPI_ISL_1097011
EPI_ISL_1097012
EPI_ISL_1097013
EPI_ISL_1097014
EPI_ISL_1097015
EPI_ISL_1097022
EPI_ISL_1097021
EPI_ISL_1098602
EPI_ISL_1098603
EPI_ISL_1098605
EPI_ISL_1097010
EPI_ISL_1098606
EPI_ISL_1098607
EPI_ISL_1104645
EPI_ISL_1104649
EPI_ISL_1109637
EPI_ISL_1109638
EPI_ISL_1109639
EPI_ISL_1109642
EPI_ISL_1109643
EPI_ISL_1109644
EPI_ISL_1110402
EPI_ISL_1110403
EPI_ISL_1098604
EPI_ISL_1098608
EPI_ISL_1104647
EPI_ISL_1104652
EPI_ISL_1104654
EPI_ISL_1104656
EPI_ISL_1109640
EPI_ISL_1109641
EPI_ISL_1110407
EPI_ISL_1110394
EPI_ISL_1110397
EPI_ISL_1110408
EPI_ISL_1110404
EPI_ISL_1110405
EPI_ISL_1110406
EPI_ISL_1110409
EPI_ISL_1110410
EPI_ISL_1110411
EPI_ISL_1110414
EPI_ISL_1110412
EPI_ISL_1110413
EPI_ISL_1110398
EPI_ISL_1110401
EPI_ISL_1110418
EPI_ISL_1110425
EPI_ISL_1110419
EPI_ISL_1110420
EPI_ISL_1110421
EPI_ISL_1110422
EPI_ISL_1110426
EPI_ISL_1110423
EPI_ISL_1110424
EPI_ISL_1110430
EPI_ISL_1110427
EPI_ISL_1110428
EPI_ISL_1110584
EPI_ISL_1110581
EPI_ISL_1110587
EPI_ISL_1110588
EPI_ISL_1110589
EPI_ISL_1110883
EPI_ISL_1110884
EPI_ISL_1110885
EPI_ISL_1110582
EPI_ISL_1110583
EPI_ISL_1110590
EPI_ISL_1110591
EPI_ISL_1110593
EPI_ISL_1110594
EPI_ISL_1110595
EPI_ISL_1110596
EPI_ISL_1110881
EPI_ISL_1110882
EPI_ISL_1110889
EPI_ISL_1110890
EPI_ISL_1110891
EPI_ISL_1110892
EPI_ISL_1110893
EPI_ISL_1110894
EPI_ISL_1110895
EPI_ISL_1110896
EPI_ISL_1110897
EPI_ISL_1110888
EPI_ISL_1110586
EPI_ISL_1110903
EPI_ISL_1110901
EPI_ISL_1110902
EPI_ISL_1110906
EPI_ISL_1110907
EPI_ISL_1110908
EPI_ISL_1110913
EPI_ISL_1110914
EPI_ISL_1110915
EPI_ISL_1110916
EPI_ISL_1110925
EPI_ISL_1110926
EPI_ISL_1110927
EPI_ISL_1110928
EPI_ISL_1110932
EPI_ISL_1110898
EPI_ISL_1110899
EPI_ISL_1110900
EPI_ISL_1110909
EPI_ISL_1110910
EPI_ISL_1110911
EPI_ISL_1110912
EPI_ISL_1110917
EPI_ISL_1110924
EPI_ISL_1110929
EPI_ISL_1110930
EPI_ISL_1110931
EPI_ISL_1110904
EPI_ISL_1110934
EPI_ISL_1110935
EPI_ISL_1110936
EPI_ISL_1110941
EPI_ISL_1110942
EPI_ISL_1110943
EPI_ISL_1110944
EPI_ISL_1110945
EPI_ISL_1110946
EPI_ISL_1110947
EPI_ISL_1110948
EPI_ISL_1110949
EPI_ISL_1110950
EPI_ISL_1110951
EPI_ISL_1110933
EPI_ISL_1110937
EPI_ISL_1110905
EPI_ISL_1112224
EPI_ISL_1112225
EPI_ISL_1112226
EPI_ISL_1112223
EPI_ISL_1110938
EPI_ISL_1110939
EPI_ISL_1110940
EPI_ISL_1112243
EPI_ISL_1112241
EPI_ISL_1112239
EPI_ISL_1112258
EPI_ISL_1112246
EPI_ISL_1112247
EPI_ISL_1112248
EPI_ISL_1112260
EPI_ISL_1112263
EPI_ISL_1112265
EPI_ISL_1112276
EPI_ISL_1112277
EPI_ISL_1112278
EPI_ISL_1112250
EPI_ISL_1112252
EPI_ISL_1112253
EPI_ISL_1112273
EPI_ISL_1112275
EPI_ISL_1112279
EPI_ISL_1112281
EPI_ISL_1112291
EPI_ISL_1116429
EPI_ISL_1116436
EPI_ISL_1112286
EPI_ISL_1112288
EPI_ISL_1116433
EPI_ISL_1116434
EPI_ISL_1116437
EPI_ISL_1116444
EPI_ISL_1116441
EPI_ISL_1116446
EPI_ISL_1116438
EPI_ISL_1116439
EPI_ISL_1116447
EPI_ISL_1116453
EPI_ISL_1116454
EPI_ISL_1116457
EPI_ISL_1117486
EPI_ISL_1117487
EPI_ISL_1117491
EPI_ISL_1116455
EPI_ISL_1116456
EPI_ISL_1117488
EPI_ISL_1117489
EPI_ISL_1117490
EPI_ISL_1117496
EPI_ISL_1117497
EPI_ISL_1117498
EPI_ISL_1117499
EPI_ISL_1117492
EPI_ISL_1117493
EPI_ISL_1117494
EPI_ISL_1117503
EPI_ISL_1117495
EPI_ISL_1117504
EPI_ISL_1117500
EPI_ISL_1117501
EPI_ISL_1117502
EPI_ISL_1117505
EPI_ISL_1117506
EPI_ISL_1117673
EPI_ISL_1117678
EPI_ISL_1117507
EPI_ISL_1117508
EPI_ISL_1117681
EPI_ISL_1117674
EPI_ISL_1117675
EPI_ISL_1117676
EPI_ISL_1117677
EPI_ISL_1117679
EPI_ISL_1117680
EPI_ISL_1117683
EPI_ISL_1117684
EPI_ISL_1117682
EPI_ISL_1117810
EPI_ISL_1117685
EPI_ISL_1117686
EPI_ISL_1117813
EPI_ISL_1117814
EPI_ISL_1117815
EPI_ISL_1117816
EPI_ISL_1117822
EPI_ISL_1117823
EPI_ISL_1117824
EPI_ISL_1117825
EPI_ISL_1117826
EPI_ISL_1117827
EPI_ISL_1117687
EPI_ISL_1117688
EPI_ISL_1117689
EPI_ISL_1117812
EPI_ISL_1117817
EPI_ISL_1117818
EPI_ISL_1117819
EPI_ISL_1117820
EPI_ISL_1117828
EPI_ISL_1117829
EPI_ISL_1117830
EPI_ISL_1117831
EPI_ISL_1117832
EPI_ISL_1117833
EPI_ISL_1117834
EPI_ISL_1117835
EPI_ISL_1117836
EPI_ISL_1117842
EPI_ISL_1117843
EPI_ISL_1117844
EPI_ISL_1117845
EPI_ISL_1117846
EPI_ISL_1117849
EPI_ISL_1117850
EPI_ISL_1117851
EPI_ISL_1117837
EPI_ISL_1117838
EPI_ISL_1117839
EPI_ISL_1117840
EPI_ISL_1117841
EPI_ISL_1117847
EPI_ISL_1117848
EPI_ISL_1117854
EPI_ISL_1117855
EPI_ISL_1117856
EPI_ISL_1117857
EPI_ISL_1117858
EPI_ISL_1117859
EPI_ISL_1117811
EPI_ISL_1117860
EPI_ISL_1117861
EPI_ISL_1117865
EPI_ISL_1117866
EPI_ISL_1117868
EPI_ISL_1117862
EPI_ISL_1117863
EPI_ISL_1117864
EPI_ISL_1117870
EPI_ISL_1117872
EPI_ISL_1117869
EPI_ISL_1118161
EPI_ISL_1118162
EPI_ISL_1118163
EPI_ISL_1118167
EPI_ISL_1118166
EPI_ISL_1118170
EPI_ISL_1118171
EPI_ISL_1118174
EPI_ISL_1118175
EPI_ISL_1118176
EPI_ISL_1118164
EPI_ISL_1118165
EPI_ISL_1118172
EPI_ISL_1118173
EPI_ISL_1118168
EPI_ISL_1118169
EPI_ISL_1118178
EPI_ISL_1118179
EPI_ISL_1118185
EPI_ISL_1118182
EPI_ISL_1118183
EPI_ISL_1118184
EPI_ISL_1118191
EPI_ISL_1118192
EPI_ISL_1118934
EPI_ISL_1121034
EPI_ISL_1118180
EPI_ISL_1118181
EPI_ISL_1118188
EPI_ISL_1118189
EPI_ISL_1118190
EPI_ISL_1119567
EPI_ISL_1138561
EPI_ISL_1138573
EPI_ISL_1138411
EPI_ISL_1138588
EPI_ISL_1118186
EPI_ISL_1118187
EPI_ISL_1138592
EPI_ISL_1163799
EPI_ISL_1164787
EPI_ISL_1164756
EPI_ISL_1166147
EPI_ISL_1166148
EPI_ISL_1166154
EPI_ISL_1166155
EPI_ISL_1166162
EPI_ISL_1166172
EPI_ISL_1166176
EPI_ISL_1163798
EPI_ISL_1166152
EPI_ISL_1166153
EPI_ISL_1166159
EPI_ISL_1166169
EPI_ISL_1166173
EPI_ISL_1166174
EPI_ISL_1166175
EPI_ISL_1166180
EPI_ISL_1166181
EPI_ISL_1166182
EPI_ISL_1166183
EPI_ISL_1166184
EPI_ISL_1168195
EPI_ISL_1166178
EPI_ISL_1168198
EPI_ISL_1166179
EPI_ISL_1168212
EPI_ISL_1168215
EPI_ISL_1168216
EPI_ISL_1168217
EPI_ISL_1169048
EPI_ISL_1169049
EPI_ISL_1016969
EPI_ISL_1168197
EPI_ISL_1168202
EPI_ISL_1168203
EPI_ISL_1168213
EPI_ISL_1168214
EPI_ISL_1168219
EPI_ISL_1168220
EPI_ISL_1169046
EPI_ISL_1169047
EPI_ISL_1171679
EPI_ISL_1171680
EPI_ISL_1171681
EPI_ISL_1171682
EPI_ISL_1171683
EPI_ISL_1171684
EPI_ISL_1171685
EPI_ISL_1171686
EPI_ISL_1171687
EPI_ISL_1171688
EPI_ISL_1171689
EPI_ISL_1171675
EPI_ISL_1171676
EPI_ISL_1171677
EPI_ISL_1171678
EPI_ISL_1171699
EPI_ISL_1171700
EPI_ISL_1171690
EPI_ISL_1171691
EPI_ISL_1171692
EPI_ISL_1171695
EPI_ISL_1171696
EPI_ISL_1171697
EPI_ISL_1171698
EPI_ISL_1171707
EPI_ISL_1171711
EPI_ISL_1180141
EPI_ISL_1180143
EPI_ISL_1171693
EPI_ISL_1171694
EPI_ISL_1180144
EPI_ISL_1171701
EPI_ISL_1180211
EPI_ISL_1180214
EPI_ISL_1180210
EPI_ISL_1180219
EPI_ISL_1180221
EPI_ISL_1180684
EPI_ISL_1180223
EPI_ISL_1180225
EPI_ISL_1180228
EPI_ISL_1180224
EPI_ISL_1180685
EPI_ISL_1180701
EPI_ISL_1180753
EPI_ISL_1180757
EPI_ISL_1180756
EPI_ISL_1180763
EPI_ISL_1180711
EPI_ISL_1180758
EPI_ISL_1180765
EPI_ISL_1180771
EPI_ISL_1180772
EPI_ISL_1180769
EPI_ISL_1180779
EPI_ISL_1180784
EPI_ISL_1180766
EPI_ISL_1180774
EPI_ISL_1180783
EPI_ISL_1180773
EPI_ISL_1180787
EPI_ISL_1180789
EPI_ISL_1180791
EPI_ISL_1180795
EPI_ISL_1180796
EPI_ISL_1180806
EPI_ISL_1180786
EPI_ISL_1180797
EPI_ISL_1180800
EPI_ISL_1180802
EPI_ISL_1180807
EPI_ISL_1180813
EPI_ISL_1180821
EPI_ISL_1180818
EPI_ISL_1180819
EPI_ISL_1180820
EPI_ISL_1180810
EPI_ISL_1180811
EPI_ISL_1180823
EPI_ISL_1180832
EPI_ISL_1180812
EPI_ISL_1180836
EPI_ISL_1180835
EPI_ISL_1180842
EPI_ISL_1180828
EPI_ISL_1180841
EPI_ISL_1180850
EPI_ISL_1180849
EPI_ISL_1180846
EPI_ISL_1180857
EPI_ISL_1180851
EPI_ISL_1180859
EPI_ISL_1180860
EPI_ISL_1180864
EPI_ISL_1180861
EPI_ISL_1180862
EPI_ISL_1180863
EPI_ISL_1180866
EPI_ISL_1180869
EPI_ISL_1180870
EPI_ISL_1180874
EPI_ISL_1180875
EPI_ISL_1180880
EPI_ISL_1180855
EPI_ISL_1180868
EPI_ISL_1180871
EPI_ISL_1180872
EPI_ISL_1180873
EPI_ISL_1180877
EPI_ISL_1180878
EPI_ISL_1180879
EPI_ISL_1190911
EPI_ISL_1190912
EPI_ISL_1180933
EPI_ISL_1186215
EPI_ISL_1190906
EPI_ISL_1180865
EPI_ISL_1190927
EPI_ISL_1190923
EPI_ISL_1190925
EPI_ISL_1190914
EPI_ISL_1190933
EPI_ISL_1190931
EPI_ISL_1190935
EPI_ISL_1190956
EPI_ISL_1195444
EPI_ISL_1195445
EPI_ISL_1195455
EPI_ISL_1195452
EPI_ISL_1195456
EPI_ISL_1195453
EPI_ISL_1195454
EPI_ISL_1195462
EPI_ISL_1195446
EPI_ISL_1195447
EPI_ISL_1195448
EPI_ISL_1195451
EPI_ISL_1195458
EPI_ISL_1195459
EPI_ISL_1195460
EPI_ISL_1195461
EPI_ISL_1195467
EPI_ISL_1195468
EPI_ISL_1195464
EPI_ISL_1195466
EPI_ISL_1195457
EPI_ISL_1195469
EPI_ISL_1197037
EPI_ISL_1201521
EPI_ISL_1200555
EPI_ISL_1201531
EPI_ISL_1200549
EPI_ISL_1201522
EPI_ISL_1201538
EPI_ISL_1201523
EPI_ISL_1201542
EPI_ISL_1201524
EPI_ISL_1201525
EPI_ISL_1201537
EPI_ISL_1201546
EPI_ISL_1201547
EPI_ISL_1201549
EPI_ISL_1201550
EPI_ISL_1201551
EPI_ISL_1201543
EPI_ISL_1201894
EPI_ISL_1201544
EPI_ISL_1201896
EPI_ISL_1205287
EPI_ISL_1201895
EPI_ISL_1209375
EPI_ISL_1205289
EPI_ISL_1201545
EPI_ISL_4050467
EPI_ISL_2495554
EPI_ISL_2495558
EPI_ISL_5107511
EPI_ISL_6900155
EPI_ISL_5107512
EPI_ISL_2422877
EPI_ISL_11229122
EPI_ISL_11229084
EPI_ISL_11229083
EPI_ISL_11229086
EPI_ISL_11229085
EPI_ISL_11229088
EPI_ISL_11229087
EPI_ISL_11229081
EPI_ISL_11229089
EPI_ISL_11229097
EPI_ISL_11229096
EPI_ISL_11229099
EPI_ISL_11229098
EPI_ISL_11229090
EPI_ISL_11229093
EPI_ISL_11229092
EPI_ISL_11229102
EPI_ISL_11229115
EPI_ISL_11229118
EPI_ISL_11229117
EPI_ISL_11229082
EPI_ISL_11229119
EPI_ISL_11229128
EPI_ISL_11229123
EPI_ISL_11229291
EPI_ISL_11229361
EPI_ISL_11229421
EPI_ISL_11229426
EPI_ISL_11229436
EPI_ISL_2438907
EPI_ISL_2438908
EPI_ISL_2438909
EPI_ISL_2438910
EPI_ISL_2438911
EPI_ISL_2438912
EPI_ISL_2438913
EPI_ISL_2438914
EPI_ISL_2438938
EPI_ISL_2438939
EPI_ISL_2438944
EPI_ISL_2438945
EPI_ISL_2438946
EPI_ISL_2438958
EPI_ISL_2438959
EPI_ISL_2438960
EPI_ISL_2438961
EPI_ISL_2438967
EPI_ISL_2438968
EPI_ISL_5142515
EPI_ISL_5142513
EPI_ISL_5142517
EPI_ISL_5142514
EPI_ISL_5142518
EPI_ISL_5142519
EPI_ISL_5142525
EPI_ISL_5142521
EPI_ISL_5142523
EPI_ISL_5142524
EPI_ISL_5142529
EPI_ISL_5142528
EPI_ISL_5142534
EPI_ISL_5142533
EPI_ISL_5142536
EPI_ISL_5142537
EPI_ISL_5142538
EPI_ISL_5142535
EPI_ISL_5142540
EPI_ISL_5142543
EPI_ISL_5142539
EPI_ISL_5142546
EPI_ISL_5142547
EPI_ISL_5142544
EPI_ISL_5142545
EPI_ISL_5142548
EPI_ISL_5142551
EPI_ISL_5142549
EPI_ISL_5142553
EPI_ISL_5142552
EPI_ISL_5142554
EPI_ISL_5142557
EPI_ISL_5142558
EPI_ISL_5142556
EPI_ISL_5142559
EPI_ISL_5142561
EPI_ISL_5142560
EPI_ISL_5142562
EPI_ISL_5142564
EPI_ISL_5142563
EPI_ISL_5142565
EPI_ISL_5142568
EPI_ISL_5142569
EPI_ISL_5142570
EPI_ISL_5142566
EPI_ISL_5142567
EPI_ISL_5142572
EPI_ISL_5142571
EPI_ISL_5142576
EPI_ISL_5142574
EPI_ISL_5142575
EPI_ISL_5142584
EPI_ISL_5142586
EPI_ISL_5142582
EPI_ISL_5142583
EPI_ISL_5142595
EPI_ISL_5142587
EPI_ISL_5142596
EPI_ISL_5142588
EPI_ISL_5142589
EPI_ISL_5142598
EPI_ISL_5142597
EPI_ISL_5142600
EPI_ISL_5142602
EPI_ISL_5142601
EPI_ISL_5142605
EPI_ISL_5142604
EPI_ISL_5142606
EPI_ISL_5142610
EPI_ISL_5142611
EPI_ISL_5142612
EPI_ISL_5142613
EPI_ISL_5142614
EPI_ISL_5142615
EPI_ISL_5142616
EPI_ISL_5142607
EPI_ISL_5142626
EPI_ISL_5142629
EPI_ISL_5142636
EPI_ISL_5142617
EPI_ISL_5142618
EPI_ISL_5142621
EPI_ISL_5142638
EPI_ISL_5142637
EPI_ISL_5142641
EPI_ISL_5142642
EPI_ISL_5142644
EPI_ISL_5142649
EPI_ISL_5142645
EPI_ISL_5142650
EPI_ISL_5142652
EPI_ISL_5142646
EPI_ISL_5142654
EPI_ISL_5142656
EPI_ISL_5142660
EPI_ISL_5142657
EPI_ISL_5142661
EPI_ISL_5142662
EPI_ISL_5142663
EPI_ISL_5142664
EPI_ISL_5142665
EPI_ISL_5142667
EPI_ISL_5142668
EPI_ISL_5142669
EPI_ISL_5142676
EPI_ISL_5142678
EPI_ISL_5142699
EPI_ISL_5142703
EPI_ISL_5142720
EPI_ISL_5142764
EPI_ISL_5142772
EPI_ISL_5142780
EPI_ISL_5142803
EPI_ISL_5142836
EPI_ISL_5142840
EPI_ISL_5142846
EPI_ISL_5142923
EPI_ISL_3342050
EPI_ISL_3342051
EPI_ISL_11229437
EPI_ISL_11229438
EPI_ISL_11229444
EPI_ISL_11229446
EPI_ISL_11229448
EPI_ISL_11229449
EPI_ISL_11229440
EPI_ISL_11229441
EPI_ISL_11229453
EPI_ISL_11229452
EPI_ISL_11229772
EPI_ISL_11229684
EPI_ISL_11229692
EPI_ISL_11229675
EPI_ISL_11229680
EPI_ISL_11229689
EPI_ISL_11229681
EPI_ISL_11229691
EPI_ISL_11229690
EPI_ISL_2537387
EPI_ISL_2455499
EPI_ISL_2455501
EPI_ISL_3999679
EPI_ISL_2455505
EPI_ISL_11230039
EPI_ISL_2601580
EPI_ISL_2601581
EPI_ISL_2601585
EPI_ISL_2601586
EPI_ISL_2601587
EPI_ISL_2601588
EPI_ISL_2601589
EPI_ISL_2601590
EPI_ISL_2601592
EPI_ISL_2601593
EPI_ISL_2601594
EPI_ISL_2601597
EPI_ISL_2601630
EPI_ISL_11230476
EPI_ISL_11230479
EPI_ISL_11230480
EPI_ISL_2603245
EPI_ISL_2603246
EPI_ISL_11230483
EPI_ISL_11230482
EPI_ISL_11230481
EPI_ISL_11230279
EPI_ISL_11230278
EPI_ISL_11230277
EPI_ISL_11230276
EPI_ISL_11230280
EPI_ISL_11230282
EPI_ISL_11230281
EPI_ISL_11230269
EPI_ISL_11230271
EPI_ISL_11230270
EPI_ISL_11230275
EPI_ISL_11230273
EPI_ISL_11230272
EPI_ISL_11230327
EPI_ISL_11230036
EPI_ISL_11230034
EPI_ISL_11230038
EPI_ISL_11230040
EPI_ISL_11230042
EPI_ISL_11230041
EPI_ISL_11230026
EPI_ISL_11230025
EPI_ISL_11230023
EPI_ISL_11230029
EPI_ISL_11230027
EPI_ISL_11230028
EPI_ISL_11230033
EPI_ISL_11230032
EPI_ISL_11230031
EPI_ISL_11230030
EPI_ISL_11230046
EPI_ISL_11230048
EPI_ISL_11230047
EPI_ISL_11229999
EPI_ISL_11229996
EPI_ISL_11230045
EPI_ISL_11229998
EPI_ISL_11230051
EPI_ISL_11230050
EPI_ISL_11229773
EPI_ISL_11229774
EPI_ISL_11229776
EPI_ISL_11229897
EPI_ISL_11229775
EPI_ISL_11229778
EPI_ISL_11229899
EPI_ISL_11229777
EPI_ISL_11229898
EPI_ISL_11229779
EPI_ISL_11229902
EPI_ISL_11230000
EPI_ISL_11230015
EPI_ISL_11230014
EPI_ISL_11230013
EPI_ISL_11230012
EPI_ISL_11230003
EPI_ISL_11230002
EPI_ISL_11230001
EPI_ISL_11230008
EPI_ISL_11230009
EPI_ISL_11229720
EPI_ISL_11230010
EPI_ISL_11229721
EPI_ISL_11229724
EPI_ISL_11229500
EPI_ISL_11229633
EPI_ISL_11229632
EPI_ISL_11229748
EPI_ISL_11229402
EPI_ISL_11229403
EPI_ISL_11229634
EPI_ISL_11229422
EPI_ISL_11229428
EPI_ISL_11229356
EPI_ISL_11229355
EPI_ISL_11229358
EPI_ISL_11229357
EPI_ISL_11229359
EPI_ISL_11229366
EPI_ISL_11229368
EPI_ISL_11229360
EPI_ISL_11229378
EPI_ISL_11229377
EPI_ISL_11229371
EPI_ISL_11229495
EPI_ISL_11229375
EPI_ISL_11229374
EPI_ISL_11229376
EPI_ISL_11229383
EPI_ISL_11229382
EPI_ISL_11229385
EPI_ISL_11229387
EPI_ISL_11229386
EPI_ISL_11229399
EPI_ISL_11229370
EPI_ISL_11229394
EPI_ISL_11229393
EPI_ISL_11229397
EPI_ISL_11229390
EPI_ISL_11229286
EPI_ISL_11229280
EPI_ISL_11229295
EPI_ISL_11229296
EPI_ISL_11229299
EPI_ISL_11229188
EPI_ISL_11229193
EPI_ISL_11229300
EPI_ISL_11229224
EPI_ISL_11229231
EPI_ISL_2615400
EPI_ISL_2617054
EPI_ISL_2467906
EPI_ISL_4549045
EPI_ISL_2467915
EPI_ISL_2467911
EPI_ISL_2467916
EPI_ISL_5199365
EPI_ISL_5199363
EPI_ISL_5199372
EPI_ISL_5199374
EPI_ISL_5199375
EPI_ISL_5199369
EPI_ISL_5199379
EPI_ISL_5199382
EPI_ISL_5199384
EPI_ISL_5199383
EPI_ISL_5199407
EPI_ISL_5199410
EPI_ISL_5199385
EPI_ISL_5199386
EPI_ISL_5199411
EPI_ISL_8065527
EPI_ISL_8065519
EPI_ISL_8065521
EPI_ISL_8065535
EPI_ISL_5199412
EPI_ISL_8065524
EPI_ISL_8065528
EPI_ISL_8065529
EPI_ISL_7956764
EPI_ISL_7956772
EPI_ISL_7956760
EPI_ISL_2629023
EPI_ISL_2629171
EPI_ISL_2629182
EPI_ISL_3376580
EPI_ISL_3376678
EPI_ISL_3376846
EPI_ISL_3376848
EPI_ISL_3376885
EPI_ISL_2547336
EPI_ISL_2485170
EPI_ISL_2485179
EPI_ISL_2485193
EPI_ISL_2485205
EPI_ISL_2485211
EPI_ISL_2485212
EPI_ISL_2485213
EPI_ISL_2485218
EPI_ISL_3382429
EPI_ISL_3382431
EPI_ISL_3382432
EPI_ISL_3382475
EPI_ISL_3382688
EPI_ISL_7935587
EPI_ISL_2601584
EPI_ISL_7956773
EPI_ISL_7956775
EPI_ISL_2657512
EPI_ISL_2491824
EPI_ISL_2491825
EPI_ISL_2491827
EPI_ISL_2491828
EPI_ISL_2491829
EPI_ISL_2495437
EPI_ISL_2495438
EPI_ISL_2495439
EPI_ISL_2495440
EPI_ISL_2495441
EPI_ISL_2495442
EPI_ISL_2495443
EPI_ISL_2495444
EPI_ISL_2495445
EPI_ISL_2495446
EPI_ISL_2495447
EPI_ISL_2495448
EPI_ISL_2495449
EPI_ISL_2495450
EPI_ISL_2495451
EPI_ISL_2495452
EPI_ISL_2495453
EPI_ISL_2495454
EPI_ISL_2495455
EPI_ISL_2495456
EPI_ISL_2495457
EPI_ISL_2495458
EPI_ISL_2495459
EPI_ISL_2495460
EPI_ISL_2495461
EPI_ISL_2495462
EPI_ISL_2495463
EPI_ISL_2495464
EPI_ISL_2495465
EPI_ISL_2495474
EPI_ISL_2495475
EPI_ISL_2495476
EPI_ISL_2495477
EPI_ISL_2495478
EPI_ISL_2495479
EPI_ISL_2495492
EPI_ISL_2495493
EPI_ISL_2495494
EPI_ISL_2495495
EPI_ISL_2495496
EPI_ISL_2495497
EPI_ISL_2495498
EPI_ISL_2495499
EPI_ISL_2495500
EPI_ISL_2495501
EPI_ISL_2495502
EPI_ISL_2495503
EPI_ISL_2495504
EPI_ISL_2495505
EPI_ISL_2495506
EPI_ISL_2495507
EPI_ISL_2495508
EPI_ISL_2495509
EPI_ISL_2495510
EPI_ISL_2495511
EPI_ISL_2495512
EPI_ISL_2495513
EPI_ISL_2495514
EPI_ISL_2495515
EPI_ISL_2495516
EPI_ISL_2495517
EPI_ISL_2495518
EPI_ISL_2495519
EPI_ISL_2495520
EPI_ISL_2495521
EPI_ISL_2495522
EPI_ISL_2495523
EPI_ISL_2495524
EPI_ISL_2495525
EPI_ISL_2495526
EPI_ISL_2495527
EPI_ISL_2495528
EPI_ISL_2495529
EPI_ISL_2495530
EPI_ISL_2495531
EPI_ISL_2495532
EPI_ISL_2495556
EPI_ISL_2495557
EPI_ISL_6121688
EPI_ISL_2501360
EPI_ISL_2501348
EPI_ISL_2501349
EPI_ISL_2501350
EPI_ISL_2501351
EPI_ISL_2501352
EPI_ISL_2501353
EPI_ISL_2663376
EPI_ISL_2501354
EPI_ISL_2501355
EPI_ISL_2501356
EPI_ISL_2501357
EPI_ISL_2501358
EPI_ISL_2501359
EPI_ISL_2501361
EPI_ISL_2501362
EPI_ISL_6125385
EPI_ISL_5589496
EPI_ISL_5589688
EPI_ISL_5589702
EPI_ISL_5589726
EPI_ISL_5589738
EPI_ISL_5589813
EPI_ISL_5199368
EPI_ISL_2516944
EPI_ISL_2516949
EPI_ISL_2516950
EPI_ISL_2516951
EPI_ISL_2516955
EPI_ISL_2516963
EPI_ISL_2516965
EPI_ISL_3803805
EPI_ISL_5918207
EPI_ISL_2532676
EPI_ISL_2534024
EPI_ISL_2534025
EPI_ISL_2534033
EPI_ISL_2534036
EPI_ISL_2534040
EPI_ISL_2534041
EPI_ISL_2534042
EPI_ISL_2534044
EPI_ISL_2534049
EPI_ISL_2534050
EPI_ISL_2534051
EPI_ISL_2534052
EPI_ISL_2534053
EPI_ISL_2534055
EPI_ISL_2534056
EPI_ISL_2534077
EPI_ISL_2535784
EPI_ISL_2535785
EPI_ISL_2535787
EPI_ISL_2535789
EPI_ISL_2535790
EPI_ISL_2535802
EPI_ISL_2535803
EPI_ISL_2535804
EPI_ISL_2535805
EPI_ISL_2535806
EPI_ISL_2535807
EPI_ISL_2535808
EPI_ISL_2535809
EPI_ISL_2535812
EPI_ISL_2627737
EPI_ISL_2535813
EPI_ISL_2535817
EPI_ISL_2535818
EPI_ISL_2535819
EPI_ISL_2535823
EPI_ISL_2535824
EPI_ISL_2535830
EPI_ISL_2535831
EPI_ISL_2535832
EPI_ISL_2536157
EPI_ISL_2536158
EPI_ISL_2536159
EPI_ISL_2536181
EPI_ISL_4511375
EPI_ISL_4183182
EPI_ISL_4183184
EPI_ISL_4183186
EPI_ISL_4183188
EPI_ISL_4183190
EPI_ISL_4183192
EPI_ISL_4183194
EPI_ISL_4183196
EPI_ISL_4183198
EPI_ISL_4183200
EPI_ISL_4183202
EPI_ISL_4183204
EPI_ISL_4183206
EPI_ISL_4183208
EPI_ISL_4183210
EPI_ISL_4183212
EPI_ISL_2547337
EPI_ISL_2547339
EPI_ISL_2547428
EPI_ISL_2547429
EPI_ISL_2547522
EPI_ISL_2841938
EPI_ISL_11266051
EPI_ISL_11266053
EPI_ISL_11266054
EPI_ISL_11266007
EPI_ISL_7139563
EPI_ISL_7139566
EPI_ISL_7139583
EPI_ISL_7139786
EPI_ISL_7139791
EPI_ISL_7139799
EPI_ISL_7139800
EPI_ISL_7139802
EPI_ISL_7139805
EPI_ISL_7139808
EPI_ISL_7139813
EPI_ISL_7140058
EPI_ISL_7140061
EPI_ISL_7174156
EPI_ISL_7174083
EPI_ISL_7174172
EPI_ISL_6194107
EPI_ISL_6194190
EPI_ISL_6194284
EPI_ISL_6194245
EPI_ISL_6195669
EPI_ISL_6194945
EPI_ISL_6195924
EPI_ISL_6195958
EPI_ISL_6195886
EPI_ISL_6196204
EPI_ISL_6227591
EPI_ISL_6227592
EPI_ISL_2557250
EPI_ISL_2562043
EPI_ISL_2566167
EPI_ISL_6195994
EPI_ISL_2566182
EPI_ISL_2566168
EPI_ISL_2566190
EPI_ISL_2566192
EPI_ISL_2566194
EPI_ISL_2566184
EPI_ISL_2566185
EPI_ISL_2566187
EPI_ISL_2566196
EPI_ISL_2566197
EPI_ISL_2566198
EPI_ISL_2566918
EPI_ISL_2690303
EPI_ISL_2690658
EPI_ISL_2690668
EPI_ISL_2691074
EPI_ISL_2713085
EPI_ISL_2713209
EPI_ISL_2713210
EPI_ISL_2713216
EPI_ISL_2566195
EPI_ISL_2713223
EPI_ISL_5540134
EPI_ISL_2779282
EPI_ISL_2779293
EPI_ISL_2779294
EPI_ISL_2779295
EPI_ISL_2779296
EPI_ISL_2779297
EPI_ISL_2779298
EPI_ISL_2779299
EPI_ISL_2779309
EPI_ISL_2779310
EPI_ISL_2779311
EPI_ISL_2779312
EPI_ISL_2779322
EPI_ISL_2779389
EPI_ISL_2779390
EPI_ISL_2779400
EPI_ISL_2779401
EPI_ISL_2779402
EPI_ISL_2779403
EPI_ISL_2779404
EPI_ISL_2779405
EPI_ISL_2779406
EPI_ISL_2779407
EPI_ISL_2779408
EPI_ISL_2779410
EPI_ISL_2779413
EPI_ISL_2779414
EPI_ISL_2779416
EPI_ISL_2779417
EPI_ISL_2779466
EPI_ISL_2779510
EPI_ISL_2779513
EPI_ISL_2779514
EPI_ISL_2779516
EPI_ISL_2779517
EPI_ISL_2779518
EPI_ISL_2779519
EPI_ISL_2779520
EPI_ISL_2779521
EPI_ISL_2860791
EPI_ISL_2379079
EPI_ISL_2382760
EPI_ISL_2789814
EPI_ISL_3758961
EPI_ISL_2790908
EPI_ISL_3098961
EPI_ISL_3803735
EPI_ISL_3803802
EPI_ISL_3803804
EPI_ISL_3803808
EPI_ISL_3803809
EPI_ISL_2379064
EPI_ISL_2379065
EPI_ISL_2379066
EPI_ISL_2379072
EPI_ISL_2379073
EPI_ISL_2379074
EPI_ISL_2379075
EPI_ISL_2379076
EPI_ISL_2379077
EPI_ISL_2379080
EPI_ISL_2379081
EPI_ISL_2379082
EPI_ISL_2379084
EPI_ISL_2379086
EPI_ISL_2379087
EPI_ISL_2379089
EPI_ISL_2379090
EPI_ISL_2379091
EPI_ISL_2379092
EPI_ISL_2379093
EPI_ISL_2379094
EPI_ISL_2379095
EPI_ISL_2379096
EPI_ISL_2379097
EPI_ISL_2379098
EPI_ISL_2379101
EPI_ISL_2379102
EPI_ISL_2379104
EPI_ISL_2379105
EPI_ISL_2379106
EPI_ISL_2379107
EPI_ISL_2379108
EPI_ISL_2379110
EPI_ISL_2379111
EPI_ISL_2379113
EPI_ISL_2379114
EPI_ISL_2379115
EPI_ISL_2379116
EPI_ISL_2379117
EPI_ISL_2379118
EPI_ISL_2379119
EPI_ISL_2379121
EPI_ISL_2379122
EPI_ISL_2379123
EPI_ISL_2379128
EPI_ISL_2379130
EPI_ISL_2379131
EPI_ISL_2379132
EPI_ISL_2379133
EPI_ISL_2379135
EPI_ISL_2379136
EPI_ISL_2379137
EPI_ISL_2379138
EPI_ISL_2379139
EPI_ISL_2379142
EPI_ISL_2379143
EPI_ISL_2379144
EPI_ISL_2379146
EPI_ISL_2379197
EPI_ISL_2380369
EPI_ISL_2382015
EPI_ISL_2382498
EPI_ISL_2382513
EPI_ISL_2382518
EPI_ISL_2382750
EPI_ISL_2382751
EPI_ISL_2382758
EPI_ISL_2382759
EPI_ISL_2382763
EPI_ISL_3153317
EPI_ISL_2389626
EPI_ISL_2389628
EPI_ISL_2389630
EPI_ISL_2399623
EPI_ISL_2399661
EPI_ISL_2399662
EPI_ISL_2399664
EPI_ISL_2399693
EPI_ISL_2399695
EPI_ISL_2399696
EPI_ISL_2399701
EPI_ISL_2399702
EPI_ISL_4205874
EPI_ISL_4205875
EPI_ISL_4205876
EPI_ISL_4205877
EPI_ISL_4205879
EPI_ISL_4205880
EPI_ISL_4205881
EPI_ISL_2841923
EPI_ISL_2841924
EPI_ISL_2841926
EPI_ISL_2841927
EPI_ISL_2841928
EPI_ISL_2841929
EPI_ISL_2841931
EPI_ISL_2841932
EPI_ISL_2841933
EPI_ISL_2841934
EPI_ISL_2841935
EPI_ISL_2841936
EPI_ISL_2841937
EPI_ISL_2841939
EPI_ISL_2841940
EPI_ISL_2841941
EPI_ISL_3836237
EPI_ISL_3836238
EPI_ISL_3836239
EPI_ISL_3836240
EPI_ISL_3836241
EPI_ISL_3836242
EPI_ISL_3232016
EPI_ISL_3840494
EPI_ISL_3840503
EPI_ISL_2860811
EPI_ISL_2860816
EPI_ISL_2860817
EPI_ISL_2864604
EPI_ISL_2779412
EPI_ISL_2864606
EPI_ISL_4211169
EPI_ISL_4211167
EPI_ISL_4211170
EPI_ISL_4211168
EPI_ISL_4211172
EPI_ISL_4211173
EPI_ISL_4211174
EPI_ISL_4211176
EPI_ISL_4211179
EPI_ISL_4211180
EPI_ISL_4211177
EPI_ISL_4211181
EPI_ISL_4211196
EPI_ISL_4211199
EPI_ISL_4211178
EPI_ISL_4211200
EPI_ISL_4211202
EPI_ISL_4211206
EPI_ISL_4211208
EPI_ISL_4211203
EPI_ISL_4211204
EPI_ISL_4211209
EPI_ISL_4211211
EPI_ISL_4211210
EPI_ISL_4211214
EPI_ISL_4211212
EPI_ISL_4211213
EPI_ISL_4211216
EPI_ISL_4211215
EPI_ISL_4211217
EPI_ISL_4211219
EPI_ISL_4211218
EPI_ISL_4211220
EPI_ISL_4211222
EPI_ISL_4211221
EPI_ISL_4211223
EPI_ISL_4211225
EPI_ISL_4211224
EPI_ISL_4211226
EPI_ISL_4211228
EPI_ISL_4211229
EPI_ISL_4211227
EPI_ISL_4211246
EPI_ISL_4211230
EPI_ISL_4211247
EPI_ISL_4211261
EPI_ISL_4211263
EPI_ISL_4211262
EPI_ISL_4211264
EPI_ISL_4211266
EPI_ISL_4211267
EPI_ISL_4211268
EPI_ISL_4211265
EPI_ISL_4211269
EPI_ISL_4211271
EPI_ISL_4211272
EPI_ISL_4211270
EPI_ISL_4211274
EPI_ISL_4211273
EPI_ISL_4211277
EPI_ISL_4211278
EPI_ISL_4211279
EPI_ISL_4211280
EPI_ISL_4211282
EPI_ISL_4211275
EPI_ISL_4211276
EPI_ISL_4211283
EPI_ISL_4211295
EPI_ISL_4211296
EPI_ISL_4211297
EPI_ISL_2919237
EPI_ISL_2921170
EPI_ISL_2921172
EPI_ISL_2921173
EPI_ISL_2601596
EPI_ISL_2601598
EPI_ISL_2925476
EPI_ISL_2925618
EPI_ISL_2925626
EPI_ISL_2925627
EPI_ISL_2925628
EPI_ISL_2925629
EPI_ISL_2601628
EPI_ISL_2931869
EPI_ISL_2931870
EPI_ISL_2958657
EPI_ISL_2967789
EPI_ISL_2967837
EPI_ISL_2967843
EPI_ISL_2967844
EPI_ISL_2967845
EPI_ISL_2967878
EPI_ISL_2967879
EPI_ISL_2967880
EPI_ISL_4237452
EPI_ISL_4237457
EPI_ISL_4237458
EPI_ISL_4237459
EPI_ISL_4237460
EPI_ISL_4237463
EPI_ISL_3024018
EPI_ISL_3024031
EPI_ISL_3024035
EPI_ISL_4252207
EPI_ISL_4252208
EPI_ISL_4252210
EPI_ISL_4252211
EPI_ISL_4252212
EPI_ISL_4252213
EPI_ISL_4252215
EPI_ISL_4252219
EPI_ISL_4252220
EPI_ISL_4252222
EPI_ISL_4252225
EPI_ISL_4252226
EPI_ISL_4252228
EPI_ISL_4252229
EPI_ISL_4252230
EPI_ISL_4252231
EPI_ISL_4252232
EPI_ISL_4252234
EPI_ISL_4252248
EPI_ISL_3031373
EPI_ISL_4255005
EPI_ISL_4255166
EPI_ISL_2779300
EPI_ISL_2779394
EPI_ISL_2779512
EPI_ISL_4260393
EPI_ISL_3061855
EPI_ISL_4260395
EPI_ISL_4260400
EPI_ISL_4260402
EPI_ISL_4260408
EPI_ISL_3067049
EPI_ISL_3098958
EPI_ISL_3098964
EPI_ISL_3098966
EPI_ISL_3098967
EPI_ISL_3098969
EPI_ISL_3098971
EPI_ISL_3098972
EPI_ISL_3098973
EPI_ISL_3098974
EPI_ISL_3098976
EPI_ISL_3098978
EPI_ISL_3098979
EPI_ISL_3098980
EPI_ISL_3138699
EPI_ISL_3138700
EPI_ISL_3138701
EPI_ISL_3138704
EPI_ISL_3138705
EPI_ISL_3138706
EPI_ISL_3138707
EPI_ISL_3138710
EPI_ISL_3138711
EPI_ISL_6471605
EPI_ISL_6565012
EPI_ISL_3231758
EPI_ISL_3098983
EPI_ISL_3231883
EPI_ISL_3231885
EPI_ISL_3232010
EPI_ISL_3232019
EPI_ISL_3235186
EPI_ISL_6582563
EPI_ISL_3259532
EPI_ISL_2422856
EPI_ISL_3275168
EPI_ISL_3914911
EPI_ISL_3914912
EPI_ISL_3914922
EPI_ISL_3914928
EPI_ISL_3914937
EPI_ISL_3980684
EPI_ISL_3980773
EPI_ISL_3980575
EPI_ISL_3980577
EPI_ISL_3980592
EPI_ISL_3980570
EPI_ISL_3980574
EPI_ISL_3980599
EPI_ISL_3980594
EPI_ISL_3980600
EPI_ISL_3980604
EPI_ISL_3980605
EPI_ISL_3980611
EPI_ISL_3980641
EPI_ISL_3980651
EPI_ISL_3980655
EPI_ISL_3980690
EPI_ISL_3980771
EPI_ISL_3980777
EPI_ISL_3988347
EPI_ISL_3988346
EPI_ISL_3988350
EPI_ISL_3988348
EPI_ISL_3988349
EPI_ISL_3989022
EPI_ISL_3989023
EPI_ISL_3989024
EPI_ISL_3988351
EPI_ISL_3989027
EPI_ISL_3989028
EPI_ISL_3989029
EPI_ISL_3989030
EPI_ISL_3989031
EPI_ISL_3999674
EPI_ISL_3999675
EPI_ISL_3999677
EPI_ISL_3999678
EPI_ISL_3999680
EPI_ISL_3999682
EPI_ISL_3999683
EPI_ISL_4030124
EPI_ISL_4030126
EPI_ISL_4473149
EPI_ISL_5540744
EPI_ISL_5543210
EPI_ISL_5589497
EPI_ISL_5589498
EPI_ISL_5589499
EPI_ISL_5589503
EPI_ISL_5589509
EPI_ISL_5589510
EPI_ISL_5589511
EPI_ISL_5589512
EPI_ISL_5589513
EPI_ISL_5589514
EPI_ISL_5589515
EPI_ISL_5589516
EPI_ISL_5589517
EPI_ISL_5589525
EPI_ISL_5589528
EPI_ISL_5589649
EPI_ISL_5589665
EPI_ISL_5589711
EPI_ISL_5589749
EPI_ISL_5589772
EPI_ISL_5589811
EPI_ISL_5598550
EPI_ISL_5599496
EPI_ISL_8485216
EPI_ISL_4548977
EPI_ISL_4549034
EPI_ISL_4549038
EPI_ISL_4549042
EPI_ISL_3989025
EPI_ISL_4549047
EPI_ISL_4549050
EPI_ISL_4549057
EPI_ISL_4549060
EPI_ISL_4549061
EPI_ISL_4549062
EPI_ISL_4549070
EPI_ISL_4549073
EPI_ISL_4574528
EPI_ISL_4574531
EPI_ISL_4574537
EPI_ISL_4574543
EPI_ISL_4602071
EPI_ISL_9052898
EPI_ISL_9052900
EPI_ISL_4712631
EPI_ISL_4712977
EPI_ISL_4714256
EPI_ISL_4716025
EPI_ISL_4741924
EPI_ISL_5703066
EPI_ISL_5703076
EPI_ISL_5703077
EPI_ISL_5703082
EPI_ISL_5703083
EPI_ISL_5703095
EPI_ISL_5703299
EPI_ISL_5703309
EPI_ISL_5703314
EPI_ISL_5703315
EPI_ISL_5703323
EPI_ISL_5703324
EPI_ISL_5703341
EPI_ISL_5703408
EPI_ISL_5703414
EPI_ISL_6661772
EPI_ISL_3989026
EPI_ISL_6661812
EPI_ISL_2429144
EPI_ISL_5887146
EPI_ISL_5918199
EPI_ISL_5918200
EPI_ISL_5918201
EPI_ISL_5918202
EPI_ISL_5918203
EPI_ISL_5918204
EPI_ISL_5918205
EPI_ISL_5918206
EPI_ISL_5918208
EPI_ISL_5918209
EPI_ISL_5918210
EPI_ISL_5918211
EPI_ISL_5918212
EPI_ISL_5918213
EPI_ISL_5918214
EPI_ISL_5918215
EPI_ISL_5918216
EPI_ISL_5918217
EPI_ISL_5918218
EPI_ISL_5918219
EPI_ISL_5918220
EPI_ISL_5918221
EPI_ISL_5918222
EPI_ISL_5918223
EPI_ISL_5918224
EPI_ISL_5918225
EPI_ISL_5918226
EPI_ISL_5918227
EPI_ISL_5918228
EPI_ISL_5918229
EPI_ISL_5918230
EPI_ISL_5918231
EPI_ISL_5918232
EPI_ISL_5918233
EPI_ISL_5918234
EPI_ISL_5918235
EPI_ISL_5918236
EPI_ISL_5918237
EPI_ISL_5918238
EPI_ISL_5918239
EPI_ISL_5918240
EPI_ISL_5918241
EPI_ISL_5918242
EPI_ISL_5918243
EPI_ISL_5918244
EPI_ISL_5918245
EPI_ISL_5918246
EPI_ISL_5918247
EPI_ISL_5918248
EPI_ISL_5918249
EPI_ISL_5918250
EPI_ISL_5918251
EPI_ISL_5918252
EPI_ISL_5918253
EPI_ISL_5918254
EPI_ISL_5918255
EPI_ISL_5918256
EPI_ISL_5918257
EPI_ISL_5918258
EPI_ISL_5918259
EPI_ISL_5918260
EPI_ISL_5918261
EPI_ISL_5918262
EPI_ISL_5918263
EPI_ISL_5918264
EPI_ISL_5918265
EPI_ISL_5918266
EPI_ISL_5918267
EPI_ISL_5918268
EPI_ISL_5918269
EPI_ISL_5918270
EPI_ISL_5918271
EPI_ISL_5918272
EPI_ISL_5918273
EPI_ISL_5918274
EPI_ISL_5918275
EPI_ISL_5918276
EPI_ISL_5918277
EPI_ISL_5918278
EPI_ISL_5918279
EPI_ISL_5918280
EPI_ISL_5918281
EPI_ISL_5918427
EPI_ISL_5918428
EPI_ISL_5918429
EPI_ISL_5918430
EPI_ISL_5918431
EPI_ISL_5918432
EPI_ISL_5918433
EPI_ISL_5918434
EPI_ISL_5918435
EPI_ISL_5918436
EPI_ISL_5918437
EPI_ISL_5918438
EPI_ISL_5918439
EPI_ISL_5918440
EPI_ISL_5918441
EPI_ISL_5918442
EPI_ISL_5918443
EPI_ISL_5918444
EPI_ISL_5918445
EPI_ISL_5918446
EPI_ISL_5918447
EPI_ISL_5918448
EPI_ISL_5918449
EPI_ISL_5918450
EPI_ISL_5918451
EPI_ISL_5918452
EPI_ISL_5918453
EPI_ISL_5918454
EPI_ISL_5918455
EPI_ISL_5918456
EPI_ISL_5918457
EPI_ISL_5918458
EPI_ISL_5918459
EPI_ISL_5918460
EPI_ISL_5918461
EPI_ISL_5918462
EPI_ISL_5918463
EPI_ISL_5918464
EPI_ISL_5918465
EPI_ISL_5918466
EPI_ISL_5918467
EPI_ISL_5918468
EPI_ISL_5918469
EPI_ISL_5918470
EPI_ISL_5918471
EPI_ISL_5918472
EPI_ISL_5918473
EPI_ISL_5918474
EPI_ISL_5918475
EPI_ISL_5918476
EPI_ISL_5918479
EPI_ISL_5918480
EPI_ISL_5918481
EPI_ISL_5918482
EPI_ISL_5918483
EPI_ISL_5918484
EPI_ISL_5918485
EPI_ISL_5918486
EPI_ISL_5918487
EPI_ISL_5918488
EPI_ISL_5918489
EPI_ISL_5918490
EPI_ISL_5918491
EPI_ISL_5918492
EPI_ISL_2691058
EPI_ISL_2691060
EPI_ISL_2691067
EPI_ISL_2491826
EPI_ISL_2491830
EPI_ISL_6000375
EPI_ISL_6000376
EPI_ISL_6000377
EPI_ISL_6000378
EPI_ISL_6000380
EPI_ISL_6000383
EPI_ISL_6000384
EPI_ISL_6000386
EPI_ISL_6000388
EPI_ISL_6000392
EPI_ISL_6000397
EPI_ISL_6000399
EPI_ISL_6000400
EPI_ISL_6000401
EPI_ISL_6000404
EPI_ISL_6000405
EPI_ISL_6000406
EPI_ISL_6000407
EPI_ISL_6000410
EPI_ISL_6000411
EPI_ISL_6000412
EPI_ISL_6000413
EPI_ISL_6000414
EPI_ISL_6000415
EPI_ISL_6000417
EPI_ISL_6000418
EPI_ISL_6000419
EPI_ISL_6000420
EPI_ISL_6000422
EPI_ISL_6000424
EPI_ISL_6000425
EPI_ISL_6000428
EPI_ISL_6000434
EPI_ISL_6000435
EPI_ISL_6000436
EPI_ISL_6000437
EPI_ISL_6000438
EPI_ISL_6000440
EPI_ISL_6000441
EPI_ISL_6000442
EPI_ISL_6000444
EPI_ISL_6000446
EPI_ISL_6000447
EPI_ISL_6000448
EPI_ISL_6000449
EPI_ISL_6000453
EPI_ISL_6000455
EPI_ISL_5107510
EPI_ISL_4260404
EPI_ISL_4260396
EPI_ISL_4260390
EPI_ISL_5599487
EPI_ISL_7710048
EPI_ISL_7711789
EPI_ISL_7711790
EPI_ISL_7711791
EPI_ISL_7711792
EPI_ISL_7711807
EPI_ISL_3914930
EPI_ISL_5142496
EPI_ISL_5142497
EPI_ISL_5142498
EPI_ISL_5142501
EPI_ISL_5142503
EPI_ISL_5142504
EPI_ISL_5142505
EPI_ISL_5142507
EPI_ISL_5142508
EPI_ISL_5142509
EPI_ISL_5142510
EPI_ISL_5142511
EPI_ISL_5142512
EPI_ISL_5142520
EPI_ISL_5142522
EPI_ISL_5142527
EPI_ISL_5142530
EPI_ISL_5142531
EPI_ISL_5142573
EPI_ISL_5142590
EPI_ISL_5142591
EPI_ISL_5142592
EPI_ISL_5142594
EPI_ISL_5142599
EPI_ISL_5142620
EPI_ISL_5142619
EPI_ISL_5142623
EPI_ISL_5142622
EPI_ISL_5142624
EPI_ISL_5142655
EPI_ISL_5142666
EPI_ISL_5142673
EPI_ISL_5142674
EPI_ISL_5142658
EPI_ISL_5142677
EPI_ISL_5142679
EPI_ISL_5142680
EPI_ISL_5142681
EPI_ISL_5142682
EPI_ISL_5142675
EPI_ISL_5142684
EPI_ISL_5142683
EPI_ISL_5142685
EPI_ISL_5142687
EPI_ISL_5142690
EPI_ISL_5142691
EPI_ISL_5142692
EPI_ISL_5142693
EPI_ISL_5142694
EPI_ISL_5142695
EPI_ISL_5142696
EPI_ISL_5142697
EPI_ISL_5142698
EPI_ISL_5142701
EPI_ISL_5142702
EPI_ISL_5142707
EPI_ISL_5142708
EPI_ISL_5142709
EPI_ISL_5142710
EPI_ISL_5142711
EPI_ISL_5142712
EPI_ISL_5142713
EPI_ISL_5142714
EPI_ISL_5142715
EPI_ISL_5142716
EPI_ISL_5142717
EPI_ISL_5142718
EPI_ISL_5142721
EPI_ISL_5142722
EPI_ISL_5142726
EPI_ISL_5142727
EPI_ISL_5142728
EPI_ISL_5142729
EPI_ISL_5142730
EPI_ISL_5142731
EPI_ISL_5142754
EPI_ISL_5142763
EPI_ISL_5142765
EPI_ISL_5142766
EPI_ISL_5142767
EPI_ISL_5142768
EPI_ISL_5142769
EPI_ISL_5142770
EPI_ISL_5142771
EPI_ISL_5142773
EPI_ISL_5142774
EPI_ISL_5142775
EPI_ISL_5142776
EPI_ISL_5142777
EPI_ISL_5142778
EPI_ISL_5142779
EPI_ISL_5142782
EPI_ISL_5142783
EPI_ISL_5142784
EPI_ISL_5142785
EPI_ISL_5142786
EPI_ISL_5142787
EPI_ISL_5142788
EPI_ISL_5142789
EPI_ISL_5142790
EPI_ISL_5142791
EPI_ISL_5142795
EPI_ISL_5142796
EPI_ISL_5142797
EPI_ISL_5142798
EPI_ISL_5142799
EPI_ISL_5142800
EPI_ISL_5142801
EPI_ISL_5142802
EPI_ISL_5142804
EPI_ISL_5142805
EPI_ISL_5142806
EPI_ISL_5142807
EPI_ISL_5142808
EPI_ISL_5142816
EPI_ISL_5142813
EPI_ISL_5142814
EPI_ISL_5142817
EPI_ISL_5142819
EPI_ISL_5142820
EPI_ISL_5142821
EPI_ISL_5142822
EPI_ISL_5142824
EPI_ISL_5142825
EPI_ISL_5142826
EPI_ISL_5142827
EPI_ISL_5142830
EPI_ISL_5142833
EPI_ISL_5142834
EPI_ISL_5142835
EPI_ISL_5142838
EPI_ISL_5142839
EPI_ISL_5142841
EPI_ISL_5142842
EPI_ISL_5142844
EPI_ISL_5142845
EPI_ISL_5142847
EPI_ISL_5142849
EPI_ISL_5142850
EPI_ISL_5142851
EPI_ISL_5142852
EPI_ISL_5142856
EPI_ISL_5142858
EPI_ISL_5142859
EPI_ISL_5142860
EPI_ISL_5142861
EPI_ISL_5142862
EPI_ISL_5142863
EPI_ISL_5142864
EPI_ISL_5142869
EPI_ISL_5142870
EPI_ISL_5142871
EPI_ISL_5142872
EPI_ISL_5142873
EPI_ISL_5142875
EPI_ISL_5142876
EPI_ISL_5142881
EPI_ISL_5142922
EPI_ISL_2835515
EPI_ISL_3376841
EPI_ISL_3376852
EPI_ISL_3376843
EPI_ISL_3376986
EPI_ISL_3376679
EPI_ISL_3376988
EPI_ISL_5142874
EPI_ISL_3376990
EPI_ISL_3376950
EPI_ISL_8318568
EPI_ISL_8318567
EPI_ISL_4050460
EPI_ISL_5937323
EPI_ISL_5937322
EPI_ISL_6491768
EPI_ISL_5798564
EPI_ISL_5798628
EPI_ISL_4574538
EPI_ISL_4574539
EPI_ISL_4574549
EPI_ISL_4574550
EPI_ISL_3138698
EPI_ISL_3138702
EPI_ISL_3138703
EPI_ISL_3138708
EPI_ISL_3138709
EPI_ISL_2384369
EPI_ISL_5736591
EPI_ISL_5736594
EPI_ISL_5736590
EPI_ISL_5736592
EPI_ISL_5736598
EPI_ISL_5736603
EPI_ISL_5736612
EPI_ISL_5736623
EPI_ISL_5736625
EPI_ISL_5736627
EPI_ISL_5736634
EPI_ISL_5736630
EPI_ISL_5736632
EPI_ISL_5736633
EPI_ISL_5736635
EPI_ISL_5736600
EPI_ISL_5736601
EPI_ISL_5736593
EPI_ISL_5736595
EPI_ISL_5736621
EPI_ISL_5736602
EPI_ISL_5736626
EPI_ISL_5736599
EPI_ISL_5736597
EPI_ISL_5736624
EPI_ISL_5736628
EPI_ISL_5736629
EPI_ISL_5736640
EPI_ISL_5736701
EPI_ISL_6661764
EPI_ISL_3261044
EPI_ISL_8421365
EPI_ISL_8421366
EPI_ISL_8421424
EPI_ISL_8421428
EPI_ISL_8421430
EPI_ISL_8421426
EPI_ISL_8421425
EPI_ISL_2382508
EPI_ISL_10149613
EPI_ISL_10149621
EPI_ISL_10149572
EPI_ISL_10149591
EPI_ISL_10149619
EPI_ISL_10149536
EPI_ISL_10149620
EPI_ISL_10149617
EPI_ISL_10149615
EPI_ISL_10149588
EPI_ISL_10149573
EPI_ISL_10497550
EPI_ISL_5543196
EPI_ISL_4252206
EPI_ISL_4252209
EPI_ISL_4252214
EPI_ISL_4252216
EPI_ISL_4252217
EPI_ISL_4252221
EPI_ISL_4252223
EPI_ISL_4252224
EPI_ISL_4252227
EPI_ISL_4252233
EPI_ISL_4252235
EPI_ISL_4252239
EPI_ISL_4252240
EPI_ISL_4252241
EPI_ISL_4252249
EPI_ISL_6761027
EPI_ISL_10989164
EPI_ISL_10989165
EPI_ISL_11172649
EPI_ISL_11172702
EPI_ISL_11172650
EPI_ISL_2421108
EPI_ISL_2421120
EPI_ISL_2421121
EPI_ISL_2421129
EPI_ISL_2421130
EPI_ISL_2422416
EPI_ISL_2422425
EPI_ISL_2422426
EPI_ISL_2422427
EPI_ISL_2422429
EPI_ISL_2422985
EPI_ISL_2422986
EPI_ISL_2323465
EPI_ISL_2425544
EPI_ISL_2425546
EPI_ISL_2425547
EPI_ISL_2425548
EPI_ISL_2425549
EPI_ISL_2425553
EPI_ISL_2425554
EPI_ISL_2425559
EPI_ISL_2425562
EPI_ISL_2425567
EPI_ISL_2425586
EPI_ISL_2425596
EPI_ISL_2425609
EPI_ISL_2426858
EPI_ISL_2426859
EPI_ISL_2426861
EPI_ISL_2426862
EPI_ISL_1594441
EPI_ISL_1595488
EPI_ISL_1647061
EPI_ISL_1647062
EPI_ISL_1647068
EPI_ISL_1647070
EPI_ISL_1647073
EPI_ISL_1647078
EPI_ISL_1647079
EPI_ISL_1647081
EPI_ISL_1647082
EPI_ISL_1647083
EPI_ISL_1647085
EPI_ISL_1647086
EPI_ISL_1647087
EPI_ISL_1647088
EPI_ISL_1647089
EPI_ISL_1647093
EPI_ISL_1647096
EPI_ISL_1647097
EPI_ISL_1647099
EPI_ISL_1647105
EPI_ISL_1647106
EPI_ISL_1647107
EPI_ISL_1647108
EPI_ISL_1647109
EPI_ISL_1647110
EPI_ISL_1647112
EPI_ISL_1647113
EPI_ISL_1647114
EPI_ISL_1647115
EPI_ISL_1647116
EPI_ISL_1647117
EPI_ISL_1647118
EPI_ISL_1647121
EPI_ISL_1647123
EPI_ISL_1647124
EPI_ISL_1647125
EPI_ISL_1647129
EPI_ISL_1647131
EPI_ISL_1647137
EPI_ISL_1647138
EPI_ISL_1647139
EPI_ISL_1647140
EPI_ISL_1647141
EPI_ISL_1647142
EPI_ISL_1647143
EPI_ISL_1647144
EPI_ISL_1647146
EPI_ISL_1647147
EPI_ISL_1647150
EPI_ISL_1647151
EPI_ISL_1647152
EPI_ISL_1647153
EPI_ISL_1647154
EPI_ISL_1647156
EPI_ISL_1647158
EPI_ISL_1647159
EPI_ISL_1647160
EPI_ISL_1647161
EPI_ISL_1647162
EPI_ISL_1647163
EPI_ISL_1647165
EPI_ISL_1647167
EPI_ISL_1647170
EPI_ISL_1647171
EPI_ISL_1647172
EPI_ISL_1647174
EPI_ISL_1647175
EPI_ISL_1647177
EPI_ISL_1647178
EPI_ISL_1647179
EPI_ISL_1647180
EPI_ISL_1647181
EPI_ISL_1647182
EPI_ISL_1647184
EPI_ISL_1647186
EPI_ISL_1647187
EPI_ISL_1965442
EPI_ISL_1965497
EPI_ISL_1965551
EPI_ISL_1965636
EPI_ISL_2180436
EPI_ISL_2180441
EPI_ISL_2179487
EPI_ISL_2180209
EPI_ISL_1655922
EPI_ISL_1655926
EPI_ISL_1655930
EPI_ISL_1655931
EPI_ISL_1655932
EPI_ISL_1655933
EPI_ISL_2180206
EPI_ISL_2180207
EPI_ISL_2180087
EPI_ISL_2180110
EPI_ISL_2180114
EPI_ISL_2180116
EPI_ISL_2180135
EPI_ISL_2180136
EPI_ISL_2180145
EPI_ISL_1656844
EPI_ISL_1656845
EPI_ISL_1656847
EPI_ISL_1656848
EPI_ISL_1656849
EPI_ISL_1656850
EPI_ISL_1656851
EPI_ISL_2180182
EPI_ISL_1656855
EPI_ISL_1656856
EPI_ISL_1656857
EPI_ISL_1656860
EPI_ISL_2180184
EPI_ISL_1656862
EPI_ISL_1656864
EPI_ISL_1656865
EPI_ISL_1656866
EPI_ISL_1656867
EPI_ISL_1656872
EPI_ISL_1656873
EPI_ISL_1656874
EPI_ISL_1656875
EPI_ISL_1656876
EPI_ISL_1656879
EPI_ISL_1656880
EPI_ISL_1656883
EPI_ISL_1656884
EPI_ISL_1656886
EPI_ISL_1656887
EPI_ISL_1656888
EPI_ISL_1656889
EPI_ISL_2180200
EPI_ISL_1656890
EPI_ISL_1656891
EPI_ISL_1656893
EPI_ISL_1656894
EPI_ISL_1656895
EPI_ISL_1656896
EPI_ISL_1656897
EPI_ISL_1656898
EPI_ISL_1656899
EPI_ISL_1656900
EPI_ISL_1656901
EPI_ISL_1656903
EPI_ISL_1656904
EPI_ISL_1656905
EPI_ISL_1656906
EPI_ISL_1656908
EPI_ISL_1656909
EPI_ISL_1656911
EPI_ISL_1656913
EPI_ISL_1656914
EPI_ISL_1656916
EPI_ISL_1656917
EPI_ISL_1656920
EPI_ISL_1656922
EPI_ISL_1656928
EPI_ISL_1656929
EPI_ISL_2180218
EPI_ISL_2180224
EPI_ISL_2180225
EPI_ISL_1656932
EPI_ISL_1656935
EPI_ISL_1656936
EPI_ISL_1656941
EPI_ISL_1656942
EPI_ISL_1656943
EPI_ISL_1656945
EPI_ISL_1656946
EPI_ISL_1656947
EPI_ISL_1656949
EPI_ISL_1656950
EPI_ISL_1656951
EPI_ISL_1656952
EPI_ISL_1656953
EPI_ISL_1656955
EPI_ISL_1656956
EPI_ISL_1656957
EPI_ISL_1656960
EPI_ISL_1656961
EPI_ISL_1656963
EPI_ISL_1656964
EPI_ISL_1656965
EPI_ISL_1656967
EPI_ISL_1656968
EPI_ISL_1656971
EPI_ISL_1656972
EPI_ISL_1656974
EPI_ISL_1656976
EPI_ISL_1656977
EPI_ISL_1656978
EPI_ISL_1656979
EPI_ISL_1656982
EPI_ISL_1656983
EPI_ISL_1656984
EPI_ISL_1656985
EPI_ISL_1656986
EPI_ISL_1656988
EPI_ISL_1656994
EPI_ISL_1656995
EPI_ISL_1656996
EPI_ISL_1656997
EPI_ISL_1656998
EPI_ISL_1656999
EPI_ISL_1657000
EPI_ISL_1657002
EPI_ISL_1657003
EPI_ISL_2180271
EPI_ISL_1657005
EPI_ISL_1657008
EPI_ISL_1657011
EPI_ISL_1657012
EPI_ISL_1657014
EPI_ISL_1657016
EPI_ISL_1657017
EPI_ISL_1657018
EPI_ISL_1657019
EPI_ISL_1657020
EPI_ISL_2180282
EPI_ISL_2180351
EPI_ISL_2180393
EPI_ISL_2180304
EPI_ISL_2180309
EPI_ISL_1657097
EPI_ISL_2180323
EPI_ISL_1657100
EPI_ISL_2180360
EPI_ISL_2180372
EPI_ISL_2180394
EPI_ISL_2180395
EPI_ISL_2180398
EPI_ISL_2180407
EPI_ISL_2180412
EPI_ISL_2180424
EPI_ISL_2180437
EPI_ISL_2180438
EPI_ISL_1660337
EPI_ISL_1660338
EPI_ISL_2362042
EPI_ISL_2362041
EPI_ISL_2361618
EPI_ISL_1599539
EPI_ISL_1661984
EPI_ISL_1662226
EPI_ISL_1707563
EPI_ISL_1667474
EPI_ISL_1667475
EPI_ISL_1669729
EPI_ISL_1669730
EPI_ISL_1670666
EPI_ISL_1669732
EPI_ISL_1669735
EPI_ISL_1669736
EPI_ISL_1669738
EPI_ISL_1669739
EPI_ISL_1669742
EPI_ISL_1669743
EPI_ISL_1669745
EPI_ISL_1669748
EPI_ISL_1669749
EPI_ISL_1669750
EPI_ISL_1669751
EPI_ISL_1669752
EPI_ISL_1669760
EPI_ISL_1669911
EPI_ISL_1669912
EPI_ISL_1669913
EPI_ISL_1669914
EPI_ISL_1669915
EPI_ISL_1669918
EPI_ISL_1669919
EPI_ISL_1669920
EPI_ISL_1669922
EPI_ISL_1669924
EPI_ISL_1669925
EPI_ISL_1669926
EPI_ISL_1669927
EPI_ISL_1669928
EPI_ISL_1669929
EPI_ISL_1669939
EPI_ISL_1669940
EPI_ISL_1669941
EPI_ISL_1669942
EPI_ISL_1669944
EPI_ISL_1669947
EPI_ISL_1669949
EPI_ISL_1669950
EPI_ISL_1669951
EPI_ISL_1669952
EPI_ISL_1669990
EPI_ISL_1669999
EPI_ISL_1670000
EPI_ISL_1670595
EPI_ISL_1670597
EPI_ISL_1670598
EPI_ISL_1670600
EPI_ISL_1670629
EPI_ISL_1670630
EPI_ISL_1670631
EPI_ISL_1670632
EPI_ISL_1670633
EPI_ISL_1670634
EPI_ISL_1670635
EPI_ISL_1670636
EPI_ISL_1670637
EPI_ISL_1670645
EPI_ISL_1670648
EPI_ISL_1670649
EPI_ISL_1670650
EPI_ISL_1670651
EPI_ISL_1670652
EPI_ISL_1670653
EPI_ISL_1670654
EPI_ISL_1670661
EPI_ISL_1670663
EPI_ISL_1671786
EPI_ISL_1671787
EPI_ISL_1671788
EPI_ISL_1671789
EPI_ISL_1671790
EPI_ISL_1671791
EPI_ISL_1671792
EPI_ISL_1671793
EPI_ISL_1671794
EPI_ISL_1671795
EPI_ISL_1671796
EPI_ISL_1671797
EPI_ISL_1671798
EPI_ISL_1671799
EPI_ISL_1670596
EPI_ISL_1670601
EPI_ISL_1671800
EPI_ISL_1671801
EPI_ISL_1671802
EPI_ISL_1671803
EPI_ISL_1671804
EPI_ISL_1671806
EPI_ISL_1671807
EPI_ISL_1671808
EPI_ISL_1855858
EPI_ISL_1671758
EPI_ISL_1671759
EPI_ISL_1671760
EPI_ISL_1671761
EPI_ISL_1671762
EPI_ISL_1671763
EPI_ISL_1671764
EPI_ISL_1671765
EPI_ISL_1671766
EPI_ISL_1671767
EPI_ISL_1671768
EPI_ISL_1671769
EPI_ISL_1671770
EPI_ISL_1671771
EPI_ISL_1671772
EPI_ISL_1671773
EPI_ISL_1671774
EPI_ISL_1671775
EPI_ISL_1671776
EPI_ISL_1671777
EPI_ISL_1671778
EPI_ISL_1671779
EPI_ISL_1671781
EPI_ISL_1671783
EPI_ISL_1671784
EPI_ISL_1671785
EPI_ISL_1671821
EPI_ISL_1671780
EPI_ISL_1671782
EPI_ISL_1671805
EPI_ISL_1857007
EPI_ISL_1675073
EPI_ISL_1675075
EPI_ISL_1675081
EPI_ISL_1675085
EPI_ISL_1675086
EPI_ISL_1675087
EPI_ISL_1675088
EPI_ISL_1675089
EPI_ISL_1675091
EPI_ISL_1675092
EPI_ISL_1675007
EPI_ISL_1675008
EPI_ISL_1675011
EPI_ISL_1675014
EPI_ISL_1675028
EPI_ISL_1675029
EPI_ISL_1675030
EPI_ISL_1675034
EPI_ISL_1675035
EPI_ISL_1675036
EPI_ISL_1675037
EPI_ISL_1675039
EPI_ISL_1675040
EPI_ISL_1675041
EPI_ISL_1675042
EPI_ISL_1675043
EPI_ISL_1675045
EPI_ISL_1675046
EPI_ISL_1675047
EPI_ISL_1675048
EPI_ISL_1675049
EPI_ISL_1675050
EPI_ISL_1675051
EPI_ISL_1675052
EPI_ISL_1675053
EPI_ISL_1675054
EPI_ISL_1675055
EPI_ISL_1675056
EPI_ISL_1675058
EPI_ISL_1675059
EPI_ISL_1675060
EPI_ISL_1675061
EPI_ISL_1675062
EPI_ISL_1675064
EPI_ISL_1675065
EPI_ISL_1675066
EPI_ISL_1675067
EPI_ISL_1675068
EPI_ISL_1675069
EPI_ISL_1675070
EPI_ISL_1675071
EPI_ISL_1675072
EPI_ISL_1675586
EPI_ISL_1675588
EPI_ISL_1675590
EPI_ISL_1675592
EPI_ISL_1675593
EPI_ISL_1675595
EPI_ISL_1675597
EPI_ISL_1675599
EPI_ISL_1675601
EPI_ISL_1675605
EPI_ISL_1675616
EPI_ISL_1675629
EPI_ISL_1675635
EPI_ISL_1675639
EPI_ISL_1675641
EPI_ISL_1675645
EPI_ISL_1675649
EPI_ISL_1675651
EPI_ISL_1675652
EPI_ISL_1731498
EPI_ISL_1910031
EPI_ISL_1910033
EPI_ISL_1910222
EPI_ISL_1910932
EPI_ISL_1910948
EPI_ISL_2308495
EPI_ISL_1911614
EPI_ISL_1601578
EPI_ISL_1601807
EPI_ISL_1599522
EPI_ISL_1785087
EPI_ISL_2188425
EPI_ISL_1785150
EPI_ISL_1785205
EPI_ISL_1785219
EPI_ISL_1607970
EPI_ISL_1607971
EPI_ISL_1607980
EPI_ISL_2188950
EPI_ISL_2189032
EPI_ISL_2189063
EPI_ISL_2189080
EPI_ISL_2189104
EPI_ISL_2189129
EPI_ISL_2189397
EPI_ISL_1786192
EPI_ISL_1786314
EPI_ISL_1786254
EPI_ISL_1786259
EPI_ISL_2421118
EPI_ISL_2421123
EPI_ISL_2421125
EPI_ISL_2421136
EPI_ISL_2421138
EPI_ISL_2422422
EPI_ISL_2422424
EPI_ISL_2422980
EPI_ISL_2422981
EPI_ISL_2422982
EPI_ISL_2422987
EPI_ISL_2422988
EPI_ISL_2323474
EPI_ISL_2425545
EPI_ISL_2425550
EPI_ISL_2425551
EPI_ISL_2425552
EPI_ISL_2425555
EPI_ISL_2425556
EPI_ISL_2425557
EPI_ISL_2425558
EPI_ISL_2425563
EPI_ISL_2425575
EPI_ISL_2425593
EPI_ISL_2425604
EPI_ISL_2426212
EPI_ISL_2426863
EPI_ISL_2426865
EPI_ISL_1669909
EPI_ISL_1669910
EPI_ISL_1647060
EPI_ISL_1647063
EPI_ISL_1647064
EPI_ISL_1647066
EPI_ISL_1647067
EPI_ISL_1647075
EPI_ISL_1647077
EPI_ISL_1647080
EPI_ISL_1686058
EPI_ISL_1686059
EPI_ISL_1686061
EPI_ISL_1686067
EPI_ISL_1686068
EPI_ISL_1686070
EPI_ISL_1686080
EPI_ISL_1686081
EPI_ISL_1686085
EPI_ISL_1686086
EPI_ISL_1686087
EPI_ISL_1686096
EPI_ISL_1686098
EPI_ISL_1686099
EPI_ISL_1686101
EPI_ISL_1686102
EPI_ISL_1686103
EPI_ISL_1686106
EPI_ISL_1686108
EPI_ISL_1686109
EPI_ISL_1686111
EPI_ISL_1686112
EPI_ISL_1686114
EPI_ISL_1686115
EPI_ISL_1686117
EPI_ISL_1686119
EPI_ISL_1686121
EPI_ISL_1686125
EPI_ISL_1686127
EPI_ISL_1686129
EPI_ISL_1686130
EPI_ISL_1686131
EPI_ISL_1686133
EPI_ISL_1686134
EPI_ISL_1686136
EPI_ISL_1686137
EPI_ISL_1686140
EPI_ISL_1686144
EPI_ISL_1686145
EPI_ISL_1686147
EPI_ISL_1686148
EPI_ISL_1686151
EPI_ISL_1686152
EPI_ISL_1686154
EPI_ISL_1686174
EPI_ISL_1686156
EPI_ISL_1686157
EPI_ISL_1686158
EPI_ISL_1686160
EPI_ISL_1686162
EPI_ISL_1686168
EPI_ISL_1686185
EPI_ISL_1686189
EPI_ISL_1686190
EPI_ISL_1686192
EPI_ISL_1686193
EPI_ISL_1686195
EPI_ISL_1686196
EPI_ISL_1686198
EPI_ISL_1686199
EPI_ISL_1686201
EPI_ISL_1686202
EPI_ISL_1686203
EPI_ISL_1686205
EPI_ISL_1686211
EPI_ISL_1686212
EPI_ISL_1686214
EPI_ISL_1686215
EPI_ISL_1686216
EPI_ISL_1686218
EPI_ISL_1686219
EPI_ISL_1686221
EPI_ISL_1686222
EPI_ISL_1686225
EPI_ISL_1686226
EPI_ISL_1686228
EPI_ISL_1686229
EPI_ISL_1686231
EPI_ISL_1686232
EPI_ISL_1686234
EPI_ISL_1686237
EPI_ISL_1686238
EPI_ISL_1686240
EPI_ISL_1686241
EPI_ISL_1686242
EPI_ISL_1686245
EPI_ISL_1686247
EPI_ISL_1686248
EPI_ISL_1686251
EPI_ISL_1686253
EPI_ISL_1686254
EPI_ISL_1686256
EPI_ISL_1686257
EPI_ISL_1686259
EPI_ISL_1686262
EPI_ISL_1686265
EPI_ISL_1686268
EPI_ISL_1686269
EPI_ISL_1686272
EPI_ISL_2086131
EPI_ISL_2258207
EPI_ISL_2259260
EPI_ISL_2259261
EPI_ISL_2259262
EPI_ISL_2259290
EPI_ISL_2259302
EPI_ISL_2259362
EPI_ISL_1675063
EPI_ISL_1675625
EPI_ISL_1694725
EPI_ISL_1694727
EPI_ISL_1694766
EPI_ISL_1694769
EPI_ISL_1697436
EPI_ISL_1697437
EPI_ISL_1678383
EPI_ISL_1678384
EPI_ISL_2262546
EPI_ISL_2262552
EPI_ISL_2262554
EPI_ISL_1700572
EPI_ISL_1700573
EPI_ISL_1700574
EPI_ISL_1700578
EPI_ISL_1700579
EPI_ISL_1700580
EPI_ISL_1700584
EPI_ISL_1700585
EPI_ISL_1700588
EPI_ISL_1700589
EPI_ISL_1700590
EPI_ISL_1700591
EPI_ISL_1700593
EPI_ISL_1700594
EPI_ISL_1700599
EPI_ISL_1700600
EPI_ISL_1700605
EPI_ISL_1700606
EPI_ISL_1700607
EPI_ISL_1700609
EPI_ISL_1700610
EPI_ISL_1700611
EPI_ISL_1700612
EPI_ISL_1700613
EPI_ISL_1700618
EPI_ISL_1700619
EPI_ISL_1700620
EPI_ISL_1700621
EPI_ISL_1700622
EPI_ISL_1700627
EPI_ISL_1700628
EPI_ISL_1700629
EPI_ISL_1700632
EPI_ISL_1700633
EPI_ISL_1700634
EPI_ISL_1700635
EPI_ISL_1700636
EPI_ISL_1700638
EPI_ISL_1700642
EPI_ISL_1700643
EPI_ISL_1700645
EPI_ISL_1700646
EPI_ISL_1700652
EPI_ISL_1700654
EPI_ISL_1700655
EPI_ISL_1700656
EPI_ISL_1700657
EPI_ISL_1700658
EPI_ISL_1700659
EPI_ISL_1700661
EPI_ISL_1700662
EPI_ISL_1700663
EPI_ISL_1700664
EPI_ISL_1700665
EPI_ISL_1700666
EPI_ISL_2091129
EPI_ISL_2091419
EPI_ISL_1920224
EPI_ISL_1706483
EPI_ISL_1706485
EPI_ISL_1706489
EPI_ISL_1706491
EPI_ISL_1706577
EPI_ISL_1706578
EPI_ISL_2153791
EPI_ISL_1707072
EPI_ISL_1707663
EPI_ISL_1707664
EPI_ISL_1707665
EPI_ISL_1707541
EPI_ISL_1707542
EPI_ISL_1707543
EPI_ISL_1707544
EPI_ISL_1707545
EPI_ISL_1707546
EPI_ISL_1707547
EPI_ISL_1707548
EPI_ISL_1707549
EPI_ISL_1707550
EPI_ISL_1707552
EPI_ISL_1707553
EPI_ISL_1707554
EPI_ISL_1707555
EPI_ISL_1707556
EPI_ISL_1707557
EPI_ISL_1707559
EPI_ISL_1707560
EPI_ISL_1707561
EPI_ISL_1707562
EPI_ISL_1707564
EPI_ISL_1707565
EPI_ISL_1707566
EPI_ISL_1707567
EPI_ISL_1707568
EPI_ISL_1707569
EPI_ISL_1707570
EPI_ISL_1707571
EPI_ISL_1707572
EPI_ISL_1707573
EPI_ISL_1707575
EPI_ISL_1707576
EPI_ISL_1707577
EPI_ISL_1707578
EPI_ISL_1707579
EPI_ISL_1707582
EPI_ISL_1707583
EPI_ISL_1707584
EPI_ISL_1707585
EPI_ISL_1707586
EPI_ISL_1707587
EPI_ISL_1707589
EPI_ISL_1707590
EPI_ISL_1707591
EPI_ISL_1707592
EPI_ISL_1707593
EPI_ISL_1707594
EPI_ISL_1707596
EPI_ISL_1707597
EPI_ISL_1707598
EPI_ISL_1707599
EPI_ISL_1707600
EPI_ISL_1707602
EPI_ISL_1707603
EPI_ISL_1707604
EPI_ISL_1707606
EPI_ISL_1707608
EPI_ISL_1707609
EPI_ISL_1707610
EPI_ISL_1707611
EPI_ISL_1707612
EPI_ISL_1707613
EPI_ISL_1707614
EPI_ISL_1707615
EPI_ISL_1707616
EPI_ISL_1707617
EPI_ISL_1707618
EPI_ISL_1707619
EPI_ISL_1707620
EPI_ISL_1707621
EPI_ISL_1707622
EPI_ISL_1707623
EPI_ISL_1707624
EPI_ISL_1707625
EPI_ISL_1707626
EPI_ISL_1707627
EPI_ISL_1707628
EPI_ISL_1707629
EPI_ISL_1707630
EPI_ISL_1707631
EPI_ISL_1707632
EPI_ISL_1707633
EPI_ISL_1707634
EPI_ISL_1707635
EPI_ISL_1707636
EPI_ISL_1707637
EPI_ISL_1707638
EPI_ISL_1707639
EPI_ISL_1707640
EPI_ISL_1707641
EPI_ISL_1707642
EPI_ISL_1707643
EPI_ISL_1707644
EPI_ISL_1707646
EPI_ISL_1707647
EPI_ISL_1707648
EPI_ISL_1707649
EPI_ISL_1707651
EPI_ISL_1707652
EPI_ISL_1707653
EPI_ISL_1707654
EPI_ISL_1707655
EPI_ISL_1707657
EPI_ISL_1707658
EPI_ISL_1707659
EPI_ISL_1707661
EPI_ISL_1707662
EPI_ISL_1707667
EPI_ISL_1707668
EPI_ISL_1707669
EPI_ISL_1707670
EPI_ISL_1707671
EPI_ISL_1707672
EPI_ISL_1707674
EPI_ISL_1707689
EPI_ISL_1707690
EPI_ISL_1707691
EPI_ISL_1707692
EPI_ISL_2334515
EPI_ISL_1708627
EPI_ISL_1708622
EPI_ISL_1708623
EPI_ISL_1708624
EPI_ISL_1708625
EPI_ISL_1708626
EPI_ISL_1708630
EPI_ISL_1708632
EPI_ISL_1708633
EPI_ISL_1708634
EPI_ISL_1708636
EPI_ISL_1708637
EPI_ISL_1708639
EPI_ISL_1708642
EPI_ISL_1708643
EPI_ISL_1708646
EPI_ISL_1708647
EPI_ISL_1708648
EPI_ISL_1708651
EPI_ISL_1708654
EPI_ISL_1708655
EPI_ISL_1708656
EPI_ISL_1708657
EPI_ISL_1708658
EPI_ISL_1708742
EPI_ISL_1685993
EPI_ISL_1685995
EPI_ISL_1686010
EPI_ISL_1686016
EPI_ISL_1686065
EPI_ISL_1686078
EPI_ISL_1686083
EPI_ISL_1686105
EPI_ISL_1686118
EPI_ISL_1686123
EPI_ISL_1686124
EPI_ISL_1686142
EPI_ISL_1686143
EPI_ISL_1686150
EPI_ISL_1686206
EPI_ISL_1686208
EPI_ISL_1686209
EPI_ISL_1711976
EPI_ISL_1711977
EPI_ISL_1711978
EPI_ISL_1711979
EPI_ISL_1711980
EPI_ISL_1711981
EPI_ISL_1711982
EPI_ISL_1711983
EPI_ISL_1711984
EPI_ISL_1711985
EPI_ISL_1711986
EPI_ISL_1711987
EPI_ISL_1711988
EPI_ISL_1711989
EPI_ISL_1711990
EPI_ISL_1711991
EPI_ISL_1711992
EPI_ISL_1711993
EPI_ISL_1711994
EPI_ISL_1711995
EPI_ISL_1711996
EPI_ISL_1711997
EPI_ISL_1686266
EPI_ISL_1686235
EPI_ISL_1686260
EPI_ISL_1686270
EPI_ISL_2094427
EPI_ISL_2094432
EPI_ISL_1715218
EPI_ISL_2095946
EPI_ISL_2095969
EPI_ISL_2095846
EPI_ISL_2095882
EPI_ISL_2095925
EPI_ISL_2095933
EPI_ISL_2095939
EPI_ISL_2095950
EPI_ISL_2095968
EPI_ISL_2341396
EPI_ISL_1580525
EPI_ISL_1580526
EPI_ISL_1580527
EPI_ISL_1580544
EPI_ISL_1580578
EPI_ISL_1580644
EPI_ISL_1582718
EPI_ISL_1760286
EPI_ISL_1731457
EPI_ISL_1731458
EPI_ISL_1731459
EPI_ISL_1731460
EPI_ISL_1731464
EPI_ISL_1731465
EPI_ISL_1731466
EPI_ISL_1731467
EPI_ISL_1731468
EPI_ISL_1731469
EPI_ISL_1731471
EPI_ISL_1731472
EPI_ISL_1731473
EPI_ISL_1731474
EPI_ISL_1731475
EPI_ISL_1731476
EPI_ISL_1731478
EPI_ISL_1731479
EPI_ISL_1731481
EPI_ISL_1731482
EPI_ISL_1731483
EPI_ISL_1731486
EPI_ISL_1731487
EPI_ISL_1731488
EPI_ISL_1731489
EPI_ISL_1731490
EPI_ISL_1731491
EPI_ISL_1731492
EPI_ISL_1731493
EPI_ISL_1731494
EPI_ISL_1731495
EPI_ISL_1731496
EPI_ISL_1731497
EPI_ISL_1731499
EPI_ISL_1731500
EPI_ISL_1731501
EPI_ISL_1731502
EPI_ISL_1731503
EPI_ISL_1731507
EPI_ISL_1731508
EPI_ISL_1731509
EPI_ISL_1731510
EPI_ISL_1731511
EPI_ISL_1731512
EPI_ISL_1731514
EPI_ISL_1731515
EPI_ISL_1731516
EPI_ISL_1731517
EPI_ISL_1731518
EPI_ISL_1731519
EPI_ISL_1731520
EPI_ISL_1731521
EPI_ISL_1731522
EPI_ISL_1731523
EPI_ISL_1731751
EPI_ISL_1731832
EPI_ISL_1731833
EPI_ISL_1731834
EPI_ISL_1731835
EPI_ISL_1731836
EPI_ISL_1731837
EPI_ISL_1731839
EPI_ISL_1731840
EPI_ISL_1731841
EPI_ISL_1731842
EPI_ISL_1731843
EPI_ISL_1731845
EPI_ISL_1731846
EPI_ISL_1731847
EPI_ISL_1731849
EPI_ISL_1731850
EPI_ISL_1731854
EPI_ISL_1731855
EPI_ISL_1731856
EPI_ISL_1731857
EPI_ISL_1731862
EPI_ISL_1731863
EPI_ISL_1731864
EPI_ISL_1731865
EPI_ISL_1731866
EPI_ISL_1731867
EPI_ISL_1731868
EPI_ISL_1731869
EPI_ISL_1731870
EPI_ISL_1731872
EPI_ISL_1731873
EPI_ISL_1731874
EPI_ISL_1731876
EPI_ISL_1731879
EPI_ISL_1731881
EPI_ISL_1731882
EPI_ISL_1731883
EPI_ISL_1731886
EPI_ISL_1731887
EPI_ISL_1731888
EPI_ISL_1731889
EPI_ISL_1731890
EPI_ISL_1731891
EPI_ISL_1731892
EPI_ISL_1731897
EPI_ISL_1731899
EPI_ISL_1731900
EPI_ISL_1731901
EPI_ISL_1731903
EPI_ISL_1731904
EPI_ISL_1731905
EPI_ISL_1731906
EPI_ISL_1731907
EPI_ISL_1731909
EPI_ISL_1731911
EPI_ISL_1731914
EPI_ISL_1731915
EPI_ISL_1731916
EPI_ISL_1731917
EPI_ISL_1731918
EPI_ISL_1731919
EPI_ISL_1731921
EPI_ISL_1731922
EPI_ISL_1731923
EPI_ISL_1731924
EPI_ISL_1731929
EPI_ISL_1731931
EPI_ISL_1731933
EPI_ISL_1731935
EPI_ISL_1731938
EPI_ISL_1731939
EPI_ISL_1731940
EPI_ISL_1731942
EPI_ISL_1731943
EPI_ISL_1731944
EPI_ISL_1731945
EPI_ISL_1731949
EPI_ISL_1731950
EPI_ISL_1731952
EPI_ISL_1731955
EPI_ISL_1731956
EPI_ISL_1731957
EPI_ISL_1731959
EPI_ISL_1731960
EPI_ISL_1731961
EPI_ISL_1731962
EPI_ISL_1731963
EPI_ISL_1731964
EPI_ISL_1731965
EPI_ISL_1731966
EPI_ISL_1731967
EPI_ISL_1731968
EPI_ISL_1731969
EPI_ISL_1731975
EPI_ISL_1731977
EPI_ISL_1731978
EPI_ISL_1731979
EPI_ISL_1731980
EPI_ISL_1731985
EPI_ISL_1731989
EPI_ISL_1731991
EPI_ISL_1731994
EPI_ISL_1731995
EPI_ISL_1731996
EPI_ISL_1731997
EPI_ISL_1731999
EPI_ISL_1732002
EPI_ISL_1732003
EPI_ISL_1732004
EPI_ISL_1732005
EPI_ISL_1732007
EPI_ISL_1732008
EPI_ISL_1732013
EPI_ISL_1732016
EPI_ISL_1732017
EPI_ISL_1732024
EPI_ISL_1732025
EPI_ISL_1732026
EPI_ISL_1732031
EPI_ISL_1732032
EPI_ISL_1732033
EPI_ISL_1732034
EPI_ISL_1732035
EPI_ISL_1732038
EPI_ISL_1732041
EPI_ISL_1732044
EPI_ISL_1732047
EPI_ISL_1732048
EPI_ISL_1732049
EPI_ISL_1732052
EPI_ISL_1732053
EPI_ISL_1732056
EPI_ISL_1732058
EPI_ISL_1732059
EPI_ISL_1732060
EPI_ISL_1732062
EPI_ISL_1732063
EPI_ISL_1732064
EPI_ISL_1732065
EPI_ISL_1732067
EPI_ISL_1732068
EPI_ISL_1732069
EPI_ISL_1732070
EPI_ISL_1732071
EPI_ISL_1732072
EPI_ISL_1732073
EPI_ISL_1732074
EPI_ISL_1732075
EPI_ISL_1732076
EPI_ISL_1732077
EPI_ISL_1732078
EPI_ISL_1732159
EPI_ISL_1732160
EPI_ISL_1732161
EPI_ISL_1732162
EPI_ISL_1732163
EPI_ISL_1732165
EPI_ISL_1732166
EPI_ISL_1732168
EPI_ISL_1678380
EPI_ISL_1786359
EPI_ISL_1972267
EPI_ISL_1972268
EPI_ISL_1972270
EPI_ISL_1686021
EPI_ISL_1686022
EPI_ISL_1686024
EPI_ISL_1686025
EPI_ISL_1686027
EPI_ISL_1686028
EPI_ISL_1686030
EPI_ISL_1686031
EPI_ISL_1686033
EPI_ISL_1686034
EPI_ISL_1685991
EPI_ISL_1685997
EPI_ISL_1685998
EPI_ISL_1686000
EPI_ISL_1686001
EPI_ISL_1686004
EPI_ISL_1686018
EPI_ISL_1686019
EPI_ISL_1686036
EPI_ISL_1686037
EPI_ISL_1686039
EPI_ISL_1686040
EPI_ISL_1686042
EPI_ISL_1686043
EPI_ISL_1686171
EPI_ISL_1686045
EPI_ISL_1686046
EPI_ISL_1686049
EPI_ISL_1686050
EPI_ISL_1686052
EPI_ISL_1686055
EPI_ISL_1686057
EPI_ISL_1686089
EPI_ISL_1686091
EPI_ISL_1686093
EPI_ISL_1732991
EPI_ISL_1732992
EPI_ISL_1732994
EPI_ISL_1732995
EPI_ISL_1733005
EPI_ISL_1733007
EPI_ISL_1733017
EPI_ISL_1733031
EPI_ISL_1733039
EPI_ISL_1733047
EPI_ISL_1733055
EPI_ISL_1733061
EPI_ISL_1739307
EPI_ISL_1739318
EPI_ISL_1739319
EPI_ISL_1739328
EPI_ISL_1739329
EPI_ISL_1745687
EPI_ISL_1745688
EPI_ISL_1745695
EPI_ISL_1745696
EPI_ISL_1745699
EPI_ISL_1745700
EPI_ISL_1745701
EPI_ISL_1745702
EPI_ISL_1745703
EPI_ISL_1745704
EPI_ISL_1745705
EPI_ISL_1745706
EPI_ISL_1745707
EPI_ISL_1745709
EPI_ISL_1745710
EPI_ISL_1745711
EPI_ISL_1745712
EPI_ISL_1745713
EPI_ISL_1745714
EPI_ISL_1749430
EPI_ISL_1749431
EPI_ISL_1749435
EPI_ISL_1749568
EPI_ISL_1752644
EPI_ISL_1752680
EPI_ISL_1752681
EPI_ISL_1752683
EPI_ISL_1752684
EPI_ISL_1752685
EPI_ISL_1752686
EPI_ISL_1752688
EPI_ISL_1754343
EPI_ISL_1754345
EPI_ISL_1754387
EPI_ISL_1754594
EPI_ISL_1754602
EPI_ISL_1754603
EPI_ISL_1754701
EPI_ISL_1754704
EPI_ISL_1754707
EPI_ISL_1754711
EPI_ISL_1754712
EPI_ISL_1754728
EPI_ISL_1754746
EPI_ISL_1754748
EPI_ISL_1754750
EPI_ISL_1754793
EPI_ISL_1754807
EPI_ISL_1754827
EPI_ISL_1754834
EPI_ISL_1754837
EPI_ISL_1754843
EPI_ISL_1754844
EPI_ISL_1754976
EPI_ISL_1754982
EPI_ISL_1754985
EPI_ISL_1754988
EPI_ISL_1754995
EPI_ISL_1755031
EPI_ISL_1755032
EPI_ISL_1755033
EPI_ISL_1755036
EPI_ISL_1755037
EPI_ISL_1755039
EPI_ISL_1755040
EPI_ISL_1755045
EPI_ISL_1755047
EPI_ISL_1755049
EPI_ISL_1755050
EPI_ISL_1755052
EPI_ISL_1755061
EPI_ISL_1755068
EPI_ISL_1755069
EPI_ISL_1755071
EPI_ISL_1755075
EPI_ISL_1755078
EPI_ISL_1755080
EPI_ISL_1755083
EPI_ISL_1755088
EPI_ISL_1755093
EPI_ISL_1755096
EPI_ISL_1755309
EPI_ISL_1755319
EPI_ISL_1755320
EPI_ISL_1755324
EPI_ISL_1755326
EPI_ISL_1755327
EPI_ISL_1755329
EPI_ISL_1755337
EPI_ISL_1755342
EPI_ISL_1755357
EPI_ISL_1755362
EPI_ISL_1755365
EPI_ISL_1756184
EPI_ISL_1756197
EPI_ISL_1756198
EPI_ISL_1756199
EPI_ISL_1756200
EPI_ISL_1756206
EPI_ISL_1756207
EPI_ISL_1756209
EPI_ISL_1756219
EPI_ISL_1756220
EPI_ISL_1756221
EPI_ISL_1756223
EPI_ISL_1756225
EPI_ISL_1756231
EPI_ISL_1756232
EPI_ISL_1756235
EPI_ISL_1756237
EPI_ISL_1756487
EPI_ISL_1756489
EPI_ISL_1756490
EPI_ISL_1756492
EPI_ISL_1756493
EPI_ISL_1756499
EPI_ISL_1756500
EPI_ISL_1756501
EPI_ISL_1756502
EPI_ISL_1756503
EPI_ISL_1756505
EPI_ISL_1756506
EPI_ISL_1756519
EPI_ISL_1756545
EPI_ISL_1732171
EPI_ISL_1732962
EPI_ISL_1732969
EPI_ISL_1732971
EPI_ISL_1732974
EPI_ISL_1732975
EPI_ISL_1732978
EPI_ISL_1732980
EPI_ISL_1732984
EPI_ISL_1732986
EPI_ISL_1732997
EPI_ISL_1733008
EPI_ISL_1733011
EPI_ISL_1733019
EPI_ISL_1733020
EPI_ISL_1733022
EPI_ISL_1733023
EPI_ISL_1733029
EPI_ISL_1733037
EPI_ISL_1733045
EPI_ISL_1733057
EPI_ISL_1733058
EPI_ISL_1739308
EPI_ISL_1739309
EPI_ISL_1739311
EPI_ISL_1739320
EPI_ISL_1739321
EPI_ISL_1739323
EPI_ISL_1739325
EPI_ISL_1739326
EPI_ISL_1745681
EPI_ISL_1745683
EPI_ISL_1757326
EPI_ISL_1757327
EPI_ISL_1757329
EPI_ISL_1757337
EPI_ISL_1757344
EPI_ISL_1757349
EPI_ISL_1757356
EPI_ISL_1757360
EPI_ISL_1757383
EPI_ISL_1757385
EPI_ISL_1757395
EPI_ISL_1757417
EPI_ISL_1756866
EPI_ISL_1760262
EPI_ISL_1760263
EPI_ISL_1760264
EPI_ISL_1760265
EPI_ISL_1760266
EPI_ISL_1760268
EPI_ISL_1760270
EPI_ISL_1760271
EPI_ISL_1760272
EPI_ISL_1760273
EPI_ISL_1760274
EPI_ISL_1760275
EPI_ISL_1760276
EPI_ISL_1760277
EPI_ISL_1760278
EPI_ISL_1760279
EPI_ISL_1760282
EPI_ISL_1760283
EPI_ISL_1760285
EPI_ISL_1760287
EPI_ISL_1760288
EPI_ISL_1760289
EPI_ISL_1760291
EPI_ISL_1761368
EPI_ISL_1761594
EPI_ISL_1761597
EPI_ISL_1764150
EPI_ISL_1764151
EPI_ISL_1764152
EPI_ISL_1764153
EPI_ISL_1757599
EPI_ISL_1761369
EPI_ISL_1764148
EPI_ISL_1764149
EPI_ISL_1764154
EPI_ISL_1785085
EPI_ISL_1785086
EPI_ISL_1785088
EPI_ISL_1785089
EPI_ISL_1785090
EPI_ISL_1785091
EPI_ISL_1785092
EPI_ISL_1785093
EPI_ISL_1785094
EPI_ISL_1785095
EPI_ISL_1785096
EPI_ISL_1785099
EPI_ISL_1785100
EPI_ISL_1785101
EPI_ISL_1785102
EPI_ISL_1785103
EPI_ISL_1785104
EPI_ISL_1785105
EPI_ISL_1785106
EPI_ISL_1785107
EPI_ISL_1785108
EPI_ISL_1785109
EPI_ISL_1785110
EPI_ISL_1785111
EPI_ISL_1785112
EPI_ISL_1785113
EPI_ISL_1785114
EPI_ISL_1785115
EPI_ISL_1785116
EPI_ISL_1785118
EPI_ISL_1785120
EPI_ISL_1785121
EPI_ISL_1785122
EPI_ISL_1785139
EPI_ISL_1785140
EPI_ISL_1785141
EPI_ISL_1785142
EPI_ISL_1785154
EPI_ISL_1785156
EPI_ISL_1785157
EPI_ISL_1785158
EPI_ISL_1785164
EPI_ISL_1785165
EPI_ISL_1785167
EPI_ISL_1785168
EPI_ISL_1785174
EPI_ISL_1785175
EPI_ISL_1785177
EPI_ISL_1785178
EPI_ISL_1785184
EPI_ISL_1785185
EPI_ISL_1785186
EPI_ISL_1785187
EPI_ISL_1785188
EPI_ISL_1785189
EPI_ISL_1785190
EPI_ISL_1785191
EPI_ISL_1785192
EPI_ISL_1785193
EPI_ISL_1785195
EPI_ISL_1785197
EPI_ISL_1785200
EPI_ISL_1785201
EPI_ISL_1785202
EPI_ISL_1785203
EPI_ISL_1785204
EPI_ISL_1785206
EPI_ISL_1785207
EPI_ISL_1785208
EPI_ISL_1785211
EPI_ISL_1785212
EPI_ISL_1785215
EPI_ISL_1785216
EPI_ISL_1785217
EPI_ISL_1785218
EPI_ISL_1785220
EPI_ISL_1785222
EPI_ISL_1785223
EPI_ISL_1785225
EPI_ISL_1785226
EPI_ISL_1785230
EPI_ISL_1785231
EPI_ISL_1785232
EPI_ISL_1785233
EPI_ISL_1785235
EPI_ISL_1785236
EPI_ISL_1785237
EPI_ISL_1785238
EPI_ISL_1785239
EPI_ISL_1785241
EPI_ISL_1785242
EPI_ISL_1785243
EPI_ISL_1785244
EPI_ISL_1785246
EPI_ISL_1785247
EPI_ISL_1785248
EPI_ISL_1785249
EPI_ISL_1785250
EPI_ISL_1786155
EPI_ISL_1786156
EPI_ISL_1786157
EPI_ISL_1786158
EPI_ISL_1786159
EPI_ISL_1786160
EPI_ISL_1786161
EPI_ISL_1786162
EPI_ISL_1786163
EPI_ISL_1786164
EPI_ISL_1786166
EPI_ISL_1786167
EPI_ISL_1786168
EPI_ISL_1786169
EPI_ISL_1786170
EPI_ISL_1786171
EPI_ISL_1786172
EPI_ISL_1786174
EPI_ISL_1786175
EPI_ISL_1786176
EPI_ISL_1786177
EPI_ISL_1786178
EPI_ISL_1786179
EPI_ISL_1786180
EPI_ISL_1786181
EPI_ISL_1786182
EPI_ISL_1786183
EPI_ISL_1786184
EPI_ISL_1786185
EPI_ISL_1786186
EPI_ISL_1786187
EPI_ISL_1786188
EPI_ISL_1786189
EPI_ISL_1786190
EPI_ISL_1786191
EPI_ISL_1786194
EPI_ISL_1786195
EPI_ISL_1786196
EPI_ISL_1786197
EPI_ISL_1786198
EPI_ISL_1786199
EPI_ISL_1786200
EPI_ISL_1786201
EPI_ISL_1786202
EPI_ISL_1786203
EPI_ISL_1786205
EPI_ISL_1786207
EPI_ISL_1786209
EPI_ISL_1786212
EPI_ISL_1786214
EPI_ISL_1786215
EPI_ISL_1786216
EPI_ISL_1786220
EPI_ISL_1786221
EPI_ISL_1786223
EPI_ISL_1786224
EPI_ISL_1786225
EPI_ISL_1786226
EPI_ISL_1786227
EPI_ISL_1786229
EPI_ISL_1786230
EPI_ISL_1786231
EPI_ISL_1786232
EPI_ISL_1786233
EPI_ISL_1786234
EPI_ISL_1786238
EPI_ISL_1786240
EPI_ISL_1786242
EPI_ISL_1786243
EPI_ISL_1786244
EPI_ISL_1786246
EPI_ISL_1786248
EPI_ISL_1786249
EPI_ISL_1786250
EPI_ISL_1786251
EPI_ISL_1786252
EPI_ISL_1786253
EPI_ISL_1786256
EPI_ISL_1786257
EPI_ISL_1786258
EPI_ISL_1786260
EPI_ISL_1786261
EPI_ISL_1786262
EPI_ISL_1786263
EPI_ISL_1786265
EPI_ISL_1786266
EPI_ISL_1786267
EPI_ISL_1786268
EPI_ISL_1786269
EPI_ISL_1786270
EPI_ISL_1786271
EPI_ISL_1786273
EPI_ISL_1786274
EPI_ISL_1786275
EPI_ISL_1786276
EPI_ISL_1786277
EPI_ISL_1786278
EPI_ISL_1786279
EPI_ISL_1786280
EPI_ISL_1786283
EPI_ISL_1786285
EPI_ISL_1786286
EPI_ISL_1786287
EPI_ISL_1786288
EPI_ISL_1786289
EPI_ISL_1786290
EPI_ISL_1786293
EPI_ISL_1786294
EPI_ISL_1786295
EPI_ISL_1786296
EPI_ISL_1786297
EPI_ISL_1786298
EPI_ISL_1786299
EPI_ISL_1786300
EPI_ISL_1786301
EPI_ISL_1786302
EPI_ISL_1786304
EPI_ISL_1786305
EPI_ISL_1786306
EPI_ISL_1786307
EPI_ISL_1786308
EPI_ISL_1786309
EPI_ISL_1786310
EPI_ISL_1786313
EPI_ISL_1786315
EPI_ISL_1786316
EPI_ISL_1786319
EPI_ISL_1786320
EPI_ISL_1786322
EPI_ISL_1786323
EPI_ISL_1786324
EPI_ISL_1786325
EPI_ISL_1786326
EPI_ISL_1786327
EPI_ISL_1786330
EPI_ISL_1786334
EPI_ISL_1786335
EPI_ISL_1786338
EPI_ISL_1786339
EPI_ISL_1786340
EPI_ISL_1786341
EPI_ISL_1786342
EPI_ISL_1786343
EPI_ISL_1786344
EPI_ISL_1786345
EPI_ISL_1786346
EPI_ISL_1786347
EPI_ISL_1786348
EPI_ISL_1786349
EPI_ISL_1786350
EPI_ISL_1786351
EPI_ISL_1786352
EPI_ISL_1786353
EPI_ISL_1786354
EPI_ISL_1786355
EPI_ISL_1786356
EPI_ISL_1786357
EPI_ISL_1786358
EPI_ISL_1786360
EPI_ISL_1786361
EPI_ISL_1786362
EPI_ISL_1786363
EPI_ISL_1786364
EPI_ISL_1786366
EPI_ISL_1786368
EPI_ISL_1786369
EPI_ISL_1786370
EPI_ISL_1786371
EPI_ISL_1786372
EPI_ISL_1786373
EPI_ISL_1786374
EPI_ISL_1786376
EPI_ISL_1786377
EPI_ISL_1786378
EPI_ISL_1786379
EPI_ISL_1786380
EPI_ISL_1786381
EPI_ISL_1786382
EPI_ISL_1786383
EPI_ISL_1786384
EPI_ISL_1786385
EPI_ISL_1786386
EPI_ISL_1786387
EPI_ISL_1786388
EPI_ISL_1786391
EPI_ISL_1786392
EPI_ISL_1786394
EPI_ISL_1786395
EPI_ISL_1786396
EPI_ISL_1786397
EPI_ISL_1786399
EPI_ISL_1786400
EPI_ISL_1786402
EPI_ISL_1786404
EPI_ISL_1786405
EPI_ISL_1786406
EPI_ISL_1786408
EPI_ISL_1786410
EPI_ISL_1786411
EPI_ISL_1786413
EPI_ISL_1786414
EPI_ISL_1786415
EPI_ISL_1786416
EPI_ISL_1786417
EPI_ISL_1786418
EPI_ISL_1786419
EPI_ISL_1787318
EPI_ISL_1788202
EPI_ISL_1788203
EPI_ISL_1788744
EPI_ISL_1788745
EPI_ISL_1788746
EPI_ISL_1788747
EPI_ISL_1788748
EPI_ISL_1788749
EPI_ISL_1788751
EPI_ISL_1788752
EPI_ISL_1788753
EPI_ISL_1788754
EPI_ISL_1788755
EPI_ISL_1788756
EPI_ISL_1788761
EPI_ISL_1788765
EPI_ISL_1788767
EPI_ISL_1788768
EPI_ISL_1788769
EPI_ISL_1788772
EPI_ISL_1788773
EPI_ISL_1788774
EPI_ISL_1788775
EPI_ISL_1788776
EPI_ISL_1788777
EPI_ISL_1788778
EPI_ISL_1788779
EPI_ISL_1788791
EPI_ISL_1788792
EPI_ISL_1788794
EPI_ISL_1788796
EPI_ISL_1788797
EPI_ISL_1788800
EPI_ISL_1788801
EPI_ISL_1788802
EPI_ISL_1788803
EPI_ISL_1788804
EPI_ISL_1788805
EPI_ISL_1788806
EPI_ISL_1788807
EPI_ISL_1788808
EPI_ISL_1788809
EPI_ISL_1788810
EPI_ISL_1788811
EPI_ISL_1788817
EPI_ISL_1788818
EPI_ISL_1788819
EPI_ISL_1788820
EPI_ISL_1788839
EPI_ISL_1788840
EPI_ISL_1788841
EPI_ISL_1788844
EPI_ISL_1788845
EPI_ISL_1788847
EPI_ISL_1788849
EPI_ISL_1788850
EPI_ISL_1788851
EPI_ISL_1788852
EPI_ISL_1788853
EPI_ISL_1788854
EPI_ISL_1788855
EPI_ISL_1788856
EPI_ISL_1788857
EPI_ISL_1788858
EPI_ISL_1788861
EPI_ISL_1788862
EPI_ISL_1788863
EPI_ISL_1788864
EPI_ISL_1788865
EPI_ISL_1788866
EPI_ISL_1788867
EPI_ISL_1788868
EPI_ISL_1788870
EPI_ISL_1788872
EPI_ISL_1788873
EPI_ISL_1788874
EPI_ISL_1788875
EPI_ISL_1788876
EPI_ISL_1788879
EPI_ISL_1788880
EPI_ISL_1788881
EPI_ISL_1788882
EPI_ISL_1788883
EPI_ISL_1788884
EPI_ISL_1788885
EPI_ISL_1788886
EPI_ISL_1788889
EPI_ISL_1788890
EPI_ISL_1788891
EPI_ISL_1788892
EPI_ISL_1788893
EPI_ISL_1788894
EPI_ISL_1788895
EPI_ISL_1788896
EPI_ISL_1788897
EPI_ISL_1788898
EPI_ISL_1788901
EPI_ISL_1788902
EPI_ISL_1788903
EPI_ISL_1788904
EPI_ISL_1788905
EPI_ISL_1788907
EPI_ISL_1788908
EPI_ISL_1788909
EPI_ISL_1788910
EPI_ISL_1788911
EPI_ISL_1788912
EPI_ISL_1788913
EPI_ISL_1788915
EPI_ISL_1788917
EPI_ISL_1788919
EPI_ISL_1788920
EPI_ISL_1788921
EPI_ISL_1788922
EPI_ISL_1788923
EPI_ISL_1788924
EPI_ISL_1788925
EPI_ISL_1788926
EPI_ISL_1788927
EPI_ISL_1788928
EPI_ISL_1788929
EPI_ISL_1788930
EPI_ISL_1788931
EPI_ISL_1788932
EPI_ISL_1788933
EPI_ISL_1788934
EPI_ISL_1788935
EPI_ISL_1788936
EPI_ISL_1788937
EPI_ISL_1788938
EPI_ISL_1788939
EPI_ISL_1788940
EPI_ISL_1788944
EPI_ISL_1788946
EPI_ISL_1788947
EPI_ISL_1788948
EPI_ISL_1788949
EPI_ISL_1788950
EPI_ISL_1788951
EPI_ISL_1788953
EPI_ISL_1788954
EPI_ISL_1788955
EPI_ISL_1788956
EPI_ISL_1788957
EPI_ISL_1788958
EPI_ISL_1788961
EPI_ISL_1788962
EPI_ISL_1788963
EPI_ISL_1788964
EPI_ISL_1788965
EPI_ISL_1788966
EPI_ISL_1788968
EPI_ISL_1788969
EPI_ISL_1788972
EPI_ISL_1788973
EPI_ISL_1788974
EPI_ISL_1788976
EPI_ISL_1788977
EPI_ISL_1788978
EPI_ISL_1788979
EPI_ISL_1788980
EPI_ISL_1788981
EPI_ISL_1788982
EPI_ISL_1788983
EPI_ISL_1788984
EPI_ISL_1788985
EPI_ISL_1788986
EPI_ISL_1788987
EPI_ISL_1788988
EPI_ISL_1788989
EPI_ISL_1788990
EPI_ISL_1788991
EPI_ISL_1788992
EPI_ISL_1788994
EPI_ISL_1788996
EPI_ISL_1788997
EPI_ISL_1788998
EPI_ISL_1788999
EPI_ISL_1789000
EPI_ISL_1789001
EPI_ISL_1789003
EPI_ISL_1789005
EPI_ISL_1789006
EPI_ISL_1789007
EPI_ISL_1789008
EPI_ISL_1789009
EPI_ISL_1789010
EPI_ISL_1789011
EPI_ISL_1789012
EPI_ISL_1789013
EPI_ISL_1789014
EPI_ISL_1789015
EPI_ISL_1789016
EPI_ISL_1789017
EPI_ISL_1789018
EPI_ISL_1789019
EPI_ISL_1789020
EPI_ISL_1789021
EPI_ISL_1789022
EPI_ISL_1789023
EPI_ISL_1789024
EPI_ISL_1789025
EPI_ISL_1789026
EPI_ISL_1789027
EPI_ISL_1789028
EPI_ISL_1789029
EPI_ISL_1789030
EPI_ISL_1789031
EPI_ISL_1789032
EPI_ISL_1789034
EPI_ISL_1789036
EPI_ISL_1789038
EPI_ISL_1789040
EPI_ISL_1789041
EPI_ISL_1789042
EPI_ISL_1789043
EPI_ISL_1789044
EPI_ISL_1789045
EPI_ISL_1789046
EPI_ISL_1789047
EPI_ISL_1789048
EPI_ISL_1789049
EPI_ISL_1789050
EPI_ISL_1789051
EPI_ISL_1789052
EPI_ISL_1789053
EPI_ISL_1789054
EPI_ISL_1789056
EPI_ISL_1789057
EPI_ISL_1789058
EPI_ISL_1789059
EPI_ISL_1789060
EPI_ISL_1789061
EPI_ISL_1789062
EPI_ISL_1789063
EPI_ISL_1789064
EPI_ISL_1789065
EPI_ISL_1789066
EPI_ISL_1789067
EPI_ISL_1789068
EPI_ISL_1789069
EPI_ISL_1789071
EPI_ISL_1789072
EPI_ISL_1789073
EPI_ISL_1789074
EPI_ISL_1789075
EPI_ISL_1789076
EPI_ISL_1789077
EPI_ISL_1789078
EPI_ISL_1789079
EPI_ISL_1789080
EPI_ISL_1789084
EPI_ISL_1789086
EPI_ISL_1789087
EPI_ISL_1789088
EPI_ISL_1789109
EPI_ISL_1789110
EPI_ISL_1789111
EPI_ISL_1789488
EPI_ISL_1789489
EPI_ISL_1789490
EPI_ISL_1789491
EPI_ISL_1789492
EPI_ISL_1789494
EPI_ISL_1789495
EPI_ISL_1789496
EPI_ISL_1789497
EPI_ISL_1789527
EPI_ISL_1789532
EPI_ISL_1789533
EPI_ISL_1789537
EPI_ISL_1789538
EPI_ISL_1789696
EPI_ISL_1789697
EPI_ISL_1789699
EPI_ISL_1791475
EPI_ISL_1791476
EPI_ISL_1791479
EPI_ISL_1791482
EPI_ISL_1791488
EPI_ISL_1791489
EPI_ISL_1791491
EPI_ISL_1791493
EPI_ISL_1791501
EPI_ISL_1791502
EPI_ISL_1791504
EPI_ISL_1791506
EPI_ISL_1791507
EPI_ISL_1791511
EPI_ISL_1791512
EPI_ISL_1791513
EPI_ISL_1791514
EPI_ISL_1791515
EPI_ISL_1791518
EPI_ISL_1791520
EPI_ISL_1791521
EPI_ISL_1791522
EPI_ISL_1791524
EPI_ISL_1791526
EPI_ISL_1791531
EPI_ISL_1791532
EPI_ISL_1791534
EPI_ISL_1791536
EPI_ISL_1791537
EPI_ISL_1791542
EPI_ISL_1791544
EPI_ISL_1793646
EPI_ISL_1793647
EPI_ISL_1797344
EPI_ISL_1797345
EPI_ISL_1797346
EPI_ISL_1797348
EPI_ISL_1797349
EPI_ISL_1797350
EPI_ISL_1797438
EPI_ISL_1803231
EPI_ISL_1803232
EPI_ISL_1803233
EPI_ISL_1803236
EPI_ISL_1803239
EPI_ISL_1803244
EPI_ISL_1803245
EPI_ISL_1803246
EPI_ISL_1803249
EPI_ISL_1803251
EPI_ISL_1803255
EPI_ISL_1803261
EPI_ISL_1803262
EPI_ISL_1803264
EPI_ISL_1803269
EPI_ISL_1803272
EPI_ISL_1803274
EPI_ISL_1803282
EPI_ISL_1803288
EPI_ISL_1803291
EPI_ISL_1803294
EPI_ISL_1804821
EPI_ISL_1804822
EPI_ISL_1804824
EPI_ISL_1804825
EPI_ISL_1804826
EPI_ISL_1804827
EPI_ISL_1804828
EPI_ISL_1804829
EPI_ISL_1804830
EPI_ISL_1804831
EPI_ISL_1804832
EPI_ISL_1804833
EPI_ISL_1804834
EPI_ISL_1804836
EPI_ISL_1804838
EPI_ISL_1804841
EPI_ISL_1804842
EPI_ISL_1804978
EPI_ISL_1804979
EPI_ISL_1804985
EPI_ISL_1805465
EPI_ISL_1805466
EPI_ISL_1805467
EPI_ISL_1805469
EPI_ISL_1805470
EPI_ISL_1805472
EPI_ISL_1805473
EPI_ISL_1805476
EPI_ISL_1805479
EPI_ISL_1805482
EPI_ISL_1805483
EPI_ISL_1805486
EPI_ISL_1807718
EPI_ISL_1810908
EPI_ISL_1810925
EPI_ISL_1810931
EPI_ISL_1810932
EPI_ISL_1811225
EPI_ISL_1811229
EPI_ISL_1811230
EPI_ISL_1811231
EPI_ISL_1811232
EPI_ISL_1811237
EPI_ISL_1811239
EPI_ISL_1811518
EPI_ISL_1818780
EPI_ISL_1818781
EPI_ISL_1818783
EPI_ISL_1818784
EPI_ISL_1818786
EPI_ISL_1818788
EPI_ISL_1818791
EPI_ISL_1818792
EPI_ISL_1818795
EPI_ISL_1818796
EPI_ISL_1818797
EPI_ISL_1818798
EPI_ISL_1818799
EPI_ISL_1818800
EPI_ISL_1818801
EPI_ISL_1818803
EPI_ISL_1818804
EPI_ISL_1818808
EPI_ISL_1818809
EPI_ISL_1818810
EPI_ISL_1818811
EPI_ISL_1818812
EPI_ISL_1818813
EPI_ISL_1818815
EPI_ISL_1818816
EPI_ISL_1818817
EPI_ISL_1818819
EPI_ISL_1818820
EPI_ISL_1818821
EPI_ISL_1818825
EPI_ISL_1818826
EPI_ISL_1818827
EPI_ISL_1818829
EPI_ISL_1818830
EPI_ISL_1818831
EPI_ISL_1818833
EPI_ISL_1818834
EPI_ISL_1818836
EPI_ISL_1818837
EPI_ISL_1818839
EPI_ISL_1818841
EPI_ISL_1818842
EPI_ISL_1818843
EPI_ISL_1818844
EPI_ISL_1818846
EPI_ISL_1818847
EPI_ISL_1818850
EPI_ISL_1818852
EPI_ISL_1818853
EPI_ISL_1818946
EPI_ISL_1818947
EPI_ISL_1818948
EPI_ISL_1818949
EPI_ISL_1818950
EPI_ISL_1818951
EPI_ISL_1818952
EPI_ISL_1818953
EPI_ISL_1818955
EPI_ISL_1818958
EPI_ISL_1818959
EPI_ISL_1818961
EPI_ISL_1819188
EPI_ISL_1819189
EPI_ISL_1819192
EPI_ISL_1819196
EPI_ISL_1819197
EPI_ISL_1819198
EPI_ISL_1819199
EPI_ISL_1819201
EPI_ISL_1819203
EPI_ISL_1819204
EPI_ISL_1819205
EPI_ISL_1819206
EPI_ISL_1819207
EPI_ISL_1819211
EPI_ISL_1819212
EPI_ISL_1819215
EPI_ISL_1819218
EPI_ISL_1819219
EPI_ISL_1819221
EPI_ISL_1819222
EPI_ISL_1819223
EPI_ISL_1819224
EPI_ISL_1819225
EPI_ISL_1819227
EPI_ISL_1819229
EPI_ISL_1819230
EPI_ISL_1819231
EPI_ISL_1819232
EPI_ISL_1819235
EPI_ISL_1819237
EPI_ISL_1819238
EPI_ISL_1819239
EPI_ISL_1819240
EPI_ISL_1819241
EPI_ISL_1819242
EPI_ISL_1819244
EPI_ISL_1819246
EPI_ISL_1819247
EPI_ISL_1819248
EPI_ISL_1819250
EPI_ISL_1819251
EPI_ISL_1819252
EPI_ISL_1819253
EPI_ISL_1819257
EPI_ISL_1821475
EPI_ISL_1821476
EPI_ISL_1821477
EPI_ISL_1821478
EPI_ISL_1821479
EPI_ISL_1821480
EPI_ISL_1821482
EPI_ISL_1821483
EPI_ISL_1821484
EPI_ISL_1821485
EPI_ISL_1821486
EPI_ISL_1821487
EPI_ISL_1821488
EPI_ISL_1821489
EPI_ISL_1821490
EPI_ISL_1821491
EPI_ISL_1821492
EPI_ISL_1821493
EPI_ISL_1821494
EPI_ISL_1821496
EPI_ISL_1821497
EPI_ISL_1821499
EPI_ISL_1821500
EPI_ISL_1821501
EPI_ISL_1821502
EPI_ISL_1821503
EPI_ISL_1821504
EPI_ISL_1821505
EPI_ISL_1821506
EPI_ISL_1821507
EPI_ISL_1821508
EPI_ISL_1821509
EPI_ISL_1821510
EPI_ISL_1821512
EPI_ISL_1821513
EPI_ISL_1821514
EPI_ISL_1821515
EPI_ISL_1821516
EPI_ISL_1821517
EPI_ISL_1821518
EPI_ISL_1821519
EPI_ISL_1821522
EPI_ISL_1821523
EPI_ISL_1821524
EPI_ISL_1821525
EPI_ISL_1821526
EPI_ISL_1821527
EPI_ISL_1821528
EPI_ISL_1821529
EPI_ISL_1821530
EPI_ISL_1821531
EPI_ISL_1821532
EPI_ISL_1821533
EPI_ISL_1821534
EPI_ISL_1821535
EPI_ISL_1821536
EPI_ISL_1821537
EPI_ISL_1821538
EPI_ISL_1821542
EPI_ISL_1821543
EPI_ISL_1821544
EPI_ISL_1821545
EPI_ISL_1821546
EPI_ISL_1821547
EPI_ISL_1821548
EPI_ISL_1821549
EPI_ISL_1821550
EPI_ISL_1821553
EPI_ISL_1821555
EPI_ISL_1821556
EPI_ISL_1821557
EPI_ISL_1821558
EPI_ISL_1821559
EPI_ISL_1821561
EPI_ISL_1821562
EPI_ISL_1821563
EPI_ISL_1821564
EPI_ISL_1821565
EPI_ISL_1821566
EPI_ISL_1821567
EPI_ISL_1821568
EPI_ISL_1821569
EPI_ISL_1821570
EPI_ISL_1821571
EPI_ISL_1821572
EPI_ISL_1821573
EPI_ISL_1821574
EPI_ISL_1821575
EPI_ISL_1821576
EPI_ISL_1821577
EPI_ISL_1821578
EPI_ISL_1821579
EPI_ISL_1821580
EPI_ISL_1821581
EPI_ISL_1821583
EPI_ISL_1821584
EPI_ISL_1821585
EPI_ISL_1821586
EPI_ISL_1821589
EPI_ISL_1821622
EPI_ISL_1821623
EPI_ISL_1821624
EPI_ISL_1821626
EPI_ISL_1821627
EPI_ISL_1821628
EPI_ISL_1821629
EPI_ISL_1821630
EPI_ISL_1821631
EPI_ISL_1821632
EPI_ISL_1821753
EPI_ISL_1821754
EPI_ISL_1821756
EPI_ISL_1821757
EPI_ISL_1821759
EPI_ISL_1821795
EPI_ISL_1821803
EPI_ISL_1821811
EPI_ISL_1821816
EPI_ISL_1821826
EPI_ISL_1821827
EPI_ISL_1821834
EPI_ISL_1821842
EPI_ISL_1821847
EPI_ISL_1821848
EPI_ISL_1821852
EPI_ISL_1821854
EPI_ISL_1821855
EPI_ISL_1821856
EPI_ISL_1821860
EPI_ISL_1821866
EPI_ISL_1821871
EPI_ISL_1785081
EPI_ISL_1785082
EPI_ISL_1785124
EPI_ISL_1785125
EPI_ISL_1785126
EPI_ISL_1785128
EPI_ISL_1785129
EPI_ISL_1785130
EPI_ISL_1785131
EPI_ISL_1785132
EPI_ISL_1785133
EPI_ISL_1785134
EPI_ISL_1785136
EPI_ISL_1785137
EPI_ISL_1785143
EPI_ISL_1785144
EPI_ISL_1785145
EPI_ISL_1785146
EPI_ISL_1785147
EPI_ISL_1785148
EPI_ISL_1785149
EPI_ISL_1785151
EPI_ISL_1785152
EPI_ISL_1785153
EPI_ISL_1785159
EPI_ISL_1785160
EPI_ISL_1785161
EPI_ISL_1785162
EPI_ISL_1785163
EPI_ISL_1785169
EPI_ISL_1785170
EPI_ISL_1785171
EPI_ISL_1785172
EPI_ISL_1785173
EPI_ISL_1785179
EPI_ISL_1785180
EPI_ISL_1785181
EPI_ISL_1785182
EPI_ISL_1785183
EPI_ISL_1823454
EPI_ISL_1823456
EPI_ISL_1823457
EPI_ISL_1823459
EPI_ISL_1823460
EPI_ISL_1823461
EPI_ISL_1823462
EPI_ISL_1823463
EPI_ISL_1823465
EPI_ISL_1823468
EPI_ISL_1823469
EPI_ISL_1823472
EPI_ISL_1823515
EPI_ISL_1823516
EPI_ISL_1823517
EPI_ISL_1823518
EPI_ISL_1823519
EPI_ISL_1823520
EPI_ISL_1823521
EPI_ISL_1823533
EPI_ISL_1823534
EPI_ISL_1823535
EPI_ISL_1823536
EPI_ISL_1823542
EPI_ISL_1823543
EPI_ISL_1824150
EPI_ISL_1824179
EPI_ISL_1824181
EPI_ISL_1824182
EPI_ISL_1822600
EPI_ISL_1823522
EPI_ISL_1823524
EPI_ISL_1823525
EPI_ISL_1823526
EPI_ISL_1823527
EPI_ISL_1823531
EPI_ISL_1823537
EPI_ISL_1823538
EPI_ISL_1823540
EPI_ISL_1823544
EPI_ISL_1823545
EPI_ISL_1823546
EPI_ISL_1823547
EPI_ISL_1824183
EPI_ISL_1824184
EPI_ISL_1824185
EPI_ISL_1824186
EPI_ISL_1824187
EPI_ISL_1824188
EPI_ISL_1824596
EPI_ISL_1824599
EPI_ISL_1824606
EPI_ISL_1824624
EPI_ISL_1824625
EPI_ISL_1824626
EPI_ISL_1824627
EPI_ISL_1824628
EPI_ISL_1824630
EPI_ISL_1824681
EPI_ISL_1824698
EPI_ISL_1824699
EPI_ISL_1825676
EPI_ISL_1825680
EPI_ISL_1825681
EPI_ISL_1825683
EPI_ISL_1825685
EPI_ISL_1580648
EPI_ISL_1580649
EPI_ISL_1580666
EPI_ISL_1580547
EPI_ISL_1580548
EPI_ISL_1831675
EPI_ISL_1831676
EPI_ISL_1831677
EPI_ISL_1831678
EPI_ISL_1831683
EPI_ISL_1831687
EPI_ISL_1831691
EPI_ISL_1831692
EPI_ISL_1831693
EPI_ISL_1580550
EPI_ISL_1580653
EPI_ISL_1580654
EPI_ISL_1580655
EPI_ISL_1580657
EPI_ISL_1580596
EPI_ISL_1580598
EPI_ISL_1580599
EPI_ISL_1580658
EPI_ISL_1580659
EPI_ISL_1580660
EPI_ISL_1580606
EPI_ISL_1580638
EPI_ISL_1580640
EPI_ISL_1580645
EPI_ISL_1580647
EPI_ISL_1840885
EPI_ISL_1840886
EPI_ISL_1840888
EPI_ISL_1840889
EPI_ISL_1840890
EPI_ISL_1840891
EPI_ISL_1840892
EPI_ISL_1840917
EPI_ISL_1840918
EPI_ISL_1840919
EPI_ISL_1840920
EPI_ISL_1840921
EPI_ISL_1840922
EPI_ISL_1840923
EPI_ISL_1840924
EPI_ISL_1840925
EPI_ISL_1840926
EPI_ISL_1840927
EPI_ISL_1840928
EPI_ISL_1840930
EPI_ISL_1840931
EPI_ISL_1840932
EPI_ISL_1840933
EPI_ISL_1840934
EPI_ISL_1840935
EPI_ISL_1840938
EPI_ISL_1840939
EPI_ISL_1840940
EPI_ISL_1840941
EPI_ISL_1840942
EPI_ISL_1840944
EPI_ISL_1840947
EPI_ISL_1840948
EPI_ISL_1840949
EPI_ISL_1840950
EPI_ISL_1840951
EPI_ISL_1840952
EPI_ISL_1840953
EPI_ISL_1840954
EPI_ISL_1840955
EPI_ISL_1840956
EPI_ISL_1840957
EPI_ISL_1840959
EPI_ISL_1840960
EPI_ISL_1840961
EPI_ISL_1840963
EPI_ISL_1840964
EPI_ISL_1840965
EPI_ISL_1840966
EPI_ISL_1840967
EPI_ISL_1840968
EPI_ISL_1841083
EPI_ISL_1841085
EPI_ISL_1841086
EPI_ISL_1841087
EPI_ISL_1841088
EPI_ISL_1841089
EPI_ISL_1841090
EPI_ISL_1841091
EPI_ISL_1841092
EPI_ISL_1841093
EPI_ISL_1841094
EPI_ISL_1841095
EPI_ISL_1841096
EPI_ISL_1841097
EPI_ISL_1841098
EPI_ISL_1841099
EPI_ISL_1841101
EPI_ISL_1841102
EPI_ISL_1841103
EPI_ISL_1841104
EPI_ISL_1841107
EPI_ISL_1841109
EPI_ISL_1841110
EPI_ISL_1841111
EPI_ISL_1841114
EPI_ISL_1841115
EPI_ISL_1841118
EPI_ISL_1841120
EPI_ISL_1841121
EPI_ISL_1841122
EPI_ISL_1841123
EPI_ISL_1841127
EPI_ISL_1841128
EPI_ISL_1841129
EPI_ISL_1841130
EPI_ISL_1841131
EPI_ISL_1841134
EPI_ISL_1841135
EPI_ISL_1841136
EPI_ISL_1841137
EPI_ISL_1841141
EPI_ISL_1841142
EPI_ISL_1841143
EPI_ISL_1841144
EPI_ISL_1841145
EPI_ISL_1841146
EPI_ISL_1841147
EPI_ISL_1841148
EPI_ISL_1841149
EPI_ISL_1841153
EPI_ISL_1841154
EPI_ISL_1841155
EPI_ISL_1841156
EPI_ISL_1841157
EPI_ISL_1841158
EPI_ISL_1841161
EPI_ISL_1841162
EPI_ISL_1841163
EPI_ISL_1841164
EPI_ISL_1841165
EPI_ISL_1841167
EPI_ISL_1841168
EPI_ISL_1841169
EPI_ISL_1841170
EPI_ISL_1841171
EPI_ISL_1841173
EPI_ISL_1841174
EPI_ISL_1841175
EPI_ISL_1841176
EPI_ISL_1841177
EPI_ISL_1841178
EPI_ISL_1841179
EPI_ISL_1841183
EPI_ISL_1841184
EPI_ISL_1841186
EPI_ISL_1841187
EPI_ISL_1841188
EPI_ISL_1841189
EPI_ISL_1841190
EPI_ISL_1841192
EPI_ISL_1841196
EPI_ISL_1841199
EPI_ISL_1841200
EPI_ISL_1841201
EPI_ISL_1841202
EPI_ISL_1841206
EPI_ISL_1841207
EPI_ISL_1841208
EPI_ISL_1841210
EPI_ISL_1841211
EPI_ISL_1841212
EPI_ISL_1841213
EPI_ISL_1843723
EPI_ISL_1843725
EPI_ISL_1843731
EPI_ISL_1843733
EPI_ISL_1843736
EPI_ISL_1843738
EPI_ISL_1843742
EPI_ISL_1843744
EPI_ISL_1843749
EPI_ISL_1843751
EPI_ISL_1843752
EPI_ISL_1843754
EPI_ISL_1843756
EPI_ISL_1851394
EPI_ISL_1851405
EPI_ISL_1851410
EPI_ISL_1851421
EPI_ISL_1851815
EPI_ISL_1851820
EPI_ISL_1851826
EPI_ISL_1851831
EPI_ISL_1851836
EPI_ISL_1851847
EPI_ISL_1851852
EPI_ISL_1851857
EPI_ISL_1852192
EPI_ISL_1852197
EPI_ISL_1852568
EPI_ISL_1853279
EPI_ISL_1853280
EPI_ISL_1853281
EPI_ISL_1853282
EPI_ISL_1853283
EPI_ISL_1853285
EPI_ISL_1853286
EPI_ISL_1853287
EPI_ISL_1853288
EPI_ISL_1853289
EPI_ISL_1853290
EPI_ISL_1853291
EPI_ISL_1853292
EPI_ISL_1853293
EPI_ISL_1853294
EPI_ISL_1853295
EPI_ISL_1853298
EPI_ISL_1853301
EPI_ISL_1853304
EPI_ISL_1853306
EPI_ISL_1853308
EPI_ISL_1853310
EPI_ISL_1853313
EPI_ISL_1853315
EPI_ISL_1853317
EPI_ISL_1853319
EPI_ISL_1853322
EPI_ISL_1853324
EPI_ISL_1853326
EPI_ISL_1853328
EPI_ISL_1853330
EPI_ISL_1853333
EPI_ISL_1853337
EPI_ISL_1853339
EPI_ISL_1853366
EPI_ISL_1853368
EPI_ISL_1853370
EPI_ISL_1853374
EPI_ISL_1853377
EPI_ISL_1853379
EPI_ISL_1853381
EPI_ISL_1853388
EPI_ISL_1853393
EPI_ISL_1853395
EPI_ISL_1853400
EPI_ISL_1853404
EPI_ISL_1853419
EPI_ISL_1855852
EPI_ISL_1855855
EPI_ISL_1855856
EPI_ISL_1855860
EPI_ISL_1855861
EPI_ISL_1855864
EPI_ISL_1855868
EPI_ISL_1855872
EPI_ISL_1855875
EPI_ISL_1855879
EPI_ISL_1855880
EPI_ISL_1855887
EPI_ISL_1855889
EPI_ISL_1855890
EPI_ISL_1855891
EPI_ISL_1855892
EPI_ISL_1855893
EPI_ISL_1855895
EPI_ISL_1855896
EPI_ISL_1855897
EPI_ISL_1855898
EPI_ISL_1855900
EPI_ISL_1855905
EPI_ISL_1855907
EPI_ISL_1855909
EPI_ISL_1855910
EPI_ISL_1856983
EPI_ISL_1856988
EPI_ISL_1856991
EPI_ISL_1856992
EPI_ISL_1856994
EPI_ISL_1856995
EPI_ISL_1856996
EPI_ISL_1856997
EPI_ISL_1856999
EPI_ISL_1857001
EPI_ISL_1857002
EPI_ISL_1857003
EPI_ISL_1857004
EPI_ISL_1857005
EPI_ISL_1857006
EPI_ISL_1857008
EPI_ISL_1857009
EPI_ISL_1857010
EPI_ISL_1857011
EPI_ISL_1857012
EPI_ISL_1857013
EPI_ISL_1857014
EPI_ISL_1857015
EPI_ISL_1857016
EPI_ISL_1857017
EPI_ISL_1857018
EPI_ISL_1857019
EPI_ISL_1857020
EPI_ISL_1857021
EPI_ISL_1857022
EPI_ISL_1857024
EPI_ISL_1857025
EPI_ISL_1857026
EPI_ISL_1857027
EPI_ISL_1857028
EPI_ISL_1857029
EPI_ISL_1857030
EPI_ISL_1857031
EPI_ISL_1857032
EPI_ISL_1857033
EPI_ISL_1857034
EPI_ISL_1620579
EPI_ISL_1623038
EPI_ISL_1623039
EPI_ISL_1627339
EPI_ISL_1647072
EPI_ISL_1647095
EPI_ISL_1647098
EPI_ISL_1647102
EPI_ISL_1647122
EPI_ISL_1647128
EPI_ISL_1647155
EPI_ISL_1706579
EPI_ISL_1707540
EPI_ISL_1707595
EPI_ISL_1711998
EPI_ISL_1731461
EPI_ISL_1731462
EPI_ISL_1788859
EPI_ISL_1788860
EPI_ISL_1788959
EPI_ISL_1791533
EPI_ISL_1818954
EPI_ISL_1819254
EPI_ISL_1819256
EPI_ISL_1821554
EPI_ISL_1823455
EPI_ISL_1823464
EPI_ISL_1824597
EPI_ISL_1824632
EPI_ISL_1824685
EPI_ISL_1851399
EPI_ISL_1851416
EPI_ISL_1852563
EPI_ISL_1853297
EPI_ISL_1853383
EPI_ISL_1908796
EPI_ISL_1788766
EPI_ISL_1788770
EPI_ISL_1788871
EPI_ISL_1788918
EPI_ISL_1457777
EPI_ISL_1457780
EPI_ISL_1457791
EPI_ISL_1789101
EPI_ISL_1502442
EPI_ISL_1502471
EPI_ISL_1502480
EPI_ISL_1502481
EPI_ISL_1509870
EPI_ISL_1531747
EPI_ISL_1531751
EPI_ISL_1531752
EPI_ISL_1531754
EPI_ISL_1531755
EPI_ISL_1531756
EPI_ISL_1531761
EPI_ISL_1531764
EPI_ISL_1531769
EPI_ISL_1577907
EPI_ISL_1577916
EPI_ISL_1577918
EPI_ISL_1577919
EPI_ISL_1577920
EPI_ISL_1577921
EPI_ISL_1577925
EPI_ISL_1577926
EPI_ISL_1577931
EPI_ISL_1577932
EPI_ISL_1577933
EPI_ISL_1577934
EPI_ISL_1577935
EPI_ISL_1577936
EPI_ISL_1577939
EPI_ISL_1577941
EPI_ISL_1577945
EPI_ISL_1577947
EPI_ISL_1577949
EPI_ISL_1577950
EPI_ISL_1577952
EPI_ISL_1577955
EPI_ISL_1577956
EPI_ISL_1577957
EPI_ISL_1577958
EPI_ISL_1577959
EPI_ISL_1577960
EPI_ISL_1577961
EPI_ISL_1577962
EPI_ISL_1577964
EPI_ISL_1577965
EPI_ISL_1577966
EPI_ISL_1577967
EPI_ISL_1577968
EPI_ISL_1577969
EPI_ISL_1577971
EPI_ISL_1577972
EPI_ISL_1577973
EPI_ISL_1577974
EPI_ISL_1577975
EPI_ISL_1577976
EPI_ISL_1577978
EPI_ISL_1577979
EPI_ISL_1577980
EPI_ISL_1577981
EPI_ISL_1577982
EPI_ISL_1577983
EPI_ISL_1577985
EPI_ISL_1577986
EPI_ISL_1577987
EPI_ISL_1577988
EPI_ISL_1577990
EPI_ISL_1577991
EPI_ISL_1577992
EPI_ISL_1577993
EPI_ISL_1577994
EPI_ISL_1577995
EPI_ISL_1577996
EPI_ISL_1577997
EPI_ISL_1578000
EPI_ISL_1578001
EPI_ISL_1578006
EPI_ISL_1578007
EPI_ISL_1578008
EPI_ISL_1578010
EPI_ISL_1578012
EPI_ISL_1578013
EPI_ISL_1578015
EPI_ISL_1578017
EPI_ISL_1578018
EPI_ISL_1578019
EPI_ISL_1578020
EPI_ISL_1578023
EPI_ISL_1578024
EPI_ISL_1578025
EPI_ISL_1578026
EPI_ISL_1578027
EPI_ISL_1578028
EPI_ISL_1578029
EPI_ISL_1578030
EPI_ISL_1578031
EPI_ISL_1578033
EPI_ISL_1578035
EPI_ISL_1580505
EPI_ISL_1580508
EPI_ISL_1580509
EPI_ISL_1580510
EPI_ISL_1580511
EPI_ISL_1580512
EPI_ISL_1580513
EPI_ISL_1580514
EPI_ISL_1580516
EPI_ISL_1580518
EPI_ISL_1580519
EPI_ISL_1580520
EPI_ISL_1580521
EPI_ISL_1580522
EPI_ISL_1580523
EPI_ISL_1580524
EPI_ISL_1580528
EPI_ISL_1580531
EPI_ISL_1580532
EPI_ISL_1580533
EPI_ISL_1580534
EPI_ISL_1580535
EPI_ISL_1580536
EPI_ISL_1580540
EPI_ISL_1580541
EPI_ISL_1580542
EPI_ISL_1580543
EPI_ISL_1580551
EPI_ISL_1580553
EPI_ISL_1580555
EPI_ISL_1580556
EPI_ISL_1580557
EPI_ISL_1580558
EPI_ISL_1580559
EPI_ISL_1580561
EPI_ISL_1580562
EPI_ISL_1580563
EPI_ISL_1580564
EPI_ISL_1580565
EPI_ISL_1580566
EPI_ISL_1580567
EPI_ISL_1580568
EPI_ISL_1580569
EPI_ISL_1580570
EPI_ISL_1580571
EPI_ISL_1580572
EPI_ISL_1580573
EPI_ISL_1580574
EPI_ISL_1580576
EPI_ISL_1580577
EPI_ISL_1580579
EPI_ISL_1580580
EPI_ISL_1580581
EPI_ISL_1580582
EPI_ISL_1580583
EPI_ISL_1580584
EPI_ISL_1580585
EPI_ISL_1580587
EPI_ISL_1580588
EPI_ISL_1580589
EPI_ISL_1580590
EPI_ISL_1580592
EPI_ISL_1580593
EPI_ISL_1580600
EPI_ISL_1580601
EPI_ISL_1580602
EPI_ISL_1580603
EPI_ISL_1580610
EPI_ISL_1580611
EPI_ISL_1580612
EPI_ISL_1580613
EPI_ISL_1580614
EPI_ISL_1580615
EPI_ISL_1580618
EPI_ISL_1580620
EPI_ISL_1580621
EPI_ISL_1580622
EPI_ISL_1580623
EPI_ISL_1580624
EPI_ISL_1580650
EPI_ISL_1580661
EPI_ISL_1580662
EPI_ISL_1580663
EPI_ISL_1580664
EPI_ISL_1580665
EPI_ISL_1582659
EPI_ISL_1582660
EPI_ISL_1582661
EPI_ISL_1582662
EPI_ISL_1582663
EPI_ISL_1582664
EPI_ISL_1582665
EPI_ISL_1582666
EPI_ISL_1582667
EPI_ISL_1582668
EPI_ISL_1582670
EPI_ISL_1582671
EPI_ISL_1582672
EPI_ISL_1582673
EPI_ISL_1582674
EPI_ISL_1582675
EPI_ISL_1582676
EPI_ISL_1582677
EPI_ISL_1582679
EPI_ISL_1582681
EPI_ISL_1582682
EPI_ISL_1582683
EPI_ISL_1582684
EPI_ISL_1582685
EPI_ISL_1582686
EPI_ISL_1582687
EPI_ISL_1582688
EPI_ISL_1582689
EPI_ISL_1582690
EPI_ISL_1582691
EPI_ISL_1582692
EPI_ISL_1582693
EPI_ISL_1582695
EPI_ISL_1582697
EPI_ISL_1582698
EPI_ISL_1582699
EPI_ISL_1582700
EPI_ISL_1582701
EPI_ISL_1582703
EPI_ISL_1582705
EPI_ISL_1582706
EPI_ISL_1582717
EPI_ISL_1582719
EPI_ISL_1582721
EPI_ISL_1582723
EPI_ISL_1582725
EPI_ISL_1582726
EPI_ISL_1582727
EPI_ISL_1582729
EPI_ISL_1582730
EPI_ISL_1582731
EPI_ISL_1582732
EPI_ISL_1582733
EPI_ISL_1582734
EPI_ISL_1582736
EPI_ISL_1582737
EPI_ISL_1582739
EPI_ISL_1582740
EPI_ISL_1582741
EPI_ISL_1582742
EPI_ISL_1582744
EPI_ISL_1582746
EPI_ISL_1582748
EPI_ISL_1582749
EPI_ISL_1582750
EPI_ISL_1582751
EPI_ISL_1582752
EPI_ISL_1582753
EPI_ISL_1582757
EPI_ISL_1582758
EPI_ISL_1583008
EPI_ISL_1583009
EPI_ISL_1583010
EPI_ISL_1583011
EPI_ISL_1583012
EPI_ISL_1583013
EPI_ISL_1583014
EPI_ISL_1583015
EPI_ISL_1583016
EPI_ISL_1583019
EPI_ISL_1583020
EPI_ISL_1583022
EPI_ISL_1583023
EPI_ISL_1583025
EPI_ISL_1583026
EPI_ISL_1583027
EPI_ISL_1583028
EPI_ISL_1583029
EPI_ISL_1583030
EPI_ISL_1583031
EPI_ISL_1583032
EPI_ISL_1583033
EPI_ISL_1583034
EPI_ISL_1583035
EPI_ISL_1583037
EPI_ISL_1583038
EPI_ISL_1583039
EPI_ISL_1583040
EPI_ISL_1583042
EPI_ISL_1583044
EPI_ISL_1583046
EPI_ISL_1583047
EPI_ISL_1583048
EPI_ISL_1583050
EPI_ISL_1583051
EPI_ISL_1583052
EPI_ISL_1583054
EPI_ISL_1583055
EPI_ISL_1583056
EPI_ISL_1583057
EPI_ISL_1583059
EPI_ISL_1583061
EPI_ISL_1583062
EPI_ISL_1583063
EPI_ISL_1583064
EPI_ISL_1583065
EPI_ISL_1583066
EPI_ISL_1583067
EPI_ISL_1583068
EPI_ISL_1583069
EPI_ISL_1583070
EPI_ISL_1583071
EPI_ISL_1583072
EPI_ISL_1583073
EPI_ISL_1583075
EPI_ISL_1583076
EPI_ISL_1583077
EPI_ISL_1583079
EPI_ISL_1583080
EPI_ISL_1583081
EPI_ISL_1583082
EPI_ISL_1583083
EPI_ISL_1583084
EPI_ISL_1583085
EPI_ISL_1583086
EPI_ISL_1583087
EPI_ISL_1583088
EPI_ISL_1583089
EPI_ISL_1583090
EPI_ISL_1583091
EPI_ISL_1583092
EPI_ISL_1583093
EPI_ISL_1583100
EPI_ISL_1583101
EPI_ISL_1583102
EPI_ISL_1583103
EPI_ISL_1583104
EPI_ISL_1583105
EPI_ISL_1583106
EPI_ISL_1583107
EPI_ISL_1583108
EPI_ISL_1583109
EPI_ISL_1583110
EPI_ISL_1583111
EPI_ISL_1583112
EPI_ISL_1583113
EPI_ISL_1583114
EPI_ISL_1583115
EPI_ISL_1583116
EPI_ISL_1583117
EPI_ISL_1583118
EPI_ISL_1583119
EPI_ISL_1583120
EPI_ISL_1583121
EPI_ISL_1583122
EPI_ISL_1583123
EPI_ISL_1583124
EPI_ISL_1583127
EPI_ISL_1583128
EPI_ISL_1583129
EPI_ISL_1583130
EPI_ISL_1583131
EPI_ISL_1583132
EPI_ISL_1583133
EPI_ISL_1583134
EPI_ISL_1583136
EPI_ISL_1583139
EPI_ISL_1583140
EPI_ISL_1583141
EPI_ISL_1583142
EPI_ISL_1583143
EPI_ISL_1583144
EPI_ISL_1583146
EPI_ISL_1583147
EPI_ISL_1583148
EPI_ISL_1583150
EPI_ISL_1583151
EPI_ISL_1583152
EPI_ISL_1583153
EPI_ISL_1583154
EPI_ISL_1583156
EPI_ISL_1585276
EPI_ISL_1585278
EPI_ISL_1588160
EPI_ISL_1588165
EPI_ISL_1588166
EPI_ISL_1588185
EPI_ISL_1588186
EPI_ISL_1588189
EPI_ISL_1588192
EPI_ISL_1588196
EPI_ISL_1588198
EPI_ISL_1588204
EPI_ISL_1588210
EPI_ISL_1588218
EPI_ISL_1588222
EPI_ISL_1588227
EPI_ISL_1588230
EPI_ISL_1588231
EPI_ISL_1588242
EPI_ISL_1588243
EPI_ISL_1588247
EPI_ISL_1588265
EPI_ISL_1588267
EPI_ISL_1588278
EPI_ISL_1588281
EPI_ISL_1588282
EPI_ISL_1588284
EPI_ISL_1588285
EPI_ISL_1588584
EPI_ISL_1588900
EPI_ISL_1588901
EPI_ISL_1588902
EPI_ISL_1588903
EPI_ISL_1588999
EPI_ISL_1589000
EPI_ISL_1589001
EPI_ISL_1589002
EPI_ISL_1594380
EPI_ISL_1594381
EPI_ISL_1594382
EPI_ISL_1594383
EPI_ISL_1594384
EPI_ISL_1594386
EPI_ISL_1594387
EPI_ISL_1594388
EPI_ISL_1594389
EPI_ISL_1594390
EPI_ISL_1594392
EPI_ISL_1594393
EPI_ISL_1594394
EPI_ISL_1594396
EPI_ISL_1594401
EPI_ISL_1594402
EPI_ISL_1594403
EPI_ISL_1594404
EPI_ISL_1594405
EPI_ISL_1594406
EPI_ISL_1594407
EPI_ISL_1594408
EPI_ISL_1594409
EPI_ISL_1594410
EPI_ISL_1594411
EPI_ISL_1594412
EPI_ISL_1594413
EPI_ISL_1594414
EPI_ISL_1594415
EPI_ISL_1594416
EPI_ISL_1594417
EPI_ISL_1594418
EPI_ISL_1594419
EPI_ISL_1594420
EPI_ISL_1594422
EPI_ISL_1594423
EPI_ISL_1594424
EPI_ISL_1594426
EPI_ISL_1594427
EPI_ISL_1594428
EPI_ISL_1594430
EPI_ISL_1594433
EPI_ISL_1594434
EPI_ISL_1594435
EPI_ISL_1594436
EPI_ISL_1594437
EPI_ISL_1594438
EPI_ISL_1594439
EPI_ISL_1594440
EPI_ISL_1594442
EPI_ISL_1594445
EPI_ISL_1594446
EPI_ISL_1594447
EPI_ISL_1594448
EPI_ISL_1594449
EPI_ISL_1594451
EPI_ISL_1594452
EPI_ISL_1595475
EPI_ISL_1595476
EPI_ISL_1595477
EPI_ISL_1595480
EPI_ISL_1595481
EPI_ISL_1595482
EPI_ISL_1595483
EPI_ISL_1595484
EPI_ISL_1595485
EPI_ISL_1595486
EPI_ISL_1595487
EPI_ISL_1595489
EPI_ISL_1595490
EPI_ISL_1595491
EPI_ISL_1595492
EPI_ISL_1595493
EPI_ISL_1595494
EPI_ISL_1595495
EPI_ISL_1595496
EPI_ISL_1595498
EPI_ISL_1595499
EPI_ISL_1595501
EPI_ISL_1595502
EPI_ISL_1595503
EPI_ISL_1595504
EPI_ISL_1595505
EPI_ISL_1595506
EPI_ISL_1595507
EPI_ISL_1595508
EPI_ISL_1595722
EPI_ISL_1595723
EPI_ISL_1595724
EPI_ISL_1595726
EPI_ISL_1595728
EPI_ISL_1595729
EPI_ISL_1595730
EPI_ISL_1595732
EPI_ISL_1824619
EPI_ISL_1580605
EPI_ISL_1580607
EPI_ISL_1580608
EPI_ISL_1580609
EPI_ISL_1580627
EPI_ISL_1580628
EPI_ISL_1580629
EPI_ISL_1580630
EPI_ISL_1580631
EPI_ISL_1580632
EPI_ISL_1580633
EPI_ISL_1580634
EPI_ISL_1580635
EPI_ISL_1580636
EPI_ISL_1580637
EPI_ISL_1580639
EPI_ISL_1580641
EPI_ISL_1580643
EPI_ISL_1580646
EPI_ISL_1840880
EPI_ISL_1840882
EPI_ISL_1840883
EPI_ISL_1840884
EPI_ISL_1840900
EPI_ISL_1840901
EPI_ISL_1840902
EPI_ISL_1840903
EPI_ISL_1840904
EPI_ISL_1840907
EPI_ISL_1840908
EPI_ISL_1840909
EPI_ISL_1840910
EPI_ISL_1840911
EPI_ISL_1840912
EPI_ISL_1840913
EPI_ISL_1840914
EPI_ISL_1840915
EPI_ISL_1840916
EPI_ISL_1599513
EPI_ISL_1599515
EPI_ISL_1599517
EPI_ISL_1599519
EPI_ISL_1599520
EPI_ISL_1599524
EPI_ISL_1599529
EPI_ISL_1599530
EPI_ISL_1599538
EPI_ISL_1599540
EPI_ISL_1599545
EPI_ISL_1599546
EPI_ISL_1599548
EPI_ISL_2421113
EPI_ISL_2421115
EPI_ISL_1607968
EPI_ISL_1607969
EPI_ISL_1599856
EPI_ISL_1607974
EPI_ISL_1607975
EPI_ISL_1607976
EPI_ISL_1607977
EPI_ISL_1607978
EPI_ISL_1607979
EPI_ISL_1607981
EPI_ISL_1608568
EPI_ISL_1608569
EPI_ISL_1608570
EPI_ISL_1608571
EPI_ISL_1608572
EPI_ISL_1608573
EPI_ISL_1608574
EPI_ISL_1608575
EPI_ISL_1608576
EPI_ISL_1608577
EPI_ISL_1608578
EPI_ISL_1608579
EPI_ISL_1608580
EPI_ISL_1608581
EPI_ISL_1620574
EPI_ISL_1620575
EPI_ISL_1620576
EPI_ISL_1620577
EPI_ISL_1620578
EPI_ISL_1621624
EPI_ISL_1621626
EPI_ISL_1621627
EPI_ISL_1621628
EPI_ISL_1621629
EPI_ISL_1621630
EPI_ISL_1621631
EPI_ISL_1621632
EPI_ISL_1621633
EPI_ISL_1621634
EPI_ISL_1621635
EPI_ISL_1621636
EPI_ISL_1621637
EPI_ISL_1621638
EPI_ISL_1621639
EPI_ISL_1621640
EPI_ISL_1621641
EPI_ISL_1621642
EPI_ISL_1621643
EPI_ISL_1621645
EPI_ISL_1621648
EPI_ISL_1621650
EPI_ISL_1621653
EPI_ISL_1621654
EPI_ISL_1621656
EPI_ISL_1621657
EPI_ISL_1621658
EPI_ISL_1621660
EPI_ISL_1621661
EPI_ISL_1621662
EPI_ISL_1621663
EPI_ISL_1621664
EPI_ISL_1621666
EPI_ISL_1621669
EPI_ISL_1621670
EPI_ISL_1621671
EPI_ISL_1621673
EPI_ISL_1621689
EPI_ISL_1621691
EPI_ISL_1621692
EPI_ISL_1621697
EPI_ISL_1621698
EPI_ISL_1621699
EPI_ISL_1621700
EPI_ISL_1621720
EPI_ISL_1621724
EPI_ISL_1621730
EPI_ISL_1621731
EPI_ISL_1621733
EPI_ISL_1621734
EPI_ISL_1621736
EPI_ISL_1621737
EPI_ISL_1621739
EPI_ISL_1621740
EPI_ISL_1621764
EPI_ISL_1621766
EPI_ISL_1621773
EPI_ISL_1621774
EPI_ISL_1621776
EPI_ISL_1621778
EPI_ISL_1621779
EPI_ISL_1621781
EPI_ISL_1621782
EPI_ISL_1621784
EPI_ISL_1621785
EPI_ISL_1621787
EPI_ISL_1621790
EPI_ISL_1621793
EPI_ISL_1621794
EPI_ISL_1621805
EPI_ISL_1621806
EPI_ISL_1621808
EPI_ISL_1621810
EPI_ISL_1621811
EPI_ISL_1621813
EPI_ISL_1621814
EPI_ISL_1621816
EPI_ISL_1621817
EPI_ISL_1621819
EPI_ISL_1621820
EPI_ISL_1621823
EPI_ISL_1621829
EPI_ISL_1621831
EPI_ISL_1621832
EPI_ISL_1621834
EPI_ISL_1621835
EPI_ISL_1621837
EPI_ISL_1621838
EPI_ISL_1621840
EPI_ISL_1621841
EPI_ISL_1621843
EPI_ISL_1621846
EPI_ISL_1621848
EPI_ISL_1621849
EPI_ISL_1622957
EPI_ISL_1623012
EPI_ISL_1623018
EPI_ISL_1623019
EPI_ISL_1623029
EPI_ISL_1623030
EPI_ISL_1623031
EPI_ISL_1623032
EPI_ISL_1623033
EPI_ISL_1623034
EPI_ISL_1623035
EPI_ISL_1623036
EPI_ISL_1623037
EPI_ISL_1623040
EPI_ISL_1623041
EPI_ISL_1623042
EPI_ISL_1623043
EPI_ISL_1623044
EPI_ISL_1623045
EPI_ISL_1623046
EPI_ISL_1623047
EPI_ISL_1623050
EPI_ISL_1623053
EPI_ISL_1623054
EPI_ISL_1623055
EPI_ISL_1623056
EPI_ISL_1623057
EPI_ISL_1623058
EPI_ISL_1623059
EPI_ISL_1623060
EPI_ISL_1623061
EPI_ISL_1623062
EPI_ISL_1623063
EPI_ISL_1623064
EPI_ISL_1623065
EPI_ISL_1623066
EPI_ISL_1623067
EPI_ISL_1623068
EPI_ISL_1623069
EPI_ISL_1623071
EPI_ISL_1623072
EPI_ISL_1623073
EPI_ISL_1623074
EPI_ISL_1623075
EPI_ISL_1623076
EPI_ISL_1623077
EPI_ISL_1623078
EPI_ISL_1623079
EPI_ISL_1623080
EPI_ISL_1623081
EPI_ISL_1623082
EPI_ISL_1623085
EPI_ISL_1623658
EPI_ISL_1623660
EPI_ISL_1623664
EPI_ISL_1623667
EPI_ISL_1623668
EPI_ISL_1623669
EPI_ISL_1623671
EPI_ISL_1623672
EPI_ISL_1623676
EPI_ISL_1623677
EPI_ISL_1623678
EPI_ISL_1623679
EPI_ISL_1623681
EPI_ISL_1623691
EPI_ISL_1623692
EPI_ISL_1623693
EPI_ISL_1623816
EPI_ISL_1623817
EPI_ISL_1623822
EPI_ISL_1623823
EPI_ISL_1623824
EPI_ISL_1623825
EPI_ISL_1623829
EPI_ISL_1623831
EPI_ISL_1626614
EPI_ISL_1626802
EPI_ISL_1626803
EPI_ISL_1626804
EPI_ISL_1626805
EPI_ISL_1626809
EPI_ISL_1627325
EPI_ISL_1627335
EPI_ISL_1627336
EPI_ISL_1627337
EPI_ISL_1627338
EPI_ISL_1627340
EPI_ISL_1627341
EPI_ISL_1627405
EPI_ISL_1627406
EPI_ISL_1627407
EPI_ISL_1627408
EPI_ISL_1627409
EPI_ISL_1627410
EPI_ISL_1627411
EPI_ISL_1627412
EPI_ISL_1627414
EPI_ISL_1627415
EPI_ISL_1627416
EPI_ISL_1627417
EPI_ISL_1627418
EPI_ISL_1627419
EPI_ISL_1627420
EPI_ISL_1627421
EPI_ISL_1627422
EPI_ISL_1627423
EPI_ISL_1627426
EPI_ISL_1627427
EPI_ISL_1627428
EPI_ISL_1627429
EPI_ISL_1627430
EPI_ISL_1627431
EPI_ISL_1627432
EPI_ISL_1627433
EPI_ISL_1627434
EPI_ISL_1627436
EPI_ISL_1627437
EPI_ISL_1627438
EPI_ISL_1627439
EPI_ISL_1627440
EPI_ISL_1627441
EPI_ISL_1627442
EPI_ISL_1627443
EPI_ISL_1627445
EPI_ISL_1627446
EPI_ISL_1627447
EPI_ISL_1627458
EPI_ISL_1628381
EPI_ISL_1628385
EPI_ISL_1628386
EPI_ISL_1628389
EPI_ISL_1628390
EPI_ISL_1628391
EPI_ISL_1628394
EPI_ISL_1628395
EPI_ISL_1628396
EPI_ISL_1628397
EPI_ISL_1628399
EPI_ISL_1628402
EPI_ISL_1628403
EPI_ISL_1628405
EPI_ISL_1628409
EPI_ISL_1628410
EPI_ISL_1628411
EPI_ISL_1628414
EPI_ISL_1628415
EPI_ISL_1628416
EPI_ISL_1628417
EPI_ISL_1628420
EPI_ISL_1628421
EPI_ISL_1628423
EPI_ISL_1628424
EPI_ISL_1628428
EPI_ISL_1628429
EPI_ISL_1628430
EPI_ISL_1628431
EPI_ISL_1628434
EPI_ISL_1628435
EPI_ISL_1628438
EPI_ISL_1628440
EPI_ISL_1628441
EPI_ISL_1628442
EPI_ISL_1628443
EPI_ISL_1628444
EPI_ISL_1628445
EPI_ISL_1628447
EPI_ISL_1628448
EPI_ISL_1628450
EPI_ISL_1628451
EPI_ISL_1628452
EPI_ISL_1628453
EPI_ISL_1628454
EPI_ISL_1628455
EPI_ISL_1628456
EPI_ISL_1628457
EPI_ISL_1628458
EPI_ISL_1628459
EPI_ISL_1628462
EPI_ISL_1628464
EPI_ISL_1628465
EPI_ISL_1628467
EPI_ISL_1628469
EPI_ISL_1628470
EPI_ISL_1628471
EPI_ISL_1628473
EPI_ISL_1629374
EPI_ISL_1630253
EPI_ISL_1636500
EPI_ISL_1636501
EPI_ISL_1636504
EPI_ISL_1636509
EPI_ISL_1636510
EPI_ISL_1636512
EPI_ISL_1636517
EPI_ISL_1636518
EPI_ISL_1911739
EPI_ISL_1911740
EPI_ISL_1911741
EPI_ISL_1911742
EPI_ISL_2193990
EPI_ISL_1904864
EPI_ISL_1904865
EPI_ISL_1904867
EPI_ISL_1905079
EPI_ISL_1905190
EPI_ISL_1905192
EPI_ISL_1905195
EPI_ISL_1905197
EPI_ISL_1905200
EPI_ISL_1905216
EPI_ISL_1911814
EPI_ISL_1911815
EPI_ISL_1911817
EPI_ISL_1911818
EPI_ISL_1911819
EPI_ISL_1911821
EPI_ISL_1911822
EPI_ISL_1911823
EPI_ISL_1911824
EPI_ISL_1911825
EPI_ISL_1911826
EPI_ISL_1911827
EPI_ISL_1911828
EPI_ISL_1911829
EPI_ISL_1911830
EPI_ISL_1911831
EPI_ISL_1911832
EPI_ISL_1911833
EPI_ISL_1908788
EPI_ISL_1908790
EPI_ISL_1911834
EPI_ISL_1908791
EPI_ISL_1908792
EPI_ISL_1908793
EPI_ISL_1908794
EPI_ISL_1908797
EPI_ISL_1911835
EPI_ISL_1911836
EPI_ISL_1911837
EPI_ISL_1911838
EPI_ISL_1911839
EPI_ISL_1911840
EPI_ISL_1908907
EPI_ISL_1911841
EPI_ISL_1911842
EPI_ISL_1911843
EPI_ISL_1911845
EPI_ISL_1911846
EPI_ISL_1911847
EPI_ISL_1911848
EPI_ISL_1911849
EPI_ISL_1911850
EPI_ISL_1911851
EPI_ISL_1911852
EPI_ISL_1911853
EPI_ISL_1911854
EPI_ISL_1911855
EPI_ISL_1911856
EPI_ISL_1911857
EPI_ISL_1911858
EPI_ISL_1911859
EPI_ISL_1911860
EPI_ISL_1911861
EPI_ISL_1911862
EPI_ISL_1911863
EPI_ISL_1911864
EPI_ISL_1911865
EPI_ISL_1911866
EPI_ISL_1911868
EPI_ISL_1911869
EPI_ISL_1911870
EPI_ISL_1911871
EPI_ISL_1911872
EPI_ISL_1911874
EPI_ISL_1911875
EPI_ISL_1909829
EPI_ISL_1909830
EPI_ISL_1909832
EPI_ISL_1909834
EPI_ISL_1909835
EPI_ISL_1909836
EPI_ISL_1909837
EPI_ISL_1909838
EPI_ISL_1909842
EPI_ISL_1909843
EPI_ISL_1909845
EPI_ISL_1909846
EPI_ISL_1909847
EPI_ISL_1909850
EPI_ISL_1909852
EPI_ISL_1909853
EPI_ISL_1909854
EPI_ISL_1909855
EPI_ISL_1909856
EPI_ISL_1909857
EPI_ISL_1909858
EPI_ISL_1909859
EPI_ISL_1909860
EPI_ISL_1909861
EPI_ISL_1909862
EPI_ISL_1909863
EPI_ISL_1909865
EPI_ISL_1909866
EPI_ISL_1909867
EPI_ISL_1909868
EPI_ISL_1909869
EPI_ISL_1909870
EPI_ISL_1909871
EPI_ISL_1909872
EPI_ISL_1909874
EPI_ISL_1911876
EPI_ISL_1909876
EPI_ISL_1909877
EPI_ISL_1909878
EPI_ISL_1909879
EPI_ISL_1909880
EPI_ISL_1909881
EPI_ISL_1909882
EPI_ISL_1909883
EPI_ISL_1909884
EPI_ISL_1909885
EPI_ISL_1909886
EPI_ISL_1909887
EPI_ISL_1909888
EPI_ISL_1909889
EPI_ISL_1909890
EPI_ISL_1909891
EPI_ISL_1909892
EPI_ISL_1909893
EPI_ISL_1909894
EPI_ISL_1909895
EPI_ISL_1909896
EPI_ISL_1909897
EPI_ISL_1909898
EPI_ISL_1909899
EPI_ISL_1909900
EPI_ISL_1909901
EPI_ISL_1909902
EPI_ISL_1909903
EPI_ISL_1909904
EPI_ISL_1909905
EPI_ISL_1909906
EPI_ISL_1909907
EPI_ISL_1909908
EPI_ISL_1909909
EPI_ISL_1909911
EPI_ISL_1909912
EPI_ISL_1909913
EPI_ISL_1909914
EPI_ISL_1909915
EPI_ISL_1909916
EPI_ISL_1909917
EPI_ISL_1909925
EPI_ISL_1909927
EPI_ISL_1909928
EPI_ISL_1909929
EPI_ISL_1909930
EPI_ISL_1909931
EPI_ISL_1909932
EPI_ISL_1909933
EPI_ISL_1909934
EPI_ISL_1909935
EPI_ISL_1909936
EPI_ISL_1909937
EPI_ISL_1909938
EPI_ISL_1909939
EPI_ISL_1909940
EPI_ISL_1909941
EPI_ISL_1909942
EPI_ISL_1909943
EPI_ISL_1909944
EPI_ISL_1909945
EPI_ISL_1909946
EPI_ISL_1909948
EPI_ISL_1909949
EPI_ISL_1909950
EPI_ISL_1909951
EPI_ISL_1909952
EPI_ISL_1909953
EPI_ISL_1909954
EPI_ISL_1909955
EPI_ISL_1909956
EPI_ISL_1909957
EPI_ISL_1909958
EPI_ISL_1909960
EPI_ISL_1909962
EPI_ISL_1909964
EPI_ISL_1909965
EPI_ISL_1909967
EPI_ISL_1909968
EPI_ISL_1909969
EPI_ISL_1909970
EPI_ISL_1909971
EPI_ISL_1909972
EPI_ISL_1909973
EPI_ISL_1909974
EPI_ISL_1909976
EPI_ISL_1909977
EPI_ISL_1909978
EPI_ISL_1909979
EPI_ISL_1909980
EPI_ISL_1909981
EPI_ISL_1909983
EPI_ISL_1909984
EPI_ISL_1909986
EPI_ISL_1909989
EPI_ISL_1909990
EPI_ISL_1909992
EPI_ISL_1909993
EPI_ISL_1909994
EPI_ISL_1909996
EPI_ISL_1909999
EPI_ISL_1910001
EPI_ISL_1910002
EPI_ISL_1910004
EPI_ISL_1910005
EPI_ISL_1910006
EPI_ISL_1910007
EPI_ISL_1910011
EPI_ISL_1910012
EPI_ISL_1910014
EPI_ISL_1910017
EPI_ISL_1910018
EPI_ISL_1910019
EPI_ISL_1910020
EPI_ISL_1910021
EPI_ISL_1910022
EPI_ISL_1910023
EPI_ISL_1910024
EPI_ISL_1910025
EPI_ISL_1910026
EPI_ISL_1910027
EPI_ISL_1910028
EPI_ISL_1910029
EPI_ISL_1910032
EPI_ISL_1910034
EPI_ISL_1910035
EPI_ISL_1910036
EPI_ISL_1910037
EPI_ISL_1910038
EPI_ISL_1910039
EPI_ISL_1910040
EPI_ISL_1910041
EPI_ISL_1910042
EPI_ISL_1910044
EPI_ISL_1910046
EPI_ISL_1911877
EPI_ISL_1910048
EPI_ISL_1910049
EPI_ISL_1910051
EPI_ISL_1910052
EPI_ISL_1910053
EPI_ISL_1910055
EPI_ISL_1910056
EPI_ISL_1910058
EPI_ISL_1910059
EPI_ISL_1910061
EPI_ISL_1910062
EPI_ISL_1910064
EPI_ISL_1910065
EPI_ISL_1910066
EPI_ISL_1910067
EPI_ISL_1910069
EPI_ISL_1910070
EPI_ISL_1910071
EPI_ISL_1910072
EPI_ISL_1910073
EPI_ISL_1910074
EPI_ISL_1910076
EPI_ISL_1910079
EPI_ISL_1910080
EPI_ISL_1910081
EPI_ISL_1910082
EPI_ISL_1910084
EPI_ISL_1910085
EPI_ISL_1910086
EPI_ISL_1910087
EPI_ISL_1910089
EPI_ISL_1910090
EPI_ISL_1910091
EPI_ISL_1910092
EPI_ISL_1910094
EPI_ISL_1910095
EPI_ISL_1910096
EPI_ISL_1910097
EPI_ISL_1910098
EPI_ISL_1910099
EPI_ISL_1910100
EPI_ISL_1910101
EPI_ISL_1910103
EPI_ISL_1910104
EPI_ISL_1910105
EPI_ISL_1910108
EPI_ISL_1910109
EPI_ISL_1910110
EPI_ISL_1910112
EPI_ISL_1910115
EPI_ISL_1910116
EPI_ISL_1910119
EPI_ISL_1910120
EPI_ISL_1910122
EPI_ISL_1910123
EPI_ISL_1910124
EPI_ISL_1910126
EPI_ISL_1910127
EPI_ISL_1910128
EPI_ISL_1910131
EPI_ISL_1910132
EPI_ISL_1910133
EPI_ISL_1910134
EPI_ISL_1910135
EPI_ISL_1910137
EPI_ISL_1910139
EPI_ISL_1910141
EPI_ISL_1910143
EPI_ISL_1910144
EPI_ISL_1910145
EPI_ISL_1910147
EPI_ISL_1910149
EPI_ISL_1910150
EPI_ISL_1910152
EPI_ISL_1910153
EPI_ISL_1911878
EPI_ISL_1910158
EPI_ISL_1910159
EPI_ISL_1910160
EPI_ISL_1910162
EPI_ISL_1910163
EPI_ISL_1910164
EPI_ISL_1910165
EPI_ISL_1910166
EPI_ISL_1910167
EPI_ISL_1910168
EPI_ISL_1910169
EPI_ISL_1910170
EPI_ISL_1910171
EPI_ISL_1910172
EPI_ISL_1910173
EPI_ISL_1910174
EPI_ISL_1910175
EPI_ISL_1910178
EPI_ISL_1910179
EPI_ISL_1910181
EPI_ISL_1910182
EPI_ISL_1910183
EPI_ISL_1910184
EPI_ISL_1910185
EPI_ISL_1910186
EPI_ISL_1910187
EPI_ISL_1910188
EPI_ISL_1910189
EPI_ISL_1910190
EPI_ISL_1910191
EPI_ISL_1910192
EPI_ISL_1910194
EPI_ISL_1910195
EPI_ISL_1910196
EPI_ISL_1910198
EPI_ISL_1910199
EPI_ISL_1910200
EPI_ISL_1910201
EPI_ISL_1910202
EPI_ISL_1910203
EPI_ISL_1910204
EPI_ISL_1910205
EPI_ISL_1910206
EPI_ISL_1910207
EPI_ISL_1910208
EPI_ISL_1910209
EPI_ISL_1910210
EPI_ISL_1910211
EPI_ISL_1910212
EPI_ISL_1910213
EPI_ISL_1910214
EPI_ISL_1910215
EPI_ISL_1910216
EPI_ISL_1910217
EPI_ISL_1910218
EPI_ISL_1910219
EPI_ISL_1910220
EPI_ISL_1910224
EPI_ISL_1910225
EPI_ISL_1910226
EPI_ISL_1910227
EPI_ISL_1910228
EPI_ISL_1910229
EPI_ISL_1910230
EPI_ISL_1910231
EPI_ISL_1910232
EPI_ISL_1910233
EPI_ISL_1910234
EPI_ISL_1910235
EPI_ISL_1910236
EPI_ISL_1910237
EPI_ISL_1910238
EPI_ISL_1910240
EPI_ISL_1910241
EPI_ISL_1910242
EPI_ISL_1910243
EPI_ISL_1910244
EPI_ISL_1910248
EPI_ISL_1910249
EPI_ISL_1910250
EPI_ISL_1910251
EPI_ISL_1910253
EPI_ISL_1910254
EPI_ISL_1910255
EPI_ISL_1910256
EPI_ISL_1910257
EPI_ISL_1910258
EPI_ISL_1910260
EPI_ISL_1910261
EPI_ISL_1910262
EPI_ISL_1910263
EPI_ISL_1910264
EPI_ISL_1910265
EPI_ISL_1910266
EPI_ISL_1910267
EPI_ISL_1910268
EPI_ISL_1910269
EPI_ISL_1910270
EPI_ISL_1910271
EPI_ISL_1910272
EPI_ISL_1910273
EPI_ISL_1910274
EPI_ISL_1910275
EPI_ISL_1910276
EPI_ISL_1910277
EPI_ISL_1910279
EPI_ISL_1910280
EPI_ISL_1910281
EPI_ISL_1910284
EPI_ISL_1910285
EPI_ISL_1910288
EPI_ISL_1910289
EPI_ISL_1910290
EPI_ISL_1910291
EPI_ISL_1910293
EPI_ISL_1910294
EPI_ISL_1910295
EPI_ISL_1910297
EPI_ISL_1910300
EPI_ISL_1910301
EPI_ISL_1910304
EPI_ISL_1910305
EPI_ISL_1910307
EPI_ISL_1910308
EPI_ISL_1910309
EPI_ISL_1910311
EPI_ISL_1910312
EPI_ISL_1910313
EPI_ISL_1910316
EPI_ISL_1910317
EPI_ISL_1910318
EPI_ISL_1910319
EPI_ISL_1910320
EPI_ISL_1910322
EPI_ISL_1910324
EPI_ISL_1910326
EPI_ISL_1910328
EPI_ISL_1910329
EPI_ISL_1910330
EPI_ISL_1910332
EPI_ISL_1910334
EPI_ISL_1910335
EPI_ISL_1910337
EPI_ISL_1910338
EPI_ISL_1910343
EPI_ISL_1910344
EPI_ISL_1910345
EPI_ISL_1910347
EPI_ISL_1910348
EPI_ISL_1910349
EPI_ISL_1910350
EPI_ISL_1910351
EPI_ISL_1910352
EPI_ISL_1910353
EPI_ISL_1910354
EPI_ISL_1910355
EPI_ISL_1910356
EPI_ISL_1910357
EPI_ISL_1910358
EPI_ISL_1910359
EPI_ISL_1910360
EPI_ISL_1910363
EPI_ISL_1910364
EPI_ISL_1910366
EPI_ISL_1910367
EPI_ISL_1910368
EPI_ISL_1910369
EPI_ISL_1910370
EPI_ISL_1910371
EPI_ISL_1910372
EPI_ISL_1910373
EPI_ISL_1910374
EPI_ISL_1910375
EPI_ISL_1910376
EPI_ISL_1910377
EPI_ISL_1910379
EPI_ISL_1910380
EPI_ISL_1910381
EPI_ISL_1910383
EPI_ISL_1910384
EPI_ISL_1910390
EPI_ISL_1910393
EPI_ISL_1911880
EPI_ISL_1911881
EPI_ISL_1911882
EPI_ISL_1911883
EPI_ISL_1911884
EPI_ISL_1911887
EPI_ISL_1911888
EPI_ISL_1911889
EPI_ISL_1911890
EPI_ISL_1911891
EPI_ISL_1911892
EPI_ISL_1911893
EPI_ISL_1911894
EPI_ISL_1911895
EPI_ISL_1911896
EPI_ISL_1911897
EPI_ISL_1911898
EPI_ISL_1911900
EPI_ISL_1911903
EPI_ISL_1911904
EPI_ISL_1910871
EPI_ISL_1910873
EPI_ISL_1910878
EPI_ISL_1910880
EPI_ISL_1910881
EPI_ISL_1910884
EPI_ISL_1910885
EPI_ISL_1910886
EPI_ISL_1910887
EPI_ISL_1910889
EPI_ISL_1910890
EPI_ISL_1910891
EPI_ISL_1910894
EPI_ISL_1910896
EPI_ISL_1910898
EPI_ISL_1910900
EPI_ISL_1910903
EPI_ISL_1910905
EPI_ISL_1910906
EPI_ISL_1910913
EPI_ISL_1910914
EPI_ISL_1910916
EPI_ISL_1910918
EPI_ISL_1910920
EPI_ISL_1910921
EPI_ISL_1910922
EPI_ISL_1910923
EPI_ISL_1910931
EPI_ISL_1910934
EPI_ISL_1910935
EPI_ISL_1910938
EPI_ISL_1910939
EPI_ISL_1910940
EPI_ISL_1910941
EPI_ISL_1910942
EPI_ISL_1910943
EPI_ISL_1910944
EPI_ISL_1910946
EPI_ISL_1910947
EPI_ISL_1911084
EPI_ISL_1911085
EPI_ISL_1911086
EPI_ISL_1911087
EPI_ISL_1911089
EPI_ISL_1911090
EPI_ISL_1911092
EPI_ISL_1911093
EPI_ISL_1911095
EPI_ISL_1911905
EPI_ISL_1911423
EPI_ISL_1911424
EPI_ISL_1911425
EPI_ISL_1911426
EPI_ISL_1911427
EPI_ISL_1911430
EPI_ISL_1911431
EPI_ISL_1911433
EPI_ISL_1911434
EPI_ISL_1911435
EPI_ISL_1911436
EPI_ISL_1911437
EPI_ISL_1911438
EPI_ISL_1911439
EPI_ISL_1911440
EPI_ISL_1911441
EPI_ISL_1911442
EPI_ISL_1911443
EPI_ISL_1911444
EPI_ISL_1911445
EPI_ISL_1911446
EPI_ISL_1911447
EPI_ISL_1911448
EPI_ISL_1911449
EPI_ISL_1911450
EPI_ISL_1911451
EPI_ISL_1911452
EPI_ISL_1911453
EPI_ISL_1911454
EPI_ISL_1911455
EPI_ISL_1911456
EPI_ISL_1911457
EPI_ISL_1911458
EPI_ISL_1911459
EPI_ISL_1911460
EPI_ISL_1911461
EPI_ISL_1911462
EPI_ISL_1911463
EPI_ISL_1911464
EPI_ISL_1911465
EPI_ISL_1911466
EPI_ISL_1911467
EPI_ISL_1911468
EPI_ISL_1911469
EPI_ISL_1911470
EPI_ISL_1911471
EPI_ISL_1911472
EPI_ISL_1911473
EPI_ISL_1911474
EPI_ISL_1911475
EPI_ISL_1911476
EPI_ISL_1911477
EPI_ISL_1911478
EPI_ISL_1911479
EPI_ISL_1911480
EPI_ISL_1911481
EPI_ISL_1911482
EPI_ISL_1911483
EPI_ISL_1911484
EPI_ISL_1911485
EPI_ISL_1911486
EPI_ISL_1911487
EPI_ISL_1911488
EPI_ISL_1911489
EPI_ISL_1911490
EPI_ISL_1911492
EPI_ISL_1911493
EPI_ISL_1911494
EPI_ISL_1911495
EPI_ISL_1911496
EPI_ISL_1911497
EPI_ISL_1911498
EPI_ISL_1911499
EPI_ISL_1911500
EPI_ISL_1911501
EPI_ISL_1911502
EPI_ISL_1911503
EPI_ISL_1911504
EPI_ISL_1911505
EPI_ISL_1911506
EPI_ISL_1911507
EPI_ISL_1911527
EPI_ISL_1911528
EPI_ISL_1911529
EPI_ISL_1911531
EPI_ISL_1911532
EPI_ISL_1911533
EPI_ISL_1911534
EPI_ISL_1911536
EPI_ISL_1911537
EPI_ISL_1911538
EPI_ISL_1911539
EPI_ISL_1911540
EPI_ISL_1911541
EPI_ISL_1911542
EPI_ISL_1911543
EPI_ISL_1911544
EPI_ISL_1911546
EPI_ISL_1911547
EPI_ISL_1911548
EPI_ISL_1911549
EPI_ISL_1911550
EPI_ISL_1911552
EPI_ISL_1911553
EPI_ISL_1911554
EPI_ISL_1911555
EPI_ISL_1911556
EPI_ISL_1911557
EPI_ISL_1911558
EPI_ISL_1911559
EPI_ISL_1911560
EPI_ISL_1911561
EPI_ISL_1911562
EPI_ISL_1911563
EPI_ISL_1911564
EPI_ISL_1911566
EPI_ISL_1911567
EPI_ISL_1911568
EPI_ISL_1911569
EPI_ISL_1911570
EPI_ISL_1911571
EPI_ISL_1911572
EPI_ISL_1911573
EPI_ISL_1911574
EPI_ISL_1911575
EPI_ISL_1911576
EPI_ISL_1911578
EPI_ISL_1911579
EPI_ISL_1911580
EPI_ISL_1911581
EPI_ISL_1911582
EPI_ISL_1911584
EPI_ISL_1911585
EPI_ISL_1911586
EPI_ISL_1911587
EPI_ISL_1911588
EPI_ISL_1911589
EPI_ISL_1911590
EPI_ISL_1911591
EPI_ISL_1911593
EPI_ISL_1911594
EPI_ISL_1911595
EPI_ISL_1911596
EPI_ISL_1911597
EPI_ISL_1911598
EPI_ISL_1911599
EPI_ISL_1911600
EPI_ISL_1911601
EPI_ISL_1911602
EPI_ISL_1911603
EPI_ISL_1911605
EPI_ISL_1911606
EPI_ISL_1911607
EPI_ISL_1911608
EPI_ISL_1911609
EPI_ISL_1911610
EPI_ISL_1911611
EPI_ISL_1911612
EPI_ISL_1911613
EPI_ISL_1911615
EPI_ISL_1911616
EPI_ISL_1911617
EPI_ISL_1911655
EPI_ISL_1911656
EPI_ISL_1911657
EPI_ISL_1911658
EPI_ISL_1911660
EPI_ISL_1911661
EPI_ISL_1911662
EPI_ISL_1911663
EPI_ISL_1911664
EPI_ISL_1911665
EPI_ISL_1911667
EPI_ISL_1911668
EPI_ISL_1911669
EPI_ISL_1911670
EPI_ISL_1911671
EPI_ISL_1911672
EPI_ISL_1911673
EPI_ISL_1911674
EPI_ISL_1911675
EPI_ISL_1911676
EPI_ISL_1911677
EPI_ISL_1911679
EPI_ISL_1911681
EPI_ISL_1911682
EPI_ISL_1911683
EPI_ISL_1911684
EPI_ISL_1911685
EPI_ISL_1911686
EPI_ISL_1911687
EPI_ISL_1911689
EPI_ISL_1911690
EPI_ISL_1911691
EPI_ISL_1911692
EPI_ISL_1911693
EPI_ISL_1911694
EPI_ISL_1911695
EPI_ISL_1911696
EPI_ISL_1911698
EPI_ISL_1911700
EPI_ISL_1911701
EPI_ISL_1911702
EPI_ISL_1911704
EPI_ISL_1911705
EPI_ISL_1911706
EPI_ISL_1911707
EPI_ISL_1911708
EPI_ISL_1911709
EPI_ISL_1911710
EPI_ISL_1911713
EPI_ISL_1911714
EPI_ISL_1911715
EPI_ISL_1911716
EPI_ISL_1911717
EPI_ISL_1911719
EPI_ISL_1911720
EPI_ISL_1911721
EPI_ISL_1911722
EPI_ISL_1911723
EPI_ISL_1911724
EPI_ISL_1911727
EPI_ISL_1911728
EPI_ISL_1911729
EPI_ISL_1911732
EPI_ISL_1911733
EPI_ISL_1911734
EPI_ISL_1911735
EPI_ISL_1911736
EPI_ISL_1911738
EPI_ISL_1911908
EPI_ISL_1911909
EPI_ISL_1911911
EPI_ISL_1911912
EPI_ISL_1911913
EPI_ISL_1911915
EPI_ISL_1911916
EPI_ISL_1911917
EPI_ISL_1911919
EPI_ISL_1911921
EPI_ISL_1911923
EPI_ISL_1911924
EPI_ISL_1911925
EPI_ISL_1911926
EPI_ISL_1911927
EPI_ISL_1911928
EPI_ISL_1911930
EPI_ISL_1911935
EPI_ISL_1911939
EPI_ISL_1911942
EPI_ISL_1911943
EPI_ISL_1911945
EPI_ISL_1911946
EPI_ISL_1911947
EPI_ISL_1911948
EPI_ISL_1911949
EPI_ISL_1911950
EPI_ISL_1911951
EPI_ISL_1911952
EPI_ISL_1911954
EPI_ISL_1913255
EPI_ISL_1914380
EPI_ISL_1915122
EPI_ISL_1915124
EPI_ISL_1915125
EPI_ISL_1915126
EPI_ISL_1915127
EPI_ISL_1915128
EPI_ISL_1915129
EPI_ISL_1915130
EPI_ISL_1915131
EPI_ISL_1915132
EPI_ISL_1915133
EPI_ISL_1915134
EPI_ISL_1915136
EPI_ISL_1915138
EPI_ISL_1915139
EPI_ISL_1915144
EPI_ISL_1915146
EPI_ISL_1915147
EPI_ISL_1915149
EPI_ISL_1915150
EPI_ISL_1915151
EPI_ISL_1915152
EPI_ISL_1915153
EPI_ISL_1915154
EPI_ISL_1915158
EPI_ISL_1915161
EPI_ISL_1915162
EPI_ISL_1915163
EPI_ISL_1915166
EPI_ISL_1915167
EPI_ISL_1915175
EPI_ISL_1915179
EPI_ISL_1915187
EPI_ISL_1915190
EPI_ISL_1915191
EPI_ISL_1917493
EPI_ISL_1917495
EPI_ISL_1917497
EPI_ISL_1917499
EPI_ISL_1917500
EPI_ISL_1917501
EPI_ISL_1917509
EPI_ISL_1917513
EPI_ISL_1917514
EPI_ISL_1917515
EPI_ISL_1917516
EPI_ISL_1917521
EPI_ISL_1917522
EPI_ISL_1917523
EPI_ISL_1917524
EPI_ISL_1917525
EPI_ISL_1919602
EPI_ISL_1919604
EPI_ISL_1919612
EPI_ISL_1919613
EPI_ISL_1919614
EPI_ISL_1919615
EPI_ISL_1919616
EPI_ISL_1919617
EPI_ISL_1919618
EPI_ISL_1919619
EPI_ISL_1919620
EPI_ISL_1919621
EPI_ISL_1919622
EPI_ISL_1919623
EPI_ISL_1919624
EPI_ISL_1919626
EPI_ISL_1919627
EPI_ISL_1919628
EPI_ISL_1919629
EPI_ISL_1919630
EPI_ISL_1919631
EPI_ISL_1919632
EPI_ISL_1919633
EPI_ISL_1919634
EPI_ISL_1919635
EPI_ISL_1919636
EPI_ISL_1919637
EPI_ISL_1919638
EPI_ISL_1919639
EPI_ISL_1919642
EPI_ISL_1919644
EPI_ISL_1919745
EPI_ISL_1919746
EPI_ISL_1919747
EPI_ISL_1919748
EPI_ISL_1919749
EPI_ISL_1919751
EPI_ISL_1919752
EPI_ISL_1919754
EPI_ISL_1919861
EPI_ISL_1920176
EPI_ISL_1920179
EPI_ISL_1920180
EPI_ISL_1920183
EPI_ISL_1920184
EPI_ISL_1920186
EPI_ISL_1920187
EPI_ISL_1920188
EPI_ISL_1920189
EPI_ISL_1920192
EPI_ISL_1920193
EPI_ISL_1920197
EPI_ISL_1920200
EPI_ISL_1920201
EPI_ISL_1920202
EPI_ISL_1920203
EPI_ISL_1920204
EPI_ISL_1920205
EPI_ISL_1920207
EPI_ISL_1920208
EPI_ISL_1920209
EPI_ISL_1920210
EPI_ISL_1920211
EPI_ISL_1920212
EPI_ISL_1920215
EPI_ISL_1920216
EPI_ISL_1920217
EPI_ISL_1920218
EPI_ISL_1920219
EPI_ISL_1920220
EPI_ISL_1920221
EPI_ISL_1920222
EPI_ISL_1920223
EPI_ISL_1920226
EPI_ISL_1920227
EPI_ISL_1920228
EPI_ISL_1920229
EPI_ISL_1920230
EPI_ISL_1920231
EPI_ISL_1920233
EPI_ISL_1920234
EPI_ISL_1920235
EPI_ISL_1920237
EPI_ISL_1920238
EPI_ISL_1920239
EPI_ISL_1920240
EPI_ISL_1920503
EPI_ISL_1920504
EPI_ISL_1920506
EPI_ISL_1920507
EPI_ISL_1920508
EPI_ISL_1920509
EPI_ISL_1939827
EPI_ISL_1939830
EPI_ISL_1939831
EPI_ISL_1939833
EPI_ISL_1960213
EPI_ISL_1960214
EPI_ISL_1960215
EPI_ISL_1960217
EPI_ISL_1960221
EPI_ISL_1960222
EPI_ISL_1960223
EPI_ISL_1960224
EPI_ISL_1960225
EPI_ISL_1960226
EPI_ISL_1960227
EPI_ISL_1960228
EPI_ISL_1960230
EPI_ISL_1960231
EPI_ISL_1960232
EPI_ISL_1960236
EPI_ISL_1960237
EPI_ISL_1960238
EPI_ISL_1960239
EPI_ISL_1960240
EPI_ISL_1960241
EPI_ISL_1960242
EPI_ISL_1960243
EPI_ISL_1960244
EPI_ISL_1960245
EPI_ISL_1960246
EPI_ISL_1960247
EPI_ISL_1960248
EPI_ISL_1960249
EPI_ISL_1960250
EPI_ISL_1960251
EPI_ISL_1960252
EPI_ISL_1960253
EPI_ISL_1960256
EPI_ISL_1960257
EPI_ISL_1960258
EPI_ISL_1960259
EPI_ISL_1960260
EPI_ISL_1960261
EPI_ISL_1960262
EPI_ISL_1960263
EPI_ISL_1960268
EPI_ISL_1960269
EPI_ISL_1960270
EPI_ISL_1960272
EPI_ISL_1960273
EPI_ISL_1960274
EPI_ISL_1960275
EPI_ISL_1960276
EPI_ISL_1960277
EPI_ISL_1960278
EPI_ISL_1960281
EPI_ISL_1960282
EPI_ISL_1960283
EPI_ISL_1960284
EPI_ISL_1960285
EPI_ISL_1960286
EPI_ISL_1960287
EPI_ISL_1960288
EPI_ISL_1960289
EPI_ISL_1960290
EPI_ISL_1960291
EPI_ISL_1960292
EPI_ISL_1960293
EPI_ISL_1960294
EPI_ISL_1960295
EPI_ISL_1960296
EPI_ISL_1960299
EPI_ISL_1960300
EPI_ISL_1960301
EPI_ISL_1960305
EPI_ISL_1960306
EPI_ISL_1960307
EPI_ISL_1960308
EPI_ISL_1960310
EPI_ISL_1960311
EPI_ISL_1960312
EPI_ISL_1960313
EPI_ISL_1960314
EPI_ISL_1960315
EPI_ISL_1960317
EPI_ISL_1960319
EPI_ISL_1960320
EPI_ISL_1960321
EPI_ISL_1960322
EPI_ISL_1960323
EPI_ISL_1960324
EPI_ISL_1960325
EPI_ISL_1960330
EPI_ISL_1960331
EPI_ISL_1960332
EPI_ISL_1960334
EPI_ISL_1960335
EPI_ISL_1960336
EPI_ISL_1960339
EPI_ISL_1960340
EPI_ISL_1960341
EPI_ISL_1960342
EPI_ISL_1960343
EPI_ISL_1960344
EPI_ISL_1960345
EPI_ISL_1960346
EPI_ISL_1960349
EPI_ISL_1960350
EPI_ISL_1960351
EPI_ISL_1960352
EPI_ISL_1960353
EPI_ISL_1960354
EPI_ISL_1960355
EPI_ISL_1960356
EPI_ISL_1960357
EPI_ISL_1960358
EPI_ISL_1960367
EPI_ISL_1960368
EPI_ISL_1960369
EPI_ISL_1960370
EPI_ISL_1960371
EPI_ISL_1960372
EPI_ISL_1960373
EPI_ISL_1960374
EPI_ISL_1960375
EPI_ISL_1960376
EPI_ISL_1960377
EPI_ISL_1960380
EPI_ISL_1960381
EPI_ISL_1960383
EPI_ISL_1960385
EPI_ISL_1960386
EPI_ISL_1960388
EPI_ISL_1960389
EPI_ISL_1960390
EPI_ISL_1960391
EPI_ISL_1960392
EPI_ISL_1960396
EPI_ISL_1960397
EPI_ISL_1960400
EPI_ISL_1960401
EPI_ISL_1960402
EPI_ISL_1960403
EPI_ISL_1960404
EPI_ISL_1960405
EPI_ISL_1960406
EPI_ISL_1960407
EPI_ISL_1960408
EPI_ISL_1960409
EPI_ISL_1960410
EPI_ISL_1960411
EPI_ISL_1960412
EPI_ISL_1960413
EPI_ISL_1960414
EPI_ISL_1960415
EPI_ISL_1960416
EPI_ISL_1960417
EPI_ISL_1960418
EPI_ISL_1960419
EPI_ISL_1960420
EPI_ISL_1960421
EPI_ISL_1960423
EPI_ISL_1960424
EPI_ISL_1960425
EPI_ISL_1960426
EPI_ISL_1960427
EPI_ISL_1960428
EPI_ISL_1960429
EPI_ISL_1960430
EPI_ISL_1960431
EPI_ISL_1960433
EPI_ISL_1960434
EPI_ISL_1960435
EPI_ISL_1960436
EPI_ISL_1960439
EPI_ISL_1960441
EPI_ISL_1960443
EPI_ISL_1960444
EPI_ISL_1960446
EPI_ISL_1960447
EPI_ISL_1960449
EPI_ISL_1960450
EPI_ISL_1960452
EPI_ISL_1960453
EPI_ISL_1960454
EPI_ISL_1960455
EPI_ISL_1960456
EPI_ISL_1960457
EPI_ISL_1960458
EPI_ISL_1960460
EPI_ISL_1960463
EPI_ISL_1960464
EPI_ISL_1960466
EPI_ISL_1960467
EPI_ISL_1960468
EPI_ISL_1960469
EPI_ISL_1960470
EPI_ISL_1960471
EPI_ISL_1960472
EPI_ISL_1960473
EPI_ISL_1960475
EPI_ISL_1960477
EPI_ISL_1960478
EPI_ISL_1960479
EPI_ISL_1960481
EPI_ISL_1960483
EPI_ISL_1960485
EPI_ISL_1960486
EPI_ISL_1803254
EPI_ISL_1960487
EPI_ISL_1960489
EPI_ISL_1960490
EPI_ISL_1960492
EPI_ISL_1960493
EPI_ISL_1960494
EPI_ISL_1960495
EPI_ISL_1960497
EPI_ISL_1960500
EPI_ISL_1960501
EPI_ISL_1960502
EPI_ISL_1960503
EPI_ISL_1960505
EPI_ISL_1960506
EPI_ISL_1960507
EPI_ISL_1960508
EPI_ISL_1960509
EPI_ISL_1960510
EPI_ISL_1960511
EPI_ISL_1960512
EPI_ISL_1960513
EPI_ISL_1960518
EPI_ISL_1960520
EPI_ISL_1960521
EPI_ISL_1960522
EPI_ISL_1960525
EPI_ISL_1960526
EPI_ISL_1960527
EPI_ISL_1960528
EPI_ISL_1960529
EPI_ISL_1960532
EPI_ISL_1960534
EPI_ISL_1960535
EPI_ISL_1960536
EPI_ISL_1960537
EPI_ISL_1960538
EPI_ISL_1960539
EPI_ISL_1960545
EPI_ISL_1960547
EPI_ISL_1960550
EPI_ISL_1960551
EPI_ISL_1960554
EPI_ISL_1960555
EPI_ISL_1960556
EPI_ISL_1960557
EPI_ISL_1960558
EPI_ISL_1960559
EPI_ISL_1960560
EPI_ISL_1960561
EPI_ISL_1960563
EPI_ISL_1960565
EPI_ISL_1960566
EPI_ISL_1960567
EPI_ISL_1960568
EPI_ISL_1960572
EPI_ISL_1960573
EPI_ISL_1960574
EPI_ISL_1960575
EPI_ISL_1960576
EPI_ISL_1960577
EPI_ISL_1960579
EPI_ISL_1960580
EPI_ISL_1960581
EPI_ISL_1803275
EPI_ISL_1803278
EPI_ISL_1803284
EPI_ISL_1803286
EPI_ISL_1804823
EPI_ISL_1804835
EPI_ISL_1804839
EPI_ISL_1804840
EPI_ISL_1965438
EPI_ISL_1965439
EPI_ISL_1965444
EPI_ISL_1965445
EPI_ISL_1965446
EPI_ISL_1965447
EPI_ISL_1965448
EPI_ISL_1965449
EPI_ISL_1965450
EPI_ISL_1965452
EPI_ISL_1965454
EPI_ISL_1965455
EPI_ISL_1965456
EPI_ISL_1965458
EPI_ISL_1965459
EPI_ISL_1965460
EPI_ISL_1965461
EPI_ISL_1965462
EPI_ISL_1965463
EPI_ISL_1965465
EPI_ISL_1965466
EPI_ISL_1965467
EPI_ISL_1965468
EPI_ISL_1965470
EPI_ISL_1965471
EPI_ISL_1965472
EPI_ISL_1965473
EPI_ISL_1965474
EPI_ISL_1965475
EPI_ISL_1965477
EPI_ISL_1965478
EPI_ISL_1965479
EPI_ISL_1965480
EPI_ISL_1965481
EPI_ISL_1965483
EPI_ISL_1965484
EPI_ISL_1965485
EPI_ISL_1965486
EPI_ISL_1965488
EPI_ISL_1965496
EPI_ISL_1965499
EPI_ISL_1965501
EPI_ISL_1965502
EPI_ISL_1965503
EPI_ISL_1965507
EPI_ISL_1965508
EPI_ISL_1965511
EPI_ISL_1965512
EPI_ISL_1965513
EPI_ISL_1965515
EPI_ISL_1965517
EPI_ISL_1965519
EPI_ISL_1965520
EPI_ISL_1965523
EPI_ISL_1965524
EPI_ISL_1965525
EPI_ISL_1965527
EPI_ISL_1965528
EPI_ISL_1965529
EPI_ISL_1965530
EPI_ISL_1965531
EPI_ISL_1965533
EPI_ISL_1965534
EPI_ISL_1965552
EPI_ISL_1965553
EPI_ISL_1965554
EPI_ISL_1965555
EPI_ISL_1965556
EPI_ISL_1965560
EPI_ISL_1965561
EPI_ISL_1965564
EPI_ISL_1965569
EPI_ISL_1965572
EPI_ISL_1965576
EPI_ISL_1965581
EPI_ISL_1965582
EPI_ISL_1965583
EPI_ISL_1965584
EPI_ISL_1965585
EPI_ISL_1965586
EPI_ISL_1965590
EPI_ISL_1965591
EPI_ISL_1965594
EPI_ISL_1965595
EPI_ISL_1965607
EPI_ISL_1965611
EPI_ISL_1965612
EPI_ISL_1965614
EPI_ISL_1965621
EPI_ISL_1965628
EPI_ISL_1965630
EPI_ISL_1965633
EPI_ISL_1965634
EPI_ISL_1965637
EPI_ISL_1965641
EPI_ISL_1965665
EPI_ISL_1965666
EPI_ISL_1965667
EPI_ISL_1965716
EPI_ISL_1965717
EPI_ISL_1965719
EPI_ISL_1968629
EPI_ISL_1968632
EPI_ISL_1969078
EPI_ISL_1969079
EPI_ISL_1969669
EPI_ISL_1969670
EPI_ISL_1969671
EPI_ISL_1969672
EPI_ISL_1969673
EPI_ISL_1969674
EPI_ISL_1969675
EPI_ISL_1969677
EPI_ISL_1969678
EPI_ISL_1969933
EPI_ISL_1970702
EPI_ISL_1972107
EPI_ISL_1972109
EPI_ISL_1972111
EPI_ISL_1972113
EPI_ISL_1972114
EPI_ISL_1972115
EPI_ISL_1972116
EPI_ISL_1972117
EPI_ISL_1972119
EPI_ISL_1972120
EPI_ISL_1972121
EPI_ISL_1972238
EPI_ISL_1972239
EPI_ISL_1972241
EPI_ISL_1972242
EPI_ISL_1972243
EPI_ISL_1972245
EPI_ISL_1972248
EPI_ISL_1972249
EPI_ISL_1972254
EPI_ISL_1972256
EPI_ISL_1972257
EPI_ISL_1972260
EPI_ISL_1972261
EPI_ISL_1972264
EPI_ISL_1972266
EPI_ISL_1972269
EPI_ISL_1972271
EPI_ISL_1972273
EPI_ISL_1972278
EPI_ISL_1972280
EPI_ISL_1972281
EPI_ISL_1972899
EPI_ISL_1972906
EPI_ISL_1972907
EPI_ISL_1972913
EPI_ISL_1972914
EPI_ISL_1993547
EPI_ISL_1993548
EPI_ISL_1993550
EPI_ISL_1993551
EPI_ISL_1993552
EPI_ISL_1993553
EPI_ISL_1993554
EPI_ISL_1993555
EPI_ISL_1993556
EPI_ISL_1993557
EPI_ISL_1993958
EPI_ISL_1993960
EPI_ISL_1993961
EPI_ISL_1993970
EPI_ISL_1993971
EPI_ISL_1993977
EPI_ISL_1993981
EPI_ISL_1993983
EPI_ISL_1993984
EPI_ISL_1993988
EPI_ISL_1994007
EPI_ISL_1994025
EPI_ISL_1994027
EPI_ISL_2001145
EPI_ISL_2001146
EPI_ISL_2001147
EPI_ISL_2001178
EPI_ISL_2001179
EPI_ISL_2001199
EPI_ISL_2001200
EPI_ISL_2001209
EPI_ISL_2001210
EPI_ISL_2001300
EPI_ISL_2001301
EPI_ISL_2001303
EPI_ISL_2001304
EPI_ISL_2001305
EPI_ISL_2001454
EPI_ISL_2001455
EPI_ISL_2001456
EPI_ISL_2001457
EPI_ISL_2001458
EPI_ISL_2001461
EPI_ISL_2001473
EPI_ISL_2001474
EPI_ISL_2001475
EPI_ISL_2001476
EPI_ISL_2017838
EPI_ISL_2017839
EPI_ISL_2017840
EPI_ISL_2017841
EPI_ISL_2017842
EPI_ISL_2017843
EPI_ISL_2017844
EPI_ISL_2017845
EPI_ISL_2017846
EPI_ISL_2017847
EPI_ISL_2017848
EPI_ISL_2017849
EPI_ISL_2017850
EPI_ISL_2017851
EPI_ISL_2017852
EPI_ISL_2006928
EPI_ISL_2006930
EPI_ISL_2006931
EPI_ISL_2006933
EPI_ISL_2006934
EPI_ISL_2006935
EPI_ISL_2006938
EPI_ISL_2006939
EPI_ISL_2006940
EPI_ISL_2006941
EPI_ISL_2006943
EPI_ISL_2006946
EPI_ISL_2006948
EPI_ISL_2006950
EPI_ISL_2006951
EPI_ISL_2006953
EPI_ISL_2006954
EPI_ISL_2006955
EPI_ISL_2006956
EPI_ISL_2006958
EPI_ISL_2006959
EPI_ISL_2006960
EPI_ISL_2006961
EPI_ISL_2006965
EPI_ISL_2006966
EPI_ISL_2006970
EPI_ISL_2006973
EPI_ISL_2006975
EPI_ISL_2006984
EPI_ISL_2017853
EPI_ISL_2006994
EPI_ISL_2006995
EPI_ISL_2006998
EPI_ISL_2007000
EPI_ISL_2007001
EPI_ISL_2007002
EPI_ISL_2007004
EPI_ISL_2007005
EPI_ISL_2007009
EPI_ISL_2017855
EPI_ISL_2017856
EPI_ISL_2017861
EPI_ISL_2017862
EPI_ISL_2007802
EPI_ISL_2007804
EPI_ISL_2007805
EPI_ISL_2007806
EPI_ISL_2007807
EPI_ISL_2007808
EPI_ISL_2007809
EPI_ISL_2007810
EPI_ISL_2007823
EPI_ISL_2017863
EPI_ISL_2017864
EPI_ISL_2017865
EPI_ISL_2017866
EPI_ISL_2017867
EPI_ISL_2017868
EPI_ISL_2017869
EPI_ISL_2017871
EPI_ISL_2009137
EPI_ISL_2009138
EPI_ISL_2009139
EPI_ISL_2009141
EPI_ISL_2009142
EPI_ISL_2009143
EPI_ISL_2017736
EPI_ISL_2017790
EPI_ISL_2017791
EPI_ISL_2017792
EPI_ISL_2017793
EPI_ISL_2017794
EPI_ISL_2017795
EPI_ISL_2017796
EPI_ISL_2017797
EPI_ISL_2017798
EPI_ISL_2017799
EPI_ISL_2017800
EPI_ISL_2017802
EPI_ISL_2017803
EPI_ISL_2017804
EPI_ISL_2017805
EPI_ISL_2017807
EPI_ISL_2017808
EPI_ISL_2017809
EPI_ISL_2017810
EPI_ISL_2017814
EPI_ISL_2017815
EPI_ISL_2017816
EPI_ISL_2017817
EPI_ISL_2017818
EPI_ISL_2017820
EPI_ISL_2017821
EPI_ISL_2017822
EPI_ISL_2017823
EPI_ISL_2017824
EPI_ISL_2017826
EPI_ISL_2017827
EPI_ISL_2017829
EPI_ISL_2017830
EPI_ISL_2017831
EPI_ISL_2017832
EPI_ISL_2017833
EPI_ISL_2017834
EPI_ISL_2017835
EPI_ISL_2017836
EPI_ISL_2017837
EPI_ISL_2023429
EPI_ISL_2023430
EPI_ISL_2023431
EPI_ISL_2023432
EPI_ISL_2023433
EPI_ISL_2023434
EPI_ISL_2023435
EPI_ISL_2023438
EPI_ISL_2023439
EPI_ISL_2023441
EPI_ISL_2023442
EPI_ISL_2023443
EPI_ISL_2023444
EPI_ISL_2023446
EPI_ISL_2023447
EPI_ISL_2029616
EPI_ISL_2029802
EPI_ISL_2029885
EPI_ISL_2029990
EPI_ISL_2030031
EPI_ISL_2030079
EPI_ISL_2030083
EPI_ISL_2030084
EPI_ISL_2030093
EPI_ISL_2030122
EPI_ISL_2030142
EPI_ISL_2030169
EPI_ISL_2033747
EPI_ISL_2040582
EPI_ISL_2047865
EPI_ISL_2047866
EPI_ISL_2047869
EPI_ISL_2047870
EPI_ISL_2047871
EPI_ISL_2086129
EPI_ISL_2086130
EPI_ISL_2086132
EPI_ISL_2086133
EPI_ISL_2086134
EPI_ISL_2086135
EPI_ISL_2086137
EPI_ISL_2086293
EPI_ISL_2090772
EPI_ISL_2090821
EPI_ISL_2090829
EPI_ISL_2090882
EPI_ISL_2091121
EPI_ISL_2091122
EPI_ISL_2091123
EPI_ISL_2091124
EPI_ISL_2091125
EPI_ISL_2091126
EPI_ISL_2091127
EPI_ISL_2091130
EPI_ISL_2091191
EPI_ISL_2091198
EPI_ISL_2091201
EPI_ISL_2091207
EPI_ISL_2091219
EPI_ISL_2091222
EPI_ISL_2091225
EPI_ISL_2091236
EPI_ISL_2091243
EPI_ISL_2091244
EPI_ISL_2091245
EPI_ISL_2091273
EPI_ISL_2091287
EPI_ISL_2091318
EPI_ISL_2091329
EPI_ISL_2091407
EPI_ISL_2094417
EPI_ISL_2094418
EPI_ISL_2094419
EPI_ISL_2094420
EPI_ISL_2094421
EPI_ISL_2094422
EPI_ISL_2094423
EPI_ISL_2094424
EPI_ISL_2094425
EPI_ISL_2094426
EPI_ISL_2094429
EPI_ISL_2094430
EPI_ISL_2094431
EPI_ISL_2094434
EPI_ISL_2094437
EPI_ISL_2094438
EPI_ISL_2095823
EPI_ISL_2095825
EPI_ISL_2095843
EPI_ISL_2095845
EPI_ISL_2095847
EPI_ISL_2095848
EPI_ISL_2095849
EPI_ISL_2095850
EPI_ISL_2095851
EPI_ISL_2095852
EPI_ISL_2095853
EPI_ISL_2095854
EPI_ISL_2095855
EPI_ISL_2095856
EPI_ISL_2095857
EPI_ISL_2095858
EPI_ISL_2095859
EPI_ISL_2095860
EPI_ISL_2095861
EPI_ISL_2095862
EPI_ISL_2095864
EPI_ISL_2095865
EPI_ISL_2095866
EPI_ISL_2095867
EPI_ISL_2095868
EPI_ISL_2095869
EPI_ISL_2095870
EPI_ISL_2095871
EPI_ISL_2095872
EPI_ISL_2095873
EPI_ISL_2095874
EPI_ISL_2095875
EPI_ISL_2095876
EPI_ISL_2095877
EPI_ISL_2095878
EPI_ISL_2095879
EPI_ISL_2095880
EPI_ISL_2095881
EPI_ISL_2095883
EPI_ISL_2095885
EPI_ISL_2095886
EPI_ISL_2095887
EPI_ISL_2095888
EPI_ISL_2095889
EPI_ISL_2095890
EPI_ISL_2095891
EPI_ISL_2095893
EPI_ISL_2095917
EPI_ISL_2095919
EPI_ISL_2095920
EPI_ISL_2095921
EPI_ISL_2095922
EPI_ISL_2095923
EPI_ISL_2095924
EPI_ISL_2095926
EPI_ISL_2095927
EPI_ISL_2095928
EPI_ISL_2095929
EPI_ISL_2095930
EPI_ISL_2095931
EPI_ISL_2095932
EPI_ISL_2095934
EPI_ISL_2095935
EPI_ISL_2095936
EPI_ISL_2095937
EPI_ISL_2095938
EPI_ISL_2095940
EPI_ISL_2095941
EPI_ISL_2095942
EPI_ISL_2095943
EPI_ISL_2095944
EPI_ISL_2095945
EPI_ISL_2095947
EPI_ISL_2095948
EPI_ISL_2095949
EPI_ISL_2095951
EPI_ISL_2095952
EPI_ISL_2095953
EPI_ISL_2095954
EPI_ISL_2095955
EPI_ISL_2095956
EPI_ISL_2095957
EPI_ISL_2095958
EPI_ISL_2095959
EPI_ISL_2095960
EPI_ISL_2095961
EPI_ISL_2095962
EPI_ISL_2095963
EPI_ISL_2095964
EPI_ISL_2095965
EPI_ISL_2095966
EPI_ISL_2095967
EPI_ISL_2095971
EPI_ISL_2095972
EPI_ISL_2095973
EPI_ISL_2095974
EPI_ISL_2095975
EPI_ISL_2095976
EPI_ISL_2095977
EPI_ISL_2095978
EPI_ISL_2095979
EPI_ISL_2096992
EPI_ISL_2096993
EPI_ISL_2096994
EPI_ISL_2096995
EPI_ISL_2096996
EPI_ISL_2096998
EPI_ISL_2097000
EPI_ISL_2097001
EPI_ISL_2097002
EPI_ISL_2097003
EPI_ISL_2097004
EPI_ISL_2097005
EPI_ISL_2097006
EPI_ISL_2097008
EPI_ISL_2097009
EPI_ISL_2097011
EPI_ISL_2097015
EPI_ISL_2097019
EPI_ISL_2097020
EPI_ISL_2097021
EPI_ISL_2097024
EPI_ISL_2097028
EPI_ISL_2097031
EPI_ISL_2097032
EPI_ISL_2097035
EPI_ISL_2097036
EPI_ISL_2097037
EPI_ISL_2097038
EPI_ISL_2097040
EPI_ISL_2097041
EPI_ISL_2097042
EPI_ISL_2097043
EPI_ISL_2097048
EPI_ISL_2097052
EPI_ISL_2097053
EPI_ISL_2097055
EPI_ISL_2097056
EPI_ISL_2097057
EPI_ISL_2097058
EPI_ISL_2097063
EPI_ISL_2097064
EPI_ISL_2097065
EPI_ISL_2097066
EPI_ISL_2097067
EPI_ISL_2097068
EPI_ISL_2097071
EPI_ISL_2097072
EPI_ISL_2097073
EPI_ISL_2097074
EPI_ISL_2097075
EPI_ISL_2097076
EPI_ISL_2097078
EPI_ISL_2097079
EPI_ISL_2097080
EPI_ISL_2097082
EPI_ISL_2097083
EPI_ISL_2097084
EPI_ISL_2097086
EPI_ISL_2097087
EPI_ISL_2097088
EPI_ISL_2097089
EPI_ISL_2097090
EPI_ISL_2097091
EPI_ISL_2097092
EPI_ISL_2097093
EPI_ISL_2097094
EPI_ISL_2097095
EPI_ISL_2097097
EPI_ISL_2097101
EPI_ISL_2097104
EPI_ISL_2097105
EPI_ISL_2097108
EPI_ISL_2097109
EPI_ISL_2097110
EPI_ISL_2097112
EPI_ISL_2097113
EPI_ISL_2097114
EPI_ISL_2097117
EPI_ISL_2097118
EPI_ISL_2097120
EPI_ISL_2097123
EPI_ISL_2097124
EPI_ISL_2097128
EPI_ISL_2097130
EPI_ISL_2097131
EPI_ISL_2097132
EPI_ISL_2097133
EPI_ISL_2097135
EPI_ISL_2097136
EPI_ISL_2097139
EPI_ISL_2097140
EPI_ISL_2097142
EPI_ISL_2097144
EPI_ISL_2097145
EPI_ISL_2097146
EPI_ISL_2097147
EPI_ISL_2097149
EPI_ISL_2097151
EPI_ISL_2097154
EPI_ISL_2097155
EPI_ISL_2097157
EPI_ISL_2097159
EPI_ISL_2097163
EPI_ISL_2097164
EPI_ISL_2097165
EPI_ISL_2097166
EPI_ISL_2097167
EPI_ISL_2099337
EPI_ISL_2099361
EPI_ISL_2099362
EPI_ISL_2099363
EPI_ISL_2099366
EPI_ISL_2099367
EPI_ISL_2099368
EPI_ISL_2099369
EPI_ISL_2099370
EPI_ISL_2099371
EPI_ISL_2099372
EPI_ISL_2099373
EPI_ISL_2099375
EPI_ISL_2099376
EPI_ISL_2099377
EPI_ISL_2099378
EPI_ISL_2099379
EPI_ISL_2099380
EPI_ISL_2099381
EPI_ISL_2099383
EPI_ISL_2099384
EPI_ISL_2099385
EPI_ISL_2099386
EPI_ISL_2099389
EPI_ISL_2099390
EPI_ISL_2099391
EPI_ISL_2099392
EPI_ISL_2099393
EPI_ISL_2099394
EPI_ISL_2099395
EPI_ISL_2099396
EPI_ISL_2099397
EPI_ISL_2099398
EPI_ISL_2099399
EPI_ISL_2099400
EPI_ISL_2099402
EPI_ISL_2099403
EPI_ISL_2099404
EPI_ISL_2099406
EPI_ISL_2099407
EPI_ISL_2099408
EPI_ISL_2099409
EPI_ISL_2099410
EPI_ISL_2099411
EPI_ISL_2099413
EPI_ISL_2099414
EPI_ISL_2099417
EPI_ISL_2099418
EPI_ISL_2099420
EPI_ISL_2099421
EPI_ISL_2099422
EPI_ISL_2099423
EPI_ISL_2099424
EPI_ISL_2099425
EPI_ISL_2099426
EPI_ISL_2099427
EPI_ISL_2099428
EPI_ISL_2099430
EPI_ISL_2099431
EPI_ISL_2099435
EPI_ISL_2099436
EPI_ISL_2099437
EPI_ISL_2099438
EPI_ISL_2099440
EPI_ISL_2099441
EPI_ISL_2099442
EPI_ISL_2099443
EPI_ISL_2099444
EPI_ISL_2099446
EPI_ISL_2099447
EPI_ISL_2099449
EPI_ISL_2099450
EPI_ISL_2099451
EPI_ISL_2099452
EPI_ISL_2099453
EPI_ISL_2099454
EPI_ISL_2099461
EPI_ISL_2099462
EPI_ISL_2099463
EPI_ISL_2099464
EPI_ISL_2099465
EPI_ISL_2099466
EPI_ISL_2099467
EPI_ISL_2099468
EPI_ISL_2099469
EPI_ISL_2099470
EPI_ISL_2099472
EPI_ISL_2099473
EPI_ISL_2099474
EPI_ISL_2099476
EPI_ISL_2099477
EPI_ISL_2099478
EPI_ISL_2099479
EPI_ISL_2099480
EPI_ISL_2099481
EPI_ISL_2099482
EPI_ISL_2099483
EPI_ISL_2099485
EPI_ISL_2099486
EPI_ISL_2099487
EPI_ISL_2099488
EPI_ISL_2099490
EPI_ISL_2099491
EPI_ISL_2099493
EPI_ISL_2099494
EPI_ISL_2099496
EPI_ISL_2100220
EPI_ISL_2100221
EPI_ISL_2100222
EPI_ISL_2100223
EPI_ISL_2100447
EPI_ISL_2100450
EPI_ISL_2100453
EPI_ISL_2100454
EPI_ISL_2100456
EPI_ISL_2100457
EPI_ISL_2100458
EPI_ISL_2100459
EPI_ISL_2100461
EPI_ISL_2100462
EPI_ISL_2100464
EPI_ISL_2100465
EPI_ISL_2100466
EPI_ISL_2100467
EPI_ISL_2100468
EPI_ISL_2100469
EPI_ISL_2100470
EPI_ISL_2100472
EPI_ISL_2100473
EPI_ISL_2100475
EPI_ISL_2100476
EPI_ISL_2100477
EPI_ISL_2100478
EPI_ISL_2100479
EPI_ISL_2100480
EPI_ISL_2100481
EPI_ISL_2100482
EPI_ISL_2100483
EPI_ISL_2100484
EPI_ISL_2100485
EPI_ISL_2100486
EPI_ISL_2100487
EPI_ISL_2100488
EPI_ISL_2100489
EPI_ISL_2100490
EPI_ISL_2100491
EPI_ISL_2100492
EPI_ISL_2100493
EPI_ISL_2100494
EPI_ISL_2100496
EPI_ISL_2100497
EPI_ISL_2100498
EPI_ISL_2100499
EPI_ISL_2100500
EPI_ISL_2100501
EPI_ISL_2100502
EPI_ISL_2100504
EPI_ISL_2100505
EPI_ISL_2100506
EPI_ISL_2100507
EPI_ISL_2100508
EPI_ISL_2100509
EPI_ISL_2379186
EPI_ISL_2101870
EPI_ISL_2101872
EPI_ISL_2101873
EPI_ISL_2101874
EPI_ISL_2101875
EPI_ISL_2101876
EPI_ISL_2101877
EPI_ISL_2101878
EPI_ISL_2101879
EPI_ISL_2101880
EPI_ISL_2101881
EPI_ISL_2101882
EPI_ISL_2101883
EPI_ISL_2101884
EPI_ISL_2101887
EPI_ISL_2101888
EPI_ISL_2101890
EPI_ISL_2101891
EPI_ISL_2101892
EPI_ISL_2101893
EPI_ISL_2101894
EPI_ISL_2101895
EPI_ISL_2101898
EPI_ISL_2101899
EPI_ISL_2101906
EPI_ISL_2101907
EPI_ISL_2101908
EPI_ISL_2101909
EPI_ISL_2103381
EPI_ISL_2103386
EPI_ISL_2103388
EPI_ISL_2103390
EPI_ISL_2103392
EPI_ISL_2103396
EPI_ISL_2103397
EPI_ISL_2103399
EPI_ISL_2103401
EPI_ISL_2103405
EPI_ISL_2103406
EPI_ISL_2103409
EPI_ISL_2103415
EPI_ISL_2106229
EPI_ISL_2106230
EPI_ISL_2106231
EPI_ISL_2106233
EPI_ISL_2107119
EPI_ISL_2107120
EPI_ISL_2107122
EPI_ISL_2107123
EPI_ISL_2107124
EPI_ISL_2107125
EPI_ISL_2107126
EPI_ISL_2107128
EPI_ISL_2107130
EPI_ISL_2107131
EPI_ISL_2107132
EPI_ISL_2107133
EPI_ISL_2107134
EPI_ISL_2107135
EPI_ISL_2107136
EPI_ISL_2107139
EPI_ISL_2107143
EPI_ISL_2107145
EPI_ISL_2107146
EPI_ISL_2107147
EPI_ISL_2107148
EPI_ISL_2107149
EPI_ISL_2107150
EPI_ISL_2107151
EPI_ISL_2107152
EPI_ISL_2107155
EPI_ISL_2107156
EPI_ISL_2107157
EPI_ISL_2107158
EPI_ISL_2107159
EPI_ISL_2107162
EPI_ISL_2107163
EPI_ISL_2107164
EPI_ISL_2107166
EPI_ISL_2107167
EPI_ISL_2107171
EPI_ISL_2107173
EPI_ISL_2107174
EPI_ISL_2107175
EPI_ISL_2107176
EPI_ISL_2107177
EPI_ISL_2107179
EPI_ISL_2107182
EPI_ISL_2107183
EPI_ISL_2107185
EPI_ISL_2107187
EPI_ISL_2107188
EPI_ISL_2107189
EPI_ISL_2107194
EPI_ISL_2107195
EPI_ISL_2107196
EPI_ISL_2107197
EPI_ISL_2107198
EPI_ISL_2107199
EPI_ISL_2107201
EPI_ISL_2107202
EPI_ISL_2107204
EPI_ISL_2107205
EPI_ISL_2107206
EPI_ISL_2107207
EPI_ISL_2107209
EPI_ISL_2107211
EPI_ISL_2107212
EPI_ISL_2107215
EPI_ISL_2107216
EPI_ISL_2107217
EPI_ISL_2107218
EPI_ISL_2107224
EPI_ISL_2107225
EPI_ISL_2107226
EPI_ISL_2107230
EPI_ISL_2107231
EPI_ISL_2107234
EPI_ISL_2107237
EPI_ISL_2107238
EPI_ISL_2107239
EPI_ISL_2107242
EPI_ISL_2107245
EPI_ISL_2107247
EPI_ISL_2107249
EPI_ISL_2107251
EPI_ISL_2107252
EPI_ISL_2107253
EPI_ISL_2107256
EPI_ISL_2107257
EPI_ISL_2107258
EPI_ISL_2107259
EPI_ISL_2107262
EPI_ISL_2107263
EPI_ISL_2107266
EPI_ISL_2107267
EPI_ISL_2107269
EPI_ISL_2107270
EPI_ISL_2107271
EPI_ISL_2107272
EPI_ISL_2107273
EPI_ISL_2107274
EPI_ISL_2107275
EPI_ISL_2107276
EPI_ISL_2107279
EPI_ISL_2107280
EPI_ISL_2107281
EPI_ISL_2107282
EPI_ISL_2107283
EPI_ISL_2107286
EPI_ISL_2107288
EPI_ISL_2107510
EPI_ISL_2107517
EPI_ISL_2107521
EPI_ISL_2107525
EPI_ISL_2107526
EPI_ISL_2131175
EPI_ISL_2131176
EPI_ISL_2131366
EPI_ISL_2131444
EPI_ISL_2131445
EPI_ISL_2131452
EPI_ISL_2131806
EPI_ISL_2133386
EPI_ISL_2137020
EPI_ISL_2137021
EPI_ISL_2137023
EPI_ISL_2142747
EPI_ISL_2143437
EPI_ISL_2143575
EPI_ISL_2151408
EPI_ISL_2153749
EPI_ISL_2153754
EPI_ISL_2153765
EPI_ISL_2153771
EPI_ISL_2153772
EPI_ISL_2153775
EPI_ISL_2153776
EPI_ISL_2153782
EPI_ISL_2153793
EPI_ISL_2153795
EPI_ISL_2153797
EPI_ISL_2153801
EPI_ISL_2153803
EPI_ISL_2153804
EPI_ISL_2161789
EPI_ISL_2161790
EPI_ISL_2161793
EPI_ISL_2161794
EPI_ISL_2161795
EPI_ISL_2161797
EPI_ISL_2161798
EPI_ISL_2161800
EPI_ISL_2161806
EPI_ISL_2162810
EPI_ISL_2162812
EPI_ISL_2162813
EPI_ISL_2162814
EPI_ISL_1620234
EPI_ISL_1620235
EPI_ISL_2178411
EPI_ISL_2178412
EPI_ISL_2178414
EPI_ISL_2178416
EPI_ISL_2178421
EPI_ISL_2178422
EPI_ISL_2178423
EPI_ISL_2178424
EPI_ISL_2178425
EPI_ISL_2178426
EPI_ISL_2178427
EPI_ISL_2178428
EPI_ISL_2178429
EPI_ISL_2178433
EPI_ISL_2178436
EPI_ISL_2178437
EPI_ISL_2178440
EPI_ISL_2178441
EPI_ISL_2178442
EPI_ISL_2178443
EPI_ISL_2178445
EPI_ISL_2178449
EPI_ISL_2178451
EPI_ISL_2178476
EPI_ISL_2178477
EPI_ISL_2178943
EPI_ISL_2179375
EPI_ISL_2179389
EPI_ISL_2179414
EPI_ISL_2179449
EPI_ISL_2179450
EPI_ISL_2179452
EPI_ISL_2179456
EPI_ISL_2179463
EPI_ISL_2179467
EPI_ISL_2179468
EPI_ISL_2179473
EPI_ISL_2179475
EPI_ISL_2179484
EPI_ISL_2179485
EPI_ISL_2179486
EPI_ISL_2179606
EPI_ISL_2179615
EPI_ISL_2179616
EPI_ISL_2179620
EPI_ISL_2179622
EPI_ISL_2179625
EPI_ISL_2179626
EPI_ISL_2179630
EPI_ISL_2180057
EPI_ISL_2180058
EPI_ISL_2180059
EPI_ISL_2180060
EPI_ISL_2180061
EPI_ISL_2180062
EPI_ISL_2180064
EPI_ISL_2180065
EPI_ISL_2180066
EPI_ISL_2180067
EPI_ISL_2180068
EPI_ISL_2180069
EPI_ISL_2180070
EPI_ISL_2180071
EPI_ISL_2180072
EPI_ISL_2180073
EPI_ISL_2180074
EPI_ISL_2180075
EPI_ISL_2180076
EPI_ISL_2180078
EPI_ISL_2180079
EPI_ISL_2180080
EPI_ISL_2180081
EPI_ISL_2180082
EPI_ISL_2180083
EPI_ISL_2180084
EPI_ISL_2180085
EPI_ISL_2180086
EPI_ISL_2180088
EPI_ISL_2180089
EPI_ISL_2180090
EPI_ISL_2180091
EPI_ISL_2180092
EPI_ISL_2180093
EPI_ISL_2180094
EPI_ISL_2180096
EPI_ISL_2180097
EPI_ISL_2180098
EPI_ISL_2180099
EPI_ISL_2180100
EPI_ISL_2180101
EPI_ISL_2180102
EPI_ISL_2180103
EPI_ISL_2180104
EPI_ISL_2180106
EPI_ISL_2180107
EPI_ISL_2180108
EPI_ISL_2180109
EPI_ISL_2180111
EPI_ISL_2180112
EPI_ISL_2180113
EPI_ISL_2180115
EPI_ISL_2180117
EPI_ISL_2180118
EPI_ISL_2180119
EPI_ISL_2180120
EPI_ISL_2180121
EPI_ISL_2180122
EPI_ISL_2180123
EPI_ISL_2180124
EPI_ISL_2180126
EPI_ISL_2180127
EPI_ISL_2180128
EPI_ISL_2180129
EPI_ISL_2180130
EPI_ISL_2180131
EPI_ISL_2180132
EPI_ISL_2180133
EPI_ISL_2180137
EPI_ISL_2180139
EPI_ISL_2180140
EPI_ISL_2180141
EPI_ISL_2180142
EPI_ISL_2180143
EPI_ISL_2180146
EPI_ISL_2180147
EPI_ISL_2180148
EPI_ISL_2180149
EPI_ISL_2180153
EPI_ISL_2180155
EPI_ISL_2180156
EPI_ISL_2180158
EPI_ISL_2180159
EPI_ISL_2180161
EPI_ISL_2180162
EPI_ISL_2180164
EPI_ISL_2180165
EPI_ISL_2180166
EPI_ISL_2180167
EPI_ISL_2180168
EPI_ISL_2180169
EPI_ISL_2180170
EPI_ISL_2180171
EPI_ISL_2180172
EPI_ISL_2180173
EPI_ISL_2180174
EPI_ISL_2180176
EPI_ISL_2180179
EPI_ISL_2180180
EPI_ISL_2180183
EPI_ISL_2180185
EPI_ISL_2180186
EPI_ISL_2180187
EPI_ISL_2180189
EPI_ISL_2180190
EPI_ISL_2180191
EPI_ISL_2180192
EPI_ISL_2180193
EPI_ISL_2180194
EPI_ISL_2180196
EPI_ISL_2180197
EPI_ISL_2180198
EPI_ISL_2180199
EPI_ISL_2180201
EPI_ISL_2180202
EPI_ISL_2180203
EPI_ISL_2180205
EPI_ISL_2180208
EPI_ISL_2180212
EPI_ISL_2180213
EPI_ISL_2180214
EPI_ISL_2180215
EPI_ISL_2180216
EPI_ISL_2180217
EPI_ISL_2180219
EPI_ISL_2180220
EPI_ISL_2180221
EPI_ISL_2180222
EPI_ISL_2180223
EPI_ISL_2180226
EPI_ISL_2180227
EPI_ISL_2180228
EPI_ISL_2180229
EPI_ISL_2180230
EPI_ISL_2180231
EPI_ISL_2180232
EPI_ISL_2180235
EPI_ISL_2180236
EPI_ISL_2180240
EPI_ISL_2180241
EPI_ISL_2180242
EPI_ISL_2180243
EPI_ISL_2180244
EPI_ISL_2180247
EPI_ISL_2180248
EPI_ISL_2180249
EPI_ISL_2180250
EPI_ISL_2180251
EPI_ISL_2180253
EPI_ISL_2180254
EPI_ISL_2180257
EPI_ISL_2180259
EPI_ISL_2180260
EPI_ISL_2180262
EPI_ISL_2180263
EPI_ISL_2180264
EPI_ISL_2180265
EPI_ISL_2180266
EPI_ISL_2180267
EPI_ISL_2180268
EPI_ISL_2180269
EPI_ISL_2180270
EPI_ISL_2180272
EPI_ISL_2180273
EPI_ISL_2180274
EPI_ISL_2180275
EPI_ISL_2180277
EPI_ISL_2180278
EPI_ISL_2180280
EPI_ISL_2180283
EPI_ISL_2180284
EPI_ISL_2180285
EPI_ISL_2180286
EPI_ISL_2180287
EPI_ISL_2180291
EPI_ISL_2180292
EPI_ISL_2180293
EPI_ISL_2180297
EPI_ISL_2180298
EPI_ISL_2180299
EPI_ISL_2180301
EPI_ISL_2180310
EPI_ISL_2180312
EPI_ISL_2180313
EPI_ISL_2180314
EPI_ISL_2180316
EPI_ISL_2180317
EPI_ISL_2180318
EPI_ISL_2180319
EPI_ISL_2180320
EPI_ISL_2180321
EPI_ISL_2180322
EPI_ISL_2180324
EPI_ISL_2180325
EPI_ISL_2180327
EPI_ISL_2180328
EPI_ISL_2180347
EPI_ISL_2180348
EPI_ISL_2180349
EPI_ISL_2180352
EPI_ISL_2180353
EPI_ISL_2180354
EPI_ISL_2180355
EPI_ISL_2180356
EPI_ISL_2180357
EPI_ISL_2180358
EPI_ISL_2180359
EPI_ISL_2180361
EPI_ISL_2180362
EPI_ISL_2180363
EPI_ISL_2180364
EPI_ISL_2180365
EPI_ISL_2180366
EPI_ISL_2180367
EPI_ISL_2180369
EPI_ISL_2180370
EPI_ISL_2180371
EPI_ISL_2180375
EPI_ISL_2180377
EPI_ISL_2180379
EPI_ISL_2180380
EPI_ISL_2180381
EPI_ISL_2180382
EPI_ISL_2180383
EPI_ISL_2180384
EPI_ISL_2180386
EPI_ISL_2180387
EPI_ISL_2180388
EPI_ISL_2180389
EPI_ISL_2180391
EPI_ISL_2180392
EPI_ISL_2180396
EPI_ISL_2180397
EPI_ISL_2180399
EPI_ISL_2180400
EPI_ISL_2180401
EPI_ISL_2180402
EPI_ISL_2180403
EPI_ISL_2180404
EPI_ISL_2180405
EPI_ISL_2180406
EPI_ISL_2180408
EPI_ISL_2180409
EPI_ISL_2180410
EPI_ISL_2180411
EPI_ISL_2180413
EPI_ISL_2180414
EPI_ISL_2180415
EPI_ISL_2180416
EPI_ISL_2180417
EPI_ISL_2180418
EPI_ISL_2180419
EPI_ISL_2180420
EPI_ISL_2180421
EPI_ISL_2180422
EPI_ISL_2180423
EPI_ISL_2180425
EPI_ISL_2180426
EPI_ISL_2180427
EPI_ISL_2180429
EPI_ISL_2180430
EPI_ISL_2180431
EPI_ISL_2180432
EPI_ISL_2180433
EPI_ISL_2180434
EPI_ISL_2180435
EPI_ISL_2180439
EPI_ISL_2180443
EPI_ISL_2180444
EPI_ISL_2180445
EPI_ISL_2180446
EPI_ISL_2180449
EPI_ISL_2180450
EPI_ISL_2180451
EPI_ISL_2180452
EPI_ISL_2188328
EPI_ISL_2188329
EPI_ISL_2188423
EPI_ISL_2188434
EPI_ISL_2188875
EPI_ISL_2188895
EPI_ISL_2188897
EPI_ISL_2188903
EPI_ISL_2188907
EPI_ISL_2188916
EPI_ISL_2188925
EPI_ISL_2188927
EPI_ISL_2188939
EPI_ISL_2188962
EPI_ISL_2188970
EPI_ISL_2188971
EPI_ISL_2188990
EPI_ISL_2188991
EPI_ISL_2189002
EPI_ISL_2189021
EPI_ISL_2189022
EPI_ISL_2189028
EPI_ISL_2189040
EPI_ISL_2189049
EPI_ISL_2189050
EPI_ISL_2189054
EPI_ISL_2189061
EPI_ISL_2189062
EPI_ISL_2189078
EPI_ISL_2189122
EPI_ISL_2189123
EPI_ISL_2189142
EPI_ISL_2189144
EPI_ISL_2189162
EPI_ISL_2189179
EPI_ISL_2189180
EPI_ISL_2189181
EPI_ISL_2189189
EPI_ISL_2189191
EPI_ISL_2189209
EPI_ISL_2189214
EPI_ISL_2189219
EPI_ISL_2189223
EPI_ISL_2189229
EPI_ISL_2189230
EPI_ISL_2189234
EPI_ISL_2189237
EPI_ISL_2189245
EPI_ISL_2189247
EPI_ISL_2189254
EPI_ISL_2189257
EPI_ISL_2189258
EPI_ISL_2189271
EPI_ISL_2189283
EPI_ISL_2189289
EPI_ISL_2189308
EPI_ISL_2189309
EPI_ISL_2189310
EPI_ISL_2189312
EPI_ISL_2189315
EPI_ISL_2189319
EPI_ISL_2189321
EPI_ISL_2189331
EPI_ISL_2189336
EPI_ISL_2189338
EPI_ISL_2189340
EPI_ISL_2189357
EPI_ISL_2189359
EPI_ISL_2189363
EPI_ISL_2189384
EPI_ISL_2189393
EPI_ISL_2189400
EPI_ISL_2189402
EPI_ISL_2189404
EPI_ISL_2189406
EPI_ISL_2189410
EPI_ISL_2189411
EPI_ISL_2189425
EPI_ISL_2189429
EPI_ISL_2189433
EPI_ISL_2189435
EPI_ISL_2189448
EPI_ISL_2189466
EPI_ISL_2189469
EPI_ISL_2189477
EPI_ISL_2189478
EPI_ISL_2189482
EPI_ISL_2189485
EPI_ISL_2189489
EPI_ISL_2189494
EPI_ISL_2189506
EPI_ISL_2189508
EPI_ISL_1805468
EPI_ISL_1805477
EPI_ISL_1805480
EPI_ISL_2191524
EPI_ISL_2191526
EPI_ISL_2191528
EPI_ISL_2191530
EPI_ISL_2191532
EPI_ISL_2191533
EPI_ISL_2191535
EPI_ISL_2191536
EPI_ISL_2191538
EPI_ISL_2191539
EPI_ISL_2191541
EPI_ISL_2001148
EPI_ISL_2193960
EPI_ISL_2193993
EPI_ISL_2193995
EPI_ISL_2194012
EPI_ISL_2194017
EPI_ISL_2194018
EPI_ISL_2194020
EPI_ISL_2194034
EPI_ISL_2196366
EPI_ISL_2001297
EPI_ISL_2001298
EPI_ISL_2001299
EPI_ISL_2200094
EPI_ISL_2200099
EPI_ISL_2200107
EPI_ISL_2200123
EPI_ISL_2200141
EPI_ISL_2200142
EPI_ISL_2200144
EPI_ISL_2200146
EPI_ISL_2001453
EPI_ISL_1621646
EPI_ISL_1621647
EPI_ISL_1621649
EPI_ISL_1621651
EPI_ISL_1621652
EPI_ISL_1621667
EPI_ISL_1621668
EPI_ISL_1621676
EPI_ISL_1621682
EPI_ISL_1621702
EPI_ISL_1621703
EPI_ISL_1621728
EPI_ISL_1621760
EPI_ISL_1621765
EPI_ISL_2226280
EPI_ISL_1621770
EPI_ISL_1621771
EPI_ISL_1621825
EPI_ISL_1621828
EPI_ISL_1810898
EPI_ISL_1810899
EPI_ISL_2212980
EPI_ISL_2212983
EPI_ISL_2212985
EPI_ISL_2212988
EPI_ISL_2212990
EPI_ISL_2212993
EPI_ISL_2214696
EPI_ISL_2214701
EPI_ISL_2214702
EPI_ISL_2214704
EPI_ISL_2214706
EPI_ISL_2214883
EPI_ISL_2214888
EPI_ISL_2214900
EPI_ISL_1810930
EPI_ISL_2226267
EPI_ISL_2226268
EPI_ISL_2226271
EPI_ISL_2226277
EPI_ISL_2226285
EPI_ISL_2226288
EPI_ISL_2226291
EPI_ISL_2226292
EPI_ISL_2226294
EPI_ISL_2226296
EPI_ISL_2226301
EPI_ISL_2226308
EPI_ISL_2226310
EPI_ISL_2226312
EPI_ISL_2226314
EPI_ISL_2226316
EPI_ISL_2226317
EPI_ISL_2226318
EPI_ISL_2226320
EPI_ISL_2226321
EPI_ISL_2226322
EPI_ISL_2226327
EPI_ISL_2226328
EPI_ISL_2226332
EPI_ISL_2226335
EPI_ISL_2226337
EPI_ISL_2226341
EPI_ISL_2226342
EPI_ISL_2226345
EPI_ISL_2226347
EPI_ISL_2226349
EPI_ISL_2226350
EPI_ISL_2226351
EPI_ISL_2226353
EPI_ISL_2226359
EPI_ISL_2226360
EPI_ISL_2226364
EPI_ISL_2226365
EPI_ISL_2226369
EPI_ISL_2226370
EPI_ISL_1599310
EPI_ISL_1621675
EPI_ISL_1621680
EPI_ISL_1621681
EPI_ISL_1621683
EPI_ISL_1621684
EPI_ISL_1621686
EPI_ISL_1621687
EPI_ISL_1621688
EPI_ISL_1621693
EPI_ISL_1621694
EPI_ISL_1621696
EPI_ISL_1621701
EPI_ISL_1621704
EPI_ISL_1621705
EPI_ISL_1621707
EPI_ISL_1621709
EPI_ISL_1621711
EPI_ISL_1621712
EPI_ISL_1621713
EPI_ISL_1621715
EPI_ISL_1621716
EPI_ISL_1621717
EPI_ISL_1621718
EPI_ISL_1621719
EPI_ISL_1621742
EPI_ISL_1621743
EPI_ISL_1621746
EPI_ISL_1621748
EPI_ISL_1621750
EPI_ISL_1621753
EPI_ISL_1621754
EPI_ISL_1621756
EPI_ISL_1621759
EPI_ISL_2228077
EPI_ISL_2228078
EPI_ISL_2228079
EPI_ISL_2228080
EPI_ISL_2231098
EPI_ISL_2231099
EPI_ISL_2231100
EPI_ISL_2231101
EPI_ISL_2231102
EPI_ISL_2231112
EPI_ISL_2231113
EPI_ISL_2231114
EPI_ISL_2231115
EPI_ISL_2231116
EPI_ISL_2231155
EPI_ISL_2231159
EPI_ISL_2231160
EPI_ISL_2232728
EPI_ISL_2232729
EPI_ISL_2232730
EPI_ISL_2232731
EPI_ISL_2232732
EPI_ISL_2232733
EPI_ISL_2232734
EPI_ISL_2232735
EPI_ISL_2232736
EPI_ISL_2232737
EPI_ISL_2232738
EPI_ISL_2232739
EPI_ISL_2232740
EPI_ISL_2232741
EPI_ISL_2232743
EPI_ISL_2232744
EPI_ISL_2232745
EPI_ISL_2232746
EPI_ISL_2232747
EPI_ISL_2232748
EPI_ISL_2232749
EPI_ISL_2232750
EPI_ISL_2232751
EPI_ISL_2232854
EPI_ISL_2232855
EPI_ISL_2232875
EPI_ISL_2232907
EPI_ISL_2232951
EPI_ISL_2232952
EPI_ISL_2232953
EPI_ISL_2235303
EPI_ISL_2235304
EPI_ISL_1623048
EPI_ISL_1623049
EPI_ISL_1623051
EPI_ISL_1623052
EPI_ISL_1623070
EPI_ISL_1623819
EPI_ISL_1623818
EPI_ISL_1623820
EPI_ISL_1623821
EPI_ISL_2259255
EPI_ISL_2259257
EPI_ISL_2259258
EPI_ISL_1623827
EPI_ISL_2259259
EPI_ISL_2259263
EPI_ISL_2259264
EPI_ISL_2259265
EPI_ISL_2259266
EPI_ISL_2259267
EPI_ISL_2259288
EPI_ISL_2259292
EPI_ISL_2259293
EPI_ISL_2259294
EPI_ISL_2259295
EPI_ISL_2259296
EPI_ISL_2259304
EPI_ISL_2259324
EPI_ISL_2259330
EPI_ISL_2259339
EPI_ISL_2259363
EPI_ISL_2259364
EPI_ISL_2262665
EPI_ISL_2262686
EPI_ISL_2264775
EPI_ISL_2272813
EPI_ISL_2272816
EPI_ISL_2272825
EPI_ISL_2272891
EPI_ISL_2272894
EPI_ISL_2272907
EPI_ISL_2272964
EPI_ISL_2272965
EPI_ISL_2272966
EPI_ISL_2272968
EPI_ISL_2272974
EPI_ISL_2272975
EPI_ISL_2272976
EPI_ISL_2272977
EPI_ISL_2272982
EPI_ISL_2272985
EPI_ISL_2272987
EPI_ISL_2272989
EPI_ISL_2272991
EPI_ISL_2272992
EPI_ISL_2272993
EPI_ISL_2272995
EPI_ISL_2272997
EPI_ISL_2272998
EPI_ISL_2279612
EPI_ISL_2279613
EPI_ISL_2279615
EPI_ISL_2279616
EPI_ISL_2279617
EPI_ISL_2279618
EPI_ISL_2279619
EPI_ISL_2279624
EPI_ISL_2279626
EPI_ISL_2279628
EPI_ISL_2279629
EPI_ISL_2279633
EPI_ISL_2279636
EPI_ISL_2279637
EPI_ISL_2279638
EPI_ISL_2279639
EPI_ISL_2283681
EPI_ISL_2283683
EPI_ISL_2283684
EPI_ISL_2283685
EPI_ISL_2283690
EPI_ISL_2283695
EPI_ISL_2283699
EPI_ISL_2283713
EPI_ISL_2283715
EPI_ISL_2283716
EPI_ISL_2283717
EPI_ISL_2283723
EPI_ISL_2283724
EPI_ISL_2283725
EPI_ISL_2285757
EPI_ISL_2285759
EPI_ISL_2285760
EPI_ISL_2285761
EPI_ISL_2285843
EPI_ISL_2285844
EPI_ISL_2285852
EPI_ISL_2285853
EPI_ISL_2289131
EPI_ISL_2289132
EPI_ISL_2289134
EPI_ISL_2289135
EPI_ISL_2289136
EPI_ISL_2289138
EPI_ISL_2289139
EPI_ISL_2289140
EPI_ISL_2289141
EPI_ISL_2289144
EPI_ISL_2293344
EPI_ISL_2293415
EPI_ISL_2293416
EPI_ISL_2293417
EPI_ISL_2293418
EPI_ISL_2293419
EPI_ISL_2293420
EPI_ISL_2293424
EPI_ISL_2293425
EPI_ISL_2293426
EPI_ISL_2293427
EPI_ISL_2293428
EPI_ISL_2293429
EPI_ISL_2293430
EPI_ISL_2293431
EPI_ISL_2293432
EPI_ISL_2293433
EPI_ISL_2308479
EPI_ISL_2308480
EPI_ISL_2308481
EPI_ISL_2308483
EPI_ISL_2308485
EPI_ISL_2308486
EPI_ISL_2308487
EPI_ISL_2308488
EPI_ISL_2308489
EPI_ISL_2308490
EPI_ISL_2308491
EPI_ISL_2308492
EPI_ISL_2308493
EPI_ISL_2323008
EPI_ISL_2323011
EPI_ISL_2323012
EPI_ISL_2323016
EPI_ISL_2323480
EPI_ISL_2323482
EPI_ISL_2324343
EPI_ISL_2324344
EPI_ISL_2324345
EPI_ISL_2324347
EPI_ISL_2325177
EPI_ISL_2325178
EPI_ISL_2325179
EPI_ISL_2325180
EPI_ISL_2325181
EPI_ISL_2325184
EPI_ISL_2332581
EPI_ISL_2332585
EPI_ISL_2332588
EPI_ISL_2332589
EPI_ISL_2332590
EPI_ISL_2332591
EPI_ISL_2332592
EPI_ISL_2332595
EPI_ISL_2332597
EPI_ISL_2332601
EPI_ISL_2334499
EPI_ISL_2334500
EPI_ISL_2334501
EPI_ISL_2334502
EPI_ISL_2334503
EPI_ISL_2334504
EPI_ISL_2334505
EPI_ISL_2334506
EPI_ISL_2334507
EPI_ISL_2334508
EPI_ISL_2334509
EPI_ISL_2334510
EPI_ISL_2334511
EPI_ISL_2334512
EPI_ISL_2334513
EPI_ISL_2334516
EPI_ISL_2334517
EPI_ISL_2335018
EPI_ISL_2335019
EPI_ISL_2335020
EPI_ISL_2006929
EPI_ISL_2006991
EPI_ISL_2007008
EPI_ISL_2339776
EPI_ISL_2339777
EPI_ISL_2339778
EPI_ISL_2341363
EPI_ISL_2339780
EPI_ISL_2339782
EPI_ISL_2339783
EPI_ISL_2339784
EPI_ISL_2339786
EPI_ISL_2339787
EPI_ISL_2339788
EPI_ISL_2339789
EPI_ISL_2339790
EPI_ISL_2339791
EPI_ISL_2339792
EPI_ISL_2339793
EPI_ISL_2339794
EPI_ISL_2341367
EPI_ISL_2341368
EPI_ISL_2341369
EPI_ISL_2341371
EPI_ISL_2341372
EPI_ISL_2341374
EPI_ISL_2341375
EPI_ISL_2341377
EPI_ISL_2341382
EPI_ISL_2341384
EPI_ISL_2341388
EPI_ISL_2341389
EPI_ISL_2341390
EPI_ISL_2341391
EPI_ISL_2341397
EPI_ISL_2341399
EPI_ISL_2341401
EPI_ISL_2341402
EPI_ISL_2341403
EPI_ISL_2341407
EPI_ISL_2341408
EPI_ISL_2341409
EPI_ISL_2341410
EPI_ISL_2341411
EPI_ISL_2346447
EPI_ISL_2346449
EPI_ISL_2346450
EPI_ISL_1627424
EPI_ISL_1627425
EPI_ISL_1627435
EPI_ISL_1627444
EPI_ISL_1627452
EPI_ISL_1627451
EPI_ISL_2348705
EPI_ISL_2352604
EPI_ISL_2007811
EPI_ISL_2361502
EPI_ISL_2361521
EPI_ISL_2361522
EPI_ISL_2361692
EPI_ISL_2361712
EPI_ISL_2361744
EPI_ISL_1628387
EPI_ISL_1628413
EPI_ISL_1628398
EPI_ISL_2374154
EPI_ISL_2374155
EPI_ISL_2374158
EPI_ISL_1628432
EPI_ISL_1628426
EPI_ISL_1628437
EPI_ISL_2374394
EPI_ISL_1628433
EPI_ISL_1628460
EPI_ISL_1628461
EPI_ISL_1628472
EPI_ISL_2379124
EPI_ISL_2379125
EPI_ISL_2379126
EPI_ISL_2379145
EPI_ISL_2379147
EPI_ISL_2379148
EPI_ISL_2379149
EPI_ISL_2379150
EPI_ISL_2379151
EPI_ISL_2379152
EPI_ISL_2379153
EPI_ISL_2379154
EPI_ISL_2379155
EPI_ISL_2379156
EPI_ISL_2379157
EPI_ISL_2379158
EPI_ISL_2379159
EPI_ISL_2379161
EPI_ISL_2379162
EPI_ISL_2379163
EPI_ISL_2379164
EPI_ISL_2379165
EPI_ISL_2379166
EPI_ISL_2379167
EPI_ISL_2379168
EPI_ISL_2379169
EPI_ISL_2379170
EPI_ISL_2379171
EPI_ISL_2379172
EPI_ISL_2379173
EPI_ISL_2379174
EPI_ISL_2379175
EPI_ISL_2379176
EPI_ISL_2379178
EPI_ISL_2379180
EPI_ISL_2379181
EPI_ISL_2379182
EPI_ISL_2379183
EPI_ISL_2379184
EPI_ISL_2379185
EPI_ISL_2379187
EPI_ISL_2379188
EPI_ISL_2379189
EPI_ISL_2379190
EPI_ISL_2379191
EPI_ISL_2379192
EPI_ISL_2379193
EPI_ISL_2379194
EPI_ISL_2379195
EPI_ISL_2379196
EPI_ISL_2379198
EPI_ISL_2379199
EPI_ISL_2379200
EPI_ISL_2379201
EPI_ISL_2379202
EPI_ISL_2379204
EPI_ISL_2379205
EPI_ISL_2379206
EPI_ISL_2379207
EPI_ISL_2379208
EPI_ISL_2379209
EPI_ISL_2379210
EPI_ISL_2379211
EPI_ISL_2379212
EPI_ISL_2379213
EPI_ISL_2379214
EPI_ISL_2379215
EPI_ISL_2379216
EPI_ISL_2379217
EPI_ISL_2379218
EPI_ISL_2379219
EPI_ISL_2379221
EPI_ISL_2379222
EPI_ISL_2379223
EPI_ISL_2379224
EPI_ISL_2379225
EPI_ISL_2379226
EPI_ISL_2379227
EPI_ISL_2379228
EPI_ISL_2379229
EPI_ISL_2379230
EPI_ISL_2379231
EPI_ISL_2379232
EPI_ISL_2379233
EPI_ISL_2379234
EPI_ISL_2379235
EPI_ISL_2379236
EPI_ISL_2379237
EPI_ISL_2009140
EPI_ISL_2381995
EPI_ISL_2381996
EPI_ISL_2381997
EPI_ISL_2381998
EPI_ISL_2382046
EPI_ISL_2382048
EPI_ISL_2382055
EPI_ISL_2382057
EPI_ISL_2382295
EPI_ISL_2382296
EPI_ISL_2382299
EPI_ISL_2382300
EPI_ISL_2382301
EPI_ISL_2382773
EPI_ISL_2382774
EPI_ISL_2382782
EPI_ISL_2382784
EPI_ISL_2382785
EPI_ISL_2382792
EPI_ISL_2391485
EPI_ISL_2391570
EPI_ISL_2397159
EPI_ISL_2400457
EPI_ISL_2400493
EPI_ISL_2401933
EPI_ISL_2401937
EPI_ISL_2401942
EPI_ISL_2401943
EPI_ISL_2401947
EPI_ISL_2402011
EPI_ISL_2402028
EPI_ISL_2402042
EPI_ISL_2402190
EPI_ISL_2402633
EPI_ISL_2402634
EPI_ISL_2402638
EPI_ISL_2402639
EPI_ISL_2402640
EPI_ISL_2402642
EPI_ISL_2402644
EPI_ISL_2402645
EPI_ISL_2402646
EPI_ISL_2402647
EPI_ISL_2402648
EPI_ISL_2402649
EPI_ISL_2402650
EPI_ISL_2402651
EPI_ISL_2402652
EPI_ISL_2402653
EPI_ISL_2402655
EPI_ISL_2402656
EPI_ISL_2402657
EPI_ISL_2402658
EPI_ISL_2402659
EPI_ISL_2402660
EPI_ISL_2402661
EPI_ISL_2402662
EPI_ISL_2402663
EPI_ISL_2402664
EPI_ISL_2402665
EPI_ISL_2402668
EPI_ISL_2402669
EPI_ISL_2402670
EPI_ISL_2402676
EPI_ISL_2402677
EPI_ISL_2402678
EPI_ISL_2402679
EPI_ISL_2402680
EPI_ISL_2402681
EPI_ISL_2402682
EPI_ISL_2402684
EPI_ISL_2402690
EPI_ISL_2402691
EPI_ISL_2402692
EPI_ISL_2402693
EPI_ISL_2402694
EPI_ISL_2402696
EPI_ISL_2402697
EPI_ISL_2402698
EPI_ISL_2402701
EPI_ISL_2402702
EPI_ISL_2402706
EPI_ISL_2402707
EPI_ISL_2402708
EPI_ISL_2402709
EPI_ISL_2402710
EPI_ISL_2402711
EPI_ISL_2402712
EPI_ISL_2402713
EPI_ISL_2402714
EPI_ISL_2402715
EPI_ISL_2402716
EPI_ISL_2402718
EPI_ISL_2402719
EPI_ISL_2402720
EPI_ISL_2402721
EPI_ISL_2402722
EPI_ISL_2402723
EPI_ISL_2402724
EPI_ISL_2402725
EPI_ISL_2402726
EPI_ISL_2402727
EPI_ISL_2402728
EPI_ISL_2402729
EPI_ISL_2402730
EPI_ISL_2402731
EPI_ISL_2402733
EPI_ISL_2402734
EPI_ISL_2402736
EPI_ISL_2402737
EPI_ISL_2402741
EPI_ISL_2402742
EPI_ISL_2402743
EPI_ISL_2402744
EPI_ISL_2402745
EPI_ISL_2402747
EPI_ISL_2402748
EPI_ISL_2402752
EPI_ISL_2402753
EPI_ISL_2402754
EPI_ISL_2402758
EPI_ISL_2402759
EPI_ISL_2402760
EPI_ISL_2402761
EPI_ISL_2402762
EPI_ISL_2402763
EPI_ISL_2402764
EPI_ISL_2402765
EPI_ISL_2402766
EPI_ISL_2402767
EPI_ISL_2402768
EPI_ISL_2402770
EPI_ISL_2402771
EPI_ISL_2402772
EPI_ISL_2402773
EPI_ISL_2402774
EPI_ISL_2402775
EPI_ISL_2402776
EPI_ISL_2402777
EPI_ISL_2402778
EPI_ISL_2402780
EPI_ISL_2402781
EPI_ISL_2402782
EPI_ISL_2402783
EPI_ISL_2402784
EPI_ISL_2402786
EPI_ISL_2402787
EPI_ISL_2402788
EPI_ISL_2402789
EPI_ISL_2402790
EPI_ISL_2402791
EPI_ISL_2402792
EPI_ISL_2402793
EPI_ISL_2402794
EPI_ISL_2402795
EPI_ISL_2402796
EPI_ISL_2402797
EPI_ISL_2402798
EPI_ISL_2402799
EPI_ISL_2402800
EPI_ISL_2402801
EPI_ISL_2402802
EPI_ISL_2402803
EPI_ISL_2402804
EPI_ISL_2402805
EPI_ISL_2402806
EPI_ISL_2402807
EPI_ISL_2402809
EPI_ISL_1818785
EPI_ISL_1818793
EPI_ISL_1818814
EPI_ISL_1818824
EPI_ISL_1818832
EPI_ISL_1818945
EPI_ISL_1818956
EPI_ISL_1818957
EPI_ISL_1818960
EPI_ISL_1819193
EPI_ISL_1819194
EPI_ISL_1819202
EPI_ISL_1819208
EPI_ISL_1819209
EPI_ISL_1819213
EPI_ISL_1819216
EPI_ISL_1819255
EPI_ISL_1647059
EPI_ISL_1647071
EPI_ISL_1647090
EPI_ISL_1647091
EPI_ISL_1647092
EPI_ISL_1647103
EPI_ISL_1647104
EPI_ISL_1647120
EPI_ISL_1647127
EPI_ISL_1821481
EPI_ISL_1647136
EPI_ISL_1647133
EPI_ISL_1647134
EPI_ISL_1647135
EPI_ISL_1821495
EPI_ISL_1821498
EPI_ISL_1647145
EPI_ISL_1647148
EPI_ISL_1647149
EPI_ISL_1821511
EPI_ISL_1821520
EPI_ISL_1821521
EPI_ISL_1647166
EPI_ISL_1647173
EPI_ISL_1647183
EPI_ISL_1821552
EPI_ISL_1821560
EPI_ISL_1821582
EPI_ISL_1821587
EPI_ISL_1821590
EPI_ISL_1636514
EPI_ISL_1636507
EPI_ISL_1821752
EPI_ISL_1821755
EPI_ISL_1821760
EPI_ISL_1821824
EPI_ISL_1821863
EPI_ISL_2017811
EPI_ISL_2017812
EPI_ISL_2017819
EPI_ISL_2017828
EPI_ISL_2017858
EPI_ISL_1823466
EPI_ISL_1823532
EPI_ISL_1824629
EPI_ISL_1824635
EPI_ISL_2402014
EPI_ISL_2402641
EPI_ISL_2402654
EPI_ISL_2402667
EPI_ISL_2402675
EPI_ISL_2402683
EPI_ISL_2402686
EPI_ISL_2402687
EPI_ISL_2402688
EPI_ISL_2402689
EPI_ISL_2402695
EPI_ISL_2402699
EPI_ISL_2402700
EPI_ISL_2402705
EPI_ISL_2402732
EPI_ISL_2402740
EPI_ISL_2402735
EPI_ISL_2402739
EPI_ISL_2402746
EPI_ISL_2402750
EPI_ISL_2402751
EPI_ISL_2402779
EPI_ISL_2402808
EPI_ISL_1825678
EPI_ISL_1910933
EPI_ISL_2006990
EPI_ISL_2017854
EPI_ISL_1840881
EPI_ISL_1840896
EPI_ISL_1840905
EPI_ISL_1840936
EPI_ISL_1840929
EPI_ISL_1840945
EPI_ISL_1840946
EPI_ISL_1841105
EPI_ISL_1841116
EPI_ISL_1841106
EPI_ISL_1841112
EPI_ISL_1841113
EPI_ISL_1841132
EPI_ISL_1841133
EPI_ISL_1841150
EPI_ISL_1841160
EPI_ISL_1841193
EPI_ISL_1841194
EPI_ISL_1841198
EPI_ISL_1841203
EPI_ISL_1841204
EPI_ISL_1752679
EPI_ISL_1752687
EPI_ISL_2161801
EPI_ISL_2161803
EPI_ISL_1754586
EPI_ISL_1754596
EPI_ISL_1754702
EPI_ISL_1754838
EPI_ISL_1577928
EPI_ISL_1577906
EPI_ISL_1577922
EPI_ISL_1577923
EPI_ISL_1577929
EPI_ISL_1577937
EPI_ISL_1577942
EPI_ISL_1577943
EPI_ISL_1577946
EPI_ISL_1577948
EPI_ISL_1577951
EPI_ISL_1577999
EPI_ISL_1578003
EPI_ISL_1578005
EPI_ISL_1578009
EPI_ISL_1578014
EPI_ISL_1578022
EPI_ISL_1578032
EPI_ISL_2162811
EPI_ISL_1754984
EPI_ISL_1754986
EPI_ISL_1656846
EPI_ISL_1656852
EPI_ISL_1656858
EPI_ISL_1656948
EPI_ISL_1656975
EPI_ISL_1656907
EPI_ISL_1656939
EPI_ISL_1656912
EPI_ISL_1656919
EPI_ISL_1656923
EPI_ISL_1656924
EPI_ISL_1656926
EPI_ISL_1656927
EPI_ISL_1656933
EPI_ISL_1656930
EPI_ISL_1656931
EPI_ISL_1656944
EPI_ISL_1656958
EPI_ISL_1656981
EPI_ISL_1656989
EPI_ISL_1656990
EPI_ISL_1656991
EPI_ISL_1656993
EPI_ISL_1657015
EPI_ISL_1657010
EPI_ISL_1657021
EPI_ISL_1657024
EPI_ISL_1853372
EPI_ISL_1853386
EPI_ISL_1853390
EPI_ISL_1853397
EPI_ISL_1853418
EPI_ISL_1661988
EPI_ISL_1662170
EPI_ISL_1662210
EPI_ISL_1662230
EPI_ISL_2425576
EPI_ISL_2425583
EPI_ISL_2425590
EPI_ISL_2425599
EPI_ISL_2425610
EPI_ISL_2426864
EPI_ISL_2272915
EPI_ISL_2226295
EPI_ISL_2235527
EPI_ISL_1595733
EPI_ISL_1669731
EPI_ISL_1669753
EPI_ISL_2047867
EPI_ISL_2047872
EPI_ISL_1731880
EPI_ISL_1731851
EPI_ISL_1731852
EPI_ISL_1731908
EPI_ISL_1731875
EPI_ISL_1731877
EPI_ISL_1731910
EPI_ISL_1731884
EPI_ISL_1731885
EPI_ISL_1731895
EPI_ISL_1731893
EPI_ISL_1731898
EPI_ISL_1731958
EPI_ISL_1731927
EPI_ISL_1731932
EPI_ISL_1731937
EPI_ISL_1731948
EPI_ISL_1731970
EPI_ISL_1731971
EPI_ISL_1731973
EPI_ISL_1731974
EPI_ISL_1731981
EPI_ISL_1731983
EPI_ISL_1731984
EPI_ISL_1731986
EPI_ISL_1731992
EPI_ISL_1731987
EPI_ISL_1731990
EPI_ISL_1731993
EPI_ISL_1732001
EPI_ISL_1731998
EPI_ISL_1732006
EPI_ISL_1732040
EPI_ISL_1732010
EPI_ISL_1732011
EPI_ISL_1732012
EPI_ISL_1732018
EPI_ISL_1732019
EPI_ISL_1732021
EPI_ISL_1732022
EPI_ISL_1732028
EPI_ISL_1732030
EPI_ISL_1732036
EPI_ISL_1732037
EPI_ISL_1732039
EPI_ISL_1732043
EPI_ISL_1732045
EPI_ISL_1732046
EPI_ISL_1732050
EPI_ISL_1732051
EPI_ISL_1732054
EPI_ISL_1732055
EPI_ISL_1732057
EPI_ISL_1732066
EPI_ISL_1732079
EPI_ISL_1732154
EPI_ISL_1732155
EPI_ISL_1732158
EPI_ISL_1732164
EPI_ISL_1732167
EPI_ISL_1732169
EPI_ISL_1732170
EPI_ISL_1732949
EPI_ISL_1732988
EPI_ISL_1732998
EPI_ISL_1733001
EPI_ISL_1733010
EPI_ISL_1733014
EPI_ISL_1733025
EPI_ISL_1733053
EPI_ISL_1733065
EPI_ISL_2096997
EPI_ISL_2097026
EPI_ISL_2097007
EPI_ISL_2097012
EPI_ISL_2097025
EPI_ISL_2097027
EPI_ISL_2097029
EPI_ISL_2097030
EPI_ISL_2097039
EPI_ISL_2097045
EPI_ISL_2097054
EPI_ISL_2097060
EPI_ISL_2097061
EPI_ISL_2097069
EPI_ISL_2097070
EPI_ISL_2097085
EPI_ISL_2097098
EPI_ISL_2097099
EPI_ISL_2097102
EPI_ISL_2097103
EPI_ISL_2097106
EPI_ISL_2097107
EPI_ISL_2097111
EPI_ISL_2097116
EPI_ISL_2097119
EPI_ISL_2097122
EPI_ISL_2097126
EPI_ISL_2097129
EPI_ISL_2097134
EPI_ISL_2097137
EPI_ISL_2097138
EPI_ISL_2097141
EPI_ISL_2097153
EPI_ISL_2097143
EPI_ISL_2097152
EPI_ISL_2097158
EPI_ISL_2097161
EPI_ISL_2099345
EPI_ISL_2099346
EPI_ISL_2099359
EPI_ISL_2099360
EPI_ISL_2099364
EPI_ISL_2099365
EPI_ISL_2099374
EPI_ISL_2099382
EPI_ISL_2099387
EPI_ISL_2099388
EPI_ISL_2099401
EPI_ISL_2099405
EPI_ISL_2099412
EPI_ISL_2099415
EPI_ISL_2099416
EPI_ISL_2099419
EPI_ISL_2099429
EPI_ISL_2099432
EPI_ISL_2099433
EPI_ISL_2099434
EPI_ISL_2099439
EPI_ISL_2099445
EPI_ISL_2099448
EPI_ISL_2099471
EPI_ISL_2099475
EPI_ISL_2099484
EPI_ISL_2099489
EPI_ISL_2099492
EPI_ISL_2099495
EPI_ISL_2099497
EPI_ISL_2100452
EPI_ISL_2100463
EPI_ISL_2101871
EPI_ISL_1497611
EPI_ISL_1499644
EPI_ISL_2272892
EPI_ISL_2253126
EPI_ISL_2103377
EPI_ISL_2103387
EPI_ISL_2107160
EPI_ISL_2107117
EPI_ISL_2107118
EPI_ISL_2107129
EPI_ISL_2107181
EPI_ISL_2107137
EPI_ISL_2107138
EPI_ISL_2107142
EPI_ISL_2107144
EPI_ISL_2107153
EPI_ISL_2107161
EPI_ISL_2107165
EPI_ISL_2107169
EPI_ISL_2107170
EPI_ISL_2107172
EPI_ISL_2107186
EPI_ISL_2107190
EPI_ISL_2107200
EPI_ISL_1701615
EPI_ISL_1701394
EPI_ISL_2107208
EPI_ISL_2107219
EPI_ISL_2107515
EPI_ISL_2107222
EPI_ISL_2107223
EPI_ISL_2107227
EPI_ISL_2107228
EPI_ISL_2107232
EPI_ISL_2107236
EPI_ISL_2107241
EPI_ISL_2107246
EPI_ISL_2107243
EPI_ISL_2107244
EPI_ISL_2107248
EPI_ISL_2107250
EPI_ISL_2107260
EPI_ISL_2107264
EPI_ISL_2107265
EPI_ISL_2107277
EPI_ISL_2107278
EPI_ISL_2107285
EPI_ISL_2107508
EPI_ISL_2107520
EPI_ISL_2107514
EPI_ISL_2107512
EPI_ISL_2107523
EPI_ISL_2107513
EPI_ISL_2107524
EPI_ISL_2107518
EPI_ISL_2107511
EPI_ISL_2107509
EPI_ISL_2285108
EPI_ISL_1524856
EPI_ISL_2285756
EPI_ISL_2285758
EPI_ISL_2131365
EPI_ISL_2131177
EPI_ISL_2289133
EPI_ISL_2289142
EPI_ISL_1357596
EPI_ISL_1357598
EPI_ISL_1357600
EPI_ISL_1357602
EPI_ISL_1357606
EPI_ISL_1357607
EPI_ISL_1357644
EPI_ISL_1357645
EPI_ISL_2029115
EPI_ISL_2228045
EPI_ISL_2228081
EPI_ISL_2228085
EPI_ISL_2228086
EPI_ISL_2228087
EPI_ISL_2029812
EPI_ISL_2029860
EPI_ISL_1366272
EPI_ISL_1366274
EPI_ISL_1366497
EPI_ISL_1366612
EPI_ISL_1366658
EPI_ISL_1366659
EPI_ISL_1366752
EPI_ISL_1366753
EPI_ISL_1366889
EPI_ISL_1831684
EPI_ISL_1831679
EPI_ISL_2231095
EPI_ISL_2231103
EPI_ISL_2231105
EPI_ISL_2231108
EPI_ISL_2231109
EPI_ISL_2231121
EPI_ISL_2231122
EPI_ISL_2231161
EPI_ISL_2421111
EPI_ISL_2421114
EPI_ISL_2421134
EPI_ISL_2421135
EPI_ISL_2422419
EPI_ISL_1960220
EPI_ISL_1960229
EPI_ISL_1960233
EPI_ISL_1960234
EPI_ISL_1960235
EPI_ISL_1960265
EPI_ISL_1960279
EPI_ISL_1960254
EPI_ISL_1960255
EPI_ISL_1960297
EPI_ISL_1960264
EPI_ISL_1960266
EPI_ISL_1960267
EPI_ISL_1960271
EPI_ISL_1960280
EPI_ISL_1960298
EPI_ISL_1960302
EPI_ISL_1960303
EPI_ISL_1960304
EPI_ISL_1960309
EPI_ISL_1960316
EPI_ISL_1960318
EPI_ISL_1960326
EPI_ISL_1960327
EPI_ISL_1960328
EPI_ISL_1960329
EPI_ISL_1960333
EPI_ISL_1960337
EPI_ISL_1960338
EPI_ISL_1960347
EPI_ISL_1960348
EPI_ISL_1960359
EPI_ISL_1960395
EPI_ISL_1960360
EPI_ISL_1960361
EPI_ISL_1960362
EPI_ISL_1960363
EPI_ISL_1960364
EPI_ISL_1960365
EPI_ISL_1960366
EPI_ISL_1960378
EPI_ISL_1960379
EPI_ISL_1960448
EPI_ISL_1960382
EPI_ISL_1960384
EPI_ISL_1960387
EPI_ISL_1960393
EPI_ISL_1960394
EPI_ISL_1960398
EPI_ISL_1960399
EPI_ISL_1960422
EPI_ISL_1960432
EPI_ISL_1960504
EPI_ISL_1960437
EPI_ISL_1960438
EPI_ISL_1960440
EPI_ISL_1960442
EPI_ISL_1960445
EPI_ISL_1960451
EPI_ISL_1960459
EPI_ISL_1960461
EPI_ISL_1960462
EPI_ISL_1960465
EPI_ISL_1960474
EPI_ISL_1960476
EPI_ISL_1960480
EPI_ISL_1960482
EPI_ISL_1960491
EPI_ISL_1960484
EPI_ISL_1960488
EPI_ISL_1960496
EPI_ISL_1960498
EPI_ISL_1960499
EPI_ISL_1960514
EPI_ISL_1960515
EPI_ISL_1960516
EPI_ISL_1960517
EPI_ISL_1960519
EPI_ISL_1960524
EPI_ISL_1960523
EPI_ISL_1960541
EPI_ISL_1960549
EPI_ISL_1960542
EPI_ISL_1960530
EPI_ISL_1960531
EPI_ISL_1960533
EPI_ISL_1960540
EPI_ISL_1960570
EPI_ISL_1960543
EPI_ISL_1960544
EPI_ISL_1960546
EPI_ISL_1960548
EPI_ISL_1960571
EPI_ISL_1960552
EPI_ISL_1960553
EPI_ISL_1399230
EPI_ISL_1960562
EPI_ISL_1960564
EPI_ISL_1960569
EPI_ISL_1960578
EPI_ISL_2354478
EPI_ISL_2354075
EPI_ISL_2352688
EPI_ISL_1819217
EPI_ISL_1403553
EPI_ISL_1403569
EPI_ISL_1403574
EPI_ISL_1403578
EPI_ISL_1406249
EPI_ISL_1406567
EPI_ISL_1406635
EPI_ISL_1406636
EPI_ISL_1406637
EPI_ISL_1406638
EPI_ISL_1594379
EPI_ISL_1594397
EPI_ISL_1594398
EPI_ISL_1594399
EPI_ISL_1594400
EPI_ISL_2280079
EPI_ISL_2334514
EPI_ISL_2341393
EPI_ISL_1418309
EPI_ISL_1418315
EPI_ISL_1483764
EPI_ISL_2425605
EPI_ISL_1478840
EPI_ISL_1478841
EPI_ISL_1483703
EPI_ISL_1483708
EPI_ISL_1483709
EPI_ISL_1483712
EPI_ISL_1483713
EPI_ISL_1483714
EPI_ISL_1483717
EPI_ISL_1483718
EPI_ISL_1483720
EPI_ISL_1483721
EPI_ISL_1483722
EPI_ISL_1483725
EPI_ISL_1483726
EPI_ISL_1483727
EPI_ISL_1483728
EPI_ISL_1483729
EPI_ISL_1483730
EPI_ISL_1483732
EPI_ISL_1483734
EPI_ISL_1483735
EPI_ISL_1483736
EPI_ISL_1483737
EPI_ISL_1483738
EPI_ISL_1483739
EPI_ISL_1483740
EPI_ISL_1483741
EPI_ISL_1483742
EPI_ISL_1483747
EPI_ISL_1483748
EPI_ISL_1483749
EPI_ISL_1483750
EPI_ISL_1483752
EPI_ISL_1483753
EPI_ISL_1483754
EPI_ISL_1483755
EPI_ISL_1483756
EPI_ISL_1483759
EPI_ISL_1483760
EPI_ISL_1483761
EPI_ISL_1483762
EPI_ISL_1483763
EPI_ISL_1483765
EPI_ISL_1483766
EPI_ISL_1483767
EPI_ISL_1483768
EPI_ISL_1483770
EPI_ISL_1483771
EPI_ISL_1483772
EPI_ISL_1483777
EPI_ISL_1483778
EPI_ISL_1483779
EPI_ISL_1483781
EPI_ISL_1483782
EPI_ISL_1483783
EPI_ISL_1483784
EPI_ISL_1483785
EPI_ISL_1483787
EPI_ISL_1499630
EPI_ISL_1499631
EPI_ISL_1499633
EPI_ISL_1499634
EPI_ISL_1499636
EPI_ISL_1499637
EPI_ISL_1499638
EPI_ISL_1499641
EPI_ISL_1499642
EPI_ISL_1499643
EPI_ISL_1483715
EPI_ISL_1483716
EPI_ISL_1483731
EPI_ISL_1483743
EPI_ISL_1483744
EPI_ISL_1483745
EPI_ISL_1366506
EPI_ISL_1502437
EPI_ISL_1502451
EPI_ISL_1502492
EPI_ISL_1502500
EPI_ISL_1502509
EPI_ISL_1502517
EPI_ISL_1502526
EPI_ISL_1502530
EPI_ISL_1502565
EPI_ISL_1545654
EPI_ISL_1501239
EPI_ISL_1501240
EPI_ISL_1501241
EPI_ISL_1501242
EPI_ISL_1501243
EPI_ISL_1501244
EPI_ISL_1501245
EPI_ISL_1501246
EPI_ISL_1501247
EPI_ISL_1501248
EPI_ISL_1501249
EPI_ISL_1501256
EPI_ISL_1501257
EPI_ISL_1502436
EPI_ISL_1502438
EPI_ISL_1502439
EPI_ISL_1502440
EPI_ISL_1502441
EPI_ISL_1502444
EPI_ISL_1502445
EPI_ISL_1502446
EPI_ISL_1502447
EPI_ISL_1502448
EPI_ISL_1502449
EPI_ISL_1502450
EPI_ISL_1502453
EPI_ISL_1502454
EPI_ISL_1502455
EPI_ISL_1502456
EPI_ISL_1502457
EPI_ISL_1502458
EPI_ISL_1502459
EPI_ISL_1502460
EPI_ISL_1502461
EPI_ISL_1502462
EPI_ISL_1502463
EPI_ISL_1502464
EPI_ISL_1502466
EPI_ISL_1502467
EPI_ISL_1502468
EPI_ISL_1502469
EPI_ISL_1502470
EPI_ISL_1502474
EPI_ISL_1502475
EPI_ISL_1502476
EPI_ISL_1502477
EPI_ISL_1502479
EPI_ISL_1502482
EPI_ISL_1502484
EPI_ISL_1502485
EPI_ISL_1502486
EPI_ISL_1502487
EPI_ISL_1502488
EPI_ISL_1502489
EPI_ISL_1502490
EPI_ISL_1502493
EPI_ISL_1502494
EPI_ISL_1502499
EPI_ISL_1502501
EPI_ISL_1502502
EPI_ISL_1502503
EPI_ISL_1502504
EPI_ISL_1502506
EPI_ISL_1502507
EPI_ISL_1502508
EPI_ISL_1502510
EPI_ISL_1502511
EPI_ISL_1502512
EPI_ISL_1502513
EPI_ISL_1502514
EPI_ISL_1502515
EPI_ISL_1502516
EPI_ISL_1502518
EPI_ISL_1502519
EPI_ISL_1502520
EPI_ISL_1502521
EPI_ISL_1502527
EPI_ISL_1502528
EPI_ISL_1502529
EPI_ISL_1502531
EPI_ISL_1502532
EPI_ISL_1502533
EPI_ISL_1502538
EPI_ISL_1502539
EPI_ISL_1502546
EPI_ISL_1502547
EPI_ISL_1502548
EPI_ISL_1502549
EPI_ISL_1502550
EPI_ISL_1502551
EPI_ISL_1502552
EPI_ISL_1502553
EPI_ISL_1502554
EPI_ISL_1502555
EPI_ISL_1502556
EPI_ISL_1502557
EPI_ISL_1502558
EPI_ISL_1502559
EPI_ISL_1502560
EPI_ISL_1502561
EPI_ISL_1502562
EPI_ISL_1502563
EPI_ISL_1502564
EPI_ISL_1502566
EPI_ISL_1509844
EPI_ISL_1509846
EPI_ISL_1509847
EPI_ISL_1509850
EPI_ISL_1509851
EPI_ISL_1509852
EPI_ISL_1509853
EPI_ISL_1509854
EPI_ISL_1509855
EPI_ISL_1509856
EPI_ISL_1509857
EPI_ISL_1509858
EPI_ISL_1509859
EPI_ISL_1509860
EPI_ISL_1509861
EPI_ISL_1509862
EPI_ISL_1509863
EPI_ISL_1509865
EPI_ISL_1509868
EPI_ISL_1509869
EPI_ISL_1509871
EPI_ISL_1509872
EPI_ISL_1509873
EPI_ISL_1509874
EPI_ISL_1509875
EPI_ISL_1509876
EPI_ISL_1509877
EPI_ISL_1509878
EPI_ISL_1509879
EPI_ISL_1509882
EPI_ISL_1509883
EPI_ISL_1509884
EPI_ISL_1509885
EPI_ISL_1509887
EPI_ISL_1516923
EPI_ISL_1517034
EPI_ISL_1517035
EPI_ISL_1517089
EPI_ISL_1517091
EPI_ISL_1517092
EPI_ISL_1517097
EPI_ISL_1517098
EPI_ISL_1517126
EPI_ISL_1517127
EPI_ISL_1517129
EPI_ISL_1517130
EPI_ISL_1517132
EPI_ISL_1517135
EPI_ISL_1517136
EPI_ISL_1517138
EPI_ISL_1517140
EPI_ISL_1517142
EPI_ISL_1517143
EPI_ISL_1517145
EPI_ISL_1517148
EPI_ISL_1517149
EPI_ISL_1517156
EPI_ISL_1517158
EPI_ISL_1517159
EPI_ISL_1517173
EPI_ISL_1517174
EPI_ISL_1517176
EPI_ISL_1517178
EPI_ISL_1517194
EPI_ISL_1517196
EPI_ISL_1517197
EPI_ISL_1517199
EPI_ISL_1517200
EPI_ISL_1517201
EPI_ISL_1517204
EPI_ISL_1517205
EPI_ISL_1517217
EPI_ISL_1517218
EPI_ISL_1517219
EPI_ISL_1517220
EPI_ISL_1517221
EPI_ISL_1517222
EPI_ISL_1517223
EPI_ISL_1517224
EPI_ISL_1517227
EPI_ISL_1517228
EPI_ISL_1517229
EPI_ISL_1517230
EPI_ISL_1517231
EPI_ISL_1517232
EPI_ISL_1517233
EPI_ISL_1517234
EPI_ISL_1517235
EPI_ISL_1517236
EPI_ISL_1517237
EPI_ISL_1517240
EPI_ISL_1517241
EPI_ISL_1517242
EPI_ISL_1517243
EPI_ISL_1517244
EPI_ISL_1517245
EPI_ISL_1517248
EPI_ISL_1517249
EPI_ISL_1517250
EPI_ISL_1517251
EPI_ISL_1517252
EPI_ISL_1517255
EPI_ISL_1517256
EPI_ISL_1517257
EPI_ISL_1517258
EPI_ISL_1517259
EPI_ISL_1517260
EPI_ISL_1517261
EPI_ISL_1517262
EPI_ISL_1517263
EPI_ISL_1517265
EPI_ISL_1517266
EPI_ISL_1517267
EPI_ISL_1517268
EPI_ISL_1517269
EPI_ISL_1517270
EPI_ISL_1517271
EPI_ISL_1517273
EPI_ISL_1517275
EPI_ISL_1517276
EPI_ISL_1517277
EPI_ISL_1517279
EPI_ISL_1517280
EPI_ISL_1517281
EPI_ISL_1517283
EPI_ISL_1517284
EPI_ISL_1517285
EPI_ISL_1517286
EPI_ISL_1517288
EPI_ISL_1517289
EPI_ISL_1517290
EPI_ISL_1517291
EPI_ISL_1517292
EPI_ISL_1517293
EPI_ISL_1517434
EPI_ISL_1517471
EPI_ISL_1517472
EPI_ISL_1517473
EPI_ISL_1517474
EPI_ISL_1517475
EPI_ISL_1517476
EPI_ISL_1517479
EPI_ISL_1517480
EPI_ISL_1517481
EPI_ISL_1524753
EPI_ISL_1524852
EPI_ISL_1524853
EPI_ISL_1524854
EPI_ISL_1524855
EPI_ISL_1524857
EPI_ISL_1524859
EPI_ISL_1524860
EPI_ISL_1524861
EPI_ISL_1524862
EPI_ISL_1524863
EPI_ISL_1524864
EPI_ISL_1524865
EPI_ISL_1524866
EPI_ISL_1524867
EPI_ISL_1524868
EPI_ISL_1524870
EPI_ISL_1524871
EPI_ISL_1528183
EPI_ISL_1528184
EPI_ISL_1528185
EPI_ISL_1528186
EPI_ISL_1528187
EPI_ISL_1528188
EPI_ISL_1528189
EPI_ISL_1528190
EPI_ISL_1528191
EPI_ISL_1528193
EPI_ISL_1528194
EPI_ISL_1528199
EPI_ISL_1528200
EPI_ISL_1528201
EPI_ISL_1528202
EPI_ISL_1528203
EPI_ISL_1528204
EPI_ISL_1528205
EPI_ISL_1528206
EPI_ISL_1528207
EPI_ISL_1528208
EPI_ISL_1528209
EPI_ISL_1528210
EPI_ISL_1528211
EPI_ISL_1528212
EPI_ISL_1528213
EPI_ISL_1528218
EPI_ISL_1528219
EPI_ISL_1532792
EPI_ISL_1532797
EPI_ISL_1532798
EPI_ISL_1532799
EPI_ISL_1545633
EPI_ISL_1545635
EPI_ISL_1545636
EPI_ISL_1545642
EPI_ISL_1547397
EPI_ISL_1547398
EPI_ISL_1547400
EPI_ISL_1547401
EPI_ISL_1547402
EPI_ISL_1547403
EPI_ISL_1547404
EPI_ISL_1547405
EPI_ISL_1547406
EPI_ISL_1547407
EPI_ISL_1547408
EPI_ISL_1547409
EPI_ISL_1547410
EPI_ISL_1547411
EPI_ISL_1547412
EPI_ISL_1547413
EPI_ISL_1547414
EPI_ISL_1547415
EPI_ISL_1547416
EPI_ISL_1547417
EPI_ISL_1547418
EPI_ISL_1547419
EPI_ISL_1547420
EPI_ISL_1547421
EPI_ISL_1547422
EPI_ISL_1547423
EPI_ISL_1547424
EPI_ISL_1547425
EPI_ISL_1547426
EPI_ISL_1547427
EPI_ISL_1547428
EPI_ISL_1547429
EPI_ISL_1547430
EPI_ISL_1547431
EPI_ISL_1547432
EPI_ISL_1547433
EPI_ISL_1547434
EPI_ISL_1547435
EPI_ISL_1547437
EPI_ISL_1547438
EPI_ISL_1547440
EPI_ISL_1547441
EPI_ISL_1547442
EPI_ISL_1547443
EPI_ISL_1547444
EPI_ISL_1547445
EPI_ISL_1547446
EPI_ISL_1557219
EPI_ISL_1557220
EPI_ISL_1557221
EPI_ISL_1559626
EPI_ISL_1575112
EPI_ISL_1577381
EPI_ISL_1577383
EPI_ISL_1577384
EPI_ISL_1577385
EPI_ISL_1577386
EPI_ISL_1577387
EPI_ISL_1577388
EPI_ISL_1509864
EPI_ISL_1524858
EPI_ISL_1524869
EPI_ISL_1517094
EPI_ISL_1517152
EPI_ISL_1517153
EPI_ISL_1517195
EPI_ISL_1517238
EPI_ISL_1517254
EPI_ISL_1517282
EPI_ISL_1517482
EPI_ISL_1517495
EPI_ISL_1403621
EPI_ISL_1403622
EPI_ISL_1403643
EPI_ISL_1403644
EPI_ISL_1403645
EPI_ISL_1403665
EPI_ISL_1406563
EPI_ISL_1456121
EPI_ISL_1457771
EPI_ISL_1457772
EPI_ISL_1457774
EPI_ISL_1457779
EPI_ISL_1457781
EPI_ISL_1457784
EPI_ISL_1457785
EPI_ISL_1457787
EPI_ISL_1457788
EPI_ISL_1464602
EPI_ISL_1464606
EPI_ISL_1464610
EPI_ISL_1464616
EPI_ISL_1464617
EPI_ISL_1483746
EPI_ISL_1483757
EPI_ISL_1483758
EPI_ISL_1483769
EPI_ISL_1497612
EPI_ISL_1457783
EPI_ISL_1457778
EPI_ISL_1457776
EPI_ISL_1516981
EPI_ISL_1525253
EPI_ISL_1525254
EPI_ISL_1525255
EPI_ISL_1525256
EPI_ISL_1525258
EPI_ISL_1526788
EPI_ISL_1526789
EPI_ISL_1526791
EPI_ISL_1528198
EPI_ISL_1547399
EPI_ISL_1547436
EPI_ISL_1547439
EPI_ISL_1547447
EPI_ISL_1547450
EPI_ISL_1547451
EPI_ISL_1547452
EPI_ISL_1547453
EPI_ISL_1547458
EPI_ISL_1583006
EPI_ISL_1583007
EPI_ISL_1526790
EPI_ISL_2235302
EPI_ISL_2235301
EPI_ISL_1843721
EPI_ISL_1843758
EPI_ISL_1517272
EPI_ISL_2279620
EPI_ISL_2279621
EPI_ISL_2279630
EPI_ISL_2279640
EPI_ISL_2283682
EPI_ISL_2283710
EPI_ISL_2283711
EPI_ISL_2283719
EPI_ISL_1697438
EPI_ISL_1697433
EPI_ISL_1697435
EPI_ISL_1697434
EPI_ISL_1700586
EPI_ISL_1700587
EPI_ISL_1700601
EPI_ISL_1700625
EPI_ISL_1700637
EPI_ISL_1700639
EPI_ISL_1700640
EPI_ISL_2106232
EPI_ISL_2106264
EPI_ISL_2323006
EPI_ISL_2323007
EPI_ISL_2323009
EPI_ISL_1917494
EPI_ISL_1917503
EPI_ISL_1917510
EPI_ISL_1917511
EPI_ISL_1917519
EPI_ISL_2226590
EPI_ISL_2226692
EPI_ISL_2226718
EPI_ISL_2226719
EPI_ISL_2226721
EPI_ISL_2226723
EPI_ISL_2226724
EPI_ISL_2226727
EPI_ISL_2226728
EPI_ISL_2226731
EPI_ISL_2226732
EPI_ISL_2226733
EPI_ISL_2226734
EPI_ISL_2227745
EPI_ISL_2227746
EPI_ISL_2227748
EPI_ISL_2228076
EPI_ISL_2228082
EPI_ISL_2228083
EPI_ISL_2228084
EPI_ISL_2228429
EPI_ISL_2231094
EPI_ISL_2231096
EPI_ISL_2231104
EPI_ISL_2231106
EPI_ISL_2231107
EPI_ISL_2231110
EPI_ISL_2231111
EPI_ISL_2231117
EPI_ISL_2231118
EPI_ISL_2231119
EPI_ISL_2231120
EPI_ISL_2231123
EPI_ISL_2231124
EPI_ISL_2231125
EPI_ISL_2231126
EPI_ISL_2231127
EPI_ISL_2231128
EPI_ISL_1607972
EPI_ISL_1607973
EPI_ISL_2567599
EPI_ISL_2567602
EPI_ISL_2567601
EPI_ISL_2567603
EPI_ISL_2567604
EPI_ISL_4051123
EPI_ISL_4051124
EPI_ISL_4051126
EPI_ISL_4051169
EPI_ISL_4051170
EPI_ISL_4051171
EPI_ISL_4051172
EPI_ISL_4051173
EPI_ISL_4051174
EPI_ISL_4051175
EPI_ISL_4051176
EPI_ISL_4051177
EPI_ISL_4051178
EPI_ISL_4051179
EPI_ISL_4051180
EPI_ISL_4051181
EPI_ISL_4051182
EPI_ISL_4051183
EPI_ISL_4051184
EPI_ISL_4051185
EPI_ISL_4051187
EPI_ISL_4051188
EPI_ISL_4051235
EPI_ISL_4051236
EPI_ISL_4051237
EPI_ISL_4051238
EPI_ISL_4051239
EPI_ISL_4051240
EPI_ISL_4051241
EPI_ISL_4051242
EPI_ISL_4051243
EPI_ISL_4051245
EPI_ISL_4051251
EPI_ISL_4051252
EPI_ISL_4051253
EPI_ISL_4051254
EPI_ISL_4051256
EPI_ISL_4051257
EPI_ISL_4051258
EPI_ISL_4051259
EPI_ISL_4051260
EPI_ISL_4051261
EPI_ISL_4051262
EPI_ISL_4051263
EPI_ISL_4051264
EPI_ISL_4051265
EPI_ISL_2495542
EPI_ISL_2495543
EPI_ISL_2495544
EPI_ISL_2495545
EPI_ISL_2495546
EPI_ISL_2495547
EPI_ISL_2495548
EPI_ISL_2495549
EPI_ISL_2495550
EPI_ISL_2495551
EPI_ISL_2495552
EPI_ISL_2495553
EPI_ISL_2495555
EPI_ISL_2495560
EPI_ISL_2495562
EPI_ISL_2495563
EPI_ISL_2495564
EPI_ISL_2495565
EPI_ISL_2495567
EPI_ISL_2495568
EPI_ISL_3232163
EPI_ISL_3232159
EPI_ISL_2426866
EPI_ISL_2426867
EPI_ISL_2426871
EPI_ISL_2426872
EPI_ISL_2426873
EPI_ISL_2426878
EPI_ISL_2426879
EPI_ISL_2426880
EPI_ISL_2426881
EPI_ISL_2426884
EPI_ISL_11229288
EPI_ISL_11229214
EPI_ISL_2429140
EPI_ISL_3332713
EPI_ISL_3332716
EPI_ISL_2432947
EPI_ISL_11229305
EPI_ISL_11229304
EPI_ISL_11229306
EPI_ISL_2439136
EPI_ISL_11229463
EPI_ISL_3342049
EPI_ISL_11229456
EPI_ISL_3347176
EPI_ISL_11229670
EPI_ISL_5161358
EPI_ISL_2455896
EPI_ISL_2455897
EPI_ISL_2462924
EPI_ISL_3355502
EPI_ISL_3355512
EPI_ISL_3356277
EPI_ISL_3356278
EPI_ISL_2601415
EPI_ISL_2601416
EPI_ISL_2601418
EPI_ISL_2601420
EPI_ISL_2601421
EPI_ISL_2601422
EPI_ISL_2601429
EPI_ISL_2601430
EPI_ISL_2601435
EPI_ISL_2601438
EPI_ISL_2601439
EPI_ISL_2601441
EPI_ISL_2601443
EPI_ISL_2601444
EPI_ISL_2601445
EPI_ISL_2601446
EPI_ISL_2601448
EPI_ISL_2601452
EPI_ISL_2601454
EPI_ISL_2601456
EPI_ISL_2601459
EPI_ISL_2601460
EPI_ISL_2601462
EPI_ISL_2601463
EPI_ISL_2601464
EPI_ISL_2601465
EPI_ISL_2601466
EPI_ISL_2601469
EPI_ISL_2601470
EPI_ISL_2601471
EPI_ISL_2601472
EPI_ISL_2601474
EPI_ISL_2601476
EPI_ISL_2601478
EPI_ISL_2601479
EPI_ISL_2601481
EPI_ISL_2601482
EPI_ISL_2601483
EPI_ISL_2601486
EPI_ISL_2601488
EPI_ISL_2601489
EPI_ISL_2601492
EPI_ISL_2601494
EPI_ISL_2601496
EPI_ISL_2601497
EPI_ISL_2601498
EPI_ISL_2601499
EPI_ISL_2601500
EPI_ISL_2601501
EPI_ISL_2601502
EPI_ISL_2601503
EPI_ISL_2601504
EPI_ISL_2601505
EPI_ISL_2601506
EPI_ISL_2601507
EPI_ISL_2601508
EPI_ISL_2601511
EPI_ISL_2601515
EPI_ISL_2601516
EPI_ISL_2601517
EPI_ISL_2601518
EPI_ISL_2601519
EPI_ISL_2601520
EPI_ISL_2601521
EPI_ISL_2601522
EPI_ISL_2601523
EPI_ISL_2601524
EPI_ISL_2601525
EPI_ISL_2601526
EPI_ISL_2601527
EPI_ISL_2601528
EPI_ISL_2601529
EPI_ISL_2601530
EPI_ISL_2601531
EPI_ISL_2601532
EPI_ISL_2601533
EPI_ISL_2601534
EPI_ISL_2601536
EPI_ISL_2601537
EPI_ISL_2601538
EPI_ISL_2601539
EPI_ISL_2601540
EPI_ISL_2601541
EPI_ISL_2601542
EPI_ISL_2601543
EPI_ISL_2601546
EPI_ISL_2601547
EPI_ISL_2601548
EPI_ISL_2601550
EPI_ISL_2601551
EPI_ISL_2601552
EPI_ISL_2601553
EPI_ISL_2601554
EPI_ISL_2601555
EPI_ISL_2601556
EPI_ISL_2601557
EPI_ISL_2601558
EPI_ISL_2601560
EPI_ISL_2601561
EPI_ISL_2601562
EPI_ISL_2601565
EPI_ISL_2601567
EPI_ISL_2601572
EPI_ISL_2601573
EPI_ISL_2601574
EPI_ISL_2601575
EPI_ISL_2601576
EPI_ISL_2601577
EPI_ISL_2601600
EPI_ISL_2601601
EPI_ISL_2601603
EPI_ISL_2601604
EPI_ISL_2601605
EPI_ISL_2601608
EPI_ISL_2601609
EPI_ISL_2601610
EPI_ISL_2601611
EPI_ISL_2601612
EPI_ISL_2601613
EPI_ISL_2601615
EPI_ISL_2601616
EPI_ISL_2601617
EPI_ISL_2601618
EPI_ISL_2601620
EPI_ISL_2601621
EPI_ISL_2601624
EPI_ISL_2601625
EPI_ISL_2601627
EPI_ISL_2601629
EPI_ISL_2601631
EPI_ISL_2601634
EPI_ISL_2601636
EPI_ISL_2601637
EPI_ISL_2601638
EPI_ISL_2601639
EPI_ISL_2601640
EPI_ISL_2601641
EPI_ISL_2601642
EPI_ISL_2601643
EPI_ISL_2601644
EPI_ISL_2601645
EPI_ISL_2601648
EPI_ISL_2601649
EPI_ISL_2601650
EPI_ISL_2601651
EPI_ISL_2601652
EPI_ISL_2601653
EPI_ISL_2601654
EPI_ISL_2601655
EPI_ISL_2601658
EPI_ISL_2601659
EPI_ISL_2601660
EPI_ISL_2603132
EPI_ISL_2603137
EPI_ISL_2603160
EPI_ISL_11230471
EPI_ISL_11230285
EPI_ISL_11230284
EPI_ISL_11230283
EPI_ISL_11230292
EPI_ISL_11230291
EPI_ISL_11230290
EPI_ISL_11229784
EPI_ISL_11229787
EPI_ISL_11229786
EPI_ISL_11229788
EPI_ISL_11229781
EPI_ISL_11229780
EPI_ISL_11229783
EPI_ISL_11229782
EPI_ISL_11229747
EPI_ISL_11229488
EPI_ISL_11229703
EPI_ISL_11229702
EPI_ISL_11229282
EPI_ISL_11229281
EPI_ISL_11229189
EPI_ISL_11229190
EPI_ISL_11229192
EPI_ISL_11229301
EPI_ISL_11229303
EPI_ISL_11229215
EPI_ISL_11229217
EPI_ISL_11229219
EPI_ISL_11229218
EPI_ISL_11229223
EPI_ISL_11229228
EPI_ISL_11229229
EPI_ISL_11229220
EPI_ISL_11229222
EPI_ISL_11229221
EPI_ISL_11229234
EPI_ISL_11229230
EPI_ISL_11229233
EPI_ISL_11229232
EPI_ISL_11229276
EPI_ISL_2616453
EPI_ISL_2616454
EPI_ISL_2616455
EPI_ISL_2616457
EPI_ISL_2616458
EPI_ISL_2616459
EPI_ISL_2616460
EPI_ISL_2616462
EPI_ISL_2616465
EPI_ISL_2616466
EPI_ISL_2616467
EPI_ISL_2614527
EPI_ISL_2614528
EPI_ISL_2614539
EPI_ISL_2614554
EPI_ISL_2614556
EPI_ISL_2614564
EPI_ISL_2616511
EPI_ISL_2616512
EPI_ISL_2616513
EPI_ISL_2616514
EPI_ISL_2616518
EPI_ISL_2616347
EPI_ISL_2616451
EPI_ISL_2616520
EPI_ISL_2616521
EPI_ISL_2621223
EPI_ISL_2621224
EPI_ISL_2621225
EPI_ISL_2621226
EPI_ISL_2621227
EPI_ISL_2621228
EPI_ISL_2621230
EPI_ISL_2621233
EPI_ISL_2621234
EPI_ISL_2621235
EPI_ISL_2621236
EPI_ISL_2621237
EPI_ISL_2621238
EPI_ISL_2621239
EPI_ISL_2621240
EPI_ISL_2621241
EPI_ISL_2621242
EPI_ISL_2621243
EPI_ISL_2621244
EPI_ISL_2621245
EPI_ISL_2621246
EPI_ISL_2621247
EPI_ISL_2621249
EPI_ISL_2621250
EPI_ISL_2621251
EPI_ISL_2621253
EPI_ISL_2621256
EPI_ISL_2621259
EPI_ISL_2621262
EPI_ISL_2621263
EPI_ISL_2621272
EPI_ISL_2621278
EPI_ISL_2621280
EPI_ISL_2621281
EPI_ISL_2621282
EPI_ISL_2621283
EPI_ISL_2621284
EPI_ISL_2621285
EPI_ISL_2621286
EPI_ISL_2621357
EPI_ISL_2621358
EPI_ISL_2621359
EPI_ISL_2621360
EPI_ISL_2621361
EPI_ISL_2621392
EPI_ISL_2621394
EPI_ISL_2621396
EPI_ISL_2621397
EPI_ISL_2621398
EPI_ISL_2621399
EPI_ISL_2621405
EPI_ISL_2621406
EPI_ISL_2621407
EPI_ISL_2621408
EPI_ISL_2622013
EPI_ISL_2622017
EPI_ISL_2622018
EPI_ISL_2622019
EPI_ISL_2622022
EPI_ISL_2622024
EPI_ISL_2622025
EPI_ISL_2622026
EPI_ISL_2622029
EPI_ISL_2622030
EPI_ISL_2622031
EPI_ISL_2622032
EPI_ISL_2622034
EPI_ISL_2622035
EPI_ISL_2622036
EPI_ISL_2622038
EPI_ISL_2622039
EPI_ISL_2622040
EPI_ISL_2622041
EPI_ISL_2622042
EPI_ISL_5196202
EPI_ISL_5196205
EPI_ISL_5196206
EPI_ISL_5196207
EPI_ISL_5196210
EPI_ISL_5196211
EPI_ISL_5196212
EPI_ISL_5196213
EPI_ISL_5196306
EPI_ISL_5200515
EPI_ISL_5200516
EPI_ISL_5200517
EPI_ISL_2626193
EPI_ISL_2626232
EPI_ISL_2626233
EPI_ISL_2626237
EPI_ISL_2626239
EPI_ISL_2626240
EPI_ISL_2626241
EPI_ISL_2626242
EPI_ISL_2626243
EPI_ISL_2626245
EPI_ISL_2626273
EPI_ISL_2626300
EPI_ISL_2626443
EPI_ISL_2626445
EPI_ISL_2626446
EPI_ISL_2626448
EPI_ISL_2627957
EPI_ISL_2628278
EPI_ISL_2628279
EPI_ISL_2628280
EPI_ISL_2628281
EPI_ISL_2628282
EPI_ISL_2629003
EPI_ISL_2629004
EPI_ISL_2629005
EPI_ISL_2629006
EPI_ISL_2629008
EPI_ISL_2629009
EPI_ISL_2629012
EPI_ISL_2629013
EPI_ISL_2629015
EPI_ISL_2629016
EPI_ISL_2629017
EPI_ISL_2629019
EPI_ISL_2629020
EPI_ISL_2629021
EPI_ISL_2629028
EPI_ISL_2629034
EPI_ISL_2629035
EPI_ISL_2629037
EPI_ISL_2629038
EPI_ISL_2629039
EPI_ISL_2629046
EPI_ISL_2629047
EPI_ISL_2629051
EPI_ISL_2629053
EPI_ISL_2629055
EPI_ISL_2629056
EPI_ISL_2629058
EPI_ISL_2629059
EPI_ISL_2629060
EPI_ISL_2629062
EPI_ISL_2629064
EPI_ISL_2629067
EPI_ISL_2629068
EPI_ISL_2629069
EPI_ISL_2629076
EPI_ISL_2629077
EPI_ISL_2629083
EPI_ISL_2629084
EPI_ISL_2629085
EPI_ISL_2629087
EPI_ISL_2629091
EPI_ISL_2629092
EPI_ISL_2629093
EPI_ISL_2629094
EPI_ISL_2629095
EPI_ISL_2629096
EPI_ISL_2629098
EPI_ISL_2629099
EPI_ISL_2629100
EPI_ISL_2629102
EPI_ISL_2629103
EPI_ISL_2629104
EPI_ISL_2629105
EPI_ISL_2629106
EPI_ISL_2629107
EPI_ISL_2629108
EPI_ISL_2629111
EPI_ISL_2629113
EPI_ISL_2629116
EPI_ISL_2629118
EPI_ISL_2629119
EPI_ISL_2629120
EPI_ISL_2629121
EPI_ISL_2629123
EPI_ISL_2629124
EPI_ISL_2629125
EPI_ISL_2629126
EPI_ISL_2629127
EPI_ISL_2629129
EPI_ISL_2629130
EPI_ISL_2629133
EPI_ISL_2629137
EPI_ISL_2629140
EPI_ISL_2629142
EPI_ISL_2629143
EPI_ISL_2629144
EPI_ISL_2629147
EPI_ISL_2629148
EPI_ISL_2629149
EPI_ISL_2629150
EPI_ISL_2629151
EPI_ISL_2629164
EPI_ISL_2629166
EPI_ISL_2629167
EPI_ISL_2629170
EPI_ISL_2629172
EPI_ISL_2629173
EPI_ISL_2629176
EPI_ISL_2629178
EPI_ISL_2629179
EPI_ISL_2629180
EPI_ISL_2629183
EPI_ISL_2629184
EPI_ISL_2629186
EPI_ISL_2550589
EPI_ISL_2567600
EPI_ISL_2601495
EPI_ISL_2601569
EPI_ISL_7711808
EPI_ISL_10146016
EPI_ISL_2616463
EPI_ISL_2621252
EPI_ISL_3409509
EPI_ISL_3409633
EPI_ISL_3409703
EPI_ISL_3409705
EPI_ISL_2629007
EPI_ISL_2629027
EPI_ISL_2629040
EPI_ISL_2629112
EPI_ISL_4296402
EPI_ISL_2657513
EPI_ISL_2657514
EPI_ISL_2657515
EPI_ISL_2657516
EPI_ISL_5257989
EPI_ISL_2491631
EPI_ISL_5258198
EPI_ISL_2657566
EPI_ISL_2657682
EPI_ISL_2657683
EPI_ISL_2657684
EPI_ISL_4298661
EPI_ISL_4298662
EPI_ISL_4298664
EPI_ISL_4298665
EPI_ISL_2495466
EPI_ISL_2495467
EPI_ISL_2495468
EPI_ISL_2495469
EPI_ISL_2495470
EPI_ISL_2495471
EPI_ISL_2495472
EPI_ISL_2495473
EPI_ISL_2495480
EPI_ISL_2495481
EPI_ISL_2495482
EPI_ISL_2495483
EPI_ISL_2495484
EPI_ISL_2495485
EPI_ISL_2495491
EPI_ISL_2495533
EPI_ISL_2495534
EPI_ISL_2495535
EPI_ISL_2495536
EPI_ISL_2495537
EPI_ISL_2495538
EPI_ISL_2495539
EPI_ISL_2495540
EPI_ISL_2495541
EPI_ISL_2495559
EPI_ISL_2495561
EPI_ISL_2495566
EPI_ISL_2495569
EPI_ISL_2495571
EPI_ISL_2495601
EPI_ISL_2495602
EPI_ISL_6121787
EPI_ISL_6121792
EPI_ISL_2663126
EPI_ISL_2502619
EPI_ISL_5589491
EPI_ISL_5589495
EPI_ISL_5589733
EPI_ISL_5589739
EPI_ISL_2516971
EPI_ISL_2443502
EPI_ISL_2671898
EPI_ISL_6159114
EPI_ISL_5314290
EPI_ISL_9812327
EPI_ISL_9812329
EPI_ISL_9812328
EPI_ISL_9812325
EPI_ISL_2690137
EPI_ISL_5323929
EPI_ISL_5324082
EPI_ISL_2530152
EPI_ISL_2532382
EPI_ISL_2532387
EPI_ISL_2535792
EPI_ISL_2544193
EPI_ISL_2544198
EPI_ISL_2545823
EPI_ISL_2545824
EPI_ISL_2545825
EPI_ISL_2545836
EPI_ISL_2545839
EPI_ISL_2545843
EPI_ISL_2545844
EPI_ISL_2545845
EPI_ISL_2545848
EPI_ISL_2545849
EPI_ISL_2545850
EPI_ISL_2545851
EPI_ISL_2545860
EPI_ISL_2545861
EPI_ISL_2545874
EPI_ISL_2545878
EPI_ISL_2545879
EPI_ISL_2545886
EPI_ISL_2545887
EPI_ISL_2545891
EPI_ISL_2545892
EPI_ISL_2545893
EPI_ISL_2545894
EPI_ISL_2545895
EPI_ISL_2545896
EPI_ISL_2545897
EPI_ISL_2545898
EPI_ISL_2545899
EPI_ISL_2545900
EPI_ISL_2545905
EPI_ISL_2545913
EPI_ISL_2545914
EPI_ISL_2545915
EPI_ISL_2545918
EPI_ISL_2545919
EPI_ISL_2545920
EPI_ISL_2545921
EPI_ISL_2545927
EPI_ISL_2545928
EPI_ISL_2545932
EPI_ISL_2545934
EPI_ISL_2545935
EPI_ISL_2545937
EPI_ISL_2545938
EPI_ISL_2545939
EPI_ISL_2545941
EPI_ISL_2545946
EPI_ISL_2545949
EPI_ISL_2545957
EPI_ISL_2545958
EPI_ISL_2545959
EPI_ISL_2545960
EPI_ISL_2545961
EPI_ISL_2545962
EPI_ISL_2545965
EPI_ISL_2681409
EPI_ISL_2681410
EPI_ISL_7111345
EPI_ISL_2681394
EPI_ISL_2681395
EPI_ISL_2681397
EPI_ISL_2681399
EPI_ISL_2681440
EPI_ISL_11266024
EPI_ISL_11266012
EPI_ISL_11266050
EPI_ISL_11266041
EPI_ISL_11266047
EPI_ISL_7139610
EPI_ISL_7139628
EPI_ISL_7139632
EPI_ISL_7139637
EPI_ISL_7139641
EPI_ISL_7139642
EPI_ISL_7139645
EPI_ISL_7139647
EPI_ISL_7139667
EPI_ISL_7139684
EPI_ISL_7139766
EPI_ISL_7139769
EPI_ISL_2550530
EPI_ISL_2550538
EPI_ISL_2550540
EPI_ISL_2550543
EPI_ISL_2550546
EPI_ISL_2550551
EPI_ISL_2550557
EPI_ISL_2550575
EPI_ISL_2550580
EPI_ISL_2550581
EPI_ISL_2550582
EPI_ISL_2550586
EPI_ISL_2550588
EPI_ISL_2550590
EPI_ISL_5890254
EPI_ISL_6227593
EPI_ISL_2561987
EPI_ISL_2561992
EPI_ISL_2562019
EPI_ISL_2562020
EPI_ISL_2562023
EPI_ISL_2562024
EPI_ISL_2562026
EPI_ISL_2562027
EPI_ISL_2562028
EPI_ISL_2562031
EPI_ISL_2562035
EPI_ISL_2562036
EPI_ISL_2562038
EPI_ISL_2562039
EPI_ISL_2562040
EPI_ISL_2562041
EPI_ISL_2562045
EPI_ISL_6258790
EPI_ISL_2566210
EPI_ISL_2566211
EPI_ISL_2566212
EPI_ISL_2566213
EPI_ISL_2566214
EPI_ISL_2566215
EPI_ISL_2566216
EPI_ISL_2566217
EPI_ISL_2566218
EPI_ISL_2566219
EPI_ISL_2566221
EPI_ISL_2566222
EPI_ISL_2566223
EPI_ISL_2566225
EPI_ISL_2566226
EPI_ISL_2566227
EPI_ISL_2566228
EPI_ISL_2566229
EPI_ISL_2566231
EPI_ISL_2566232
EPI_ISL_2566233
EPI_ISL_2566234
EPI_ISL_2566236
EPI_ISL_2566237
EPI_ISL_2566239
EPI_ISL_2566242
EPI_ISL_2687731
EPI_ISL_2688261
EPI_ISL_2688263
EPI_ISL_2688264
EPI_ISL_2688265
EPI_ISL_2688268
EPI_ISL_2688269
EPI_ISL_2688270
EPI_ISL_2688278
EPI_ISL_2688279
EPI_ISL_2688280
EPI_ISL_2688282
EPI_ISL_2688284
EPI_ISL_2688285
EPI_ISL_2688286
EPI_ISL_2688297
EPI_ISL_2688632
EPI_ISL_2690423
EPI_ISL_2691079
EPI_ISL_2691080
EPI_ISL_2691107
EPI_ISL_2691108
EPI_ISL_2713219
EPI_ISL_2713229
EPI_ISL_2713230
EPI_ISL_2713231
EPI_ISL_2713237
EPI_ISL_2713238
EPI_ISL_2713253
EPI_ISL_6314693
EPI_ISL_6314698
EPI_ISL_6340532
EPI_ISL_6342832
EPI_ISL_6342943
EPI_ISL_2757943
EPI_ISL_2757946
EPI_ISL_2757947
EPI_ISL_2779320
EPI_ISL_2779324
EPI_ISL_2779327
EPI_ISL_2779328
EPI_ISL_2779329
EPI_ISL_2779330
EPI_ISL_2779331
EPI_ISL_2779332
EPI_ISL_2779333
EPI_ISL_2779334
EPI_ISL_2779335
EPI_ISL_2779336
EPI_ISL_2779337
EPI_ISL_2779338
EPI_ISL_2779339
EPI_ISL_2779340
EPI_ISL_2779341
EPI_ISL_2779342
EPI_ISL_2779343
EPI_ISL_2779346
EPI_ISL_2779347
EPI_ISL_2545936
EPI_ISL_2550542
EPI_ISL_2550572
EPI_ISL_4196735
EPI_ISL_2562025
EPI_ISL_3696162
EPI_ISL_3696164
EPI_ISL_3696165
EPI_ISL_2566235
EPI_ISL_2790232
EPI_ISL_2790233
EPI_ISL_2790234
EPI_ISL_2790235
EPI_ISL_3756951
EPI_ISL_3101135
EPI_ISL_4205878
EPI_ISL_2841971
EPI_ISL_2841972
EPI_ISL_3836243
EPI_ISL_3836244
EPI_ISL_3836245
EPI_ISL_3836246
EPI_ISL_3836247
EPI_ISL_3836248
EPI_ISL_3836249
EPI_ISL_3836250
EPI_ISL_3836251
EPI_ISL_3836252
EPI_ISL_3836253
EPI_ISL_3836254
EPI_ISL_3836255
EPI_ISL_3836256
EPI_ISL_3232226
EPI_ISL_2873844
EPI_ISL_2873866
EPI_ISL_2886470
EPI_ISL_2886471
EPI_ISL_2886477
EPI_ISL_2886478
EPI_ISL_2886480
EPI_ISL_2886482
EPI_ISL_2886483
EPI_ISL_2601449
EPI_ISL_2601450
EPI_ISL_2601468
EPI_ISL_2601432
EPI_ISL_2601436
EPI_ISL_2601440
EPI_ISL_2601414
EPI_ISL_2601423
EPI_ISL_2601431
EPI_ISL_2601433
EPI_ISL_2601434
EPI_ISL_2921176
EPI_ISL_2921177
EPI_ISL_2921179
EPI_ISL_2921180
EPI_ISL_2921188
EPI_ISL_2921191
EPI_ISL_2601559
EPI_ISL_2601491
EPI_ISL_2601509
EPI_ISL_2601510
EPI_ISL_2601512
EPI_ISL_2601513
EPI_ISL_2601535
EPI_ISL_2601606
EPI_ISL_2601570
EPI_ISL_2601602
EPI_ISL_2601563
EPI_ISL_2601564
EPI_ISL_2601566
EPI_ISL_2601571
EPI_ISL_2601607
EPI_ISL_2601619
EPI_ISL_2601632
EPI_ISL_2601633
EPI_ISL_2601635
EPI_ISL_2601646
EPI_ISL_2601647
EPI_ISL_2940374
EPI_ISL_2940377
EPI_ISL_2940380
EPI_ISL_2940384
EPI_ISL_2940386
EPI_ISL_2941720
EPI_ISL_2603139
EPI_ISL_2603154
EPI_ISL_2603163
EPI_ISL_2964599
EPI_ISL_3021548
EPI_ISL_3024024
EPI_ISL_4251907
EPI_ISL_4252243
EPI_ISL_4252250
EPI_ISL_4252251
EPI_ISL_3031375
EPI_ISL_3031405
EPI_ISL_3060304
EPI_ISL_4260386
EPI_ISL_4261412
EPI_ISL_4261413
EPI_ISL_4261415
EPI_ISL_3101122
EPI_ISL_3101125
EPI_ISL_3101126
EPI_ISL_3101131
EPI_ISL_3101139
EPI_ISL_3101140
EPI_ISL_3105860
EPI_ISL_3138713
EPI_ISL_3138714
EPI_ISL_3138715
EPI_ISL_3138717
EPI_ISL_3138718
EPI_ISL_3138719
EPI_ISL_3138722
EPI_ISL_3138723
EPI_ISL_3138724
EPI_ISL_3138725
EPI_ISL_3138726
EPI_ISL_3138727
EPI_ISL_3138728
EPI_ISL_3138729
EPI_ISL_3138730
EPI_ISL_3138731
EPI_ISL_3138740
EPI_ISL_3162290
EPI_ISL_3162291
EPI_ISL_3162292
EPI_ISL_3162293
EPI_ISL_3162294
EPI_ISL_3162295
EPI_ISL_6575576
EPI_ISL_6575584
EPI_ISL_6575589
EPI_ISL_6575599
EPI_ISL_6575602
EPI_ISL_3232157
EPI_ISL_3232160
EPI_ISL_3232161
EPI_ISL_3232162
EPI_ISL_3236930
EPI_ISL_6621331
EPI_ISL_3261043
EPI_ISL_3261047
EPI_ISL_3261049
EPI_ISL_3261052
EPI_ISL_3261053
EPI_ISL_3261057
EPI_ISL_3261061
EPI_ISL_3275171
EPI_ISL_2616337
EPI_ISL_2616452
EPI_ISL_2616461
EPI_ISL_2616515
EPI_ISL_2616516
EPI_ISL_2616517
EPI_ISL_3316204
EPI_ISL_3914954
EPI_ISL_3980681
EPI_ISL_2621222
EPI_ISL_2621257
EPI_ISL_2621395
EPI_ISL_2621409
EPI_ISL_2621410
EPI_ISL_3332706
EPI_ISL_3332712
EPI_ISL_2622008
EPI_ISL_2622011
EPI_ISL_2622010
EPI_ISL_2622015
EPI_ISL_2622012
EPI_ISL_2622016
EPI_ISL_2622020
EPI_ISL_2622021
EPI_ISL_2622023
EPI_ISL_2622027
EPI_ISL_2622028
EPI_ISL_2626192
EPI_ISL_2626447
EPI_ISL_3999684
EPI_ISL_3151138
EPI_ISL_4030157
EPI_ISL_4030158
EPI_ISL_4030159
EPI_ISL_4030160
EPI_ISL_4030161
EPI_ISL_4030166
EPI_ISL_4030167
EPI_ISL_4030168
EPI_ISL_4030169
EPI_ISL_4030170
EPI_ISL_4030171
EPI_ISL_4030232
EPI_ISL_4030234
EPI_ISL_4030237
EPI_ISL_4030238
EPI_ISL_4030243
EPI_ISL_4030244
EPI_ISL_4030248
EPI_ISL_4030251
EPI_ISL_2629036
EPI_ISL_2629066
EPI_ISL_2629081
EPI_ISL_2629082
EPI_ISL_2629086
EPI_ISL_2629110
EPI_ISL_2629114
EPI_ISL_2629115
EPI_ISL_2629132
EPI_ISL_2629131
EPI_ISL_2629134
EPI_ISL_2629135
EPI_ISL_2629136
EPI_ISL_2629138
EPI_ISL_2629139
EPI_ISL_2629146
EPI_ISL_2629145
EPI_ISL_2629152
EPI_ISL_2629153
EPI_ISL_2629175
EPI_ISL_3342147
EPI_ISL_5540750
EPI_ISL_5543236
EPI_ISL_5567786
EPI_ISL_5567813
EPI_ISL_5567839
EPI_ISL_5567934
EPI_ISL_5566309
EPI_ISL_5566329
EPI_ISL_5566421
EPI_ISL_5566428
EPI_ISL_5566443
EPI_ISL_5566596
EPI_ISL_5566651
EPI_ISL_5566815
EPI_ISL_5566855
EPI_ISL_5566874
EPI_ISL_5566882
EPI_ISL_5566897
EPI_ISL_5566931
EPI_ISL_5566956
EPI_ISL_5566978
EPI_ISL_5566989
EPI_ISL_5567054
EPI_ISL_5567179
EPI_ISL_5567200
EPI_ISL_5567276
EPI_ISL_5567355
EPI_ISL_5567185
EPI_ISL_5567505
EPI_ISL_5567555
EPI_ISL_5567600
EPI_ISL_5567886
EPI_ISL_5568114
EPI_ISL_5568400
EPI_ISL_5567681
EPI_ISL_5568529
EPI_ISL_5568550
EPI_ISL_5568616
EPI_ISL_4051255
EPI_ISL_4051250
EPI_ISL_4051249
EPI_ISL_4051248
EPI_ISL_4051247
EPI_ISL_4051246
EPI_ISL_4051244
EPI_ISL_5568544
EPI_ISL_4051234
EPI_ISL_4051186
EPI_ISL_2426874
EPI_ISL_2426875
EPI_ISL_2426876
EPI_ISL_2426877
EPI_ISL_5589651
EPI_ISL_4030250
EPI_ISL_4030249
EPI_ISL_4030241
EPI_ISL_4030240
EPI_ISL_4030239
EPI_ISL_4030162
EPI_ISL_4030156
EPI_ISL_9402291
EPI_ISL_4548979
EPI_ISL_4548985
EPI_ISL_4549001
EPI_ISL_4549003
EPI_ISL_4549004
EPI_ISL_4549006
EPI_ISL_4549007
EPI_ISL_4549075
EPI_ISL_4549080
EPI_ISL_4549081
EPI_ISL_4549082
EPI_ISL_4549083
EPI_ISL_4549084
EPI_ISL_4549085
EPI_ISL_4549086
EPI_ISL_4549087
EPI_ISL_4549088
EPI_ISL_4549089
EPI_ISL_4549090
EPI_ISL_4549091
EPI_ISL_4549092
EPI_ISL_4549093
EPI_ISL_4549094
EPI_ISL_4549097
EPI_ISL_4549098
EPI_ISL_4549101
EPI_ISL_4549102
EPI_ISL_4549104
EPI_ISL_4549105
EPI_ISL_4549106
EPI_ISL_4549107
EPI_ISL_4549108
EPI_ISL_4549109
EPI_ISL_4549110
EPI_ISL_4549111
EPI_ISL_4549113
EPI_ISL_4549114
EPI_ISL_4549115
EPI_ISL_4549116
EPI_ISL_4549117
EPI_ISL_4549118
EPI_ISL_4549119
EPI_ISL_4549120
EPI_ISL_4549121
EPI_ISL_4549123
EPI_ISL_4549124
EPI_ISL_4549125
EPI_ISL_4549126
EPI_ISL_4549127
EPI_ISL_4549128
EPI_ISL_4549129
EPI_ISL_4549130
EPI_ISL_4549131
EPI_ISL_4549133
EPI_ISL_4549134
EPI_ISL_4549137
EPI_ISL_4549138
EPI_ISL_4549139
EPI_ISL_4549146
EPI_ISL_4549147
EPI_ISL_4549148
EPI_ISL_4549149
EPI_ISL_4574534
EPI_ISL_4574536
EPI_ISL_4574544
EPI_ISL_4574545
EPI_ISL_4574546
EPI_ISL_9052886
EPI_ISL_9052899
EPI_ISL_4713857
EPI_ISL_4713941
EPI_ISL_4713959
EPI_ISL_4714105
EPI_ISL_4714141
EPI_ISL_4714272
EPI_ISL_4714594
EPI_ISL_4715887
EPI_ISL_4715899
EPI_ISL_4715902
EPI_ISL_4715930
EPI_ISL_4715979
EPI_ISL_4715990
EPI_ISL_4716008
EPI_ISL_4716022
EPI_ISL_4716083
EPI_ISL_4716099
EPI_ISL_4716112
EPI_ISL_4716144
EPI_ISL_4716159
EPI_ISL_4716189
EPI_ISL_4716224
EPI_ISL_4716230
EPI_ISL_4716233
EPI_ISL_4716283
EPI_ISL_4716311
EPI_ISL_4716320
EPI_ISL_4716336
EPI_ISL_4716346
EPI_ISL_4716415
EPI_ISL_4716493
EPI_ISL_4741271
EPI_ISL_4741275
EPI_ISL_4741277
EPI_ISL_4741287
EPI_ISL_4741299
EPI_ISL_4741301
EPI_ISL_4741305
EPI_ISL_4741311
EPI_ISL_4741312
EPI_ISL_4741327
EPI_ISL_4741332
EPI_ISL_4741336
EPI_ISL_4741341
EPI_ISL_4741348
EPI_ISL_4741358
EPI_ISL_4741371
EPI_ISL_4741374
EPI_ISL_4741382
EPI_ISL_4741389
EPI_ISL_4741394
EPI_ISL_4741397
EPI_ISL_4741404
EPI_ISL_4741412
EPI_ISL_4741416
EPI_ISL_4741420
EPI_ISL_4741424
EPI_ISL_4741943
EPI_ISL_4741951
EPI_ISL_4744462
EPI_ISL_4744463
EPI_ISL_4744618
EPI_ISL_8509423
EPI_ISL_8509422
EPI_ISL_8509424
EPI_ISL_4772336
EPI_ISL_7476532
EPI_ISL_6661855
EPI_ISL_6661859
EPI_ISL_6690018
EPI_ISL_6699625
EPI_ISL_3024685
EPI_ISL_5751142
EPI_ISL_5751161
EPI_ISL_5751176
EPI_ISL_5751178
EPI_ISL_2681412
EPI_ISL_2681413
EPI_ISL_5798638
EPI_ISL_2681396
EPI_ISL_5257983
EPI_ISL_5258196
EPI_ISL_5257984
EPI_ISL_2429139
EPI_ISL_2429133
EPI_ISL_5890243
EPI_ISL_5890248
EPI_ISL_5890263
EPI_ISL_5890269
EPI_ISL_5890281
EPI_ISL_5890283
EPI_ISL_5890284
EPI_ISL_5890292
EPI_ISL_5890298
EPI_ISL_5890304
EPI_ISL_5890305
EPI_ISL_5890311
EPI_ISL_5890317
EPI_ISL_5890318
EPI_ISL_5890323
EPI_ISL_5890329
EPI_ISL_5890333
EPI_ISL_5890342
EPI_ISL_5890352
EPI_ISL_5890353
EPI_ISL_5890357
EPI_ISL_5890366
EPI_ISL_5890373
EPI_ISL_5890377
EPI_ISL_5890385
EPI_ISL_5890396
EPI_ISL_5890401
EPI_ISL_5890411
EPI_ISL_5890415
EPI_ISL_5890416
EPI_ISL_5890425
EPI_ISL_5890429
EPI_ISL_5891061
EPI_ISL_5891067
EPI_ISL_5917765
EPI_ISL_5917766
EPI_ISL_5917767
EPI_ISL_5917768
EPI_ISL_5917769
EPI_ISL_5917770
EPI_ISL_5917771
EPI_ISL_5917772
EPI_ISL_5917773
EPI_ISL_5917774
EPI_ISL_5917775
EPI_ISL_5917776
EPI_ISL_5920650
EPI_ISL_5920657
EPI_ISL_5920660
EPI_ISL_5920669
EPI_ISL_5920678
EPI_ISL_5920683
EPI_ISL_5920691
EPI_ISL_5920696
EPI_ISL_5920707
EPI_ISL_5920709
EPI_ISL_5920718
EPI_ISL_5920729
EPI_ISL_5920735
EPI_ISL_5920741
EPI_ISL_5920750
EPI_ISL_5920753
EPI_ISL_5920762
EPI_ISL_5920770
EPI_ISL_5920778
EPI_ISL_5920785
EPI_ISL_5920790
EPI_ISL_5920796
EPI_ISL_5920802
EPI_ISL_5920807
EPI_ISL_5920814
EPI_ISL_5920820
EPI_ISL_5920827
EPI_ISL_5920832
EPI_ISL_5920836
EPI_ISL_5920842
EPI_ISL_5920850
EPI_ISL_5920855
EPI_ISL_5920864
EPI_ISL_5920872
EPI_ISL_5920876
EPI_ISL_5920884
EPI_ISL_5920897
EPI_ISL_5920903
EPI_ISL_5920912
EPI_ISL_5920923
EPI_ISL_5920933
EPI_ISL_5920941
EPI_ISL_5920956
EPI_ISL_5920962
EPI_ISL_5920972
EPI_ISL_5920980
EPI_ISL_5920992
EPI_ISL_5921008
EPI_ISL_5921012
EPI_ISL_5921019
EPI_ISL_5921024
EPI_ISL_5921032
EPI_ISL_5921039
EPI_ISL_5921047
EPI_ISL_5921052
EPI_ISL_5921057
EPI_ISL_5921066
EPI_ISL_5921072
EPI_ISL_5921077
EPI_ISL_5921082
EPI_ISL_5921088
EPI_ISL_5921105
EPI_ISL_5921112
EPI_ISL_5921118
EPI_ISL_5921123
EPI_ISL_5921130
EPI_ISL_5921136
EPI_ISL_5921143
EPI_ISL_5921148
EPI_ISL_5921097
EPI_ISL_5921153
EPI_ISL_5921156
EPI_ISL_5921169
EPI_ISL_5921177
EPI_ISL_5921187
EPI_ISL_5921194
EPI_ISL_5921202
EPI_ISL_5921209
EPI_ISL_5921214
EPI_ISL_5921222
EPI_ISL_5921229
EPI_ISL_5921231
EPI_ISL_5921238
EPI_ISL_5921246
EPI_ISL_5921256
EPI_ISL_5921264
EPI_ISL_5921268
EPI_ISL_5921280
EPI_ISL_5921289
EPI_ISL_5921297
EPI_ISL_5921306
EPI_ISL_5921312
EPI_ISL_5921323
EPI_ISL_5921331
EPI_ISL_5921334
EPI_ISL_5921339
EPI_ISL_5921345
EPI_ISL_5921349
EPI_ISL_5921354
EPI_ISL_5921364
EPI_ISL_5921372
EPI_ISL_5921383
EPI_ISL_5921390
EPI_ISL_5921400
EPI_ISL_5921403
EPI_ISL_5921408
EPI_ISL_5921416
EPI_ISL_5921420
EPI_ISL_5921428
EPI_ISL_5921438
EPI_ISL_5921448
EPI_ISL_5921456
EPI_ISL_5921465
EPI_ISL_5921477
EPI_ISL_5921479
EPI_ISL_5921482
EPI_ISL_5921492
EPI_ISL_5921498
EPI_ISL_5921505
EPI_ISL_5921515
EPI_ISL_5921524
EPI_ISL_5921532
EPI_ISL_5921539
EPI_ISL_5921545
EPI_ISL_5921551
EPI_ISL_5921559
EPI_ISL_5921563
EPI_ISL_5921570
EPI_ISL_5921573
EPI_ISL_5921577
EPI_ISL_5921582
EPI_ISL_5921593
EPI_ISL_5921601
EPI_ISL_5921606
EPI_ISL_5921617
EPI_ISL_5921623
EPI_ISL_5921632
EPI_ISL_5921641
EPI_ISL_5921648
EPI_ISL_5921651
EPI_ISL_5921656
EPI_ISL_5921667
EPI_ISL_5921671
EPI_ISL_5921678
EPI_ISL_5921688
EPI_ISL_5921697
EPI_ISL_5921704
EPI_ISL_5921714
EPI_ISL_5921717
EPI_ISL_5921720
EPI_ISL_5921729
EPI_ISL_5921734
EPI_ISL_5921737
EPI_ISL_5921810
EPI_ISL_5937310
EPI_ISL_5937313
EPI_ISL_5937314
EPI_ISL_5937315
EPI_ISL_5937320
EPI_ISL_5937321
EPI_ISL_2690677
EPI_ISL_2690684
EPI_ISL_2690691
EPI_ISL_2690694
EPI_ISL_2691088
EPI_ISL_2691117
EPI_ISL_3046595
EPI_ISL_3046601
EPI_ISL_7711782
EPI_ISL_7711783
EPI_ISL_7711784
EPI_ISL_7711785
EPI_ISL_7711793
EPI_ISL_7711794
EPI_ISL_7711795
EPI_ISL_7711796
EPI_ISL_7711802
EPI_ISL_7711803
EPI_ISL_7711804
EPI_ISL_7715431
EPI_ISL_7752696
EPI_ISL_6314688
EPI_ISL_6011980
EPI_ISL_6482200
EPI_ISL_5937316
EPI_ISL_5798588
EPI_ISL_4574532
EPI_ISL_4574533
EPI_ISL_3138712
EPI_ISL_3138720
EPI_ISL_3138721
EPI_ISL_2614591
EPI_ISL_2955600
EPI_ISL_5736636
EPI_ISL_5736596
EPI_ISL_5736631
EPI_ISL_5937319
EPI_ISL_5937311
EPI_ISL_5937312
EPI_ISL_5937317
EPI_ISL_5937318
EPI_ISL_3261046
EPI_ISL_3261045
EPI_ISL_3261050
EPI_ISL_3261051
EPI_ISL_3261055
EPI_ISL_3261056
EPI_ISL_3261058
EPI_ISL_8421070
EPI_ISL_8421072
EPI_ISL_8421071
EPI_ISL_8421361
EPI_ISL_8421360
EPI_ISL_8421362
EPI_ISL_3756950
EPI_ISL_10149595
EPI_ISL_10141469
EPI_ISL_10149542
EPI_ISL_10149543
EPI_ISL_10141478
EPI_ISL_10141473
EPI_ISL_10141468
EPI_ISL_10141467
EPI_ISL_10141472
EPI_ISL_10141493
EPI_ISL_10141464
EPI_ISL_10141484
EPI_ISL_10141466
EPI_ISL_10141492
EPI_ISL_10141480
EPI_ISL_10141479
EPI_ISL_10141475
EPI_ISL_10141489
EPI_ISL_10141490
EPI_ISL_10141494
EPI_ISL_10141485
EPI_ISL_10141488
EPI_ISL_10141486
EPI_ISL_10141487
EPI_ISL_10141496
EPI_ISL_10141497
EPI_ISL_10145998
EPI_ISL_10146007
EPI_ISL_10146014
EPI_ISL_10146015
EPI_ISL_10149574
EPI_ISL_10149575
EPI_ISL_10149592
EPI_ISL_10435798
EPI_ISL_10435889
EPI_ISL_10435890
EPI_ISL_10435887
EPI_ISL_10435845
EPI_ISL_10435861
EPI_ISL_10435927
EPI_ISL_10435929
EPI_ISL_10435930
EPI_ISL_10435931
EPI_ISL_10435933
EPI_ISL_10435951
EPI_ISL_10149535
EPI_ISL_10149534
EPI_ISL_10149545
EPI_ISL_10149544
EPI_ISL_10149546
EPI_ISL_10149597
EPI_ISL_10149596
EPI_ISL_10149593
EPI_ISL_10149594
EPI_ISL_10957356
EPI_ISL_4251908
EPI_ISL_4251910
EPI_ISL_4251911
EPI_ISL_4252218
EPI_ISL_4252242
EPI_ISL_4252244
EPI_ISL_5540779
EPI_ISL_6258787
EPI_ISL_2455327
EPI_ISL_2455264
EPI_ISL_2495570
EPI_ISL_2495572
EPI_ISL_2495573
EPI_ISL_2495574
EPI_ISL_2495575
EPI_ISL_2495576
EPI_ISL_2495577
EPI_ISL_5196193
EPI_ISL_2695785
EPI_ISL_5196200
EPI_ISL_5196201
EPI_ISL_5196214
EPI_ISL_5196218
EPI_ISL_2502617
EPI_ISL_5419432
EPI_ISL_3409444
EPI_ISL_10993951
EPI_ISL_10993952
EPI_ISL_11380694
EPI_ISL_11036394
EPI_ISL_11172683
EPI_ISL_11000098
EPI_ISL_11172652
EPI_ISL_2567593
EPI_ISL_2567594
EPI_ISL_2567595
EPI_ISL_2567597
EPI_ISL_2567607
EPI_ISL_2567608
EPI_ISL_2567610
EPI_ISL_2567596
EPI_ISL_2567605
EPI_ISL_2567606
EPI_ISL_2567609
EPI_ISL_2567612
EPI_ISL_2420642
EPI_ISL_2420640
EPI_ISL_2420645
EPI_ISL_2420639
EPI_ISL_2420643
EPI_ISL_2420644
EPI_ISL_2420649
EPI_ISL_2421284
EPI_ISL_2421286
EPI_ISL_2422817
EPI_ISL_2422821
EPI_ISL_2422825
EPI_ISL_2422826
EPI_ISL_2422978
EPI_ISL_2422989
EPI_ISL_2422991
EPI_ISL_2422997
EPI_ISL_2423004
EPI_ISL_2423023
EPI_ISL_2323477
EPI_ISL_2324350
EPI_ISL_2324361
EPI_ISL_2422818
EPI_ISL_2422822
EPI_ISL_2422823
EPI_ISL_2426855
EPI_ISL_2426856
EPI_ISL_2426857
EPI_ISL_2426868
EPI_ISL_2426870
EPI_ISL_2426883
EPI_ISL_2426976
EPI_ISL_2426977
EPI_ISL_2426978
EPI_ISL_2426979
EPI_ISL_2426997
EPI_ISL_2426998
EPI_ISL_2426999
EPI_ISL_2427000
EPI_ISL_2427001
EPI_ISL_2427003
EPI_ISL_2427023
EPI_ISL_2427025
EPI_ISL_2427027
EPI_ISL_2427028
EPI_ISL_2426995
EPI_ISL_2427004
EPI_ISL_2427005
EPI_ISL_2427006
EPI_ISL_2427007
EPI_ISL_2427009
EPI_ISL_2427011
EPI_ISL_2427012
EPI_ISL_2427013
EPI_ISL_2427017
EPI_ISL_2427018
EPI_ISL_2427019
EPI_ISL_2427020
EPI_ISL_2427021
EPI_ISL_2427022
EPI_ISL_2427029
EPI_ISL_2427031
EPI_ISL_2427033
EPI_ISL_2427035
EPI_ISL_2427036
EPI_ISL_2427038
EPI_ISL_2427039
EPI_ISL_2427032
EPI_ISL_2427037
EPI_ISL_2427040
EPI_ISL_2427042
EPI_ISL_2427047
EPI_ISL_2427043
EPI_ISL_2427048
EPI_ISL_2427049
EPI_ISL_2427051
EPI_ISL_2427054
EPI_ISL_2427055
EPI_ISL_2427062
EPI_ISL_2427064
EPI_ISL_2427065
EPI_ISL_2427066
EPI_ISL_2427069
EPI_ISL_2427070
EPI_ISL_2427081
EPI_ISL_2427085
EPI_ISL_2427086
EPI_ISL_2427046
EPI_ISL_2427052
EPI_ISL_2427053
EPI_ISL_2427056
EPI_ISL_2427067
EPI_ISL_2427074
EPI_ISL_2427075
EPI_ISL_2427077
EPI_ISL_2427078
EPI_ISL_2427082
EPI_ISL_2427087
EPI_ISL_2427088
EPI_ISL_2427091
EPI_ISL_2427097
EPI_ISL_2427090
EPI_ISL_2427092
EPI_ISL_2427100
EPI_ISL_2427101
EPI_ISL_2427102
EPI_ISL_2427094
EPI_ISL_2427105
EPI_ISL_2427108
EPI_ISL_2427109
EPI_ISL_2427116
EPI_ISL_2427117
EPI_ISL_2427126
EPI_ISL_2427127
EPI_ISL_2427130
EPI_ISL_2427131
EPI_ISL_2427132
EPI_ISL_2427099
EPI_ISL_2427106
EPI_ISL_2427118
EPI_ISL_2427119
EPI_ISL_2427120
EPI_ISL_2427122
EPI_ISL_2427133
EPI_ISL_2427134
EPI_ISL_2427135
EPI_ISL_2427137
EPI_ISL_2427138
EPI_ISL_2427139
EPI_ISL_2427141
EPI_ISL_2427144
EPI_ISL_2427148
EPI_ISL_2427149
EPI_ISL_2427150
EPI_ISL_2427136
EPI_ISL_2427140
EPI_ISL_2427142
EPI_ISL_2427143
EPI_ISL_2427151
EPI_ISL_2427154
EPI_ISL_2427156
EPI_ISL_2427157
EPI_ISL_2427158
EPI_ISL_2427160
EPI_ISL_2427163
EPI_ISL_2427164
EPI_ISL_2427165
EPI_ISL_2427155
EPI_ISL_2427166
EPI_ISL_2427167
EPI_ISL_2427169
EPI_ISL_2427170
EPI_ISL_2427176
EPI_ISL_2427171
EPI_ISL_2427173
EPI_ISL_2427174
EPI_ISL_2427177
EPI_ISL_2427178
EPI_ISL_2427182
EPI_ISL_2427183
EPI_ISL_2427181
EPI_ISL_2427188
EPI_ISL_2427103
EPI_ISL_2427189
EPI_ISL_2427104
EPI_ISL_2427193
EPI_ISL_2427191
EPI_ISL_2427192
EPI_ISL_2427190
EPI_ISL_2427195
EPI_ISL_2427194
EPI_ISL_2427200
EPI_ISL_2427199
EPI_ISL_2427196
EPI_ISL_2427202
EPI_ISL_2427203
EPI_ISL_2427204
EPI_ISL_2427201
EPI_ISL_2427216
EPI_ISL_2427205
EPI_ISL_2427207
EPI_ISL_2427217
EPI_ISL_2427323
EPI_ISL_2427227
EPI_ISL_2427327
EPI_ISL_2427328
EPI_ISL_2427331
EPI_ISL_2427212
EPI_ISL_2427215
EPI_ISL_2427340
EPI_ISL_2427341
EPI_ISL_2427342
EPI_ISL_2427326
EPI_ISL_2427344
EPI_ISL_2427345
EPI_ISL_2427346
EPI_ISL_2427338
EPI_ISL_2427347
EPI_ISL_2427348
EPI_ISL_2427349
EPI_ISL_2427354
EPI_ISL_2427350
EPI_ISL_2427351
EPI_ISL_2427352
EPI_ISL_2427358
EPI_ISL_2427359
EPI_ISL_2427360
EPI_ISL_2427361
EPI_ISL_2427362
EPI_ISL_2427363
EPI_ISL_2427366
EPI_ISL_2427367
EPI_ISL_2427356
EPI_ISL_2427357
EPI_ISL_2427355
EPI_ISL_2427368
EPI_ISL_2427375
EPI_ISL_2427371
EPI_ISL_2427377
EPI_ISL_2427378
EPI_ISL_2427379
EPI_ISL_2427382
EPI_ISL_2427384
EPI_ISL_2427385
EPI_ISL_2432937
EPI_ISL_2432938
EPI_ISL_2432939
EPI_ISL_2432941
EPI_ISL_2432942
EPI_ISL_2432945
EPI_ISL_2432946
EPI_ISL_2432948
EPI_ISL_2432949
EPI_ISL_2432950
EPI_ISL_2434131
EPI_ISL_2434133
EPI_ISL_2434135
EPI_ISL_2434136
EPI_ISL_2434138
EPI_ISL_2434146
EPI_ISL_2434160
EPI_ISL_2434170
EPI_ISL_2361090
EPI_ISL_2361359
EPI_ISL_2427369
EPI_ISL_2427370
EPI_ISL_2427380
EPI_ISL_2427390
EPI_ISL_2427391
EPI_ISL_2427394
EPI_ISL_2427397
EPI_ISL_2427398
EPI_ISL_2427400
EPI_ISL_2427402
EPI_ISL_2432940
EPI_ISL_2434132
EPI_ISL_2434147
EPI_ISL_2434151
EPI_ISL_2434154
EPI_ISL_2434166
EPI_ISL_2434167
EPI_ISL_2361089
EPI_ISL_2361535
EPI_ISL_2361541
EPI_ISL_2361542
EPI_ISL_2361551
EPI_ISL_2361537
EPI_ISL_2361545
EPI_ISL_2361557
EPI_ISL_2361574
EPI_ISL_2361573
EPI_ISL_2361584
EPI_ISL_2361571
EPI_ISL_2361572
EPI_ISL_2361581
EPI_ISL_2361582
EPI_ISL_2439237
EPI_ISL_2441810
EPI_ISL_2441807
EPI_ISL_2441804
EPI_ISL_2441805
EPI_ISL_2535241
EPI_ISL_2441811
EPI_ISL_2442278
EPI_ISL_2535245
EPI_ISL_2443209
EPI_ISL_2443217
EPI_ISL_2535269
EPI_ISL_2443057
EPI_ISL_2443214
EPI_ISL_2443226
EPI_ISL_2443467
EPI_ISL_2443469
EPI_ISL_2443468
EPI_ISL_2443475
EPI_ISL_2443362
EPI_ISL_2443485
EPI_ISL_2443476
EPI_ISL_2443486
EPI_ISL_2443481
EPI_ISL_2443495
EPI_ISL_2443489
EPI_ISL_2443493
EPI_ISL_2443488
EPI_ISL_2443498
EPI_ISL_2443504
EPI_ISL_2443505
EPI_ISL_2443506
EPI_ISL_2444318
EPI_ISL_2444319
EPI_ISL_2444320
EPI_ISL_2444321
EPI_ISL_2444324
EPI_ISL_2444325
EPI_ISL_2443508
EPI_ISL_2443496
EPI_ISL_2443497
EPI_ISL_2444334
EPI_ISL_2444333
EPI_ISL_2444338
EPI_ISL_2444326
EPI_ISL_2444331
EPI_ISL_2444336
EPI_ISL_2444337
EPI_ISL_2444340
EPI_ISL_2444341
EPI_ISL_2444342
EPI_ISL_2444343
EPI_ISL_2444348
EPI_ISL_2444344
EPI_ISL_2444345
EPI_ISL_2444346
EPI_ISL_2444347
EPI_ISL_2444349
EPI_ISL_2444350
EPI_ISL_2444352
EPI_ISL_2444357
EPI_ISL_2444354
EPI_ISL_2444355
EPI_ISL_2444356
EPI_ISL_2444353
EPI_ISL_2444359
EPI_ISL_2444362
EPI_ISL_2444364
EPI_ISL_2444365
EPI_ISL_2444360
EPI_ISL_2444366
EPI_ISL_2444367
EPI_ISL_2444372
EPI_ISL_2444369
EPI_ISL_2444370
EPI_ISL_2444371
EPI_ISL_2444358
EPI_ISL_2444380
EPI_ISL_2444377
EPI_ISL_2444373
EPI_ISL_2444374
EPI_ISL_2444381
EPI_ISL_2444382
EPI_ISL_2444387
EPI_ISL_2444389
EPI_ISL_2444391
EPI_ISL_2444383
EPI_ISL_2444384
EPI_ISL_2592630
EPI_ISL_2444386
EPI_ISL_2448625
EPI_ISL_2448628
EPI_ISL_2448394
EPI_ISL_2448395
EPI_ISL_2448396
EPI_ISL_2448397
EPI_ISL_2448398
EPI_ISL_2448629
EPI_ISL_2595725
EPI_ISL_2448640
EPI_ISL_2455241
EPI_ISL_2455242
EPI_ISL_2455898
EPI_ISL_2455899
EPI_ISL_2455901
EPI_ISL_2448637
EPI_ISL_2448741
EPI_ISL_2455329
EPI_ISL_2455908
EPI_ISL_2455909
EPI_ISL_2455907
EPI_ISL_2455905
EPI_ISL_2455910
EPI_ISL_2455915
EPI_ISL_2455911
EPI_ISL_2455912
EPI_ISL_2455916
EPI_ISL_2455919
EPI_ISL_2455917
EPI_ISL_2455918
EPI_ISL_2455914
EPI_ISL_2455920
EPI_ISL_2455922
EPI_ISL_2455923
EPI_ISL_2455933
EPI_ISL_2455935
EPI_ISL_2455937
EPI_ISL_2455924
EPI_ISL_2455927
EPI_ISL_2455928
EPI_ISL_2455929
EPI_ISL_2455930
EPI_ISL_2455932
EPI_ISL_2455946
EPI_ISL_2455943
EPI_ISL_2455944
EPI_ISL_2455951
EPI_ISL_2455952
EPI_ISL_2455939
EPI_ISL_2455949
EPI_ISL_2455950
EPI_ISL_2455947
EPI_ISL_2455960
EPI_ISL_2455953
EPI_ISL_2455954
EPI_ISL_2455980
EPI_ISL_2455981
EPI_ISL_2455956
EPI_ISL_2455959
EPI_ISL_2455982
EPI_ISL_2455983
EPI_ISL_2455984
EPI_ISL_2455962
EPI_ISL_2455989
EPI_ISL_2455988
EPI_ISL_2455985
EPI_ISL_2455986
EPI_ISL_2455987
EPI_ISL_1969081
EPI_ISL_2455990
EPI_ISL_2455991
EPI_ISL_2355213
EPI_ISL_2544747
EPI_ISL_2464278
EPI_ISL_2462054
EPI_ISL_2462869
EPI_ISL_2362529
EPI_ISL_2462052
EPI_ISL_2462057
EPI_ISL_2462058
EPI_ISL_2462891
EPI_ISL_2462886
EPI_ISL_2462887
EPI_ISL_2462892
EPI_ISL_2462893
EPI_ISL_2462894
EPI_ISL_2462898
EPI_ISL_2462899
EPI_ISL_2462900
EPI_ISL_2462905
EPI_ISL_2462906
EPI_ISL_2462910
EPI_ISL_2462911
EPI_ISL_2462912
EPI_ISL_2462913
EPI_ISL_2462917
EPI_ISL_2462888
EPI_ISL_2462889
EPI_ISL_2462896
EPI_ISL_2462897
EPI_ISL_2462901
EPI_ISL_2462908
EPI_ISL_2462909
EPI_ISL_2462914
EPI_ISL_2462916
EPI_ISL_2462918
EPI_ISL_2462919
EPI_ISL_2462920
EPI_ISL_2462921
EPI_ISL_2462925
EPI_ISL_2462926
EPI_ISL_2462927
EPI_ISL_2462934
EPI_ISL_2462935
EPI_ISL_2462936
EPI_ISL_2462938
EPI_ISL_2462922
EPI_ISL_2462923
EPI_ISL_2462929
EPI_ISL_2462930
EPI_ISL_2462933
EPI_ISL_2462937
EPI_ISL_2463294
EPI_ISL_2462940
EPI_ISL_2462939
EPI_ISL_2464026
EPI_ISL_2464027
EPI_ISL_2464025
EPI_ISL_2464034
EPI_ISL_2464028
EPI_ISL_2464029
EPI_ISL_2464031
EPI_ISL_2464032
EPI_ISL_2464033
EPI_ISL_2464041
EPI_ISL_2464042
EPI_ISL_2464046
EPI_ISL_2464048
EPI_ISL_2464050
EPI_ISL_2464053
EPI_ISL_2464061
EPI_ISL_2464056
EPI_ISL_2464067
EPI_ISL_2464068
EPI_ISL_2464072
EPI_ISL_2464074
EPI_ISL_2464055
EPI_ISL_2464065
EPI_ISL_2464066
EPI_ISL_2464071
EPI_ISL_2464075
EPI_ISL_2464086
EPI_ISL_2464077
EPI_ISL_2464078
EPI_ISL_2464091
EPI_ISL_2464087
EPI_ISL_2464093
EPI_ISL_2464094
EPI_ISL_2464100
EPI_ISL_2464102
EPI_ISL_2464103
EPI_ISL_2464115
EPI_ISL_2464117
EPI_ISL_2464118
EPI_ISL_2464119
EPI_ISL_2464124
EPI_ISL_2464125
EPI_ISL_2464127
EPI_ISL_2464130
EPI_ISL_2464131
EPI_ISL_2464132
EPI_ISL_2464141
EPI_ISL_2464142
EPI_ISL_2464143
EPI_ISL_2464148
EPI_ISL_2464149
EPI_ISL_2464150
EPI_ISL_2464092
EPI_ISL_2464095
EPI_ISL_2464096
EPI_ISL_2464105
EPI_ISL_2464106
EPI_ISL_2464111
EPI_ISL_2464112
EPI_ISL_2464113
EPI_ISL_2464114
EPI_ISL_2464122
EPI_ISL_2464123
EPI_ISL_2464134
EPI_ISL_2464135
EPI_ISL_2464137
EPI_ISL_2464138
EPI_ISL_2464139
EPI_ISL_2464140
EPI_ISL_2464144
EPI_ISL_2464145
EPI_ISL_2464147
EPI_ISL_2464152
EPI_ISL_2464153
EPI_ISL_2464154
EPI_ISL_2464155
EPI_ISL_2464164
EPI_ISL_2464165
EPI_ISL_2464170
EPI_ISL_2464159
EPI_ISL_2464162
EPI_ISL_2464169
EPI_ISL_2464171
EPI_ISL_2464174
EPI_ISL_2464176
EPI_ISL_2464182
EPI_ISL_2464172
EPI_ISL_2464178
EPI_ISL_2464062
EPI_ISL_2464185
EPI_ISL_2464184
EPI_ISL_2464188
EPI_ISL_2464186
EPI_ISL_2464190
EPI_ISL_2464189
EPI_ISL_2464187
EPI_ISL_2464192
EPI_ISL_2464194
EPI_ISL_2464195
EPI_ISL_2464196
EPI_ISL_2464198
EPI_ISL_2464199
EPI_ISL_2464201
EPI_ISL_2464202
EPI_ISL_2464200
EPI_ISL_2464204
EPI_ISL_2464206
EPI_ISL_2464208
EPI_ISL_2464213
EPI_ISL_2464216
EPI_ISL_2464217
EPI_ISL_2464220
EPI_ISL_2464221
EPI_ISL_2464222
EPI_ISL_2464223
EPI_ISL_2464230
EPI_ISL_2464231
EPI_ISL_2464232
EPI_ISL_2464203
EPI_ISL_2464211
EPI_ISL_2464212
EPI_ISL_2464224
EPI_ISL_2464225
EPI_ISL_2464233
EPI_ISL_2464235
EPI_ISL_2464239
EPI_ISL_2464244
EPI_ISL_2464250
EPI_ISL_2464252
EPI_ISL_2464258
EPI_ISL_2464261
EPI_ISL_2464236
EPI_ISL_2464237
EPI_ISL_2464238
EPI_ISL_2464249
EPI_ISL_2464253
EPI_ISL_2464254
EPI_ISL_2464256
EPI_ISL_2464259
EPI_ISL_2464262
EPI_ISL_2464263
EPI_ISL_2464268
EPI_ISL_2464264
EPI_ISL_2464267
EPI_ISL_2464191
EPI_ISL_2464274
EPI_ISL_2464269
EPI_ISL_2464277
EPI_ISL_2464272
EPI_ISL_2464273
EPI_ISL_2483820
EPI_ISL_2600792
EPI_ISL_2483821
EPI_ISL_2600733
EPI_ISL_2464275
EPI_ISL_2464276
EPI_ISL_2464503
EPI_ISL_2464499
EPI_ISL_2464507
EPI_ISL_2600735
EPI_ISL_2600738
EPI_ISL_2600740
EPI_ISL_2600793
EPI_ISL_2600734
EPI_ISL_2600736
EPI_ISL_2600739
EPI_ISL_2600743
EPI_ISL_2600745
EPI_ISL_2600744
EPI_ISL_2464504
EPI_ISL_2600758
EPI_ISL_2600746
EPI_ISL_2600761
EPI_ISL_2600747
EPI_ISL_2600767
EPI_ISL_2600779
EPI_ISL_2600762
EPI_ISL_2600542
EPI_ISL_2600543
EPI_ISL_2600544
EPI_ISL_2600545
EPI_ISL_2600546
EPI_ISL_2600759
EPI_ISL_2600536
EPI_ISL_2600547
EPI_ISL_2600548
EPI_ISL_2600549
EPI_ISL_2600552
EPI_ISL_2600784
EPI_ISL_2600558
EPI_ISL_2600561
EPI_ISL_2600795
EPI_ISL_2600553
EPI_ISL_2600554
EPI_ISL_2600555
EPI_ISL_2600556
EPI_ISL_2600557
EPI_ISL_2600787
EPI_ISL_2600790
EPI_ISL_2600804
EPI_ISL_2600805
EPI_ISL_2600800
EPI_ISL_2600801
EPI_ISL_2600803
EPI_ISL_2600807
EPI_ISL_2600808
EPI_ISL_2600809
EPI_ISL_2600810
EPI_ISL_2600811
EPI_ISL_2600817
EPI_ISL_2600818
EPI_ISL_2600819
EPI_ISL_2600812
EPI_ISL_2600813
EPI_ISL_2600814
EPI_ISL_2600815
EPI_ISL_2600816
EPI_ISL_2600828
EPI_ISL_2600830
EPI_ISL_2600831
EPI_ISL_2600832
EPI_ISL_2600833
EPI_ISL_2601656
EPI_ISL_2600806
EPI_ISL_2600823
EPI_ISL_2600824
EPI_ISL_2600825
EPI_ISL_2600827
EPI_ISL_2604251
EPI_ISL_2604216
EPI_ISL_2466291
EPI_ISL_2466296
EPI_ISL_2466297
EPI_ISL_2466299
EPI_ISL_2466300
EPI_ISL_2466301
EPI_ISL_2466309
EPI_ISL_2466311
EPI_ISL_2466312
EPI_ISL_2485138
EPI_ISL_2604869
EPI_ISL_2466289
EPI_ISL_2466290
EPI_ISL_2466293
EPI_ISL_2466294
EPI_ISL_2466302
EPI_ISL_2466303
EPI_ISL_2466305
EPI_ISL_2466308
EPI_ISL_2608430
EPI_ISL_2608433
EPI_ISL_2608434
EPI_ISL_2608435
EPI_ISL_2608436
EPI_ISL_2608437
EPI_ISL_2608438
EPI_ISL_2608439
EPI_ISL_2608441
EPI_ISL_2608442
EPI_ISL_2608443
EPI_ISL_2466340
EPI_ISL_2466344
EPI_ISL_2466346
EPI_ISL_2466347
EPI_ISL_2608425
EPI_ISL_2608427
EPI_ISL_2466343
EPI_ISL_2466345
EPI_ISL_2466348
EPI_ISL_2466352
EPI_ISL_2466353
EPI_ISL_2466349
EPI_ISL_2466350
EPI_ISL_2611985
EPI_ISL_2466355
EPI_ISL_2612022
EPI_ISL_2612024
EPI_ISL_2612025
EPI_ISL_2612026
EPI_ISL_2612027
EPI_ISL_2612033
EPI_ISL_2466354
EPI_ISL_2612000
EPI_ISL_2612003
EPI_ISL_2612012
EPI_ISL_2612013
EPI_ISL_2612014
EPI_ISL_2612016
EPI_ISL_2612017
EPI_ISL_2612021
EPI_ISL_2612028
EPI_ISL_2612030
EPI_ISL_2612031
EPI_ISL_2612035
EPI_ISL_2612036
EPI_ISL_2612037
EPI_ISL_2612041
EPI_ISL_2612044
EPI_ISL_2612304
EPI_ISL_2612305
EPI_ISL_2612309
EPI_ISL_2612311
EPI_ISL_2612312
EPI_ISL_2612313
EPI_ISL_2612578
EPI_ISL_2612579
EPI_ISL_2612580
EPI_ISL_2612581
EPI_ISL_2612591
EPI_ISL_2612602
EPI_ISL_2612603
EPI_ISL_2612604
EPI_ISL_2612605
EPI_ISL_2612606
EPI_ISL_2612608
EPI_ISL_2612609
EPI_ISL_2612301
EPI_ISL_2612307
EPI_ISL_2612310
EPI_ISL_2612564
EPI_ISL_2612566
EPI_ISL_2612567
EPI_ISL_2612568
EPI_ISL_2612569
EPI_ISL_2612573
EPI_ISL_2612575
EPI_ISL_2612577
EPI_ISL_2612582
EPI_ISL_2612583
EPI_ISL_2612584
EPI_ISL_2612585
EPI_ISL_2612586
EPI_ISL_2612592
EPI_ISL_2612593
EPI_ISL_2612595
EPI_ISL_2612596
EPI_ISL_2612600
EPI_ISL_2612610
EPI_ISL_2612611
EPI_ISL_2612619
EPI_ISL_2612620
EPI_ISL_2612621
EPI_ISL_2612622
EPI_ISL_2612633
EPI_ISL_2612634
EPI_ISL_2612635
EPI_ISL_2612636
EPI_ISL_2612637
EPI_ISL_2612639
EPI_ISL_2612640
EPI_ISL_2612641
EPI_ISL_2612651
EPI_ISL_2612652
EPI_ISL_2612653
EPI_ISL_2612654
EPI_ISL_2612655
EPI_ISL_2612656
EPI_ISL_2612657
EPI_ISL_2612658
EPI_ISL_2612659
EPI_ISL_2612681
EPI_ISL_2613612
EPI_ISL_2613613
EPI_ISL_2613622
EPI_ISL_2613623
EPI_ISL_2613624
EPI_ISL_2616468
EPI_ISL_2613825
EPI_ISL_2613826
EPI_ISL_2613827
EPI_ISL_2613828
EPI_ISL_2613829
EPI_ISL_2613830
EPI_ISL_2613833
EPI_ISL_2613834
EPI_ISL_2613835
EPI_ISL_2616471
EPI_ISL_2616473
EPI_ISL_2616476
EPI_ISL_2616479
EPI_ISL_2616480
EPI_ISL_2616484
EPI_ISL_2614419
EPI_ISL_2614421
EPI_ISL_2614422
EPI_ISL_2614423
EPI_ISL_2614424
EPI_ISL_2616487
EPI_ISL_2616488
EPI_ISL_2616490
EPI_ISL_2616491
EPI_ISL_2616493
EPI_ISL_2616495
EPI_ISL_2616496
EPI_ISL_2616501
EPI_ISL_2616504
EPI_ISL_2616505
EPI_ISL_2616506
EPI_ISL_2616507
EPI_ISL_2616508
EPI_ISL_2616509
EPI_ISL_2616217
EPI_ISL_2616218
EPI_ISL_2616219
EPI_ISL_2616220
EPI_ISL_2616225
EPI_ISL_2616227
EPI_ISL_2616228
EPI_ISL_2616229
EPI_ISL_2616230
EPI_ISL_2616231
EPI_ISL_2616232
EPI_ISL_2616234
EPI_ISL_2616237
EPI_ISL_2616238
EPI_ISL_2616239
EPI_ISL_2616240
EPI_ISL_2616242
EPI_ISL_2616243
EPI_ISL_2616247
EPI_ISL_2616248
EPI_ISL_2616249
EPI_ISL_2616250
EPI_ISL_2616251
EPI_ISL_2616252
EPI_ISL_2616253
EPI_ISL_2616254
EPI_ISL_2616255
EPI_ISL_2616256
EPI_ISL_2616257
EPI_ISL_2616258
EPI_ISL_2616259
EPI_ISL_2616260
EPI_ISL_2616261
EPI_ISL_2616262
EPI_ISL_2616265
EPI_ISL_2616266
EPI_ISL_2616267
EPI_ISL_2616268
EPI_ISL_2616269
EPI_ISL_2616270
EPI_ISL_2616271
EPI_ISL_2616272
EPI_ISL_2616273
EPI_ISL_2616274
EPI_ISL_2616275
EPI_ISL_2616276
EPI_ISL_2616277
EPI_ISL_2616278
EPI_ISL_2616279
EPI_ISL_2612613
EPI_ISL_2612614
EPI_ISL_2612615
EPI_ISL_2612616
EPI_ISL_2612623
EPI_ISL_2612624
EPI_ISL_2612629
EPI_ISL_2612630
EPI_ISL_2612631
EPI_ISL_2612632
EPI_ISL_2612642
EPI_ISL_2612643
EPI_ISL_2612646
EPI_ISL_2612649
EPI_ISL_2612650
EPI_ISL_2612660
EPI_ISL_2612661
EPI_ISL_2612662
EPI_ISL_2612663
EPI_ISL_2612664
EPI_ISL_2612665
EPI_ISL_2612666
EPI_ISL_2612669
EPI_ISL_2612670
EPI_ISL_2612671
EPI_ISL_2612672
EPI_ISL_2612673
EPI_ISL_2612674
EPI_ISL_2612675
EPI_ISL_2612676
EPI_ISL_2612677
EPI_ISL_2613615
EPI_ISL_2613618
EPI_ISL_2613621
EPI_ISL_2616300
EPI_ISL_2616301
EPI_ISL_2616302
EPI_ISL_2616303
EPI_ISL_2616310
EPI_ISL_2616311
EPI_ISL_2616312
EPI_ISL_2616313
EPI_ISL_2616314
EPI_ISL_2616316
EPI_ISL_2616317
EPI_ISL_2616318
EPI_ISL_2616323
EPI_ISL_2616324
EPI_ISL_2616325
EPI_ISL_2616326
EPI_ISL_2616327
EPI_ISL_2616328
EPI_ISL_2616329
EPI_ISL_2616330
EPI_ISL_2616343
EPI_ISL_2616344
EPI_ISL_2616345
EPI_ISL_2616346
EPI_ISL_2616369
EPI_ISL_2616379
EPI_ISL_2616380
EPI_ISL_2616280
EPI_ISL_2616281
EPI_ISL_2616284
EPI_ISL_2616285
EPI_ISL_2616286
EPI_ISL_2616287
EPI_ISL_2616288
EPI_ISL_2616289
EPI_ISL_2616290
EPI_ISL_2616291
EPI_ISL_2616292
EPI_ISL_2616293
EPI_ISL_2616294
EPI_ISL_2616295
EPI_ISL_2616296
EPI_ISL_2616297
EPI_ISL_2616304
EPI_ISL_2616305
EPI_ISL_2616308
EPI_ISL_2616309
EPI_ISL_2616319
EPI_ISL_2616320
EPI_ISL_2616321
EPI_ISL_2616322
EPI_ISL_2616331
EPI_ISL_2616332
EPI_ISL_2616333
EPI_ISL_2616334
EPI_ISL_2616335
EPI_ISL_2616336
EPI_ISL_2616370
EPI_ISL_2616373
EPI_ISL_2616383
EPI_ISL_2616396
EPI_ISL_2616403
EPI_ISL_2616411
EPI_ISL_2616412
EPI_ISL_2616413
EPI_ISL_2616415
EPI_ISL_2616416
EPI_ISL_2616418
EPI_ISL_2616419
EPI_ISL_2616420
EPI_ISL_2616423
EPI_ISL_2616424
EPI_ISL_2616425
EPI_ISL_2616428
EPI_ISL_2616429
EPI_ISL_2616430
EPI_ISL_2616432
EPI_ISL_2616433
EPI_ISL_2616434
EPI_ISL_2621264
EPI_ISL_2621265
EPI_ISL_2621270
EPI_ISL_2621287
EPI_ISL_2621288
EPI_ISL_2621289
EPI_ISL_2621290
EPI_ISL_2621291
EPI_ISL_2621305
EPI_ISL_2621306
EPI_ISL_2621307
EPI_ISL_2621308
EPI_ISL_2621345
EPI_ISL_2621346
EPI_ISL_2621348
EPI_ISL_2621349
EPI_ISL_2621350
EPI_ISL_2621351
EPI_ISL_2621353
EPI_ISL_2621354
EPI_ISL_2621355
EPI_ISL_2621362
EPI_ISL_2621363
EPI_ISL_2621364
EPI_ISL_2621365
EPI_ISL_2621366
EPI_ISL_2621369
EPI_ISL_2621370
EPI_ISL_2621371
EPI_ISL_2621372
EPI_ISL_2621376
EPI_ISL_2621377
EPI_ISL_2621378
EPI_ISL_2621379
EPI_ISL_2621380
EPI_ISL_2621382
EPI_ISL_2621383
EPI_ISL_2621389
EPI_ISL_2621390
EPI_ISL_2621400
EPI_ISL_2621401
EPI_ISL_2621402
EPI_ISL_2621403
EPI_ISL_2621414
EPI_ISL_2621415
EPI_ISL_2621416
EPI_ISL_2621417
EPI_ISL_2621418
EPI_ISL_2621420
EPI_ISL_2621421
EPI_ISL_2621422
EPI_ISL_2621423
EPI_ISL_2621424
EPI_ISL_2621425
EPI_ISL_2621426
EPI_ISL_2621427
EPI_ISL_2621428
EPI_ISL_2621430
EPI_ISL_2621431
EPI_ISL_2621432
EPI_ISL_2621433
EPI_ISL_2621436
EPI_ISL_2621438
EPI_ISL_2621439
EPI_ISL_2621440
EPI_ISL_2621441
EPI_ISL_2621442
EPI_ISL_2621443
EPI_ISL_2621444
EPI_ISL_2621445
EPI_ISL_2621446
EPI_ISL_2621448
EPI_ISL_2621449
EPI_ISL_2621452
EPI_ISL_2621455
EPI_ISL_2621456
EPI_ISL_2621458
EPI_ISL_2621460
EPI_ISL_2621461
EPI_ISL_2621462
EPI_ISL_2621463
EPI_ISL_2621464
EPI_ISL_2621468
EPI_ISL_2621469
EPI_ISL_2621475
EPI_ISL_2621476
EPI_ISL_2621477
EPI_ISL_2621478
EPI_ISL_2616389
EPI_ISL_2616397
EPI_ISL_2616399
EPI_ISL_2616400
EPI_ISL_2616401
EPI_ISL_2616402
EPI_ISL_2616410
EPI_ISL_2616417
EPI_ISL_2621267
EPI_ISL_2621269
EPI_ISL_2621274
EPI_ISL_2621275
EPI_ISL_2621293
EPI_ISL_2621294
EPI_ISL_2621296
EPI_ISL_2621299
EPI_ISL_2621301
EPI_ISL_2621302
EPI_ISL_2621303
EPI_ISL_2621309
EPI_ISL_2621316
EPI_ISL_2621318
EPI_ISL_2621319
EPI_ISL_2621320
EPI_ISL_2621321
EPI_ISL_2621324
EPI_ISL_2621326
EPI_ISL_2621327
EPI_ISL_2621328
EPI_ISL_2621329
EPI_ISL_2621330
EPI_ISL_2621333
EPI_ISL_2621336
EPI_ISL_2621338
EPI_ISL_2621342
EPI_ISL_2621343
EPI_ISL_2621344
EPI_ISL_2467834
EPI_ISL_2467835
EPI_ISL_2625972
EPI_ISL_2625973
EPI_ISL_2625974
EPI_ISL_2625981
EPI_ISL_2625982
EPI_ISL_2625987
EPI_ISL_2625988
EPI_ISL_2625989
EPI_ISL_2625991
EPI_ISL_2626002
EPI_ISL_2626003
EPI_ISL_2626004
EPI_ISL_2626007
EPI_ISL_2621479
EPI_ISL_2621480
EPI_ISL_2621483
EPI_ISL_2621485
EPI_ISL_2621486
EPI_ISL_2621487
EPI_ISL_2621488
EPI_ISL_2621489
EPI_ISL_2621490
EPI_ISL_2621491
EPI_ISL_2621492
EPI_ISL_2621494
EPI_ISL_2621495
EPI_ISL_2621496
EPI_ISL_2621497
EPI_ISL_2534313
EPI_ISL_2625975
EPI_ISL_2625977
EPI_ISL_2625978
EPI_ISL_2625983
EPI_ISL_2625984
EPI_ISL_2625992
EPI_ISL_2625993
EPI_ISL_2625994
EPI_ISL_2625995
EPI_ISL_2625996
EPI_ISL_2625997
EPI_ISL_2625998
EPI_ISL_2625999
EPI_ISL_2626000
EPI_ISL_2626001
EPI_ISL_2626013
EPI_ISL_2626016
EPI_ISL_2626018
EPI_ISL_2626038
EPI_ISL_2626039
EPI_ISL_2626040
EPI_ISL_2626041
EPI_ISL_2626042
EPI_ISL_2626055
EPI_ISL_2626056
EPI_ISL_2626057
EPI_ISL_2626058
EPI_ISL_2626059
EPI_ISL_2626063
EPI_ISL_2626064
EPI_ISL_2626234
EPI_ISL_2626236
EPI_ISL_2531908
EPI_ISL_2626020
EPI_ISL_2626022
EPI_ISL_2626024
EPI_ISL_2626025
EPI_ISL_2626033
EPI_ISL_2626034
EPI_ISL_2626035
EPI_ISL_2626036
EPI_ISL_2626046
EPI_ISL_2626047
EPI_ISL_2626048
EPI_ISL_2626049
EPI_ISL_2626050
EPI_ISL_2626051
EPI_ISL_2626053
EPI_ISL_2626054
EPI_ISL_2626060
EPI_ISL_2626065
EPI_ISL_2626070
EPI_ISL_2626073
EPI_ISL_2626074
EPI_ISL_2626075
EPI_ISL_2626078
EPI_ISL_2626079
EPI_ISL_2626080
EPI_ISL_2626451
EPI_ISL_2626771
EPI_ISL_2626777
EPI_ISL_2626785
EPI_ISL_2626787
EPI_ISL_2626788
EPI_ISL_2626794
EPI_ISL_2626774
EPI_ISL_2626778
EPI_ISL_2626782
EPI_ISL_2626789
EPI_ISL_2626790
EPI_ISL_2626795
EPI_ISL_2626797
EPI_ISL_2626803
EPI_ISL_2626813
EPI_ISL_2626818
EPI_ISL_2626821
EPI_ISL_2626824
EPI_ISL_2626825
EPI_ISL_2626826
EPI_ISL_2626827
EPI_ISL_2626807
EPI_ISL_2626809
EPI_ISL_2626810
EPI_ISL_2626835
EPI_ISL_2626836
EPI_ISL_2627492
EPI_ISL_2626838
EPI_ISL_2627493
EPI_ISL_2627940
EPI_ISL_2627496
EPI_ISL_2627497
EPI_ISL_2627498
EPI_ISL_2627944
EPI_ISL_2627943
EPI_ISL_2627947
EPI_ISL_2627945
EPI_ISL_2626837
EPI_ISL_2627959
EPI_ISL_2627952
EPI_ISL_2627967
EPI_ISL_2627965
EPI_ISL_2627966
EPI_ISL_2627972
EPI_ISL_2627989
EPI_ISL_2627991
EPI_ISL_2627956
EPI_ISL_2627971
EPI_ISL_2627973
EPI_ISL_2627979
EPI_ISL_2627980
EPI_ISL_2627981
EPI_ISL_2627983
EPI_ISL_2627984
EPI_ISL_2627992
EPI_ISL_2627998
EPI_ISL_2627988
EPI_ISL_2627968
EPI_ISL_2627969
EPI_ISL_2627970
EPI_ISL_2628272
EPI_ISL_2628004
EPI_ISL_2628285
EPI_ISL_2627999
EPI_ISL_2628000
EPI_ISL_2628001
EPI_ISL_2628276
EPI_ISL_2628277
EPI_ISL_2628274
EPI_ISL_2628275
EPI_ISL_2628294
EPI_ISL_2628284
EPI_ISL_2628292
EPI_ISL_2083032
EPI_ISL_2083034
EPI_ISL_2083079
EPI_ISL_2083055
EPI_ISL_2628295
EPI_ISL_2628296
EPI_ISL_2478145
EPI_ISL_2478142
EPI_ISL_2478144
EPI_ISL_2483595
EPI_ISL_2483594
EPI_ISL_2483597
EPI_ISL_2483596
EPI_ISL_2483602
EPI_ISL_2483598
EPI_ISL_2483600
EPI_ISL_2483601
EPI_ISL_2478149
EPI_ISL_2478152
EPI_ISL_2483606
EPI_ISL_2483604
EPI_ISL_2483605
EPI_ISL_2483603
EPI_ISL_2483607
EPI_ISL_2483608
EPI_ISL_2483610
EPI_ISL_2483609
EPI_ISL_2483620
EPI_ISL_2483616
EPI_ISL_2483617
EPI_ISL_2483618
EPI_ISL_2483619
EPI_ISL_2483611
EPI_ISL_2483612
EPI_ISL_2483614
EPI_ISL_2483615
EPI_ISL_2483621
EPI_ISL_2483622
EPI_ISL_2483623
EPI_ISL_2483624
EPI_ISL_2483625
EPI_ISL_2483627
EPI_ISL_2483628
EPI_ISL_2483626
EPI_ISL_2483629
EPI_ISL_2483630
EPI_ISL_2483631
EPI_ISL_2483632
EPI_ISL_2483638
EPI_ISL_2483634
EPI_ISL_2483635
EPI_ISL_2483636
EPI_ISL_2483637
EPI_ISL_2483633
EPI_ISL_2483639
EPI_ISL_2483640
EPI_ISL_2483647
EPI_ISL_2483645
EPI_ISL_2483646
EPI_ISL_2483651
EPI_ISL_2483657
EPI_ISL_2483658
EPI_ISL_2483641
EPI_ISL_2483642
EPI_ISL_2483643
EPI_ISL_2483644
EPI_ISL_2483650
EPI_ISL_2483652
EPI_ISL_2483653
EPI_ISL_2483654
EPI_ISL_2483648
EPI_ISL_2483649
EPI_ISL_2483661
EPI_ISL_2483655
EPI_ISL_2483656
EPI_ISL_2483659
EPI_ISL_2483660
EPI_ISL_2483663
EPI_ISL_2483664
EPI_ISL_2483666
EPI_ISL_2483662
EPI_ISL_2483669
EPI_ISL_2483668
EPI_ISL_2483667
EPI_ISL_2483670
EPI_ISL_2483671
EPI_ISL_2483672
EPI_ISL_2483673
EPI_ISL_2483674
EPI_ISL_2483677
EPI_ISL_2483676
EPI_ISL_2483675
EPI_ISL_2483678
EPI_ISL_2483679
EPI_ISL_2483680
EPI_ISL_2483681
EPI_ISL_2483682
EPI_ISL_2483688
EPI_ISL_2483685
EPI_ISL_2483686
EPI_ISL_2483687
EPI_ISL_2483683
EPI_ISL_2483684
EPI_ISL_2483694
EPI_ISL_2483695
EPI_ISL_2483696
EPI_ISL_2483697
EPI_ISL_2483690
EPI_ISL_2483691
EPI_ISL_2483692
EPI_ISL_2483693
EPI_ISL_2483689
EPI_ISL_2483701
EPI_ISL_2483699
EPI_ISL_2483814
EPI_ISL_2483813
EPI_ISL_2483819
EPI_ISL_2483822
EPI_ISL_2483823
EPI_ISL_2483698
EPI_ISL_2483817
EPI_ISL_2483818
EPI_ISL_2483824
EPI_ISL_2483825
EPI_ISL_2483826
EPI_ISL_2483815
EPI_ISL_2483827
EPI_ISL_2483816
EPI_ISL_2483833
EPI_ISL_2483829
EPI_ISL_2483831
EPI_ISL_2483828
EPI_ISL_2484276
EPI_ISL_2484164
EPI_ISL_2637418
EPI_ISL_2484166
EPI_ISL_2637495
EPI_ISL_2637510
EPI_ISL_2637569
EPI_ISL_2637700
EPI_ISL_2484596
EPI_ISL_2484598
EPI_ISL_2484602
EPI_ISL_2637659
EPI_ISL_2547053
EPI_ISL_2547054
EPI_ISL_2547066
EPI_ISL_2484608
EPI_ISL_2484604
EPI_ISL_2484606
EPI_ISL_2484612
EPI_ISL_2484613
EPI_ISL_2484616
EPI_ISL_2485102
EPI_ISL_2485101
EPI_ISL_2485104
EPI_ISL_2485105
EPI_ISL_2484617
EPI_ISL_2485103
EPI_ISL_2485108
EPI_ISL_2485107
EPI_ISL_2485109
EPI_ISL_2485111
EPI_ISL_2485106
EPI_ISL_2485110
EPI_ISL_2485114
EPI_ISL_2485112
EPI_ISL_2485113
EPI_ISL_2485116
EPI_ISL_2485118
EPI_ISL_2485117
EPI_ISL_2485115
EPI_ISL_2485119
EPI_ISL_2485120
EPI_ISL_2485123
EPI_ISL_2485124
EPI_ISL_2485121
EPI_ISL_2484968
EPI_ISL_2484967
EPI_ISL_2485122
EPI_ISL_2484969
EPI_ISL_2484970
EPI_ISL_2484974
EPI_ISL_2484973
EPI_ISL_2484976
EPI_ISL_2484972
EPI_ISL_2484975
EPI_ISL_2484980
EPI_ISL_2484979
EPI_ISL_2484978
EPI_ISL_2484985
EPI_ISL_2484983
EPI_ISL_2484986
EPI_ISL_2484989
EPI_ISL_2484992
EPI_ISL_2484984
EPI_ISL_2484988
EPI_ISL_2484990
EPI_ISL_2484991
EPI_ISL_2484996
EPI_ISL_2484993
EPI_ISL_2484994
EPI_ISL_2485000
EPI_ISL_2484998
EPI_ISL_2485001
EPI_ISL_2485004
EPI_ISL_2484997
EPI_ISL_2485125
EPI_ISL_2485005
EPI_ISL_2485007
EPI_ISL_2485002
EPI_ISL_2485003
EPI_ISL_2485126
EPI_ISL_2485008
EPI_ISL_2485009
EPI_ISL_2485012
EPI_ISL_2485011
EPI_ISL_2485010
EPI_ISL_2485015
EPI_ISL_2485014
EPI_ISL_2485013
EPI_ISL_2485018
EPI_ISL_2485017
EPI_ISL_2485020
EPI_ISL_2485016
EPI_ISL_2485019
EPI_ISL_2485022
EPI_ISL_2485024
EPI_ISL_2485026
EPI_ISL_2485025
EPI_ISL_2485027
EPI_ISL_2485030
EPI_ISL_2485029
EPI_ISL_2485028
EPI_ISL_2485032
EPI_ISL_2485031
EPI_ISL_2485038
EPI_ISL_2485039
EPI_ISL_2485033
EPI_ISL_2485041
EPI_ISL_2485042
EPI_ISL_2485034
EPI_ISL_2485044
EPI_ISL_2485043
EPI_ISL_2485040
EPI_ISL_2485048
EPI_ISL_2485045
EPI_ISL_2485046
EPI_ISL_2485047
EPI_ISL_2485051
EPI_ISL_2485050
EPI_ISL_2485055
EPI_ISL_2485049
EPI_ISL_2485052
EPI_ISL_2485056
EPI_ISL_2485064
EPI_ISL_2485059
EPI_ISL_2485067
EPI_ISL_2485065
EPI_ISL_2485057
EPI_ISL_2485068
EPI_ISL_2485071
EPI_ISL_2485070
EPI_ISL_2485069
EPI_ISL_2485074
EPI_ISL_2485072
EPI_ISL_2485077
EPI_ISL_2485075
EPI_ISL_2485073
EPI_ISL_2485081
EPI_ISL_2485080
EPI_ISL_2485079
EPI_ISL_2485083
EPI_ISL_2485085
EPI_ISL_2485084
EPI_ISL_2485088
EPI_ISL_2642158
EPI_ISL_2485087
EPI_ISL_2485089
EPI_ISL_2485091
EPI_ISL_2485092
EPI_ISL_2485094
EPI_ISL_2485093
EPI_ISL_2485090
EPI_ISL_2485095
EPI_ISL_2485096
EPI_ISL_2485099
EPI_ISL_2485097
EPI_ISL_2485128
EPI_ISL_2485100
EPI_ISL_2485129
EPI_ISL_2485098
EPI_ISL_2642545
EPI_ISL_2485132
EPI_ISL_2485136
EPI_ISL_2485137
EPI_ISL_2642550
EPI_ISL_2485140
EPI_ISL_2485141
EPI_ISL_2642654
EPI_ISL_2642551
EPI_ISL_2642552
EPI_ISL_2485142
EPI_ISL_2485163
EPI_ISL_2485166
EPI_ISL_2485167
EPI_ISL_2644656
EPI_ISL_2485168
EPI_ISL_2134728
EPI_ISL_2644664
EPI_ISL_2643119
EPI_ISL_2646140
EPI_ISL_2134777
EPI_ISL_2646141
EPI_ISL_2646142
EPI_ISL_2646143
EPI_ISL_2646144
EPI_ISL_2646151
EPI_ISL_2646146
EPI_ISL_2646147
EPI_ISL_2646148
EPI_ISL_2646149
EPI_ISL_2646152
EPI_ISL_2646155
EPI_ISL_2646153
EPI_ISL_2646154
EPI_ISL_2646150
EPI_ISL_2646162
EPI_ISL_2646156
EPI_ISL_2646157
EPI_ISL_2646158
EPI_ISL_2646160
EPI_ISL_2646161
EPI_ISL_2646166
EPI_ISL_2646165
EPI_ISL_2646179
EPI_ISL_2646180
EPI_ISL_2646181
EPI_ISL_2646182
EPI_ISL_2646183
EPI_ISL_2646184
EPI_ISL_2646185
EPI_ISL_2646163
EPI_ISL_2646164
EPI_ISL_2646170
EPI_ISL_2646172
EPI_ISL_2646173
EPI_ISL_2646174
EPI_ISL_2646167
EPI_ISL_2646168
EPI_ISL_2646186
EPI_ISL_2646187
EPI_ISL_2646188
EPI_ISL_2646189
EPI_ISL_2646190
EPI_ISL_2646192
EPI_ISL_2646193
EPI_ISL_2646196
EPI_ISL_2646169
EPI_ISL_2646203
EPI_ISL_2646201
EPI_ISL_2646202
EPI_ISL_2646197
EPI_ISL_2646198
EPI_ISL_2646199
EPI_ISL_2646200
EPI_ISL_2646207
EPI_ISL_2646208
EPI_ISL_2646204
EPI_ISL_2646205
EPI_ISL_2646206
EPI_ISL_2646214
EPI_ISL_2646213
EPI_ISL_2648062
EPI_ISL_2648063
EPI_ISL_2648064
EPI_ISL_2646211
EPI_ISL_2646217
EPI_ISL_2646218
EPI_ISL_2646239
EPI_ISL_2646280
EPI_ISL_2646281
EPI_ISL_2648060
EPI_ISL_2648061
EPI_ISL_2648065
EPI_ISL_2648066
EPI_ISL_2648067
EPI_ISL_2648068
EPI_ISL_2648069
EPI_ISL_2646216
EPI_ISL_2648070
EPI_ISL_2648071
EPI_ISL_2648077
EPI_ISL_2648073
EPI_ISL_2648074
EPI_ISL_2648075
EPI_ISL_2648076
EPI_ISL_2648072
EPI_ISL_2648078
EPI_ISL_2648079
EPI_ISL_2648080
EPI_ISL_2648087
EPI_ISL_2648081
EPI_ISL_2648082
EPI_ISL_2648083
EPI_ISL_2648084
EPI_ISL_2648085
EPI_ISL_2648086
EPI_ISL_2648088
EPI_ISL_2648089
EPI_ISL_2648091
EPI_ISL_2648097
EPI_ISL_2648092
EPI_ISL_2648093
EPI_ISL_2648094
EPI_ISL_2648095
EPI_ISL_2648103
EPI_ISL_2648104
EPI_ISL_2648105
EPI_ISL_2648106
EPI_ISL_2650511
EPI_ISL_2650513
EPI_ISL_2650514
EPI_ISL_2648099
EPI_ISL_2648100
EPI_ISL_2648101
EPI_ISL_2648102
EPI_ISL_2648108
EPI_ISL_2648109
EPI_ISL_2648118
EPI_ISL_2650516
EPI_ISL_2650517
EPI_ISL_2651122
EPI_ISL_2651124
EPI_ISL_2651127
EPI_ISL_2483599
EPI_ISL_2483613
EPI_ISL_2652122
EPI_ISL_2483665
EPI_ISL_2648098
EPI_ISL_2652160
EPI_ISL_2652154
EPI_ISL_2652161
EPI_ISL_2652163
EPI_ISL_2652164
EPI_ISL_2652165
EPI_ISL_2652166
EPI_ISL_2652167
EPI_ISL_2652168
EPI_ISL_2652169
EPI_ISL_2652171
EPI_ISL_2652172
EPI_ISL_2652173
EPI_ISL_2652174
EPI_ISL_2652181
EPI_ISL_2652182
EPI_ISL_2652183
EPI_ISL_2652188
EPI_ISL_2652152
EPI_ISL_2652180
EPI_ISL_2652184
EPI_ISL_2652185
EPI_ISL_2652186
EPI_ISL_2652187
EPI_ISL_2652189
EPI_ISL_2652190
EPI_ISL_2652191
EPI_ISL_2652199
EPI_ISL_2652200
EPI_ISL_2652192
EPI_ISL_2652204
EPI_ISL_2652194
EPI_ISL_2652195
EPI_ISL_2652196
EPI_ISL_2652198
EPI_ISL_2652201
EPI_ISL_2652202
EPI_ISL_2652203
EPI_ISL_2652210
EPI_ISL_2652211
EPI_ISL_2652219
EPI_ISL_2652244
EPI_ISL_2652242
EPI_ISL_2652243
EPI_ISL_2483702
EPI_ISL_2485135
EPI_ISL_2652206
EPI_ISL_2652207
EPI_ISL_2652208
EPI_ISL_2652209
EPI_ISL_2485134
EPI_ISL_2611661
EPI_ISL_2485165
EPI_ISL_2483328
EPI_ISL_2616246
EPI_ISL_2616307
EPI_ISL_2616306
EPI_ISL_2616315
EPI_ISL_2621323
EPI_ISL_2621352
EPI_ISL_2621391
EPI_ISL_2626061
EPI_ISL_2627491
EPI_ISL_2397319
EPI_ISL_2671515
EPI_ISL_2611984
EPI_ISL_2616478
EPI_ISL_2621277
EPI_ISL_2621347
EPI_ISL_2621373
EPI_ISL_2621454
EPI_ISL_2626069
EPI_ISL_2658455
EPI_ISL_2657501
EPI_ISL_2657502
EPI_ISL_2657503
EPI_ISL_2490313
EPI_ISL_2490314
EPI_ISL_2490315
EPI_ISL_2490317
EPI_ISL_2657489
EPI_ISL_2657506
EPI_ISL_2490321
EPI_ISL_2490323
EPI_ISL_2490324
EPI_ISL_2490318
EPI_ISL_2490320
EPI_ISL_2490325
EPI_ISL_2490326
EPI_ISL_2490327
EPI_ISL_2490330
EPI_ISL_2490331
EPI_ISL_2490339
EPI_ISL_2490340
EPI_ISL_2490342
EPI_ISL_2490344
EPI_ISL_2490345
EPI_ISL_2490346
EPI_ISL_2490347
EPI_ISL_2490348
EPI_ISL_2490349
EPI_ISL_2490350
EPI_ISL_2657507
EPI_ISL_2657511
EPI_ISL_2657519
EPI_ISL_2657523
EPI_ISL_2490332
EPI_ISL_2490333
EPI_ISL_2490337
EPI_ISL_2490338
EPI_ISL_2490351
EPI_ISL_2490352
EPI_ISL_2490585
EPI_ISL_2657508
EPI_ISL_2188460
EPI_ISL_2657517
EPI_ISL_2657520
EPI_ISL_2657521
EPI_ISL_1970692
EPI_ISL_2657376
EPI_ISL_2657525
EPI_ISL_2920702
EPI_ISL_2657379
EPI_ISL_2657381
EPI_ISL_2657387
EPI_ISL_2657395
EPI_ISL_2657391
EPI_ISL_2657399
EPI_ISL_2657401
EPI_ISL_2657382
EPI_ISL_2657400
EPI_ISL_2657403
EPI_ISL_2657407
EPI_ISL_2657408
EPI_ISL_2657409
EPI_ISL_2657416
EPI_ISL_2657406
EPI_ISL_2657410
EPI_ISL_2657411
EPI_ISL_2657413
EPI_ISL_2657415
EPI_ISL_2657417
EPI_ISL_2657419
EPI_ISL_2657420
EPI_ISL_2657423
EPI_ISL_2657424
EPI_ISL_2657425
EPI_ISL_2657430
EPI_ISL_2657431
EPI_ISL_2657522
EPI_ISL_2657421
EPI_ISL_2657429
EPI_ISL_2657433
EPI_ISL_2657434
EPI_ISL_2657436
EPI_ISL_2657438
EPI_ISL_2657437
EPI_ISL_2657396
EPI_ISL_2491608
EPI_ISL_2491613
EPI_ISL_2491611
EPI_ISL_2491609
EPI_ISL_2657440
EPI_ISL_2657441
EPI_ISL_2491615
EPI_ISL_2491614
EPI_ISL_2657439
EPI_ISL_2491619
EPI_ISL_2491617
EPI_ISL_2491618
EPI_ISL_2491622
EPI_ISL_2491623
EPI_ISL_2491624
EPI_ISL_2491625
EPI_ISL_2491626
EPI_ISL_2491616
EPI_ISL_2491629
EPI_ISL_2491632
EPI_ISL_2491633
EPI_ISL_2491634
EPI_ISL_2491636
EPI_ISL_2491638
EPI_ISL_2657442
EPI_ISL_2491639
EPI_ISL_2491640
EPI_ISL_2491620
EPI_ISL_2491621
EPI_ISL_2491649
EPI_ISL_2491645
EPI_ISL_2491647
EPI_ISL_2491648
EPI_ISL_2491652
EPI_ISL_2491641
EPI_ISL_2491642
EPI_ISL_2491644
EPI_ISL_2491651
EPI_ISL_2657443
EPI_ISL_2657444
EPI_ISL_2657445
EPI_ISL_2491650
EPI_ISL_2657447
EPI_ISL_2491654
EPI_ISL_2657450
EPI_ISL_2491653
EPI_ISL_2657448
EPI_ISL_2657449
EPI_ISL_2491657
EPI_ISL_2491658
EPI_ISL_2491659
EPI_ISL_2491655
EPI_ISL_2657451
EPI_ISL_2491662
EPI_ISL_2491656
EPI_ISL_2657454
EPI_ISL_2657462
EPI_ISL_2657461
EPI_ISL_2657452
EPI_ISL_2657464
EPI_ISL_2657465
EPI_ISL_2657466
EPI_ISL_2657467
EPI_ISL_2657468
EPI_ISL_2657470
EPI_ISL_2657526
EPI_ISL_2657531
EPI_ISL_2657532
EPI_ISL_2657535
EPI_ISL_2657538
EPI_ISL_2657539
EPI_ISL_2657543
EPI_ISL_2657544
EPI_ISL_2657471
EPI_ISL_2657527
EPI_ISL_2657540
EPI_ISL_2657546
EPI_ISL_2657547
EPI_ISL_2657548
EPI_ISL_2657554
EPI_ISL_2657573
EPI_ISL_2657574
EPI_ISL_2657687
EPI_ISL_2492366
EPI_ISL_2492367
EPI_ISL_2492369
EPI_ISL_2492373
EPI_ISL_2492374
EPI_ISL_2492375
EPI_ISL_2492376
EPI_ISL_2492377
EPI_ISL_2492378
EPI_ISL_2492379
EPI_ISL_2492380
EPI_ISL_2492381
EPI_ISL_2492384
EPI_ISL_2492385
EPI_ISL_2492386
EPI_ISL_2657918
EPI_ISL_2658264
EPI_ISL_2658265
EPI_ISL_2658267
EPI_ISL_2658271
EPI_ISL_2658272
EPI_ISL_2657552
EPI_ISL_2657555
EPI_ISL_2657570
EPI_ISL_2492368
EPI_ISL_2492372
EPI_ISL_2492389
EPI_ISL_2492390
EPI_ISL_2492391
EPI_ISL_2492392
EPI_ISL_2492393
EPI_ISL_2492394
EPI_ISL_2492405
EPI_ISL_2492407
EPI_ISL_2492410
EPI_ISL_2492411
EPI_ISL_2492418
EPI_ISL_2657936
EPI_ISL_2658276
EPI_ISL_2658277
EPI_ISL_2658279
EPI_ISL_2658280
EPI_ISL_2658281
EPI_ISL_2658282
EPI_ISL_2658283
EPI_ISL_2658284
EPI_ISL_2658285
EPI_ISL_2658273
EPI_ISL_2495486
EPI_ISL_2495487
EPI_ISL_2495488
EPI_ISL_2495489
EPI_ISL_2495490
EPI_ISL_2495578
EPI_ISL_2495580
EPI_ISL_2495583
EPI_ISL_2495584
EPI_ISL_2495585
EPI_ISL_2495586
EPI_ISL_2495588
EPI_ISL_2495589
EPI_ISL_2495590
EPI_ISL_2658454
EPI_ISL_2495591
EPI_ISL_2495592
EPI_ISL_2190098
EPI_ISL_2497483
EPI_ISL_2497870
EPI_ISL_2497879
EPI_ISL_2497875
EPI_ISL_2497873
EPI_ISL_2501291
EPI_ISL_2501293
EPI_ISL_2501290
EPI_ISL_2501292
EPI_ISL_2501295
EPI_ISL_2501297
EPI_ISL_2501296
EPI_ISL_2501294
EPI_ISL_2501342
EPI_ISL_2662825
EPI_ISL_2501345
EPI_ISL_2501304
EPI_ISL_2501347
EPI_ISL_2501344
EPI_ISL_2663128
EPI_ISL_2501346
EPI_ISL_2663134
EPI_ISL_2663135
EPI_ISL_2663132
EPI_ISL_2663142
EPI_ISL_2663145
EPI_ISL_2501305
EPI_ISL_2663327
EPI_ISL_2501307
EPI_ISL_2663333
EPI_ISL_2663336
EPI_ISL_2663337
EPI_ISL_2663338
EPI_ISL_2663340
EPI_ISL_2501313
EPI_ISL_2663139
EPI_ISL_2663140
EPI_ISL_2663329
EPI_ISL_2663346
EPI_ISL_2663330
EPI_ISL_2663345
EPI_ISL_2663348
EPI_ISL_2663349
EPI_ISL_2663350
EPI_ISL_2663353
EPI_ISL_2663352
EPI_ISL_2663347
EPI_ISL_2663355
EPI_ISL_2663358
EPI_ISL_2663359
EPI_ISL_2663360
EPI_ISL_2663361
EPI_ISL_2663356
EPI_ISL_2663357
EPI_ISL_2663354
EPI_ISL_2663366
EPI_ISL_2663362
EPI_ISL_2663363
EPI_ISL_2663364
EPI_ISL_2663367
EPI_ISL_2663368
EPI_ISL_2663369
EPI_ISL_2663365
EPI_ISL_2663377
EPI_ISL_2663378
EPI_ISL_2663379
EPI_ISL_2663380
EPI_ISL_2663381
EPI_ISL_2663374
EPI_ISL_2663386
EPI_ISL_2663370
EPI_ISL_2663371
EPI_ISL_2663372
EPI_ISL_2663373
EPI_ISL_2663387
EPI_ISL_2663390
EPI_ISL_2663391
EPI_ISL_2663392
EPI_ISL_2663393
EPI_ISL_2663394
EPI_ISL_2663382
EPI_ISL_2663400
EPI_ISL_2663395
EPI_ISL_2663383
EPI_ISL_2663384
EPI_ISL_2663385
EPI_ISL_2501314
EPI_ISL_2663401
EPI_ISL_2501315
EPI_ISL_2501317
EPI_ISL_2501319
EPI_ISL_2501324
EPI_ISL_2663403
EPI_ISL_2501316
EPI_ISL_2501318
EPI_ISL_2501320
EPI_ISL_2501321
EPI_ISL_2501322
EPI_ISL_2501323
EPI_ISL_2501325
EPI_ISL_2501327
EPI_ISL_2501328
EPI_ISL_2501329
EPI_ISL_2501020
EPI_ISL_2501026
EPI_ISL_2501027
EPI_ISL_2501028
EPI_ISL_2501029
EPI_ISL_2501326
EPI_ISL_2501022
EPI_ISL_2501023
EPI_ISL_2501024
EPI_ISL_2501030
EPI_ISL_2501031
EPI_ISL_2501032
EPI_ISL_2501033
EPI_ISL_2501330
EPI_ISL_2501037
EPI_ISL_2501038
EPI_ISL_2501039
EPI_ISL_2501040
EPI_ISL_2501043
EPI_ISL_2501044
EPI_ISL_2501041
EPI_ISL_2501332
EPI_ISL_2501331
EPI_ISL_2501046
EPI_ISL_2501048
EPI_ISL_2501049
EPI_ISL_2501050
EPI_ISL_2501051
EPI_ISL_2501052
EPI_ISL_2501053
EPI_ISL_2501054
EPI_ISL_2501055
EPI_ISL_2501056
EPI_ISL_2501062
EPI_ISL_2501063
EPI_ISL_2501335
EPI_ISL_2501337
EPI_ISL_2501058
EPI_ISL_2501059
EPI_ISL_2501338
EPI_ISL_2501336
EPI_ISL_2501341
EPI_ISL_2501340
EPI_ISL_2501227
EPI_ISL_2501228
EPI_ISL_2501229
EPI_ISL_2501230
EPI_ISL_2501339
EPI_ISL_2501225
EPI_ISL_2501226
EPI_ISL_2501235
EPI_ISL_2501231
EPI_ISL_2501238
EPI_ISL_2501232
EPI_ISL_2501233
EPI_ISL_2501234
EPI_ISL_2501236
EPI_ISL_2501237
EPI_ISL_2501241
EPI_ISL_2501239
EPI_ISL_2501242
EPI_ISL_2501240
EPI_ISL_2501243
EPI_ISL_2501244
EPI_ISL_2501246
EPI_ISL_2501247
EPI_ISL_2501249
EPI_ISL_2501250
EPI_ISL_2501251
EPI_ISL_2501255
EPI_ISL_2501256
EPI_ISL_2501257
EPI_ISL_2501245
EPI_ISL_2501248
EPI_ISL_2501252
EPI_ISL_2501253
EPI_ISL_2501254
EPI_ISL_2501258
EPI_ISL_2501259
EPI_ISL_2501260
EPI_ISL_2501262
EPI_ISL_2501263
EPI_ISL_2501264
EPI_ISL_2501265
EPI_ISL_2501266
EPI_ISL_2501267
EPI_ISL_2501268
EPI_ISL_2501269
EPI_ISL_2501270
EPI_ISL_2501273
EPI_ISL_2501274
EPI_ISL_2501275
EPI_ISL_2501276
EPI_ISL_2501277
EPI_ISL_2501278
EPI_ISL_2501279
EPI_ISL_2501280
EPI_ISL_2501281
EPI_ISL_2501282
EPI_ISL_2501283
EPI_ISL_2501284
EPI_ISL_2501285
EPI_ISL_2501286
EPI_ISL_2501261
EPI_ISL_2501271
EPI_ISL_2501272
EPI_ISL_2501287
EPI_ISL_2501737
EPI_ISL_2501738
EPI_ISL_2502688
EPI_ISL_2502689
EPI_ISL_2502692
EPI_ISL_2502694
EPI_ISL_2502695
EPI_ISL_2502696
EPI_ISL_2502697
EPI_ISL_2502698
EPI_ISL_2502700
EPI_ISL_2502702
EPI_ISL_2502703
EPI_ISL_2502704
EPI_ISL_2502705
EPI_ISL_2502709
EPI_ISL_2501288
EPI_ISL_2501289
EPI_ISL_2501364
EPI_ISL_2365890
EPI_ISL_2502707
EPI_ISL_2502713
EPI_ISL_2502711
EPI_ISL_2502720
EPI_ISL_2502721
EPI_ISL_2502723
EPI_ISL_2502724
EPI_ISL_2502730
EPI_ISL_2502731
EPI_ISL_2502732
EPI_ISL_2502710
EPI_ISL_2502714
EPI_ISL_2502715
EPI_ISL_2502743
EPI_ISL_2502738
EPI_ISL_2502749
EPI_ISL_2502741
EPI_ISL_2502754
EPI_ISL_2502756
EPI_ISL_2502757
EPI_ISL_2503138
EPI_ISL_2502759
EPI_ISL_2503137
EPI_ISL_2509329
EPI_ISL_2509337
EPI_ISL_2509372
EPI_ISL_2441796
EPI_ISL_2501042
EPI_ISL_2501057
EPI_ISL_2501061
EPI_ISL_2673669
EPI_ISL_2501343
EPI_ISL_2517046
EPI_ISL_2517047
EPI_ISL_2517048
EPI_ISL_2517049
EPI_ISL_2517050
EPI_ISL_2517051
EPI_ISL_2517052
EPI_ISL_2517053
EPI_ISL_2517054
EPI_ISL_2517055
EPI_ISL_2517056
EPI_ISL_2517057
EPI_ISL_2517058
EPI_ISL_2517060
EPI_ISL_2517062
EPI_ISL_2646177
EPI_ISL_2646215
EPI_ISL_2671717
EPI_ISL_2443212
EPI_ISL_2671722
EPI_ISL_2443219
EPI_ISL_2264785
EPI_ISL_2264789
EPI_ISL_2264791
EPI_ISL_2264846
EPI_ISL_2671739
EPI_ISL_2264893
EPI_ISL_2648059
EPI_ISL_2671760
EPI_ISL_2648096
EPI_ISL_2443479
EPI_ISL_2443510
EPI_ISL_2642898
EPI_ISL_2671506
EPI_ISL_2671517
EPI_ISL_2671519
EPI_ISL_2671523
EPI_ISL_2671531
EPI_ISL_2671550
EPI_ISL_2671557
EPI_ISL_2671558
EPI_ISL_2671559
EPI_ISL_2671567
EPI_ISL_2671577
EPI_ISL_2671581
EPI_ISL_2671594
EPI_ISL_2671601
EPI_ISL_2671605
EPI_ISL_2671618
EPI_ISL_2671625
EPI_ISL_2671631
EPI_ISL_2671633
EPI_ISL_2671639
EPI_ISL_2671642
EPI_ISL_2671644
EPI_ISL_2671652
EPI_ISL_2671655
EPI_ISL_2671660
EPI_ISL_2671671
EPI_ISL_2671673
EPI_ISL_2671680
EPI_ISL_2671690
EPI_ISL_2671696
EPI_ISL_2671700
EPI_ISL_2270857
EPI_ISL_2270864
EPI_ISL_2270878
EPI_ISL_2270880
EPI_ISL_2270884
EPI_ISL_2270886
EPI_ISL_2270905
EPI_ISL_2270909
EPI_ISL_2673506
EPI_ISL_2259095
EPI_ISL_2517059
EPI_ISL_2517061
EPI_ISL_2646171
EPI_ISL_2646236
EPI_ISL_2443210
EPI_ISL_2443211
EPI_ISL_2671718
EPI_ISL_2671723
EPI_ISL_2443221
EPI_ISL_2264786
EPI_ISL_2264824
EPI_ISL_2671737
EPI_ISL_2671744
EPI_ISL_2671750
EPI_ISL_2671754
EPI_ISL_2648090
EPI_ISL_2648107
EPI_ISL_2443487
EPI_ISL_2443517
EPI_ISL_2642542
EPI_ISL_2642549
EPI_ISL_2643671
EPI_ISL_2671501
EPI_ISL_2671505
EPI_ISL_2671509
EPI_ISL_2671510
EPI_ISL_2671521
EPI_ISL_2671525
EPI_ISL_2671526
EPI_ISL_2671538
EPI_ISL_2671554
EPI_ISL_2671556
EPI_ISL_2671564
EPI_ISL_2671565
EPI_ISL_2671572
EPI_ISL_2671573
EPI_ISL_2673512
EPI_ISL_2673667
EPI_ISL_2673670
EPI_ISL_2673650
EPI_ISL_2673651
EPI_ISL_2673652
EPI_ISL_2673653
EPI_ISL_2673655
EPI_ISL_2673656
EPI_ISL_2673657
EPI_ISL_2673658
EPI_ISL_2531834
EPI_ISL_2673659
EPI_ISL_2531839
EPI_ISL_2673662
EPI_ISL_2531843
EPI_ISL_2673665
EPI_ISL_2531851
EPI_ISL_2531881
EPI_ISL_2532295
EPI_ISL_2532303
EPI_ISL_2532304
EPI_ISL_2532305
EPI_ISL_2532307
EPI_ISL_2532308
EPI_ISL_2532309
EPI_ISL_2532339
EPI_ISL_2532340
EPI_ISL_2532341
EPI_ISL_2532342
EPI_ISL_2532343
EPI_ISL_2532344
EPI_ISL_2532345
EPI_ISL_2532346
EPI_ISL_2532347
EPI_ISL_2532348
EPI_ISL_2532349
EPI_ISL_2532350
EPI_ISL_2532351
EPI_ISL_2532352
EPI_ISL_2532353
EPI_ISL_2532354
EPI_ISL_2532355
EPI_ISL_2532356
EPI_ISL_2532357
EPI_ISL_2532358
EPI_ISL_2532359
EPI_ISL_2532360
EPI_ISL_2532361
EPI_ISL_2532362
EPI_ISL_2532363
EPI_ISL_2532364
EPI_ISL_2532365
EPI_ISL_2532366
EPI_ISL_2532368
EPI_ISL_2532370
EPI_ISL_2532371
EPI_ISL_2532372
EPI_ISL_2532373
EPI_ISL_2532374
EPI_ISL_2532375
EPI_ISL_2532376
EPI_ISL_2532377
EPI_ISL_2532378
EPI_ISL_2532379
EPI_ISL_2532380
EPI_ISL_2532381
EPI_ISL_2532383
EPI_ISL_2532384
EPI_ISL_2532385
EPI_ISL_2532386
EPI_ISL_2532389
EPI_ISL_2532390
EPI_ISL_2532392
EPI_ISL_2532397
EPI_ISL_2532398
EPI_ISL_2532399
EPI_ISL_2673509
EPI_ISL_2673510
EPI_ISL_2673517
EPI_ISL_2673661
EPI_ISL_2673663
EPI_ISL_2673664
EPI_ISL_2673666
EPI_ISL_2673673
EPI_ISL_2531885
EPI_ISL_2673674
EPI_ISL_2673675
EPI_ISL_2673679
EPI_ISL_2531889
EPI_ISL_2673680
EPI_ISL_2673681
EPI_ISL_2673682
EPI_ISL_2531905
EPI_ISL_2531912
EPI_ISL_2531917
EPI_ISL_2531922
EPI_ISL_2531926
EPI_ISL_2531930
EPI_ISL_2531939
EPI_ISL_2531940
EPI_ISL_2531942
EPI_ISL_2531943
EPI_ISL_2531958
EPI_ISL_2532193
EPI_ISL_2532282
EPI_ISL_2532283
EPI_ISL_2532288
EPI_ISL_2532292
EPI_ISL_2532296
EPI_ISL_2532300
EPI_ISL_2532301
EPI_ISL_2532401
EPI_ISL_2532402
EPI_ISL_2532403
EPI_ISL_2532404
EPI_ISL_2532405
EPI_ISL_2532406
EPI_ISL_2532408
EPI_ISL_2532428
EPI_ISL_2532430
EPI_ISL_2532400
EPI_ISL_2532409
EPI_ISL_2532410
EPI_ISL_2532411
EPI_ISL_2532413
EPI_ISL_2532414
EPI_ISL_2532415
EPI_ISL_2532416
EPI_ISL_2532417
EPI_ISL_2532418
EPI_ISL_2532419
EPI_ISL_2532420
EPI_ISL_2532421
EPI_ISL_2532422
EPI_ISL_2532423
EPI_ISL_2532424
EPI_ISL_2532425
EPI_ISL_2532427
EPI_ISL_2532429
EPI_ISL_2532434
EPI_ISL_2532435
EPI_ISL_2532437
EPI_ISL_2532438
EPI_ISL_2532441
EPI_ISL_2532443
EPI_ISL_2532446
EPI_ISL_2532448
EPI_ISL_2532450
EPI_ISL_2532452
EPI_ISL_2532454
EPI_ISL_2532457
EPI_ISL_2532459
EPI_ISL_2532462
EPI_ISL_2533762
EPI_ISL_2533763
EPI_ISL_2533764
EPI_ISL_2533765
EPI_ISL_2533766
EPI_ISL_2533768
EPI_ISL_2533769
EPI_ISL_2533770
EPI_ISL_2533771
EPI_ISL_2533772
EPI_ISL_2533773
EPI_ISL_2533774
EPI_ISL_2533775
EPI_ISL_2533781
EPI_ISL_2533784
EPI_ISL_2533785
EPI_ISL_2533786
EPI_ISL_2533787
EPI_ISL_2533788
EPI_ISL_2533789
EPI_ISL_2533790
EPI_ISL_2533791
EPI_ISL_2533792
EPI_ISL_2533793
EPI_ISL_2674296
EPI_ISL_2533794
EPI_ISL_2533795
EPI_ISL_2533796
EPI_ISL_2533797
EPI_ISL_2533798
EPI_ISL_2533799
EPI_ISL_2533800
EPI_ISL_2533801
EPI_ISL_2533803
EPI_ISL_2533804
EPI_ISL_2533805
EPI_ISL_2533806
EPI_ISL_2533807
EPI_ISL_2533809
EPI_ISL_2533810
EPI_ISL_2533811
EPI_ISL_2532433
EPI_ISL_2532440
EPI_ISL_2532442
EPI_ISL_2532444
EPI_ISL_2532445
EPI_ISL_2532447
EPI_ISL_2532449
EPI_ISL_2532451
EPI_ISL_2532453
EPI_ISL_2532458
EPI_ISL_2532461
EPI_ISL_2532463
EPI_ISL_2532464
EPI_ISL_2532466
EPI_ISL_2532468
EPI_ISL_2532469
EPI_ISL_2532471
EPI_ISL_2532729
EPI_ISL_2533759
EPI_ISL_2533760
EPI_ISL_2533761
EPI_ISL_2533767
EPI_ISL_2533776
EPI_ISL_2533777
EPI_ISL_2533778
EPI_ISL_2533779
EPI_ISL_2533780
EPI_ISL_2533782
EPI_ISL_2533783
EPI_ISL_2533814
EPI_ISL_2533815
EPI_ISL_2534310
EPI_ISL_2534311
EPI_ISL_2535238
EPI_ISL_2535247
EPI_ISL_2535248
EPI_ISL_2535249
EPI_ISL_2535250
EPI_ISL_2535251
EPI_ISL_2535252
EPI_ISL_2535255
EPI_ISL_2535256
EPI_ISL_2535257
EPI_ISL_2535258
EPI_ISL_2535259
EPI_ISL_2535260
EPI_ISL_2533812
EPI_ISL_2533813
EPI_ISL_2535239
EPI_ISL_2535240
EPI_ISL_2535242
EPI_ISL_2535244
EPI_ISL_2535253
EPI_ISL_2535254
EPI_ISL_2535264
EPI_ISL_2535266
EPI_ISL_2535267
EPI_ISL_2535275
EPI_ISL_2535270
EPI_ISL_2535278
EPI_ISL_2535285
EPI_ISL_2535288
EPI_ISL_2535289
EPI_ISL_2535262
EPI_ISL_2535279
EPI_ISL_2535280
EPI_ISL_2535282
EPI_ISL_2535283
EPI_ISL_2535284
EPI_ISL_2535286
EPI_ISL_2535287
EPI_ISL_2535290
EPI_ISL_2535295
EPI_ISL_2535297
EPI_ISL_2535299
EPI_ISL_2535300
EPI_ISL_2535301
EPI_ISL_2535436
EPI_ISL_2535437
EPI_ISL_2535438
EPI_ISL_2535277
EPI_ISL_2535440
EPI_ISL_2535441
EPI_ISL_2535439
EPI_ISL_2535291
EPI_ISL_2535444
EPI_ISL_2535445
EPI_ISL_2535446
EPI_ISL_2535449
EPI_ISL_2535451
EPI_ISL_2535455
EPI_ISL_2535456
EPI_ISL_2535457
EPI_ISL_2535460
EPI_ISL_2535461
EPI_ISL_2535462
EPI_ISL_2535463
EPI_ISL_2535464
EPI_ISL_2535466
EPI_ISL_2535467
EPI_ISL_2535471
EPI_ISL_2535472
EPI_ISL_2535473
EPI_ISL_2535476
EPI_ISL_2535477
EPI_ISL_2535478
EPI_ISL_2535480
EPI_ISL_2535481
EPI_ISL_2535483
EPI_ISL_2535484
EPI_ISL_2535485
EPI_ISL_2535486
EPI_ISL_2535487
EPI_ISL_2535488
EPI_ISL_2535489
EPI_ISL_2535490
EPI_ISL_2535491
EPI_ISL_2535492
EPI_ISL_2535493
EPI_ISL_2535495
EPI_ISL_2535506
EPI_ISL_2535447
EPI_ISL_2535448
EPI_ISL_2535452
EPI_ISL_2535454
EPI_ISL_2535458
EPI_ISL_2535468
EPI_ISL_2535469
EPI_ISL_2535470
EPI_ISL_2535496
EPI_ISL_2535497
EPI_ISL_2535498
EPI_ISL_2535499
EPI_ISL_2535500
EPI_ISL_2535501
EPI_ISL_2535502
EPI_ISL_2535503
EPI_ISL_2535504
EPI_ISL_2535505
EPI_ISL_2535507
EPI_ISL_2535442
EPI_ISL_2535443
EPI_ISL_2535510
EPI_ISL_2535511
EPI_ISL_2535508
EPI_ISL_2535514
EPI_ISL_2535515
EPI_ISL_2535516
EPI_ISL_2535512
EPI_ISL_2535513
EPI_ISL_2535520
EPI_ISL_2535517
EPI_ISL_2535518
EPI_ISL_2535509
EPI_ISL_2535523
EPI_ISL_2535525
EPI_ISL_2535526
EPI_ISL_2535527
EPI_ISL_2535532
EPI_ISL_2535533
EPI_ISL_2535534
EPI_ISL_2535535
EPI_ISL_2535536
EPI_ISL_2535537
EPI_ISL_2535538
EPI_ISL_2535528
EPI_ISL_2535529
EPI_ISL_2535530
EPI_ISL_2535540
EPI_ISL_2535539
EPI_ISL_2535541
EPI_ISL_2535543
EPI_ISL_2535542
EPI_ISL_2535544
EPI_ISL_2535545
EPI_ISL_2535546
EPI_ISL_2535547
EPI_ISL_2535548
EPI_ISL_2535521
EPI_ISL_2535522
EPI_ISL_2535551
EPI_ISL_2535552
EPI_ISL_2535553
EPI_ISL_2535554
EPI_ISL_2535556
EPI_ISL_2535550
EPI_ISL_2535558
EPI_ISL_2535561
EPI_ISL_2535564
EPI_ISL_2535549
EPI_ISL_2535562
EPI_ISL_2535563
EPI_ISL_2535568
EPI_ISL_2535569
EPI_ISL_2535570
EPI_ISL_2535571
EPI_ISL_2535572
EPI_ISL_2535573
EPI_ISL_2535574
EPI_ISL_2535575
EPI_ISL_2535576
EPI_ISL_2535577
EPI_ISL_2535578
EPI_ISL_2535557
EPI_ISL_2535581
EPI_ISL_2535579
EPI_ISL_2535580
EPI_ISL_2535582
EPI_ISL_2535583
EPI_ISL_2535584
EPI_ISL_2535587
EPI_ISL_2535588
EPI_ISL_2535589
EPI_ISL_2535592
EPI_ISL_2535594
EPI_ISL_2535595
EPI_ISL_2535596
EPI_ISL_2535601
EPI_ISL_2535566
EPI_ISL_2535567
EPI_ISL_2535585
EPI_ISL_2535586
EPI_ISL_2535590
EPI_ISL_2535591
EPI_ISL_2535593
EPI_ISL_2535597
EPI_ISL_2535598
EPI_ISL_2535599
EPI_ISL_2535600
EPI_ISL_2444322
EPI_ISL_2444327
EPI_ISL_2444328
EPI_ISL_2444329
EPI_ISL_2444351
EPI_ISL_2444368
EPI_ISL_2444376
EPI_ISL_2444378
EPI_ISL_2444392
EPI_ISL_2444323
EPI_ISL_2543474
EPI_ISL_2543433
EPI_ISL_2544200
EPI_ISL_2444393
EPI_ISL_2543563
EPI_ISL_2544514
EPI_ISL_2544745
EPI_ISL_2544517
EPI_ISL_2544516
EPI_ISL_2544520
EPI_ISL_2543612
EPI_ISL_2543613
EPI_ISL_2544899
EPI_ISL_2544744
EPI_ISL_2544522
EPI_ISL_2544903
EPI_ISL_2544904
EPI_ISL_2544901
EPI_ISL_2544908
EPI_ISL_2544900
EPI_ISL_2544906
EPI_ISL_2544912
EPI_ISL_2544909
EPI_ISL_2534314
EPI_ISL_2545862
EPI_ISL_2545864
EPI_ISL_2545867
EPI_ISL_2545868
EPI_ISL_2545871
EPI_ISL_2545873
EPI_ISL_2545877
EPI_ISL_2545880
EPI_ISL_2545881
EPI_ISL_2545882
EPI_ISL_2545885
EPI_ISL_2545889
EPI_ISL_2545901
EPI_ISL_2545902
EPI_ISL_2545903
EPI_ISL_2545908
EPI_ISL_2545916
EPI_ISL_2545922
EPI_ISL_2545926
EPI_ISL_2545930
EPI_ISL_2545931
EPI_ISL_2545933
EPI_ISL_2545942
EPI_ISL_2545943
EPI_ISL_2545944
EPI_ISL_2545945
EPI_ISL_2545947
EPI_ISL_2545950
EPI_ISL_2545951
EPI_ISL_2545952
EPI_ISL_2545953
EPI_ISL_2545954
EPI_ISL_2545956
EPI_ISL_2545967
EPI_ISL_2545968
EPI_ISL_2545969
EPI_ISL_2545970
EPI_ISL_2545971
EPI_ISL_2545972
EPI_ISL_2545973
EPI_ISL_2545974
EPI_ISL_2545975
EPI_ISL_2545976
EPI_ISL_2545978
EPI_ISL_2545979
EPI_ISL_2545981
EPI_ISL_2545982
EPI_ISL_2545983
EPI_ISL_2545984
EPI_ISL_2545985
EPI_ISL_2545986
EPI_ISL_2545989
EPI_ISL_2343247
EPI_ISL_2546901
EPI_ISL_2546902
EPI_ISL_2546903
EPI_ISL_2546904
EPI_ISL_2546905
EPI_ISL_2546906
EPI_ISL_2546907
EPI_ISL_2546908
EPI_ISL_2546909
EPI_ISL_2546910
EPI_ISL_2546911
EPI_ISL_2546912
EPI_ISL_2546913
EPI_ISL_2546914
EPI_ISL_2546915
EPI_ISL_2546916
EPI_ISL_2546917
EPI_ISL_2546918
EPI_ISL_2546919
EPI_ISL_2546920
EPI_ISL_2546921
EPI_ISL_2546922
EPI_ISL_2546923
EPI_ISL_2546924
EPI_ISL_2546925
EPI_ISL_2546926
EPI_ISL_2546927
EPI_ISL_2546928
EPI_ISL_2546929
EPI_ISL_2546930
EPI_ISL_2546931
EPI_ISL_2546932
EPI_ISL_2546933
EPI_ISL_2546934
EPI_ISL_2546935
EPI_ISL_2546936
EPI_ISL_2546937
EPI_ISL_2546938
EPI_ISL_2546939
EPI_ISL_2546940
EPI_ISL_2546941
EPI_ISL_2546942
EPI_ISL_2546943
EPI_ISL_2546944
EPI_ISL_2546945
EPI_ISL_2546946
EPI_ISL_2546947
EPI_ISL_2546948
EPI_ISL_2546949
EPI_ISL_2546951
EPI_ISL_2546952
EPI_ISL_2546953
EPI_ISL_2546954
EPI_ISL_2546955
EPI_ISL_2546956
EPI_ISL_2546957
EPI_ISL_2546958
EPI_ISL_2546959
EPI_ISL_2546960
EPI_ISL_2546961
EPI_ISL_2546962
EPI_ISL_2546963
EPI_ISL_2546964
EPI_ISL_2546965
EPI_ISL_2546966
EPI_ISL_2546967
EPI_ISL_2546968
EPI_ISL_2546969
EPI_ISL_2546970
EPI_ISL_2546971
EPI_ISL_2546972
EPI_ISL_2546973
EPI_ISL_2546974
EPI_ISL_2546975
EPI_ISL_2546976
EPI_ISL_2546977
EPI_ISL_2546978
EPI_ISL_2546979
EPI_ISL_2546980
EPI_ISL_2546981
EPI_ISL_2546982
EPI_ISL_2546985
EPI_ISL_2546986
EPI_ISL_2546988
EPI_ISL_2546989
EPI_ISL_2546990
EPI_ISL_2546991
EPI_ISL_2546992
EPI_ISL_2546993
EPI_ISL_2546994
EPI_ISL_2546996
EPI_ISL_2546998
EPI_ISL_2546999
EPI_ISL_2547001
EPI_ISL_2547003
EPI_ISL_2547004
EPI_ISL_2547005
EPI_ISL_2547007
EPI_ISL_2547008
EPI_ISL_2547009
EPI_ISL_2547010
EPI_ISL_2547011
EPI_ISL_2547012
EPI_ISL_2547013
EPI_ISL_2547015
EPI_ISL_2547016
EPI_ISL_2547018
EPI_ISL_2547019
EPI_ISL_2547020
EPI_ISL_2547021
EPI_ISL_2547023
EPI_ISL_2547025
EPI_ISL_2547026
EPI_ISL_2547027
EPI_ISL_2547028
EPI_ISL_2547030
EPI_ISL_2547031
EPI_ISL_2547032
EPI_ISL_2547033
EPI_ISL_2547034
EPI_ISL_2547035
EPI_ISL_2547036
EPI_ISL_2547037
EPI_ISL_2547039
EPI_ISL_2547040
EPI_ISL_2547041
EPI_ISL_2547042
EPI_ISL_2547043
EPI_ISL_2547044
EPI_ISL_2547045
EPI_ISL_2547046
EPI_ISL_2547047
EPI_ISL_2547048
EPI_ISL_2547049
EPI_ISL_2547051
EPI_ISL_2547052
EPI_ISL_2547055
EPI_ISL_2547056
EPI_ISL_2547057
EPI_ISL_2547060
EPI_ISL_2547061
EPI_ISL_2547062
EPI_ISL_2547063
EPI_ISL_2547064
EPI_ISL_2547065
EPI_ISL_2547067
EPI_ISL_2547068
EPI_ISL_2779047
EPI_ISL_2790657
EPI_ISL_2680938
EPI_ISL_2681050
EPI_ISL_2681289
EPI_ISL_2681058
EPI_ISL_2681062
EPI_ISL_2681066
EPI_ISL_2681069
EPI_ISL_2681086
EPI_ISL_2681095
EPI_ISL_2681096
EPI_ISL_2681102
EPI_ISL_2681103
EPI_ISL_2681104
EPI_ISL_2681108
EPI_ISL_2681111
EPI_ISL_2681118
EPI_ISL_2681121
EPI_ISL_2681132
EPI_ISL_2681136
EPI_ISL_2681137
EPI_ISL_2681142
EPI_ISL_2681147
EPI_ISL_2681162
EPI_ISL_2681165
EPI_ISL_2681167
EPI_ISL_2681174
EPI_ISL_2681176
EPI_ISL_2681180
EPI_ISL_2681190
EPI_ISL_2681195
EPI_ISL_2681197
EPI_ISL_2681213
EPI_ISL_2681216
EPI_ISL_2681219
EPI_ISL_2681226
EPI_ISL_2681233
EPI_ISL_2681248
EPI_ISL_2681265
EPI_ISL_2348919
EPI_ISL_2681441
EPI_ISL_2681443
EPI_ISL_2681444
EPI_ISL_2681445
EPI_ISL_2681446
EPI_ISL_2681447
EPI_ISL_2681448
EPI_ISL_2681449
EPI_ISL_1761555
EPI_ISL_1761560
EPI_ISL_1761561
EPI_ISL_1761562
EPI_ISL_1761563
EPI_ISL_1761564
EPI_ISL_1761565
EPI_ISL_1761566
EPI_ISL_1761567
EPI_ISL_1761568
EPI_ISL_1761569
EPI_ISL_1761570
EPI_ISL_1761571
EPI_ISL_1761572
EPI_ISL_1761573
EPI_ISL_1761574
EPI_ISL_1761575
EPI_ISL_1761576
EPI_ISL_1761578
EPI_ISL_1761579
EPI_ISL_1761580
EPI_ISL_1793649
EPI_ISL_1793650
EPI_ISL_1793652
EPI_ISL_1793653
EPI_ISL_1818962
EPI_ISL_1818963
EPI_ISL_1818964
EPI_ISL_1818965
EPI_ISL_1840245
EPI_ISL_1840247
EPI_ISL_1841084
EPI_ISL_1841100
EPI_ISL_1841108
EPI_ISL_1841117
EPI_ISL_1841119
EPI_ISL_1841138
EPI_ISL_1841139
EPI_ISL_1841140
EPI_ISL_1841151
EPI_ISL_1841159
EPI_ISL_1841166
EPI_ISL_1841172
EPI_ISL_1841180
EPI_ISL_1841181
EPI_ISL_1841182
EPI_ISL_1841185
EPI_ISL_1841191
EPI_ISL_1841195
EPI_ISL_1841205
EPI_ISL_1841209
EPI_ISL_1841228
EPI_ISL_1843759
EPI_ISL_1843763
EPI_ISL_1843767
EPI_ISL_1843769
EPI_ISL_1843771
EPI_ISL_1843774
EPI_ISL_1843776
EPI_ISL_1853335
EPI_ISL_1853341
EPI_ISL_1853343
EPI_ISL_1853346
EPI_ISL_1853350
EPI_ISL_1853355
EPI_ISL_1853357
EPI_ISL_1853359
EPI_ISL_1853362
EPI_ISL_1853402
EPI_ISL_1853407
EPI_ISL_1853411
EPI_ISL_1853413
EPI_ISL_1853416
EPI_ISL_1853420
EPI_ISL_2544910
EPI_ISL_2545822
EPI_ISL_2545826
EPI_ISL_2545827
EPI_ISL_2545828
EPI_ISL_2545829
EPI_ISL_2545830
EPI_ISL_2545832
EPI_ISL_2545833
EPI_ISL_2545834
EPI_ISL_2545835
EPI_ISL_2545838
EPI_ISL_2545840
EPI_ISL_2545841
EPI_ISL_2545842
EPI_ISL_2545846
EPI_ISL_2545847
EPI_ISL_2545854
EPI_ISL_2545855
EPI_ISL_2545856
EPI_ISL_2545857
EPI_ISL_2545858
EPI_ISL_2545859
EPI_ISL_2545863
EPI_ISL_2545865
EPI_ISL_2545869
EPI_ISL_2545870
EPI_ISL_2545872
EPI_ISL_2545875
EPI_ISL_2545883
EPI_ISL_2545884
EPI_ISL_2545888
EPI_ISL_2545890
EPI_ISL_2545904
EPI_ISL_2545906
EPI_ISL_2545907
EPI_ISL_2545910
EPI_ISL_2545911
EPI_ISL_2562000
EPI_ISL_2562002
EPI_ISL_2562008
EPI_ISL_2562009
EPI_ISL_2562011
EPI_ISL_2562017
EPI_ISL_2565970
EPI_ISL_2565984
EPI_ISL_2565986
EPI_ISL_2565996
EPI_ISL_2566172
EPI_ISL_2566173
EPI_ISL_2566174
EPI_ISL_2566175
EPI_ISL_2566180
EPI_ISL_2566181
EPI_ISL_2566183
EPI_ISL_2566188
EPI_ISL_2566191
EPI_ISL_2566928
EPI_ISL_2566929
EPI_ISL_2566930
EPI_ISL_2566931
EPI_ISL_2566932
EPI_ISL_2567001
EPI_ISL_2567002
EPI_ISL_2567075
EPI_ISL_2686031
EPI_ISL_2686032
EPI_ISL_2686034
EPI_ISL_2686035
EPI_ISL_2686036
EPI_ISL_2686037
EPI_ISL_2686038
EPI_ISL_2686040
EPI_ISL_2686041
EPI_ISL_2686042
EPI_ISL_2686044
EPI_ISL_2686066
EPI_ISL_2686068
EPI_ISL_2686069
EPI_ISL_2686078
EPI_ISL_2686082
EPI_ISL_2686083
EPI_ISL_2686390
EPI_ISL_2687705
EPI_ISL_2687765
EPI_ISL_2687787
EPI_ISL_2688266
EPI_ISL_2688271
EPI_ISL_2688272
EPI_ISL_2688273
EPI_ISL_2688276
EPI_ISL_2688290
EPI_ISL_2688291
EPI_ISL_2688293
EPI_ISL_2688294
EPI_ISL_2688295
EPI_ISL_2688296
EPI_ISL_2688299
EPI_ISL_2688300
EPI_ISL_2688301
EPI_ISL_2688302
EPI_ISL_2688303
EPI_ISL_2688304
EPI_ISL_2688305
EPI_ISL_2688306
EPI_ISL_2688308
EPI_ISL_2688309
EPI_ISL_2688310
EPI_ISL_2688311
EPI_ISL_2688312
EPI_ISL_2688315
EPI_ISL_2688316
EPI_ISL_2688318
EPI_ISL_2688319
EPI_ISL_2688656
EPI_ISL_2690133
EPI_ISL_2690135
EPI_ISL_2690136
EPI_ISL_2691112
EPI_ISL_2691114
EPI_ISL_2691120
EPI_ISL_2691179
EPI_ISL_2693916
EPI_ISL_2693917
EPI_ISL_2693918
EPI_ISL_2709251
EPI_ISL_2709257
EPI_ISL_2709258
EPI_ISL_2709263
EPI_ISL_2709267
EPI_ISL_2709275
EPI_ISL_2709279
EPI_ISL_2709280
EPI_ISL_2709281
EPI_ISL_2709284
EPI_ISL_2709285
EPI_ISL_2709286
EPI_ISL_2709287
EPI_ISL_2709289
EPI_ISL_2709290
EPI_ISL_2709291
EPI_ISL_2709293
EPI_ISL_2709295
EPI_ISL_2709297
EPI_ISL_2709298
EPI_ISL_2709299
EPI_ISL_2709301
EPI_ISL_2709302
EPI_ISL_2709303
EPI_ISL_2709305
EPI_ISL_2709306
EPI_ISL_2709307
EPI_ISL_2709308
EPI_ISL_2709309
EPI_ISL_2709310
EPI_ISL_2709311
EPI_ISL_2709312
EPI_ISL_2709686
EPI_ISL_2709771
EPI_ISL_2709772
EPI_ISL_2709773
EPI_ISL_2709774
EPI_ISL_2709775
EPI_ISL_2709776
EPI_ISL_2709777
EPI_ISL_2709778
EPI_ISL_2709779
EPI_ISL_2709780
EPI_ISL_2709781
EPI_ISL_2709782
EPI_ISL_2709783
EPI_ISL_2709784
EPI_ISL_2709785
EPI_ISL_2709786
EPI_ISL_2709787
EPI_ISL_2709788
EPI_ISL_2709789
EPI_ISL_2709795
EPI_ISL_2709796
EPI_ISL_2709797
EPI_ISL_2709798
EPI_ISL_2709799
EPI_ISL_2710017
EPI_ISL_2713263
EPI_ISL_2723592
EPI_ISL_2723594
EPI_ISL_2723595
EPI_ISL_2723599
EPI_ISL_2725106
EPI_ISL_2726970
EPI_ISL_2726972
EPI_ISL_2727499
EPI_ISL_2727500
EPI_ISL_2727501
EPI_ISL_2727502
EPI_ISL_2727503
EPI_ISL_2727504
EPI_ISL_2727505
EPI_ISL_2727506
EPI_ISL_2727507
EPI_ISL_2727508
EPI_ISL_2727511
EPI_ISL_2727512
EPI_ISL_2727515
EPI_ISL_2727516
EPI_ISL_2727517
EPI_ISL_2727518
EPI_ISL_2727519
EPI_ISL_2727521
EPI_ISL_2727565
EPI_ISL_2727566
EPI_ISL_2727567
EPI_ISL_1818966
EPI_ISL_2754138
EPI_ISL_2756364
EPI_ISL_2756365
EPI_ISL_2756366
EPI_ISL_2756367
EPI_ISL_2756368
EPI_ISL_2756370
EPI_ISL_2756371
EPI_ISL_2756372
EPI_ISL_2756373
EPI_ISL_2756374
EPI_ISL_2756375
EPI_ISL_2756376
EPI_ISL_2756377
EPI_ISL_2756379
EPI_ISL_2756381
EPI_ISL_2756382
EPI_ISL_2756384
EPI_ISL_2756385
EPI_ISL_2756386
EPI_ISL_2756389
EPI_ISL_2756390
EPI_ISL_2756391
EPI_ISL_2756392
EPI_ISL_2756393
EPI_ISL_2756394
EPI_ISL_2756395
EPI_ISL_2756397
EPI_ISL_2756398
EPI_ISL_2756400
EPI_ISL_2756401
EPI_ISL_2756402
EPI_ISL_2756403
EPI_ISL_2756404
EPI_ISL_2756405
EPI_ISL_2756406
EPI_ISL_2756407
EPI_ISL_2756408
EPI_ISL_2756409
EPI_ISL_2756411
EPI_ISL_2756414
EPI_ISL_2756416
EPI_ISL_2756418
EPI_ISL_2756419
EPI_ISL_2756421
EPI_ISL_2757661
EPI_ISL_2757689
EPI_ISL_2757695
EPI_ISL_2757700
EPI_ISL_2757714
EPI_ISL_2757716
EPI_ISL_2757766
EPI_ISL_2757774
EPI_ISL_2757775
EPI_ISL_2757776
EPI_ISL_2757777
EPI_ISL_2757778
EPI_ISL_2757779
EPI_ISL_2757780
EPI_ISL_2757781
EPI_ISL_2757782
EPI_ISL_2757783
EPI_ISL_2757785
EPI_ISL_2757786
EPI_ISL_2757787
EPI_ISL_2757788
EPI_ISL_2757789
EPI_ISL_2757790
EPI_ISL_2757791
EPI_ISL_2757793
EPI_ISL_2757794
EPI_ISL_2757796
EPI_ISL_2757797
EPI_ISL_2757941
EPI_ISL_2757942
EPI_ISL_2758221
EPI_ISL_2769378
EPI_ISL_2773987
EPI_ISL_2774005
EPI_ISL_2774006
EPI_ISL_2774007
EPI_ISL_2774011
EPI_ISL_2774012
EPI_ISL_2774014
EPI_ISL_2774015
EPI_ISL_2774017
EPI_ISL_2774018
EPI_ISL_2774019
EPI_ISL_2774020
EPI_ISL_2774021
EPI_ISL_2774022
EPI_ISL_2774023
EPI_ISL_2774024
EPI_ISL_2774025
EPI_ISL_2774026
EPI_ISL_2774027
EPI_ISL_2774028
EPI_ISL_2774029
EPI_ISL_2774030
EPI_ISL_2774031
EPI_ISL_2774032
EPI_ISL_2774033
EPI_ISL_2774034
EPI_ISL_2774035
EPI_ISL_2774037
EPI_ISL_2774094
EPI_ISL_2774096
EPI_ISL_2774097
EPI_ISL_2774098
EPI_ISL_2774100
EPI_ISL_2774101
EPI_ISL_2774102
EPI_ISL_2774106
EPI_ISL_2774107
EPI_ISL_2774108
EPI_ISL_2774109
EPI_ISL_2774111
EPI_ISL_2774112
EPI_ISL_2774113
EPI_ISL_2774114
EPI_ISL_2774115
EPI_ISL_2774116
EPI_ISL_2774117
EPI_ISL_2774118
EPI_ISL_2774119
EPI_ISL_2774120
EPI_ISL_2774121
EPI_ISL_2774123
EPI_ISL_2774126
EPI_ISL_2774127
EPI_ISL_2774128
EPI_ISL_2774130
EPI_ISL_2774244
EPI_ISL_2774246
EPI_ISL_2774248
EPI_ISL_2774252
EPI_ISL_2774257
EPI_ISL_2774259
EPI_ISL_2774271
EPI_ISL_2774281
EPI_ISL_2778030
EPI_ISL_2778034
EPI_ISL_2778035
EPI_ISL_2778038
EPI_ISL_2778042
EPI_ISL_2778052
EPI_ISL_2778056
EPI_ISL_2778058
EPI_ISL_2778059
EPI_ISL_2778061
EPI_ISL_2778067
EPI_ISL_2778068
EPI_ISL_2778070
EPI_ISL_2778075
EPI_ISL_2778076
EPI_ISL_2778077
EPI_ISL_2778078
EPI_ISL_2778083
EPI_ISL_2778086
EPI_ISL_2778089
EPI_ISL_2778091
EPI_ISL_2778092
EPI_ISL_2778097
EPI_ISL_2778984
EPI_ISL_2778986
EPI_ISL_2778987
EPI_ISL_2778988
EPI_ISL_2778989
EPI_ISL_2778991
EPI_ISL_2778994
EPI_ISL_2778996
EPI_ISL_2778997
EPI_ISL_2778998
EPI_ISL_2778999
EPI_ISL_2779000
EPI_ISL_2779002
EPI_ISL_2779003
EPI_ISL_2779004
EPI_ISL_2779005
EPI_ISL_2779006
EPI_ISL_2779009
EPI_ISL_2779010
EPI_ISL_2779011
EPI_ISL_2779012
EPI_ISL_2779013
EPI_ISL_2779014
EPI_ISL_2779016
EPI_ISL_2779017
EPI_ISL_2779018
EPI_ISL_2779019
EPI_ISL_2779020
EPI_ISL_2779021
EPI_ISL_2779022
EPI_ISL_2779025
EPI_ISL_2779026
EPI_ISL_2779027
EPI_ISL_2779028
EPI_ISL_2779029
EPI_ISL_2779030
EPI_ISL_2779031
EPI_ISL_2779032
EPI_ISL_2779033
EPI_ISL_2779034
EPI_ISL_2779036
EPI_ISL_2779037
EPI_ISL_2779039
EPI_ISL_2779040
EPI_ISL_2779041
EPI_ISL_2779042
EPI_ISL_2779043
EPI_ISL_2779045
EPI_ISL_2779281
EPI_ISL_2545820
EPI_ISL_2545925
EPI_ISL_2545977
EPI_ISL_2545987
EPI_ISL_2546983
EPI_ISL_2547002
EPI_ISL_2547024
EPI_ISL_2887718
EPI_ISL_1904871
EPI_ISL_1904872
EPI_ISL_1905198
EPI_ISL_1905212
EPI_ISL_1909803
EPI_ISL_1909804
EPI_ISL_1909810
EPI_ISL_1909811
EPI_ISL_1909815
EPI_ISL_1909818
EPI_ISL_1909822
EPI_ISL_1911096
EPI_ISL_1911097
EPI_ISL_1911099
EPI_ISL_1911101
EPI_ISL_1917496
EPI_ISL_1917498
EPI_ISL_1917502
EPI_ISL_1917505
EPI_ISL_1917506
EPI_ISL_1917508
EPI_ISL_1917512
EPI_ISL_1917517
EPI_ISL_1917526
EPI_ISL_1917527
EPI_ISL_1917528
EPI_ISL_1939834
EPI_ISL_1939835
EPI_ISL_1939837
EPI_ISL_1939838
EPI_ISL_2756369
EPI_ISL_2756387
EPI_ISL_1969080
EPI_ISL_1969676
EPI_ISL_1969679
EPI_ISL_1969680
EPI_ISL_1969681
EPI_ISL_1969682
EPI_ISL_1969683
EPI_ISL_1969684
EPI_ISL_1969685
EPI_ISL_1969686
EPI_ISL_1969687
EPI_ISL_1969688
EPI_ISL_1969689
EPI_ISL_2756415
EPI_ISL_1970693
EPI_ISL_1970694
EPI_ISL_2756420
EPI_ISL_1972122
EPI_ISL_1972124
EPI_ISL_1972126
EPI_ISL_1972287
EPI_ISL_1972289
EPI_ISL_1972290
EPI_ISL_1972291
EPI_ISL_1972293
EPI_ISL_1972294
EPI_ISL_1972295
EPI_ISL_1972296
EPI_ISL_1972297
EPI_ISL_1972298
EPI_ISL_1972299
EPI_ISL_1972304
EPI_ISL_1993955
EPI_ISL_1993956
EPI_ISL_1993957
EPI_ISL_1993959
EPI_ISL_1993962
EPI_ISL_1993963
EPI_ISL_1993964
EPI_ISL_1993965
EPI_ISL_1993966
EPI_ISL_1993967
EPI_ISL_1993968
EPI_ISL_1993969
EPI_ISL_1993972
EPI_ISL_1993973
EPI_ISL_1993974
EPI_ISL_1993979
EPI_ISL_1993980
EPI_ISL_1993982
EPI_ISL_1993985
EPI_ISL_1993986
EPI_ISL_1993987
EPI_ISL_1993989
EPI_ISL_1993995
EPI_ISL_1993996
EPI_ISL_1993997
EPI_ISL_1993998
EPI_ISL_1993999
EPI_ISL_1994000
EPI_ISL_1994001
EPI_ISL_1994002
EPI_ISL_1994008
EPI_ISL_1994009
EPI_ISL_1994010
EPI_ISL_1994011
EPI_ISL_1994013
EPI_ISL_1994014
EPI_ISL_1994015
EPI_ISL_1994016
EPI_ISL_1994017
EPI_ISL_1994019
EPI_ISL_1994020
EPI_ISL_1994021
EPI_ISL_1994029
EPI_ISL_2001307
EPI_ISL_2001309
EPI_ISL_2001311
EPI_ISL_2001312
EPI_ISL_2001314
EPI_ISL_2001315
EPI_ISL_2001316
EPI_ISL_2001317
EPI_ISL_2001319
EPI_ISL_2001321
EPI_ISL_2001322
EPI_ISL_2001323
EPI_ISL_2001324
EPI_ISL_2001325
EPI_ISL_2001326
EPI_ISL_2001327
EPI_ISL_2001328
EPI_ISL_2001329
EPI_ISL_2001331
EPI_ISL_2001332
EPI_ISL_2001333
EPI_ISL_2001334
EPI_ISL_2001335
EPI_ISL_2001336
EPI_ISL_2001337
EPI_ISL_2001338
EPI_ISL_2001339
EPI_ISL_2001340
EPI_ISL_2001341
EPI_ISL_2001345
EPI_ISL_2001346
EPI_ISL_2001348
EPI_ISL_2001349
EPI_ISL_2001350
EPI_ISL_2001351
EPI_ISL_2001352
EPI_ISL_2001354
EPI_ISL_2001355
EPI_ISL_2001357
EPI_ISL_2001358
EPI_ISL_2001359
EPI_ISL_2001360
EPI_ISL_2001361
EPI_ISL_2001362
EPI_ISL_2001363
EPI_ISL_2001364
EPI_ISL_2001365
EPI_ISL_2001366
EPI_ISL_2001367
EPI_ISL_2001368
EPI_ISL_2001369
EPI_ISL_2001370
EPI_ISL_2001371
EPI_ISL_2001372
EPI_ISL_2001373
EPI_ISL_2001374
EPI_ISL_2001375
EPI_ISL_2001376
EPI_ISL_2001377
EPI_ISL_2001378
EPI_ISL_2001379
EPI_ISL_2001380
EPI_ISL_2001381
EPI_ISL_2001382
EPI_ISL_2001383
EPI_ISL_2001384
EPI_ISL_2001385
EPI_ISL_2001386
EPI_ISL_2001387
EPI_ISL_2001389
EPI_ISL_2001390
EPI_ISL_2001391
EPI_ISL_2001394
EPI_ISL_2001395
EPI_ISL_2001396
EPI_ISL_2001397
EPI_ISL_2001398
EPI_ISL_2001399
EPI_ISL_2001400
EPI_ISL_2001401
EPI_ISL_2001403
EPI_ISL_2001404
EPI_ISL_2001405
EPI_ISL_2001407
EPI_ISL_2001408
EPI_ISL_2001410
EPI_ISL_2001411
EPI_ISL_2001414
EPI_ISL_2001415
EPI_ISL_2001419
EPI_ISL_2001421
EPI_ISL_2001422
EPI_ISL_2001423
EPI_ISL_2001424
EPI_ISL_2001425
EPI_ISL_2001432
EPI_ISL_2001433
EPI_ISL_2001435
EPI_ISL_2001436
EPI_ISL_2001439
EPI_ISL_2001440
EPI_ISL_2001441
EPI_ISL_2001442
EPI_ISL_2001443
EPI_ISL_2001444
EPI_ISL_2001446
EPI_ISL_2001462
EPI_ISL_2001463
EPI_ISL_2001464
EPI_ISL_2001465
EPI_ISL_2001466
EPI_ISL_2001467
EPI_ISL_2001468
EPI_ISL_2001469
EPI_ISL_2001470
EPI_ISL_2001471
EPI_ISL_2001472
EPI_ISL_2001477
EPI_ISL_2001478
EPI_ISL_2001479
EPI_ISL_2001480
EPI_ISL_2002599
EPI_ISL_2002600
EPI_ISL_2002601
EPI_ISL_2002602
EPI_ISL_2002603
EPI_ISL_2002604
EPI_ISL_2002605
EPI_ISL_2002608
EPI_ISL_2002611
EPI_ISL_2002613
EPI_ISL_2002616
EPI_ISL_2002617
EPI_ISL_2002618
EPI_ISL_2002619
EPI_ISL_2002620
EPI_ISL_2002623
EPI_ISL_2002624
EPI_ISL_2002625
EPI_ISL_2002626
EPI_ISL_2002627
EPI_ISL_2002628
EPI_ISL_2002629
EPI_ISL_2002630
EPI_ISL_2002631
EPI_ISL_2002632
EPI_ISL_2002633
EPI_ISL_2002635
EPI_ISL_2002636
EPI_ISL_2002638
EPI_ISL_2002639
EPI_ISL_2002640
EPI_ISL_2002641
EPI_ISL_2002642
EPI_ISL_2002643
EPI_ISL_2002645
EPI_ISL_2002646
EPI_ISL_2002648
EPI_ISL_2002649
EPI_ISL_2002651
EPI_ISL_2002652
EPI_ISL_2002653
EPI_ISL_2002655
EPI_ISL_2002656
EPI_ISL_2002657
EPI_ISL_2002658
EPI_ISL_2002659
EPI_ISL_2002662
EPI_ISL_2002665
EPI_ISL_2004066
EPI_ISL_2007803
EPI_ISL_2007812
EPI_ISL_2007813
EPI_ISL_2007814
EPI_ISL_2007815
EPI_ISL_2007816
EPI_ISL_2007820
EPI_ISL_2007821
EPI_ISL_2007822
EPI_ISL_2007824
EPI_ISL_2007879
EPI_ISL_2017492
EPI_ISL_2017493
EPI_ISL_2017494
EPI_ISL_2017495
EPI_ISL_2017496
EPI_ISL_2017497
EPI_ISL_2017498
EPI_ISL_2017499
EPI_ISL_2017500
EPI_ISL_2017501
EPI_ISL_2017502
EPI_ISL_2023039
EPI_ISL_2023042
EPI_ISL_2029116
EPI_ISL_2029604
EPI_ISL_2029606
EPI_ISL_2029608
EPI_ISL_2029609
EPI_ISL_2029610
EPI_ISL_2029611
EPI_ISL_2029612
EPI_ISL_2029614
EPI_ISL_2029619
EPI_ISL_2029620
EPI_ISL_2029623
EPI_ISL_2029625
EPI_ISL_2029627
EPI_ISL_2029628
EPI_ISL_2029631
EPI_ISL_2029632
EPI_ISL_2029637
EPI_ISL_2029638
EPI_ISL_2029639
EPI_ISL_2029640
EPI_ISL_2029641
EPI_ISL_2029645
EPI_ISL_2029646
EPI_ISL_2029647
EPI_ISL_2029648
EPI_ISL_2029650
EPI_ISL_2029651
EPI_ISL_2029652
EPI_ISL_2029653
EPI_ISL_2029654
EPI_ISL_2029655
EPI_ISL_2029659
EPI_ISL_2029660
EPI_ISL_2029661
EPI_ISL_2029663
EPI_ISL_2029670
EPI_ISL_2029672
EPI_ISL_2029673
EPI_ISL_2029674
EPI_ISL_2029676
EPI_ISL_2029677
EPI_ISL_2029680
EPI_ISL_2029684
EPI_ISL_2029685
EPI_ISL_2029686
EPI_ISL_2029689
EPI_ISL_2029692
EPI_ISL_2029695
EPI_ISL_2029696
EPI_ISL_2029697
EPI_ISL_2029698
EPI_ISL_2029701
EPI_ISL_2029702
EPI_ISL_2029704
EPI_ISL_2029705
EPI_ISL_2029706
EPI_ISL_2029708
EPI_ISL_2029710
EPI_ISL_2029716
EPI_ISL_2029718
EPI_ISL_2029719
EPI_ISL_2029720
EPI_ISL_2029721
EPI_ISL_2029724
EPI_ISL_2029726
EPI_ISL_2029728
EPI_ISL_2029729
EPI_ISL_2029732
EPI_ISL_2029735
EPI_ISL_2029736
EPI_ISL_2029737
EPI_ISL_2029743
EPI_ISL_2029744
EPI_ISL_2029749
EPI_ISL_2029750
EPI_ISL_2029752
EPI_ISL_2029753
EPI_ISL_2029754
EPI_ISL_2029755
EPI_ISL_2029756
EPI_ISL_2029763
EPI_ISL_2029764
EPI_ISL_2029765
EPI_ISL_2029766
EPI_ISL_2029767
EPI_ISL_2029768
EPI_ISL_2029769
EPI_ISL_2029770
EPI_ISL_2029773
EPI_ISL_2029774
EPI_ISL_2029775
EPI_ISL_2029776
EPI_ISL_2029778
EPI_ISL_2029779
EPI_ISL_2029780
EPI_ISL_2029782
EPI_ISL_2029785
EPI_ISL_2029786
EPI_ISL_2029788
EPI_ISL_2029789
EPI_ISL_2029792
EPI_ISL_2029794
EPI_ISL_2029797
EPI_ISL_2029798
EPI_ISL_2029799
EPI_ISL_2029801
EPI_ISL_2029803
EPI_ISL_2029804
EPI_ISL_2029805
EPI_ISL_2029807
EPI_ISL_2029809
EPI_ISL_2029810
EPI_ISL_2029815
EPI_ISL_2029816
EPI_ISL_2029819
EPI_ISL_2029820
EPI_ISL_2029821
EPI_ISL_2029822
EPI_ISL_2029823
EPI_ISL_2029824
EPI_ISL_2029827
EPI_ISL_2029829
EPI_ISL_2029830
EPI_ISL_2029831
EPI_ISL_2029832
EPI_ISL_2029833
EPI_ISL_2029834
EPI_ISL_2029835
EPI_ISL_2029836
EPI_ISL_2029838
EPI_ISL_2029839
EPI_ISL_2029840
EPI_ISL_2029841
EPI_ISL_2029843
EPI_ISL_2029844
EPI_ISL_2029845
EPI_ISL_2029847
EPI_ISL_2029848
EPI_ISL_2029849
EPI_ISL_2029851
EPI_ISL_2029852
EPI_ISL_2029853
EPI_ISL_2029854
EPI_ISL_2029855
EPI_ISL_2029856
EPI_ISL_2029858
EPI_ISL_2029863
EPI_ISL_2029864
EPI_ISL_2029867
EPI_ISL_2029870
EPI_ISL_2029871
EPI_ISL_2029872
EPI_ISL_2029875
EPI_ISL_2029876
EPI_ISL_2029878
EPI_ISL_2029880
EPI_ISL_2029881
EPI_ISL_2029882
EPI_ISL_2029883
EPI_ISL_2029884
EPI_ISL_2029886
EPI_ISL_2029887
EPI_ISL_2029889
EPI_ISL_2029890
EPI_ISL_2029891
EPI_ISL_2029894
EPI_ISL_2029897
EPI_ISL_2029898
EPI_ISL_2029900
EPI_ISL_2029901
EPI_ISL_2029904
EPI_ISL_2029905
EPI_ISL_2029908
EPI_ISL_2029909
EPI_ISL_2029911
EPI_ISL_2029912
EPI_ISL_2029915
EPI_ISL_2029918
EPI_ISL_2029920
EPI_ISL_2029921
EPI_ISL_2029924
EPI_ISL_2029926
EPI_ISL_2029927
EPI_ISL_2029929
EPI_ISL_2029932
EPI_ISL_2029933
EPI_ISL_2029934
EPI_ISL_2029935
EPI_ISL_2029937
EPI_ISL_2029938
EPI_ISL_2029939
EPI_ISL_2029941
EPI_ISL_2029942
EPI_ISL_2029944
EPI_ISL_2029945
EPI_ISL_2029950
EPI_ISL_2029954
EPI_ISL_2029955
EPI_ISL_2029956
EPI_ISL_2029957
EPI_ISL_2029958
EPI_ISL_2029960
EPI_ISL_2029961
EPI_ISL_2029962
EPI_ISL_2029963
EPI_ISL_2029964
EPI_ISL_2029965
EPI_ISL_2029966
EPI_ISL_2029967
EPI_ISL_2029968
EPI_ISL_2029969
EPI_ISL_2029971
EPI_ISL_2029975
EPI_ISL_2029976
EPI_ISL_2029978
EPI_ISL_2029979
EPI_ISL_2029980
EPI_ISL_2029982
EPI_ISL_2029984
EPI_ISL_2029985
EPI_ISL_2029987
EPI_ISL_2029988
EPI_ISL_2029989
EPI_ISL_2029992
EPI_ISL_2029993
EPI_ISL_2029994
EPI_ISL_2029995
EPI_ISL_2029996
EPI_ISL_2029999
EPI_ISL_2030000
EPI_ISL_2030002
EPI_ISL_2030003
EPI_ISL_2030005
EPI_ISL_2030008
EPI_ISL_2030010
EPI_ISL_2030011
EPI_ISL_2030012
EPI_ISL_2030013
EPI_ISL_2030014
EPI_ISL_2030015
EPI_ISL_2030017
EPI_ISL_2030021
EPI_ISL_2030023
EPI_ISL_2030024
EPI_ISL_2030025
EPI_ISL_2030026
EPI_ISL_2030028
EPI_ISL_2030030
EPI_ISL_2030032
EPI_ISL_2030034
EPI_ISL_2030035
EPI_ISL_2030037
EPI_ISL_2030039
EPI_ISL_2030040
EPI_ISL_2030041
EPI_ISL_2030042
EPI_ISL_2030048
EPI_ISL_2030049
EPI_ISL_2030052
EPI_ISL_2030054
EPI_ISL_2030056
EPI_ISL_2030058
EPI_ISL_2030059
EPI_ISL_2030061
EPI_ISL_2030065
EPI_ISL_2030066
EPI_ISL_2030067
EPI_ISL_2030068
EPI_ISL_2030069
EPI_ISL_2030071
EPI_ISL_2030072
EPI_ISL_2030073
EPI_ISL_2030074
EPI_ISL_2030078
EPI_ISL_2030080
EPI_ISL_2030081
EPI_ISL_2030086
EPI_ISL_2030087
EPI_ISL_2030090
EPI_ISL_2030091
EPI_ISL_2030094
EPI_ISL_2030095
EPI_ISL_2030098
EPI_ISL_2030101
EPI_ISL_2030102
EPI_ISL_2030105
EPI_ISL_2030107
EPI_ISL_2030110
EPI_ISL_2030111
EPI_ISL_2030116
EPI_ISL_2030119
EPI_ISL_2030121
EPI_ISL_2030125
EPI_ISL_2030128
EPI_ISL_2030129
EPI_ISL_2030133
EPI_ISL_2030134
EPI_ISL_2030136
EPI_ISL_2030137
EPI_ISL_2030138
EPI_ISL_2030139
EPI_ISL_2030140
EPI_ISL_2030143
EPI_ISL_2030144
EPI_ISL_2030145
EPI_ISL_2030146
EPI_ISL_2030148
EPI_ISL_2030149
EPI_ISL_2030151
EPI_ISL_2030153
EPI_ISL_2030154
EPI_ISL_2030155
EPI_ISL_2030159
EPI_ISL_2030160
EPI_ISL_2030161
EPI_ISL_2030162
EPI_ISL_2030163
EPI_ISL_2030164
EPI_ISL_2030165
EPI_ISL_2030167
EPI_ISL_2030168
EPI_ISL_2030172
EPI_ISL_2030173
EPI_ISL_2030174
EPI_ISL_2030175
EPI_ISL_2030176
EPI_ISL_2030177
EPI_ISL_2030178
EPI_ISL_2030179
EPI_ISL_2757768
EPI_ISL_2557840
EPI_ISL_2561986
EPI_ISL_2561990
EPI_ISL_2561994
EPI_ISL_2561995
EPI_ISL_2562005
EPI_ISL_2562013
EPI_ISL_2562014
EPI_ISL_2562015
EPI_ISL_2562016
EPI_ISL_2565977
EPI_ISL_2565981
EPI_ISL_2565992
EPI_ISL_2565993
EPI_ISL_2565994
EPI_ISL_2566164
EPI_ISL_2566165
EPI_ISL_2566166
EPI_ISL_2566169
EPI_ISL_2566170
EPI_ISL_2566171
EPI_ISL_2566176
EPI_ISL_2566177
EPI_ISL_2566178
EPI_ISL_2566179
EPI_ISL_2566186
EPI_ISL_2566193
EPI_ISL_2566448
EPI_ISL_2566466
EPI_ISL_2566919
EPI_ISL_2566920
EPI_ISL_2566922
EPI_ISL_2566923
EPI_ISL_2566924
EPI_ISL_2566925
EPI_ISL_2566927
EPI_ISL_2083052
EPI_ISL_2083056
EPI_ISL_2083057
EPI_ISL_2083058
EPI_ISL_2083064
EPI_ISL_2083065
EPI_ISL_2083068
EPI_ISL_2083069
EPI_ISL_2083070
EPI_ISL_2083072
EPI_ISL_2083073
EPI_ISL_2083074
EPI_ISL_2083076
EPI_ISL_2083077
EPI_ISL_2083081
EPI_ISL_2083082
EPI_ISL_2083083
EPI_ISL_2083084
EPI_ISL_2083085
EPI_ISL_2086166
EPI_ISL_2086292
EPI_ISL_2086294
EPI_ISL_2100252
EPI_ISL_2100253
EPI_ISL_2100871
EPI_ISL_2100872
EPI_ISL_2100873
EPI_ISL_2100874
EPI_ISL_2100875
EPI_ISL_2100876
EPI_ISL_2100878
EPI_ISL_2100966
EPI_ISL_2100968
EPI_ISL_2101896
EPI_ISL_2101897
EPI_ISL_2101900
EPI_ISL_2101901
EPI_ISL_2101911
EPI_ISL_2101912
EPI_ISL_2106235
EPI_ISL_2106236
EPI_ISL_2106237
EPI_ISL_2106238
EPI_ISL_2106240
EPI_ISL_2106241
EPI_ISL_2106242
EPI_ISL_2106243
EPI_ISL_2106245
EPI_ISL_2106246
EPI_ISL_2106247
EPI_ISL_2106248
EPI_ISL_2106252
EPI_ISL_2106255
EPI_ISL_2106258
EPI_ISL_2106259
EPI_ISL_2106260
EPI_ISL_2106262
EPI_ISL_2106263
EPI_ISL_2106265
EPI_ISL_2106266
EPI_ISL_2106267
EPI_ISL_2106268
EPI_ISL_2106269
EPI_ISL_2106272
EPI_ISL_2106273
EPI_ISL_2106274
EPI_ISL_2106275
EPI_ISL_2106276
EPI_ISL_2106277
EPI_ISL_2106278
EPI_ISL_2106279
EPI_ISL_2106280
EPI_ISL_2106281
EPI_ISL_2106282
EPI_ISL_2114672
EPI_ISL_2131274
EPI_ISL_2131277
EPI_ISL_2131281
EPI_ISL_2131367
EPI_ISL_2131371
EPI_ISL_2131373
EPI_ISL_2131374
EPI_ISL_2131376
EPI_ISL_2131377
EPI_ISL_2131381
EPI_ISL_2131382
EPI_ISL_2131383
EPI_ISL_2131384
EPI_ISL_2131385
EPI_ISL_2131386
EPI_ISL_2131387
EPI_ISL_2131388
EPI_ISL_2131391
EPI_ISL_2131392
EPI_ISL_2131394
EPI_ISL_2131395
EPI_ISL_2131396
EPI_ISL_2131397
EPI_ISL_2131398
EPI_ISL_2131399
EPI_ISL_2131400
EPI_ISL_2131401
EPI_ISL_2131402
EPI_ISL_2131405
EPI_ISL_2131406
EPI_ISL_2131407
EPI_ISL_2131408
EPI_ISL_2131410
EPI_ISL_2131411
EPI_ISL_2131414
EPI_ISL_2131415
EPI_ISL_2131416
EPI_ISL_2131417
EPI_ISL_2131418
EPI_ISL_2131422
EPI_ISL_2131426
EPI_ISL_2131427
EPI_ISL_2131428
EPI_ISL_2131429
EPI_ISL_2131430
EPI_ISL_2131431
EPI_ISL_2131432
EPI_ISL_2131433
EPI_ISL_2131434
EPI_ISL_2131435
EPI_ISL_2131438
EPI_ISL_2131439
EPI_ISL_2131440
EPI_ISL_2131450
EPI_ISL_2131465
EPI_ISL_2131468
EPI_ISL_2131475
EPI_ISL_2131476
EPI_ISL_2131477
EPI_ISL_2131478
EPI_ISL_2131480
EPI_ISL_2131481
EPI_ISL_2131482
EPI_ISL_2131483
EPI_ISL_2131487
EPI_ISL_2131488
EPI_ISL_2131489
EPI_ISL_2131490
EPI_ISL_2131491
EPI_ISL_2131492
EPI_ISL_2131495
EPI_ISL_2131496
EPI_ISL_2131497
EPI_ISL_2131501
EPI_ISL_2131503
EPI_ISL_2131506
EPI_ISL_2131508
EPI_ISL_2131833
EPI_ISL_2134719
EPI_ISL_2134720
EPI_ISL_2134721
EPI_ISL_2134722
EPI_ISL_2134723
EPI_ISL_2134725
EPI_ISL_2134727
EPI_ISL_2134729
EPI_ISL_2134730
EPI_ISL_2134731
EPI_ISL_2134732
EPI_ISL_2134733
EPI_ISL_2134735
EPI_ISL_2134736
EPI_ISL_2134737
EPI_ISL_2134738
EPI_ISL_2134739
EPI_ISL_2134742
EPI_ISL_2134744
EPI_ISL_2134746
EPI_ISL_2134747
EPI_ISL_2134748
EPI_ISL_2134749
EPI_ISL_2134750
EPI_ISL_2134751
EPI_ISL_2134752
EPI_ISL_2134753
EPI_ISL_2134754
EPI_ISL_2134755
EPI_ISL_2134756
EPI_ISL_2134757
EPI_ISL_2134758
EPI_ISL_2134759
EPI_ISL_2134760
EPI_ISL_2134761
EPI_ISL_2134762
EPI_ISL_2134763
EPI_ISL_2134764
EPI_ISL_2134765
EPI_ISL_2134766
EPI_ISL_2134767
EPI_ISL_2134768
EPI_ISL_2134769
EPI_ISL_2134771
EPI_ISL_2134772
EPI_ISL_2134773
EPI_ISL_2134775
EPI_ISL_2134776
EPI_ISL_2134779
EPI_ISL_2134780
EPI_ISL_2134781
EPI_ISL_2134782
EPI_ISL_2134783
EPI_ISL_2137030
EPI_ISL_2137031
EPI_ISL_2137733
EPI_ISL_2137736
EPI_ISL_2140877
EPI_ISL_2140879
EPI_ISL_2140880
EPI_ISL_2140882
EPI_ISL_2140884
EPI_ISL_2143386
EPI_ISL_2143388
EPI_ISL_2143391
EPI_ISL_2143393
EPI_ISL_2143396
EPI_ISL_2143398
EPI_ISL_2143403
EPI_ISL_2143404
EPI_ISL_2143406
EPI_ISL_2143408
EPI_ISL_2143409
EPI_ISL_2143411
EPI_ISL_2143413
EPI_ISL_2143416
EPI_ISL_2143417
EPI_ISL_2143419
EPI_ISL_2143421
EPI_ISL_2143422
EPI_ISL_2143426
EPI_ISL_2143427
EPI_ISL_2143433
EPI_ISL_2143435
EPI_ISL_2143440
EPI_ISL_2143443
EPI_ISL_2143445
EPI_ISL_2143451
EPI_ISL_2143453
EPI_ISL_2143454
EPI_ISL_2143456
EPI_ISL_2143459
EPI_ISL_2143462
EPI_ISL_2143466
EPI_ISL_2143467
EPI_ISL_2143469
EPI_ISL_2143474
EPI_ISL_2143475
EPI_ISL_2143479
EPI_ISL_2143480
EPI_ISL_2143482
EPI_ISL_2143483
EPI_ISL_2143485
EPI_ISL_2143490
EPI_ISL_2143506
EPI_ISL_2143508
EPI_ISL_2143513
EPI_ISL_2143516
EPI_ISL_2143524
EPI_ISL_2143526
EPI_ISL_2143528
EPI_ISL_2143531
EPI_ISL_2143539
EPI_ISL_2143541
EPI_ISL_2143544
EPI_ISL_2143551
EPI_ISL_2143559
EPI_ISL_2143561
EPI_ISL_2143570
EPI_ISL_2143572
EPI_ISL_2143577
EPI_ISL_2143579
EPI_ISL_2143583
EPI_ISL_2143587
EPI_ISL_2143589
EPI_ISL_2143590
EPI_ISL_2143592
EPI_ISL_2143594
EPI_ISL_2143596
EPI_ISL_2143599
EPI_ISL_2143603
EPI_ISL_2143607
EPI_ISL_2143608
EPI_ISL_2143610
EPI_ISL_2143613
EPI_ISL_2143614
EPI_ISL_2143616
EPI_ISL_2143622
EPI_ISL_2143624
EPI_ISL_2143626
EPI_ISL_2143629
EPI_ISL_2143630
EPI_ISL_2143636
EPI_ISL_2143645
EPI_ISL_2146030
EPI_ISL_2151407
EPI_ISL_2151409
EPI_ISL_2151411
EPI_ISL_2152365
EPI_ISL_2152373
EPI_ISL_2152376
EPI_ISL_2152378
EPI_ISL_2152539
EPI_ISL_2152541
EPI_ISL_2152542
EPI_ISL_2152588
EPI_ISL_2152591
EPI_ISL_2161809
EPI_ISL_2161811
EPI_ISL_2162815
EPI_ISL_2162816
EPI_ISL_2162817
EPI_ISL_2162818
EPI_ISL_2162820
EPI_ISL_2162822
EPI_ISL_2162823
EPI_ISL_2162825
EPI_ISL_2162826
EPI_ISL_2162827
EPI_ISL_3021351
EPI_ISL_3021352
EPI_ISL_3021361
EPI_ISL_3021372
EPI_ISL_3021392
EPI_ISL_2178446
EPI_ISL_2178466
EPI_ISL_2178467
EPI_ISL_2178469
EPI_ISL_2178471
EPI_ISL_2178472
EPI_ISL_2178473
EPI_ISL_2178474
EPI_ISL_2178475
EPI_ISL_2178478
EPI_ISL_2178479
EPI_ISL_2178482
EPI_ISL_2178483
EPI_ISL_2178484
EPI_ISL_2178485
EPI_ISL_2178486
EPI_ISL_2178487
EPI_ISL_2178488
EPI_ISL_2178489
EPI_ISL_2178490
EPI_ISL_2178491
EPI_ISL_2178492
EPI_ISL_2178493
EPI_ISL_2178494
EPI_ISL_2178495
EPI_ISL_2178496
EPI_ISL_2178497
EPI_ISL_2178498
EPI_ISL_2178503
EPI_ISL_2178504
EPI_ISL_2178505
EPI_ISL_2178506
EPI_ISL_2178507
EPI_ISL_2178941
EPI_ISL_2178942
EPI_ISL_2178944
EPI_ISL_2178945
EPI_ISL_2178980
EPI_ISL_2178981
EPI_ISL_2178982
EPI_ISL_2188316
EPI_ISL_2188319
EPI_ISL_2188320
EPI_ISL_2188321
EPI_ISL_2188322
EPI_ISL_2188327
EPI_ISL_2188330
EPI_ISL_2188331
EPI_ISL_2188332
EPI_ISL_2188333
EPI_ISL_2188334
EPI_ISL_2188335
EPI_ISL_2188336
EPI_ISL_2188337
EPI_ISL_2188346
EPI_ISL_2188348
EPI_ISL_2188349
EPI_ISL_2188351
EPI_ISL_2188360
EPI_ISL_2188364
EPI_ISL_2188365
EPI_ISL_2188366
EPI_ISL_2188371
EPI_ISL_2188372
EPI_ISL_2188373
EPI_ISL_2188374
EPI_ISL_2188375
EPI_ISL_2188376
EPI_ISL_2188377
EPI_ISL_2188378
EPI_ISL_2188381
EPI_ISL_2188382
EPI_ISL_2188384
EPI_ISL_2188385
EPI_ISL_2188388
EPI_ISL_2188389
EPI_ISL_2188390
EPI_ISL_2188391
EPI_ISL_2188392
EPI_ISL_2188393
EPI_ISL_2188394
EPI_ISL_2188395
EPI_ISL_2188396
EPI_ISL_2188397
EPI_ISL_2188398
EPI_ISL_2188399
EPI_ISL_2188400
EPI_ISL_2188402
EPI_ISL_2188403
EPI_ISL_2188404
EPI_ISL_2188405
EPI_ISL_2188406
EPI_ISL_2188407
EPI_ISL_2188408
EPI_ISL_2188409
EPI_ISL_2188410
EPI_ISL_2188413
EPI_ISL_2188414
EPI_ISL_2188417
EPI_ISL_2188420
EPI_ISL_2188424
EPI_ISL_2188428
EPI_ISL_2188440
EPI_ISL_2188441
EPI_ISL_2188443
EPI_ISL_2188444
EPI_ISL_2188445
EPI_ISL_2188447
EPI_ISL_2188448
EPI_ISL_2188449
EPI_ISL_2188453
EPI_ISL_2188454
EPI_ISL_2188455
EPI_ISL_2188456
EPI_ISL_2188457
EPI_ISL_2188458
EPI_ISL_2188459
EPI_ISL_2188461
EPI_ISL_2188462
EPI_ISL_2188463
EPI_ISL_2188465
EPI_ISL_2188466
EPI_ISL_2188470
EPI_ISL_2188472
EPI_ISL_2188473
EPI_ISL_2188474
EPI_ISL_2188476
EPI_ISL_2188477
EPI_ISL_2189530
EPI_ISL_2189532
EPI_ISL_2189533
EPI_ISL_2189534
EPI_ISL_2189535
EPI_ISL_2189536
EPI_ISL_2189537
EPI_ISL_2189538
EPI_ISL_2189540
EPI_ISL_2189542
EPI_ISL_2189546
EPI_ISL_2189547
EPI_ISL_2189549
EPI_ISL_2189550
EPI_ISL_2189551
EPI_ISL_2189552
EPI_ISL_2189553
EPI_ISL_2189554
EPI_ISL_2189555
EPI_ISL_2189556
EPI_ISL_2189557
EPI_ISL_2189558
EPI_ISL_2189559
EPI_ISL_2189560
EPI_ISL_2189561
EPI_ISL_2189562
EPI_ISL_2189564
EPI_ISL_2189565
EPI_ISL_2189566
EPI_ISL_2189567
EPI_ISL_2190110
EPI_ISL_2190111
EPI_ISL_2190121
EPI_ISL_2190122
EPI_ISL_2193232
EPI_ISL_2193233
EPI_ISL_2193235
EPI_ISL_2193236
EPI_ISL_2193237
EPI_ISL_2193238
EPI_ISL_2193239
EPI_ISL_2193241
EPI_ISL_2193243
EPI_ISL_2193247
EPI_ISL_2193248
EPI_ISL_2193249
EPI_ISL_2193250
EPI_ISL_2193251
EPI_ISL_2193253
EPI_ISL_2193254
EPI_ISL_2193256
EPI_ISL_2193258
EPI_ISL_2193259
EPI_ISL_2193260
EPI_ISL_2193261
EPI_ISL_2193262
EPI_ISL_2193263
EPI_ISL_2193264
EPI_ISL_2193273
EPI_ISL_2193274
EPI_ISL_2193275
EPI_ISL_2193276
EPI_ISL_2193282
EPI_ISL_2193284
EPI_ISL_2193285
EPI_ISL_2193963
EPI_ISL_2193986
EPI_ISL_2193988
EPI_ISL_2080934
EPI_ISL_2083016
EPI_ISL_2083017
EPI_ISL_2083018
EPI_ISL_2083019
EPI_ISL_2083020
EPI_ISL_2083022
EPI_ISL_2083025
EPI_ISL_2083026
EPI_ISL_2083027
EPI_ISL_2083028
EPI_ISL_2083029
EPI_ISL_2083030
EPI_ISL_2083031
EPI_ISL_2083035
EPI_ISL_2083036
EPI_ISL_2083037
EPI_ISL_2083038
EPI_ISL_2083039
EPI_ISL_2083040
EPI_ISL_2083041
EPI_ISL_2083042
EPI_ISL_2083043
EPI_ISL_2083046
EPI_ISL_2083047
EPI_ISL_2083048
EPI_ISL_2083049
EPI_ISL_2083059
EPI_ISL_2083062
EPI_ISL_2083063
EPI_ISL_2083067
EPI_ISL_2001308
EPI_ISL_2001388
EPI_ISL_2001402
EPI_ISL_2001412
EPI_ISL_2001416
EPI_ISL_2001418
EPI_ISL_2001428
EPI_ISL_2200157
EPI_ISL_2194220
EPI_ISL_2194539
EPI_ISL_2194540
EPI_ISL_2001306
EPI_ISL_2001313
EPI_ISL_2001320
EPI_ISL_2001393
EPI_ISL_2001409
EPI_ISL_2001413
EPI_ISL_2001417
EPI_ISL_2200064
EPI_ISL_2001445
EPI_ISL_2203964
EPI_ISL_2201320
EPI_ISL_2788725
EPI_ISL_2788729
EPI_ISL_2788734
EPI_ISL_2788736
EPI_ISL_2788740
EPI_ISL_2788743
EPI_ISL_2788744
EPI_ISL_2788745
EPI_ISL_2788746
EPI_ISL_2788750
EPI_ISL_2788752
EPI_ISL_2788754
EPI_ISL_2788756
EPI_ISL_2788758
EPI_ISL_2788759
EPI_ISL_2788762
EPI_ISL_2788765
EPI_ISL_2788768
EPI_ISL_2788772
EPI_ISL_2788775
EPI_ISL_2788776
EPI_ISL_2788780
EPI_ISL_2788782
EPI_ISL_2788785
EPI_ISL_2788788
EPI_ISL_2788792
EPI_ISL_2788793
EPI_ISL_2788797
EPI_ISL_2788801
EPI_ISL_2788803
EPI_ISL_2788807
EPI_ISL_2788809
EPI_ISL_2788813
EPI_ISL_2788815
EPI_ISL_2788818
EPI_ISL_2788822
EPI_ISL_2788823
EPI_ISL_2788826
EPI_ISL_2788827
EPI_ISL_2788828
EPI_ISL_2788829
EPI_ISL_2788831
EPI_ISL_2788834
EPI_ISL_2788836
EPI_ISL_2788838
EPI_ISL_2788839
EPI_ISL_2788840
EPI_ISL_2788843
EPI_ISL_2788844
EPI_ISL_2788845
EPI_ISL_2788848
EPI_ISL_2788849
EPI_ISL_2788850
EPI_ISL_2788851
EPI_ISL_2788852
EPI_ISL_2788855
EPI_ISL_2788857
EPI_ISL_2788858
EPI_ISL_2788859
EPI_ISL_2788860
EPI_ISL_2788865
EPI_ISL_2788866
EPI_ISL_2788867
EPI_ISL_2788868
EPI_ISL_2208894
EPI_ISL_2202178
EPI_ISL_2788720
EPI_ISL_2788721
EPI_ISL_2788722
EPI_ISL_2788724
EPI_ISL_2788727
EPI_ISL_2788728
EPI_ISL_2788733
EPI_ISL_2788735
EPI_ISL_2788737
EPI_ISL_2788741
EPI_ISL_2788742
EPI_ISL_2788747
EPI_ISL_2788748
EPI_ISL_2788749
EPI_ISL_2788753
EPI_ISL_2788755
EPI_ISL_2788757
EPI_ISL_2788760
EPI_ISL_2788761
EPI_ISL_2788763
EPI_ISL_2788767
EPI_ISL_2788769
EPI_ISL_2788770
EPI_ISL_2788771
EPI_ISL_2788778
EPI_ISL_2788779
EPI_ISL_2788781
EPI_ISL_2788786
EPI_ISL_2788789
EPI_ISL_2788794
EPI_ISL_2788796
EPI_ISL_2788799
EPI_ISL_2788802
EPI_ISL_2788804
EPI_ISL_2788808
EPI_ISL_2788811
EPI_ISL_2788814
EPI_ISL_2788817
EPI_ISL_2211115
EPI_ISL_2212995
EPI_ISL_2212997
EPI_ISL_2213000
EPI_ISL_2213002
EPI_ISL_2213005
EPI_ISL_2213006
EPI_ISL_2213008
EPI_ISL_2213011
EPI_ISL_2213013
EPI_ISL_2213016
EPI_ISL_2212318
EPI_ISL_2214657
EPI_ISL_2214662
EPI_ISL_2213305
EPI_ISL_2214666
EPI_ISL_2214672
EPI_ISL_2214676
EPI_ISL_2214680
EPI_ISL_2214685
EPI_ISL_2214690
EPI_ISL_2214692
EPI_ISL_2214694
EPI_ISL_2214699
EPI_ISL_2214713
EPI_ISL_2214717
EPI_ISL_2214721
EPI_ISL_2214727
EPI_ISL_2214731
EPI_ISL_2214736
EPI_ISL_2214739
EPI_ISL_2214742
EPI_ISL_2214747
EPI_ISL_2214753
EPI_ISL_2214758
EPI_ISL_2214763
EPI_ISL_2214769
EPI_ISL_2214774
EPI_ISL_2214779
EPI_ISL_2214783
EPI_ISL_2214788
EPI_ISL_2214794
EPI_ISL_2214798
EPI_ISL_2214804
EPI_ISL_2214808
EPI_ISL_2214819
EPI_ISL_2214830
EPI_ISL_2214845
EPI_ISL_2214861
EPI_ISL_2214865
EPI_ISL_2214873
EPI_ISL_2214895
EPI_ISL_2214131
EPI_ISL_2214814
EPI_ISL_2214825
EPI_ISL_2214841
EPI_ISL_2214853
EPI_ISL_2214856
EPI_ISL_2214868
EPI_ISL_2214879
EPI_ISL_2215527
EPI_ISL_2226346
EPI_ISL_2226355
EPI_ISL_2226357
EPI_ISL_2226361
EPI_ISL_2226362
EPI_ISL_2226363
EPI_ISL_2216284
EPI_ISL_2226373
EPI_ISL_2226374
EPI_ISL_2226375
EPI_ISL_2226376
EPI_ISL_2226377
EPI_ISL_2226378
EPI_ISL_2226736
EPI_ISL_2226737
EPI_ISL_2226740
EPI_ISL_2226742
EPI_ISL_2226748
EPI_ISL_2226750
EPI_ISL_2226751
EPI_ISL_2226752
EPI_ISL_2226761
EPI_ISL_2226764
EPI_ISL_2226765
EPI_ISL_2227460
EPI_ISL_2227461
EPI_ISL_2228047
EPI_ISL_2228048
EPI_ISL_2228049
EPI_ISL_2228050
EPI_ISL_2228051
EPI_ISL_2228052
EPI_ISL_2228055
EPI_ISL_2228058
EPI_ISL_2228060
EPI_ISL_2228061
EPI_ISL_2228063
EPI_ISL_2228064
EPI_ISL_2228066
EPI_ISL_2228068
EPI_ISL_2228069
EPI_ISL_2228070
EPI_ISL_2228073
EPI_ISL_2228074
EPI_ISL_2002606
EPI_ISL_2002607
EPI_ISL_2002610
EPI_ISL_2228430
EPI_ISL_2002614
EPI_ISL_2002615
EPI_ISL_2228654
EPI_ISL_2228655
EPI_ISL_2228656
EPI_ISL_2228666
EPI_ISL_2002621
EPI_ISL_2002622
EPI_ISL_2228862
EPI_ISL_2228925
EPI_ISL_2002634
EPI_ISL_2002647
EPI_ISL_2002650
EPI_ISL_2002654
EPI_ISL_2230781
EPI_ISL_2230782
EPI_ISL_2230783
EPI_ISL_2230791
EPI_ISL_2231092
EPI_ISL_2231093
EPI_ISL_2231097
EPI_ISL_2231134
EPI_ISL_2231135
EPI_ISL_2231136
EPI_ISL_2231137
EPI_ISL_2231138
EPI_ISL_2231166
EPI_ISL_2231167
EPI_ISL_2231168
EPI_ISL_2231169
EPI_ISL_2231170
EPI_ISL_2231575
EPI_ISL_2231576
EPI_ISL_2231578
EPI_ISL_2231579
EPI_ISL_2231580
EPI_ISL_2231586
EPI_ISL_2231587
EPI_ISL_2231588
EPI_ISL_2232757
EPI_ISL_2232758
EPI_ISL_2232760
EPI_ISL_2232761
EPI_ISL_2232762
EPI_ISL_2232763
EPI_ISL_2232764
EPI_ISL_2232765
EPI_ISL_2232766
EPI_ISL_2232767
EPI_ISL_2232768
EPI_ISL_2232769
EPI_ISL_2232770
EPI_ISL_2232771
EPI_ISL_2232773
EPI_ISL_2232774
EPI_ISL_2232778
EPI_ISL_2232780
EPI_ISL_2232782
EPI_ISL_2232783
EPI_ISL_2232785
EPI_ISL_2232786
EPI_ISL_2232788
EPI_ISL_2232789
EPI_ISL_2232790
EPI_ISL_2232791
EPI_ISL_2232792
EPI_ISL_2232795
EPI_ISL_2232796
EPI_ISL_2232798
EPI_ISL_2232799
EPI_ISL_2232800
EPI_ISL_2232801
EPI_ISL_2232802
EPI_ISL_2232803
EPI_ISL_2232806
EPI_ISL_2232809
EPI_ISL_2232812
EPI_ISL_2232813
EPI_ISL_2232815
EPI_ISL_2232817
EPI_ISL_2232820
EPI_ISL_2232821
EPI_ISL_2232822
EPI_ISL_2232823
EPI_ISL_2232824
EPI_ISL_2232825
EPI_ISL_2232827
EPI_ISL_2232828
EPI_ISL_2232829
EPI_ISL_2232833
EPI_ISL_2232834
EPI_ISL_2232835
EPI_ISL_2232836
EPI_ISL_2232840
EPI_ISL_2232843
EPI_ISL_2232844
EPI_ISL_2232845
EPI_ISL_2232846
EPI_ISL_2232847
EPI_ISL_2232848
EPI_ISL_2232850
EPI_ISL_2232851
EPI_ISL_2232858
EPI_ISL_2232861
EPI_ISL_2232869
EPI_ISL_2232870
EPI_ISL_2232871
EPI_ISL_2232872
EPI_ISL_2232879
EPI_ISL_2232881
EPI_ISL_2232882
EPI_ISL_2232887
EPI_ISL_2232889
EPI_ISL_2232890
EPI_ISL_2232895
EPI_ISL_2232896
EPI_ISL_2232897
EPI_ISL_2232899
EPI_ISL_2232902
EPI_ISL_2232903
EPI_ISL_2232908
EPI_ISL_2232910
EPI_ISL_2232911
EPI_ISL_2232912
EPI_ISL_2232923
EPI_ISL_2232982
EPI_ISL_2232985
EPI_ISL_2232986
EPI_ISL_2233087
EPI_ISL_2235294
EPI_ISL_2235297
EPI_ISL_2235308
EPI_ISL_2235309
EPI_ISL_2235315
EPI_ISL_2235316
EPI_ISL_2235317
EPI_ISL_2235320
EPI_ISL_2235321
EPI_ISL_2235322
EPI_ISL_2235323
EPI_ISL_2235329
EPI_ISL_2235330
EPI_ISL_2235331
EPI_ISL_2235333
EPI_ISL_2235334
EPI_ISL_2235335
EPI_ISL_2235337
EPI_ISL_2235338
EPI_ISL_2235339
EPI_ISL_2235340
EPI_ISL_2235342
EPI_ISL_2235344
EPI_ISL_2235345
EPI_ISL_2235346
EPI_ISL_2235347
EPI_ISL_2235348
EPI_ISL_2235349
EPI_ISL_2235350
EPI_ISL_2235352
EPI_ISL_2235353
EPI_ISL_2235354
EPI_ISL_2235356
EPI_ISL_2235357
EPI_ISL_2235358
EPI_ISL_2235359
EPI_ISL_2235360
EPI_ISL_2235362
EPI_ISL_2235363
EPI_ISL_2235364
EPI_ISL_2235365
EPI_ISL_2235366
EPI_ISL_2235368
EPI_ISL_2235370
EPI_ISL_2235374
EPI_ISL_2235375
EPI_ISL_2235376
EPI_ISL_2235378
EPI_ISL_2235380
EPI_ISL_2235381
EPI_ISL_2235382
EPI_ISL_2235383
EPI_ISL_2235384
EPI_ISL_2235385
EPI_ISL_2235391
EPI_ISL_2235392
EPI_ISL_2235393
EPI_ISL_2235394
EPI_ISL_2235395
EPI_ISL_2235396
EPI_ISL_2235397
EPI_ISL_2235398
EPI_ISL_2235399
EPI_ISL_2235400
EPI_ISL_2235401
EPI_ISL_2235402
EPI_ISL_2235403
EPI_ISL_2235404
EPI_ISL_2235405
EPI_ISL_2235406
EPI_ISL_2235407
EPI_ISL_2235408
EPI_ISL_2235410
EPI_ISL_2235411
EPI_ISL_2235412
EPI_ISL_2235413
EPI_ISL_2235414
EPI_ISL_2235415
EPI_ISL_2235421
EPI_ISL_2235423
EPI_ISL_2235424
EPI_ISL_2235425
EPI_ISL_2235426
EPI_ISL_2235431
EPI_ISL_2235432
EPI_ISL_2235434
EPI_ISL_2235435
EPI_ISL_2235441
EPI_ISL_2235444
EPI_ISL_2235446
EPI_ISL_2235447
EPI_ISL_2235448
EPI_ISL_2235449
EPI_ISL_2235450
EPI_ISL_2235453
EPI_ISL_2235460
EPI_ISL_2235463
EPI_ISL_2235465
EPI_ISL_2235467
EPI_ISL_2235469
EPI_ISL_2235470
EPI_ISL_2235472
EPI_ISL_2235473
EPI_ISL_2235474
EPI_ISL_2235475
EPI_ISL_2235476
EPI_ISL_2235477
EPI_ISL_2235479
EPI_ISL_2235481
EPI_ISL_2235482
EPI_ISL_2235483
EPI_ISL_2235484
EPI_ISL_2235486
EPI_ISL_2235487
EPI_ISL_2235488
EPI_ISL_2235489
EPI_ISL_2235490
EPI_ISL_2235491
EPI_ISL_2235492
EPI_ISL_2235493
EPI_ISL_2245017
EPI_ISL_2246281
EPI_ISL_2790236
EPI_ISL_2790239
EPI_ISL_2790242
EPI_ISL_2790243
EPI_ISL_2790244
EPI_ISL_2258213
EPI_ISL_2258368
EPI_ISL_2259087
EPI_ISL_2259088
EPI_ISL_2259089
EPI_ISL_2259093
EPI_ISL_2259094
EPI_ISL_2259413
EPI_ISL_2259414
EPI_ISL_2259415
EPI_ISL_2259416
EPI_ISL_2259417
EPI_ISL_2259418
EPI_ISL_2259419
EPI_ISL_2259420
EPI_ISL_2259421
EPI_ISL_2259422
EPI_ISL_2259423
EPI_ISL_2262294
EPI_ISL_2790622
EPI_ISL_2790624
EPI_ISL_2790627
EPI_ISL_2790630
EPI_ISL_2790632
EPI_ISL_2790633
EPI_ISL_2790634
EPI_ISL_2790640
EPI_ISL_2790642
EPI_ISL_2790647
EPI_ISL_2790648
EPI_ISL_2790654
EPI_ISL_2790655
EPI_ISL_2790656
EPI_ISL_2790660
EPI_ISL_2790662
EPI_ISL_2790666
EPI_ISL_2790668
EPI_ISL_2264767
EPI_ISL_2264769
EPI_ISL_2264771
EPI_ISL_2264784
EPI_ISL_2264793
EPI_ISL_2264795
EPI_ISL_2264797
EPI_ISL_2264799
EPI_ISL_2264802
EPI_ISL_2264804
EPI_ISL_2264810
EPI_ISL_2264812
EPI_ISL_2264814
EPI_ISL_2790671
EPI_ISL_2264815
EPI_ISL_2264817
EPI_ISL_2264819
EPI_ISL_2264821
EPI_ISL_2790675
EPI_ISL_2264823
EPI_ISL_2264825
EPI_ISL_2264826
EPI_ISL_2264828
EPI_ISL_2264833
EPI_ISL_2264834
EPI_ISL_2264836
EPI_ISL_2264838
EPI_ISL_2264840
EPI_ISL_2264842
EPI_ISL_2264844
EPI_ISL_2790676
EPI_ISL_2264848
EPI_ISL_2264850
EPI_ISL_2264852
EPI_ISL_2264854
EPI_ISL_2264856
EPI_ISL_2264858
EPI_ISL_2264859
EPI_ISL_2264861
EPI_ISL_2264863
EPI_ISL_2264865
EPI_ISL_2264871
EPI_ISL_2264873
EPI_ISL_2264877
EPI_ISL_2264879
EPI_ISL_2264880
EPI_ISL_2264884
EPI_ISL_2264886
EPI_ISL_2264888
EPI_ISL_2790677
EPI_ISL_2790679
EPI_ISL_2790680
EPI_ISL_2790681
EPI_ISL_2790682
EPI_ISL_2790683
EPI_ISL_2790688
EPI_ISL_2790691
EPI_ISL_2790692
EPI_ISL_2790693
[truncated: 127,147 more chars]
