# Supplementary material for: Unsupervised outlier detection applied to SARS-CoV-2 nucleotide sequences can identify sequences of common variants and other variants of interest
Source: BMC Bioinformatics. 2022 Dec 19;23:547. doi: 10.1186/s12859-022-05105-y (PMC9761049; doi:10.1186/s12859-022-05105-y)
Supplement: Supplementary file 1 — Additional file 1. Lists of GISAID IDs for the two reference datasets (simulating the time before the emergence of a new variant and the onset of a new variant) for each variant under consideration in the article (alpha, beta, delta, gamma, GH, lambda, mu, omicron). [file 12859_2022_5105_MOESM1_ESM.zip › sequences/delta_ids]

EPI_ISL_3320355
EPI_ISL_4051107
EPI_ISL_4051105
EPI_ISL_3320361
EPI_ISL_4051589
EPI_ISL_3232181
EPI_ISL_3232196
EPI_ISL_3232175
EPI_ISL_3232184
EPI_ISL_3232174
EPI_ISL_3232183
EPI_ISL_3232202
EPI_ISL_3232187
EPI_ISL_3232188
EPI_ISL_3232185
EPI_ISL_3232189
EPI_ISL_3232194
EPI_ISL_3232200
EPI_ISL_3232203
EPI_ISL_3232186
EPI_ISL_3232190
EPI_ISL_3232198
EPI_ISL_3232201
EPI_ISL_3232207
EPI_ISL_3232212
EPI_ISL_3232211
EPI_ISL_3232216
EPI_ISL_2421282
EPI_ISL_3232209
EPI_ISL_3232215
EPI_ISL_2421279
EPI_ISL_2421280
EPI_ISL_2421281
EPI_ISL_3232220
EPI_ISL_3232217
EPI_ISL_3232221
EPI_ISL_3232219
EPI_ISL_2426226
EPI_ISL_2426227
EPI_ISL_2426230
EPI_ISL_2426231
EPI_ISL_4057122
EPI_ISL_2885663
EPI_ISL_2426148
EPI_ISL_2885625
EPI_ISL_2426151
EPI_ISL_2426153
EPI_ISL_2426154
EPI_ISL_2426159
EPI_ISL_2426160
EPI_ISL_2426161
EPI_ISL_2426162
EPI_ISL_2426163
EPI_ISL_2426165
EPI_ISL_2426166
EPI_ISL_2426167
EPI_ISL_2426168
EPI_ISL_2426170
EPI_ISL_2426171
EPI_ISL_2426177
EPI_ISL_2426178
EPI_ISL_2426179
EPI_ISL_2426182
EPI_ISL_2426183
EPI_ISL_2426206
EPI_ISL_2427162
EPI_ISL_2427343
EPI_ISL_2427353
EPI_ISL_2427381
EPI_ISL_2427389
EPI_ISL_4061031
EPI_ISL_2885675
EPI_ISL_2427396
EPI_ISL_2426149
EPI_ISL_2427399
EPI_ISL_4061034
EPI_ISL_4061033
EPI_ISL_4061032
EPI_ISL_4061035
EPI_ISL_4061037
EPI_ISL_4061039
EPI_ISL_4061038
EPI_ISL_2429137
EPI_ISL_4061042
EPI_ISL_2429141
EPI_ISL_2429136
EPI_ISL_2429138
EPI_ISL_3332729
EPI_ISL_4061329
EPI_ISL_4061328
EPI_ISL_3332730
EPI_ISL_3333235
EPI_ISL_3333232
EPI_ISL_3333233
EPI_ISL_3333234
EPI_ISL_3333608
EPI_ISL_3333609
EPI_ISL_3333621
EPI_ISL_3333237
EPI_ISL_4063198
EPI_ISL_3333929
EPI_ISL_3333930
EPI_ISL_3333656
EPI_ISL_3333657
EPI_ISL_3334190
EPI_ISL_3333581
EPI_ISL_2570809
EPI_ISL_3347566
EPI_ISL_3334021
EPI_ISL_2434148
EPI_ISL_2570811
EPI_ISL_2434159
EPI_ISL_2434163
EPI_ISL_3347635
EPI_ISL_4071977
EPI_ISL_3334843
EPI_ISL_3347634
EPI_ISL_4071979
EPI_ISL_3341871
EPI_ISL_4071980
EPI_ISL_3341882
EPI_ISL_3341881
EPI_ISL_3341883
EPI_ISL_3341885
EPI_ISL_3341884
EPI_ISL_2441808
EPI_ISL_3341887
EPI_ISL_3341896
EPI_ISL_3341897
EPI_ISL_3341898
EPI_ISL_3341889
EPI_ISL_3265398
EPI_ISL_3265348
EPI_ISL_3265423
EPI_ISL_3265430
EPI_ISL_3265341
EPI_ISL_3265420
EPI_ISL_3265428
EPI_ISL_3342654
EPI_ISL_3265436
EPI_ISL_3342653
EPI_ISL_3342662
EPI_ISL_3342663
EPI_ISL_3265445
EPI_ISL_3265448
EPI_ISL_3265466
EPI_ISL_3265481
EPI_ISL_2443048
EPI_ISL_3265538
EPI_ISL_2443516
EPI_ISL_3342655
EPI_ISL_3342657
EPI_ISL_2443545
EPI_ISL_2443500
EPI_ISL_2443501
EPI_ISL_2444363
EPI_ISL_2448636
EPI_ISL_4279297
EPI_ISL_4279298
EPI_ISL_3266931
EPI_ISL_3347507
EPI_ISL_4079359
EPI_ISL_3347518
EPI_ISL_3347520
EPI_ISL_3266910
EPI_ISL_3347524
EPI_ISL_3347523
EPI_ISL_3347565
EPI_ISL_3347605
EPI_ISL_3347607
EPI_ISL_3347613
EPI_ISL_3347614
EPI_ISL_3347615
EPI_ISL_3347616
EPI_ISL_3347618
EPI_ISL_3347619
EPI_ISL_3347620
EPI_ISL_3347621
EPI_ISL_3347622
EPI_ISL_3347624
EPI_ISL_3347625
EPI_ISL_3347626
EPI_ISL_3347522
EPI_ISL_3347525
EPI_ISL_3347612
EPI_ISL_3347617
EPI_ISL_3347623
EPI_ISL_3347630
EPI_ISL_3347628
EPI_ISL_3347629
EPI_ISL_3347627
EPI_ISL_3347632
EPI_ISL_3347631
EPI_ISL_3347637
EPI_ISL_3347638
EPI_ISL_3347639
EPI_ISL_3347636
EPI_ISL_3347642
EPI_ISL_3347643
EPI_ISL_3347633
EPI_ISL_3347640
EPI_ISL_3347647
EPI_ISL_3347648
EPI_ISL_3347641
EPI_ISL_3347651
EPI_ISL_3347649
EPI_ISL_3347650
EPI_ISL_3347644
EPI_ISL_3347646
EPI_ISL_3347652
EPI_ISL_3347656
EPI_ISL_3347657
EPI_ISL_3347662
EPI_ISL_3347659
EPI_ISL_3347661
EPI_ISL_3347658
EPI_ISL_3347664
EPI_ISL_3347665
EPI_ISL_3347677
EPI_ISL_3347663
EPI_ISL_3347679
EPI_ISL_3347678
EPI_ISL_3347666
EPI_ISL_3347686
EPI_ISL_3347680
EPI_ISL_3347683
EPI_ISL_3347693
EPI_ISL_3347694
EPI_ISL_3347684
EPI_ISL_3347690
EPI_ISL_3347692
EPI_ISL_3347687
EPI_ISL_3347688
EPI_ISL_3347689
EPI_ISL_3347698
EPI_ISL_3347697
EPI_ISL_3347700
EPI_ISL_3347701
EPI_ISL_3347702
EPI_ISL_3347695
EPI_ISL_3347696
EPI_ISL_3347699
EPI_ISL_3347703
EPI_ISL_3347704
EPI_ISL_3347710
EPI_ISL_3347711
EPI_ISL_3347705
EPI_ISL_3347712
EPI_ISL_3347714
EPI_ISL_3347716
EPI_ISL_3347717
EPI_ISL_3347718
EPI_ISL_3347721
EPI_ISL_3347706
EPI_ISL_3347707
EPI_ISL_3347708
EPI_ISL_3347715
EPI_ISL_3347719
EPI_ISL_3347720
EPI_ISL_3347723
EPI_ISL_3347724
EPI_ISL_3347725
EPI_ISL_3347726
EPI_ISL_3347731
EPI_ISL_3347730
EPI_ISL_3347732
EPI_ISL_3347722
EPI_ISL_3347733
EPI_ISL_3347736
EPI_ISL_3347735
EPI_ISL_3347738
EPI_ISL_3347739
EPI_ISL_3347741
EPI_ISL_3347750
EPI_ISL_3347751
EPI_ISL_3347734
EPI_ISL_3347737
EPI_ISL_3347744
EPI_ISL_3347745
EPI_ISL_3347746
EPI_ISL_3347748
EPI_ISL_3347749
EPI_ISL_3347752
EPI_ISL_3347756
EPI_ISL_3347757
EPI_ISL_3347773
EPI_ISL_3347797
EPI_ISL_3347809
EPI_ISL_3347815
EPI_ISL_3347816
EPI_ISL_3347817
EPI_ISL_3347818
EPI_ISL_3347822
EPI_ISL_3347824
EPI_ISL_3347826
EPI_ISL_3347830
EPI_ISL_3347754
EPI_ISL_3347758
EPI_ISL_3347771
EPI_ISL_3347774
EPI_ISL_3347775
EPI_ISL_3347776
EPI_ISL_3347793
EPI_ISL_3347810
EPI_ISL_3347812
EPI_ISL_3347813
EPI_ISL_3347814
EPI_ISL_3347825
EPI_ISL_3347829
EPI_ISL_3347831
EPI_ISL_3347834
EPI_ISL_3347832
EPI_ISL_3347833
EPI_ISL_3347835
EPI_ISL_3347836
EPI_ISL_3347837
EPI_ISL_3347838
EPI_ISL_3347842
EPI_ISL_3347840
EPI_ISL_3347841
EPI_ISL_3347845
EPI_ISL_3347848
EPI_ISL_3347850
EPI_ISL_3347852
EPI_ISL_3347853
EPI_ISL_3347855
EPI_ISL_3347839
EPI_ISL_3347843
EPI_ISL_3347846
EPI_ISL_3347851
EPI_ISL_3347854
EPI_ISL_3347856
EPI_ISL_3347857
EPI_ISL_3347858
EPI_ISL_3347864
EPI_ISL_3347869
EPI_ISL_3347868
EPI_ISL_3347859
EPI_ISL_3347861
EPI_ISL_3347862
EPI_ISL_3347892
EPI_ISL_3347872
EPI_ISL_3347873
EPI_ISL_3347896
EPI_ISL_3347897
EPI_ISL_3347902
EPI_ISL_3347918
EPI_ISL_3347919
EPI_ISL_3347920
EPI_ISL_3347922
EPI_ISL_3347928
EPI_ISL_3347898
EPI_ISL_3347899
EPI_ISL_3347940
EPI_ISL_3347937
EPI_ISL_3268409
EPI_ISL_3268408
EPI_ISL_3268392
EPI_ISL_3347938
EPI_ISL_3347939
EPI_ISL_2544529
EPI_ISL_3268391
EPI_ISL_3268404
EPI_ISL_3268429
EPI_ISL_3268427
EPI_ISL_3268416
EPI_ISL_3268444
EPI_ISL_3268448
EPI_ISL_3268437
EPI_ISL_1969690
EPI_ISL_2462964
EPI_ISL_2462965
EPI_ISL_3355519
EPI_ISL_3268434
EPI_ISL_3355464
EPI_ISL_3355465
EPI_ISL_3355640
EPI_ISL_3355556
EPI_ISL_3355642
EPI_ISL_3355635
EPI_ISL_3355641
EPI_ISL_3355697
EPI_ISL_3355698
EPI_ISL_3355699
EPI_ISL_3355688
EPI_ISL_3355694
EPI_ISL_3355695
EPI_ISL_3355703
EPI_ISL_3355704
EPI_ISL_3355804
EPI_ISL_3355701
EPI_ISL_2600791
EPI_ISL_3355867
EPI_ISL_3356283
EPI_ISL_3355702
EPI_ISL_3356424
EPI_ISL_2464556
EPI_ISL_1941875
EPI_ISL_2464558
EPI_ISL_2464560
EPI_ISL_2464561
EPI_ISL_2464562
EPI_ISL_3356434
EPI_ISL_3356352
EPI_ISL_2464559
EPI_ISL_3356460
EPI_ISL_2600537
EPI_ISL_2600538
EPI_ISL_2600539
EPI_ISL_3356497
EPI_ISL_2600541
EPI_ISL_2600958
EPI_ISL_2604822
EPI_ISL_2600798
EPI_ISL_3356446
EPI_ISL_2466276
EPI_ISL_2466280
EPI_ISL_2466281
EPI_ISL_2466282
EPI_ISL_2466284
EPI_ISL_2466283
EPI_ISL_2466286
EPI_ISL_2466277
EPI_ISL_2466285
EPI_ISL_2466292
EPI_ISL_2466288
EPI_ISL_2466298
EPI_ISL_2466295
EPI_ISL_2466287
EPI_ISL_2466306
EPI_ISL_2608428
EPI_ISL_2466310
EPI_ISL_2608429
EPI_ISL_2608444
EPI_ISL_2608440
EPI_ISL_4101561
EPI_ISL_4101562
EPI_ISL_4101580
EPI_ISL_2608421
EPI_ISL_2608422
EPI_ISL_2608423
EPI_ISL_4101564
EPI_ISL_2611667
EPI_ISL_2611671
EPI_ISL_2611988
EPI_ISL_2611990
EPI_ISL_2611991
EPI_ISL_2611992
EPI_ISL_2611994
EPI_ISL_2611995
EPI_ISL_2611996
EPI_ISL_2611998
EPI_ISL_2612001
EPI_ISL_2612002
EPI_ISL_2612004
EPI_ISL_2612005
EPI_ISL_2612008
EPI_ISL_2612043
EPI_ISL_2611662
EPI_ISL_2612006
EPI_ISL_2612007
EPI_ISL_2612015
EPI_ISL_2612563
EPI_ISL_2612565
EPI_ISL_2612588
EPI_ISL_2612589
EPI_ISL_2612680
EPI_ISL_2614725
EPI_ISL_2614726
EPI_ISL_2614727
EPI_ISL_2614728
EPI_ISL_2614730
EPI_ISL_2614731
EPI_ISL_4274479
EPI_ISL_2614732
EPI_ISL_2614735
EPI_ISL_2614736
EPI_ISL_2614737
EPI_ISL_2614738
EPI_ISL_2626010
EPI_ISL_2849677
EPI_ISL_2626021
EPI_ISL_2626023
EPI_ISL_2854048
EPI_ISL_2626015
EPI_ISL_2626028
EPI_ISL_2626031
EPI_ISL_2626062
EPI_ISL_2626067
EPI_ISL_2626032
EPI_ISL_2626068
EPI_ISL_2626072
EPI_ISL_2626089
EPI_ISL_2626092
EPI_ISL_2626094
EPI_ISL_2626180
EPI_ISL_2626779
EPI_ISL_2626086
EPI_ISL_2626772
EPI_ISL_2626814
EPI_ISL_2626819
EPI_ISL_2626012
EPI_ISL_2628286
EPI_ISL_2627990
EPI_ISL_2626822
EPI_ISL_2544814
EPI_ISL_3347654
EPI_ISL_3347645
EPI_ISL_3347660
EPI_ISL_3347653
EPI_ISL_3347681
EPI_ISL_3347655
EPI_ISL_3347691
EPI_ISL_3347676
EPI_ISL_3347713
EPI_ISL_3347709
EPI_ISL_3347727
EPI_ISL_3347685
EPI_ISL_3347747
EPI_ISL_3347811
EPI_ISL_3347791
EPI_ISL_3347729
EPI_ISL_3347823
EPI_ISL_3347819
EPI_ISL_3347844
EPI_ISL_3347827
EPI_ISL_3347828
EPI_ISL_3347847
EPI_ISL_3347866
EPI_ISL_3347820
EPI_ISL_3347821
EPI_ISL_3347849
EPI_ISL_3370690
EPI_ISL_3347860
EPI_ISL_3370693
EPI_ISL_3347949
EPI_ISL_3370708
EPI_ISL_3370699
EPI_ISL_3370700
EPI_ISL_3370701
EPI_ISL_3370712
EPI_ISL_3370713
EPI_ISL_3370718
EPI_ISL_3370722
EPI_ISL_3370729
EPI_ISL_3370730
EPI_ISL_3370731
EPI_ISL_3370732
EPI_ISL_3370735
EPI_ISL_3370737
EPI_ISL_3370702
EPI_ISL_3370707
EPI_ISL_3370716
EPI_ISL_3370709
EPI_ISL_3370745
EPI_ISL_3370738
EPI_ISL_3370739
EPI_ISL_3370741
EPI_ISL_3370742
EPI_ISL_3370743
EPI_ISL_3370746
EPI_ISL_3373682
EPI_ISL_3374152
EPI_ISL_3374154
EPI_ISL_3374524
EPI_ISL_3374523
EPI_ISL_3374702
EPI_ISL_3374708
EPI_ISL_3375261
EPI_ISL_3375269
EPI_ISL_3374233
EPI_ISL_3375262
EPI_ISL_3375363
EPI_ISL_3375358
EPI_ISL_3375355
EPI_ISL_3375357
EPI_ISL_3375365
EPI_ISL_3375367
EPI_ISL_3375368
EPI_ISL_3375375
EPI_ISL_3375377
EPI_ISL_3375387
EPI_ISL_3375384
EPI_ISL_3375379
EPI_ISL_3347863
EPI_ISL_2637735
EPI_ISL_2638046
EPI_ISL_2484620
EPI_ISL_2819024
EPI_ISL_2484633
EPI_ISL_2819919
EPI_ISL_2484632
EPI_ISL_2484637
EPI_ISL_2484636
EPI_ISL_2484642
EPI_ISL_2484643
EPI_ISL_2484977
EPI_ISL_2484635
EPI_ISL_2484641
EPI_ISL_2646220
EPI_ISL_2646219
EPI_ISL_2485157
EPI_ISL_2646221
EPI_ISL_2646222
EPI_ISL_2646226
EPI_ISL_2646223
EPI_ISL_2646224
EPI_ISL_2646230
EPI_ISL_2646231
EPI_ISL_2646233
EPI_ISL_2646240
EPI_ISL_2646241
EPI_ISL_2646242
EPI_ISL_2646243
EPI_ISL_2646245
EPI_ISL_2646246
EPI_ISL_2646247
EPI_ISL_2646225
EPI_ISL_2646234
EPI_ISL_2646235
EPI_ISL_2646237
EPI_ISL_2646238
EPI_ISL_2646251
EPI_ISL_2646255
EPI_ISL_2646257
EPI_ISL_2646264
EPI_ISL_2646270
EPI_ISL_2646271
EPI_ISL_2646272
EPI_ISL_2646273
EPI_ISL_2646274
EPI_ISL_2646252
EPI_ISL_2646253
EPI_ISL_2646254
EPI_ISL_2646259
EPI_ISL_2646260
EPI_ISL_2646261
EPI_ISL_2646262
EPI_ISL_2646265
EPI_ISL_2646267
EPI_ISL_2646268
EPI_ISL_2646269
EPI_ISL_2646275
EPI_ISL_2646276
EPI_ISL_2646277
EPI_ISL_2646278
EPI_ISL_2648221
EPI_ISL_2648223
EPI_ISL_2648224
EPI_ISL_2648235
EPI_ISL_2649992
EPI_ISL_2646279
EPI_ISL_2648226
EPI_ISL_2648236
EPI_ISL_2648237
EPI_ISL_2646227
EPI_ISL_2646228
EPI_ISL_2646229
EPI_ISL_2651125
EPI_ISL_2651118
EPI_ISL_3384890
EPI_ISL_3384891
EPI_ISL_2651115
EPI_ISL_2651117
EPI_ISL_2651130
EPI_ISL_2651131
EPI_ISL_3384886
EPI_ISL_2652115
EPI_ISL_2652214
EPI_ISL_2652216
EPI_ISL_2652246
EPI_ISL_2652114
EPI_ISL_3385271
EPI_ISL_3385273
EPI_ISL_3385274
EPI_ISL_2652247
EPI_ISL_3385427
EPI_ISL_3385275
EPI_ISL_3385276
EPI_ISL_3385277
EPI_ISL_3385279
EPI_ISL_3031411
EPI_ISL_3385458
EPI_ISL_3387148
EPI_ISL_3387149
EPI_ISL_3031886
EPI_ISL_3032312
EPI_ISL_3385439
EPI_ISL_3387151
EPI_ISL_3392683
EPI_ISL_3392684
EPI_ISL_3392687
EPI_ISL_3392688
EPI_ISL_3392689
EPI_ISL_3395001
EPI_ISL_3393381
EPI_ISL_3398844
EPI_ISL_3394992
EPI_ISL_3398071
EPI_ISL_3398075
EPI_ISL_3398857
EPI_ISL_3398858
EPI_ISL_3398861
EPI_ISL_3398862
EPI_ISL_3401874
EPI_ISL_3401875
EPI_ISL_3401876
EPI_ISL_3401891
EPI_ISL_3398864
EPI_ISL_3398865
EPI_ISL_3398866
EPI_ISL_3401898
EPI_ISL_3398867
EPI_ISL_3401895
EPI_ISL_3401899
EPI_ISL_3401900
EPI_ISL_3039519
EPI_ISL_2861295
EPI_ISL_3404372
EPI_ISL_4296415
EPI_ISL_3418698
EPI_ISL_4296425
EPI_ISL_4296392
EPI_ISL_4296394
EPI_ISL_4296398
EPI_ISL_4296426
EPI_ISL_4296401
EPI_ISL_3425706
EPI_ISL_3417856
EPI_ISL_4296403
EPI_ISL_2657485
EPI_ISL_2657486
EPI_ISL_2308278
EPI_ISL_2868403
EPI_ISL_2657490
EPI_ISL_2657498
EPI_ISL_2490309
EPI_ISL_2657488
EPI_ISL_2490534
EPI_ISL_2657386
EPI_ISL_2657474
EPI_ISL_2492430
EPI_ISL_2492431
EPI_ISL_2492432
EPI_ISL_2492438
EPI_ISL_2658513
EPI_ISL_2495625
EPI_ISL_2495627
EPI_ISL_2495629
EPI_ISL_2495630
EPI_ISL_2657487
EPI_ISL_2657390
EPI_ISL_2657533
EPI_ISL_2492433
EPI_ISL_2492434
EPI_ISL_2492435
EPI_ISL_2492436
EPI_ISL_2495622
EPI_ISL_2495624
EPI_ISL_2495626
EPI_ISL_2495635
EPI_ISL_2495636
EPI_ISL_2495639
EPI_ISL_2495640
EPI_ISL_2495641
EPI_ISL_2495642
EPI_ISL_2495643
EPI_ISL_2495633
EPI_ISL_2495634
EPI_ISL_2495637
EPI_ISL_2495638
EPI_ISL_2495648
EPI_ISL_2495645
EPI_ISL_2495646
EPI_ISL_2495644
EPI_ISL_2495654
EPI_ISL_2495655
EPI_ISL_2495656
EPI_ISL_2495657
EPI_ISL_2495649
EPI_ISL_2495650
EPI_ISL_2495651
EPI_ISL_2495652
EPI_ISL_2495653
EPI_ISL_2495662
EPI_ISL_2495661
EPI_ISL_2495658
EPI_ISL_2495660
EPI_ISL_2495666
EPI_ISL_2495663
EPI_ISL_2495664
EPI_ISL_2495665
EPI_ISL_3432208
EPI_ISL_1972570
EPI_ISL_3432209
EPI_ISL_3432487
EPI_ISL_2663131
EPI_ISL_2923140
EPI_ISL_2923153
EPI_ISL_3275038
EPI_ISL_2923158
EPI_ISL_3432485
EPI_ISL_2923190
EPI_ISL_2923160
EPI_ISL_2501035
EPI_ISL_2923159
EPI_ISL_2923210
EPI_ISL_2501369
EPI_ISL_2501034
EPI_ISL_2501370
EPI_ISL_3828033
EPI_ISL_2501371
EPI_ISL_2501372
EPI_ISL_2501373
EPI_ISL_2501374
EPI_ISL_2502615
EPI_ISL_2502687
EPI_ISL_2501060
EPI_ISL_3828038
EPI_ISL_2502764
EPI_ISL_2820321
EPI_ISL_3006737
EPI_ISL_3006753
EPI_ISL_3006797
EPI_ISL_2509934
EPI_ISL_2509935
EPI_ISL_2509936
EPI_ISL_2509937
EPI_ISL_2509938
EPI_ISL_2509939
EPI_ISL_2509940
EPI_ISL_2509941
EPI_ISL_2509942
EPI_ISL_2509944
EPI_ISL_2509945
EPI_ISL_2509946
EPI_ISL_2509951
EPI_ISL_2509952
EPI_ISL_2509953
EPI_ISL_2509954
EPI_ISL_2509955
EPI_ISL_2509957
EPI_ISL_2509958
EPI_ISL_2506041
EPI_ISL_3008568
EPI_ISL_3447707
EPI_ISL_3602681
EPI_ISL_3411836
EPI_ISL_3455730
EPI_ISL_3455731
EPI_ISL_3456029
EPI_ISL_3459929
EPI_ISL_3460006
EPI_ISL_3460010
EPI_ISL_3460011
EPI_ISL_3460013
EPI_ISL_3460017
EPI_ISL_3460018
EPI_ISL_3460021
EPI_ISL_3460022
EPI_ISL_3460023
EPI_ISL_3460027
EPI_ISL_3460028
EPI_ISL_3460029
EPI_ISL_3460030
EPI_ISL_3460034
EPI_ISL_3460035
EPI_ISL_3460039
EPI_ISL_3460040
EPI_ISL_3460044
EPI_ISL_3460045
EPI_ISL_3460049
EPI_ISL_3460050
EPI_ISL_3460051
EPI_ISL_3460055
EPI_ISL_3460056
EPI_ISL_3460057
EPI_ISL_3460058
EPI_ISL_3460059
EPI_ISL_3460060
EPI_ISL_3460061
EPI_ISL_3460062
EPI_ISL_3460063
EPI_ISL_3460064
EPI_ISL_3460069
EPI_ISL_3460070
EPI_ISL_3460071
EPI_ISL_3460072
EPI_ISL_3460073
EPI_ISL_3460074
EPI_ISL_3460075
EPI_ISL_3460076
EPI_ISL_3460077
EPI_ISL_3460078
EPI_ISL_3460079
EPI_ISL_3460080
EPI_ISL_3460082
EPI_ISL_3460084
EPI_ISL_3460085
EPI_ISL_3460086
EPI_ISL_3460087
EPI_ISL_3460088
EPI_ISL_3460089
EPI_ISL_3460090
EPI_ISL_3460091
EPI_ISL_3460092
EPI_ISL_3460093
EPI_ISL_3460095
EPI_ISL_3460096
EPI_ISL_3460097
EPI_ISL_3460098
EPI_ISL_3460101
EPI_ISL_3460104
EPI_ISL_3460105
EPI_ISL_3460106
EPI_ISL_3460107
EPI_ISL_3460111
EPI_ISL_3460112
EPI_ISL_3460113
EPI_ISL_3460114
EPI_ISL_3460115
EPI_ISL_3460116
EPI_ISL_3460117
EPI_ISL_3460118
EPI_ISL_3460119
EPI_ISL_3460120
EPI_ISL_3460121
EPI_ISL_2443049
EPI_ISL_3460122
EPI_ISL_3460123
EPI_ISL_3460124
EPI_ISL_3460125
EPI_ISL_3460131
EPI_ISL_3460132
EPI_ISL_2443050
EPI_ISL_3460133
EPI_ISL_3460138
EPI_ISL_3460140
EPI_ISL_3460142
EPI_ISL_3460192
EPI_ISL_3460193
EPI_ISL_3460194
EPI_ISL_3460195
EPI_ISL_3460196
EPI_ISL_3460197
EPI_ISL_3460201
EPI_ISL_3460202
EPI_ISL_3460203
EPI_ISL_3460204
EPI_ISL_3460205
EPI_ISL_3460207
EPI_ISL_3460208
EPI_ISL_3460209
EPI_ISL_3460211
EPI_ISL_3460212
EPI_ISL_3460213
EPI_ISL_3460214
EPI_ISL_3460217
EPI_ISL_3460218
EPI_ISL_3460219
EPI_ISL_3460220
EPI_ISL_3460221
EPI_ISL_3460222
EPI_ISL_3460223
EPI_ISL_3460224
EPI_ISL_3460225
EPI_ISL_3460226
EPI_ISL_3460227
EPI_ISL_3460228
EPI_ISL_3460229
EPI_ISL_3460230
EPI_ISL_3460231
EPI_ISL_3460232
EPI_ISL_3460233
EPI_ISL_3460234
EPI_ISL_3460235
EPI_ISL_3460236
EPI_ISL_3460237
EPI_ISL_2646258
EPI_ISL_2646266
EPI_ISL_3010211
EPI_ISL_3010216
EPI_ISL_3010227
EPI_ISL_3010240
EPI_ISL_2671484
EPI_ISL_2671488
EPI_ISL_2671539
EPI_ISL_2671563
EPI_ISL_2671635
EPI_ISL_2671636
EPI_ISL_2671649
EPI_ISL_3464514
EPI_ISL_3464515
EPI_ISL_3464517
EPI_ISL_3464518
EPI_ISL_3464520
EPI_ISL_3464522
EPI_ISL_3464523
EPI_ISL_3464539
EPI_ISL_3470117
EPI_ISL_3470122
EPI_ISL_3470126
EPI_ISL_3470130
EPI_ISL_3470136
EPI_ISL_3470230
EPI_ISL_3470245
EPI_ISL_3470249
EPI_ISL_3470254
EPI_ISL_3470258
EPI_ISL_3470279
EPI_ISL_3470283
EPI_ISL_3470287
EPI_ISL_3470290
EPI_ISL_3470294
EPI_ISL_3470298
EPI_ISL_3470302
EPI_ISL_3470306
EPI_ISL_3470310
EPI_ISL_3470314
EPI_ISL_3470317
EPI_ISL_2709256
EPI_ISL_2887417
EPI_ISL_2529850
EPI_ISL_2529852
EPI_ISL_2529854
EPI_ISL_2529856
EPI_ISL_2529858
EPI_ISL_2529861
EPI_ISL_3485912
EPI_ISL_2530132
EPI_ISL_2530148
EPI_ISL_2530163
EPI_ISL_2530169
EPI_ISL_2530179
EPI_ISL_2530185
EPI_ISL_2530186
EPI_ISL_2530191
EPI_ISL_2530193
EPI_ISL_2530195
EPI_ISL_2530196
EPI_ISL_2530199
EPI_ISL_2530201
EPI_ISL_2530202
EPI_ISL_2530204
EPI_ISL_2530206
EPI_ISL_2530207
EPI_ISL_2530209
EPI_ISL_2530210
EPI_ISL_2530212
EPI_ISL_2530214
EPI_ISL_2530217
EPI_ISL_2530219
EPI_ISL_2530221
EPI_ISL_2530222
EPI_ISL_2530224
EPI_ISL_2530226
EPI_ISL_2530227
EPI_ISL_2530229
EPI_ISL_2530230
EPI_ISL_2530232
EPI_ISL_2530233
EPI_ISL_2530235
EPI_ISL_2530236
EPI_ISL_2530239
EPI_ISL_2530241
EPI_ISL_2530243
EPI_ISL_2530245
EPI_ISL_2530246
EPI_ISL_2530248
EPI_ISL_2530250
EPI_ISL_2530252
EPI_ISL_2530253
EPI_ISL_2530255
EPI_ISL_2530256
EPI_ISL_2530258
EPI_ISL_2510687
EPI_ISL_3452497
EPI_ISL_3452713
EPI_ISL_3452714
EPI_ISL_3452715
EPI_ISL_3452716
EPI_ISL_3452717
EPI_ISL_3452718
EPI_ISL_3455727
EPI_ISL_3455728
EPI_ISL_3455729
EPI_ISL_3456046
EPI_ISL_3010228
EPI_ISL_3459931
EPI_ISL_3460008
EPI_ISL_3460016
EPI_ISL_3460020
EPI_ISL_3460024
EPI_ISL_3460025
EPI_ISL_3460026
EPI_ISL_3460031
EPI_ISL_3460032
EPI_ISL_3460033
EPI_ISL_3460036
EPI_ISL_3460037
EPI_ISL_3460038
EPI_ISL_3460041
EPI_ISL_3460042
EPI_ISL_3460043
EPI_ISL_3460046
EPI_ISL_3460047
EPI_ISL_3460048
EPI_ISL_3460052
EPI_ISL_3460053
EPI_ISL_3460054
EPI_ISL_2530265
EPI_ISL_2530268
EPI_ISL_2530299
EPI_ISL_2530304
EPI_ISL_2530308
EPI_ISL_2530319
EPI_ISL_2530373
EPI_ISL_2530374
EPI_ISL_2530378
EPI_ISL_2530379
EPI_ISL_2530259
EPI_ISL_2530262
EPI_ISL_2530270
EPI_ISL_2530388
EPI_ISL_2530390
EPI_ISL_2530391
EPI_ISL_2530384
EPI_ISL_2530394
EPI_ISL_2530392
EPI_ISL_4503976
EPI_ISL_4503990
EPI_ISL_4504000
EPI_ISL_2673654
EPI_ISL_2673660
EPI_ISL_2673676
EPI_ISL_2673677
EPI_ISL_2673678
EPI_ISL_2531897
EPI_ISL_2531945
EPI_ISL_2531948
EPI_ISL_3506003
EPI_ISL_3506019
EPI_ISL_3506020
EPI_ISL_3506021
EPI_ISL_3506022
EPI_ISL_3506023
EPI_ISL_3506024
EPI_ISL_3506034
EPI_ISL_3506036
EPI_ISL_3506037
EPI_ISL_3506038
EPI_ISL_3506043
EPI_ISL_3506044
EPI_ISL_3506045
EPI_ISL_3506060
EPI_ISL_3506061
EPI_ISL_3506062
EPI_ISL_3506063
EPI_ISL_2530290
EPI_ISL_2531894
EPI_ISL_2531901
EPI_ISL_2531947
EPI_ISL_2531953
EPI_ISL_2532472
EPI_ISL_3506013
EPI_ISL_3506015
EPI_ISL_3506016
EPI_ISL_3506017
EPI_ISL_3506018
EPI_ISL_3506027
EPI_ISL_3506028
EPI_ISL_3506029
EPI_ISL_3506032
EPI_ISL_3506042
EPI_ISL_3506046
EPI_ISL_3506047
EPI_ISL_3506054
EPI_ISL_3506055
EPI_ISL_3506058
EPI_ISL_3506064
EPI_ISL_3506065
EPI_ISL_3506066
EPI_ISL_3506067
EPI_ISL_3506068
EPI_ISL_3506069
EPI_ISL_3506070
EPI_ISL_3506071
EPI_ISL_3506073
EPI_ISL_3506074
EPI_ISL_3506059
EPI_ISL_3506082
EPI_ISL_3506083
EPI_ISL_3506084
EPI_ISL_3506085
EPI_ISL_3506086
EPI_ISL_3506087
EPI_ISL_3506088
EPI_ISL_3506089
EPI_ISL_3506108
EPI_ISL_3506075
EPI_ISL_3506109
EPI_ISL_3506110
EPI_ISL_3506111
EPI_ISL_3506113
EPI_ISL_3506584
EPI_ISL_3506593
EPI_ISL_3506598
EPI_ISL_3506601
EPI_ISL_3506602
EPI_ISL_3506607
EPI_ISL_3507060
EPI_ISL_3507061
EPI_ISL_3507063
EPI_ISL_3507067
EPI_ISL_3506076
EPI_ISL_3506077
EPI_ISL_3506079
EPI_ISL_3506081
EPI_ISL_3507072
EPI_ISL_3507075
EPI_ISL_3507076
EPI_ISL_3507083
EPI_ISL_3507085
EPI_ISL_3507089
EPI_ISL_3507091
EPI_ISL_3507092
EPI_ISL_3507093
EPI_ISL_3507097
EPI_ISL_3507068
EPI_ISL_3507099
EPI_ISL_3507102
EPI_ISL_3507105
EPI_ISL_3507107
EPI_ISL_3507070
EPI_ISL_3507062
EPI_ISL_3507071
EPI_ISL_3507118
EPI_ISL_3507120
EPI_ISL_3507121
EPI_ISL_3507124
EPI_ISL_3507125
EPI_ISL_3507127
EPI_ISL_3507131
EPI_ISL_3507132
EPI_ISL_3507135
EPI_ISL_3507147
EPI_ISL_3507156
EPI_ISL_3507159
EPI_ISL_3507160
EPI_ISL_3507163
EPI_ISL_3507166
EPI_ISL_3507170
EPI_ISL_3507176
EPI_ISL_3507109
EPI_ISL_3507180
EPI_ISL_3507178
EPI_ISL_3507187
EPI_ISL_3507195
EPI_ISL_3507196
EPI_ISL_3507198
EPI_ISL_3507115
EPI_ISL_3507204
EPI_ISL_3507209
EPI_ISL_3507213
EPI_ISL_3507215
EPI_ISL_3507222
EPI_ISL_3507225
EPI_ISL_3507227
EPI_ISL_3507232
EPI_ISL_3508197
EPI_ISL_3508199
EPI_ISL_2534079
EPI_ISL_2534315
EPI_ISL_3507182
EPI_ISL_3507183
EPI_ISL_3507184
EPI_ISL_2533817
EPI_ISL_2533818
EPI_ISL_2533819
EPI_ISL_2533820
EPI_ISL_2534489
EPI_ISL_2534457
EPI_ISL_2535475
EPI_ISL_2674901
EPI_ISL_2674902
EPI_ISL_2674903
EPI_ISL_2674904
EPI_ISL_2674905
EPI_ISL_2537480
EPI_ISL_2534379
EPI_ISL_3355634
EPI_ISL_3355639
EPI_ISL_3355700
EPI_ISL_2534490
EPI_ISL_3356282
EPI_ISL_2535265
EPI_ISL_3356498
EPI_ISL_2543891
EPI_ISL_2543892
EPI_ISL_2543893
EPI_ISL_2543895
EPI_ISL_2543898
EPI_ISL_2543900
EPI_ISL_2543899
EPI_ISL_3527774
EPI_ISL_2543902
EPI_ISL_2543903
EPI_ISL_2543906
EPI_ISL_2543904
EPI_ISL_2543905
EPI_ISL_2543909
EPI_ISL_2543908
EPI_ISL_2543907
EPI_ISL_2543910
EPI_ISL_2543911
EPI_ISL_2543914
EPI_ISL_2543912
EPI_ISL_2543913
EPI_ISL_3534851
EPI_ISL_2544815
EPI_ISL_2544818
EPI_ISL_2544816
EPI_ISL_2544817
EPI_ISL_2543915
EPI_ISL_2544821
EPI_ISL_2544820
EPI_ISL_2544823
EPI_ISL_2544819
EPI_ISL_2544825
EPI_ISL_2544827
EPI_ISL_2544831
EPI_ISL_2544829
EPI_ISL_2544830
EPI_ISL_2544836
EPI_ISL_2544905
EPI_ISL_2544907
EPI_ISL_2544835
EPI_ISL_2544834
EPI_ISL_3247167
EPI_ISL_3247161
EPI_ISL_3537719
EPI_ISL_3249898
EPI_ISL_3540058
EPI_ISL_3540060
EPI_ISL_3540061
EPI_ISL_3540065
EPI_ISL_3540067
EPI_ISL_3540069
EPI_ISL_3540071
EPI_ISL_3540070
EPI_ISL_3540072
EPI_ISL_3540079
EPI_ISL_3540075
EPI_ISL_3540078
EPI_ISL_3540080
EPI_ISL_3542875
EPI_ISL_3542952
EPI_ISL_3542953
EPI_ISL_2545667
EPI_ISL_3537298
EPI_ISL_3542954
EPI_ISL_3542955
EPI_ISL_3542960
EPI_ISL_3542959
EPI_ISL_3542956
EPI_ISL_3542961
EPI_ISL_3546157
EPI_ISL_3546152
EPI_ISL_3546153
EPI_ISL_3546155
EPI_ISL_3548689
EPI_ISL_3546147
EPI_ISL_3546148
EPI_ISL_3546149
EPI_ISL_3546150
EPI_ISL_3548693
EPI_ISL_3084580
EPI_ISL_2680931
EPI_ISL_2681064
EPI_ISL_2681065
EPI_ISL_2681130
EPI_ISL_2681155
EPI_ISL_2681175
EPI_ISL_2681181
EPI_ISL_2681199
EPI_ISL_2681218
EPI_ISL_2681231
EPI_ISL_2549198
EPI_ISL_2549199
EPI_ISL_1789673
EPI_ISL_4188677
EPI_ISL_4188681
EPI_ISL_4188682
EPI_ISL_2550731
EPI_ISL_2550758
EPI_ISL_1824607
EPI_ISL_1824683
EPI_ISL_1824684
EPI_ISL_2561983
EPI_ISL_2562003
EPI_ISL_2562006
EPI_ISL_2562012
EPI_ISL_2562091
EPI_ISL_2562092
EPI_ISL_2562093
EPI_ISL_2562098
EPI_ISL_2562099
EPI_ISL_2562106
EPI_ISL_2562107
EPI_ISL_2562108
EPI_ISL_2562110
EPI_ISL_2562111
EPI_ISL_2566444
EPI_ISL_2566445
EPI_ISL_2566447
EPI_ISL_2566460
EPI_ISL_2567003
EPI_ISL_2686029
EPI_ISL_2686054
EPI_ISL_2686055
EPI_ISL_2686067
EPI_ISL_2686070
EPI_ISL_2686071
EPI_ISL_2686072
EPI_ISL_2686073
EPI_ISL_2686077
EPI_ISL_2687993
EPI_ISL_2687995
EPI_ISL_2687996
EPI_ISL_2693109
EPI_ISL_2693110
EPI_ISL_2693911
EPI_ISL_2693913
EPI_ISL_2693914
EPI_ISL_2693915
EPI_ISL_2693919
EPI_ISL_2693920
EPI_ISL_2693921
EPI_ISL_2693926
EPI_ISL_2693936
EPI_ISL_2693937
EPI_ISL_2693938
EPI_ISL_2693942
EPI_ISL_2693960
EPI_ISL_2693964
EPI_ISL_3546158
EPI_ISL_3546164
EPI_ISL_2681059
EPI_ISL_2681073
EPI_ISL_2681140
EPI_ISL_2681156
EPI_ISL_2681184
EPI_ISL_2681189
EPI_ISL_2681196
EPI_ISL_2681214
EPI_ISL_2681229
EPI_ISL_2681267
EPI_ISL_2549576
EPI_ISL_1789541
EPI_ISL_1789542
EPI_ISL_4188678
EPI_ISL_2550714
EPI_ISL_2550733
EPI_ISL_1824604
EPI_ISL_1824682
EPI_ISL_2561981
EPI_ISL_2561982
EPI_ISL_2561993
EPI_ISL_2561997
EPI_ISL_2561998
EPI_ISL_2561999
EPI_ISL_2562010
EPI_ISL_2562085
EPI_ISL_2562086
EPI_ISL_2562087
EPI_ISL_2562088
EPI_ISL_2562089
EPI_ISL_2562100
EPI_ISL_2562101
EPI_ISL_2562102
EPI_ISL_2562103
EPI_ISL_2709794
EPI_ISL_2713303
EPI_ISL_2713308
EPI_ISL_2713309
EPI_ISL_2713310
EPI_ISL_2713311
EPI_ISL_2723570
EPI_ISL_2723571
EPI_ISL_2723572
EPI_ISL_2705575
EPI_ISL_2709249
EPI_ISL_2709259
EPI_ISL_2709262
EPI_ISL_2709265
EPI_ISL_2709277
EPI_ISL_2709282
EPI_ISL_2709283
EPI_ISL_2709288
EPI_ISL_2709296
EPI_ISL_2709603
EPI_ISL_2709753
EPI_ISL_2709790
EPI_ISL_2713259
EPI_ISL_2713267
EPI_ISL_2713304
EPI_ISL_2713305
EPI_ISL_2713306
EPI_ISL_2713307
EPI_ISL_2713312
EPI_ISL_2713313
EPI_ISL_2723581
EPI_ISL_2723584
EPI_ISL_2723585
EPI_ISL_2723586
EPI_ISL_2723589
EPI_ISL_2723590
EPI_ISL_2723591
EPI_ISL_2727568
EPI_ISL_2727836
EPI_ISL_2727837
EPI_ISL_2736780
EPI_ISL_2736781
EPI_ISL_2736783
EPI_ISL_2736787
EPI_ISL_2757658
EPI_ISL_2757659
EPI_ISL_2757660
EPI_ISL_2757674
EPI_ISL_2757675
EPI_ISL_2757676
EPI_ISL_2757677
EPI_ISL_2757678
EPI_ISL_2757680
EPI_ISL_2757681
EPI_ISL_2757682
EPI_ISL_2757705
EPI_ISL_2757706
EPI_ISL_2757720
EPI_ISL_2757722
EPI_ISL_2757811
EPI_ISL_2757812
EPI_ISL_2757819
EPI_ISL_2757820
EPI_ISL_2757821
EPI_ISL_2757822
EPI_ISL_2724009
EPI_ISL_2757662
EPI_ISL_2757663
EPI_ISL_2757664
EPI_ISL_2757665
EPI_ISL_2757666
EPI_ISL_2757667
EPI_ISL_2757668
EPI_ISL_2757669
EPI_ISL_2757670
EPI_ISL_2757671
EPI_ISL_2757672
EPI_ISL_2757673
EPI_ISL_2757685
EPI_ISL_2757686
EPI_ISL_2757687
EPI_ISL_2757693
EPI_ISL_2757694
EPI_ISL_2757696
EPI_ISL_2757698
EPI_ISL_2757701
EPI_ISL_2757702
EPI_ISL_2757703
EPI_ISL_2757712
EPI_ISL_2757713
EPI_ISL_2757813
EPI_ISL_2757814
EPI_ISL_2757815
EPI_ISL_2757816
EPI_ISL_2757817
EPI_ISL_2757823
EPI_ISL_2757829
EPI_ISL_2757830
EPI_ISL_2757831
EPI_ISL_2758645
EPI_ISL_2773986
EPI_ISL_2773988
EPI_ISL_2773989
EPI_ISL_2773990
EPI_ISL_2773991
EPI_ISL_2773993
EPI_ISL_2773994
EPI_ISL_2773995
EPI_ISL_2773997
EPI_ISL_2773998
EPI_ISL_2773999
EPI_ISL_2774001
EPI_ISL_2774002
EPI_ISL_2774010
EPI_ISL_2774122
EPI_ISL_2774242
EPI_ISL_2774245
EPI_ISL_2774261
EPI_ISL_2774266
EPI_ISL_2774277
EPI_ISL_2774278
EPI_ISL_2774279
EPI_ISL_2774304
EPI_ISL_2777219
EPI_ISL_2777222
EPI_ISL_2778018
EPI_ISL_2778019
EPI_ISL_2778020
EPI_ISL_2778032
EPI_ISL_2778037
EPI_ISL_2778048
EPI_ISL_2778051
EPI_ISL_2778053
EPI_ISL_2778069
EPI_ISL_2778071
EPI_ISL_2778079
EPI_ISL_2778081
EPI_ISL_2778098
EPI_ISL_2763624
EPI_ISL_2774241
EPI_ISL_2774249
EPI_ISL_2774260
EPI_ISL_2774290
EPI_ISL_2774291
EPI_ISL_2774295
EPI_ISL_2777214
EPI_ISL_2777216
EPI_ISL_2777231
EPI_ISL_2778022
EPI_ISL_2778024
EPI_ISL_2778025
EPI_ISL_2778026
EPI_ISL_2778029
EPI_ISL_2778040
EPI_ISL_2778041
EPI_ISL_2778055
EPI_ISL_2778057
EPI_ISL_2778063
EPI_ISL_2778064
EPI_ISL_2778066
EPI_ISL_2778072
EPI_ISL_2778074
EPI_ISL_2778090
EPI_ISL_2848203
EPI_ISL_2850193
EPI_ISL_3599811
EPI_ISL_2861323
EPI_ISL_2861339
EPI_ISL_3599849
EPI_ISL_3459930
EPI_ISL_3460012
EPI_ISL_3460094
EPI_ISL_2864146
EPI_ISL_3602637
EPI_ISL_3602639
EPI_ISL_3602641
EPI_ISL_3602651
EPI_ISL_3602652
EPI_ISL_3602654
EPI_ISL_3602661
EPI_ISL_3602664
EPI_ISL_3602666
EPI_ISL_3602669
EPI_ISL_3602672
EPI_ISL_3602674
EPI_ISL_3610789
EPI_ISL_3610792
EPI_ISL_3610793
EPI_ISL_3610794
EPI_ISL_3610796
EPI_ISL_3610797
EPI_ISL_3620664
EPI_ISL_3620665
EPI_ISL_3638803
EPI_ISL_2928296
EPI_ISL_1911197
EPI_ISL_1914595
EPI_ISL_1916433
EPI_ISL_1916456
EPI_ISL_1916489
EPI_ISL_1919757
EPI_ISL_2928262
EPI_ISL_4344810
EPI_ISL_4344818
EPI_ISL_4344819
EPI_ISL_4344823
EPI_ISL_4344824
EPI_ISL_1972127
EPI_ISL_1972356
EPI_ISL_2001050
EPI_ISL_2001183
EPI_ISL_2001188
EPI_ISL_2001211
EPI_ISL_2002644
EPI_ISL_2931338
EPI_ISL_2013035
EPI_ISL_2017485
EPI_ISL_2017486
EPI_ISL_2017487
EPI_ISL_2017488
EPI_ISL_2017734
EPI_ISL_2017735
EPI_ISL_2017737
EPI_ISL_2017744
EPI_ISL_2017761
EPI_ISL_2017767
EPI_ISL_2017768
EPI_ISL_2017769
EPI_ISL_2017770
EPI_ISL_2017772
EPI_ISL_2017774
EPI_ISL_2017775
EPI_ISL_2017776
EPI_ISL_2017777
EPI_ISL_2017778
EPI_ISL_2017779
EPI_ISL_2017780
EPI_ISL_2017781
EPI_ISL_2017784
EPI_ISL_2017785
EPI_ISL_2017786
EPI_ISL_2017788
EPI_ISL_2017789
EPI_ISL_2931704
EPI_ISL_2020930
EPI_ISL_2020931
EPI_ISL_2020932
EPI_ISL_2020933
EPI_ISL_2020934
EPI_ISL_2020935
EPI_ISL_2020936
EPI_ISL_2020941
EPI_ISL_2020942
EPI_ISL_2020945
EPI_ISL_2020946
EPI_ISL_2020947
EPI_ISL_2020951
EPI_ISL_2020952
EPI_ISL_2020953
EPI_ISL_2020954
EPI_ISL_2020955
EPI_ISL_2020956
EPI_ISL_2020957
EPI_ISL_2020958
EPI_ISL_2940309
EPI_ISL_2942608
EPI_ISL_2931842
EPI_ISL_2942609
EPI_ISL_2942610
EPI_ISL_2942612
EPI_ISL_3665855
EPI_ISL_3665873
EPI_ISL_3665874
EPI_ISL_3665877
EPI_ISL_3665878
EPI_ISL_3665879
EPI_ISL_3665882
EPI_ISL_3665883
EPI_ISL_3665885
EPI_ISL_3665886
EPI_ISL_3665887
EPI_ISL_3665889
EPI_ISL_3665890
EPI_ISL_3665891
EPI_ISL_3665892
EPI_ISL_3665893
EPI_ISL_3665898
EPI_ISL_3665899
EPI_ISL_3665900
EPI_ISL_3665903
EPI_ISL_3665904
EPI_ISL_3665905
EPI_ISL_3665906
EPI_ISL_3665907
EPI_ISL_3665908
EPI_ISL_3665910
EPI_ISL_3665912
EPI_ISL_2029113
EPI_ISL_2029713
EPI_ISL_2029727
EPI_ISL_2029740
EPI_ISL_2029751
EPI_ISL_2942623
EPI_ISL_2942619
EPI_ISL_2942624
EPI_ISL_2029877
EPI_ISL_2029916
EPI_ISL_2942339
EPI_ISL_3667279
EPI_ISL_3667280
EPI_ISL_3667281
EPI_ISL_2942451
EPI_ISL_2942452
EPI_ISL_3667289
EPI_ISL_3667290
EPI_ISL_2942638
EPI_ISL_2942776
EPI_ISL_2942807
EPI_ISL_2942835
EPI_ISL_2942843
EPI_ISL_2942887
EPI_ISL_2036263
EPI_ISL_2036266
EPI_ISL_2036268
EPI_ISL_2036272
EPI_ISL_2757707
EPI_ISL_2931921
EPI_ISL_2931922
EPI_ISL_2757832
EPI_ISL_2083033
EPI_ISL_2086160
EPI_ISL_3672264
EPI_ISL_3672269
EPI_ISL_2091014
EPI_ISL_2091020
EPI_ISL_2091024
EPI_ISL_3307492
EPI_ISL_2094505
EPI_ISL_2098714
EPI_ISL_2098715
EPI_ISL_2098721
EPI_ISL_2098722
EPI_ISL_2851133
EPI_ISL_3620661
EPI_ISL_3620662
EPI_ISL_3620666
EPI_ISL_3638784
EPI_ISL_1904868
EPI_ISL_1911250
EPI_ISL_1914584
EPI_ISL_1915156
EPI_ISL_1916411
EPI_ISL_1916434
EPI_ISL_1916486
EPI_ISL_1919755
EPI_ISL_2550759
EPI_ISL_1942243
EPI_ISL_1942249
EPI_ISL_4344816
EPI_ISL_4344834
EPI_ISL_1972129
EPI_ISL_2921999
EPI_ISL_2001139
EPI_ISL_2001143
EPI_ISL_2001185
EPI_ISL_2001186
EPI_ISL_2001187
EPI_ISL_2937857
EPI_ISL_3663643
EPI_ISL_2017489
EPI_ISL_2017490
EPI_ISL_2017728
EPI_ISL_2017731
EPI_ISL_2017738
EPI_ISL_2017757
EPI_ISL_2017762
EPI_ISL_2017765
EPI_ISL_2017766
EPI_ISL_2017771
EPI_ISL_2100241
EPI_ISL_2100243
EPI_ISL_2100244
EPI_ISL_2100245
EPI_ISL_2100246
EPI_ISL_2100247
EPI_ISL_3307770
EPI_ISL_2100679
EPI_ISL_2100682
EPI_ISL_2100687
EPI_ISL_2954064
EPI_ISL_3717568
EPI_ISL_3717571
EPI_ISL_3718735
EPI_ISL_2178978
EPI_ISL_3031429
EPI_ISL_3031490
EPI_ISL_3031528
EPI_ISL_3723541
EPI_ISL_3723542
EPI_ISL_3723544
EPI_ISL_3032441
EPI_ISL_3032445
EPI_ISL_2188352
EPI_ISL_2188418
EPI_ISL_2188419
EPI_ISL_2188450
EPI_ISL_2188451
EPI_ISL_2188452
EPI_ISL_3033421
EPI_ISL_2001212
EPI_ISL_2566459
EPI_ISL_3062665
EPI_ISL_3064133
EPI_ISL_2226348
EPI_ISL_2099853
EPI_ISL_3690000
EPI_ISL_3690001
EPI_ISL_3690007
EPI_ISL_3690008
EPI_ISL_3690009
EPI_ISL_3690536
EPI_ISL_2932610
EPI_ISL_2958781
EPI_ISL_2143486
EPI_ISL_2143633
EPI_ISL_2786994
EPI_ISL_2786995
EPI_ISL_2786997
EPI_ISL_2786998
EPI_ISL_2786999
EPI_ISL_2787000
EPI_ISL_2787005
EPI_ISL_2787006
EPI_ISL_2787007
EPI_ISL_2787008
EPI_ISL_2787010
EPI_ISL_2787012
EPI_ISL_2787013
EPI_ISL_2787015
EPI_ISL_4199240
EPI_ISL_2982154
EPI_ISL_4199347
EPI_ISL_2161784
EPI_ISL_2171267
EPI_ISL_3020445
EPI_ISL_3717563
EPI_ISL_3717564
EPI_ISL_3717566
EPI_ISL_3717567
EPI_ISL_3717572
EPI_ISL_2231198
EPI_ISL_2233089
EPI_ISL_2233094
EPI_ISL_2233145
EPI_ISL_2233146
EPI_ISL_2233382
EPI_ISL_2235305
EPI_ISL_2235328
EPI_ISL_2789836
EPI_ISL_3071986
EPI_ISL_4199343
EPI_ISL_3076761
EPI_ISL_3076787
EPI_ISL_3076799
EPI_ISL_3076899
EPI_ISL_3076900
EPI_ISL_2246829
EPI_ISL_2246830
EPI_ISL_2246831
EPI_ISL_2246832
EPI_ISL_2246834
EPI_ISL_2249252
EPI_ISL_2249253
EPI_ISL_2790631
EPI_ISL_2264766
EPI_ISL_2790684
EPI_ISL_2790685
EPI_ISL_2790990
EPI_ISL_2272809
EPI_ISL_2272810
EPI_ISL_2272819
EPI_ISL_2272827
EPI_ISL_2272828
EPI_ISL_2272829
EPI_ISL_2272834
EPI_ISL_2272835
EPI_ISL_2272836
EPI_ISL_2272843
EPI_ISL_2272844
EPI_ISL_2272845
EPI_ISL_2272846
EPI_ISL_2272849
EPI_ISL_2272850
EPI_ISL_2272851
EPI_ISL_2272852
EPI_ISL_2272853
EPI_ISL_2272854
EPI_ISL_2272855
EPI_ISL_2272856
EPI_ISL_2272858
EPI_ISL_2272859
EPI_ISL_2272861
EPI_ISL_2272862
EPI_ISL_2272863
EPI_ISL_2272864
EPI_ISL_2272865
EPI_ISL_2272866
EPI_ISL_2272868
EPI_ISL_2272869
EPI_ISL_2272870
EPI_ISL_2272871
EPI_ISL_2272872
EPI_ISL_2272873
EPI_ISL_2272876
EPI_ISL_2272877
EPI_ISL_2272878
EPI_ISL_2272879
EPI_ISL_2272882
EPI_ISL_2272883
EPI_ISL_2272884
EPI_ISL_2272885
EPI_ISL_2272886
EPI_ISL_2272887
EPI_ISL_2272888
EPI_ISL_2272893
EPI_ISL_2272895
EPI_ISL_2272899
EPI_ISL_2272900
EPI_ISL_2272901
EPI_ISL_2272903
EPI_ISL_2272904
EPI_ISL_2272908
EPI_ISL_2272910
EPI_ISL_2272911
EPI_ISL_2272912
EPI_ISL_2272913
EPI_ISL_2272914
EPI_ISL_2272917
EPI_ISL_2272918
EPI_ISL_2272919
EPI_ISL_2272920
EPI_ISL_2272923
EPI_ISL_2272924
EPI_ISL_2272926
EPI_ISL_2272932
EPI_ISL_2272933
EPI_ISL_2272936
EPI_ISL_2272937
EPI_ISL_3762496
EPI_ISL_2790862
EPI_ISL_2790863
EPI_ISL_2790864
EPI_ISL_2790865
EPI_ISL_2790866
EPI_ISL_2790867
EPI_ISL_2790868
EPI_ISL_3762746
EPI_ISL_3762773
EPI_ISL_3762789
EPI_ISL_3762790
EPI_ISL_3762822
EPI_ISL_2790869
EPI_ISL_2790871
EPI_ISL_2759093
EPI_ISL_2246835
EPI_ISL_2246836
EPI_ISL_2246837
EPI_ISL_2246838
EPI_ISL_2249246
EPI_ISL_2249247
EPI_ISL_2249249
EPI_ISL_3758057
EPI_ISL_3758058
EPI_ISL_2790652
EPI_ISL_2264831
EPI_ISL_2790689
EPI_ISL_3672267
EPI_ISL_2272789
EPI_ISL_2272790
EPI_ISL_2272794
EPI_ISL_2272795
EPI_ISL_2272796
EPI_ISL_2272798
EPI_ISL_2272799
EPI_ISL_2272800
EPI_ISL_2272802
EPI_ISL_2272803
EPI_ISL_2272804
EPI_ISL_2272805
EPI_ISL_2272808
EPI_ISL_2272814
EPI_ISL_2272815
EPI_ISL_2272817
EPI_ISL_2272831
EPI_ISL_2272832
EPI_ISL_2272833
EPI_ISL_2272838
EPI_ISL_2272839
EPI_ISL_2272840
EPI_ISL_2272841
EPI_ISL_2790949
EPI_ISL_2790953
EPI_ISL_2790955
EPI_ISL_2790964
EPI_ISL_2790966
EPI_ISL_2790982
EPI_ISL_2790983
EPI_ISL_2790984
EPI_ISL_2790989
EPI_ISL_3100074
EPI_ISL_3100122
EPI_ISL_2791298
EPI_ISL_2285157
EPI_ISL_2285158
EPI_ISL_2285159
EPI_ISL_2285160
EPI_ISL_2285862
EPI_ISL_3768937
EPI_ISL_3768959
EPI_ISL_3768968
EPI_ISL_3768969
EPI_ISL_3768970
EPI_ISL_3768971
EPI_ISL_2293281
EPI_ISL_2293284
EPI_ISL_2293285
EPI_ISL_2293303
EPI_ISL_2293304
EPI_ISL_2293305
EPI_ISL_2293306
EPI_ISL_2293307
EPI_ISL_2293308
EPI_ISL_2293309
EPI_ISL_2307122
EPI_ISL_2307127
EPI_ISL_2307129
EPI_ISL_2307131
EPI_ISL_2308249
EPI_ISL_2311861
EPI_ISL_2942413
EPI_ISL_2332704
EPI_ISL_2332706
EPI_ISL_2332707
EPI_ISL_2332708
EPI_ISL_2332709
EPI_ISL_2332711
EPI_ISL_2332713
EPI_ISL_2332714
EPI_ISL_2332716
EPI_ISL_2332717
EPI_ISL_2332718
EPI_ISL_2332719
EPI_ISL_2332721
EPI_ISL_2332722
EPI_ISL_2332723
EPI_ISL_2332724
EPI_ISL_2332725
EPI_ISL_2332726
EPI_ISL_2332727
EPI_ISL_2332728
EPI_ISL_2332729
EPI_ISL_2332730
EPI_ISL_2332731
EPI_ISL_2332736
EPI_ISL_2332737
EPI_ISL_2332739
EPI_ISL_2332743
EPI_ISL_2332744
EPI_ISL_2332745
EPI_ISL_2332746
EPI_ISL_2332747
EPI_ISL_2332748
EPI_ISL_2332749
EPI_ISL_2332750
EPI_ISL_2332751
EPI_ISL_2332752
EPI_ISL_2332753
EPI_ISL_2332754
EPI_ISL_2332755
EPI_ISL_2332756
EPI_ISL_2332757
EPI_ISL_2332758
EPI_ISL_2332759
EPI_ISL_2332760
EPI_ISL_2332761
EPI_ISL_2332763
EPI_ISL_2332764
EPI_ISL_2332765
EPI_ISL_3791526
EPI_ISL_3791534
EPI_ISL_3791537
EPI_ISL_3791540
EPI_ISL_3791543
EPI_ISL_3791601
EPI_ISL_3792513
EPI_ISL_3792520
EPI_ISL_3792527
EPI_ISL_3792533
EPI_ISL_3792539
EPI_ISL_3792550
EPI_ISL_3792556
EPI_ISL_3792561
EPI_ISL_3792568
EPI_ISL_3792574
EPI_ISL_3792580
EPI_ISL_3792582
EPI_ISL_3792585
EPI_ISL_3792587
EPI_ISL_3792589
EPI_ISL_3792591
EPI_ISL_3792593
EPI_ISL_3792596
EPI_ISL_3792598
EPI_ISL_3792619
EPI_ISL_3793078
EPI_ISL_3793084
EPI_ISL_3793086
EPI_ISL_3793088
EPI_ISL_3793091
EPI_ISL_3793093
EPI_ISL_3793099
EPI_ISL_3793105
EPI_ISL_3793112
EPI_ISL_3793118
EPI_ISL_3793123
EPI_ISL_3793126
EPI_ISL_3793127
EPI_ISL_3793130
EPI_ISL_3793132
EPI_ISL_3793138
EPI_ISL_3120111
EPI_ISL_2942844
EPI_ISL_3796349
EPI_ISL_3796351
EPI_ISL_3796353
EPI_ISL_3796355
EPI_ISL_3796358
EPI_ISL_3796360
EPI_ISL_3796670
EPI_ISL_3796678
EPI_ISL_3796691
EPI_ISL_3796693
EPI_ISL_3796695
EPI_ISL_3796698
EPI_ISL_3796700
EPI_ISL_3796702
EPI_ISL_3796771
EPI_ISL_3797193
EPI_ISL_3797249
EPI_ISL_3797250
EPI_ISL_3797251
EPI_ISL_3797252
EPI_ISL_3797253
EPI_ISL_3797254
EPI_ISL_3797255
EPI_ISL_3797258
EPI_ISL_3797259
EPI_ISL_3797260
EPI_ISL_3797261
EPI_ISL_3797262
EPI_ISL_3797263
EPI_ISL_3797269
EPI_ISL_3797271
EPI_ISL_3797273
EPI_ISL_2348848
EPI_ISL_2348862
EPI_ISL_2348923
EPI_ISL_2348924
EPI_ISL_2348925
EPI_ISL_2350789
EPI_ISL_2350790
EPI_ISL_3800182
EPI_ISL_3800184
EPI_ISL_3800185
EPI_ISL_3800189
EPI_ISL_3800192
EPI_ISL_3800196
EPI_ISL_3800198
EPI_ISL_3800199
EPI_ISL_3800201
EPI_ISL_3801794
EPI_ISL_3801860
EPI_ISL_3801863
EPI_ISL_3801864
EPI_ISL_3801866
EPI_ISL_3801868
EPI_ISL_3801869
EPI_ISL_3801929
EPI_ISL_3801931
EPI_ISL_3801939
EPI_ISL_2360252
EPI_ISL_2360253
EPI_ISL_2360254
EPI_ISL_2360256
EPI_ISL_2360257
EPI_ISL_2362528
EPI_ISL_2362530
EPI_ISL_2362674
EPI_ISL_2362680
EPI_ISL_2362684
EPI_ISL_2362685
EPI_ISL_2942553
EPI_ISL_2372267
EPI_ISL_2942585
EPI_ISL_2942727
EPI_ISL_2942722
EPI_ISL_2942750
EPI_ISL_2942753
EPI_ISL_2942773
EPI_ISL_2942779
EPI_ISL_2942814
EPI_ISL_2942784
EPI_ISL_2379203
EPI_ISL_2379433
EPI_ISL_2379443
EPI_ISL_2379650
EPI_ISL_2379748
EPI_ISL_2942901
EPI_ISL_3151708
EPI_ISL_3151738
EPI_ISL_2942925
EPI_ISL_3153373
EPI_ISL_3153434
EPI_ISL_2389632
EPI_ISL_2389634
EPI_ISL_2389636
EPI_ISL_2389638
EPI_ISL_2389640
EPI_ISL_2389641
EPI_ISL_2389645
EPI_ISL_2389647
EPI_ISL_2389649
EPI_ISL_2389651
EPI_ISL_2389653
EPI_ISL_2389655
EPI_ISL_2389657
EPI_ISL_2391478
EPI_ISL_2391483
EPI_ISL_2391484
EPI_ISL_2391486
EPI_ISL_2391488
EPI_ISL_2391489
EPI_ISL_2391490
EPI_ISL_2391491
EPI_ISL_2391494
EPI_ISL_2391495
EPI_ISL_2391496
EPI_ISL_2391502
EPI_ISL_2391503
EPI_ISL_2397179
EPI_ISL_2397200
EPI_ISL_2402535
EPI_ISL_2402541
EPI_ISL_2405118
EPI_ISL_2405121
EPI_ISL_2405127
EPI_ISL_2405128
EPI_ISL_2405129
EPI_ISL_2405130
EPI_ISL_2405131
EPI_ISL_2405132
EPI_ISL_2405133
EPI_ISL_2405134
EPI_ISL_2405135
EPI_ISL_2405136
EPI_ISL_2405137
EPI_ISL_2405138
EPI_ISL_2405139
EPI_ISL_2405143
EPI_ISL_2406459
EPI_ISL_2406460
EPI_ISL_2406461
EPI_ISL_2391482
EPI_ISL_2391481
EPI_ISL_2391487
EPI_ISL_4205866
EPI_ISL_2801578
EPI_ISL_2801593
EPI_ISL_2801595
EPI_ISL_2801780
EPI_ISL_2801789
EPI_ISL_2801804
EPI_ISL_2801809
EPI_ISL_2801810
EPI_ISL_2801811
EPI_ISL_2801816
EPI_ISL_2801819
EPI_ISL_2801822
EPI_ISL_2801823
EPI_ISL_2801826
EPI_ISL_2801829
EPI_ISL_2801881
EPI_ISL_2801893
EPI_ISL_2801894
EPI_ISL_2801898
EPI_ISL_2801899
EPI_ISL_2801903
EPI_ISL_2801905
EPI_ISL_2801906
EPI_ISL_2801922
EPI_ISL_2801923
EPI_ISL_2274979
EPI_ISL_2790910
EPI_ISL_2790911
EPI_ISL_2790912
EPI_ISL_2790913
EPI_ISL_2790914
EPI_ISL_2790924
EPI_ISL_2790929
EPI_ISL_2790931
EPI_ISL_2790932
EPI_ISL_2790933
EPI_ISL_2790935
EPI_ISL_2790936
EPI_ISL_2790937
EPI_ISL_2790939
EPI_ISL_2790940
EPI_ISL_2790941
EPI_ISL_2790942
EPI_ISL_2790943
EPI_ISL_2790944
EPI_ISL_2790954
EPI_ISL_2790957
EPI_ISL_2790960
EPI_ISL_2790961
EPI_ISL_2790963
EPI_ISL_2790965
EPI_ISL_2790969
EPI_ISL_2790972
EPI_ISL_2790973
EPI_ISL_2790974
EPI_ISL_2790975
EPI_ISL_2790976
EPI_ISL_2790977
EPI_ISL_2790979
EPI_ISL_2790980
EPI_ISL_2790981
EPI_ISL_2812146
EPI_ISL_2812147
EPI_ISL_2812153
EPI_ISL_2812154
EPI_ISL_2812156
EPI_ISL_2812958
EPI_ISL_2812959
EPI_ISL_4206069
EPI_ISL_2820296
EPI_ISL_2820303
EPI_ISL_2820304
EPI_ISL_2820322
EPI_ISL_2820325
EPI_ISL_2820331
EPI_ISL_2820339
EPI_ISL_2820340
EPI_ISL_2820341
EPI_ISL_2820342
EPI_ISL_2820374
EPI_ISL_2820386
EPI_ISL_2820392
EPI_ISL_2820400
EPI_ISL_2820430
EPI_ISL_2820459
EPI_ISL_2820462
EPI_ISL_2820716
EPI_ISL_2820719
EPI_ISL_2820722
EPI_ISL_2820726
EPI_ISL_2820730
EPI_ISL_2820733
EPI_ISL_2820738
EPI_ISL_2820739
EPI_ISL_2820741
EPI_ISL_2820742
EPI_ISL_2820743
EPI_ISL_2820754
EPI_ISL_2828385
EPI_ISL_2828386
EPI_ISL_2828394
EPI_ISL_2828398
EPI_ISL_2828399
EPI_ISL_2828401
EPI_ISL_2828402
EPI_ISL_2828403
EPI_ISL_2828406
EPI_ISL_2828408
EPI_ISL_2828441
EPI_ISL_2828455
EPI_ISL_2828457
EPI_ISL_2828460
EPI_ISL_2828461
EPI_ISL_2828462
EPI_ISL_2828464
EPI_ISL_2828465
EPI_ISL_2828466
EPI_ISL_2828467
EPI_ISL_3832536
EPI_ISL_3832537
EPI_ISL_3832538
EPI_ISL_3832539
EPI_ISL_3832544
EPI_ISL_3832546
EPI_ISL_3832549
EPI_ISL_3832550
EPI_ISL_3832551
EPI_ISL_3832552
EPI_ISL_3832553
EPI_ISL_3832554
EPI_ISL_3832556
EPI_ISL_3832557
EPI_ISL_3832558
EPI_ISL_3832559
EPI_ISL_3832560
EPI_ISL_3832564
EPI_ISL_3832566
EPI_ISL_3832567
EPI_ISL_3832568
EPI_ISL_3832569
EPI_ISL_3832570
EPI_ISL_3832571
EPI_ISL_3832573
EPI_ISL_2834159
EPI_ISL_2834161
EPI_ISL_2834165
EPI_ISL_2834170
EPI_ISL_2834171
EPI_ISL_2834173
EPI_ISL_2834174
EPI_ISL_2834178
EPI_ISL_2834193
EPI_ISL_2834194
EPI_ISL_2834197
EPI_ISL_2834198
EPI_ISL_2834199
EPI_ISL_2834202
EPI_ISL_2834204
EPI_ISL_2834205
EPI_ISL_2834733
EPI_ISL_2834734
EPI_ISL_2834742
EPI_ISL_2834925
EPI_ISL_2835005
EPI_ISL_2835006
EPI_ISL_2835007
EPI_ISL_2835008
EPI_ISL_2835009
EPI_ISL_2835010
EPI_ISL_2835012
EPI_ISL_2835013
EPI_ISL_2835016
EPI_ISL_2835018
EPI_ISL_2835019
EPI_ISL_2835020
EPI_ISL_2835022
EPI_ISL_2835023
EPI_ISL_2835024
EPI_ISL_2835025
EPI_ISL_2835027
EPI_ISL_2835028
EPI_ISL_2835029
EPI_ISL_2835030
EPI_ISL_2835032
EPI_ISL_2835033
EPI_ISL_2835035
EPI_ISL_2835036
EPI_ISL_2835037
EPI_ISL_2835038
EPI_ISL_2835039
EPI_ISL_2835040
EPI_ISL_2835041
EPI_ISL_2835042
EPI_ISL_2835552
EPI_ISL_2835553
EPI_ISL_2835554
EPI_ISL_2835559
EPI_ISL_2835561
EPI_ISL_2835685
EPI_ISL_2835708
EPI_ISL_2835709
EPI_ISL_2835710
EPI_ISL_2835711
EPI_ISL_2835712
EPI_ISL_2835714
EPI_ISL_2835717
EPI_ISL_2835719
EPI_ISL_2835720
EPI_ISL_2835721
EPI_ISL_2835723
EPI_ISL_2835724
EPI_ISL_2835726
EPI_ISL_2835727
EPI_ISL_2835728
EPI_ISL_2835730
EPI_ISL_2835734
EPI_ISL_2835735
EPI_ISL_2835736
EPI_ISL_2835762
EPI_ISL_2835763
EPI_ISL_2835777
EPI_ISL_2835783
EPI_ISL_2835791
EPI_ISL_2835792
EPI_ISL_2835794
EPI_ISL_2835799
EPI_ISL_2835800
EPI_ISL_2835802
EPI_ISL_2835805
EPI_ISL_2835806
EPI_ISL_2835813
EPI_ISL_2835820
EPI_ISL_2835822
EPI_ISL_2835826
EPI_ISL_2835833
EPI_ISL_2835838
EPI_ISL_2835839
EPI_ISL_2835849
EPI_ISL_2835858
EPI_ISL_2835879
EPI_ISL_2835893
EPI_ISL_2835902
EPI_ISL_2835903
EPI_ISL_2835904
EPI_ISL_3219475
EPI_ISL_3219504
EPI_ISL_3219516
EPI_ISL_3219574
EPI_ISL_3219612
EPI_ISL_3219628
EPI_ISL_3219658
EPI_ISL_3219661
EPI_ISL_3219675
EPI_ISL_3219712
EPI_ISL_2840612
EPI_ISL_2840613
EPI_ISL_2840618
EPI_ISL_2840619
EPI_ISL_2840631
EPI_ISL_2840634
EPI_ISL_2840635
EPI_ISL_2840652
EPI_ISL_2840653
EPI_ISL_2840678
EPI_ISL_2840680
EPI_ISL_2840681
EPI_ISL_2840682
EPI_ISL_2840683
EPI_ISL_2840684
EPI_ISL_2840687
EPI_ISL_2840689
EPI_ISL_2840690
EPI_ISL_2840691
EPI_ISL_2840692
EPI_ISL_2840693
EPI_ISL_2840696
EPI_ISL_2840697
EPI_ISL_2840698
EPI_ISL_2840699
EPI_ISL_2840700
EPI_ISL_2840701
EPI_ISL_2840709
EPI_ISL_2840710
EPI_ISL_2840712
EPI_ISL_2840718
EPI_ISL_2840719
EPI_ISL_2840720
EPI_ISL_2840722
EPI_ISL_2840723
EPI_ISL_2840724
EPI_ISL_2840727
EPI_ISL_2840729
EPI_ISL_2840735
EPI_ISL_2840736
EPI_ISL_2840737
EPI_ISL_2840738
EPI_ISL_2840739
EPI_ISL_2840740
EPI_ISL_2840741
EPI_ISL_2840743
EPI_ISL_3835359
EPI_ISL_2846010
EPI_ISL_2846011
EPI_ISL_2846012
EPI_ISL_2846013
EPI_ISL_2846014
EPI_ISL_2846015
EPI_ISL_2846016
EPI_ISL_2846017
EPI_ISL_2846018
EPI_ISL_2846019
EPI_ISL_2846020
EPI_ISL_2846021
EPI_ISL_2846342
EPI_ISL_3836265
EPI_ISL_2803757
EPI_ISL_2811984
EPI_ISL_3828028
EPI_ISL_3828030
EPI_ISL_3828031
EPI_ISL_3828032
EPI_ISL_3828035
EPI_ISL_3828036
EPI_ISL_3828037
EPI_ISL_3828039
EPI_ISL_3828040
EPI_ISL_2812148
EPI_ISL_2812149
EPI_ISL_2812151
EPI_ISL_2812152
EPI_ISL_2812960
EPI_ISL_2812961
EPI_ISL_2812962
EPI_ISL_2812963
EPI_ISL_2812966
EPI_ISL_2812967
EPI_ISL_2812968
EPI_ISL_2812969
EPI_ISL_4206066
EPI_ISL_2815331
EPI_ISL_2820300
EPI_ISL_2820307
EPI_ISL_2820308
EPI_ISL_2820326
EPI_ISL_2820330
EPI_ISL_2820333
EPI_ISL_2820343
EPI_ISL_2820345
EPI_ISL_2820350
EPI_ISL_2820353
EPI_ISL_2820366
EPI_ISL_2847115
EPI_ISL_3548690
EPI_ISL_3548692
EPI_ISL_3230064
EPI_ISL_2850671
EPI_ISL_3232432
EPI_ISL_2848709
EPI_ISL_2854052
EPI_ISL_2854187
EPI_ISL_2854747
EPI_ISL_2854779
EPI_ISL_2854794
EPI_ISL_3839665
EPI_ISL_3839667
EPI_ISL_2858872
EPI_ISL_2851616
EPI_ISL_2861296
EPI_ISL_2861298
EPI_ISL_2861299
EPI_ISL_2861306
EPI_ISL_2861307
EPI_ISL_2861308
EPI_ISL_2861309
EPI_ISL_2861310
EPI_ISL_2861376
EPI_ISL_2862015
EPI_ISL_2862016
EPI_ISL_2863898
EPI_ISL_2863899
EPI_ISL_2864144
EPI_ISL_2864145
EPI_ISL_2864147
EPI_ISL_3241735
EPI_ISL_3241736
EPI_ISL_3241740
EPI_ISL_3241742
EPI_ISL_3241747
EPI_ISL_3241750
EPI_ISL_3241755
EPI_ISL_3241758
EPI_ISL_2868394
EPI_ISL_2868395
EPI_ISL_2868405
EPI_ISL_2868406
EPI_ISL_2868407
EPI_ISL_2868408
EPI_ISL_3844284
EPI_ISL_3241770
EPI_ISL_3843799
EPI_ISL_2868892
EPI_ISL_2868913
EPI_ISL_3843835
EPI_ISL_3843845
EPI_ISL_3843849
EPI_ISL_3843933
EPI_ISL_3844289
EPI_ISL_3241775
EPI_ISL_3844314
EPI_ISL_3844315
EPI_ISL_3247155
EPI_ISL_2885611
EPI_ISL_2885612
EPI_ISL_2885613
EPI_ISL_2885614
EPI_ISL_2885615
EPI_ISL_2885616
EPI_ISL_2885617
EPI_ISL_2885618
EPI_ISL_2885619
EPI_ISL_2885620
EPI_ISL_2885621
EPI_ISL_2885623
EPI_ISL_2885624
EPI_ISL_2885626
EPI_ISL_2885627
EPI_ISL_2885628
EPI_ISL_2885629
EPI_ISL_2885633
EPI_ISL_2885634
EPI_ISL_2885636
EPI_ISL_2885637
EPI_ISL_2885638
EPI_ISL_2885640
EPI_ISL_2885641
EPI_ISL_2885642
EPI_ISL_2885643
EPI_ISL_2885644
EPI_ISL_2885645
EPI_ISL_2885647
EPI_ISL_2885648
EPI_ISL_2885649
EPI_ISL_2885651
EPI_ISL_2885652
EPI_ISL_2885653
EPI_ISL_2885654
EPI_ISL_2885655
EPI_ISL_2885656
EPI_ISL_2885657
EPI_ISL_2885658
EPI_ISL_2885660
EPI_ISL_2885661
EPI_ISL_2885664
EPI_ISL_2885665
EPI_ISL_2885666
EPI_ISL_2885668
EPI_ISL_2885669
EPI_ISL_2885671
EPI_ISL_2885676
EPI_ISL_2885677
EPI_ISL_2885678
EPI_ISL_2885679
EPI_ISL_2885680
EPI_ISL_2885681
EPI_ISL_2885682
EPI_ISL_2885684
EPI_ISL_2885685
EPI_ISL_2885686
EPI_ISL_2885687
EPI_ISL_2885690
EPI_ISL_2885691
EPI_ISL_2885692
EPI_ISL_2885694
EPI_ISL_2885695
EPI_ISL_2885698
EPI_ISL_2886157
EPI_ISL_2886159
EPI_ISL_2886165
EPI_ISL_2887420
EPI_ISL_2887429
EPI_ISL_2887436
EPI_ISL_2887439
EPI_ISL_2887445
EPI_ISL_2887448
EPI_ISL_2887454
EPI_ISL_2887456
EPI_ISL_2887457
EPI_ISL_2887463
EPI_ISL_2887464
EPI_ISL_2887466
EPI_ISL_2887473
EPI_ISL_2887477
EPI_ISL_2887484
EPI_ISL_2887485
EPI_ISL_2887486
EPI_ISL_2887487
EPI_ISL_2887494
EPI_ISL_2887503
EPI_ISL_2887515
EPI_ISL_2887516
EPI_ISL_2887527
EPI_ISL_2887528
EPI_ISL_2887537
EPI_ISL_2887538
EPI_ISL_2887539
EPI_ISL_2887550
EPI_ISL_2887561
EPI_ISL_2887562
EPI_ISL_2887572
EPI_ISL_2887573
EPI_ISL_2887585
EPI_ISL_2887592
EPI_ISL_2887594
EPI_ISL_2887603
EPI_ISL_2887604
EPI_ISL_2887605
EPI_ISL_2887607
EPI_ISL_2887610
EPI_ISL_2887615
EPI_ISL_2887616
EPI_ISL_2887617
EPI_ISL_2887618
EPI_ISL_2887619
EPI_ISL_2887621
EPI_ISL_2887625
EPI_ISL_2887626
EPI_ISL_2887627
EPI_ISL_2887628
EPI_ISL_2887629
EPI_ISL_2887636
EPI_ISL_2887637
EPI_ISL_2887638
EPI_ISL_2887639
EPI_ISL_2887640
EPI_ISL_2887641
EPI_ISL_2887642
EPI_ISL_2887647
EPI_ISL_2887649
EPI_ISL_2887650
EPI_ISL_2887651
EPI_ISL_2887652
EPI_ISL_2887653
EPI_ISL_2887654
EPI_ISL_2887661
EPI_ISL_2887662
EPI_ISL_2887663
EPI_ISL_2887664
EPI_ISL_2887665
EPI_ISL_2887666
EPI_ISL_2887673
EPI_ISL_2887674
EPI_ISL_2887675
EPI_ISL_2887676
EPI_ISL_2887701
EPI_ISL_2887734
EPI_ISL_2887746
EPI_ISL_2888017
EPI_ISL_2888020
EPI_ISL_2888023
EPI_ISL_2888028
EPI_ISL_2888037
EPI_ISL_2888038
EPI_ISL_2888040
EPI_ISL_2888042
EPI_ISL_2893527
EPI_ISL_2893530
EPI_ISL_2893531
EPI_ISL_2893532
EPI_ISL_2894130
EPI_ISL_2894131
EPI_ISL_2894132
EPI_ISL_2894133
EPI_ISL_2894553
EPI_ISL_2894563
EPI_ISL_2773996
EPI_ISL_2774008
EPI_ISL_2774270
EPI_ISL_4213177
EPI_ISL_4213178
EPI_ISL_4213179
EPI_ISL_3278301
EPI_ISL_2852110
EPI_ISL_3241787
EPI_ISL_2861158
EPI_ISL_2861288
EPI_ISL_2861290
EPI_ISL_2861292
EPI_ISL_2861293
EPI_ISL_2861294
EPI_ISL_2861304
EPI_ISL_2861305
EPI_ISL_2861311
EPI_ISL_2861314
EPI_ISL_2861320
EPI_ISL_2861321
EPI_ISL_2861322
EPI_ISL_2862010
EPI_ISL_2862048
EPI_ISL_3241782
EPI_ISL_2864141
EPI_ISL_2864142
EPI_ISL_3241728
EPI_ISL_3241734
EPI_ISL_3241784
EPI_ISL_3241737
EPI_ISL_3241738
EPI_ISL_3241741
EPI_ISL_3241743
EPI_ISL_3241749
EPI_ISL_3241754
EPI_ISL_3241757
EPI_ISL_3241759
EPI_ISL_2868399
EPI_ISL_2868400
EPI_ISL_2868401
EPI_ISL_2868409
EPI_ISL_2868413
EPI_ISL_3241768
EPI_ISL_3241769
EPI_ISL_2921229
EPI_ISL_2921230
EPI_ISL_2921233
EPI_ISL_2921239
EPI_ISL_2921240
EPI_ISL_2921241
EPI_ISL_2921242
EPI_ISL_2921262
EPI_ISL_2921263
EPI_ISL_2921611
EPI_ISL_2921612
EPI_ISL_2923115
EPI_ISL_2923118
EPI_ISL_2923119
EPI_ISL_2923120
EPI_ISL_2923121
EPI_ISL_2923122
EPI_ISL_2923123
EPI_ISL_2923124
EPI_ISL_2923125
EPI_ISL_2923126
EPI_ISL_2923127
EPI_ISL_2923128
EPI_ISL_2923130
EPI_ISL_2923131
EPI_ISL_2923132
EPI_ISL_2923138
EPI_ISL_2923143
EPI_ISL_2923144
EPI_ISL_2923145
EPI_ISL_2923146
EPI_ISL_2923147
EPI_ISL_2923148
EPI_ISL_2923149
EPI_ISL_2923150
EPI_ISL_2923151
EPI_ISL_2923152
EPI_ISL_2923154
EPI_ISL_2923155
EPI_ISL_2923192
EPI_ISL_2923194
EPI_ISL_2923195
EPI_ISL_2923199
EPI_ISL_2923200
EPI_ISL_2923201
EPI_ISL_2923202
EPI_ISL_2923203
EPI_ISL_2923204
EPI_ISL_2923206
EPI_ISL_2923207
EPI_ISL_2923213
EPI_ISL_2923216
EPI_ISL_2923217
EPI_ISL_2923218
EPI_ISL_2923220
EPI_ISL_2923221
EPI_ISL_2923222
EPI_ISL_2923224
EPI_ISL_2923226
EPI_ISL_2923227
EPI_ISL_2923231
EPI_ISL_2923232
EPI_ISL_2923235
EPI_ISL_2923241
EPI_ISL_2923242
EPI_ISL_2923243
EPI_ISL_2923245
EPI_ISL_2923246
EPI_ISL_2923247
EPI_ISL_2923249
EPI_ISL_2923250
EPI_ISL_2923253
EPI_ISL_2923256
EPI_ISL_2923258
EPI_ISL_2923260
EPI_ISL_2923262
EPI_ISL_2923265
EPI_ISL_2923266
EPI_ISL_2923268
EPI_ISL_2923269
EPI_ISL_2923271
EPI_ISL_2923272
EPI_ISL_2923273
EPI_ISL_2923274
EPI_ISL_2923275
EPI_ISL_2923276
EPI_ISL_2923279
EPI_ISL_2923280
EPI_ISL_2923281
EPI_ISL_2923282
EPI_ISL_2924057
EPI_ISL_2924137
EPI_ISL_2924138
EPI_ISL_2924139
EPI_ISL_2924140
EPI_ISL_2918762
EPI_ISL_2919105
EPI_ISL_2919106
EPI_ISL_2919114
EPI_ISL_2919115
EPI_ISL_2919118
EPI_ISL_2919119
EPI_ISL_2919120
EPI_ISL_2919142
EPI_ISL_2919154
EPI_ISL_2921208
EPI_ISL_2921216
EPI_ISL_2921218
EPI_ISL_2921226
EPI_ISL_2921227
EPI_ISL_2921234
EPI_ISL_2921235
EPI_ISL_2921236
EPI_ISL_2921237
EPI_ISL_2921238
EPI_ISL_2921255
EPI_ISL_2921265
EPI_ISL_2921996
EPI_ISL_2922000
EPI_ISL_2922001
EPI_ISL_2922995
EPI_ISL_2923156
EPI_ISL_2923157
EPI_ISL_2923161
EPI_ISL_2923162
EPI_ISL_2923163
EPI_ISL_2923165
EPI_ISL_2923167
EPI_ISL_2923169
EPI_ISL_2923175
EPI_ISL_2923182
EPI_ISL_2923183
EPI_ISL_2923185
EPI_ISL_4216981
EPI_ISL_2928226
EPI_ISL_2928228
EPI_ISL_2928229
EPI_ISL_2928230
EPI_ISL_2928234
EPI_ISL_2928235
EPI_ISL_2928237
EPI_ISL_2928241
EPI_ISL_2928244
EPI_ISL_2928246
EPI_ISL_2928248
EPI_ISL_2928251
EPI_ISL_2928253
EPI_ISL_2928255
EPI_ISL_2928263
EPI_ISL_2928264
EPI_ISL_2931263
EPI_ISL_2931271
EPI_ISL_2931330
EPI_ISL_2931331
EPI_ISL_2931333
EPI_ISL_2931339
EPI_ISL_2931340
EPI_ISL_2931341
EPI_ISL_2931342
EPI_ISL_2931347
EPI_ISL_2931348
EPI_ISL_2931349
EPI_ISL_2931350
EPI_ISL_2931357
EPI_ISL_2931358
EPI_ISL_2931364
EPI_ISL_2931369
EPI_ISL_2931385
EPI_ISL_2931691
EPI_ISL_2931692
EPI_ISL_2931694
EPI_ISL_2931699
EPI_ISL_2931700
EPI_ISL_2931701
EPI_ISL_2931702
EPI_ISL_2931703
EPI_ISL_2931708
EPI_ISL_2931709
EPI_ISL_2931710
EPI_ISL_2931712
EPI_ISL_2931716
EPI_ISL_2931721
EPI_ISL_2931722
EPI_ISL_2931724
EPI_ISL_2931756
EPI_ISL_2931781
EPI_ISL_2931790
EPI_ISL_2931840
EPI_ISL_2931841
EPI_ISL_2931843
EPI_ISL_2931844
EPI_ISL_2931845
EPI_ISL_2931846
EPI_ISL_2931847
EPI_ISL_2931848
EPI_ISL_2931849
EPI_ISL_2931850
EPI_ISL_2931852
EPI_ISL_2931920
EPI_ISL_2931923
EPI_ISL_2932519
EPI_ISL_2932526
EPI_ISL_2932530
EPI_ISL_2932531
EPI_ISL_2932613
EPI_ISL_2932618
EPI_ISL_2932708
EPI_ISL_2933109
EPI_ISL_2933110
EPI_ISL_2934574
EPI_ISL_2937752
EPI_ISL_2937832
EPI_ISL_2937836
EPI_ISL_2937837
EPI_ISL_2937838
EPI_ISL_2937839
EPI_ISL_2937840
EPI_ISL_2937841
EPI_ISL_2937842
EPI_ISL_2937843
EPI_ISL_2937844
EPI_ISL_2937845
EPI_ISL_2937846
EPI_ISL_2937847
EPI_ISL_2937848
EPI_ISL_2937849
EPI_ISL_2937850
EPI_ISL_2937851
EPI_ISL_2937852
EPI_ISL_2937853
EPI_ISL_2937854
EPI_ISL_2937855
EPI_ISL_2937856
EPI_ISL_2937858
EPI_ISL_2937859
EPI_ISL_2937860
EPI_ISL_2937861
EPI_ISL_2937862
EPI_ISL_2937863
EPI_ISL_2937864
EPI_ISL_2937865
EPI_ISL_2937866
EPI_ISL_2937867
EPI_ISL_2937868
EPI_ISL_2937869
EPI_ISL_2937870
EPI_ISL_2937871
EPI_ISL_2937872
EPI_ISL_2937873
EPI_ISL_2937874
EPI_ISL_2937875
EPI_ISL_2937876
EPI_ISL_2937877
EPI_ISL_2937878
EPI_ISL_2937879
EPI_ISL_2937880
EPI_ISL_2937881
EPI_ISL_2937882
EPI_ISL_2937883
EPI_ISL_2937884
EPI_ISL_2937885
EPI_ISL_2937886
EPI_ISL_2937887
EPI_ISL_2937888
EPI_ISL_2937889
EPI_ISL_2937890
EPI_ISL_2937891
EPI_ISL_2937892
EPI_ISL_2937893
EPI_ISL_2937894
EPI_ISL_2937895
EPI_ISL_2937896
EPI_ISL_2937897
EPI_ISL_2937898
EPI_ISL_2937899
EPI_ISL_2937901
EPI_ISL_2937902
EPI_ISL_2925823
EPI_ISL_2928258
EPI_ISL_2928260
EPI_ISL_2928261
EPI_ISL_2928268
EPI_ISL_2928283
EPI_ISL_2928284
EPI_ISL_2928285
EPI_ISL_2928286
EPI_ISL_2928292
EPI_ISL_2928293
EPI_ISL_2928294
EPI_ISL_2928295
EPI_ISL_2931131
EPI_ISL_2931138
EPI_ISL_2931267
EPI_ISL_2931268
EPI_ISL_2931334
EPI_ISL_2931335
EPI_ISL_2931336
EPI_ISL_2931343
EPI_ISL_2931344
EPI_ISL_2931345
EPI_ISL_2931346
EPI_ISL_2931351
EPI_ISL_2931352
EPI_ISL_2931353
EPI_ISL_2931354
EPI_ISL_2931355
EPI_ISL_2931356
EPI_ISL_2931359
EPI_ISL_2931360
EPI_ISL_2931361
EPI_ISL_2931366
EPI_ISL_2931367
EPI_ISL_2931368
EPI_ISL_2937919
EPI_ISL_2937920
EPI_ISL_2937921
EPI_ISL_2937922
EPI_ISL_2937927
EPI_ISL_2938100
EPI_ISL_2938101
EPI_ISL_2938103
EPI_ISL_2938104
EPI_ISL_2938117
EPI_ISL_2938311
EPI_ISL_2938312
EPI_ISL_2940314
EPI_ISL_2940316
EPI_ISL_2940333
EPI_ISL_2940336
EPI_ISL_2940342
EPI_ISL_2940344
EPI_ISL_2940359
EPI_ISL_2942336
EPI_ISL_2942384
EPI_ISL_2942412
EPI_ISL_2942435
EPI_ISL_2942437
EPI_ISL_2942439
EPI_ISL_2942453
EPI_ISL_2942454
EPI_ISL_2942459
EPI_ISL_2942461
EPI_ISL_2942465
EPI_ISL_2942469
EPI_ISL_2942475
EPI_ISL_2942478
EPI_ISL_2942479
EPI_ISL_2942480
EPI_ISL_2942494
EPI_ISL_2942503
EPI_ISL_2942511
EPI_ISL_2942534
EPI_ISL_2942537
EPI_ISL_2942538
EPI_ISL_2942539
EPI_ISL_2942549
EPI_ISL_2942557
EPI_ISL_2942559
EPI_ISL_2942570
EPI_ISL_2942572
EPI_ISL_2942575
EPI_ISL_2942576
EPI_ISL_2942578
EPI_ISL_2942579
EPI_ISL_2942583
EPI_ISL_2942586
EPI_ISL_2942587
EPI_ISL_2942598
EPI_ISL_2942599
EPI_ISL_2942600
EPI_ISL_2942601
EPI_ISL_2942603
EPI_ISL_2942607
EPI_ISL_2942611
EPI_ISL_2942613
EPI_ISL_2942614
EPI_ISL_2942615
EPI_ISL_2942616
EPI_ISL_2942622
EPI_ISL_2942625
EPI_ISL_2942644
EPI_ISL_2942674
EPI_ISL_2942690
EPI_ISL_2942693
EPI_ISL_2942720
EPI_ISL_2942721
EPI_ISL_2942723
EPI_ISL_2942724
EPI_ISL_2942726
EPI_ISL_2942730
EPI_ISL_2942731
EPI_ISL_2942733
EPI_ISL_2942734
EPI_ISL_2942736
EPI_ISL_2942738
EPI_ISL_2942740
EPI_ISL_2942741
EPI_ISL_2942742
EPI_ISL_2942743
EPI_ISL_2942744
EPI_ISL_2942745
EPI_ISL_2942746
EPI_ISL_2942747
EPI_ISL_2942748
EPI_ISL_2942749
EPI_ISL_2942752
EPI_ISL_2942758
EPI_ISL_2942759
EPI_ISL_2942760
EPI_ISL_2942761
EPI_ISL_2942763
EPI_ISL_2942775
EPI_ISL_2942780
EPI_ISL_2942781
EPI_ISL_2942786
EPI_ISL_2942788
EPI_ISL_2942790
EPI_ISL_2942792
EPI_ISL_2942793
EPI_ISL_2942795
EPI_ISL_2942797
EPI_ISL_2942798
EPI_ISL_2942799
EPI_ISL_2942800
EPI_ISL_2942803
EPI_ISL_2942804
EPI_ISL_2942808
EPI_ISL_2942809
EPI_ISL_2942810
EPI_ISL_2942813
EPI_ISL_2942815
EPI_ISL_2942822
EPI_ISL_2942823
EPI_ISL_2942824
EPI_ISL_2942826
EPI_ISL_2942832
EPI_ISL_2942834
EPI_ISL_2942838
EPI_ISL_2942840
EPI_ISL_2942841
EPI_ISL_2942842
EPI_ISL_2942846
EPI_ISL_2942847
EPI_ISL_2942850
EPI_ISL_2942854
EPI_ISL_2942857
EPI_ISL_2942858
EPI_ISL_2942859
EPI_ISL_2942860
EPI_ISL_2942861
EPI_ISL_2942862
EPI_ISL_2942863
EPI_ISL_2942864
EPI_ISL_2942867
EPI_ISL_2942868
EPI_ISL_2942869
EPI_ISL_2942870
EPI_ISL_2942871
EPI_ISL_2942875
EPI_ISL_2942876
EPI_ISL_2942879
EPI_ISL_2942880
EPI_ISL_2942881
EPI_ISL_2942882
EPI_ISL_2942883
EPI_ISL_2942885
EPI_ISL_2942888
EPI_ISL_2942889
EPI_ISL_2942890
EPI_ISL_2942891
EPI_ISL_2942892
EPI_ISL_2942894
EPI_ISL_2942895
EPI_ISL_2942896
EPI_ISL_2942906
EPI_ISL_2942907
EPI_ISL_2942910
EPI_ISL_2942912
EPI_ISL_2942913
EPI_ISL_2942915
EPI_ISL_2942916
EPI_ISL_2942917
EPI_ISL_2942918
EPI_ISL_2942927
EPI_ISL_2942928
EPI_ISL_2942929
EPI_ISL_2942931
EPI_ISL_2942932
EPI_ISL_2942935
EPI_ISL_2397185
EPI_ISL_2943173
EPI_ISL_2943235
EPI_ISL_2955330
EPI_ISL_2955335
EPI_ISL_2955437
EPI_ISL_2955597
EPI_ISL_2955598
EPI_ISL_2955606
EPI_ISL_2955608
EPI_ISL_2955609
EPI_ISL_2955627
EPI_ISL_2955628
EPI_ISL_2958753
EPI_ISL_2958756
EPI_ISL_2958757
EPI_ISL_2958759
EPI_ISL_2958761
EPI_ISL_2958762
EPI_ISL_2958764
EPI_ISL_2958765
EPI_ISL_2958766
EPI_ISL_2958767
EPI_ISL_2958773
EPI_ISL_2958774
EPI_ISL_2958777
EPI_ISL_2958778
EPI_ISL_2958779
EPI_ISL_2958782
EPI_ISL_2958783
EPI_ISL_2958784
EPI_ISL_2958786
EPI_ISL_2958787
EPI_ISL_2958791
EPI_ISL_2958793
EPI_ISL_2958807
EPI_ISL_2958813
EPI_ISL_2958815
EPI_ISL_2958816
EPI_ISL_2958817
EPI_ISL_2958818
EPI_ISL_2958819
EPI_ISL_2958820
EPI_ISL_2958821
EPI_ISL_2958822
EPI_ISL_2958988
EPI_ISL_2958994
EPI_ISL_2958995
EPI_ISL_2959001
EPI_ISL_2959011
EPI_ISL_2964677
EPI_ISL_2964681
EPI_ISL_2964684
EPI_ISL_2964688
EPI_ISL_2964692
EPI_ISL_2964697
EPI_ISL_2964700
EPI_ISL_2964704
EPI_ISL_2964707
EPI_ISL_2964872
EPI_ISL_2776369
EPI_ISL_2937904
EPI_ISL_2937905
EPI_ISL_2937908
EPI_ISL_2937909
EPI_ISL_2937910
EPI_ISL_2937911
EPI_ISL_2937912
EPI_ISL_2937913
EPI_ISL_2937914
EPI_ISL_2937915
EPI_ISL_2937916
EPI_ISL_2937917
EPI_ISL_2937918
EPI_ISL_2937923
EPI_ISL_2937924
EPI_ISL_2937925
EPI_ISL_2937926
EPI_ISL_2938097
EPI_ISL_2938099
EPI_ISL_2938109
EPI_ISL_2938111
EPI_ISL_2938112
EPI_ISL_2938116
EPI_ISL_2938119
EPI_ISL_2534518
EPI_ISL_2940319
EPI_ISL_2940328
EPI_ISL_2940339
EPI_ISL_2940351
EPI_ISL_2940392
EPI_ISL_2942364
EPI_ISL_2942393
EPI_ISL_2942396
EPI_ISL_2942397
EPI_ISL_2942447
EPI_ISL_2942456
EPI_ISL_2942457
EPI_ISL_2942458
EPI_ISL_2964917
EPI_ISL_2964918
EPI_ISL_2964919
EPI_ISL_2964921
EPI_ISL_2965600
EPI_ISL_2965601
EPI_ISL_2965602
EPI_ISL_2965781
EPI_ISL_2966303
EPI_ISL_2966306
EPI_ISL_2966308
EPI_ISL_2966309
EPI_ISL_2966310
EPI_ISL_2966312
EPI_ISL_2966313
EPI_ISL_2966314
EPI_ISL_2966317
EPI_ISL_2966318
EPI_ISL_2966322
EPI_ISL_2966324
EPI_ISL_2966325
EPI_ISL_2966326
EPI_ISL_2966327
EPI_ISL_2966331
EPI_ISL_2966332
EPI_ISL_2966338
EPI_ISL_2966416
EPI_ISL_2966613
EPI_ISL_2967038
EPI_ISL_2967042
EPI_ISL_2967060
EPI_ISL_2967064
EPI_ISL_2967071
EPI_ISL_2967076
EPI_ISL_2967082
EPI_ISL_2967096
EPI_ISL_2967108
EPI_ISL_2967110
EPI_ISL_2967113
EPI_ISL_2967842
EPI_ISL_2967873
EPI_ISL_2967875
EPI_ISL_2967877
EPI_ISL_2967886
EPI_ISL_2967887
EPI_ISL_2967894
EPI_ISL_2967895
EPI_ISL_2967896
EPI_ISL_2968072
EPI_ISL_2968076
EPI_ISL_2968078
EPI_ISL_2968079
EPI_ISL_2968080
EPI_ISL_2968084
EPI_ISL_2978347
EPI_ISL_2943237
EPI_ISL_4237477
EPI_ISL_4237484
EPI_ISL_2982121
EPI_ISL_2982122
EPI_ISL_2982123
EPI_ISL_2982124
EPI_ISL_2982125
EPI_ISL_2982128
EPI_ISL_2982129
EPI_ISL_2982130
EPI_ISL_2982131
EPI_ISL_2982132
EPI_ISL_2982133
EPI_ISL_2982135
EPI_ISL_2982136
EPI_ISL_2982137
EPI_ISL_2982140
EPI_ISL_2982141
EPI_ISL_2982142
EPI_ISL_2982143
EPI_ISL_2982144
EPI_ISL_2982147
EPI_ISL_2982148
EPI_ISL_2982151
EPI_ISL_2982152
EPI_ISL_2982153
EPI_ISL_2982155
EPI_ISL_2982157
EPI_ISL_2982158
EPI_ISL_2982159
EPI_ISL_2982170
EPI_ISL_2982171
EPI_ISL_2982172
EPI_ISL_2982174
EPI_ISL_2982175
EPI_ISL_2982176
EPI_ISL_2982177
EPI_ISL_2982178
EPI_ISL_2982179
EPI_ISL_2982180
EPI_ISL_2982183
EPI_ISL_2982185
EPI_ISL_2982186
EPI_ISL_2982188
EPI_ISL_2982189
EPI_ISL_2982190
EPI_ISL_2982194
EPI_ISL_2982196
EPI_ISL_2982197
EPI_ISL_2982198
EPI_ISL_2982199
EPI_ISL_2982200
EPI_ISL_2982201
EPI_ISL_2982203
EPI_ISL_2982204
EPI_ISL_2982207
EPI_ISL_2982208
EPI_ISL_2982209
EPI_ISL_2982210
EPI_ISL_2982211
EPI_ISL_2982215
EPI_ISL_2982219
EPI_ISL_2982220
EPI_ISL_2982221
EPI_ISL_2982222
EPI_ISL_2982223
EPI_ISL_2983373
EPI_ISL_2983452
EPI_ISL_2983866
EPI_ISL_2984226
EPI_ISL_2984227
EPI_ISL_2984228
EPI_ISL_2984231
EPI_ISL_2984232
EPI_ISL_2984233
EPI_ISL_2984234
EPI_ISL_2984236
EPI_ISL_2984237
EPI_ISL_2984238
EPI_ISL_2984239
EPI_ISL_2984240
EPI_ISL_2984242
EPI_ISL_2984244
EPI_ISL_2984245
EPI_ISL_2984246
EPI_ISL_3298369
EPI_ISL_2985348
EPI_ISL_2985362
EPI_ISL_2985364
EPI_ISL_2985375
EPI_ISL_2985389
EPI_ISL_2985390
EPI_ISL_2985400
EPI_ISL_2985402
EPI_ISL_2985405
EPI_ISL_2985406
EPI_ISL_2985411
EPI_ISL_2985413
EPI_ISL_2985415
EPI_ISL_2985416
EPI_ISL_2985418
EPI_ISL_2985420
EPI_ISL_2985423
EPI_ISL_2985424
EPI_ISL_2985425
EPI_ISL_2985426
EPI_ISL_2985428
EPI_ISL_2985429
EPI_ISL_2985430
EPI_ISL_2985431
EPI_ISL_2985432
EPI_ISL_2985433
EPI_ISL_2985434
EPI_ISL_2985435
EPI_ISL_2985436
EPI_ISL_2985438
EPI_ISL_2985439
EPI_ISL_2985440
EPI_ISL_2985442
EPI_ISL_2985444
EPI_ISL_2985447
EPI_ISL_2985451
EPI_ISL_2985453
EPI_ISL_2985455
EPI_ISL_2985456
EPI_ISL_2985457
EPI_ISL_2985461
EPI_ISL_2985464
EPI_ISL_2985465
EPI_ISL_2985467
EPI_ISL_2985477
EPI_ISL_2985478
EPI_ISL_2985479
EPI_ISL_2985480
EPI_ISL_2985481
EPI_ISL_2985482
EPI_ISL_2985483
EPI_ISL_2985484
EPI_ISL_2985485
EPI_ISL_2985487
EPI_ISL_2985493
EPI_ISL_2985494
EPI_ISL_2985497
EPI_ISL_2985498
EPI_ISL_2985499
EPI_ISL_2985501
EPI_ISL_2985502
EPI_ISL_2985503
EPI_ISL_2985504
EPI_ISL_2985505
EPI_ISL_2985506
EPI_ISL_2985507
EPI_ISL_2985508
EPI_ISL_2985510
EPI_ISL_2985514
EPI_ISL_2985515
EPI_ISL_2985519
EPI_ISL_2985524
EPI_ISL_2985527
EPI_ISL_2985530
EPI_ISL_2985531
EPI_ISL_2985533
EPI_ISL_2985545
EPI_ISL_2985546
EPI_ISL_2985547
EPI_ISL_2985551
EPI_ISL_2985557
EPI_ISL_2985568
EPI_ISL_2985569
EPI_ISL_2985578
EPI_ISL_2985579
EPI_ISL_2985587
EPI_ISL_2985588
EPI_ISL_2985599
EPI_ISL_2987617
EPI_ISL_2987631
EPI_ISL_2987699
EPI_ISL_2987705
EPI_ISL_2987706
EPI_ISL_2987708
EPI_ISL_2987709
EPI_ISL_2987710
EPI_ISL_2777232
EPI_ISL_2777224
EPI_ISL_2777225
EPI_ISL_2777226
EPI_ISL_2777229
EPI_ISL_2777230
EPI_ISL_2777233
EPI_ISL_3317870
EPI_ISL_3857331
EPI_ISL_3857334
EPI_ISL_2993340
EPI_ISL_2993341
EPI_ISL_2993432
EPI_ISL_3000157
EPI_ISL_3000160
EPI_ISL_3006740
EPI_ISL_3006741
EPI_ISL_3006742
EPI_ISL_3006743
EPI_ISL_3006744
EPI_ISL_3006745
EPI_ISL_3006746
EPI_ISL_3006747
EPI_ISL_3006748
EPI_ISL_3006749
EPI_ISL_3006750
EPI_ISL_3006751
EPI_ISL_3006755
EPI_ISL_3006756
EPI_ISL_3006757
EPI_ISL_3006758
EPI_ISL_3006759
EPI_ISL_3006761
EPI_ISL_3006762
EPI_ISL_3006764
EPI_ISL_3006798
EPI_ISL_3006799
EPI_ISL_3007305
EPI_ISL_3008287
EPI_ISL_3008289
EPI_ISL_3008291
EPI_ISL_3008548
EPI_ISL_3008550
EPI_ISL_3008551
EPI_ISL_3008552
EPI_ISL_3008553
EPI_ISL_3008555
EPI_ISL_3008556
EPI_ISL_3008558
EPI_ISL_3008559
EPI_ISL_3008560
EPI_ISL_3008561
EPI_ISL_3008562
EPI_ISL_3008564
EPI_ISL_3008566
EPI_ISL_3008569
EPI_ISL_3008570
EPI_ISL_3009051
EPI_ISL_3009058
EPI_ISL_3009059
EPI_ISL_3009060
EPI_ISL_3009061
EPI_ISL_3009062
EPI_ISL_3009068
EPI_ISL_3009069
EPI_ISL_3009070
EPI_ISL_3009072
EPI_ISL_3009075
EPI_ISL_3009076
EPI_ISL_3010182
EPI_ISL_3010183
EPI_ISL_3010184
EPI_ISL_3010185
EPI_ISL_3010186
EPI_ISL_3010187
EPI_ISL_3010188
EPI_ISL_3010190
EPI_ISL_3010191
EPI_ISL_3010192
EPI_ISL_3010193
EPI_ISL_3010194
EPI_ISL_3010195
EPI_ISL_3010196
EPI_ISL_3010197
EPI_ISL_3010198
EPI_ISL_3010199
EPI_ISL_3010200
EPI_ISL_3010202
EPI_ISL_3010204
EPI_ISL_3010205
EPI_ISL_3010206
EPI_ISL_3010207
EPI_ISL_3010208
EPI_ISL_3010209
EPI_ISL_3010210
EPI_ISL_3010212
EPI_ISL_3010213
EPI_ISL_3010214
EPI_ISL_3010215
EPI_ISL_3010218
EPI_ISL_3010219
EPI_ISL_3010220
EPI_ISL_3010221
EPI_ISL_3010223
EPI_ISL_3010225
EPI_ISL_3010226
EPI_ISL_3010229
EPI_ISL_3010230
EPI_ISL_3010231
EPI_ISL_3010233
EPI_ISL_3010234
EPI_ISL_3010235
EPI_ISL_3010236
EPI_ISL_3010237
EPI_ISL_3010238
EPI_ISL_3010239
EPI_ISL_3010241
EPI_ISL_3010242
EPI_ISL_3010243
EPI_ISL_3010244
EPI_ISL_3010245
EPI_ISL_3010246
EPI_ISL_3010249
EPI_ISL_3010250
EPI_ISL_3010252
EPI_ISL_3010253
EPI_ISL_3010254
EPI_ISL_3010333
EPI_ISL_3010336
EPI_ISL_3010337
EPI_ISL_3010338
EPI_ISL_3010340
EPI_ISL_3010342
EPI_ISL_3010343
EPI_ISL_3010344
EPI_ISL_3010346
EPI_ISL_3010348
EPI_ISL_3010349
EPI_ISL_3010351
EPI_ISL_3010364
EPI_ISL_3010365
EPI_ISL_3010366
EPI_ISL_3010367
EPI_ISL_3010369
EPI_ISL_3010370
EPI_ISL_3010371
EPI_ISL_3010374
EPI_ISL_3010375
EPI_ISL_3010376
EPI_ISL_3010377
EPI_ISL_3010384
EPI_ISL_3010385
EPI_ISL_3010386
EPI_ISL_3010387
EPI_ISL_3010390
EPI_ISL_3010394
EPI_ISL_2017783
EPI_ISL_2017787
EPI_ISL_2778047
EPI_ISL_3306120
EPI_ISL_2778028
EPI_ISL_2778082
EPI_ISL_3307464
EPI_ISL_3307498
EPI_ISL_3307515
EPI_ISL_3307522
EPI_ISL_3307526
EPI_ISL_3307531
EPI_ISL_3307570
EPI_ISL_3307579
EPI_ISL_3307650
EPI_ISL_3307652
EPI_ISL_3307654
EPI_ISL_3307705
EPI_ISL_3019474
EPI_ISL_3019475
EPI_ISL_3019476
EPI_ISL_3019477
EPI_ISL_3019478
EPI_ISL_3019479
EPI_ISL_3019480
EPI_ISL_3019481
EPI_ISL_3019482
EPI_ISL_3019483
EPI_ISL_3019484
EPI_ISL_3019485
EPI_ISL_3019486
EPI_ISL_3019487
EPI_ISL_3019488
EPI_ISL_3019489
EPI_ISL_3019490
EPI_ISL_3019492
EPI_ISL_3019493
EPI_ISL_3019494
EPI_ISL_3019495
EPI_ISL_3307963
EPI_ISL_3020341
EPI_ISL_3020342
EPI_ISL_3020343
EPI_ISL_3020361
EPI_ISL_3020370
EPI_ISL_3020371
EPI_ISL_3020373
EPI_ISL_3020375
EPI_ISL_3020376
EPI_ISL_3020378
EPI_ISL_3020379
EPI_ISL_3020383
EPI_ISL_3020387
EPI_ISL_3020388
EPI_ISL_3020392
EPI_ISL_3020401
EPI_ISL_3020404
EPI_ISL_3020409
EPI_ISL_3020413
EPI_ISL_3020416
EPI_ISL_3020422
EPI_ISL_3020424
EPI_ISL_3020425
EPI_ISL_3020426
EPI_ISL_3020427
EPI_ISL_3020430
EPI_ISL_3020431
EPI_ISL_3020433
EPI_ISL_3020434
EPI_ISL_3020436
EPI_ISL_3020437
EPI_ISL_3020440
EPI_ISL_3020447
EPI_ISL_3020448
EPI_ISL_3020449
EPI_ISL_3020450
EPI_ISL_3020451
EPI_ISL_3020455
EPI_ISL_3020457
EPI_ISL_3020458
EPI_ISL_3020460
EPI_ISL_3308589
EPI_ISL_3021364
EPI_ISL_3021406
EPI_ISL_3021408
EPI_ISL_3021409
EPI_ISL_3021412
EPI_ISL_3021413
EPI_ISL_3021414
EPI_ISL_3021415
EPI_ISL_3021417
EPI_ISL_3021419
EPI_ISL_3021420
EPI_ISL_3021421
EPI_ISL_3021427
EPI_ISL_3021428
EPI_ISL_3308777
EPI_ISL_3023714
EPI_ISL_3023715
EPI_ISL_3023716
EPI_ISL_3023718
EPI_ISL_3023720
EPI_ISL_3023721
EPI_ISL_3023722
EPI_ISL_3023723
EPI_ISL_3023724
EPI_ISL_3023725
EPI_ISL_3023726
EPI_ISL_3023727
EPI_ISL_3023728
EPI_ISL_3023729
EPI_ISL_3023730
EPI_ISL_3023731
EPI_ISL_3023734
EPI_ISL_3023735
EPI_ISL_3023736
EPI_ISL_3023738
EPI_ISL_3023740
EPI_ISL_3023741
EPI_ISL_3023742
EPI_ISL_3023743
EPI_ISL_3023745
EPI_ISL_3023746
EPI_ISL_3023752
EPI_ISL_3023756
EPI_ISL_3023760
EPI_ISL_3023762
EPI_ISL_3023763
EPI_ISL_3025446
EPI_ISL_3025447
EPI_ISL_3025449
EPI_ISL_3025451
EPI_ISL_3025456
EPI_ISL_3026021
EPI_ISL_3026023
EPI_ISL_3026024
EPI_ISL_3026025
EPI_ISL_3026026
EPI_ISL_3026027
EPI_ISL_3026028
EPI_ISL_3026029
EPI_ISL_3026031
EPI_ISL_3026032
EPI_ISL_3026033
EPI_ISL_4251973
EPI_ISL_4251981
EPI_ISL_4251983
EPI_ISL_4251988
EPI_ISL_3030060
EPI_ISL_3030444
EPI_ISL_3030447
EPI_ISL_3030450
EPI_ISL_3030452
EPI_ISL_3030458
EPI_ISL_3030469
EPI_ISL_3030480
EPI_ISL_3030485
EPI_ISL_3030921
EPI_ISL_3030922
EPI_ISL_3031370
EPI_ISL_3031372
EPI_ISL_3031383
EPI_ISL_3031384
EPI_ISL_3031389
EPI_ISL_3031390
EPI_ISL_3031391
EPI_ISL_3031395
EPI_ISL_3031396
EPI_ISL_3031399
EPI_ISL_3031400
EPI_ISL_3031403
EPI_ISL_3031404
EPI_ISL_3031406
EPI_ISL_3031407
EPI_ISL_3031408
EPI_ISL_3031409
EPI_ISL_3031410
EPI_ISL_3031414
EPI_ISL_3031415
EPI_ISL_3031417
EPI_ISL_3031418
EPI_ISL_3031419
EPI_ISL_3031421
EPI_ISL_3031424
EPI_ISL_3031425
EPI_ISL_3031431
EPI_ISL_3031432
EPI_ISL_3031433
EPI_ISL_3031475
EPI_ISL_3031476
EPI_ISL_3031479
EPI_ISL_3031480
EPI_ISL_3031481
EPI_ISL_3031482
EPI_ISL_3031485
EPI_ISL_3031486
EPI_ISL_3031487
EPI_ISL_3031488
EPI_ISL_3031489
EPI_ISL_3031491
EPI_ISL_3031494
EPI_ISL_3031496
EPI_ISL_3031497
EPI_ISL_3031498
EPI_ISL_3031499
EPI_ISL_3031500
EPI_ISL_3031501
EPI_ISL_3031502
EPI_ISL_3031503
EPI_ISL_3031504
EPI_ISL_3031505
EPI_ISL_3031516
EPI_ISL_3031525
EPI_ISL_3031527
EPI_ISL_3031529
EPI_ISL_3031530
EPI_ISL_3031534
EPI_ISL_3031559
EPI_ISL_3031566
EPI_ISL_3031569
EPI_ISL_3031570
EPI_ISL_3031571
EPI_ISL_3031572
EPI_ISL_3031573
EPI_ISL_3031575
EPI_ISL_3031577
EPI_ISL_3031580
EPI_ISL_3031581
EPI_ISL_3031582
EPI_ISL_3031583
EPI_ISL_3031589
EPI_ISL_3031592
EPI_ISL_3031593
EPI_ISL_3031595
EPI_ISL_3031596
EPI_ISL_3031597
EPI_ISL_3031598
EPI_ISL_3031600
EPI_ISL_3031601
EPI_ISL_3031602
EPI_ISL_3031604
EPI_ISL_3031605
EPI_ISL_3031606
EPI_ISL_3031607
EPI_ISL_3031613
EPI_ISL_3031614
EPI_ISL_3031616
EPI_ISL_3031617
EPI_ISL_3031619
EPI_ISL_3031620
EPI_ISL_3031622
EPI_ISL_3031624
EPI_ISL_3031625
EPI_ISL_3031628
EPI_ISL_3031641
EPI_ISL_3031647
EPI_ISL_3031648
EPI_ISL_3031649
EPI_ISL_3031657
EPI_ISL_3031658
EPI_ISL_3031659
EPI_ISL_3031660
EPI_ISL_3031661
EPI_ISL_3031663
EPI_ISL_3031664
EPI_ISL_3031665
EPI_ISL_3031666
EPI_ISL_3031667
EPI_ISL_3031668
EPI_ISL_3031669
EPI_ISL_3031670
EPI_ISL_3031671
EPI_ISL_3031672
EPI_ISL_3031673
EPI_ISL_3031674
EPI_ISL_3031675
EPI_ISL_3031676
EPI_ISL_3031677
EPI_ISL_3031678
EPI_ISL_3031679
EPI_ISL_3031680
EPI_ISL_3031681
EPI_ISL_3031682
EPI_ISL_3031683
EPI_ISL_3031685
EPI_ISL_3031686
EPI_ISL_3031687
EPI_ISL_3031688
EPI_ISL_3031689
EPI_ISL_3031690
EPI_ISL_3031691
EPI_ISL_3031692
EPI_ISL_3031693
EPI_ISL_3031694
EPI_ISL_3031695
EPI_ISL_3031696
EPI_ISL_3031697
EPI_ISL_3031698
EPI_ISL_3031699
EPI_ISL_3031700
EPI_ISL_3031701
EPI_ISL_3031702
EPI_ISL_3031706
EPI_ISL_3031710
EPI_ISL_3031711
EPI_ISL_3031712
EPI_ISL_3031713
EPI_ISL_3031714
EPI_ISL_3031715
EPI_ISL_3031716
EPI_ISL_3031718
EPI_ISL_3031719
EPI_ISL_3031720
EPI_ISL_3031721
EPI_ISL_3031722
EPI_ISL_3031723
EPI_ISL_3031724
EPI_ISL_3031725
EPI_ISL_3031726
EPI_ISL_3031727
EPI_ISL_3031728
EPI_ISL_3031730
EPI_ISL_3031731
EPI_ISL_3031732
EPI_ISL_3031733
EPI_ISL_3031734
EPI_ISL_3031736
EPI_ISL_3031738
EPI_ISL_3031740
EPI_ISL_3031741
EPI_ISL_3031743
EPI_ISL_3031744
EPI_ISL_3031745
EPI_ISL_3031746
EPI_ISL_3031747
EPI_ISL_3031748
EPI_ISL_3031749
EPI_ISL_3031750
EPI_ISL_3031751
EPI_ISL_3031781
EPI_ISL_3031782
EPI_ISL_3031783
EPI_ISL_3031784
EPI_ISL_3031785
EPI_ISL_3031786
EPI_ISL_3031787
EPI_ISL_3031788
EPI_ISL_3031789
EPI_ISL_3031790
EPI_ISL_3031792
EPI_ISL_3031793
EPI_ISL_3031796
EPI_ISL_3031798
EPI_ISL_3031799
EPI_ISL_3031800
EPI_ISL_3031801
EPI_ISL_3031802
EPI_ISL_3031803
EPI_ISL_3031804
EPI_ISL_3031805
EPI_ISL_3031806
EPI_ISL_3031807
EPI_ISL_3031808
EPI_ISL_3031809
EPI_ISL_3031811
EPI_ISL_3031812
EPI_ISL_3031813
EPI_ISL_3031816
EPI_ISL_3031817
EPI_ISL_3031818
EPI_ISL_3031819
EPI_ISL_3031820
EPI_ISL_3031821
EPI_ISL_3031822
EPI_ISL_3031823
EPI_ISL_3031824
EPI_ISL_3031825
EPI_ISL_3031826
EPI_ISL_3031827
EPI_ISL_3031828
EPI_ISL_3031829
EPI_ISL_3031830
EPI_ISL_3031831
EPI_ISL_3031832
EPI_ISL_3031833
EPI_ISL_3031834
EPI_ISL_3031835
EPI_ISL_3031836
EPI_ISL_3031837
EPI_ISL_3031839
EPI_ISL_3031840
EPI_ISL_3031842
EPI_ISL_3031843
EPI_ISL_3031844
EPI_ISL_3031845
EPI_ISL_3031846
EPI_ISL_3031847
EPI_ISL_3031848
EPI_ISL_3031849
EPI_ISL_3031850
EPI_ISL_3031852
EPI_ISL_3031853
EPI_ISL_3031854
EPI_ISL_3031856
EPI_ISL_3031857
EPI_ISL_3031858
EPI_ISL_3031861
EPI_ISL_3031862
EPI_ISL_3031866
EPI_ISL_3031867
EPI_ISL_3031868
EPI_ISL_3031870
EPI_ISL_3031871
EPI_ISL_3031872
EPI_ISL_3031873
EPI_ISL_3031874
EPI_ISL_3031875
EPI_ISL_3031876
EPI_ISL_3031877
EPI_ISL_3031878
EPI_ISL_3031880
EPI_ISL_3031881
EPI_ISL_3031882
EPI_ISL_3031884
EPI_ISL_3031885
EPI_ISL_3031887
EPI_ISL_3031890
EPI_ISL_3031892
EPI_ISL_3031893
EPI_ISL_3031896
EPI_ISL_3031897
EPI_ISL_3031898
EPI_ISL_3031900
EPI_ISL_3031902
EPI_ISL_3031905
EPI_ISL_3031906
EPI_ISL_3031907
EPI_ISL_3031908
EPI_ISL_3031910
EPI_ISL_3031911
EPI_ISL_3031912
EPI_ISL_3031918
EPI_ISL_3031920
EPI_ISL_3031922
EPI_ISL_3031923
EPI_ISL_3031924
EPI_ISL_3031925
EPI_ISL_3031926
EPI_ISL_3031927
EPI_ISL_3031928
EPI_ISL_3031929
EPI_ISL_3031930
EPI_ISL_3031931
EPI_ISL_3031932
EPI_ISL_3031933
EPI_ISL_3032294
EPI_ISL_3032295
EPI_ISL_3032296
EPI_ISL_3032298
EPI_ISL_3032300
EPI_ISL_3032304
EPI_ISL_3032306
EPI_ISL_3032307
EPI_ISL_3032308
EPI_ISL_3032309
EPI_ISL_3032313
EPI_ISL_3032438
EPI_ISL_3032442
EPI_ISL_3032446
EPI_ISL_3032447
EPI_ISL_3032449
EPI_ISL_3032450
EPI_ISL_3032451
EPI_ISL_3032452
EPI_ISL_3032459
EPI_ISL_3032460
EPI_ISL_3129996
EPI_ISL_3033386
EPI_ISL_3033387
EPI_ISL_3033388
EPI_ISL_3033389
EPI_ISL_3033390
EPI_ISL_3033391
EPI_ISL_3033392
EPI_ISL_3033393
EPI_ISL_3033394
EPI_ISL_3033395
EPI_ISL_3033396
EPI_ISL_3033397
EPI_ISL_3033398
EPI_ISL_3033399
EPI_ISL_3033400
EPI_ISL_3033401
EPI_ISL_3033402
EPI_ISL_3033403
EPI_ISL_3033404
EPI_ISL_3033405
EPI_ISL_3033406
EPI_ISL_3033407
EPI_ISL_3033408
EPI_ISL_3033410
EPI_ISL_3033411
EPI_ISL_3033412
EPI_ISL_3033413
EPI_ISL_3033414
EPI_ISL_3033415
EPI_ISL_3033416
EPI_ISL_3033417
EPI_ISL_3033418
EPI_ISL_3033419
EPI_ISL_3033420
EPI_ISL_3033422
EPI_ISL_3033423
EPI_ISL_3033424
EPI_ISL_3033425
EPI_ISL_3033427
EPI_ISL_3033428
EPI_ISL_3033429
EPI_ISL_3033430
EPI_ISL_3033431
EPI_ISL_3033432
EPI_ISL_3033433
EPI_ISL_3033434
EPI_ISL_3033435
EPI_ISL_3033436
EPI_ISL_3033437
EPI_ISL_3033438
EPI_ISL_3033439
EPI_ISL_3033440
EPI_ISL_3033441
EPI_ISL_3033442
EPI_ISL_3033443
EPI_ISL_3033444
EPI_ISL_3033445
EPI_ISL_3033448
EPI_ISL_3033449
EPI_ISL_3033451
EPI_ISL_3033453
EPI_ISL_3033454
EPI_ISL_3033455
EPI_ISL_3033456
EPI_ISL_3033457
EPI_ISL_3033458
EPI_ISL_3033459
EPI_ISL_3033460
EPI_ISL_3033461
EPI_ISL_3130023
EPI_ISL_3130039
EPI_ISL_3039508
EPI_ISL_3039509
EPI_ISL_3039511
EPI_ISL_3039512
EPI_ISL_3039513
EPI_ISL_3039514
EPI_ISL_3039515
EPI_ISL_3039516
EPI_ISL_3039518
EPI_ISL_3039520
EPI_ISL_3039521
EPI_ISL_3039522
EPI_ISL_3039523
EPI_ISL_3039524
EPI_ISL_3039526
EPI_ISL_3039528
EPI_ISL_3039529
EPI_ISL_3039530
EPI_ISL_3039531
EPI_ISL_3039532
EPI_ISL_3039534
EPI_ISL_3039535
EPI_ISL_3039536
EPI_ISL_3039602
EPI_ISL_3039603
EPI_ISL_3039604
EPI_ISL_3039605
EPI_ISL_3039606
EPI_ISL_3039607
EPI_ISL_3039608
EPI_ISL_3039609
EPI_ISL_3039610
EPI_ISL_3039611
EPI_ISL_3039612
EPI_ISL_3039716
EPI_ISL_3039722
EPI_ISL_3045110
EPI_ISL_3045111
EPI_ISL_3045112
EPI_ISL_4255169
EPI_ISL_4255179
EPI_ISL_3045558
EPI_ISL_3045560
EPI_ISL_3045561
EPI_ISL_3045562
EPI_ISL_3045565
EPI_ISL_3045567
EPI_ISL_3045575
EPI_ISL_3045593
EPI_ISL_3045594
EPI_ISL_3045596
EPI_ISL_3045603
EPI_ISL_3045859
EPI_ISL_3045965
EPI_ISL_3045966
EPI_ISL_3045967
EPI_ISL_3045969
EPI_ISL_3045970
EPI_ISL_3045972
EPI_ISL_3046077
EPI_ISL_3046078
EPI_ISL_3046079
EPI_ISL_3046080
EPI_ISL_3046081
EPI_ISL_3046082
EPI_ISL_3046083
EPI_ISL_3046085
EPI_ISL_3046088
EPI_ISL_3046089
EPI_ISL_3046090
EPI_ISL_3046091
EPI_ISL_3046092
EPI_ISL_3046093
EPI_ISL_3046094
EPI_ISL_3046099
EPI_ISL_4255418
EPI_ISL_3046521
EPI_ISL_3046530
EPI_ISL_3046540
EPI_ISL_3046544
EPI_ISL_3046545
EPI_ISL_3046546
EPI_ISL_3046547
EPI_ISL_3046548
EPI_ISL_3046549
EPI_ISL_3046550
EPI_ISL_3046555
EPI_ISL_3046562
EPI_ISL_3046563
EPI_ISL_3046566
EPI_ISL_3046576
EPI_ISL_3046579
EPI_ISL_3048735
EPI_ISL_3048737
EPI_ISL_3048738
EPI_ISL_3048740
EPI_ISL_3048743
EPI_ISL_3048744
EPI_ISL_3048750
EPI_ISL_3048751
EPI_ISL_3050258
EPI_ISL_2958760
EPI_ISL_2958770
EPI_ISL_2958771
EPI_ISL_2958775
EPI_ISL_2958785
EPI_ISL_2958792
EPI_ISL_3058202
EPI_ISL_3058203
EPI_ISL_3058204
EPI_ISL_3058206
EPI_ISL_3058207
EPI_ISL_3058208
EPI_ISL_3058209
EPI_ISL_3058211
EPI_ISL_3058212
EPI_ISL_3058213
EPI_ISL_3058214
EPI_ISL_3058215
EPI_ISL_3058218
EPI_ISL_3058221
EPI_ISL_3058223
EPI_ISL_3058224
EPI_ISL_3058225
EPI_ISL_3058227
EPI_ISL_3058228
EPI_ISL_3058229
EPI_ISL_3058230
EPI_ISL_3058232
EPI_ISL_3058233
EPI_ISL_3058234
EPI_ISL_3058235
EPI_ISL_3058240
EPI_ISL_3058241
EPI_ISL_3058243
EPI_ISL_3058244
EPI_ISL_3058245
EPI_ISL_3058246
EPI_ISL_3058247
EPI_ISL_2958991
EPI_ISL_2959000
EPI_ISL_3061857
EPI_ISL_3061865
EPI_ISL_3061866
EPI_ISL_3061872
EPI_ISL_3061873
EPI_ISL_3061874
EPI_ISL_3061875
EPI_ISL_3061876
EPI_ISL_3062324
EPI_ISL_3062325
EPI_ISL_3062379
EPI_ISL_3062380
EPI_ISL_3062382
EPI_ISL_3062383
EPI_ISL_3062384
EPI_ISL_3062386
EPI_ISL_3062402
EPI_ISL_3062403
EPI_ISL_3062404
EPI_ISL_3062405
EPI_ISL_3062422
EPI_ISL_3062664
EPI_ISL_3062666
EPI_ISL_3062672
EPI_ISL_3064129
EPI_ISL_3064136
EPI_ISL_3064137
EPI_ISL_3064138
EPI_ISL_3064139
EPI_ISL_3064142
EPI_ISL_3064143
EPI_ISL_3064144
EPI_ISL_3064146
EPI_ISL_3064147
EPI_ISL_3065946
EPI_ISL_3066395
EPI_ISL_3066415
EPI_ISL_3066416
EPI_ISL_3066431
EPI_ISL_4261405
EPI_ISL_4261406
EPI_ISL_4261407
EPI_ISL_4261408
EPI_ISL_3071855
EPI_ISL_3071856
EPI_ISL_3071857
EPI_ISL_3071858
EPI_ISL_3071988
EPI_ISL_3334218
EPI_ISL_3076736
EPI_ISL_3076737
EPI_ISL_3076739
EPI_ISL_3076740
EPI_ISL_3076741
EPI_ISL_3076742
EPI_ISL_3076743
EPI_ISL_3076745
EPI_ISL_3076746
EPI_ISL_3076747
EPI_ISL_3076750
EPI_ISL_3076752
EPI_ISL_3076753
EPI_ISL_3076754
EPI_ISL_3076756
EPI_ISL_3076757
EPI_ISL_3076758
EPI_ISL_3076759
EPI_ISL_3076762
EPI_ISL_3076763
EPI_ISL_3076764
EPI_ISL_3076765
EPI_ISL_3076766
EPI_ISL_3076767
EPI_ISL_3076768
EPI_ISL_3076770
EPI_ISL_3076775
EPI_ISL_3076777
EPI_ISL_3076778
EPI_ISL_3076779
EPI_ISL_3076780
EPI_ISL_3076782
EPI_ISL_3076783
EPI_ISL_3076784
EPI_ISL_3076785
EPI_ISL_3076786
EPI_ISL_3076789
EPI_ISL_3076790
EPI_ISL_3076793
EPI_ISL_3076796
EPI_ISL_3076801
EPI_ISL_3076802
EPI_ISL_3076804
EPI_ISL_3076805
EPI_ISL_3076809
EPI_ISL_3076813
EPI_ISL_3076814
EPI_ISL_3076816
EPI_ISL_3076901
EPI_ISL_3076902
EPI_ISL_3076922
EPI_ISL_3076937
EPI_ISL_3076941
EPI_ISL_3076943
EPI_ISL_3081716
EPI_ISL_2020943
EPI_ISL_2020950
EPI_ISL_3082214
EPI_ISL_2776430
EPI_ISL_2964944
EPI_ISL_2965603
EPI_ISL_2965763
EPI_ISL_2966250
EPI_ISL_2966251
EPI_ISL_2966252
EPI_ISL_2966254
EPI_ISL_2966259
EPI_ISL_2966261
EPI_ISL_2966262
EPI_ISL_2966265
EPI_ISL_2966267
EPI_ISL_2966270
EPI_ISL_2966271
EPI_ISL_2966272
EPI_ISL_2966274
EPI_ISL_2966275
EPI_ISL_2966276
EPI_ISL_2966278
EPI_ISL_2966279
EPI_ISL_2966280
EPI_ISL_2966282
EPI_ISL_2966283
EPI_ISL_2966284
EPI_ISL_2966285
EPI_ISL_2966287
EPI_ISL_2966288
EPI_ISL_2966289
EPI_ISL_2966290
EPI_ISL_2966292
EPI_ISL_2966294
EPI_ISL_2966299
EPI_ISL_2966300
EPI_ISL_2966302
EPI_ISL_3089043
EPI_ISL_3089044
EPI_ISL_3089045
EPI_ISL_3089047
EPI_ISL_3089050
EPI_ISL_3089052
EPI_ISL_3089053
EPI_ISL_3089054
EPI_ISL_3089055
EPI_ISL_3089056
EPI_ISL_3089058
EPI_ISL_3089059
EPI_ISL_3089060
EPI_ISL_3089061
EPI_ISL_3089062
EPI_ISL_3089063
EPI_ISL_3089065
EPI_ISL_3089066
EPI_ISL_3089068
EPI_ISL_3089069
EPI_ISL_3089071
EPI_ISL_3089072
EPI_ISL_3089073
EPI_ISL_3089074
EPI_ISL_3089078
EPI_ISL_3089079
EPI_ISL_3089080
EPI_ISL_3089081
EPI_ISL_3089084
EPI_ISL_3089087
EPI_ISL_3089088
EPI_ISL_3089091
EPI_ISL_3089092
EPI_ISL_3089093
EPI_ISL_3089094
EPI_ISL_3089096
EPI_ISL_3089098
EPI_ISL_3089099
EPI_ISL_3089100
EPI_ISL_3089103
EPI_ISL_3089104
EPI_ISL_3089106
EPI_ISL_3089107
EPI_ISL_4271107
EPI_ISL_4271109
EPI_ISL_3082641
EPI_ISL_3084573
EPI_ISL_3084575
EPI_ISL_3084576
EPI_ISL_3084578
EPI_ISL_3084579
EPI_ISL_3084582
EPI_ISL_3087012
EPI_ISL_3087015
EPI_ISL_3087036
EPI_ISL_3087067
EPI_ISL_3087072
EPI_ISL_3089016
EPI_ISL_3089017
EPI_ISL_3089020
EPI_ISL_3089021
EPI_ISL_3089022
EPI_ISL_3089023
EPI_ISL_3089024
EPI_ISL_3089025
EPI_ISL_3089026
EPI_ISL_3089027
EPI_ISL_3089028
EPI_ISL_3089032
EPI_ISL_3089033
EPI_ISL_3089034
EPI_ISL_3089035
EPI_ISL_3089036
EPI_ISL_3089037
EPI_ISL_3089038
EPI_ISL_3089039
EPI_ISL_3089040
EPI_ISL_3089041
EPI_ISL_3089042
EPI_ISL_3100088
EPI_ISL_3100089
EPI_ISL_3100090
EPI_ISL_3100091
EPI_ISL_3100092
EPI_ISL_3100093
EPI_ISL_3100094
EPI_ISL_3100095
EPI_ISL_3100096
EPI_ISL_3100097
EPI_ISL_3100098
EPI_ISL_3100104
EPI_ISL_3100106
EPI_ISL_3100107
EPI_ISL_3100108
EPI_ISL_3100109
EPI_ISL_3100110
EPI_ISL_3100111
EPI_ISL_3100114
EPI_ISL_3100115
EPI_ISL_3100117
EPI_ISL_3100119
EPI_ISL_3100121
EPI_ISL_3100151
EPI_ISL_3100152
EPI_ISL_3100298
EPI_ISL_3100465
EPI_ISL_3100679
EPI_ISL_3100680
EPI_ISL_3100681
EPI_ISL_3100682
EPI_ISL_3100981
EPI_ISL_3100982
EPI_ISL_3101006
EPI_ISL_4274465
EPI_ISL_3101130
EPI_ISL_4274478
EPI_ISL_3101159
EPI_ISL_4274480
EPI_ISL_3101175
EPI_ISL_3101984
EPI_ISL_3107688
EPI_ISL_2611989
EPI_ISL_2612009
EPI_ISL_2612010
EPI_ISL_2612011
EPI_ISL_3117519
EPI_ISL_3117520
EPI_ISL_3117522
EPI_ISL_3117523
EPI_ISL_3117524
EPI_ISL_3117525
EPI_ISL_3117526
EPI_ISL_3117527
EPI_ISL_3117528
EPI_ISL_3117530
EPI_ISL_3117531
EPI_ISL_3117533
EPI_ISL_3117534
EPI_ISL_3117535
EPI_ISL_3117536
EPI_ISL_3117537
EPI_ISL_3117539
EPI_ISL_3117540
EPI_ISL_3117541
EPI_ISL_3117542
EPI_ISL_3118366
EPI_ISL_3118367
EPI_ISL_3118370
EPI_ISL_3118371
EPI_ISL_3118372
EPI_ISL_3118374
EPI_ISL_3118375
EPI_ISL_3118376
EPI_ISL_3118378
EPI_ISL_3118379
EPI_ISL_3118380
EPI_ISL_3118385
EPI_ISL_3118396
EPI_ISL_3118397
EPI_ISL_3118398
EPI_ISL_3118406
EPI_ISL_3118407
EPI_ISL_3118409
EPI_ISL_3118410
EPI_ISL_3120112
EPI_ISL_3120114
EPI_ISL_3120110
EPI_ISL_3120115
EPI_ISL_3120116
EPI_ISL_3120143
EPI_ISL_3120208
EPI_ISL_3120209
EPI_ISL_3120237
EPI_ISL_3120313
EPI_ISL_3127444
EPI_ISL_3127445
EPI_ISL_3128540
EPI_ISL_3128542
EPI_ISL_3128543
EPI_ISL_3128544
EPI_ISL_3128545
EPI_ISL_3128546
EPI_ISL_3128547
EPI_ISL_3128548
EPI_ISL_3129973
EPI_ISL_3129974
EPI_ISL_3129976
EPI_ISL_3129977
EPI_ISL_3129980
EPI_ISL_3129981
EPI_ISL_3129984
EPI_ISL_3129985
EPI_ISL_3129987
EPI_ISL_3129989
EPI_ISL_3129990
EPI_ISL_3129991
EPI_ISL_3129994
EPI_ISL_3129995
EPI_ISL_3129997
EPI_ISL_3129998
EPI_ISL_3129999
EPI_ISL_3130002
EPI_ISL_3130004
EPI_ISL_3130005
EPI_ISL_3130006
EPI_ISL_3130007
EPI_ISL_3130008
EPI_ISL_3130010
EPI_ISL_3130011
EPI_ISL_3130013
EPI_ISL_3130014
EPI_ISL_3130015
EPI_ISL_3130016
EPI_ISL_3130017
EPI_ISL_3130018
EPI_ISL_3130026
EPI_ISL_3130028
EPI_ISL_3130029
EPI_ISL_3130031
EPI_ISL_3130033
EPI_ISL_3130037
EPI_ISL_3130038
EPI_ISL_3130040
EPI_ISL_3130042
EPI_ISL_3132191
EPI_ISL_3132192
EPI_ISL_3132193
EPI_ISL_3132194
EPI_ISL_3132195
EPI_ISL_3132196
EPI_ISL_3132311
EPI_ISL_3132500
EPI_ISL_3132517
EPI_ISL_3132633
EPI_ISL_3133064
EPI_ISL_3133066
EPI_ISL_3133067
EPI_ISL_3133074
EPI_ISL_3133077
EPI_ISL_3133078
EPI_ISL_3133079
EPI_ISL_3133087
EPI_ISL_3133088
EPI_ISL_3133089
EPI_ISL_3133090
EPI_ISL_3133091
EPI_ISL_3133095
EPI_ISL_3133105
EPI_ISL_3133107
EPI_ISL_3133109
EPI_ISL_3133110
EPI_ISL_3133114
EPI_ISL_3133116
EPI_ISL_3133117
EPI_ISL_3133118
EPI_ISL_3133119
EPI_ISL_3133125
EPI_ISL_3133126
EPI_ISL_3133131
EPI_ISL_3133132
EPI_ISL_3133135
EPI_ISL_3133136
EPI_ISL_3133137
EPI_ISL_3133139
EPI_ISL_3133140
EPI_ISL_3133141
EPI_ISL_3133144
EPI_ISL_3133145
EPI_ISL_3133146
EPI_ISL_3133147
EPI_ISL_3133148
EPI_ISL_3133149
EPI_ISL_3133150
EPI_ISL_3133151
EPI_ISL_3134166
EPI_ISL_3134167
EPI_ISL_3134169
EPI_ISL_3134171
EPI_ISL_3134172
EPI_ISL_3134175
EPI_ISL_3134176
EPI_ISL_3135903
EPI_ISL_3135904
EPI_ISL_3135929
EPI_ISL_3135932
EPI_ISL_3138756
EPI_ISL_3138758
EPI_ISL_3138762
EPI_ISL_3138766
EPI_ISL_3149323
EPI_ISL_3149327
EPI_ISL_3149329
EPI_ISL_3149332
EPI_ISL_3150938
EPI_ISL_3150949
EPI_ISL_3150968
EPI_ISL_3150970
EPI_ISL_3150972
EPI_ISL_3150973
EPI_ISL_3150974
EPI_ISL_3150975
EPI_ISL_3150976
EPI_ISL_3150977
EPI_ISL_3150978
EPI_ISL_3150979
EPI_ISL_3151680
EPI_ISL_3151682
EPI_ISL_3151692
EPI_ISL_3151694
EPI_ISL_3151695
EPI_ISL_3151697
EPI_ISL_3151706
EPI_ISL_3151707
EPI_ISL_3151710
EPI_ISL_3151712
EPI_ISL_3151713
EPI_ISL_3151714
EPI_ISL_3151716
EPI_ISL_3151717
EPI_ISL_3151718
EPI_ISL_3151719
EPI_ISL_3151721
EPI_ISL_3151722
EPI_ISL_3151725
EPI_ISL_3151726
EPI_ISL_3151728
EPI_ISL_3151730
EPI_ISL_3151732
EPI_ISL_3151734
EPI_ISL_3151735
EPI_ISL_3151739
EPI_ISL_3151750
EPI_ISL_3151751
EPI_ISL_3153350
EPI_ISL_3153365
EPI_ISL_3153375
EPI_ISL_3153379
EPI_ISL_3153380
EPI_ISL_3153381
EPI_ISL_3153382
EPI_ISL_3153384
EPI_ISL_3153385
EPI_ISL_3153386
EPI_ISL_3153387
EPI_ISL_3153388
EPI_ISL_3153389
EPI_ISL_3153390
EPI_ISL_3153392
EPI_ISL_3153393
EPI_ISL_3153394
EPI_ISL_3153395
EPI_ISL_3153396
EPI_ISL_3153397
EPI_ISL_3153398
EPI_ISL_3153399
EPI_ISL_3153400
EPI_ISL_3153401
EPI_ISL_3153402
EPI_ISL_3153403
EPI_ISL_3153404
EPI_ISL_3153405
EPI_ISL_3153406
EPI_ISL_3153407
EPI_ISL_3153408
EPI_ISL_3153409
EPI_ISL_3153410
EPI_ISL_3153411
EPI_ISL_3153412
EPI_ISL_3153413
EPI_ISL_3153414
EPI_ISL_3153415
EPI_ISL_3153416
EPI_ISL_3153417
EPI_ISL_3153419
EPI_ISL_3153420
EPI_ISL_3153421
EPI_ISL_3153422
EPI_ISL_3153423
EPI_ISL_3153424
EPI_ISL_3153425
EPI_ISL_3153426
EPI_ISL_3153427
EPI_ISL_3153428
EPI_ISL_3153429
EPI_ISL_3153430
EPI_ISL_3153431
EPI_ISL_3153432
EPI_ISL_3153433
EPI_ISL_3153436
EPI_ISL_3153437
EPI_ISL_3153438
EPI_ISL_3153439
EPI_ISL_3153440
EPI_ISL_3153441
EPI_ISL_3153442
EPI_ISL_3153443
EPI_ISL_3153444
EPI_ISL_3153446
EPI_ISL_3153447
EPI_ISL_3153448
EPI_ISL_3153449
EPI_ISL_3153450
EPI_ISL_3153451
EPI_ISL_3153452
EPI_ISL_3153453
EPI_ISL_3153454
EPI_ISL_3153455
EPI_ISL_3153456
EPI_ISL_3153457
EPI_ISL_3153458
EPI_ISL_3153459
EPI_ISL_3153460
EPI_ISL_3153461
EPI_ISL_3153462
EPI_ISL_3153463
EPI_ISL_3153464
EPI_ISL_3153465
EPI_ISL_3153466
EPI_ISL_3153467
EPI_ISL_3153468
EPI_ISL_3153469
EPI_ISL_3153470
EPI_ISL_3153471
EPI_ISL_3153472
EPI_ISL_3153473
EPI_ISL_3153474
EPI_ISL_3153475
EPI_ISL_3153476
EPI_ISL_3153477
EPI_ISL_3153478
EPI_ISL_3153479
EPI_ISL_3153480
EPI_ISL_3153481
EPI_ISL_3153482
EPI_ISL_3153483
EPI_ISL_3153484
EPI_ISL_3153485
EPI_ISL_3153486
EPI_ISL_3153487
EPI_ISL_3153490
EPI_ISL_3153492
EPI_ISL_3153494
EPI_ISL_3153495
EPI_ISL_3153496
EPI_ISL_3153497
EPI_ISL_3153498
EPI_ISL_3153499
EPI_ISL_3153500
EPI_ISL_3153501
EPI_ISL_3153502
EPI_ISL_3153503
EPI_ISL_3153505
EPI_ISL_3153506
EPI_ISL_3153507
EPI_ISL_3153508
EPI_ISL_3153509
EPI_ISL_3153510
EPI_ISL_3153511
EPI_ISL_3153512
EPI_ISL_3153513
EPI_ISL_3153514
EPI_ISL_3153515
EPI_ISL_3153516
EPI_ISL_3153517
EPI_ISL_3153518
EPI_ISL_3153519
EPI_ISL_3153520
EPI_ISL_3153522
EPI_ISL_3153525
EPI_ISL_3153527
EPI_ISL_3153528
EPI_ISL_3153529
EPI_ISL_3153530
EPI_ISL_3153531
EPI_ISL_3153532
EPI_ISL_3153534
EPI_ISL_3154030
EPI_ISL_3154282
EPI_ISL_3154287
EPI_ISL_3154729
EPI_ISL_3154734
EPI_ISL_3154735
EPI_ISL_3154736
EPI_ISL_3154737
EPI_ISL_3154738
EPI_ISL_3154739
EPI_ISL_3154740
EPI_ISL_3154741
EPI_ISL_3154742
EPI_ISL_3154744
EPI_ISL_3154747
EPI_ISL_3154748
EPI_ISL_3154749
EPI_ISL_3154750
EPI_ISL_3154751
EPI_ISL_3154752
EPI_ISL_3154754
EPI_ISL_3154755
EPI_ISL_3154762
EPI_ISL_3154765
EPI_ISL_3154767
EPI_ISL_3154768
EPI_ISL_3154769
EPI_ISL_3154905
EPI_ISL_3154906
EPI_ISL_3154910
EPI_ISL_3154918
EPI_ISL_3154919
EPI_ISL_3154920
EPI_ISL_3154921
EPI_ISL_3154923
EPI_ISL_3154924
EPI_ISL_3154925
EPI_ISL_3154926
EPI_ISL_3154927
EPI_ISL_3154928
EPI_ISL_3154929
EPI_ISL_3154931
EPI_ISL_3154932
EPI_ISL_3154933
EPI_ISL_3154934
EPI_ISL_3154935
EPI_ISL_3154937
EPI_ISL_3154938
EPI_ISL_3154940
EPI_ISL_3154941
EPI_ISL_3154942
EPI_ISL_3154945
EPI_ISL_3154946
EPI_ISL_3154947
EPI_ISL_3154948
EPI_ISL_3154955
EPI_ISL_3154956
EPI_ISL_3154957
EPI_ISL_3154958
EPI_ISL_3154961
EPI_ISL_3154962
EPI_ISL_3154965
EPI_ISL_3154966
EPI_ISL_3154969
EPI_ISL_3154970
EPI_ISL_3154971
EPI_ISL_3154972
EPI_ISL_3154974
EPI_ISL_3154975
EPI_ISL_3154977
EPI_ISL_3154978
EPI_ISL_3154984
EPI_ISL_3154986
EPI_ISL_3154987
EPI_ISL_3154988
EPI_ISL_3154989
EPI_ISL_3154991
EPI_ISL_3154993
EPI_ISL_3154998
EPI_ISL_3154999
EPI_ISL_3155001
EPI_ISL_3155008
EPI_ISL_3155009
EPI_ISL_3155010
EPI_ISL_3155012
EPI_ISL_3155013
EPI_ISL_3155015
EPI_ISL_3155016
EPI_ISL_3155017
EPI_ISL_3155018
EPI_ISL_3155019
EPI_ISL_3155020
EPI_ISL_3155021
EPI_ISL_3155024
EPI_ISL_3155026
EPI_ISL_3155027
EPI_ISL_3155028
EPI_ISL_3155030
EPI_ISL_3155040
EPI_ISL_3155041
EPI_ISL_3155042
EPI_ISL_3155043
EPI_ISL_3155044
EPI_ISL_3155045
EPI_ISL_3155048
EPI_ISL_3155050
EPI_ISL_3155051
EPI_ISL_3155057
EPI_ISL_3155060
EPI_ISL_3155062
EPI_ISL_3155071
EPI_ISL_3155072
EPI_ISL_3155344
EPI_ISL_3155345
EPI_ISL_3155350
EPI_ISL_3155352
EPI_ISL_3155361
EPI_ISL_3155384
EPI_ISL_3155385
EPI_ISL_3155395
EPI_ISL_3155396
EPI_ISL_3155404
EPI_ISL_3155405
EPI_ISL_3155411
EPI_ISL_3155415
EPI_ISL_3155416
EPI_ISL_3155426
EPI_ISL_3155427
EPI_ISL_3155428
EPI_ISL_3155429
EPI_ISL_3155434
EPI_ISL_3155440
EPI_ISL_3155441
EPI_ISL_3155444
EPI_ISL_3155445
EPI_ISL_3155446
EPI_ISL_3155447
EPI_ISL_3155448
EPI_ISL_3155449
EPI_ISL_3155450
EPI_ISL_3155451
EPI_ISL_3155452
EPI_ISL_3155455
EPI_ISL_3155456
EPI_ISL_3155457
EPI_ISL_3155458
EPI_ISL_3155459
EPI_ISL_3155463
EPI_ISL_3155464
EPI_ISL_3155466
EPI_ISL_3155468
EPI_ISL_3155469
EPI_ISL_3155473
EPI_ISL_3155477
EPI_ISL_3155478
EPI_ISL_3155479
EPI_ISL_3155480
EPI_ISL_3155483
EPI_ISL_3155484
EPI_ISL_3155491
EPI_ISL_3155495
EPI_ISL_3155496
EPI_ISL_3155497
EPI_ISL_3155498
EPI_ISL_3155499
EPI_ISL_3155501
EPI_ISL_3155503
EPI_ISL_3155506
EPI_ISL_3155509
EPI_ISL_3155511
EPI_ISL_3155512
EPI_ISL_3155518
EPI_ISL_3155520
EPI_ISL_3155521
EPI_ISL_3155522
EPI_ISL_3155523
EPI_ISL_3155525
EPI_ISL_3155528
EPI_ISL_3155530
EPI_ISL_3155536
EPI_ISL_3155537
EPI_ISL_3155543
EPI_ISL_3155544
EPI_ISL_3155546
EPI_ISL_3155557
EPI_ISL_3155558
EPI_ISL_3155561
EPI_ISL_3155562
EPI_ISL_3155563
EPI_ISL_3155567
EPI_ISL_3155568
EPI_ISL_3155571
EPI_ISL_3155572
EPI_ISL_3155573
EPI_ISL_3155584
EPI_ISL_3155585
EPI_ISL_3155586
EPI_ISL_3155591
EPI_ISL_3155592
EPI_ISL_3155593
EPI_ISL_3155594
EPI_ISL_3155596
EPI_ISL_3155597
EPI_ISL_3155598
EPI_ISL_3155599
EPI_ISL_3155600
EPI_ISL_3155603
EPI_ISL_3155605
EPI_ISL_3155606
EPI_ISL_3155607
EPI_ISL_3155608
EPI_ISL_3155609
EPI_ISL_3155610
EPI_ISL_3155612
EPI_ISL_3155613
EPI_ISL_3155615
EPI_ISL_3155619
EPI_ISL_3155622
EPI_ISL_3155624
EPI_ISL_3155627
EPI_ISL_3155628
EPI_ISL_3155631
EPI_ISL_3155632
EPI_ISL_3155633
EPI_ISL_3155634
EPI_ISL_3155635
EPI_ISL_3155636
EPI_ISL_3155640
EPI_ISL_3155646
EPI_ISL_3155647
EPI_ISL_3155649
EPI_ISL_3155650
EPI_ISL_3155653
EPI_ISL_3162222
EPI_ISL_3162270
EPI_ISL_3164065
EPI_ISL_3164066
EPI_ISL_3164069
EPI_ISL_3164071
EPI_ISL_3164072
EPI_ISL_3167131
EPI_ISL_3167147
EPI_ISL_3167152
EPI_ISL_3167154
EPI_ISL_3184529
EPI_ISL_3184537
EPI_ISL_3185936
EPI_ISL_3188230
EPI_ISL_3188232
EPI_ISL_3188964
EPI_ISL_3188966
EPI_ISL_3188967
EPI_ISL_3188969
EPI_ISL_3188970
EPI_ISL_3188973
EPI_ISL_3188974
EPI_ISL_3188975
EPI_ISL_3188976
EPI_ISL_3188977
EPI_ISL_3188978
EPI_ISL_3188979
EPI_ISL_3188980
EPI_ISL_3188982
EPI_ISL_3188986
EPI_ISL_3188987
EPI_ISL_3188989
EPI_ISL_3188991
EPI_ISL_3188993
EPI_ISL_3188996
EPI_ISL_3188997
EPI_ISL_3189000
EPI_ISL_3189004
EPI_ISL_3189005
EPI_ISL_3189007
EPI_ISL_3189010
EPI_ISL_3189014
EPI_ISL_3189015
EPI_ISL_3189020
EPI_ISL_3189608
EPI_ISL_3189613
EPI_ISL_3189614
EPI_ISL_3189616
EPI_ISL_3189617
EPI_ISL_3189619
EPI_ISL_3189622
EPI_ISL_3189623
EPI_ISL_3189626
EPI_ISL_3189628
EPI_ISL_3189629
EPI_ISL_3189632
EPI_ISL_3208075
EPI_ISL_3208076
EPI_ISL_3208077
EPI_ISL_3208082
EPI_ISL_3214805
EPI_ISL_3214809
EPI_ISL_3214811
EPI_ISL_3214815
EPI_ISL_3214818
EPI_ISL_3214821
EPI_ISL_3214841
EPI_ISL_3217408
EPI_ISL_3217410
EPI_ISL_3217412
EPI_ISL_3217414
EPI_ISL_3217415
EPI_ISL_3217417
EPI_ISL_3217418
EPI_ISL_3217420
EPI_ISL_3217422
EPI_ISL_3217424
EPI_ISL_3219439
EPI_ISL_3219440
EPI_ISL_3219441
EPI_ISL_3219442
EPI_ISL_3219443
EPI_ISL_3219463
EPI_ISL_3219464
EPI_ISL_3219465
EPI_ISL_3219466
EPI_ISL_3219467
EPI_ISL_3219468
EPI_ISL_3219469
EPI_ISL_3219471
EPI_ISL_3219472
EPI_ISL_3219473
EPI_ISL_3219474
EPI_ISL_3219476
EPI_ISL_3219477
EPI_ISL_3219478
EPI_ISL_3219479
EPI_ISL_3219480
EPI_ISL_3219481
EPI_ISL_3219482
EPI_ISL_3219483
EPI_ISL_3219484
EPI_ISL_3219485
EPI_ISL_3219486
EPI_ISL_3219487
EPI_ISL_3219488
EPI_ISL_3219489
EPI_ISL_3219490
EPI_ISL_3219491
EPI_ISL_3219492
EPI_ISL_3219494
EPI_ISL_3219495
EPI_ISL_3219496
EPI_ISL_3219498
EPI_ISL_3219499
EPI_ISL_3219501
EPI_ISL_3219502
EPI_ISL_3219503
EPI_ISL_3219505
EPI_ISL_3219506
EPI_ISL_3219507
EPI_ISL_3219508
EPI_ISL_3219509
EPI_ISL_3219510
EPI_ISL_3219511
EPI_ISL_3219512
EPI_ISL_3219513
EPI_ISL_3219514
EPI_ISL_3219517
EPI_ISL_3219534
EPI_ISL_3219535
EPI_ISL_3219536
EPI_ISL_3219537
EPI_ISL_3219538
EPI_ISL_3219539
EPI_ISL_3219541
EPI_ISL_3219542
EPI_ISL_3219543
EPI_ISL_3219544
EPI_ISL_3219545
EPI_ISL_3219546
EPI_ISL_3219547
EPI_ISL_3219548
EPI_ISL_3219549
EPI_ISL_3219551
EPI_ISL_3219552
EPI_ISL_3219553
EPI_ISL_3219555
EPI_ISL_3219557
EPI_ISL_3219558
EPI_ISL_3219560
EPI_ISL_3219561
EPI_ISL_3219562
EPI_ISL_3219563
EPI_ISL_3219564
EPI_ISL_3219565
EPI_ISL_3219566
EPI_ISL_3219567
EPI_ISL_3219568
EPI_ISL_3219569
EPI_ISL_3219570
EPI_ISL_3219571
EPI_ISL_3219572
EPI_ISL_3219573
EPI_ISL_3219575
EPI_ISL_3219576
EPI_ISL_3219577
EPI_ISL_3219578
EPI_ISL_3219579
EPI_ISL_3219580
EPI_ISL_3219581
EPI_ISL_3219582
EPI_ISL_3219583
EPI_ISL_3219584
EPI_ISL_3219585
EPI_ISL_3219586
EPI_ISL_3219587
EPI_ISL_3219588
EPI_ISL_3219589
EPI_ISL_3219590
EPI_ISL_3219591
EPI_ISL_3219592
EPI_ISL_3219593
EPI_ISL_3219594
EPI_ISL_3219595
EPI_ISL_3219596
EPI_ISL_3219597
EPI_ISL_3219598
EPI_ISL_3219599
EPI_ISL_3219600
EPI_ISL_3219601
EPI_ISL_3219602
EPI_ISL_3219603
EPI_ISL_3219604
EPI_ISL_3219605
EPI_ISL_3219606
EPI_ISL_3219608
EPI_ISL_3219610
EPI_ISL_3219611
EPI_ISL_3219613
EPI_ISL_3219614
EPI_ISL_3219615
EPI_ISL_3219616
EPI_ISL_3219617
EPI_ISL_3219618
EPI_ISL_3219620
EPI_ISL_3219621
EPI_ISL_3219622
EPI_ISL_3219623
EPI_ISL_3219624
EPI_ISL_3219625
EPI_ISL_3219626
EPI_ISL_3219627
EPI_ISL_3219629
EPI_ISL_3219630
EPI_ISL_3219631
EPI_ISL_3219632
EPI_ISL_3219633
EPI_ISL_3219634
EPI_ISL_3219636
EPI_ISL_3219637
EPI_ISL_3219638
EPI_ISL_3219639
EPI_ISL_3219640
EPI_ISL_3219641
EPI_ISL_3219642
EPI_ISL_3219643
EPI_ISL_3219644
EPI_ISL_3219645
EPI_ISL_3219646
EPI_ISL_3219647
EPI_ISL_3219651
EPI_ISL_3219653
EPI_ISL_3219654
EPI_ISL_3219655
EPI_ISL_3219656
EPI_ISL_3219659
EPI_ISL_3219663
EPI_ISL_3219665
EPI_ISL_3219666
EPI_ISL_3219667
EPI_ISL_3219668
EPI_ISL_3219669
EPI_ISL_3219671
EPI_ISL_3219672
EPI_ISL_3219674
EPI_ISL_3219676
EPI_ISL_3219677
EPI_ISL_3219678
EPI_ISL_3219679
EPI_ISL_3219680
EPI_ISL_3219681
EPI_ISL_3219682
EPI_ISL_3219683
EPI_ISL_3219684
EPI_ISL_3219685
EPI_ISL_3219686
EPI_ISL_3219687
EPI_ISL_3219689
EPI_ISL_3219690
EPI_ISL_3219692
EPI_ISL_3219693
EPI_ISL_3219695
EPI_ISL_3219699
EPI_ISL_3219700
EPI_ISL_3219701
EPI_ISL_3219702
EPI_ISL_3219703
EPI_ISL_3219704
EPI_ISL_3219706
EPI_ISL_3219707
EPI_ISL_3219708
EPI_ISL_3219709
EPI_ISL_3219710
EPI_ISL_3219711
EPI_ISL_3219713
EPI_ISL_3219714
EPI_ISL_3219715
EPI_ISL_3219716
EPI_ISL_3219717
EPI_ISL_3219718
EPI_ISL_3219719
EPI_ISL_3219722
EPI_ISL_3219723
EPI_ISL_3219724
EPI_ISL_3219725
EPI_ISL_3219726
EPI_ISL_3219727
EPI_ISL_3219728
EPI_ISL_3219730
EPI_ISL_3219731
EPI_ISL_3219732
EPI_ISL_3219735
EPI_ISL_3219736
EPI_ISL_3219738
EPI_ISL_3219739
EPI_ISL_3219740
EPI_ISL_3219741
EPI_ISL_3219742
EPI_ISL_3219743
EPI_ISL_3219744
EPI_ISL_3219745
EPI_ISL_3219746
EPI_ISL_3219747
EPI_ISL_3219748
EPI_ISL_3219749
EPI_ISL_3219750
EPI_ISL_3219751
EPI_ISL_3219752
EPI_ISL_3221327
EPI_ISL_3230112
EPI_ISL_3230250
EPI_ISL_3230454
EPI_ISL_3230738
EPI_ISL_3230741
EPI_ISL_3230742
EPI_ISL_3230743
EPI_ISL_3230744
EPI_ISL_3230749
EPI_ISL_3230751
EPI_ISL_3230768
EPI_ISL_3230769
EPI_ISL_3230770
EPI_ISL_3230771
EPI_ISL_3230772
EPI_ISL_3230773
EPI_ISL_3230777
EPI_ISL_3230778
EPI_ISL_3230780
EPI_ISL_3230781
EPI_ISL_3230782
EPI_ISL_3230783
EPI_ISL_3230785
EPI_ISL_3230786
EPI_ISL_3230787
EPI_ISL_3230788
EPI_ISL_3230791
EPI_ISL_3230792
EPI_ISL_3230794
EPI_ISL_3230795
EPI_ISL_3230796
EPI_ISL_3230797
EPI_ISL_3230798
EPI_ISL_3230799
EPI_ISL_3230800
EPI_ISL_3230801
EPI_ISL_3230803
EPI_ISL_3230804
EPI_ISL_3230805
EPI_ISL_3230807
EPI_ISL_3230808
EPI_ISL_3230809
EPI_ISL_3230811
EPI_ISL_3230812
EPI_ISL_3230814
EPI_ISL_3230816
EPI_ISL_3230817
EPI_ISL_3230818
EPI_ISL_3230819
EPI_ISL_3230821
EPI_ISL_3230822
EPI_ISL_3230823
EPI_ISL_3230824
EPI_ISL_3230825
EPI_ISL_3230826
EPI_ISL_3230827
EPI_ISL_3230828
EPI_ISL_3230829
EPI_ISL_3230830
EPI_ISL_3230831
EPI_ISL_3230832
EPI_ISL_3230833
EPI_ISL_3230835
EPI_ISL_3230932
EPI_ISL_3230952
EPI_ISL_3230953
EPI_ISL_3230957
EPI_ISL_3230959
EPI_ISL_3230962
EPI_ISL_3230963
EPI_ISL_3230964
EPI_ISL_3230965
EPI_ISL_3230966
EPI_ISL_3230968
EPI_ISL_3230969
EPI_ISL_3230970
EPI_ISL_3230972
EPI_ISL_3230973
EPI_ISL_3230974
EPI_ISL_3230975
EPI_ISL_3230978
EPI_ISL_3230979
EPI_ISL_3230983
EPI_ISL_3230988
EPI_ISL_3230989
EPI_ISL_3230992
EPI_ISL_3230993
EPI_ISL_3230995
EPI_ISL_3230997
EPI_ISL_3230998
EPI_ISL_3230999
EPI_ISL_3231001
EPI_ISL_3231003
EPI_ISL_3231007
EPI_ISL_3231010
EPI_ISL_3231013
EPI_ISL_3231015
EPI_ISL_3231017
EPI_ISL_3231018
EPI_ISL_3231019
EPI_ISL_3231022
EPI_ISL_3231023
EPI_ISL_3231024
EPI_ISL_3231025
EPI_ISL_3231026
EPI_ISL_3231027
EPI_ISL_3231031
EPI_ISL_3231032
EPI_ISL_3231035
EPI_ISL_3231038
EPI_ISL_3231039
EPI_ISL_3231043
EPI_ISL_3231045
EPI_ISL_3231046
EPI_ISL_3231047
EPI_ISL_3231048
EPI_ISL_3231049
EPI_ISL_3231050
EPI_ISL_3231051
EPI_ISL_3231052
EPI_ISL_3231053
EPI_ISL_3231054
EPI_ISL_3231055
EPI_ISL_3231058
EPI_ISL_3231059
EPI_ISL_3231060
EPI_ISL_3231062
EPI_ISL_3231063
EPI_ISL_3231066
EPI_ISL_3231068
EPI_ISL_3231069
EPI_ISL_3231070
EPI_ISL_3231071
EPI_ISL_3231072
EPI_ISL_3231073
EPI_ISL_3231075
EPI_ISL_3231076
EPI_ISL_3231077
EPI_ISL_3231079
EPI_ISL_3231080
EPI_ISL_3231081
EPI_ISL_3231082
EPI_ISL_3231083
EPI_ISL_3231089
EPI_ISL_3231090
EPI_ISL_3231091
EPI_ISL_3231093
EPI_ISL_3231094
EPI_ISL_3231096
EPI_ISL_3231098
EPI_ISL_3231099
EPI_ISL_3231100
EPI_ISL_3231102
EPI_ISL_3231105
EPI_ISL_3231108
EPI_ISL_3231109
EPI_ISL_3231111
EPI_ISL_3231113
EPI_ISL_3231114
EPI_ISL_3231119
EPI_ISL_3231121
EPI_ISL_3231153
EPI_ISL_3231154
EPI_ISL_3231155
EPI_ISL_3231157
EPI_ISL_3231164
EPI_ISL_3231165
EPI_ISL_3231166
EPI_ISL_3231168
EPI_ISL_3231171
EPI_ISL_3231172
EPI_ISL_3231173
EPI_ISL_3231174
EPI_ISL_3231228
EPI_ISL_3231230
EPI_ISL_3231231
EPI_ISL_3231238
EPI_ISL_3231239
EPI_ISL_3231240
EPI_ISL_3231263
EPI_ISL_3231354
EPI_ISL_3231410
EPI_ISL_3232166
EPI_ISL_3232197
EPI_ISL_3232204
EPI_ISL_3232205
EPI_ISL_3232507
EPI_ISL_3232508
EPI_ISL_3232515
EPI_ISL_3232536
EPI_ISL_3232538
EPI_ISL_3232542
EPI_ISL_3232543
EPI_ISL_3232627
EPI_ISL_3232632
EPI_ISL_3232635
EPI_ISL_3232636
EPI_ISL_3232641
EPI_ISL_3232643
EPI_ISL_3232644
EPI_ISL_3232645
EPI_ISL_3232646
EPI_ISL_3232648
EPI_ISL_3232649
EPI_ISL_3232650
EPI_ISL_3232651
EPI_ISL_3232658
EPI_ISL_3232663
EPI_ISL_3232664
EPI_ISL_3232666
EPI_ISL_3232673
EPI_ISL_3232674
EPI_ISL_3232676
EPI_ISL_3232678
EPI_ISL_3232679
EPI_ISL_3232681
EPI_ISL_3232685
EPI_ISL_3232686
EPI_ISL_3232687
EPI_ISL_3232688
EPI_ISL_3232689
EPI_ISL_3232691
EPI_ISL_3232696
EPI_ISL_3232697
EPI_ISL_3232701
EPI_ISL_3232705
EPI_ISL_3232708
EPI_ISL_3232710
EPI_ISL_3232711
EPI_ISL_3233078
EPI_ISL_3233080
EPI_ISL_3233083
EPI_ISL_3233086
EPI_ISL_3233089
EPI_ISL_3233092
EPI_ISL_3233093
EPI_ISL_3233094
EPI_ISL_3233095
EPI_ISL_3233096
EPI_ISL_3233109
EPI_ISL_3233110
EPI_ISL_3233111
EPI_ISL_3233112
EPI_ISL_3233113
EPI_ISL_3233114
EPI_ISL_3233117
EPI_ISL_3233119
EPI_ISL_3233122
EPI_ISL_3233123
EPI_ISL_3233125
EPI_ISL_3233126
EPI_ISL_3233127
EPI_ISL_3233130
EPI_ISL_3233131
EPI_ISL_3233133
EPI_ISL_3233140
EPI_ISL_3233141
EPI_ISL_3233339
EPI_ISL_3233340
EPI_ISL_3233352
EPI_ISL_3233353
EPI_ISL_3233390
EPI_ISL_3233393
EPI_ISL_3233394
EPI_ISL_3233395
EPI_ISL_3233399
EPI_ISL_3233407
EPI_ISL_3233408
EPI_ISL_3233412
EPI_ISL_3233413
EPI_ISL_3233415
EPI_ISL_3234929
EPI_ISL_3234930
EPI_ISL_3234931
EPI_ISL_3234933
EPI_ISL_3239558
EPI_ISL_3239837
EPI_ISL_3239839
EPI_ISL_3241729
EPI_ISL_3241739
EPI_ISL_3241744
EPI_ISL_3241746
EPI_ISL_3241748
EPI_ISL_3241751
EPI_ISL_3241752
EPI_ISL_3241756
EPI_ISL_3241760
EPI_ISL_3241761
EPI_ISL_3241762
EPI_ISL_3241763
EPI_ISL_3241766
EPI_ISL_3241767
EPI_ISL_3241771
EPI_ISL_3241772
EPI_ISL_3241776
EPI_ISL_3241777
EPI_ISL_3241778
EPI_ISL_3241780
EPI_ISL_3241781
EPI_ISL_3241783
EPI_ISL_3241786
EPI_ISL_3241788
EPI_ISL_3241789
EPI_ISL_3241790
EPI_ISL_3241791
EPI_ISL_3241792
EPI_ISL_3241793
EPI_ISL_3241794
EPI_ISL_3241795
EPI_ISL_3241796
EPI_ISL_3241797
EPI_ISL_3241798
EPI_ISL_3241799
EPI_ISL_3241800
EPI_ISL_3241801
EPI_ISL_3241802
EPI_ISL_3241803
EPI_ISL_3241804
EPI_ISL_3241805
EPI_ISL_3241806
EPI_ISL_3241807
EPI_ISL_3241808
EPI_ISL_3241809
EPI_ISL_3241810
EPI_ISL_3241814
EPI_ISL_3241815
EPI_ISL_3241816
EPI_ISL_3241817
EPI_ISL_3241818
EPI_ISL_3241819
EPI_ISL_3241820
EPI_ISL_3241826
EPI_ISL_3242444
EPI_ISL_3244595
EPI_ISL_3244596
EPI_ISL_3244597
EPI_ISL_3244598
EPI_ISL_3244599
EPI_ISL_3244601
EPI_ISL_3244602
EPI_ISL_3245773
EPI_ISL_3245774
EPI_ISL_3245775
EPI_ISL_3245776
EPI_ISL_3245777
EPI_ISL_3245778
EPI_ISL_3245779
EPI_ISL_3245780
EPI_ISL_3245781
EPI_ISL_3245786
EPI_ISL_3245787
EPI_ISL_3245788
EPI_ISL_3245790
EPI_ISL_3245793
EPI_ISL_3245810
EPI_ISL_3245820
EPI_ISL_3245821
EPI_ISL_3245822
EPI_ISL_3245823
EPI_ISL_3245825
EPI_ISL_3245826
EPI_ISL_3245827
EPI_ISL_3245828
EPI_ISL_3245829
EPI_ISL_3245830
EPI_ISL_3245832
EPI_ISL_3245833
EPI_ISL_3245834
EPI_ISL_3245835
EPI_ISL_3245836
EPI_ISL_3245837
EPI_ISL_3245838
EPI_ISL_3245840
EPI_ISL_3245841
EPI_ISL_3245842
EPI_ISL_3245844
EPI_ISL_3245845
EPI_ISL_3245846
EPI_ISL_3245848
EPI_ISL_3245849
EPI_ISL_3245851
EPI_ISL_3245852
EPI_ISL_3245854
EPI_ISL_3245855
EPI_ISL_3245856
EPI_ISL_3245862
EPI_ISL_3245867
EPI_ISL_3245868
EPI_ISL_3245949
EPI_ISL_3245952
EPI_ISL_3245953
EPI_ISL_3245954
EPI_ISL_3245955
EPI_ISL_3245956
EPI_ISL_3245957
EPI_ISL_3245958
EPI_ISL_3245960
EPI_ISL_3245961
EPI_ISL_3245962
EPI_ISL_3245963
EPI_ISL_3245965
EPI_ISL_3245966
EPI_ISL_3245971
EPI_ISL_3245974
EPI_ISL_3245975
EPI_ISL_3245977
EPI_ISL_3246050
EPI_ISL_3246987
EPI_ISL_3247059
EPI_ISL_3247062
EPI_ISL_3247068
EPI_ISL_3247069
EPI_ISL_3247071
EPI_ISL_3247073
EPI_ISL_3247074
EPI_ISL_3247154
EPI_ISL_3247156
EPI_ISL_3247157
EPI_ISL_3247158
EPI_ISL_3247159
EPI_ISL_3247160
EPI_ISL_3247162
EPI_ISL_3247168
EPI_ISL_3247169
EPI_ISL_3247170
EPI_ISL_3247171
EPI_ISL_3247172
EPI_ISL_3247261
EPI_ISL_3247527
EPI_ISL_3247529
EPI_ISL_3247700
EPI_ISL_3247769
EPI_ISL_3247773
EPI_ISL_3248303
EPI_ISL_3250392
EPI_ISL_3250847
EPI_ISL_3251242
EPI_ISL_3251243
EPI_ISL_3253426
EPI_ISL_3259520
EPI_ISL_3259524
EPI_ISL_3259525
EPI_ISL_3259526
EPI_ISL_3259527
EPI_ISL_3259529
EPI_ISL_3259535
EPI_ISL_3259565
EPI_ISL_3259566
EPI_ISL_3259567
EPI_ISL_3259568
EPI_ISL_3261040
EPI_ISL_3261511
EPI_ISL_3262119
EPI_ISL_3262120
EPI_ISL_3262121
EPI_ISL_3262123
EPI_ISL_3262128
EPI_ISL_3262133
EPI_ISL_3262136
EPI_ISL_3262138
EPI_ISL_3265330
EPI_ISL_3265331
EPI_ISL_3265332
EPI_ISL_3265333
EPI_ISL_3265334
EPI_ISL_3265335
EPI_ISL_3265336
EPI_ISL_3265337
EPI_ISL_3265338
EPI_ISL_3265339
EPI_ISL_3265340
EPI_ISL_3265342
EPI_ISL_3265343
EPI_ISL_3265344
EPI_ISL_3265345
EPI_ISL_3265346
EPI_ISL_3265347
EPI_ISL_3265350
EPI_ISL_3265351
EPI_ISL_3265352
EPI_ISL_3265356
EPI_ISL_3265357
EPI_ISL_3265358
EPI_ISL_3265359
EPI_ISL_3265360
EPI_ISL_3265364
EPI_ISL_3265366
EPI_ISL_3265384
EPI_ISL_3265385
EPI_ISL_3265388
EPI_ISL_3265389
EPI_ISL_3265390
EPI_ISL_3265391
EPI_ISL_3265392
EPI_ISL_3265393
EPI_ISL_3265394
EPI_ISL_3265397
EPI_ISL_3265400
EPI_ISL_3265402
EPI_ISL_3265404
EPI_ISL_3265409
EPI_ISL_3265412
EPI_ISL_3265413
EPI_ISL_3265414
EPI_ISL_3265415
EPI_ISL_3265416
EPI_ISL_3265417
EPI_ISL_3265418
EPI_ISL_3265419
EPI_ISL_3265421
EPI_ISL_3265422
EPI_ISL_3265424
EPI_ISL_3265425
EPI_ISL_3265426
EPI_ISL_3265427
EPI_ISL_3265429
EPI_ISL_3265431
EPI_ISL_3265432
EPI_ISL_3265433
EPI_ISL_3265434
EPI_ISL_3265437
EPI_ISL_3265438
EPI_ISL_3265439
EPI_ISL_3265440
EPI_ISL_3265441
EPI_ISL_3265442
EPI_ISL_3265443
EPI_ISL_3265444
EPI_ISL_3265446
EPI_ISL_3265447
EPI_ISL_3265449
EPI_ISL_3265450
EPI_ISL_3265451
EPI_ISL_3265452
EPI_ISL_3265454
EPI_ISL_3265455
EPI_ISL_3265456
EPI_ISL_3265457
EPI_ISL_3265460
EPI_ISL_3265461
EPI_ISL_3265462
EPI_ISL_3265463
EPI_ISL_3265464
EPI_ISL_3265465
EPI_ISL_3265467
EPI_ISL_3265468
EPI_ISL_3265469
EPI_ISL_3265470
EPI_ISL_3265471
EPI_ISL_3265472
EPI_ISL_3265473
EPI_ISL_3265474
EPI_ISL_3265475
EPI_ISL_3265476
EPI_ISL_3265477
EPI_ISL_3265478
EPI_ISL_3265479
EPI_ISL_3265480
EPI_ISL_3265482
EPI_ISL_3265483
EPI_ISL_3265484
EPI_ISL_3265485
EPI_ISL_3265486
EPI_ISL_3265487
EPI_ISL_3265488
EPI_ISL_3265489
EPI_ISL_3265490
EPI_ISL_3265491
EPI_ISL_3265492
EPI_ISL_3265493
EPI_ISL_3265494
EPI_ISL_3265495
EPI_ISL_3265496
EPI_ISL_3265497
EPI_ISL_3265498
EPI_ISL_3265499
EPI_ISL_3265500
EPI_ISL_3265501
EPI_ISL_3265502
EPI_ISL_3265503
EPI_ISL_3265504
EPI_ISL_3265505
EPI_ISL_3265506
EPI_ISL_3265507
EPI_ISL_3265508
EPI_ISL_3265509
EPI_ISL_3265510
EPI_ISL_3265511
EPI_ISL_3265512
EPI_ISL_3265513
EPI_ISL_3265514
EPI_ISL_3265515
EPI_ISL_3265516
EPI_ISL_3265517
EPI_ISL_3265519
EPI_ISL_3265520
EPI_ISL_3265521
EPI_ISL_3265522
EPI_ISL_3265523
EPI_ISL_3265524
EPI_ISL_3265525
EPI_ISL_3265526
EPI_ISL_3265528
EPI_ISL_3265529
EPI_ISL_3265530
EPI_ISL_3265531
EPI_ISL_3265532
EPI_ISL_3265533
EPI_ISL_3265534
EPI_ISL_3265535
EPI_ISL_3265536
EPI_ISL_3265537
EPI_ISL_3265539
EPI_ISL_3265540
EPI_ISL_3265541
EPI_ISL_3265542
EPI_ISL_3265543
EPI_ISL_3265544
EPI_ISL_3265546
EPI_ISL_3265547
EPI_ISL_3265550
EPI_ISL_3265551
EPI_ISL_3265553
EPI_ISL_3265554
EPI_ISL_3265556
EPI_ISL_3265557
EPI_ISL_3265558
EPI_ISL_3265559
EPI_ISL_3265560
EPI_ISL_3265561
EPI_ISL_3265563
EPI_ISL_3265564
EPI_ISL_3266062
EPI_ISL_3266063
EPI_ISL_3266064
EPI_ISL_3266065
EPI_ISL_3266903
EPI_ISL_3266907
EPI_ISL_3266908
EPI_ISL_3266909
EPI_ISL_3266911
EPI_ISL_3266912
EPI_ISL_3266913
EPI_ISL_3266914
EPI_ISL_3266915
EPI_ISL_3266925
EPI_ISL_3266926
EPI_ISL_3266927
EPI_ISL_3266929
EPI_ISL_3266930
EPI_ISL_3266932
EPI_ISL_3266933
EPI_ISL_3267859
EPI_ISL_3267860
EPI_ISL_3268371
EPI_ISL_3268389
EPI_ISL_3268393
EPI_ISL_3268394
EPI_ISL_3268395
EPI_ISL_3268396
EPI_ISL_3268397
EPI_ISL_3268398
EPI_ISL_3268399
EPI_ISL_3268400
EPI_ISL_3268401
EPI_ISL_3268402
EPI_ISL_3268403
EPI_ISL_3268405
EPI_ISL_3268406
EPI_ISL_3268407
EPI_ISL_3268410
EPI_ISL_3268411
EPI_ISL_3268412
EPI_ISL_3268413
EPI_ISL_3268414
EPI_ISL_3268415
EPI_ISL_3268418
EPI_ISL_3268419
EPI_ISL_3268420
EPI_ISL_3268421
EPI_ISL_3268423
EPI_ISL_3268424
EPI_ISL_3268425
EPI_ISL_3268430
EPI_ISL_3268431
EPI_ISL_3268432
EPI_ISL_3268433
EPI_ISL_3268435
EPI_ISL_3268436
EPI_ISL_3268438
EPI_ISL_3268439
EPI_ISL_3268440
EPI_ISL_3268441
EPI_ISL_3268442
EPI_ISL_3268445
EPI_ISL_3268446
EPI_ISL_3268447
EPI_ISL_3268449
EPI_ISL_3268450
EPI_ISL_3268451
EPI_ISL_3268452
EPI_ISL_3268455
EPI_ISL_3268456
EPI_ISL_3274348
EPI_ISL_3274349
EPI_ISL_3275166
EPI_ISL_3275167
EPI_ISL_3275169
EPI_ISL_3275172
EPI_ISL_3275173
EPI_ISL_3278291
EPI_ISL_3278292
EPI_ISL_3278302
EPI_ISL_3281509
EPI_ISL_3398860
EPI_ISL_2615399
EPI_ISL_2790915
EPI_ISL_2790927
EPI_ISL_2790930
EPI_ISL_2790938
EPI_ISL_2790946
EPI_ISL_2790945
EPI_ISL_2790947
EPI_ISL_2790948
EPI_ISL_2790950
EPI_ISL_2790952
EPI_ISL_2790959
EPI_ISL_3298318
EPI_ISL_3298339
EPI_ISL_3298343
EPI_ISL_3298344
EPI_ISL_3298345
EPI_ISL_3298346
EPI_ISL_3298348
EPI_ISL_3298350
EPI_ISL_3298352
EPI_ISL_3298354
EPI_ISL_3298357
EPI_ISL_3298362
EPI_ISL_3298368
EPI_ISL_3417538
EPI_ISL_3305855
EPI_ISL_3305856
EPI_ISL_3305858
EPI_ISL_3305938
EPI_ISL_3305993
EPI_ISL_3306009
EPI_ISL_3306010
EPI_ISL_3306011
EPI_ISL_3306012
EPI_ISL_3306013
EPI_ISL_3306014
EPI_ISL_3306023
EPI_ISL_3306024
EPI_ISL_3306049
EPI_ISL_3306051
EPI_ISL_3307460
EPI_ISL_3307462
EPI_ISL_3307463
EPI_ISL_3307467
EPI_ISL_3307468
EPI_ISL_3307469
EPI_ISL_3307470
EPI_ISL_3307471
EPI_ISL_3307472
EPI_ISL_3307473
EPI_ISL_3307474
EPI_ISL_3307475
EPI_ISL_3307477
EPI_ISL_3307479
EPI_ISL_3307480
EPI_ISL_3307482
EPI_ISL_3307483
EPI_ISL_3307484
EPI_ISL_3307485
EPI_ISL_3307486
EPI_ISL_3307488
EPI_ISL_3307490
EPI_ISL_3307491
EPI_ISL_3307493
EPI_ISL_3307494
EPI_ISL_3307495
EPI_ISL_3307496
EPI_ISL_3307497
EPI_ISL_3307499
EPI_ISL_3307500
EPI_ISL_3307502
EPI_ISL_3307503
EPI_ISL_3307504
EPI_ISL_3307505
EPI_ISL_3307507
EPI_ISL_3307508
EPI_ISL_3307509
EPI_ISL_3307510
EPI_ISL_3307511
EPI_ISL_3307512
EPI_ISL_3307516
EPI_ISL_3307517
EPI_ISL_3307518
EPI_ISL_3307519
EPI_ISL_3307520
EPI_ISL_3307523
EPI_ISL_3307524
EPI_ISL_3307527
EPI_ISL_3307528
EPI_ISL_3307532
EPI_ISL_3307533
EPI_ISL_3307534
EPI_ISL_3307535
EPI_ISL_3307536
EPI_ISL_3307537
EPI_ISL_3307539
EPI_ISL_3307542
EPI_ISL_3307543
EPI_ISL_3307544
EPI_ISL_3307545
EPI_ISL_3307546
EPI_ISL_3307548
EPI_ISL_3307549
EPI_ISL_3307551
EPI_ISL_3307552
EPI_ISL_3307553
EPI_ISL_3307554
EPI_ISL_3307555
EPI_ISL_3307557
EPI_ISL_3307558
EPI_ISL_3307559
EPI_ISL_3307560
EPI_ISL_3307569
EPI_ISL_3307580
EPI_ISL_3307590
EPI_ISL_3307600
EPI_ISL_3307601
EPI_ISL_3307604
EPI_ISL_3307605
EPI_ISL_3307612
EPI_ISL_3307613
EPI_ISL_3307615
EPI_ISL_3307616
EPI_ISL_3307622
EPI_ISL_3307623
EPI_ISL_3307624
EPI_ISL_3307628
EPI_ISL_3307634
EPI_ISL_3307645
EPI_ISL_3307646
EPI_ISL_3307655
EPI_ISL_3307656
EPI_ISL_3307658
EPI_ISL_3307660
EPI_ISL_3307661
EPI_ISL_3307662
EPI_ISL_3307664
EPI_ISL_3307667
EPI_ISL_3307668
EPI_ISL_3307669
EPI_ISL_3307670
EPI_ISL_3307673
EPI_ISL_3307674
EPI_ISL_3307676
EPI_ISL_3307678
EPI_ISL_3307681
EPI_ISL_3307683
EPI_ISL_3307685
EPI_ISL_3307686
EPI_ISL_3307687
EPI_ISL_3307691
EPI_ISL_3307699
EPI_ISL_3307701
EPI_ISL_3307703
EPI_ISL_3307709
EPI_ISL_3307710
EPI_ISL_3307714
EPI_ISL_3307715
EPI_ISL_3307716
EPI_ISL_3307719
EPI_ISL_3307721
EPI_ISL_3307730
EPI_ISL_3307733
EPI_ISL_3307737
EPI_ISL_3307738
EPI_ISL_3307742
EPI_ISL_3307760
EPI_ISL_3307763
EPI_ISL_3307764
EPI_ISL_3307765
EPI_ISL_3307766
EPI_ISL_3307767
EPI_ISL_3307768
EPI_ISL_3307769
EPI_ISL_3307771
EPI_ISL_3307773
EPI_ISL_3307774
EPI_ISL_3307776
EPI_ISL_3307778
EPI_ISL_3307779
EPI_ISL_3307780
EPI_ISL_3307855
EPI_ISL_3308149
EPI_ISL_3308410
EPI_ISL_3308474
EPI_ISL_3308506
EPI_ISL_3308586
EPI_ISL_3308588
EPI_ISL_3308664
EPI_ISL_3308675
EPI_ISL_3308676
EPI_ISL_3308687
EPI_ISL_3308688
EPI_ISL_3308762
EPI_ISL_3308763
EPI_ISL_3308771
EPI_ISL_3308776
EPI_ISL_3308778
EPI_ISL_3308779
EPI_ISL_3308780
EPI_ISL_3308782
EPI_ISL_4051108
EPI_ISL_3315010
EPI_ISL_3315011
EPI_ISL_3315012
EPI_ISL_3315013
EPI_ISL_3315014
EPI_ISL_3315015
EPI_ISL_3315016
EPI_ISL_3315017
EPI_ISL_3315018
EPI_ISL_3315019
EPI_ISL_3315020
EPI_ISL_3315024
EPI_ISL_3317844
EPI_ISL_3317845
EPI_ISL_3317865
EPI_ISL_3317866
EPI_ISL_3317868
EPI_ISL_3317869
EPI_ISL_3317871
EPI_ISL_3317872
EPI_ISL_3317873
EPI_ISL_3317875
EPI_ISL_3317876
EPI_ISL_3317878
EPI_ISL_3317879
EPI_ISL_3867623
EPI_ISL_4392629
EPI_ISL_4392630
EPI_ISL_4392633
EPI_ISL_4392642
EPI_ISL_4392643
EPI_ISL_4392646
EPI_ISL_4392656
EPI_ISL_2617090
EPI_ISL_3980506
EPI_ISL_3980516
EPI_ISL_1922125
EPI_ISL_4397068
EPI_ISL_3893542
EPI_ISL_3245772
EPI_ISL_3245782
EPI_ISL_3245783
EPI_ISL_3245784
EPI_ISL_3245785
EPI_ISL_3245812
EPI_ISL_3245831
EPI_ISL_3245839
EPI_ISL_3245861
EPI_ISL_3245865
EPI_ISL_3904853
EPI_ISL_3904854
EPI_ISL_3904855
EPI_ISL_3904856
EPI_ISL_3245940
EPI_ISL_3245950
EPI_ISL_3245951
EPI_ISL_3245959
EPI_ISL_3245964
EPI_ISL_3245973
EPI_ISL_3245976
EPI_ISL_3246049
EPI_ISL_3908498
EPI_ISL_3908499
EPI_ISL_3908500
EPI_ISL_3908504
EPI_ISL_3908507
EPI_ISL_3908509
EPI_ISL_3911435
EPI_ISL_3911436
EPI_ISL_3911437
EPI_ISL_3911443
EPI_ISL_3911445
EPI_ISL_3911454
EPI_ISL_3911456
EPI_ISL_3911458
EPI_ISL_3911464
EPI_ISL_3914982
EPI_ISL_3914986
EPI_ISL_3914987
EPI_ISL_3914995
EPI_ISL_3914996
EPI_ISL_3914997
EPI_ISL_3914998
EPI_ISL_3915006
EPI_ISL_3915013
EPI_ISL_3915015
EPI_ISL_3915019
EPI_ISL_3915021
EPI_ISL_3915023
EPI_ISL_3915024
EPI_ISL_3915026
EPI_ISL_3915027
EPI_ISL_3915028
EPI_ISL_3915031
EPI_ISL_3915032
EPI_ISL_3915033
EPI_ISL_3915034
EPI_ISL_3915038
EPI_ISL_3915039
EPI_ISL_3915041
EPI_ISL_3915042
EPI_ISL_3915043
EPI_ISL_3915045
EPI_ISL_3915051
EPI_ISL_3915052
EPI_ISL_3915053
EPI_ISL_3915054
EPI_ISL_3915055
EPI_ISL_3915056
EPI_ISL_3915057
EPI_ISL_3915063
EPI_ISL_3915064
EPI_ISL_3915065
EPI_ISL_3915066
EPI_ISL_3915069
EPI_ISL_3915070
EPI_ISL_3915071
EPI_ISL_3915078
EPI_ISL_3915116
EPI_ISL_3915117
EPI_ISL_2723573
EPI_ISL_2723574
EPI_ISL_2723578
EPI_ISL_2723582
EPI_ISL_2723583
EPI_ISL_2723588
EPI_ISL_3919765
EPI_ISL_3919767
EPI_ISL_3919769
EPI_ISL_3919770
EPI_ISL_3919772
EPI_ISL_3919773
EPI_ISL_3919774
EPI_ISL_3919781
EPI_ISL_3919782
EPI_ISL_3919783
EPI_ISL_3919784
EPI_ISL_3919785
EPI_ISL_3924050
EPI_ISL_3924051
EPI_ISL_3924053
EPI_ISL_3924054
EPI_ISL_3924055
EPI_ISL_3924058
EPI_ISL_3924059
EPI_ISL_3924060
EPI_ISL_3924061
EPI_ISL_1935601
EPI_ISL_3934993
EPI_ISL_3935026
EPI_ISL_3935027
EPI_ISL_3935042
EPI_ISL_3507617
EPI_ISL_3943741
EPI_ISL_3943742
EPI_ISL_3945456
EPI_ISL_3945459
EPI_ISL_3945470
EPI_ISL_3945473
EPI_ISL_3717561
EPI_ISL_3717559
EPI_ISL_3717560
EPI_ISL_3717569
EPI_ISL_3957685
EPI_ISL_3957867
EPI_ISL_3957868
EPI_ISL_3957869
EPI_ISL_3332719
EPI_ISL_3308411
EPI_ISL_3308660
EPI_ISL_3307739
EPI_ISL_2611665
EPI_ISL_2611668
EPI_ISL_3980447
EPI_ISL_3980450
EPI_ISL_3980452
EPI_ISL_3980453
EPI_ISL_3980454
EPI_ISL_3980505
EPI_ISL_3980508
EPI_ISL_3980510
EPI_ISL_3980513
EPI_ISL_3980515
EPI_ISL_3980517
EPI_ISL_3980753
EPI_ISL_3981320
EPI_ISL_3981321
EPI_ISL_3981322
EPI_ISL_3981323
EPI_ISL_3981324
EPI_ISL_3981325
EPI_ISL_3981326
EPI_ISL_3981327
EPI_ISL_3981328
EPI_ISL_3981329
EPI_ISL_3981330
EPI_ISL_3981338
EPI_ISL_3981339
EPI_ISL_3981340
EPI_ISL_3981341
EPI_ISL_3981342
EPI_ISL_3981343
EPI_ISL_3981344
EPI_ISL_3981345
EPI_ISL_3981346
EPI_ISL_3981347
EPI_ISL_3981348
EPI_ISL_3981349
EPI_ISL_3981350
EPI_ISL_3981351
EPI_ISL_3981352
EPI_ISL_3981353
EPI_ISL_3981354
EPI_ISL_3981355
EPI_ISL_3981356
EPI_ISL_3981357
EPI_ISL_3981358
EPI_ISL_3981359
EPI_ISL_3981366
EPI_ISL_3981367
EPI_ISL_3981368
EPI_ISL_3981369
EPI_ISL_3981370
EPI_ISL_3981371
EPI_ISL_3981372
EPI_ISL_3981380
EPI_ISL_3981393
EPI_ISL_3981394
EPI_ISL_3981395
EPI_ISL_3981397
EPI_ISL_3981398
EPI_ISL_3981400
EPI_ISL_3981401
EPI_ISL_3981402
EPI_ISL_3981403
EPI_ISL_3981404
EPI_ISL_3981405
EPI_ISL_3981407
EPI_ISL_3981408
EPI_ISL_3981409
EPI_ISL_3981411
EPI_ISL_3981412
EPI_ISL_3981414
EPI_ISL_3981415
EPI_ISL_3981416
EPI_ISL_3981417
EPI_ISL_3981418
EPI_ISL_3981419
EPI_ISL_3981420
EPI_ISL_3981421
EPI_ISL_3981422
EPI_ISL_3981423
EPI_ISL_3981424
EPI_ISL_2625622
EPI_ISL_4417898
EPI_ISL_3095193
EPI_ISL_2964685
EPI_ISL_3098728
EPI_ISL_3098729
EPI_ISL_3098730
EPI_ISL_3098731
EPI_ISL_3098732
EPI_ISL_3098733
EPI_ISL_3098734
EPI_ISL_3098735
EPI_ISL_3098736
EPI_ISL_3098737
EPI_ISL_3098738
EPI_ISL_3098739
EPI_ISL_3098740
EPI_ISL_3098741
EPI_ISL_3098742
EPI_ISL_3098743
EPI_ISL_3098744
EPI_ISL_3098745
EPI_ISL_3098746
EPI_ISL_3098747
EPI_ISL_3098748
EPI_ISL_3098752
EPI_ISL_3098754
EPI_ISL_3098761
EPI_ISL_3098820
EPI_ISL_3098821
EPI_ISL_4273620
EPI_ISL_3100071
EPI_ISL_3100072
EPI_ISL_3100075
EPI_ISL_3100078
EPI_ISL_3100079
EPI_ISL_3100081
EPI_ISL_3100082
EPI_ISL_3100083
EPI_ISL_3100084
EPI_ISL_3100086
EPI_ISL_3100087
EPI_ISL_2626087
EPI_ISL_2626088
EPI_ISL_2626093
EPI_ISL_3988303
EPI_ISL_3988304
EPI_ISL_3988305
EPI_ISL_3988306
EPI_ISL_3988311
EPI_ISL_3988312
EPI_ISL_3988313
EPI_ISL_3988314
EPI_ISL_3988315
EPI_ISL_3988316
EPI_ISL_3988317
EPI_ISL_3988318
EPI_ISL_3988319
EPI_ISL_3988320
EPI_ISL_3988321
EPI_ISL_3989075
EPI_ISL_3989076
EPI_ISL_3989077
EPI_ISL_3989085
EPI_ISL_3989184
EPI_ISL_3989193
EPI_ISL_3989199
EPI_ISL_3996689
EPI_ISL_3996691
EPI_ISL_3996692
EPI_ISL_3996693
EPI_ISL_3996694
EPI_ISL_3996698
EPI_ISL_3996699
EPI_ISL_3996724
EPI_ISL_3996725
EPI_ISL_3996726
EPI_ISL_3996729
EPI_ISL_3996730
EPI_ISL_3996731
EPI_ISL_3996732
EPI_ISL_3996733
EPI_ISL_3996734
EPI_ISL_3996735
EPI_ISL_3996736
EPI_ISL_3996737
EPI_ISL_3996738
EPI_ISL_3996739
EPI_ISL_3996740
EPI_ISL_3996741
EPI_ISL_3996742
EPI_ISL_3996743
EPI_ISL_3996746
EPI_ISL_3996750
EPI_ISL_3996751
EPI_ISL_3996809
EPI_ISL_3996810
EPI_ISL_3996811
EPI_ISL_3996812
EPI_ISL_3996814
EPI_ISL_3996819
EPI_ISL_3996820
EPI_ISL_3996904
EPI_ISL_3996905
EPI_ISL_3996906
EPI_ISL_3996907
EPI_ISL_3996908
EPI_ISL_3996909
EPI_ISL_3996910
EPI_ISL_3996911
EPI_ISL_3996916
EPI_ISL_3999691
EPI_ISL_3999692
EPI_ISL_4005924
EPI_ISL_4005925
EPI_ISL_4005926
EPI_ISL_4005927
EPI_ISL_4005929
EPI_ISL_4005930
EPI_ISL_4005931
EPI_ISL_4005932
EPI_ISL_4005933
EPI_ISL_4005934
EPI_ISL_4005940
EPI_ISL_4005941
EPI_ISL_4005946
EPI_ISL_4005948
EPI_ISL_4005949
EPI_ISL_4005950
EPI_ISL_4005951
EPI_ISL_4005952
EPI_ISL_4005954
EPI_ISL_4005955
EPI_ISL_3150937
EPI_ISL_3333618
EPI_ISL_3333619
EPI_ISL_3150971
EPI_ISL_4435370
EPI_ISL_3333563
EPI_ISL_3333562
EPI_ISL_4440057
EPI_ISL_4440078
EPI_ISL_4440080
EPI_ISL_4440093
EPI_ISL_3151729
EPI_ISL_3151691
EPI_ISL_3151711
EPI_ISL_3151715
EPI_ISL_3151724
EPI_ISL_3151727
EPI_ISL_3151731
EPI_ISL_3151736
EPI_ISL_3151746
EPI_ISL_2627997
EPI_ISL_4035702
EPI_ISL_4035708
EPI_ISL_4035710
EPI_ISL_4035711
EPI_ISL_4035713
EPI_ISL_4035714
EPI_ISL_4035715
EPI_ISL_4035716
EPI_ISL_4035718
EPI_ISL_4035719
EPI_ISL_4035720
EPI_ISL_4035721
EPI_ISL_4035722
EPI_ISL_4035723
EPI_ISL_4460685
EPI_ISL_4460686
EPI_ISL_4461385
EPI_ISL_4468856
EPI_ISL_4473155
EPI_ISL_4473156
EPI_ISL_4122394
EPI_ISL_4122383
EPI_ISL_4491504
EPI_ISL_4491508
EPI_ISL_4491509
EPI_ISL_4491511
EPI_ISL_4503133
EPI_ISL_4503977
EPI_ISL_4503978
EPI_ISL_4503979
EPI_ISL_4503980
EPI_ISL_4503981
EPI_ISL_4503982
EPI_ISL_4503983
EPI_ISL_4503985
EPI_ISL_4503986
EPI_ISL_4503987
EPI_ISL_4503988
EPI_ISL_4503989
EPI_ISL_4503991
EPI_ISL_4503992
EPI_ISL_4503993
EPI_ISL_4503994
EPI_ISL_4503995
EPI_ISL_4503996
EPI_ISL_4503997
EPI_ISL_4503998
EPI_ISL_4503999
EPI_ISL_4504001
EPI_ISL_4504002
EPI_ISL_4504003
EPI_ISL_4504004
EPI_ISL_4504005
EPI_ISL_4504006
EPI_ISL_4504007
EPI_ISL_4504008
EPI_ISL_4504009
EPI_ISL_4504010
EPI_ISL_4504011
EPI_ISL_4504012
EPI_ISL_4504013
EPI_ISL_4504014
EPI_ISL_4504015
EPI_ISL_2801772
EPI_ISL_2801815
EPI_ISL_2801814
EPI_ISL_2801892
EPI_ISL_2801895
EPI_ISL_2801904
EPI_ISL_3334217
EPI_ISL_3334182
EPI_ISL_2982126
EPI_ISL_2982127
EPI_ISL_2982138
EPI_ISL_2982139
EPI_ISL_2982145
EPI_ISL_2982146
EPI_ISL_2982150
EPI_ISL_2982156
EPI_ISL_3982391
EPI_ISL_4417903
EPI_ISL_3982779
EPI_ISL_3982780
EPI_ISL_3982781
EPI_ISL_3982782
EPI_ISL_3982783
EPI_ISL_3982784
EPI_ISL_3982785
EPI_ISL_3982786
EPI_ISL_3982787
EPI_ISL_3982788
EPI_ISL_3982790
EPI_ISL_3982791
EPI_ISL_3982793
EPI_ISL_3982796
EPI_ISL_3982797
EPI_ISL_3983490
EPI_ISL_3983498
EPI_ISL_3983507
EPI_ISL_3983516
EPI_ISL_3983518
EPI_ISL_3983530
EPI_ISL_3983533
EPI_ISL_3983538
EPI_ISL_2626037
EPI_ISL_2626083
EPI_ISL_3987492
EPI_ISL_3987519
EPI_ISL_2626084
EPI_ISL_2626085
EPI_ISL_2626090
EPI_ISL_2626091
EPI_ISL_2626095
EPI_ISL_2626096
EPI_ISL_3988307
EPI_ISL_3988308
EPI_ISL_3988309
EPI_ISL_3988310
EPI_ISL_2982217
EPI_ISL_2982218
EPI_ISL_2982225
EPI_ISL_4061036
EPI_ISL_2982184
EPI_ISL_2982181
EPI_ISL_2982182
EPI_ISL_2982205
EPI_ISL_2982216
EPI_ISL_4061041
EPI_ISL_4061040
EPI_ISL_4061030
EPI_ISL_4061016
EPI_ISL_2426222
EPI_ISL_4051106
EPI_ISL_4061029
EPI_ISL_2426155
EPI_ISL_2426156
EPI_ISL_2426175
EPI_ISL_2426186
EPI_ISL_4035705
EPI_ISL_4035704
EPI_ISL_3153391
EPI_ISL_3153418
EPI_ISL_3153435
EPI_ISL_3153445
EPI_ISL_3153374
EPI_ISL_3153493
EPI_ISL_3153488
EPI_ISL_3153489
EPI_ISL_3153491
EPI_ISL_3153504
EPI_ISL_3153533
EPI_ISL_3153526
EPI_ISL_3153523
EPI_ISL_3153524
EPI_ISL_2984224
EPI_ISL_2984243
EPI_ISL_2812150
EPI_ISL_3527773
EPI_ISL_2246833
EPI_ISL_2812155
EPI_ISL_3911453
EPI_ISL_3911433
EPI_ISL_3010251
EPI_ISL_3911455
EPI_ISL_3188968
EPI_ISL_3188981
EPI_ISL_3188984
EPI_ISL_3188971
EPI_ISL_3188972
EPI_ISL_3188998
EPI_ISL_3189001
EPI_ISL_3911463
EPI_ISL_3188988
EPI_ISL_3189016
EPI_ISL_3189011
EPI_ISL_3189012
EPI_ISL_3189017
EPI_ISL_3189018
EPI_ISL_3025448
EPI_ISL_3025460
EPI_ISL_3214807
EPI_ISL_3214817
EPI_ISL_3026022
EPI_ISL_1716736
EPI_ISL_3026030
EPI_ISL_2680937
EPI_ISL_2681071
EPI_ISL_2681113
EPI_ISL_2681151
EPI_ISL_2681188
EPI_ISL_2681194
EPI_ISL_2681251
EPI_ISL_3768966
EPI_ISL_3768977
EPI_ISL_3154745
EPI_ISL_3154753
EPI_ISL_3154764
EPI_ISL_2815329
EPI_ISL_3154913
EPI_ISL_3154922
EPI_ISL_3154944
EPI_ISL_2812971
EPI_ISL_3154953
EPI_ISL_3154954
EPI_ISL_3154959
EPI_ISL_3154960
EPI_ISL_3154968
EPI_ISL_3154967
EPI_ISL_3154979
EPI_ISL_3154992
EPI_ISL_3155403
EPI_ISL_2985376
EPI_ISL_3155408
EPI_ISL_2985387
EPI_ISL_2985383
EPI_ISL_3155412
EPI_ISL_3155417
EPI_ISL_3155419
EPI_ISL_3155420
EPI_ISL_3155421
EPI_ISL_3155422
EPI_ISL_3155424
EPI_ISL_3155425
EPI_ISL_2985399
EPI_ISL_2985401
EPI_ISL_2985403
EPI_ISL_2985404
EPI_ISL_3155431
EPI_ISL_2985408
EPI_ISL_2985409
EPI_ISL_3155432
EPI_ISL_2985410
EPI_ISL_2985414
EPI_ISL_3155439
EPI_ISL_3155443
EPI_ISL_2985419
EPI_ISL_2985421
EPI_ISL_3155476
EPI_ISL_2985437
EPI_ISL_3155460
EPI_ISL_3155467
EPI_ISL_2985443
EPI_ISL_2985445
EPI_ISL_3155470
EPI_ISL_2985448
EPI_ISL_2985449
EPI_ISL_3155474
EPI_ISL_2985452
EPI_ISL_2985454
EPI_ISL_3155481
EPI_ISL_2985458
EPI_ISL_2985460
EPI_ISL_2985462
EPI_ISL_3155485
EPI_ISL_3155490
EPI_ISL_2985470
EPI_ISL_2985471
EPI_ISL_3155493
EPI_ISL_2985475
EPI_ISL_3155502
EPI_ISL_3155504
EPI_ISL_3155505
EPI_ISL_3155507
EPI_ISL_3155508
EPI_ISL_2985489
EPI_ISL_3155513
EPI_ISL_3155514
EPI_ISL_3155515
EPI_ISL_2985491
EPI_ISL_2985492
EPI_ISL_2985500
EPI_ISL_3155524
EPI_ISL_3155526
EPI_ISL_3155527
EPI_ISL_3155529
EPI_ISL_2985509
EPI_ISL_2985511
EPI_ISL_3155531
EPI_ISL_3155532
EPI_ISL_2985512
EPI_ISL_2985513
EPI_ISL_3155534
EPI_ISL_2985517
EPI_ISL_3155535
EPI_ISL_2985520
EPI_ISL_3155538
EPI_ISL_3155539
EPI_ISL_2985521
EPI_ISL_2985523
EPI_ISL_3155541
EPI_ISL_3155548
EPI_ISL_2985528
EPI_ISL_3155551
EPI_ISL_3155552
EPI_ISL_2985535
EPI_ISL_3155553
EPI_ISL_3155554
EPI_ISL_3155555
EPI_ISL_2985538
EPI_ISL_3155569
EPI_ISL_3155570
EPI_ISL_3155574
EPI_ISL_2985558
EPI_ISL_3155576
EPI_ISL_3155577
EPI_ISL_3155581
EPI_ISL_3155583
EPI_ISL_2985567
EPI_ISL_3155587
EPI_ISL_3155588
EPI_ISL_3155590
EPI_ISL_3155595
EPI_ISL_2985580
EPI_ISL_3155601
EPI_ISL_2985589
EPI_ISL_2985592
EPI_ISL_2985598
EPI_ISL_3155616
EPI_ISL_3155617
EPI_ISL_3155618
EPI_ISL_2985606
EPI_ISL_3155621
EPI_ISL_3155629
EPI_ISL_3155648
EPI_ISL_3155651
EPI_ISL_3155652
EPI_ISL_3155654
EPI_ISL_3723543
EPI_ISL_4071978
EPI_ISL_1916414
EPI_ISL_2986985
EPI_ISL_2987599
EPI_ISL_2987722
EPI_ISL_2434150
EPI_ISL_3588716
EPI_ISL_1911195
EPI_ISL_1911196
EPI_ISL_3232665
EPI_ISL_3401869
EPI_ISL_3401870
EPI_ISL_3401878
EPI_ISL_3401893
EPI_ISL_3401894
EPI_ISL_3401901
EPI_ISL_3401902
EPI_ISL_3401903
EPI_ISL_3797256
EPI_ISL_3797257
EPI_ISL_3797264
EPI_ISL_2490307
EPI_ISL_2490308
EPI_ISL_2492439
EPI_ISL_2492437
EPI_ISL_2492429
EPI_ISL_3979387
EPI_ISL_3229687
EPI_ISL_3044937
EPI_ISL_3045559
EPI_ISL_3045563
EPI_ISL_3045564
EPI_ISL_3045595
EPI_ISL_3404371
EPI_ISL_3045857
EPI_ISL_3045862
EPI_ISL_3045863
EPI_ISL_3045864
EPI_ISL_3045971
EPI_ISL_3046084
EPI_ISL_3046086
EPI_ISL_3046087
EPI_ISL_3230758
EPI_ISL_3230759
EPI_ISL_3230760
EPI_ISL_3046095
EPI_ISL_3046097
EPI_ISL_3046098
EPI_ISL_3230774
EPI_ISL_3230775
EPI_ISL_3230776
EPI_ISL_3230779
EPI_ISL_3230784
EPI_ISL_3230789
EPI_ISL_3230790
EPI_ISL_3230793
EPI_ISL_3230802
EPI_ISL_3230810
EPI_ISL_3230813
EPI_ISL_3230834
EPI_ISL_3228309
EPI_ISL_3228311
EPI_ISL_3230934
EPI_ISL_3230954
EPI_ISL_3230955
EPI_ISL_3230956
EPI_ISL_3230958
EPI_ISL_3230960
EPI_ISL_3230961
EPI_ISL_3230967
EPI_ISL_3230971
EPI_ISL_3230976
EPI_ISL_3230977
EPI_ISL_3230980
EPI_ISL_3230981
EPI_ISL_3230982
EPI_ISL_3230984
EPI_ISL_3230985
EPI_ISL_3230986
EPI_ISL_3230990
EPI_ISL_3230991
EPI_ISL_3231005
EPI_ISL_3231020
EPI_ISL_3231021
EPI_ISL_3231028
EPI_ISL_3231029
EPI_ISL_3231030
EPI_ISL_3231033
EPI_ISL_3231034
EPI_ISL_3231036
EPI_ISL_3231037
EPI_ISL_3231040
EPI_ISL_3231041
EPI_ISL_3231042
EPI_ISL_3231044
EPI_ISL_3404992
EPI_ISL_3231056
EPI_ISL_3231057
EPI_ISL_3231061
EPI_ISL_3231064
EPI_ISL_3231065
EPI_ISL_3231067
EPI_ISL_3231074
EPI_ISL_3231078
EPI_ISL_3231084
EPI_ISL_3231085
EPI_ISL_3231086
EPI_ISL_3231087
EPI_ISL_3231088
EPI_ISL_3231092
EPI_ISL_3231095
EPI_ISL_3231097
EPI_ISL_3231101
EPI_ISL_3231103
EPI_ISL_3231104
EPI_ISL_3231106
EPI_ISL_3231107
EPI_ISL_3231110
EPI_ISL_3231112
EPI_ISL_3231115
EPI_ISL_3231116
EPI_ISL_3231117
EPI_ISL_3231118
EPI_ISL_3231120
EPI_ISL_3231150
EPI_ISL_3231151
EPI_ISL_3231152
EPI_ISL_3231159
EPI_ISL_3231160
EPI_ISL_3231162
EPI_ISL_3231163
EPI_ISL_3231169
EPI_ISL_3231175
EPI_ISL_3231204
EPI_ISL_3231229
EPI_ISL_3046526
EPI_ISL_3046537
EPI_ISL_3046541
EPI_ISL_3046553
EPI_ISL_3046561
EPI_ISL_3046564
EPI_ISL_3046565
EPI_ISL_3046567
EPI_ISL_3046570
EPI_ISL_3046580
EPI_ISL_3046581
EPI_ISL_3046582
EPI_ISL_3189627
EPI_ISL_3370710
EPI_ISL_3370691
EPI_ISL_3370692
EPI_ISL_3370694
EPI_ISL_3370696
EPI_ISL_3370697
EPI_ISL_3370698
EPI_ISL_3370703
EPI_ISL_3370704
EPI_ISL_3370705
EPI_ISL_3370706
EPI_ISL_3370711
EPI_ISL_3370714
EPI_ISL_3370715
EPI_ISL_3370717
EPI_ISL_3370719
EPI_ISL_3370720
EPI_ISL_3370721
EPI_ISL_3370723
EPI_ISL_3370724
EPI_ISL_3370727
EPI_ISL_3370728
EPI_ISL_3370733
EPI_ISL_3370734
EPI_ISL_3370736
EPI_ISL_2828392
EPI_ISL_2828393
EPI_ISL_2828396
EPI_ISL_2828400
EPI_ISL_2828454
EPI_ISL_2828459
EPI_ISL_2828468
EPI_ISL_2098710
EPI_ISL_2651116
EPI_ISL_2651121
EPI_ISL_2651129
EPI_ISL_3540059
EPI_ISL_3540063
EPI_ISL_3540064
EPI_ISL_3540066
EPI_ISL_3540068
EPI_ISL_3540073
EPI_ISL_3540074
EPI_ISL_3540077
EPI_ISL_3540076
EPI_ISL_4271105
EPI_ISL_4271106
EPI_ISL_2652116
EPI_ISL_2652215
EPI_ISL_2652217
EPI_ISL_2652162
EPI_ISL_2100242
EPI_ISL_2657385
EPI_ISL_2657404
EPI_ISL_2657475
EPI_ISL_2657482
EPI_ISL_2657492
EPI_ISL_2657495
EPI_ISL_2100681
EPI_ISL_3914992
EPI_ISL_3914994
EPI_ISL_3914999
EPI_ISL_3915009
EPI_ISL_3915010
EPI_ISL_3915011
EPI_ISL_3915014
EPI_ISL_3915017
EPI_ISL_3915035
EPI_ISL_3915036
EPI_ISL_3915044
EPI_ISL_3915046
EPI_ISL_3915047
EPI_ISL_3915048
EPI_ISL_3915061
EPI_ISL_3915062
EPI_ISL_3915067
EPI_ISL_3915068
EPI_ISL_3915072
EPI_ISL_3915073
EPI_ISL_3915074
EPI_ISL_3915115
EPI_ISL_3164062
EPI_ISL_2272820
EPI_ISL_2272821
EPI_ISL_2272824
EPI_ISL_2272857
EPI_ISL_2272860
EPI_ISL_2272897
EPI_ISL_2272905
EPI_ISL_3542869
EPI_ISL_2834141
EPI_ISL_2834184
EPI_ISL_2834185
EPI_ISL_2834186
EPI_ISL_2834192
EPI_ISL_2834206
EPI_ISL_4101563
EPI_ISL_4101565
EPI_ISL_2834743
EPI_ISL_2834927
EPI_ISL_2835011
EPI_ISL_2835014
EPI_ISL_2835017
EPI_ISL_2835021
EPI_ISL_2835026
EPI_ISL_2835031
EPI_ISL_2835034
EPI_ISL_2110643
EPI_ISL_2835704
EPI_ISL_2835705
EPI_ISL_2835715
EPI_ISL_2835716
EPI_ISL_2835718
EPI_ISL_2835722
EPI_ISL_2835731
EPI_ISL_2835732
EPI_ISL_2835743
EPI_ISL_2835748
EPI_ISL_2835749
EPI_ISL_2835756
EPI_ISL_3548694
EPI_ISL_2835790
EPI_ISL_2835793
EPI_ISL_2835795
EPI_ISL_2835809
EPI_ISL_2835870
EPI_ISL_2835873
EPI_ISL_2835876
EPI_ISL_2835892
EPI_ISL_2835898
EPI_ISL_2835899
EPI_ISL_2835900
EPI_ISL_2835901
EPI_ISL_2835905
EPI_ISL_2285121
EPI_ISL_2285161
EPI_ISL_3000155
EPI_ISL_2986987
EPI_ISL_3010357
EPI_ISL_3010358
EPI_ISL_3010359
EPI_ISL_3010334
EPI_ISL_3010345
EPI_ISL_3010347
EPI_ISL_3010352
EPI_ISL_3010362
EPI_ISL_3010368
EPI_ISL_3010360
EPI_ISL_3010363
EPI_ISL_3010372
EPI_ISL_3010373
EPI_ISL_3010378
EPI_ISL_3010379
EPI_ISL_3010380
EPI_ISL_3010389
EPI_ISL_3010393
EPI_ISL_4296378
EPI_ISL_4296407
EPI_ISL_4296393
EPI_ISL_4296396
EPI_ISL_4296397
EPI_ISL_4296399
EPI_ISL_4296405
EPI_ISL_4296416
EPI_ISL_3923010
EPI_ISL_3372609
EPI_ISL_3373680
EPI_ISL_3374151
EPI_ISL_3374426
EPI_ISL_3374703
EPI_ISL_3903720
EPI_ISL_3374484
EPI_ISL_3374470
EPI_ISL_3924049
EPI_ISL_3924052
EPI_ISL_3924056
EPI_ISL_3924057
EPI_ISL_2835555
EPI_ISL_2835563
EPI_ISL_3375354
EPI_ISL_3375362
EPI_ISL_3375364
EPI_ISL_3375366
EPI_ISL_3375370
EPI_ISL_3375372
EPI_ISL_3375383
EPI_ISL_2838050
EPI_ISL_2464181
EPI_ISL_2464555
EPI_ISL_2464557
EPI_ISL_2464563
EPI_ISL_2464564
EPI_ISL_1904862
EPI_ISL_1904863
EPI_ISL_1904869
EPI_ISL_1904870
EPI_ISL_2840620
EPI_ISL_2840632
EPI_ISL_2840633
EPI_ISL_2840688
EPI_ISL_2840694
EPI_ISL_2840695
EPI_ISL_2840714
EPI_ISL_2840702
EPI_ISL_2840703
EPI_ISL_2840711
EPI_ISL_2840713
EPI_ISL_2840715
EPI_ISL_2840721
EPI_ISL_2840725
EPI_ISL_2840726
EPI_ISL_2840728
EPI_ISL_2840730
EPI_ISL_2840731
EPI_ISL_2840732
EPI_ISL_2840733
EPI_ISL_2840734
EPI_ISL_2840742
EPI_ISL_3132507
EPI_ISL_3133060
EPI_ISL_3133086
EPI_ISL_3133099
EPI_ISL_3133102
EPI_ISL_3133122
EPI_ISL_3133133
EPI_ISL_3133134
EPI_ISL_3133138
EPI_ISL_3133142
EPI_ISL_3133143
EPI_ISL_2965604
EPI_ISL_2405120
EPI_ISL_2405123
EPI_ISL_2405125
EPI_ISL_2405126
EPI_ISL_2405140
EPI_ISL_2405141
EPI_ISL_2405142
EPI_ISL_2405144
EPI_ISL_2029114
EPI_ISL_3134163
EPI_ISL_3134164
EPI_ISL_3134168
EPI_ISL_3134174
EPI_ISL_2029687
EPI_ISL_2029931
EPI_ISL_3135901
EPI_ISL_3135898
EPI_ISL_4435369
EPI_ISL_4435371
EPI_ISL_4435372
EPI_ISL_2965772
EPI_ISL_2966248
EPI_ISL_3875672
EPI_ISL_2966253
EPI_ISL_2966255
EPI_ISL_2966256
EPI_ISL_2966257
EPI_ISL_2966258
EPI_ISL_2966263
EPI_ISL_2966264
EPI_ISL_2966266
EPI_ISL_2966268
EPI_ISL_2966269
EPI_ISL_2966281
EPI_ISL_2966293
EPI_ISL_2966307
EPI_ISL_2966311
EPI_ISL_2966315
EPI_ISL_2966316
EPI_ISL_2966320
EPI_ISL_2966321
EPI_ISL_2966512
EPI_ISL_2966614
EPI_ISL_2786996
EPI_ISL_2787001
EPI_ISL_2787002
EPI_ISL_2787004
EPI_ISL_2787009
EPI_ISL_2787011
EPI_ISL_2787014
EPI_ISL_3881467
EPI_ISL_3882840
EPI_ISL_3893528
EPI_ISL_3893505
EPI_ISL_3893514
EPI_ISL_3893522
EPI_ISL_3893536
EPI_ISL_2967059
EPI_ISL_2967062
EPI_ISL_2967066
EPI_ISL_2967067
EPI_ISL_2967078
EPI_ISL_2967079
EPI_ISL_2967081
EPI_ISL_2967114
EPI_ISL_2968081
EPI_ISL_2967835
EPI_ISL_2967836
EPI_ISL_2967874
EPI_ISL_2967876
EPI_ISL_4237482
EPI_ISL_4237483
EPI_ISL_2964920
EPI_ISL_2964943
EPI_ISL_2968074
EPI_ISL_2968085
EPI_ISL_2968087
EPI_ISL_2968092
EPI_ISL_3138761
EPI_ISL_4440048
EPI_ISL_4238038
EPI_ISL_4440060
EPI_ISL_4440062
EPI_ISL_4440068
EPI_ISL_2350787
EPI_ISL_2754196
EPI_ISL_2754197
EPI_ISL_2754199
EPI_ISL_2754202
EPI_ISL_3032299
EPI_ISL_3259537
EPI_ISL_3259538
EPI_ISL_3259563
EPI_ISL_3259569
EPI_ISL_2736785
EPI_ISL_3089018
EPI_ISL_3089030
EPI_ISL_3089031
EPI_ISL_3089046
EPI_ISL_3089049
EPI_ISL_3089051
EPI_ISL_3089064
EPI_ISL_3089070
EPI_ISL_3089075
EPI_ISL_3089076
EPI_ISL_3089082
EPI_ISL_3089085
EPI_ISL_3089086
EPI_ISL_3089089
EPI_ISL_3089095
EPI_ISL_3089097
EPI_ISL_3089101
EPI_ISL_3089108
EPI_ISL_3089109
EPI_ISL_3262126
EPI_ISL_3262129
EPI_ISL_3864538
EPI_ISL_3914988
EPI_ISL_3914991
EPI_ISL_3915001
EPI_ISL_3120113
EPI_ISL_3333236
EPI_ISL_3266032
EPI_ISL_3247528
EPI_ISL_4005943
EPI_ISL_2812706
EPI_ISL_2819571
EPI_ISL_2812026
EPI_ISL_2921264
EPI_ISL_3792544
EPI_ISL_3100173
EPI_ISL_3100174
EPI_ISL_3247768
EPI_ISL_2984235
EPI_ISL_2820312
EPI_ISL_3010382
EPI_ISL_2812027
EPI_ISL_2921266
EPI_ISL_3665871
EPI_ISL_3456060
EPI_ISL_4251977
EPI_ISL_4251978
EPI_ISL_4251979
EPI_ISL_4251980
EPI_ISL_3189013
EPI_ISL_3189019
EPI_ISL_3025454
EPI_ISL_2681193
EPI_ISL_2681205
EPI_ISL_3768961
EPI_ISL_3154743
EPI_ISL_3154746
EPI_ISL_3154756
EPI_ISL_3154766
EPI_ISL_3154901
EPI_ISL_3154912
EPI_ISL_3154917
EPI_ISL_2812964
EPI_ISL_2812965
EPI_ISL_3154949
EPI_ISL_2815328
EPI_ISL_2815327
EPI_ISL_2815330
EPI_ISL_3154963
EPI_ISL_3154964
EPI_ISL_3154973
EPI_ISL_3154980
EPI_ISL_3155007
EPI_ISL_3155014
EPI_ISL_3155023
EPI_ISL_3155025
EPI_ISL_3155063
EPI_ISL_3155070
EPI_ISL_3155360
EPI_ISL_3155363
EPI_ISL_3155367
EPI_ISL_2985351
EPI_ISL_3155383
EPI_ISL_3155387
EPI_ISL_3155391
EPI_ISL_4056087
EPI_ISL_3904221
EPI_ISL_4057134
EPI_ISL_3506014
EPI_ISL_3506025
EPI_ISL_3506030
EPI_ISL_3506031
EPI_ISL_3506033
EPI_ISL_3506052
EPI_ISL_3506053
EPI_ISL_3506072
EPI_ISL_3506080
EPI_ISL_3149328
EPI_ISL_3149330
EPI_ISL_3506563
EPI_ISL_3506599
EPI_ISL_3506604
EPI_ISL_3506940
EPI_ISL_3507065
EPI_ISL_3507066
EPI_ISL_3507082
EPI_ISL_3507090
EPI_ISL_3507101
EPI_ISL_3507111
EPI_ISL_3507112
EPI_ISL_3507129
EPI_ISL_3507140
EPI_ISL_3507141
EPI_ISL_3507145
EPI_ISL_3507154
EPI_ISL_3507155
EPI_ISL_3507157
EPI_ISL_3507158
EPI_ISL_3507161
EPI_ISL_3507162
EPI_ISL_3507164
EPI_ISL_3507165
EPI_ISL_3507169
EPI_ISL_3507167
EPI_ISL_3507173
EPI_ISL_3507175
EPI_ISL_3507192
EPI_ISL_3507201
EPI_ISL_3507202
EPI_ISL_3507208
EPI_ISL_3507211
EPI_ISL_3507220
EPI_ISL_3507229
EPI_ISL_3507231
EPI_ISL_3542957
EPI_ISL_3542958
EPI_ISL_3542962
EPI_ISL_3543079
EPI_ISL_2832356
EPI_ISL_3919764
EPI_ISL_3919766
EPI_ISL_3919768
EPI_ISL_3919771
EPI_ISL_4251975
EPI_ISL_4251976
EPI_ISL_3903721
EPI_ISL_4057143
EPI_ISL_3506012
EPI_ISL_3506039
EPI_ISL_3506040
EPI_ISL_3506041
EPI_ISL_3506048
EPI_ISL_3506049
EPI_ISL_3506050
EPI_ISL_3506051
EPI_ISL_3506056
EPI_ISL_3506057
EPI_ISL_3506078
EPI_ISL_3506112
EPI_ISL_3149325
EPI_ISL_3149326
EPI_ISL_3149331
EPI_ISL_3506585
EPI_ISL_3506600
EPI_ISL_3506606
EPI_ISL_3507058
EPI_ISL_3507059
EPI_ISL_3507074
EPI_ISL_3507086
EPI_ISL_3507104
EPI_ISL_3507122
EPI_ISL_3507123
EPI_ISL_3507130
EPI_ISL_3507136
EPI_ISL_3507137
EPI_ISL_3507139
EPI_ISL_3919779
EPI_ISL_3546163
EPI_ISL_2833734
EPI_ISL_2833738
EPI_ISL_2495623
EPI_ISL_3919775
EPI_ISL_3919776
EPI_ISL_3919777
EPI_ISL_3919778
EPI_ISL_3919780
EPI_ISL_3546156
EPI_ISL_3546159
EPI_ISL_3546160
EPI_ISL_2833731
EPI_ISL_2833739
EPI_ISL_2495628
EPI_ISL_2495631
EPI_ISL_2495632
EPI_ISL_2495659
EPI_ISL_3231346
EPI_ISL_3230253
EPI_ISL_3230254
EPI_ISL_3230747
EPI_ISL_3230200
EPI_ISL_3230740
EPI_ISL_3230745
EPI_ISL_3048739
EPI_ISL_4348273
EPI_ISL_3800191
EPI_ISL_1916475
EPI_ISL_3800186
EPI_ISL_3800188
EPI_ISL_3800197
EPI_ISL_3800204
EPI_ISL_3800205
EPI_ISL_3232514
EPI_ISL_3232637
EPI_ISL_3232659
EPI_ISL_3232675
EPI_ISL_3232677
EPI_ISL_3232680
EPI_ISL_3232682
EPI_ISL_3232692
EPI_ISL_3232694
EPI_ISL_3232704
EPI_ISL_3232706
EPI_ISL_3233088
EPI_ISL_3233091
EPI_ISL_3233097
EPI_ISL_3233098
EPI_ISL_3233115
EPI_ISL_3233118
EPI_ISL_3233121
EPI_ISL_3233124
EPI_ISL_3233142
EPI_ISL_3233143
EPI_ISL_3233398
EPI_ISL_3233402
EPI_ISL_2495647
EPI_ISL_3048734
EPI_ISL_3048749
EPI_ISL_2984961
EPI_ISL_1916446
EPI_ISL_3800183
EPI_ISL_3800187
EPI_ISL_3800190
EPI_ISL_3800202
EPI_ISL_3800203
EPI_ISL_3611059
EPI_ISL_3611060
EPI_ISL_3232634
EPI_ISL_3233400
EPI_ISL_3233406
EPI_ISL_3233416
EPI_ISL_3233417
EPI_ISL_3801824
EPI_ISL_3801832
EPI_ISL_3801854
EPI_ISL_3801922
EPI_ISL_3801923
EPI_ISL_3801930
EPI_ISL_7971217
EPI_ISL_7971207
EPI_ISL_7971206
EPI_ISL_5659352
EPI_ISL_5113946
EPI_ISL_7971204
EPI_ISL_5114752
EPI_ISL_5544360
EPI_ISL_7853935
EPI_ISL_7853972
EPI_ISL_5146934
EPI_ISL_5113970
EPI_ISL_11229695
EPI_ISL_7876604
EPI_ISL_7882641
EPI_ISL_7882639
EPI_ISL_7882635
EPI_ISL_7882637
EPI_ISL_5196333
EPI_ISL_5200324
EPI_ISL_5200326
EPI_ISL_5200327
EPI_ISL_5200328
EPI_ISL_8065584
EPI_ISL_5200480
EPI_ISL_5200481
EPI_ISL_5200482
EPI_ISL_5200483
EPI_ISL_8065600
EPI_ISL_8065589
EPI_ISL_8065603
EPI_ISL_8065585
EPI_ISL_8065562
EPI_ISL_8065580
EPI_ISL_8065614
EPI_ISL_8065643
EPI_ISL_8065637
EPI_ISL_8065611
EPI_ISL_8065578
EPI_ISL_8065633
EPI_ISL_8065596
EPI_ISL_8065630
EPI_ISL_8065624
EPI_ISL_8065641
EPI_ISL_8065642
EPI_ISL_8065629
EPI_ISL_8065640
EPI_ISL_8065634
EPI_ISL_8065635
EPI_ISL_8065599
EPI_ISL_8065632
EPI_ISL_8065638
EPI_ISL_8065639
EPI_ISL_8065636
EPI_ISL_8065659
EPI_ISL_8065594
EPI_ISL_8065590
EPI_ISL_8065627
EPI_ISL_8065628
EPI_ISL_8065657
EPI_ISL_8065626
EPI_ISL_8065613
EPI_ISL_8065606
EPI_ISL_8065617
EPI_ISL_8065615
EPI_ISL_8065645
EPI_ISL_8065646
EPI_ISL_8065604
EPI_ISL_8164134
EPI_ISL_8065605
EPI_ISL_8163939
EPI_ISL_8025550
EPI_ISL_8163905
EPI_ISL_8163901
EPI_ISL_8164142
EPI_ISL_8164170
EPI_ISL_8164223
EPI_ISL_8164141
EPI_ISL_8164126
EPI_ISL_8164132
EPI_ISL_8164222
EPI_ISL_8076539
EPI_ISL_8187166
EPI_ISL_5829509
EPI_ISL_8076537
EPI_ISL_7935562
EPI_ISL_7935563
EPI_ISL_7935527
EPI_ISL_7935566
EPI_ISL_7935564
EPI_ISL_7935569
EPI_ISL_7935572
EPI_ISL_7935571
EPI_ISL_7935578
EPI_ISL_7935577
EPI_ISL_7935581
EPI_ISL_7876609
EPI_ISL_7935580
EPI_ISL_7876605
EPI_ISL_7876606
EPI_ISL_7876608
EPI_ISL_7876607
EPI_ISL_10146024
EPI_ISL_7876610
EPI_ISL_10145958
EPI_ISL_10146030
EPI_ISL_7971187
EPI_ISL_10145987
EPI_ISL_7971191
EPI_ISL_7971189
EPI_ISL_7971198
EPI_ISL_7971194
EPI_ISL_7971203
EPI_ISL_7971200
EPI_ISL_7971201
EPI_ISL_7971205
EPI_ISL_7971208
EPI_ISL_7971211
EPI_ISL_7971210
EPI_ISL_7971213
EPI_ISL_7971216
EPI_ISL_7971214
EPI_ISL_7971215
EPI_ISL_9794679
EPI_ISL_9794814
EPI_ISL_8082281
EPI_ISL_8082282
EPI_ISL_5736531
EPI_ISL_5260423
EPI_ISL_5260424
EPI_ISL_7882644
EPI_ISL_7882634
EPI_ISL_7882640
EPI_ISL_7882642
EPI_ISL_7882643
EPI_ISL_7882645
EPI_ISL_7882670
EPI_ISL_7882671
EPI_ISL_7882672
EPI_ISL_7882675
EPI_ISL_7882677
EPI_ISL_7882678
EPI_ISL_8189483
EPI_ISL_8004605
EPI_ISL_8004699
EPI_ISL_8004676
EPI_ISL_8004697
EPI_ISL_8004708
EPI_ISL_8004737
EPI_ISL_8004721
EPI_ISL_8004696
EPI_ISL_8004744
EPI_ISL_8004719
EPI_ISL_8004742
EPI_ISL_8004725
EPI_ISL_8004727
EPI_ISL_8004728
EPI_ISL_8004733
EPI_ISL_8004724
EPI_ISL_8004723
EPI_ISL_8004712
EPI_ISL_8004705
EPI_ISL_8004740
EPI_ISL_8004745
EPI_ISL_8004748
EPI_ISL_8004739
EPI_ISL_8004746
EPI_ISL_8004923
EPI_ISL_8004736
EPI_ISL_8025554
EPI_ISL_8251249
EPI_ISL_8251255
EPI_ISL_8251250
EPI_ISL_8251426
EPI_ISL_8251427
EPI_ISL_8251422
EPI_ISL_8004943
EPI_ISL_8251423
EPI_ISL_8251424
EPI_ISL_8251425
EPI_ISL_8251421
EPI_ISL_8251330
EPI_ISL_6158191
EPI_ISL_6158197
EPI_ISL_6158215
EPI_ISL_6158229
EPI_ISL_6158234
EPI_ISL_6158237
EPI_ISL_6158253
EPI_ISL_6158454
EPI_ISL_6159460
EPI_ISL_6159494
EPI_ISL_8090595
EPI_ISL_5323577
EPI_ISL_5323578
EPI_ISL_5323583
EPI_ISL_5200325
EPI_ISL_5334597
EPI_ISL_5334598
EPI_ISL_5334599
EPI_ISL_8034954
EPI_ISL_5328350
EPI_ISL_5200484
EPI_ISL_5200485
EPI_ISL_6174206
EPI_ISL_4715318
EPI_ISL_6174217
EPI_ISL_6174254
EPI_ISL_6174224
EPI_ISL_6174306
EPI_ISL_6174305
EPI_ISL_6174307
EPI_ISL_6174310
EPI_ISL_6174309
EPI_ISL_6174315
EPI_ISL_6174313
EPI_ISL_6174317
EPI_ISL_6174316
EPI_ISL_6174318
EPI_ISL_6174328
EPI_ISL_6174324
EPI_ISL_6174329
EPI_ISL_6174355
EPI_ISL_6174356
EPI_ISL_6174359
EPI_ISL_6174357
EPI_ISL_6174361
EPI_ISL_6174360
EPI_ISL_6174362
EPI_ISL_6174366
EPI_ISL_6174363
EPI_ISL_6174364
EPI_ISL_6174370
EPI_ISL_6174368
EPI_ISL_6174369
EPI_ISL_6174371
EPI_ISL_6174372
EPI_ISL_6174373
EPI_ISL_6174376
EPI_ISL_6174375
EPI_ISL_6174377
EPI_ISL_6174380
EPI_ISL_6174378
EPI_ISL_6174379
EPI_ISL_6174382
EPI_ISL_6174384
EPI_ISL_6174385
EPI_ISL_6174381
EPI_ISL_6174390
EPI_ISL_6174387
EPI_ISL_6174416
EPI_ISL_6174415
EPI_ISL_6174419
EPI_ISL_6174420
EPI_ISL_6174417
EPI_ISL_6174418
EPI_ISL_6174423
EPI_ISL_6174422
EPI_ISL_6174428
EPI_ISL_6174427
EPI_ISL_6174430
EPI_ISL_6174429
EPI_ISL_6174438
EPI_ISL_6174434
EPI_ISL_6174435
EPI_ISL_6174436
EPI_ISL_6174439
EPI_ISL_6174440
EPI_ISL_6174442
EPI_ISL_6174441
EPI_ISL_6174444
EPI_ISL_6174447
EPI_ISL_6174445
EPI_ISL_6174449
EPI_ISL_6174451
EPI_ISL_6174450
EPI_ISL_6174454
EPI_ISL_6174452
EPI_ISL_6174453
EPI_ISL_6174455
EPI_ISL_6174457
EPI_ISL_6174456
EPI_ISL_6174504
EPI_ISL_6174505
EPI_ISL_6174507
EPI_ISL_6174506
EPI_ISL_6174508
EPI_ISL_6174513
EPI_ISL_6174511
EPI_ISL_6174515
EPI_ISL_6174514
EPI_ISL_6174517
EPI_ISL_6174518
EPI_ISL_6174519
EPI_ISL_6174520
EPI_ISL_6174521
EPI_ISL_6174522
EPI_ISL_6174523
EPI_ISL_6174516
EPI_ISL_6174526
EPI_ISL_6174524
EPI_ISL_6174525
EPI_ISL_6174528
EPI_ISL_6174529
EPI_ISL_6174527
EPI_ISL_6174531
EPI_ISL_6174530
EPI_ISL_6174534
EPI_ISL_6174535
EPI_ISL_6174540
EPI_ISL_6174536
EPI_ISL_6174537
EPI_ISL_6174538
EPI_ISL_6174539
EPI_ISL_6174542
EPI_ISL_6174541
EPI_ISL_6174543
EPI_ISL_6174547
EPI_ISL_6174548
EPI_ISL_6174549
EPI_ISL_6174546
EPI_ISL_6174550
EPI_ISL_6174552
EPI_ISL_6174551
EPI_ISL_6174555
EPI_ISL_6174554
EPI_ISL_6174556
EPI_ISL_6174557
EPI_ISL_6174562
EPI_ISL_6174558
EPI_ISL_6174559
EPI_ISL_6174560
EPI_ISL_6174563
EPI_ISL_6174566
EPI_ISL_6174564
EPI_ISL_6174565
EPI_ISL_6174568
EPI_ISL_6174567
EPI_ISL_6174571
EPI_ISL_6174569
EPI_ISL_6174570
EPI_ISL_6174572
EPI_ISL_6174574
EPI_ISL_6174577
EPI_ISL_6174575
EPI_ISL_6174576
EPI_ISL_6174578
EPI_ISL_6174579
EPI_ISL_6174580
EPI_ISL_6174581
EPI_ISL_6174584
EPI_ISL_6174582
EPI_ISL_6174583
EPI_ISL_6174587
EPI_ISL_6174585
EPI_ISL_6174591
EPI_ISL_6174589
EPI_ISL_6174590
EPI_ISL_6174593
EPI_ISL_6174594
EPI_ISL_6174592
EPI_ISL_6174597
EPI_ISL_6174595
EPI_ISL_6174598
EPI_ISL_6174600
EPI_ISL_6174603
EPI_ISL_6174602
EPI_ISL_6174605
EPI_ISL_6174606
EPI_ISL_6174607
EPI_ISL_6174610
EPI_ISL_6174608
EPI_ISL_6174611
EPI_ISL_6174613
EPI_ISL_6174612
EPI_ISL_6174614
EPI_ISL_6174618
EPI_ISL_6174619
EPI_ISL_6174615
EPI_ISL_6174616
EPI_ISL_6174617
EPI_ISL_6174623
EPI_ISL_6174621
EPI_ISL_6174626
EPI_ISL_6174627
EPI_ISL_6174628
EPI_ISL_6174625
EPI_ISL_6174631
EPI_ISL_6174630
EPI_ISL_6174632
EPI_ISL_6174634
EPI_ISL_6174633
EPI_ISL_6174638
EPI_ISL_6174635
EPI_ISL_6174640
EPI_ISL_6174639
EPI_ISL_6174641
EPI_ISL_6174648
EPI_ISL_6174651
EPI_ISL_6174647
EPI_ISL_6174653
EPI_ISL_6174652
EPI_ISL_6174656
EPI_ISL_6174657
EPI_ISL_6174665
EPI_ISL_6174662
EPI_ISL_6174663
EPI_ISL_6174664
EPI_ISL_6174666
EPI_ISL_6174667
EPI_ISL_6174668
EPI_ISL_6174672
EPI_ISL_6174669
EPI_ISL_6174678
EPI_ISL_6174679
EPI_ISL_6174674
EPI_ISL_6174675
EPI_ISL_6174685
EPI_ISL_6174686
EPI_ISL_6174690
EPI_ISL_6174688
EPI_ISL_6174692
EPI_ISL_6174693
EPI_ISL_9851998
EPI_ISL_9851986
EPI_ISL_9851963
EPI_ISL_9851959
EPI_ISL_9852002
EPI_ISL_9852003
EPI_ISL_9852000
EPI_ISL_9852001
EPI_ISL_9851996
EPI_ISL_9851999
EPI_ISL_9851997
EPI_ISL_9852004
EPI_ISL_9852071
EPI_ISL_9851991
EPI_ISL_7882638
EPI_ISL_7882674
EPI_ISL_7882668
EPI_ISL_5395725
EPI_ISL_7882636
EPI_ISL_7882633
EPI_ISL_5396015
EPI_ISL_10083918
EPI_ISL_10716758
EPI_ISL_10716756
EPI_ISL_10716755
EPI_ISL_10716759
EPI_ISL_10716761
EPI_ISL_10716760
EPI_ISL_4741935
EPI_ISL_7086707
EPI_ISL_7086768
EPI_ISL_7086826
EPI_ISL_7982777
EPI_ISL_8048125
EPI_ISL_5424999
EPI_ISL_7139860
EPI_ISL_7139861
EPI_ISL_8048127
EPI_ISL_8048129
EPI_ISL_8048134
EPI_ISL_8048128
EPI_ISL_8048126
EPI_ISL_8048136
EPI_ISL_8048135
EPI_ISL_8048133
EPI_ISL_8048132
EPI_ISL_8048131
EPI_ISL_8048130
EPI_ISL_11267916
EPI_ISL_11267911
EPI_ISL_11267889
EPI_ISL_5564917
EPI_ISL_6342881
EPI_ISL_5427023
EPI_ISL_5427613
EPI_ISL_5428561
EPI_ISL_5428562
EPI_ISL_5428995
EPI_ISL_5429003
EPI_ISL_5429005
EPI_ISL_5429011
EPI_ISL_6511833
EPI_ISL_6615654
EPI_ISL_6613751
EPI_ISL_5503083
EPI_ISL_5503088
EPI_ISL_6640851
EPI_ISL_6640864
EPI_ISL_4504016
EPI_ISL_6638724
EPI_ISL_4504019
EPI_ISL_4504020
EPI_ISL_4504021
EPI_ISL_4504022
EPI_ISL_4504023
EPI_ISL_4504024
EPI_ISL_4504025
EPI_ISL_4504026
EPI_ISL_4504027
EPI_ISL_4504017
EPI_ISL_4504018
EPI_ISL_5539590
EPI_ISL_5539601
EPI_ISL_5539608
EPI_ISL_5539626
EPI_ISL_5539635
EPI_ISL_5539678
EPI_ISL_5539699
EPI_ISL_4515846
EPI_ISL_5539720
EPI_ISL_5539739
EPI_ISL_5539748
EPI_ISL_5539774
EPI_ISL_5539819
EPI_ISL_5539892
EPI_ISL_5539957
EPI_ISL_5540016
EPI_ISL_5540072
EPI_ISL_5540073
EPI_ISL_5540083
EPI_ISL_5540081
EPI_ISL_5540085
EPI_ISL_5540115
EPI_ISL_5540561
EPI_ISL_5540571
EPI_ISL_5540577
EPI_ISL_5540578
EPI_ISL_5540582
EPI_ISL_5540586
EPI_ISL_5540590
EPI_ISL_5540602
EPI_ISL_5540610
EPI_ISL_5540611
EPI_ISL_5540612
EPI_ISL_5540613
EPI_ISL_5540619
EPI_ISL_5540627
EPI_ISL_5540628
EPI_ISL_5540633
EPI_ISL_5540634
EPI_ISL_5540636
EPI_ISL_5540643
EPI_ISL_5540644
EPI_ISL_5540651
EPI_ISL_5540691
EPI_ISL_5541495
EPI_ISL_5540087
EPI_ISL_5541497
EPI_ISL_5541499
EPI_ISL_5541514
EPI_ISL_5541545
EPI_ISL_5541544
EPI_ISL_5541546
EPI_ISL_5541556
EPI_ISL_5541550
EPI_ISL_5541553
EPI_ISL_5541561
EPI_ISL_5541557
EPI_ISL_5541565
EPI_ISL_5541566
EPI_ISL_5541573
EPI_ISL_5541578
EPI_ISL_5541583
EPI_ISL_5541589
EPI_ISL_5541593
EPI_ISL_5541599
EPI_ISL_5541558
EPI_ISL_5541607
EPI_ISL_5541600
EPI_ISL_5541601
EPI_ISL_5541609
EPI_ISL_5541613
EPI_ISL_5541608
EPI_ISL_5542960
EPI_ISL_5542977
EPI_ISL_5542981
EPI_ISL_5542983
EPI_ISL_5541614
EPI_ISL_5542985
EPI_ISL_5543007
EPI_ISL_5543021
EPI_ISL_5543035
EPI_ISL_5543051
EPI_ISL_5542990
EPI_ISL_5542991
EPI_ISL_5542992
EPI_ISL_5543055
EPI_ISL_5543074
EPI_ISL_5543081
EPI_ISL_5543084
EPI_ISL_5543089
EPI_ISL_5543110
EPI_ISL_5543112
EPI_ISL_5543114
EPI_ISL_5543117
EPI_ISL_5543154
EPI_ISL_5543315
EPI_ISL_5543338
EPI_ISL_5543346
EPI_ISL_5543349
EPI_ISL_5543359
EPI_ISL_5543421
EPI_ISL_5543435
EPI_ISL_5543464
EPI_ISL_5543475
EPI_ISL_5543483
EPI_ISL_5543485
EPI_ISL_5543491
EPI_ISL_5543493
EPI_ISL_5543696
EPI_ISL_5543769
EPI_ISL_5544164
EPI_ISL_5544185
EPI_ISL_5544453
EPI_ISL_5544454
EPI_ISL_5544475
EPI_ISL_5544492
EPI_ISL_5544495
EPI_ISL_5544508
EPI_ISL_5544538
EPI_ISL_5544571
EPI_ISL_5544572
EPI_ISL_5544590
EPI_ISL_5545735
EPI_ISL_5546070
EPI_ISL_5548487
EPI_ISL_5550144
EPI_ISL_5549864
EPI_ISL_5551179
EPI_ISL_5564416
EPI_ISL_5324028
EPI_ISL_5570892
EPI_ISL_5570910
EPI_ISL_5570912
EPI_ISL_5565983
EPI_ISL_5570913
EPI_ISL_5570914
EPI_ISL_7935575
EPI_ISL_7935560
EPI_ISL_5587749
EPI_ISL_8745615
EPI_ISL_8745646
EPI_ISL_8745651
EPI_ISL_8745616
EPI_ISL_8745621
EPI_ISL_8745614
EPI_ISL_8745617
EPI_ISL_8745618
EPI_ISL_5597583
EPI_ISL_5597600
EPI_ISL_5597589
EPI_ISL_5597639
EPI_ISL_5597704
EPI_ISL_5597777
EPI_ISL_5597644
EPI_ISL_5598317
EPI_ISL_5597785
EPI_ISL_5598347
EPI_ISL_5598338
EPI_ISL_5598370
EPI_ISL_5598371
EPI_ISL_5598374
EPI_ISL_5598375
EPI_ISL_5598376
EPI_ISL_5598372
EPI_ISL_5598373
EPI_ISL_5598378
EPI_ISL_5598388
EPI_ISL_5598381
EPI_ISL_5598384
EPI_ISL_5598385
EPI_ISL_5598386
EPI_ISL_5598389
EPI_ISL_5598394
EPI_ISL_5598390
EPI_ISL_5598395
EPI_ISL_5598396
EPI_ISL_5598407
EPI_ISL_5598397
EPI_ISL_5598398
EPI_ISL_5598402
EPI_ISL_5598403
EPI_ISL_5598419
EPI_ISL_5624477
EPI_ISL_5624482
EPI_ISL_4543378
EPI_ISL_4543379
EPI_ISL_4545741
EPI_ISL_4545742
EPI_ISL_4545743
EPI_ISL_4545747
EPI_ISL_4545748
EPI_ISL_4545829
EPI_ISL_4545830
EPI_ISL_4545832
EPI_ISL_4545834
EPI_ISL_4549166
EPI_ISL_4549170
EPI_ISL_4549171
EPI_ISL_4549172
EPI_ISL_4549173
EPI_ISL_4549311
EPI_ISL_5598416
EPI_ISL_5598417
EPI_ISL_5598418
EPI_ISL_4549324
EPI_ISL_4549320
EPI_ISL_4549321
EPI_ISL_4549328
EPI_ISL_4549330
EPI_ISL_4549338
EPI_ISL_4549334
EPI_ISL_4549335
EPI_ISL_4549337
EPI_ISL_4549339
EPI_ISL_4549340
EPI_ISL_4549357
EPI_ISL_4549358
EPI_ISL_4549341
EPI_ISL_4549342
EPI_ISL_4549343
EPI_ISL_4549361
EPI_ISL_4549374
EPI_ISL_4549362
EPI_ISL_4549363
EPI_ISL_4549365
EPI_ISL_4549377
EPI_ISL_4549378
EPI_ISL_4549383
EPI_ISL_4572812
EPI_ISL_4600264
EPI_ISL_4600275
EPI_ISL_4601614
EPI_ISL_4601620
EPI_ISL_4601621
EPI_ISL_4601627
EPI_ISL_4601629
EPI_ISL_4601630
EPI_ISL_4601637
EPI_ISL_4601646
EPI_ISL_4601647
EPI_ISL_4601648
EPI_ISL_4601649
EPI_ISL_4601668
EPI_ISL_4601669
EPI_ISL_4601670
EPI_ISL_4601671
EPI_ISL_4601673
EPI_ISL_4601684
EPI_ISL_4601687
EPI_ISL_4601688
EPI_ISL_4602054
EPI_ISL_8500690
EPI_ISL_4713699
EPI_ISL_4715310
EPI_ISL_4715344
EPI_ISL_4715351
EPI_ISL_4715322
EPI_ISL_4715331
EPI_ISL_4715334
EPI_ISL_4717388
EPI_ISL_4717390
EPI_ISL_4717397
EPI_ISL_4717398
EPI_ISL_4715358
EPI_ISL_8754005
EPI_ISL_8754016
EPI_ISL_4730421
EPI_ISL_4736609
EPI_ISL_8754024
EPI_ISL_4741239
EPI_ISL_4741240
EPI_ISL_4741601
EPI_ISL_4741602
EPI_ISL_4741603
EPI_ISL_4741911
EPI_ISL_4741920
EPI_ISL_4741606
EPI_ISL_4741608
EPI_ISL_4741611
EPI_ISL_4741928
EPI_ISL_4741933
EPI_ISL_4741934
EPI_ISL_4741948
EPI_ISL_4741953
EPI_ISL_4741956
EPI_ISL_4741957
EPI_ISL_4742271
EPI_ISL_4742272
EPI_ISL_4742274
EPI_ISL_4742276
EPI_ISL_4742277
EPI_ISL_4742278
EPI_ISL_4742279
EPI_ISL_4742281
EPI_ISL_4742284
EPI_ISL_4742285
EPI_ISL_4742287
EPI_ISL_4742289
EPI_ISL_4742290
EPI_ISL_4742291
EPI_ISL_4742292
EPI_ISL_4742293
EPI_ISL_4742296
EPI_ISL_4742298
EPI_ISL_4742302
EPI_ISL_4742304
EPI_ISL_4742305
EPI_ISL_4742307
EPI_ISL_4742308
EPI_ISL_4742311
EPI_ISL_4742313
EPI_ISL_4742333
EPI_ISL_4742315
EPI_ISL_4742334
EPI_ISL_4742335
EPI_ISL_7260006
EPI_ISL_4742349
EPI_ISL_4742350
EPI_ISL_4884538
EPI_ISL_4874972
EPI_ISL_4884540
EPI_ISL_4885264
EPI_ISL_4889735
EPI_ISL_4889737
EPI_ISL_4889740
EPI_ISL_4889741
EPI_ISL_4889746
EPI_ISL_4889757
EPI_ISL_4889747
EPI_ISL_4889748
EPI_ISL_4889760
EPI_ISL_4889761
EPI_ISL_4889762
EPI_ISL_4949309
EPI_ISL_4946248
EPI_ISL_4951678
EPI_ISL_7478599
EPI_ISL_7478602
EPI_ISL_7478609
EPI_ISL_7478610
EPI_ISL_7478611
EPI_ISL_7478613
EPI_ISL_7478615
EPI_ISL_4951745
EPI_ISL_5021172
EPI_ISL_5021163
EPI_ISL_5021167
EPI_ISL_5021197
EPI_ISL_5021185
EPI_ISL_5021188
EPI_ISL_5021217
EPI_ISL_5021199
EPI_ISL_5021257
EPI_ISL_5021245
EPI_ISL_5021300
EPI_ISL_5021262
EPI_ISL_5021268
EPI_ISL_5021303
EPI_ISL_5021424
EPI_ISL_5021382
EPI_ISL_5021446
EPI_ISL_5021461
EPI_ISL_5021489
EPI_ISL_5021497
EPI_ISL_5021502
EPI_ISL_5021430
EPI_ISL_5021516
EPI_ISL_5021508
EPI_ISL_5021552
EPI_ISL_5021536
EPI_ISL_5021569
EPI_ISL_5021559
EPI_ISL_7544814
EPI_ISL_7550086
EPI_ISL_5021588
EPI_ISL_7550093
EPI_ISL_7550092
EPI_ISL_5055323
EPI_ISL_7569611
EPI_ISL_7550096
EPI_ISL_7570283
EPI_ISL_7570285
EPI_ISL_5641055
EPI_ISL_7570227
EPI_ISL_5659350
EPI_ISL_5659351
EPI_ISL_5659353
EPI_ISL_5659355
EPI_ISL_5659356
EPI_ISL_5659359
EPI_ISL_5659363
EPI_ISL_5659371
EPI_ISL_5703089
EPI_ISL_5703201
EPI_ISL_5703214
EPI_ISL_5703232
EPI_ISL_5703241
EPI_ISL_5703246
EPI_ISL_5703247
EPI_ISL_5703256
EPI_ISL_5703332
EPI_ISL_5703336
EPI_ISL_5703343
EPI_ISL_5703358
EPI_ISL_5703388
EPI_ISL_5703435
EPI_ISL_5703436
EPI_ISL_5703445
EPI_ISL_5703452
EPI_ISL_5703453
EPI_ISL_6689968
EPI_ISL_6689973
EPI_ISL_6689976
EPI_ISL_6689981
EPI_ISL_6689982
EPI_ISL_6689991
EPI_ISL_6689998
EPI_ISL_6690005
EPI_ISL_6690008
EPI_ISL_6690059
EPI_ISL_6690061
EPI_ISL_6690063
EPI_ISL_6690068
EPI_ISL_6690069
EPI_ISL_6690072
EPI_ISL_6690074
EPI_ISL_6690077
EPI_ISL_6690078
EPI_ISL_6690079
EPI_ISL_6690083
EPI_ISL_6691664
EPI_ISL_6691732
EPI_ISL_6691919
EPI_ISL_6691938
EPI_ISL_6700859
EPI_ISL_4889749
EPI_ISL_4889753
EPI_ISL_4889763
EPI_ISL_5751066
EPI_ISL_6690011
EPI_ISL_6690012
EPI_ISL_6713042
EPI_ISL_5782336
EPI_ISL_5782340
EPI_ISL_5782398
EPI_ISL_5782404
EPI_ISL_5797998
EPI_ISL_5798027
EPI_ISL_5798077
EPI_ISL_5798672
EPI_ISL_5549881
EPI_ISL_5548084
EPI_ISL_5545400
EPI_ISL_5852766
EPI_ISL_5546646
EPI_ISL_5854263
EPI_ISL_5548334
EPI_ISL_5548436
EPI_ISL_5549649
EPI_ISL_5879569
EPI_ISL_5879605
EPI_ISL_5879614
EPI_ISL_5544306
EPI_ISL_5544449
EPI_ISL_5544447
EPI_ISL_5544522
EPI_ISL_5544520
EPI_ISL_5544633
EPI_ISL_7971186
EPI_ISL_7971192
EPI_ISL_6002899
EPI_ISL_6002900
EPI_ISL_7971199
EPI_ISL_6773979
EPI_ISL_6773980
EPI_ISL_6774021
EPI_ISL_6775941
EPI_ISL_6775945
EPI_ISL_6776310
EPI_ISL_6776311
EPI_ISL_6776312
EPI_ISL_6776317
EPI_ISL_6795082
EPI_ISL_6795155
EPI_ISL_6795157
EPI_ISL_5597482
EPI_ISL_5597487
EPI_ISL_6814827
EPI_ISL_6814828
EPI_ISL_6814833
EPI_ISL_6814838
EPI_ISL_6814842
EPI_ISL_5597538
EPI_ISL_5114742
EPI_ISL_5114756
EPI_ISL_5597581
EPI_ISL_5597585
EPI_ISL_5597587
EPI_ISL_5597588
EPI_ISL_5597591
EPI_ISL_5597592
EPI_ISL_5597605
EPI_ISL_5597627
EPI_ISL_5597628
EPI_ISL_5597630
EPI_ISL_5597635
EPI_ISL_5597640
EPI_ISL_5597643
EPI_ISL_5597667
EPI_ISL_5597668
EPI_ISL_5597679
EPI_ISL_5597690
EPI_ISL_5597710
EPI_ISL_5597748
EPI_ISL_5597772
EPI_ISL_5597773
EPI_ISL_5597775
EPI_ISL_5597776
EPI_ISL_5597778
EPI_ISL_5597846
EPI_ISL_5597857
EPI_ISL_6823652
EPI_ISL_6823665
EPI_ISL_5598314
EPI_ISL_6825263
EPI_ISL_6825264
EPI_ISL_6825265
EPI_ISL_6825266
EPI_ISL_6825267
EPI_ISL_6825268
EPI_ISL_6825269
EPI_ISL_6825270
EPI_ISL_6825271
EPI_ISL_6825272
EPI_ISL_5598318
EPI_ISL_6825317
EPI_ISL_6825318
EPI_ISL_5598320
EPI_ISL_5598321
EPI_ISL_5598322
EPI_ISL_5598323
EPI_ISL_5598324
EPI_ISL_5598325
EPI_ISL_5598326
EPI_ISL_5598327
EPI_ISL_5598328
EPI_ISL_5598329
EPI_ISL_5598331
EPI_ISL_5598332
EPI_ISL_5598333
EPI_ISL_5598334
EPI_ISL_5598335
EPI_ISL_5598336
EPI_ISL_5598337
EPI_ISL_5598339
EPI_ISL_5598340
EPI_ISL_5598342
EPI_ISL_5598344
EPI_ISL_5598360
EPI_ISL_5598348
EPI_ISL_5598349
EPI_ISL_5598350
EPI_ISL_5598352
EPI_ISL_5598353
EPI_ISL_5598354
EPI_ISL_5598355
EPI_ISL_5598357
EPI_ISL_5598358
EPI_ISL_5598362
EPI_ISL_5598363
EPI_ISL_5598364
EPI_ISL_5598365
EPI_ISL_5598366
EPI_ISL_5598367
EPI_ISL_5598368
EPI_ISL_5598380
EPI_ISL_5598382
EPI_ISL_6831768
EPI_ISL_5598387
EPI_ISL_5598393
EPI_ISL_6832241
EPI_ISL_5598401
EPI_ISL_5598408
EPI_ISL_5598409
EPI_ISL_5598410
EPI_ISL_5598411
EPI_ISL_5598420
EPI_ISL_6837264
EPI_ISL_6838050
EPI_ISL_7711657
EPI_ISL_7711712
EPI_ISL_7715442
EPI_ISL_5587752
EPI_ISL_5587751
EPI_ISL_7747279
EPI_ISL_6795152
EPI_ISL_7812866
EPI_ISL_7812962
EPI_ISL_7814258
EPI_ISL_7814259
EPI_ISL_7814264
EPI_ISL_7814265
EPI_ISL_7814266
EPI_ISL_7814267
EPI_ISL_7814268
EPI_ISL_6316561
EPI_ISL_6831771
EPI_ISL_9123628
EPI_ISL_5624485
EPI_ISL_6761088
EPI_ISL_8317247
EPI_ISL_9123624
EPI_ISL_5063047
EPI_ISL_8799681
EPI_ISL_8799676
EPI_ISL_8799678
EPI_ISL_5798524
EPI_ISL_5798525
EPI_ISL_5798667
EPI_ISL_4847411
EPI_ISL_4847176
EPI_ISL_4847413
EPI_ISL_9149036
EPI_ISL_9437143
EPI_ISL_9437140
EPI_ISL_9437049
EPI_ISL_9437050
EPI_ISL_9149176
EPI_ISL_6661738
EPI_ISL_6661895
EPI_ISL_8582061
EPI_ISL_8582085
EPI_ISL_8582086
EPI_ISL_8582058
EPI_ISL_8582060
EPI_ISL_9437164
EPI_ISL_9437165
EPI_ISL_9437166
EPI_ISL_9437320
EPI_ISL_9437136
EPI_ISL_9437045
EPI_ISL_8404630
EPI_ISL_9159648
EPI_ISL_9159651
EPI_ISL_9159662
EPI_ISL_9159684
EPI_ISL_9159643
EPI_ISL_9159642
EPI_ISL_9159645
EPI_ISL_9159646
EPI_ISL_9159618
EPI_ISL_9159639
EPI_ISL_9159640
EPI_ISL_9159767
EPI_ISL_8825113
EPI_ISL_9167439
EPI_ISL_9167444
EPI_ISL_9167440
EPI_ISL_9167441
EPI_ISL_8620376
EPI_ISL_4742283
EPI_ISL_4741963
EPI_ISL_4741945
EPI_ISL_9474893
EPI_ISL_8647613
EPI_ISL_9182507
EPI_ISL_8884403
EPI_ISL_8884414
EPI_ISL_8884440
EPI_ISL_8884397
EPI_ISL_8884395
EPI_ISL_8884399
EPI_ISL_8884398
EPI_ISL_8884407
EPI_ISL_8884405
EPI_ISL_8884400
EPI_ISL_8884396
EPI_ISL_8884413
EPI_ISL_8884404
EPI_ISL_8884410
EPI_ISL_8884409
EPI_ISL_8884412
EPI_ISL_8884411
EPI_ISL_8884408
EPI_ISL_8884402
EPI_ISL_8884401
EPI_ISL_8884423
EPI_ISL_8884422
EPI_ISL_8920479
EPI_ISL_7565750
EPI_ISL_9245679
EPI_ISL_9524954
EPI_ISL_9373696
EPI_ISL_9373989
EPI_ISL_9373681
EPI_ISL_9988836
EPI_ISL_10124457
EPI_ISL_10145988
EPI_ISL_10145982
EPI_ISL_10145983
EPI_ISL_10160585
EPI_ISL_10435825
EPI_ISL_10435832
EPI_ISL_10435827
EPI_ISL_10435829
EPI_ISL_10435831
EPI_ISL_10435866
EPI_ISL_10435911
EPI_ISL_10435918
EPI_ISL_10435943
EPI_ISL_10435949
EPI_ISL_10435954
EPI_ISL_10435978
EPI_ISL_10435982
EPI_ISL_10435997
EPI_ISL_10436005
EPI_ISL_10436010
EPI_ISL_10435966
EPI_ISL_10435967
EPI_ISL_10436024
EPI_ISL_10436026
EPI_ISL_10435972
EPI_ISL_10435971
EPI_ISL_10435834
EPI_ISL_10436029
EPI_ISL_10435974
EPI_ISL_10436028
EPI_ISL_10435976
EPI_ISL_10435975
EPI_ISL_10435957
EPI_ISL_10436013
EPI_ISL_10436022
EPI_ISL_10435958
EPI_ISL_10435955
EPI_ISL_10435959
EPI_ISL_10436016
EPI_ISL_10435960
EPI_ISL_10435965
EPI_ISL_10436015
EPI_ISL_10435963
EPI_ISL_10435994
EPI_ISL_10435995
EPI_ISL_10435990
EPI_ISL_10435977
EPI_ISL_10435980
EPI_ISL_10435983
EPI_ISL_10435932
EPI_ISL_10435985
EPI_ISL_10435984
EPI_ISL_10436032
EPI_ISL_10436031
EPI_ISL_10435915
EPI_ISL_10435914
EPI_ISL_10435948
EPI_ISL_10436004
EPI_ISL_10435964
EPI_ISL_10435828
EPI_ISL_10436003
EPI_ISL_10436002
EPI_ISL_10435907
EPI_ISL_10436008
EPI_ISL_10436001
EPI_ISL_10435765
EPI_ISL_10435934
EPI_ISL_10435766
EPI_ISL_10435801
EPI_ISL_10435806
EPI_ISL_10160584
EPI_ISL_5543101
EPI_ISL_5541592
EPI_ISL_5541597
EPI_ISL_5541598
EPI_ISL_4600266
EPI_ISL_4600268
EPI_ISL_5543072
EPI_ISL_5543070
EPI_ISL_5543061
EPI_ISL_5543001
EPI_ISL_5543006
EPI_ISL_5543030
EPI_ISL_5541713
EPI_ISL_5541605
EPI_ISL_5543091
EPI_ISL_5540583
EPI_ISL_5541554
EPI_ISL_5540692
EPI_ISL_5540573
EPI_ISL_5540572
EPI_ISL_5540575
EPI_ISL_5540574
EPI_ISL_5541548
EPI_ISL_5540576
EPI_ISL_5541539
EPI_ISL_5541570
EPI_ISL_5541571
EPI_ISL_5541572
EPI_ISL_5541577
EPI_ISL_5541576
EPI_ISL_5540591
EPI_ISL_5541563
EPI_ISL_5540592
EPI_ISL_5540595
EPI_ISL_5540594
EPI_ISL_5541564
EPI_ISL_5541568
EPI_ISL_5541569
EPI_ISL_5540661
EPI_ISL_5541512
EPI_ISL_5540665
EPI_ISL_5541516
EPI_ISL_5540666
EPI_ISL_5540659
EPI_ISL_5541506
EPI_ISL_5541507
EPI_ISL_5540650
EPI_ISL_5541500
EPI_ISL_5541501
EPI_ISL_5540654
EPI_ISL_5540653
EPI_ISL_5541502
EPI_ISL_5540657
EPI_ISL_5541533
EPI_ISL_5540564
EPI_ISL_5541531
EPI_ISL_5541532
EPI_ISL_5540686
EPI_ISL_5540689
EPI_ISL_5540568
EPI_ISL_5540567
EPI_ISL_5541535
EPI_ISL_5541536
EPI_ISL_5540569
EPI_ISL_5541528
EPI_ISL_5540670
EPI_ISL_5540553
EPI_ISL_5541520
EPI_ISL_5540555
EPI_ISL_5540556
EPI_ISL_5540559
EPI_ISL_6762977
EPI_ISL_5540558
EPI_ISL_5541519
EPI_ISL_5541517
EPI_ISL_5541518
EPI_ISL_5541496
EPI_ISL_5540621
EPI_ISL_5540623
EPI_ISL_5540622
EPI_ISL_5540625
EPI_ISL_5540624
EPI_ISL_5540606
EPI_ISL_5540609
EPI_ISL_5540646
EPI_ISL_5540126
EPI_ISL_5540008
EPI_ISL_5540114
EPI_ISL_5540117
EPI_ISL_5540118
EPI_ISL_5539574
EPI_ISL_5540064
EPI_ISL_5540065
EPI_ISL_5540067
EPI_ISL_5540066
EPI_ISL_5540074
EPI_ISL_5540082
EPI_ISL_5540086
EPI_ISL_5540080
EPI_ISL_5540075
EPI_ISL_5540077
EPI_ISL_5540079
EPI_ISL_5540070
EPI_ISL_5540025
EPI_ISL_5540029
EPI_ISL_5540045
EPI_ISL_5539912
EPI_ISL_5540037
EPI_ISL_5539907
EPI_ISL_5539904
EPI_ISL_5536783
EPI_ISL_5539874
EPI_ISL_5539985
EPI_ISL_5539864
EPI_ISL_5539897
EPI_ISL_5539765
EPI_ISL_5539971
EPI_ISL_5539617
EPI_ISL_5539963
EPI_ISL_4601177
EPI_ISL_5852601
EPI_ISL_6565015
EPI_ISL_5852771
EPI_ISL_6831757
EPI_ISL_6831822
EPI_ISL_6831758
EPI_ISL_6831763
EPI_ISL_6832176
EPI_ISL_6832189
EPI_ISL_4960538
EPI_ISL_5418052
EPI_ISL_5903004
EPI_ISL_11362239
EPI_ISL_11362243
EPI_ISL_11380697
EPI_ISL_11033243
EPI_ISL_11033241
EPI_ISL_11033240
EPI_ISL_11033242
EPI_ISL_11036432
EPI_ISL_11036438
EPI_ISL_11036437
EPI_ISL_11036440
EPI_ISL_11036439
EPI_ISL_11036441
EPI_ISL_11036442
EPI_ISL_11036443
EPI_ISL_11036446
EPI_ISL_11036486
EPI_ISL_11036485
EPI_ISL_11036484
EPI_ISL_11036510
EPI_ISL_11036489
EPI_ISL_11036491
EPI_ISL_11036492
EPI_ISL_11036493
EPI_ISL_11036490
EPI_ISL_11036496
EPI_ISL_11036499
EPI_ISL_11036501
EPI_ISL_11036503
EPI_ISL_11036506
EPI_ISL_11036507
EPI_ISL_11036508
EPI_ISL_11036509
EPI_ISL_11036512
EPI_ISL_11036514
EPI_ISL_11036488
EPI_ISL_11036483
EPI_ISL_11036504
EPI_ISL_11036513
EPI_ISL_11036505
EPI_ISL_11036511
EPI_ISL_11050880
EPI_ISL_11147495
EPI_ISL_11448666
EPI_ISL_11172694
EPI_ISL_11172692
EPI_ISL_11172693
EPI_ISL_11172695
EPI_ISL_3320349
EPI_ISL_3320353
EPI_ISL_3320356
EPI_ISL_3320360
EPI_ISL_3320362
EPI_ISL_3320364
EPI_ISL_3320365
EPI_ISL_3320366
EPI_ISL_3320369
EPI_ISL_3320370
EPI_ISL_4051625
EPI_ISL_4954357
EPI_ISL_3232191
EPI_ISL_3232210
EPI_ISL_5113899
EPI_ISL_5113904
EPI_ISL_5113907
EPI_ISL_5114040
EPI_ISL_5114263
EPI_ISL_5114265
EPI_ISL_5114270
EPI_ISL_5114309
EPI_ISL_5114688
EPI_ISL_3327876
EPI_ISL_3327889
EPI_ISL_3327895
EPI_ISL_3327904
EPI_ISL_3327919
EPI_ISL_3327922
EPI_ISL_3327925
EPI_ISL_3327927
EPI_ISL_3327928
EPI_ISL_3327930
EPI_ISL_3327932
EPI_ISL_3327933
EPI_ISL_3327943
EPI_ISL_3327971
EPI_ISL_3327995
EPI_ISL_3327998
EPI_ISL_3328004
EPI_ISL_5545224
EPI_ISL_5544377
EPI_ISL_5544392
EPI_ISL_5544460
EPI_ISL_5544457
EPI_ISL_5545214
EPI_ISL_5544125
EPI_ISL_5544128
EPI_ISL_4061432
EPI_ISL_3333594
EPI_ISL_3333595
EPI_ISL_3333596
EPI_ISL_3333597
EPI_ISL_3333598
EPI_ISL_3333599
EPI_ISL_3333601
EPI_ISL_3333602
EPI_ISL_3333603
EPI_ISL_3333605
EPI_ISL_3333606
EPI_ISL_3333607
EPI_ISL_3333613
EPI_ISL_3333614
EPI_ISL_3333615
EPI_ISL_3333616
EPI_ISL_3333622
EPI_ISL_3333623
EPI_ISL_3446697
EPI_ISL_3336914
EPI_ISL_3336918
EPI_ISL_3336922
EPI_ISL_4071981
EPI_ISL_3341891
EPI_ISL_3341892
EPI_ISL_3341893
EPI_ISL_3341895
EPI_ISL_3341899
EPI_ISL_3341900
EPI_ISL_3341901
EPI_ISL_3341902
EPI_ISL_3342003
EPI_ISL_3342004
EPI_ISL_3342105
EPI_ISL_3342113
EPI_ISL_3342138
EPI_ISL_4171698
EPI_ISL_3342658
EPI_ISL_3342659
EPI_ISL_3342660
EPI_ISL_3342661
EPI_ISL_3342664
EPI_ISL_3342668
EPI_ISL_3342669
EPI_ISL_3342670
EPI_ISL_3342671
EPI_ISL_3342672
EPI_ISL_3342673
EPI_ISL_3342674
EPI_ISL_3342675
EPI_ISL_3342676
EPI_ISL_3342677
EPI_ISL_3342678
EPI_ISL_3342679
EPI_ISL_3342680
EPI_ISL_5146882
EPI_ISL_5146887
EPI_ISL_5146888
EPI_ISL_5146889
EPI_ISL_5146891
EPI_ISL_5146892
EPI_ISL_5146893
EPI_ISL_5146896
EPI_ISL_5146897
EPI_ISL_5146898
EPI_ISL_5146899
EPI_ISL_5146902
EPI_ISL_5146903
EPI_ISL_5146904
EPI_ISL_5146907
EPI_ISL_5146908
EPI_ISL_5146910
EPI_ISL_5146911
EPI_ISL_5146912
EPI_ISL_5146916
EPI_ISL_5146917
EPI_ISL_5146918
EPI_ISL_5146919
EPI_ISL_5146920
EPI_ISL_5146922
EPI_ISL_5146923
EPI_ISL_5146924
EPI_ISL_5146926
EPI_ISL_5146928
EPI_ISL_5146929
EPI_ISL_5146930
EPI_ISL_5146932
EPI_ISL_5010083
EPI_ISL_3347526
EPI_ISL_3347527
EPI_ISL_3347528
EPI_ISL_3347609
EPI_ISL_3347610
EPI_ISL_3347667
EPI_ISL_3347668
EPI_ISL_3347669
EPI_ISL_3347670
EPI_ISL_3347671
EPI_ISL_3347672
EPI_ISL_3347673
EPI_ISL_3347674
EPI_ISL_3347675
EPI_ISL_3347740
EPI_ISL_3347742
EPI_ISL_3347743
EPI_ISL_3347753
EPI_ISL_3347755
EPI_ISL_3347759
EPI_ISL_3347761
EPI_ISL_3347762
EPI_ISL_3347763
EPI_ISL_3347764
EPI_ISL_3347765
EPI_ISL_3347766
EPI_ISL_3347767
EPI_ISL_3347768
EPI_ISL_3347769
EPI_ISL_3347770
EPI_ISL_3347772
EPI_ISL_3347777
EPI_ISL_3347778
EPI_ISL_3347779
EPI_ISL_3347780
EPI_ISL_3347781
EPI_ISL_3347782
EPI_ISL_3347783
EPI_ISL_3347784
EPI_ISL_3347785
EPI_ISL_3347786
EPI_ISL_3347788
EPI_ISL_3347789
EPI_ISL_3347790
EPI_ISL_3347792
EPI_ISL_3347795
EPI_ISL_3347796
EPI_ISL_3347798
EPI_ISL_3347799
EPI_ISL_3347801
EPI_ISL_3347802
EPI_ISL_3347803
EPI_ISL_3347804
EPI_ISL_3347805
EPI_ISL_3347806
EPI_ISL_3347807
EPI_ISL_3347808
EPI_ISL_3347867
EPI_ISL_3347870
EPI_ISL_3347871
EPI_ISL_3347874
EPI_ISL_3347875
EPI_ISL_3347876
EPI_ISL_3347878
EPI_ISL_3347879
EPI_ISL_3347880
EPI_ISL_3347883
EPI_ISL_3347884
EPI_ISL_3347885
EPI_ISL_3347886
EPI_ISL_3347887
EPI_ISL_3347888
EPI_ISL_3347889
EPI_ISL_3347890
EPI_ISL_3347891
EPI_ISL_3347894
EPI_ISL_3347895
EPI_ISL_3347900
EPI_ISL_3347901
EPI_ISL_3347903
EPI_ISL_3347905
EPI_ISL_3347906
EPI_ISL_3347907
EPI_ISL_3347908
EPI_ISL_3347909
EPI_ISL_3347910
EPI_ISL_3347911
EPI_ISL_3347912
EPI_ISL_3347913
EPI_ISL_3347914
EPI_ISL_3347915
EPI_ISL_3347921
EPI_ISL_3347923
EPI_ISL_3347925
EPI_ISL_3347926
EPI_ISL_3347927
EPI_ISL_3347929
EPI_ISL_3347930
EPI_ISL_3347931
EPI_ISL_3347932
EPI_ISL_3347933
EPI_ISL_3347934
EPI_ISL_3347935
EPI_ISL_3347936
EPI_ISL_3347941
EPI_ISL_3347942
EPI_ISL_3347943
EPI_ISL_3347944
EPI_ISL_3347945
EPI_ISL_4085133
EPI_ISL_4085137
EPI_ISL_4085140
EPI_ISL_5158232
EPI_ISL_5159326
EPI_ISL_4096811
EPI_ISL_3355551
EPI_ISL_3355612
EPI_ISL_3355626
EPI_ISL_3355627
EPI_ISL_3355628
EPI_ISL_3320354
EPI_ISL_3320358
EPI_ISL_3320363
EPI_ISL_3320367
EPI_ISL_3320368
EPI_ISL_4051618
EPI_ISL_4051635
EPI_ISL_5107595
EPI_ISL_3232192
EPI_ISL_3232208
EPI_ISL_3232213
EPI_ISL_3232214
EPI_ISL_3232218
EPI_ISL_3327936
EPI_ISL_3327958
EPI_ISL_3327975
EPI_ISL_3327991
EPI_ISL_3328001
EPI_ISL_3980479
EPI_ISL_5544497
EPI_ISL_5545001
EPI_ISL_5544396
EPI_ISL_5544458
EPI_ISL_5544363
EPI_ISL_5544365
EPI_ISL_5544595
EPI_ISL_5544594
EPI_ISL_5544599
EPI_ISL_5544357
EPI_ISL_5544598
EPI_ISL_5544597
EPI_ISL_5545092
EPI_ISL_5545054
EPI_ISL_4061382
EPI_ISL_4061429
EPI_ISL_4061430
EPI_ISL_4061431
EPI_ISL_3355632
EPI_ISL_3355633
EPI_ISL_3355645
EPI_ISL_3355646
EPI_ISL_3355629
EPI_ISL_3355630
EPI_ISL_3355631
EPI_ISL_3355636
EPI_ISL_3355644
EPI_ISL_3355647
EPI_ISL_3355649
EPI_ISL_3355654
EPI_ISL_3355651
EPI_ISL_3355652
EPI_ISL_3355650
EPI_ISL_3355656
EPI_ISL_3355662
EPI_ISL_3355660
EPI_ISL_3355680
EPI_ISL_3355659
EPI_ISL_3355682
EPI_ISL_3355679
EPI_ISL_3355681
EPI_ISL_3355686
EPI_ISL_3355684
EPI_ISL_3355685
EPI_ISL_3355683
EPI_ISL_3355687
EPI_ISL_3355693
EPI_ISL_3355689
EPI_ISL_3355690
EPI_ISL_3355692
EPI_ISL_3355696
EPI_ISL_3355706
EPI_ISL_3355708
EPI_ISL_3355707
EPI_ISL_3355705
EPI_ISL_3355709
EPI_ISL_3355715
EPI_ISL_3355717
EPI_ISL_3355718
EPI_ISL_3355711
EPI_ISL_3355712
EPI_ISL_3355722
EPI_ISL_3355721
EPI_ISL_3355719
EPI_ISL_3355726
EPI_ISL_3355724
EPI_ISL_3355723
EPI_ISL_3355727
EPI_ISL_3355730
EPI_ISL_3355728
EPI_ISL_3355729
EPI_ISL_3355735
EPI_ISL_3355732
EPI_ISL_3355734
EPI_ISL_3355731
EPI_ISL_3355736
EPI_ISL_3355743
EPI_ISL_3355737
EPI_ISL_3355745
EPI_ISL_3355746
EPI_ISL_3355755
EPI_ISL_3355747
EPI_ISL_3355748
EPI_ISL_3355749
EPI_ISL_3355750
EPI_ISL_3355760
EPI_ISL_3355761
EPI_ISL_3355763
EPI_ISL_3355741
EPI_ISL_3355758
EPI_ISL_3355771
EPI_ISL_3355773
EPI_ISL_3355774
EPI_ISL_3355776
EPI_ISL_3355778
EPI_ISL_3355780
EPI_ISL_3355756
EPI_ISL_3355757
EPI_ISL_3355785
EPI_ISL_3355782
EPI_ISL_3355783
EPI_ISL_3355790
EPI_ISL_3355792
EPI_ISL_3355803
EPI_ISL_3355781
EPI_ISL_3355786
EPI_ISL_3355791
EPI_ISL_3355793
EPI_ISL_3355794
EPI_ISL_3355798
EPI_ISL_3355799
EPI_ISL_3355800
EPI_ISL_3355809
EPI_ISL_3355807
EPI_ISL_3355808
EPI_ISL_3355811
EPI_ISL_3355812
EPI_ISL_3355814
EPI_ISL_3355813
EPI_ISL_3355810
EPI_ISL_3355815
EPI_ISL_3355821
EPI_ISL_3355822
EPI_ISL_3355819
EPI_ISL_3355820
EPI_ISL_3355816
EPI_ISL_3355817
EPI_ISL_3355818
EPI_ISL_3355823
EPI_ISL_3355824
EPI_ISL_3355825
EPI_ISL_3355829
EPI_ISL_3355830
EPI_ISL_3355832
EPI_ISL_3355833
EPI_ISL_3355834
EPI_ISL_3355826
EPI_ISL_3355838
EPI_ISL_3355839
EPI_ISL_3355840
EPI_ISL_3355841
EPI_ISL_3355842
EPI_ISL_3355844
EPI_ISL_3355845
EPI_ISL_3355828
EPI_ISL_3355836
EPI_ISL_3355837
EPI_ISL_3355843
EPI_ISL_3355846
EPI_ISL_3355835
EPI_ISL_3355854
EPI_ISL_3355847
EPI_ISL_3355856
EPI_ISL_3355857
EPI_ISL_3355858
EPI_ISL_3355859
EPI_ISL_3355860
EPI_ISL_3355862
EPI_ISL_3355863
EPI_ISL_3355868
EPI_ISL_3355869
EPI_ISL_3355871
EPI_ISL_3355878
EPI_ISL_3355880
EPI_ISL_3355881
EPI_ISL_3355882
EPI_ISL_3355885
EPI_ISL_3355886
EPI_ISL_3355887
EPI_ISL_3355888
EPI_ISL_3355848
EPI_ISL_3355849
EPI_ISL_3355850
EPI_ISL_3355865
EPI_ISL_3355873
EPI_ISL_3355855
EPI_ISL_3355892
EPI_ISL_3355876
EPI_ISL_3355877
EPI_ISL_3355889
EPI_ISL_3355890
EPI_ISL_3355897
EPI_ISL_4101544
EPI_ISL_4101546
EPI_ISL_4101548
EPI_ISL_3355898
EPI_ISL_4101556
EPI_ISL_4101557
EPI_ISL_4920233
EPI_ISL_4601632
EPI_ISL_4274498
EPI_ISL_4274520
EPI_ISL_4601615
EPI_ISL_4920279
EPI_ISL_4920300
EPI_ISL_4601689
EPI_ISL_4106444
EPI_ISL_4106446
EPI_ISL_4106447
EPI_ISL_4106448
EPI_ISL_4106449
EPI_ISL_4106450
EPI_ISL_4106451
EPI_ISL_4106452
EPI_ISL_4106453
EPI_ISL_4106454
EPI_ISL_4106456
EPI_ISL_4106457
EPI_ISL_4106458
EPI_ISL_4106459
EPI_ISL_4106460
EPI_ISL_4106465
EPI_ISL_4106466
EPI_ISL_4106467
EPI_ISL_4106469
EPI_ISL_4106470
EPI_ISL_4106474
EPI_ISL_4106475
EPI_ISL_4106476
EPI_ISL_4106477
EPI_ISL_4106478
EPI_ISL_4106479
EPI_ISL_4106480
EPI_ISL_4106481
EPI_ISL_4106482
EPI_ISL_3757128
EPI_ISL_4106485
EPI_ISL_4106486
EPI_ISL_4106487
EPI_ISL_4106489
EPI_ISL_4106490
EPI_ISL_4106491
EPI_ISL_4106492
EPI_ISL_4106493
EPI_ISL_4106494
EPI_ISL_4106495
EPI_ISL_4106496
EPI_ISL_4106497
EPI_ISL_4106498
EPI_ISL_3757115
EPI_ISL_4106499
EPI_ISL_4106500
EPI_ISL_4106501
EPI_ISL_4106503
EPI_ISL_3757239
EPI_ISL_4106505
EPI_ISL_3757341
EPI_ISL_4106507
EPI_ISL_4106508
EPI_ISL_4106509
EPI_ISL_4106510
EPI_ISL_4106511
EPI_ISL_4106512
EPI_ISL_4106513
EPI_ISL_4106514
EPI_ISL_4106515
EPI_ISL_4106516
EPI_ISL_4106517
EPI_ISL_4106520
EPI_ISL_4106521
EPI_ISL_4106522
EPI_ISL_4106523
EPI_ISL_4106524
EPI_ISL_4106525
EPI_ISL_4106526
EPI_ISL_4106527
EPI_ISL_4106528
EPI_ISL_4106529
EPI_ISL_4106531
EPI_ISL_4106532
EPI_ISL_4106533
EPI_ISL_4106534
EPI_ISL_4106535
EPI_ISL_4106536
EPI_ISL_4106537
EPI_ISL_4106539
EPI_ISL_4106541
EPI_ISL_4106542
EPI_ISL_4106543
EPI_ISL_4106544
EPI_ISL_4106545
EPI_ISL_4106546
EPI_ISL_4106547
EPI_ISL_4106548
EPI_ISL_4106553
EPI_ISL_4106554
EPI_ISL_4106555
EPI_ISL_4106556
EPI_ISL_4106557
EPI_ISL_4106558
EPI_ISL_4106559
EPI_ISL_4106560
EPI_ISL_4106561
EPI_ISL_4106562
EPI_ISL_4106563
EPI_ISL_4106564
EPI_ISL_4106566
EPI_ISL_4106567
EPI_ISL_4106568
EPI_ISL_4106570
EPI_ISL_4106571
EPI_ISL_4106572
EPI_ISL_4106573
EPI_ISL_4106574
EPI_ISL_3355893
EPI_ISL_3355895
EPI_ISL_4101558
EPI_ISL_4601683
EPI_ISL_4920221
EPI_ISL_4274505
EPI_ISL_4601611
EPI_ISL_4920236
EPI_ISL_4601658
EPI_ISL_4601659
EPI_ISL_4920268
EPI_ISL_4920252
EPI_ISL_4920274
EPI_ISL_4920277
EPI_ISL_3757086
EPI_ISL_3756988
EPI_ISL_3756981
EPI_ISL_3757210
EPI_ISL_4106426
EPI_ISL_4106427
EPI_ISL_4106428
EPI_ISL_4106429
EPI_ISL_4106430
EPI_ISL_4106432
EPI_ISL_4106433
EPI_ISL_4106435
EPI_ISL_5195467
EPI_ISL_3757204
EPI_ISL_4106437
EPI_ISL_4106438
EPI_ISL_4106439
EPI_ISL_4106440
EPI_ISL_4106441
EPI_ISL_4106442
EPI_ISL_4106443
EPI_ISL_4106611
EPI_ISL_4106612
EPI_ISL_5200479
EPI_ISL_4515902
EPI_ISL_4108287
EPI_ISL_4108289
EPI_ISL_3347682
EPI_ISL_3347728
EPI_ISL_3347760
EPI_ISL_3347787
EPI_ISL_3347794
EPI_ISL_3347800
EPI_ISL_3347865
EPI_ISL_3347877
EPI_ISL_3347881
EPI_ISL_3347882
EPI_ISL_3347893
EPI_ISL_3347904
EPI_ISL_3347916
EPI_ISL_3347917
EPI_ISL_3347924
EPI_ISL_3347946
EPI_ISL_3370725
EPI_ISL_3370740
EPI_ISL_3370744
EPI_ISL_3370748
EPI_ISL_3370749
EPI_ISL_3370750
EPI_ISL_3372471
EPI_ISL_3372472
EPI_ISL_3372557
EPI_ISL_3372650
EPI_ISL_3373333
EPI_ISL_3373337
EPI_ISL_3373683
EPI_ISL_3374604
EPI_ISL_3374605
EPI_ISL_3374606
EPI_ISL_3374610
EPI_ISL_3374619
EPI_ISL_3374625
EPI_ISL_3374626
EPI_ISL_3374633
EPI_ISL_3374636
EPI_ISL_3374637
EPI_ISL_3374640
EPI_ISL_3374642
EPI_ISL_3374643
EPI_ISL_3374644
EPI_ISL_3374645
EPI_ISL_3374646
EPI_ISL_3374647
EPI_ISL_3374648
EPI_ISL_3374649
EPI_ISL_3374706
EPI_ISL_3374707
EPI_ISL_3374709
EPI_ISL_3375426
EPI_ISL_3375427
EPI_ISL_3375428
EPI_ISL_3375429
EPI_ISL_3375430
EPI_ISL_3375431
EPI_ISL_3375432
EPI_ISL_3375433
EPI_ISL_3375435
EPI_ISL_3375437
EPI_ISL_3375438
EPI_ISL_3375439
EPI_ISL_3375440
EPI_ISL_3375442
EPI_ISL_3375443
EPI_ISL_3375445
EPI_ISL_3375446
EPI_ISL_3375447
EPI_ISL_3375448
EPI_ISL_3375449
EPI_ISL_3375451
EPI_ISL_3375452
EPI_ISL_3375453
EPI_ISL_3375454
EPI_ISL_3375455
EPI_ISL_3375456
EPI_ISL_3375458
EPI_ISL_3375459
EPI_ISL_3375461
EPI_ISL_3375462
EPI_ISL_3375463
EPI_ISL_3375467
EPI_ISL_3375468
EPI_ISL_3375470
EPI_ISL_3375472
EPI_ISL_3375473
EPI_ISL_3375475
EPI_ISL_3375476
EPI_ISL_3375477
EPI_ISL_3375478
EPI_ISL_3375480
EPI_ISL_3375481
EPI_ISL_3375482
EPI_ISL_3375483
EPI_ISL_3375485
EPI_ISL_3375487
EPI_ISL_3375489
EPI_ISL_3375490
EPI_ISL_3375492
EPI_ISL_3375493
EPI_ISL_3375494
EPI_ISL_3375499
EPI_ISL_3375500
EPI_ISL_3375502
EPI_ISL_3375503
EPI_ISL_3375504
EPI_ISL_3375506
EPI_ISL_3375507
EPI_ISL_3375508
EPI_ISL_3375509
EPI_ISL_3375510
EPI_ISL_3375511
EPI_ISL_3375514
EPI_ISL_3375515
EPI_ISL_3375518
EPI_ISL_3375519
EPI_ISL_3375520
EPI_ISL_3375521
EPI_ISL_3375522
EPI_ISL_3375523
EPI_ISL_3375524
EPI_ISL_3375525
EPI_ISL_3375527
EPI_ISL_3375528
EPI_ISL_3375529
EPI_ISL_3375530
EPI_ISL_3375531
EPI_ISL_3375533
EPI_ISL_3375534
EPI_ISL_3375535
EPI_ISL_3375536
EPI_ISL_3375537
EPI_ISL_3375538
EPI_ISL_3375539
EPI_ISL_3375540
EPI_ISL_3375541
EPI_ISL_3375543
EPI_ISL_3375546
EPI_ISL_3375547
EPI_ISL_3375548
EPI_ISL_3375549
EPI_ISL_3375552
EPI_ISL_3375553
EPI_ISL_3375554
EPI_ISL_3375555
EPI_ISL_3375556
EPI_ISL_3375557
EPI_ISL_3375558
EPI_ISL_3375560
EPI_ISL_3375561
EPI_ISL_3375569
EPI_ISL_3375570
EPI_ISL_3375571
EPI_ISL_3375572
EPI_ISL_3375573
EPI_ISL_3375574
EPI_ISL_3375579
EPI_ISL_3375580
EPI_ISL_3375582
EPI_ISL_3375583
EPI_ISL_3375584
EPI_ISL_3375585
EPI_ISL_3375587
EPI_ISL_3375589
EPI_ISL_3375592
EPI_ISL_3375594
EPI_ISL_3375597
EPI_ISL_3375598
EPI_ISL_3375599
EPI_ISL_3375600
EPI_ISL_5588067
EPI_ISL_3769118
EPI_ISL_4122295
EPI_ISL_4122330
EPI_ISL_3385238
EPI_ISL_3385239
EPI_ISL_3385240
EPI_ISL_3385241
EPI_ISL_3385244
EPI_ISL_3385246
EPI_ISL_3385247
EPI_ISL_3385248
EPI_ISL_3385250
EPI_ISL_3385251
EPI_ISL_3385252
EPI_ISL_3385254
EPI_ISL_3385259
EPI_ISL_3385260
EPI_ISL_3385264
EPI_ISL_3385267
EPI_ISL_3385280
EPI_ISL_3385284
EPI_ISL_3385285
EPI_ISL_3385289
EPI_ISL_3385290
EPI_ISL_3385291
EPI_ISL_3385292
EPI_ISL_3385293
EPI_ISL_3385296
EPI_ISL_3385297
EPI_ISL_3385298
EPI_ISL_3386820
EPI_ISL_3386822
EPI_ISL_3386823
EPI_ISL_3386824
EPI_ISL_3386825
EPI_ISL_3386826
EPI_ISL_3386827
EPI_ISL_3386828
EPI_ISL_3386829
EPI_ISL_3386830
EPI_ISL_3386831
EPI_ISL_3386832
EPI_ISL_3386834
EPI_ISL_3386835
EPI_ISL_3386836
EPI_ISL_3386837
EPI_ISL_3386838
EPI_ISL_3386839
EPI_ISL_3386840
EPI_ISL_3386841
EPI_ISL_3386842
EPI_ISL_3386843
EPI_ISL_3386844
EPI_ISL_3386845
EPI_ISL_3386846
EPI_ISL_3386847
EPI_ISL_3386849
EPI_ISL_3386850
EPI_ISL_3386851
EPI_ISL_3386853
EPI_ISL_3386854
EPI_ISL_3386857
EPI_ISL_3386858
EPI_ISL_3386863
EPI_ISL_3386865
EPI_ISL_3386867
EPI_ISL_3386871
EPI_ISL_3386875
EPI_ISL_3386877
EPI_ISL_3386887
EPI_ISL_3386889
EPI_ISL_3386890
EPI_ISL_3386891
EPI_ISL_3386892
EPI_ISL_3386893
EPI_ISL_3386894
EPI_ISL_3386895
EPI_ISL_3386896
EPI_ISL_3386897
EPI_ISL_3386899
EPI_ISL_3386900
EPI_ISL_3386901
EPI_ISL_3386902
EPI_ISL_3386903
EPI_ISL_3386904
EPI_ISL_3386905
EPI_ISL_3386906
EPI_ISL_3386911
EPI_ISL_3387473
EPI_ISL_3392628
EPI_ISL_3392639
EPI_ISL_3392640
EPI_ISL_3392641
EPI_ISL_3392646
EPI_ISL_3392648
EPI_ISL_3392649
EPI_ISL_3392650
EPI_ISL_4106575
EPI_ISL_4106576
EPI_ISL_4106577
EPI_ISL_4106578
EPI_ISL_4106579
EPI_ISL_4106580
EPI_ISL_4106581
EPI_ISL_4106582
EPI_ISL_4106583
EPI_ISL_4106584
EPI_ISL_4106585
EPI_ISL_4106586
EPI_ISL_4106587
EPI_ISL_4106588
EPI_ISL_4106589
EPI_ISL_4106590
EPI_ISL_4106591
EPI_ISL_4106592
EPI_ISL_4106593
EPI_ISL_4106594
EPI_ISL_4106595
EPI_ISL_4106597
EPI_ISL_4106598
EPI_ISL_4106599
EPI_ISL_4106600
EPI_ISL_4106601
EPI_ISL_4106602
EPI_ISL_4106603
EPI_ISL_4106606
EPI_ISL_4106608
EPI_ISL_4106609
EPI_ISL_3392651
EPI_ISL_3392652
EPI_ISL_3392653
EPI_ISL_3392662
EPI_ISL_3392658
EPI_ISL_3392659
EPI_ISL_3392660
EPI_ISL_3392661
EPI_ISL_3392654
EPI_ISL_3392655
EPI_ISL_3392656
EPI_ISL_3392657
EPI_ISL_3392666
EPI_ISL_3392667
EPI_ISL_3392668
EPI_ISL_3392669
EPI_ISL_3392670
EPI_ISL_3392671
EPI_ISL_3392672
EPI_ISL_3392673
EPI_ISL_3392674
EPI_ISL_3392675
EPI_ISL_3392676
EPI_ISL_3392677
EPI_ISL_3392682
EPI_ISL_3392685
EPI_ISL_3392686
EPI_ISL_3392678
EPI_ISL_3392679
EPI_ISL_3392680
EPI_ISL_3392681
EPI_ISL_3392663
EPI_ISL_3392664
EPI_ISL_3392665
EPI_ISL_3392708
EPI_ISL_3392706
EPI_ISL_3392707
EPI_ISL_3395829
EPI_ISL_3395830
EPI_ISL_3395832
EPI_ISL_3392690
EPI_ISL_3395839
EPI_ISL_3395834
EPI_ISL_3395835
EPI_ISL_3395847
EPI_ISL_3395850
EPI_ISL_3397892
EPI_ISL_3397893
EPI_ISL_3397897
EPI_ISL_3395837
EPI_ISL_3395840
EPI_ISL_3395842
EPI_ISL_3397922
EPI_ISL_3395844
EPI_ISL_3395845
EPI_ISL_3398070
EPI_ISL_3398072
EPI_ISL_3398073
EPI_ISL_3398076
EPI_ISL_3398077
EPI_ISL_3398078
EPI_ISL_3398079
EPI_ISL_3398088
EPI_ISL_3397916
EPI_ISL_3398085
EPI_ISL_3398086
EPI_ISL_3398087
EPI_ISL_3398094
EPI_ISL_3398843
EPI_ISL_3398845
EPI_ISL_3398089
EPI_ISL_3398091
EPI_ISL_3398846
EPI_ISL_3398847
EPI_ISL_3398853
EPI_ISL_3398854
EPI_ISL_3398855
EPI_ISL_3398856
EPI_ISL_3401868
EPI_ISL_3401871
EPI_ISL_3403357
EPI_ISL_3398848
EPI_ISL_3398849
EPI_ISL_3398850
EPI_ISL_3398852
EPI_ISL_3398842
EPI_ISL_3403358
EPI_ISL_3403363
EPI_ISL_3403360
EPI_ISL_3403359
EPI_ISL_3403368
EPI_ISL_3403369
EPI_ISL_3403370
EPI_ISL_3403371
EPI_ISL_3403385
EPI_ISL_3403386
EPI_ISL_3403387
EPI_ISL_3403399
EPI_ISL_3403373
EPI_ISL_3403376
EPI_ISL_3403379
EPI_ISL_3403380
EPI_ISL_3403390
EPI_ISL_3403392
EPI_ISL_3403396
EPI_ISL_3403397
EPI_ISL_3403398
EPI_ISL_3403367
EPI_ISL_3403405
EPI_ISL_3403404
EPI_ISL_3403410
EPI_ISL_3403418
EPI_ISL_3403423
EPI_ISL_3403429
EPI_ISL_3403430
EPI_ISL_3403431
EPI_ISL_3403439
EPI_ISL_3403442
EPI_ISL_3404896
EPI_ISL_3404898
EPI_ISL_3404908
EPI_ISL_3404909
EPI_ISL_3404920
EPI_ISL_3404934
EPI_ISL_3404943
EPI_ISL_3404951
EPI_ISL_3404953
EPI_ISL_3404966
EPI_ISL_3404967
EPI_ISL_3404970
EPI_ISL_3404976
EPI_ISL_3404979
EPI_ISL_3404980
EPI_ISL_3404981
EPI_ISL_3404983
EPI_ISL_3404986
EPI_ISL_3404989
EPI_ISL_3404990
EPI_ISL_3403400
EPI_ISL_3403401
EPI_ISL_3403415
EPI_ISL_3403417
EPI_ISL_3403424
EPI_ISL_3403426
EPI_ISL_3403427
EPI_ISL_3403432
EPI_ISL_3403433
EPI_ISL_3403434
EPI_ISL_3403435
EPI_ISL_3403438
EPI_ISL_3404368
EPI_ISL_3796536
EPI_ISL_3796654
EPI_ISL_3425648
EPI_ISL_3425678
EPI_ISL_3425685
EPI_ISL_3425687
EPI_ISL_3425688
EPI_ISL_3425689
EPI_ISL_3425707
EPI_ISL_3425789
EPI_ISL_3427160
EPI_ISL_3418848
EPI_ISL_3427113
EPI_ISL_3427114
EPI_ISL_3427115
EPI_ISL_3427116
EPI_ISL_3427117
EPI_ISL_3427119
EPI_ISL_3427120
EPI_ISL_3427122
EPI_ISL_3427123
EPI_ISL_3427124
EPI_ISL_3427126
EPI_ISL_3427127
EPI_ISL_3427128
EPI_ISL_3427133
EPI_ISL_3427134
EPI_ISL_3427136
EPI_ISL_3427137
EPI_ISL_3427138
EPI_ISL_3427139
EPI_ISL_3427140
EPI_ISL_3427141
EPI_ISL_3427142
EPI_ISL_3427143
EPI_ISL_3427144
EPI_ISL_3427145
EPI_ISL_3427146
EPI_ISL_3427147
EPI_ISL_3427148
EPI_ISL_3427149
EPI_ISL_3427150
EPI_ISL_3427151
EPI_ISL_3427152
EPI_ISL_3427153
EPI_ISL_3427154
EPI_ISL_3427155
EPI_ISL_3427156
EPI_ISL_3427157
EPI_ISL_3427158
EPI_ISL_3427325
EPI_ISL_3427315
EPI_ISL_3427317
EPI_ISL_3427320
EPI_ISL_3427324
EPI_ISL_3403408
EPI_ISL_3403409
EPI_ISL_3427332
EPI_ISL_3427329
EPI_ISL_3427330
EPI_ISL_3427327
EPI_ISL_3427334
EPI_ISL_3427339
EPI_ISL_3427337
EPI_ISL_3427341
EPI_ISL_3427335
EPI_ISL_3427351
EPI_ISL_3427346
EPI_ISL_3427347
EPI_ISL_3427349
EPI_ISL_3427359
EPI_ISL_3427342
EPI_ISL_3427344
EPI_ISL_3427354
EPI_ISL_3427356
EPI_ISL_3427357
EPI_ISL_3427366
EPI_ISL_3427370
EPI_ISL_3427371
EPI_ISL_3427373
EPI_ISL_3427378
EPI_ISL_3427380
EPI_ISL_3427381
EPI_ISL_3427383
EPI_ISL_4768039
EPI_ISL_4299795
EPI_ISL_3427353
EPI_ISL_3427361
EPI_ISL_3427363
EPI_ISL_4185149
EPI_ISL_3432338
EPI_ISL_3432335
EPI_ISL_3432336
EPI_ISL_3432337
EPI_ISL_4299805
EPI_ISL_3432339
EPI_ISL_3432341
EPI_ISL_3432342
EPI_ISL_3432343
EPI_ISL_3432340
EPI_ISL_3432346
EPI_ISL_3432347
EPI_ISL_3432344
EPI_ISL_3432345
EPI_ISL_3432349
EPI_ISL_3432350
EPI_ISL_3432351
EPI_ISL_3432354
EPI_ISL_3432355
EPI_ISL_3432356
EPI_ISL_3432352
EPI_ISL_3432353
EPI_ISL_3432360
EPI_ISL_3432361
EPI_ISL_3432362
EPI_ISL_3432363
EPI_ISL_4303860
EPI_ISL_3446657
EPI_ISL_3446658
EPI_ISL_3446659
EPI_ISL_3446660
EPI_ISL_3446663
EPI_ISL_3446668
EPI_ISL_3446678
EPI_ISL_3446683
EPI_ISL_3446688
EPI_ISL_3446692
EPI_ISL_3446696
EPI_ISL_3446702
EPI_ISL_3453908
EPI_ISL_3456045
EPI_ISL_3456052
EPI_ISL_3456053
EPI_ISL_3459935
EPI_ISL_3459965
EPI_ISL_3459966
EPI_ISL_3459969
EPI_ISL_3459970
EPI_ISL_3459971
EPI_ISL_3459972
EPI_ISL_3459973
EPI_ISL_3459975
EPI_ISL_3459976
EPI_ISL_3459978
EPI_ISL_3459979
EPI_ISL_3459981
EPI_ISL_3459982
EPI_ISL_3460014
EPI_ISL_3460015
EPI_ISL_3460126
EPI_ISL_3460129
EPI_ISL_3460134
EPI_ISL_3460135
EPI_ISL_3460136
EPI_ISL_3460139
EPI_ISL_3460141
EPI_ISL_3460144
EPI_ISL_3460145
EPI_ISL_3460147
EPI_ISL_3460148
EPI_ISL_3460150
EPI_ISL_3460151
EPI_ISL_3460152
EPI_ISL_3460160
EPI_ISL_3460161
EPI_ISL_3460162
EPI_ISL_3460163
EPI_ISL_3460164
EPI_ISL_3460166
EPI_ISL_3460167
EPI_ISL_3460168
EPI_ISL_3460169
EPI_ISL_3460170
EPI_ISL_3460171
EPI_ISL_3460172
EPI_ISL_3460173
EPI_ISL_3460174
EPI_ISL_3460175
EPI_ISL_3460176
EPI_ISL_3460177
EPI_ISL_3460178
EPI_ISL_3460179
EPI_ISL_3460180
EPI_ISL_3460181
EPI_ISL_3460182
EPI_ISL_3460183
EPI_ISL_3460184
EPI_ISL_3460185
EPI_ISL_3460186
EPI_ISL_3460187
EPI_ISL_3460188
EPI_ISL_3460189
EPI_ISL_3460190
EPI_ISL_3460191
EPI_ISL_3460198
EPI_ISL_3460199
EPI_ISL_3460200
EPI_ISL_3460215
EPI_ISL_3460216
EPI_ISL_3534560
EPI_ISL_3462072
EPI_ISL_3462074
EPI_ISL_3462078
EPI_ISL_3462080
EPI_ISL_6158179
EPI_ISL_6158180
EPI_ISL_6158181
EPI_ISL_6158182
EPI_ISL_6158183
EPI_ISL_6158184
EPI_ISL_6158185
EPI_ISL_6158186
EPI_ISL_6158187
EPI_ISL_6158188
EPI_ISL_6158189
EPI_ISL_6158190
EPI_ISL_6158192
EPI_ISL_6158193
EPI_ISL_6158194
EPI_ISL_6158195
EPI_ISL_6158196
EPI_ISL_6158198
EPI_ISL_6158199
EPI_ISL_6158200
EPI_ISL_6158201
EPI_ISL_6158202
EPI_ISL_6158203
EPI_ISL_6158204
EPI_ISL_6158205
EPI_ISL_6158206
EPI_ISL_6158207
EPI_ISL_6158208
EPI_ISL_6158209
EPI_ISL_6158210
EPI_ISL_6158211
EPI_ISL_6158212
EPI_ISL_6158213
EPI_ISL_6158214
EPI_ISL_6158216
EPI_ISL_6158217
EPI_ISL_6158218
EPI_ISL_6158219
EPI_ISL_6158220
EPI_ISL_6158221
EPI_ISL_6158222
EPI_ISL_6158223
EPI_ISL_6158224
EPI_ISL_6158225
EPI_ISL_6158227
EPI_ISL_6158230
EPI_ISL_6158231
EPI_ISL_6158232
EPI_ISL_6158233
EPI_ISL_6158235
EPI_ISL_6158236
EPI_ISL_6158238
EPI_ISL_6158240
EPI_ISL_6158241
EPI_ISL_6158242
EPI_ISL_6158243
EPI_ISL_6158244
EPI_ISL_6158245
EPI_ISL_6158246
EPI_ISL_6158247
EPI_ISL_6158248
EPI_ISL_6158249
EPI_ISL_6158250
EPI_ISL_6158251
EPI_ISL_6158252
EPI_ISL_6158259
EPI_ISL_6158271
EPI_ISL_6158273
EPI_ISL_6158276
EPI_ISL_6158277
EPI_ISL_6158278
EPI_ISL_6158280
EPI_ISL_6158283
EPI_ISL_6158287
EPI_ISL_6158291
EPI_ISL_6158293
EPI_ISL_6158294
EPI_ISL_6158295
EPI_ISL_6158296
EPI_ISL_6158297
EPI_ISL_6158308
EPI_ISL_3464513
EPI_ISL_3464521
EPI_ISL_3464524
EPI_ISL_3464526
EPI_ISL_3464527
EPI_ISL_3464529
EPI_ISL_3464530
EPI_ISL_3464531
EPI_ISL_3464532
EPI_ISL_3464533
EPI_ISL_3464536
EPI_ISL_3464538
EPI_ISL_3464542
EPI_ISL_3464543
EPI_ISL_3464545
EPI_ISL_3464546
EPI_ISL_3536346
EPI_ISL_3470110
EPI_ISL_3470133
EPI_ISL_3470267
EPI_ISL_3470271
EPI_ISL_3470322
EPI_ISL_3432348
EPI_ISL_3432357
EPI_ISL_3432358
EPI_ISL_3432359
EPI_ISL_3446703
EPI_ISL_3446704
EPI_ISL_3446706
EPI_ISL_3446714
EPI_ISL_3446716
EPI_ISL_3446717
EPI_ISL_3446719
EPI_ISL_3446726
EPI_ISL_3446728
EPI_ISL_3453862
EPI_ISL_3453876
EPI_ISL_3456042
EPI_ISL_3456048
EPI_ISL_3459932
EPI_ISL_3459933
EPI_ISL_3459934
EPI_ISL_3459967
EPI_ISL_3459968
EPI_ISL_3459974
EPI_ISL_3459977
EPI_ISL_3459980
EPI_ISL_3460007
EPI_ISL_3460083
EPI_ISL_3460127
EPI_ISL_3460130
EPI_ISL_3460137
EPI_ISL_3460143
EPI_ISL_3460146
EPI_ISL_3460149
EPI_ISL_3460153
EPI_ISL_3460154
EPI_ISL_3476488
EPI_ISL_3475833
EPI_ISL_3477144
EPI_ISL_3477145
EPI_ISL_3476545
EPI_ISL_3477148
EPI_ISL_3477150
EPI_ISL_3477153
EPI_ISL_5323570
EPI_ISL_5323571
EPI_ISL_5323572
EPI_ISL_5323573
EPI_ISL_5323575
EPI_ISL_5323579
EPI_ISL_5323580
EPI_ISL_5323582
EPI_ISL_5323584
EPI_ISL_5323585
EPI_ISL_5323586
EPI_ISL_5323587
EPI_ISL_5323588
EPI_ISL_5323589
EPI_ISL_5323595
EPI_ISL_5323599
EPI_ISL_5323603
EPI_ISL_5323607
EPI_ISL_5323609
EPI_ISL_5323617
EPI_ISL_5323618
EPI_ISL_5323619
EPI_ISL_5323620
EPI_ISL_5323621
EPI_ISL_5323623
EPI_ISL_5323624
EPI_ISL_5323626
EPI_ISL_5323628
EPI_ISL_5323630
EPI_ISL_5323631
EPI_ISL_5323639
EPI_ISL_5323640
EPI_ISL_5323642
EPI_ISL_5323643
EPI_ISL_5323646
EPI_ISL_5323648
EPI_ISL_5323650
EPI_ISL_5323651
EPI_ISL_5323654
EPI_ISL_5323655
EPI_ISL_5323659
EPI_ISL_5323660
EPI_ISL_5323667
EPI_ISL_5323670
EPI_ISL_5323672
EPI_ISL_5323673
EPI_ISL_5323674
EPI_ISL_5323675
EPI_ISL_5323680
EPI_ISL_5323681
EPI_ISL_5323682
EPI_ISL_3485798
EPI_ISL_3485857
EPI_ISL_3485864
EPI_ISL_3485881
EPI_ISL_3485892
EPI_ISL_6158239
EPI_ISL_3491032
EPI_ISL_3491021
EPI_ISL_3491025
EPI_ISL_3491028
EPI_ISL_3491029
EPI_ISL_3491037
EPI_ISL_3805329
EPI_ISL_3805391
EPI_ISL_3805558
EPI_ISL_3427135
EPI_ISL_3427121
EPI_ISL_3427375
EPI_ISL_3427376
EPI_ISL_4171690
EPI_ISL_4171691
EPI_ISL_4171692
EPI_ISL_4171693
EPI_ISL_4171694
EPI_ISL_4171695
EPI_ISL_4171696
EPI_ISL_4171697
EPI_ISL_4171699
EPI_ISL_4171700
EPI_ISL_3476749
EPI_ISL_5323612
EPI_ISL_5323615
EPI_ISL_5323622
EPI_ISL_5323625
EPI_ISL_5323629
EPI_ISL_5323632
EPI_ISL_5323634
EPI_ISL_5323635
EPI_ISL_5323636
EPI_ISL_5323637
EPI_ISL_5323638
EPI_ISL_5323644
EPI_ISL_5323645
EPI_ISL_5323649
EPI_ISL_5323653
EPI_ISL_5323656
EPI_ISL_5323657
EPI_ISL_5323658
EPI_ISL_5323661
EPI_ISL_5323663
EPI_ISL_5323664
EPI_ISL_5323666
EPI_ISL_5323678
EPI_ISL_5323683
EPI_ISL_5323684
EPI_ISL_5323685
EPI_ISL_5323686
EPI_ISL_5323687
EPI_ISL_5323689
EPI_ISL_5323690
EPI_ISL_5323709
EPI_ISL_5323714
EPI_ISL_5331898
EPI_ISL_3485770
EPI_ISL_3485794
EPI_ISL_3485795
EPI_ISL_4171766
EPI_ISL_4171774
EPI_ISL_4171775
EPI_ISL_4171776
EPI_ISL_4171778
EPI_ISL_4171779
EPI_ISL_4171780
EPI_ISL_4171783
EPI_ISL_4171784
EPI_ISL_4171786
EPI_ISL_4171787
EPI_ISL_4171794
EPI_ISL_4171795
EPI_ISL_4171796
EPI_ISL_4171798
EPI_ISL_4171701
EPI_ISL_4171702
EPI_ISL_4171767
EPI_ISL_4171768
EPI_ISL_4171769
EPI_ISL_4171770
EPI_ISL_4171771
EPI_ISL_4171773
EPI_ISL_4171777
EPI_ISL_4171781
EPI_ISL_4171782
EPI_ISL_4171785
EPI_ISL_4171788
EPI_ISL_4171789
EPI_ISL_4171790
EPI_ISL_4171791
EPI_ISL_4171792
EPI_ISL_4171793
EPI_ISL_4171797
EPI_ISL_3477146
EPI_ISL_4171802
EPI_ISL_4171800
EPI_ISL_4171801
EPI_ISL_4171804
EPI_ISL_4171805
EPI_ISL_4171806
EPI_ISL_4171807
EPI_ISL_4171808
EPI_ISL_4171799
EPI_ISL_4171803
EPI_ISL_4171810
EPI_ISL_4171811
EPI_ISL_4171812
EPI_ISL_4171809
EPI_ISL_4171815
EPI_ISL_4171817
EPI_ISL_4171813
EPI_ISL_4171814
EPI_ISL_4171818
EPI_ISL_4171819
EPI_ISL_4171820
EPI_ISL_4171821
EPI_ISL_4171822
EPI_ISL_4171823
EPI_ISL_4171824
EPI_ISL_4171816
EPI_ISL_4171827
EPI_ISL_4171826
EPI_ISL_4171829
EPI_ISL_4171830
EPI_ISL_4171831
EPI_ISL_4171832
EPI_ISL_4171825
EPI_ISL_4171835
EPI_ISL_4171844
EPI_ISL_4171848
EPI_ISL_4171849
EPI_ISL_4171852
EPI_ISL_4171854
EPI_ISL_4171855
EPI_ISL_4171856
EPI_ISL_4171857
EPI_ISL_4171858
EPI_ISL_4171860
EPI_ISL_4171861
EPI_ISL_4171862
EPI_ISL_4171863
EPI_ISL_4171885
EPI_ISL_4171889
EPI_ISL_4171890
EPI_ISL_4171891
EPI_ISL_4171833
EPI_ISL_4171834
EPI_ISL_4171892
EPI_ISL_4171893
EPI_ISL_4171894
EPI_ISL_4171895
EPI_ISL_4171896
EPI_ISL_4171897
EPI_ISL_4171898
EPI_ISL_4171899
EPI_ISL_4171900
EPI_ISL_4171901
EPI_ISL_4171902
EPI_ISL_4171903
EPI_ISL_4171904
EPI_ISL_4171905
EPI_ISL_4171906
EPI_ISL_4171907
EPI_ISL_4171843
EPI_ISL_4171955
EPI_ISL_3506568
EPI_ISL_3506573
EPI_ISL_3506574
EPI_ISL_3506575
EPI_ISL_3506576
EPI_ISL_3506577
EPI_ISL_3506578
EPI_ISL_3506579
EPI_ISL_3506580
EPI_ISL_3506582
EPI_ISL_3506583
EPI_ISL_3506586
EPI_ISL_3506589
EPI_ISL_3506590
EPI_ISL_3506594
EPI_ISL_3506595
EPI_ISL_3506608
EPI_ISL_3506612
EPI_ISL_3506613
EPI_ISL_3506615
EPI_ISL_3506616
EPI_ISL_3506617
EPI_ISL_3506618
EPI_ISL_3506619
EPI_ISL_3506620
EPI_ISL_3506621
EPI_ISL_3506622
EPI_ISL_3506623
EPI_ISL_3506626
EPI_ISL_3506627
EPI_ISL_3506566
EPI_ISL_3506628
EPI_ISL_3506632
EPI_ISL_3506633
EPI_ISL_3506636
EPI_ISL_3506637
EPI_ISL_3506638
EPI_ISL_3506643
EPI_ISL_3506644
EPI_ISL_3506647
EPI_ISL_3506650
EPI_ISL_3506652
EPI_ISL_3506654
EPI_ISL_3506629
EPI_ISL_3506630
EPI_ISL_3506657
EPI_ISL_3506658
EPI_ISL_3506659
EPI_ISL_3506666
EPI_ISL_3506668
EPI_ISL_3506670
EPI_ISL_3506673
EPI_ISL_3506675
EPI_ISL_3506676
EPI_ISL_3506678
EPI_ISL_3506681
EPI_ISL_3506682
EPI_ISL_3506679
EPI_ISL_3506687
EPI_ISL_3506688
EPI_ISL_3506689
EPI_ISL_3506691
EPI_ISL_3506692
EPI_ISL_3506693
EPI_ISL_3506694
EPI_ISL_3506695
EPI_ISL_3506696
EPI_ISL_3506697
EPI_ISL_3506698
EPI_ISL_3506699
EPI_ISL_3506700
EPI_ISL_3506656
EPI_ISL_3506685
EPI_ISL_3506702
EPI_ISL_3506708
EPI_ISL_3506709
EPI_ISL_3506710
EPI_ISL_3506711
EPI_ISL_3506723
EPI_ISL_3506724
EPI_ISL_3506725
EPI_ISL_3506732
EPI_ISL_3506733
EPI_ISL_3506734
EPI_ISL_3506736
EPI_ISL_3506741
EPI_ISL_3506746
EPI_ISL_3506747
EPI_ISL_3506748
EPI_ISL_3506753
EPI_ISL_3506754
EPI_ISL_3506755
EPI_ISL_3506762
EPI_ISL_3506763
EPI_ISL_3506764
EPI_ISL_3506765
EPI_ISL_3506772
EPI_ISL_3506778
EPI_ISL_3506783
EPI_ISL_3506784
EPI_ISL_3506786
EPI_ISL_3506788
EPI_ISL_3506789
EPI_ISL_3506791
EPI_ISL_3506792
EPI_ISL_3506805
EPI_ISL_3506806
EPI_ISL_3506813
EPI_ISL_3506814
EPI_ISL_3506815
EPI_ISL_3506816
EPI_ISL_3506817
EPI_ISL_3506819
EPI_ISL_3506821
EPI_ISL_3506822
EPI_ISL_3506823
EPI_ISL_3506824
EPI_ISL_3506825
EPI_ISL_3506826
EPI_ISL_3506828
EPI_ISL_3506829
EPI_ISL_3506830
EPI_ISL_3506832
EPI_ISL_3506833
EPI_ISL_3506837
EPI_ISL_3506839
EPI_ISL_3506840
EPI_ISL_3506845
EPI_ISL_3506847
EPI_ISL_3506848
EPI_ISL_3506852
EPI_ISL_3506701
EPI_ISL_3506713
EPI_ISL_3506716
EPI_ISL_3506717
EPI_ISL_3506718
EPI_ISL_3506719
EPI_ISL_3506727
EPI_ISL_3506728
EPI_ISL_3506729
EPI_ISL_3506737
EPI_ISL_3506738
EPI_ISL_3506742
EPI_ISL_3506743
EPI_ISL_3506745
EPI_ISL_3506749
EPI_ISL_3506750
EPI_ISL_3506758
EPI_ISL_3506759
EPI_ISL_3506760
EPI_ISL_3506761
EPI_ISL_3506766
EPI_ISL_3506770
EPI_ISL_3506771
EPI_ISL_3506779
EPI_ISL_3506780
EPI_ISL_3506781
EPI_ISL_3506782
EPI_ISL_3506787
EPI_ISL_3506793
EPI_ISL_3506794
EPI_ISL_3506796
EPI_ISL_3506798
EPI_ISL_3506799
EPI_ISL_3506801
EPI_ISL_3506802
EPI_ISL_3506854
EPI_ISL_3506853
EPI_ISL_3506857
EPI_ISL_3506858
EPI_ISL_3506859
EPI_ISL_3506863
EPI_ISL_3506874
EPI_ISL_3506856
EPI_ISL_3506864
EPI_ISL_3506869
EPI_ISL_3506872
EPI_ISL_3506876
EPI_ISL_3506877
EPI_ISL_3807095
EPI_ISL_3506878
EPI_ISL_3506879
EPI_ISL_3506880
EPI_ISL_3506881
EPI_ISL_3506882
EPI_ISL_3506883
EPI_ISL_3506884
EPI_ISL_3506886
EPI_ISL_3506887
EPI_ISL_3506889
EPI_ISL_3506890
EPI_ISL_3506891
EPI_ISL_3506892
EPI_ISL_3506893
EPI_ISL_3506895
EPI_ISL_3506896
EPI_ISL_3506897
EPI_ISL_3506898
EPI_ISL_3506899
EPI_ISL_3506900
EPI_ISL_3506901
EPI_ISL_3506904
EPI_ISL_3506905
EPI_ISL_3506906
EPI_ISL_3506907
EPI_ISL_3506908
EPI_ISL_3506914
EPI_ISL_3506915
EPI_ISL_3506916
EPI_ISL_3506917
EPI_ISL_3506919
EPI_ISL_3506920
EPI_ISL_3506929
EPI_ISL_3506930
EPI_ISL_3506932
EPI_ISL_3506934
EPI_ISL_3506944
EPI_ISL_3506947
EPI_ISL_3506948
EPI_ISL_3506950
EPI_ISL_3506951
EPI_ISL_3506952
EPI_ISL_3506953
EPI_ISL_3506954
EPI_ISL_3506955
EPI_ISL_3506956
EPI_ISL_3506957
EPI_ISL_3506958
EPI_ISL_3506959
EPI_ISL_3506961
EPI_ISL_3506962
EPI_ISL_3507153
EPI_ISL_3507168
EPI_ISL_3507174
EPI_ISL_3507191
EPI_ISL_3507193
EPI_ISL_3507205
EPI_ISL_3507207
EPI_ISL_3507210
EPI_ISL_3507214
EPI_ISL_3507223
EPI_ISL_3507619
EPI_ISL_3507620
EPI_ISL_3507621
EPI_ISL_3355661
EPI_ISL_3355725
EPI_ISL_3355762
EPI_ISL_3355796
EPI_ISL_3355797
EPI_ISL_3355805
EPI_ISL_3355806
EPI_ISL_3355831
EPI_ISL_3355852
EPI_ISL_3506875
EPI_ISL_3506922
EPI_ISL_3506923
EPI_ISL_3506926
EPI_ISL_3506927
EPI_ISL_3506935
EPI_ISL_3506937
EPI_ISL_3506938
EPI_ISL_3507073
EPI_ISL_3507096
EPI_ISL_3507106
EPI_ISL_3507134
EPI_ISL_3507142
EPI_ISL_3507144
EPI_ISL_3507146
EPI_ISL_3507148
EPI_ISL_3507152
EPI_ISL_3507622
EPI_ISL_3507623
EPI_ISL_3507624
EPI_ISL_3507625
EPI_ISL_3507628
EPI_ISL_3507629
EPI_ISL_3507632
EPI_ISL_3508114
EPI_ISL_3980465
EPI_ISL_3355657
EPI_ISL_3355770
EPI_ISL_3355784
EPI_ISL_3355788
EPI_ISL_3355789
EPI_ISL_3355795
EPI_ISL_3355861
EPI_ISL_3355875
EPI_ISL_3527607
EPI_ISL_3527608
EPI_ISL_3527609
EPI_ISL_3527612
EPI_ISL_3527614
EPI_ISL_3527616
EPI_ISL_3527617
EPI_ISL_3355853
EPI_ISL_3355894
EPI_ISL_3527594
EPI_ISL_3527596
EPI_ISL_3527597
EPI_ISL_3527600
EPI_ISL_3527601
EPI_ISL_3527602
EPI_ISL_3527604
EPI_ISL_3527605
EPI_ISL_3527606
EPI_ISL_3527613
EPI_ISL_3506686
EPI_ISL_3527622
EPI_ISL_3527624
EPI_ISL_3527627
EPI_ISL_3527628
EPI_ISL_3527629
EPI_ISL_3527630
EPI_ISL_3527631
EPI_ISL_3527632
EPI_ISL_3527633
EPI_ISL_3527638
EPI_ISL_3527620
EPI_ISL_3527621
EPI_ISL_3527639
EPI_ISL_3527640
EPI_ISL_3527641
EPI_ISL_3527642
EPI_ISL_3527647
EPI_ISL_3527649
EPI_ISL_3527650
EPI_ISL_3527654
EPI_ISL_3527655
EPI_ISL_3527656
EPI_ISL_3527618
EPI_ISL_3527619
EPI_ISL_3527657
EPI_ISL_3527659
EPI_ISL_3527661
EPI_ISL_3527663
EPI_ISL_3527665
EPI_ISL_3527666
EPI_ISL_3527668
EPI_ISL_3527672
EPI_ISL_3527673
EPI_ISL_3527674
EPI_ISL_3527677
EPI_ISL_3527678
EPI_ISL_3527680
EPI_ISL_3527643
EPI_ISL_3527644
EPI_ISL_3527645
EPI_ISL_3527782
EPI_ISL_3527783
EPI_ISL_3527778
EPI_ISL_3527780
EPI_ISL_3532695
EPI_ISL_3532696
EPI_ISL_3532709
EPI_ISL_3532710
EPI_ISL_3534152
EPI_ISL_3527777
EPI_ISL_3527784
EPI_ISL_3527806
EPI_ISL_3532697
EPI_ISL_3532702
EPI_ISL_3532711
EPI_ISL_3532716
EPI_ISL_3534245
EPI_ISL_3534846
EPI_ISL_3534847
EPI_ISL_3534856
EPI_ISL_3534825
EPI_ISL_3534521
EPI_ISL_3535762
EPI_ISL_3535661
EPI_ISL_3539919
EPI_ISL_3535629
EPI_ISL_3535807
EPI_ISL_3535990
EPI_ISL_3536606
EPI_ISL_3539920
EPI_ISL_3540044
EPI_ISL_3540045
EPI_ISL_3540046
EPI_ISL_3540047
EPI_ISL_3540057
EPI_ISL_3540082
EPI_ISL_3540083
EPI_ISL_3540084
EPI_ISL_3540055
EPI_ISL_3540088
EPI_ISL_3540089
EPI_ISL_3540090
EPI_ISL_3540091
EPI_ISL_3540053
EPI_ISL_3540092
EPI_ISL_3540095
EPI_ISL_3540096
EPI_ISL_4183683
EPI_ISL_4183685
EPI_ISL_4183686
EPI_ISL_4183687
EPI_ISL_3542767
EPI_ISL_3542768
EPI_ISL_3540086
EPI_ISL_3540087
EPI_ISL_3542784
EPI_ISL_3542774
EPI_ISL_3542775
EPI_ISL_3542776
EPI_ISL_3542778
EPI_ISL_3542788
EPI_ISL_3542789
EPI_ISL_3542790
EPI_ISL_3542779
EPI_ISL_3542781
EPI_ISL_3542782
EPI_ISL_3542785
EPI_ISL_3542786
EPI_ISL_3542787
EPI_ISL_3542792
EPI_ISL_3542798
EPI_ISL_3542795
EPI_ISL_3542794
EPI_ISL_3542799
EPI_ISL_3542807
EPI_ISL_3542800
EPI_ISL_3542801
EPI_ISL_3542802
EPI_ISL_3542803
EPI_ISL_3542806
EPI_ISL_3542818
EPI_ISL_3542813
EPI_ISL_3542814
EPI_ISL_3542816
EPI_ISL_3542817
EPI_ISL_3542809
EPI_ISL_3542811
EPI_ISL_3542812
EPI_ISL_3542820
EPI_ISL_3542821
EPI_ISL_3542819
EPI_ISL_3542858
EPI_ISL_3542823
EPI_ISL_3542861
EPI_ISL_3542865
EPI_ISL_3542866
EPI_ISL_3542868
EPI_ISL_3542870
EPI_ISL_3542871
EPI_ISL_3542872
EPI_ISL_3542873
EPI_ISL_3542877
EPI_ISL_3542849
EPI_ISL_3542882
EPI_ISL_3542886
EPI_ISL_3542862
EPI_ISL_3542863
EPI_ISL_3542880
EPI_ISL_3542881
EPI_ISL_3542888
EPI_ISL_3542889
EPI_ISL_3542887
EPI_ISL_3542904
EPI_ISL_3542891
EPI_ISL_3542897
EPI_ISL_3542914
EPI_ISL_3542917
EPI_ISL_3542910
EPI_ISL_3542918
EPI_ISL_3542922
EPI_ISL_3542927
EPI_ISL_3542901
EPI_ISL_3542919
EPI_ISL_3542932
EPI_ISL_3542938
EPI_ISL_3542939
EPI_ISL_3542941
EPI_ISL_3542946
EPI_ISL_3542942
EPI_ISL_3542943
EPI_ISL_3542944
EPI_ISL_3542945
EPI_ISL_3542933
EPI_ISL_3542934
EPI_ISL_3542936
EPI_ISL_3542937
EPI_ISL_3542973
EPI_ISL_3542948
EPI_ISL_3542974
EPI_ISL_3542975
EPI_ISL_3542976
EPI_ISL_3542978
EPI_ISL_3542979
EPI_ISL_3542966
EPI_ISL_3542969
EPI_ISL_3542971
EPI_ISL_3543347
EPI_ISL_3543109
EPI_ISL_3543110
EPI_ISL_3543651
EPI_ISL_3542980
EPI_ISL_3543358
EPI_ISL_3543656
EPI_ISL_3543650
EPI_ISL_3543659
EPI_ISL_3543661
EPI_ISL_3543662
EPI_ISL_3543664
EPI_ISL_3543652
EPI_ISL_3543653
EPI_ISL_3543654
EPI_ISL_3543655
EPI_ISL_3543669
EPI_ISL_3543657
EPI_ISL_3543658
EPI_ISL_3543678
EPI_ISL_3543670
EPI_ISL_3543671
EPI_ISL_3543672
EPI_ISL_3543676
EPI_ISL_3543665
EPI_ISL_3543666
EPI_ISL_3543667
EPI_ISL_3543668
EPI_ISL_3543679
EPI_ISL_3543684
EPI_ISL_3543688
EPI_ISL_3543685
EPI_ISL_3543689
EPI_ISL_3543691
EPI_ISL_3543692
EPI_ISL_3543693
EPI_ISL_3543702
EPI_ISL_3543686
EPI_ISL_3543687
EPI_ISL_3543694
EPI_ISL_3543714
EPI_ISL_3543696
EPI_ISL_3543698
EPI_ISL_3543699
EPI_ISL_3543727
EPI_ISL_3543728
EPI_ISL_3543729
EPI_ISL_3543731
EPI_ISL_3543732
EPI_ISL_3543707
EPI_ISL_3543717
EPI_ISL_3543719
EPI_ISL_3543720
EPI_ISL_3543725
EPI_ISL_3543734
EPI_ISL_3543740
EPI_ISL_3543741
EPI_ISL_3543747
EPI_ISL_3543772
EPI_ISL_3543763
EPI_ISL_3543767
EPI_ISL_3543768
EPI_ISL_3543749
EPI_ISL_3543752
EPI_ISL_3543755
EPI_ISL_3543761
EPI_ISL_3543762
EPI_ISL_3543781
EPI_ISL_3543787
EPI_ISL_3543789
EPI_ISL_3543792
EPI_ISL_3543798
EPI_ISL_3543799
EPI_ISL_3543801
EPI_ISL_3543809
EPI_ISL_3543832
EPI_ISL_3543834
EPI_ISL_3543864
EPI_ISL_3543869
EPI_ISL_3543870
EPI_ISL_3543877
EPI_ISL_3543882
EPI_ISL_3543884
EPI_ISL_3543885
EPI_ISL_3543886
EPI_ISL_3543887
EPI_ISL_3543888
EPI_ISL_3543892
EPI_ISL_3543894
EPI_ISL_3543895
EPI_ISL_3543793
EPI_ISL_3543794
EPI_ISL_3543907
EPI_ISL_3543908
EPI_ISL_3543909
EPI_ISL_3543912
EPI_ISL_3543916
EPI_ISL_3543917
EPI_ISL_3543918
EPI_ISL_3543919
EPI_ISL_3543923
EPI_ISL_3543924
EPI_ISL_3543925
EPI_ISL_3543928
EPI_ISL_3543929
EPI_ISL_3543930
EPI_ISL_3543932
EPI_ISL_3543935
EPI_ISL_3543936
EPI_ISL_3543937
EPI_ISL_3543939
EPI_ISL_3543940
EPI_ISL_3543942
EPI_ISL_3543943
EPI_ISL_3543944
EPI_ISL_3543945
EPI_ISL_3543947
EPI_ISL_3543948
EPI_ISL_3543949
EPI_ISL_3543959
EPI_ISL_3543960
EPI_ISL_3543961
EPI_ISL_3543963
EPI_ISL_3543965
EPI_ISL_3543968
EPI_ISL_3543969
EPI_ISL_3543972
EPI_ISL_3543976
EPI_ISL_3543981
EPI_ISL_3543982
EPI_ISL_3544001
EPI_ISL_3543898
EPI_ISL_3543899
EPI_ISL_3543900
EPI_ISL_3543901
EPI_ISL_3543902
EPI_ISL_3543983
EPI_ISL_3543984
EPI_ISL_3543992
EPI_ISL_3543995
EPI_ISL_3543998
EPI_ISL_3544000
EPI_ISL_3543776
EPI_ISL_3543780
EPI_ISL_3544022
EPI_ISL_3544025
EPI_ISL_3544028
EPI_ISL_3544003
EPI_ISL_3544005
EPI_ISL_3544007
EPI_ISL_3544009
EPI_ISL_3544029
EPI_ISL_3544010
EPI_ISL_3544011
EPI_ISL_3544012
EPI_ISL_3544017
EPI_ISL_3544018
EPI_ISL_3544034
EPI_ISL_3544041
EPI_ISL_3544044
EPI_ISL_3544046
EPI_ISL_3544056
EPI_ISL_3544057
EPI_ISL_3544058
EPI_ISL_3544059
EPI_ISL_3544102
EPI_ISL_3544031
EPI_ISL_3544033
EPI_ISL_3544119
EPI_ISL_3544120
EPI_ISL_3544127
EPI_ISL_3544134
EPI_ISL_3544135
EPI_ISL_3544139
EPI_ISL_3544141
EPI_ISL_3544145
EPI_ISL_3544146
EPI_ISL_3544155
EPI_ISL_3544152
EPI_ISL_3544153
EPI_ISL_3544154
EPI_ISL_3547506
EPI_ISL_3547508
EPI_ISL_3545705
EPI_ISL_3544106
EPI_ISL_3547504
EPI_ISL_3547511
EPI_ISL_3545699
EPI_ISL_3545903
EPI_ISL_3545904
EPI_ISL_3545906
EPI_ISL_3545909
EPI_ISL_3544156
EPI_ISL_3544158
EPI_ISL_3546427
EPI_ISL_3546439
EPI_ISL_3547518
EPI_ISL_3546450
EPI_ISL_3546403
EPI_ISL_3547521
EPI_ISL_3546406
EPI_ISL_3546462
EPI_ISL_3546471
EPI_ISL_3546473
EPI_ISL_3546493
EPI_ISL_3546491
EPI_ISL_3546483
EPI_ISL_3546485
EPI_ISL_3546505
EPI_ISL_3546497
EPI_ISL_3546498
EPI_ISL_3546506
EPI_ISL_3546508
EPI_ISL_3546528
EPI_ISL_3546521
EPI_ISL_3546544
EPI_ISL_3546539
EPI_ISL_3546540
EPI_ISL_3546542
EPI_ISL_3546512
EPI_ISL_3546513
EPI_ISL_3546548
EPI_ISL_3546545
EPI_ISL_3546546
EPI_ISL_3546553
EPI_ISL_3546550
EPI_ISL_3546551
EPI_ISL_3546549
EPI_ISL_3546555
EPI_ISL_3546563
EPI_ISL_3546562
EPI_ISL_3546559
EPI_ISL_3546560
EPI_ISL_3546561
EPI_ISL_3546585
EPI_ISL_3546586
EPI_ISL_3546590
EPI_ISL_3546589
EPI_ISL_3546565
EPI_ISL_3546566
EPI_ISL_3546591
EPI_ISL_3546592
EPI_ISL_3546595
EPI_ISL_3546597
EPI_ISL_3546606
EPI_ISL_3546607
EPI_ISL_3546608
EPI_ISL_3546613
EPI_ISL_3546601
EPI_ISL_3546602
EPI_ISL_3546603
EPI_ISL_3546600
EPI_ISL_3546615
EPI_ISL_3547091
EPI_ISL_3547090
EPI_ISL_3547095
EPI_ISL_3547101
EPI_ISL_3547104
EPI_ISL_3546616
EPI_ISL_3546617
EPI_ISL_3546619
EPI_ISL_3546621
EPI_ISL_3547455
EPI_ISL_3547454
EPI_ISL_3547461
EPI_ISL_3547462
EPI_ISL_3547465
EPI_ISL_3982247
EPI_ISL_3547456
EPI_ISL_3547475
EPI_ISL_3547467
EPI_ISL_3547482
EPI_ISL_3547487
EPI_ISL_3547489
EPI_ISL_3547473
EPI_ISL_3547474
EPI_ISL_3547497
EPI_ISL_3547477
EPI_ISL_3547478
EPI_ISL_3547479
EPI_ISL_3547716
EPI_ISL_3982269
EPI_ISL_3547493
EPI_ISL_3547720
EPI_ISL_3547728
EPI_ISL_3547724
EPI_ISL_3547725
EPI_ISL_3548691
EPI_ISL_3547722
EPI_ISL_3547729
EPI_ISL_5395750
EPI_ISL_5395740
EPI_ISL_5395742
EPI_ISL_5395734
EPI_ISL_5395764
EPI_ISL_5395765
EPI_ISL_5395766
EPI_ISL_5395778
EPI_ISL_5395779
EPI_ISL_5397601
EPI_ISL_5395777
EPI_ISL_3556918
EPI_ISL_5401783
EPI_ISL_3556920
EPI_ISL_3556921
EPI_ISL_3556923
EPI_ISL_3556924
EPI_ISL_3556925
EPI_ISL_3556926
EPI_ISL_3556927
EPI_ISL_3556929
EPI_ISL_3556931
EPI_ISL_3556932
EPI_ISL_3556933
EPI_ISL_3556934
EPI_ISL_3556935
EPI_ISL_3556936
EPI_ISL_3556938
EPI_ISL_3556939
EPI_ISL_3556940
EPI_ISL_3556941
EPI_ISL_3556942
EPI_ISL_3556943
EPI_ISL_3556944
EPI_ISL_3556946
EPI_ISL_3556947
EPI_ISL_3556952
EPI_ISL_3556955
EPI_ISL_3556960
EPI_ISL_3556961
EPI_ISL_3556962
EPI_ISL_3556968
EPI_ISL_3556978
EPI_ISL_3556980
EPI_ISL_3556987
EPI_ISL_3556991
EPI_ISL_3556992
EPI_ISL_3556994
EPI_ISL_3557001
EPI_ISL_3557002
EPI_ISL_3557004
EPI_ISL_3557010
EPI_ISL_3557011
EPI_ISL_3557012
EPI_ISL_3557013
EPI_ISL_3557014
EPI_ISL_3557023
EPI_ISL_3557025
EPI_ISL_3557026
EPI_ISL_3557027
EPI_ISL_3557028
EPI_ISL_3557033
EPI_ISL_3557034
EPI_ISL_3557036
EPI_ISL_3557042
EPI_ISL_3557043
EPI_ISL_3557044
EPI_ISL_3557045
EPI_ISL_3557046
EPI_ISL_3557047
EPI_ISL_3557048
EPI_ISL_3557049
EPI_ISL_3557051
EPI_ISL_3557052
EPI_ISL_3557053
EPI_ISL_3557055
EPI_ISL_3557056
EPI_ISL_3557057
EPI_ISL_3557059
EPI_ISL_3557060
EPI_ISL_3557061
EPI_ISL_3557062
EPI_ISL_3557063
EPI_ISL_3557064
EPI_ISL_3557065
EPI_ISL_3557066
EPI_ISL_3557067
EPI_ISL_3557068
EPI_ISL_3557069
EPI_ISL_3557070
EPI_ISL_3557071
EPI_ISL_3557072
EPI_ISL_3557073
EPI_ISL_3557074
EPI_ISL_3557075
EPI_ISL_3557076
EPI_ISL_3557077
EPI_ISL_3557078
EPI_ISL_3557079
EPI_ISL_3557080
EPI_ISL_3557081
EPI_ISL_3557082
EPI_ISL_3557083
EPI_ISL_3557084
EPI_ISL_3557085
EPI_ISL_3557086
EPI_ISL_3557088
EPI_ISL_3557089
EPI_ISL_3557090
EPI_ISL_3557091
EPI_ISL_3557092
EPI_ISL_3557093
EPI_ISL_3557094
EPI_ISL_3557096
EPI_ISL_3557097
EPI_ISL_3557098
EPI_ISL_3557099
EPI_ISL_3557100
EPI_ISL_3557101
EPI_ISL_3557102
EPI_ISL_3557103
EPI_ISL_3557104
EPI_ISL_3557105
EPI_ISL_3557106
EPI_ISL_3557107
EPI_ISL_3557108
EPI_ISL_3557109
EPI_ISL_3557111
EPI_ISL_3557112
EPI_ISL_3557113
EPI_ISL_3557114
EPI_ISL_3557116
EPI_ISL_3557117
EPI_ISL_3557118
EPI_ISL_3557119
EPI_ISL_3557120
EPI_ISL_3557122
EPI_ISL_3557123
EPI_ISL_3557124
EPI_ISL_3557125
EPI_ISL_3557126
EPI_ISL_3557127
EPI_ISL_3557128
EPI_ISL_3557129
EPI_ISL_3557130
EPI_ISL_3557131
EPI_ISL_3557133
EPI_ISL_3557134
EPI_ISL_3557135
EPI_ISL_3557136
EPI_ISL_3557137
EPI_ISL_3557138
EPI_ISL_3557139
EPI_ISL_3557140
EPI_ISL_3557141
EPI_ISL_3557142
EPI_ISL_3557143
EPI_ISL_3557144
EPI_ISL_3557145
EPI_ISL_3557146
EPI_ISL_3557147
EPI_ISL_3557148
EPI_ISL_3557149
EPI_ISL_3557151
EPI_ISL_3557152
EPI_ISL_3557153
EPI_ISL_3557154
EPI_ISL_3557156
EPI_ISL_3557157
EPI_ISL_3557158
EPI_ISL_3557159
EPI_ISL_3557161
EPI_ISL_3557162
EPI_ISL_3557164
EPI_ISL_3557165
EPI_ISL_3557166
EPI_ISL_3557167
EPI_ISL_3557168
EPI_ISL_3557169
EPI_ISL_3557170
EPI_ISL_3557171
EPI_ISL_3557172
EPI_ISL_3557173
EPI_ISL_3557174
EPI_ISL_3557175
EPI_ISL_3557176
EPI_ISL_3557177
EPI_ISL_3557180
EPI_ISL_3557181
EPI_ISL_3557182
EPI_ISL_3557183
EPI_ISL_3557184
EPI_ISL_3557186
EPI_ISL_3557187
EPI_ISL_3557188
EPI_ISL_3557189
EPI_ISL_3557190
EPI_ISL_3557191
EPI_ISL_3557192
EPI_ISL_3557193
EPI_ISL_3557195
EPI_ISL_3557196
EPI_ISL_3557197
EPI_ISL_3557198
EPI_ISL_3557199
EPI_ISL_3557200
EPI_ISL_3557201
EPI_ISL_3557202
EPI_ISL_3557203
EPI_ISL_3557204
EPI_ISL_3557205
EPI_ISL_3557206
EPI_ISL_3557207
EPI_ISL_3557209
EPI_ISL_3557210
EPI_ISL_3557212
EPI_ISL_3557213
EPI_ISL_3557214
EPI_ISL_3557215
EPI_ISL_3557216
EPI_ISL_3557217
EPI_ISL_3557218
EPI_ISL_3557219
EPI_ISL_3557220
EPI_ISL_3557221
EPI_ISL_3557222
EPI_ISL_3557223
EPI_ISL_3557224
EPI_ISL_3557226
EPI_ISL_3557227
EPI_ISL_3557228
EPI_ISL_3557229
EPI_ISL_3557230
EPI_ISL_3557231
EPI_ISL_3557232
EPI_ISL_3557233
EPI_ISL_3557235
EPI_ISL_3557237
EPI_ISL_3557238
EPI_ISL_3557239
EPI_ISL_3557240
EPI_ISL_3557241
EPI_ISL_3557242
EPI_ISL_3557243
EPI_ISL_3557244
EPI_ISL_3557245
EPI_ISL_3557246
EPI_ISL_3557247
EPI_ISL_3557248
EPI_ISL_3557249
EPI_ISL_3557250
EPI_ISL_3557251
EPI_ISL_3557252
EPI_ISL_3557253
EPI_ISL_3557254
EPI_ISL_3557256
EPI_ISL_3557257
EPI_ISL_3557258
EPI_ISL_3557259
EPI_ISL_3557260
EPI_ISL_3557262
EPI_ISL_3557263
EPI_ISL_3557264
EPI_ISL_3557265
EPI_ISL_3557266
EPI_ISL_3557267
EPI_ISL_3638856
EPI_ISL_3638902
EPI_ISL_3639139
EPI_ISL_3560294
EPI_ISL_3568842
EPI_ISL_3568843
EPI_ISL_5418034
EPI_ISL_5418038
EPI_ISL_5418040
EPI_ISL_5418042
EPI_ISL_5418064
EPI_ISL_4188688
EPI_ISL_4630543
EPI_ISL_5543468
EPI_ISL_3583956
EPI_ISL_3583957
EPI_ISL_5428525
EPI_ISL_5428529
EPI_ISL_5428532
EPI_ISL_5428534
EPI_ISL_5428536
EPI_ISL_5428537
EPI_ISL_5428538
EPI_ISL_5428539
EPI_ISL_5428542
EPI_ISL_5428549
EPI_ISL_5428552
EPI_ISL_5428553
EPI_ISL_5428554
EPI_ISL_5428555
EPI_ISL_5428558
EPI_ISL_3456050
EPI_ISL_3460128
EPI_ISL_3460165
EPI_ISL_3602644
EPI_ISL_3602646
EPI_ISL_3602647
EPI_ISL_3602649
EPI_ISL_3602656
EPI_ISL_3602658
EPI_ISL_3602677
EPI_ISL_3610791
EPI_ISL_3610795
EPI_ISL_3620667
EPI_ISL_3620668
EPI_ISL_3620669
EPI_ISL_3620670
EPI_ISL_3620671
EPI_ISL_3620672
EPI_ISL_3620673
EPI_ISL_3620675
EPI_ISL_3620676
EPI_ISL_3620677
EPI_ISL_3620679
EPI_ISL_3620680
EPI_ISL_3620683
EPI_ISL_5030046
EPI_ISL_3638748
EPI_ISL_3638812
EPI_ISL_3638816
EPI_ISL_3638820
EPI_ISL_3638835
EPI_ISL_3638846
EPI_ISL_3638869
EPI_ISL_3638878
EPI_ISL_3638907
EPI_ISL_3638974
EPI_ISL_3638994
EPI_ISL_3639005
EPI_ISL_3639060
EPI_ISL_3639134
EPI_ISL_3639151
EPI_ISL_4193971
EPI_ISL_4344826
EPI_ISL_3464525
EPI_ISL_3464528
EPI_ISL_3304535
EPI_ISL_4348321
EPI_ISL_4213186
EPI_ISL_3304611
EPI_ISL_3306046
EPI_ISL_3665876
EPI_ISL_3665880
EPI_ISL_3665881
EPI_ISL_3665896
EPI_ISL_3665897
EPI_ISL_3665901
EPI_ISL_3665902
EPI_ISL_3665909
EPI_ISL_3665911
EPI_ISL_3667282
EPI_ISL_3667283
EPI_ISL_3667284
EPI_ISL_3667286
EPI_ISL_3667287
EPI_ISL_3667288
EPI_ISL_3667291
EPI_ISL_3667292
EPI_ISL_3668033
EPI_ISL_3668627
EPI_ISL_3668628
EPI_ISL_3668629
EPI_ISL_3668630
EPI_ISL_3668635
EPI_ISL_3672251
EPI_ISL_3672254
EPI_ISL_3672255
EPI_ISL_3672256
EPI_ISL_3672261
EPI_ISL_3672263
EPI_ISL_3672265
EPI_ISL_3672266
EPI_ISL_3672268
EPI_ISL_3672270
EPI_ISL_3672271
EPI_ISL_3672272
EPI_ISL_3672273
EPI_ISL_3672275
EPI_ISL_3672276
EPI_ISL_3307606
EPI_ISL_4197798
EPI_ISL_3689998
EPI_ISL_3689999
EPI_ISL_3690002
EPI_ISL_3690003
EPI_ISL_3690004
EPI_ISL_3690005
EPI_ISL_3690012
EPI_ISL_3690039
EPI_ISL_3690042
EPI_ISL_3690044
EPI_ISL_3690045
EPI_ISL_3690047
EPI_ISL_3690049
EPI_ISL_3690110
EPI_ISL_3690111
EPI_ISL_3690112
EPI_ISL_3690113
EPI_ISL_3690124
EPI_ISL_3690125
EPI_ISL_3690126
EPI_ISL_3690127
EPI_ISL_3690128
EPI_ISL_3690129
EPI_ISL_3690130
EPI_ISL_3690131
EPI_ISL_3690132
EPI_ISL_3690133
EPI_ISL_3690134
EPI_ISL_3690135
EPI_ISL_3690136
EPI_ISL_3690150
EPI_ISL_3690155
EPI_ISL_3690156
EPI_ISL_3690161
EPI_ISL_3690162
EPI_ISL_3690163
EPI_ISL_3690164
EPI_ISL_3690165
EPI_ISL_3690166
EPI_ISL_3690167
EPI_ISL_3690168
EPI_ISL_3690169
EPI_ISL_3690170
EPI_ISL_3690171
EPI_ISL_3690172
EPI_ISL_3690173
EPI_ISL_3690174
EPI_ISL_3690175
EPI_ISL_3690176
EPI_ISL_3690177
EPI_ISL_3690178
EPI_ISL_3690179
EPI_ISL_3690181
EPI_ISL_3690182
EPI_ISL_3690183
EPI_ISL_3690184
EPI_ISL_3690185
EPI_ISL_3690186
EPI_ISL_3690187
EPI_ISL_3690188
EPI_ISL_3690189
EPI_ISL_3690190
EPI_ISL_3690191
EPI_ISL_3690192
EPI_ISL_3690193
EPI_ISL_3690194
EPI_ISL_3690195
EPI_ISL_3690196
EPI_ISL_3690197
EPI_ISL_3690198
EPI_ISL_3690199
EPI_ISL_3690200
EPI_ISL_3690201
EPI_ISL_3690202
EPI_ISL_3690203
EPI_ISL_3690204
EPI_ISL_3690205
EPI_ISL_3690206
EPI_ISL_3690207
EPI_ISL_3690208
EPI_ISL_3690209
EPI_ISL_3690210
EPI_ISL_3690211
EPI_ISL_3690212
EPI_ISL_3690215
EPI_ISL_3690216
EPI_ISL_3690217
EPI_ISL_3690218
EPI_ISL_3690219
EPI_ISL_3690220
EPI_ISL_3690221
EPI_ISL_3690227
EPI_ISL_3690252
EPI_ISL_3690406
EPI_ISL_3690493
EPI_ISL_3690494
EPI_ISL_3690495
EPI_ISL_3690496
EPI_ISL_3690499
EPI_ISL_3690500
EPI_ISL_3690501
EPI_ISL_3690502
EPI_ISL_3690518
EPI_ISL_3690519
EPI_ISL_3690522
EPI_ISL_3690523
EPI_ISL_3690524
EPI_ISL_3690525
EPI_ISL_3690527
EPI_ISL_3690528
EPI_ISL_3690529
EPI_ISL_3690530
EPI_ISL_3690531
EPI_ISL_3690532
EPI_ISL_3690533
EPI_ISL_3690534
EPI_ISL_3690535
EPI_ISL_3690543
EPI_ISL_3691393
EPI_ISL_3691394
EPI_ISL_3691395
EPI_ISL_3691396
EPI_ISL_3691397
EPI_ISL_3691398
EPI_ISL_3691399
EPI_ISL_3691400
EPI_ISL_3691401
EPI_ISL_3691402
EPI_ISL_3691403
EPI_ISL_3691404
EPI_ISL_3691408
EPI_ISL_3691409
EPI_ISL_3691410
EPI_ISL_3691411
EPI_ISL_3691412
EPI_ISL_3691413
EPI_ISL_3691414
EPI_ISL_3691415
EPI_ISL_3691416
EPI_ISL_3691417
EPI_ISL_3691418
EPI_ISL_3691419
EPI_ISL_3691420
EPI_ISL_3691421
EPI_ISL_3691422
EPI_ISL_3691423
EPI_ISL_3691424
EPI_ISL_3691425
EPI_ISL_3691426
EPI_ISL_3691427
EPI_ISL_3691428
EPI_ISL_3691429
EPI_ISL_3691430
EPI_ISL_3691431
EPI_ISL_3691432
EPI_ISL_3691433
EPI_ISL_3691434
EPI_ISL_3691435
EPI_ISL_3691436
EPI_ISL_3691437
EPI_ISL_3691438
EPI_ISL_3691439
EPI_ISL_3691440
EPI_ISL_3691441
EPI_ISL_3691442
EPI_ISL_3691443
EPI_ISL_3691444
EPI_ISL_3691445
EPI_ISL_3691446
EPI_ISL_3691447
EPI_ISL_3691448
EPI_ISL_3691449
EPI_ISL_3691450
EPI_ISL_3691451
EPI_ISL_3691452
EPI_ISL_3691453
EPI_ISL_3692509
EPI_ISL_3692510
EPI_ISL_3692511
EPI_ISL_3692512
EPI_ISL_3692513
EPI_ISL_3692514
EPI_ISL_3692515
EPI_ISL_3692516
EPI_ISL_3692517
EPI_ISL_3692518
EPI_ISL_3692519
EPI_ISL_3692520
EPI_ISL_3692521
EPI_ISL_3692522
EPI_ISL_3692523
EPI_ISL_3692524
EPI_ISL_3692525
EPI_ISL_3692526
EPI_ISL_3692527
EPI_ISL_3692528
EPI_ISL_3692529
EPI_ISL_3692530
EPI_ISL_3692953
EPI_ISL_3667285
EPI_ISL_4199184
EPI_ISL_4199187
EPI_ISL_4199194
EPI_ISL_4199206
EPI_ISL_4199207
EPI_ISL_4199213
EPI_ISL_4199219
EPI_ISL_4199223
EPI_ISL_4199224
EPI_ISL_4199230
EPI_ISL_4199241
EPI_ISL_4199242
EPI_ISL_4199243
EPI_ISL_4199255
EPI_ISL_4199256
EPI_ISL_4199260
EPI_ISL_4199267
EPI_ISL_4199268
EPI_ISL_4199273
EPI_ISL_4199277
EPI_ISL_4199280
EPI_ISL_4199283
EPI_ISL_4199286
EPI_ISL_4199288
EPI_ISL_4199294
EPI_ISL_4199295
EPI_ISL_4199299
EPI_ISL_4199300
EPI_ISL_4199301
EPI_ISL_4199303
EPI_ISL_4199313
EPI_ISL_4199314
EPI_ISL_4199315
EPI_ISL_4199320
EPI_ISL_4199326
EPI_ISL_4199327
EPI_ISL_4199333
EPI_ISL_4199337
EPI_ISL_4199338
EPI_ISL_4199342
EPI_ISL_4199344
EPI_ISL_4199345
EPI_ISL_4199346
EPI_ISL_4199361
EPI_ISL_4199437
EPI_ISL_4199458
EPI_ISL_4199509
EPI_ISL_3717152
EPI_ISL_3717153
EPI_ISL_3717154
EPI_ISL_3717155
EPI_ISL_3717157
EPI_ISL_3717158
EPI_ISL_3717159
EPI_ISL_3717161
EPI_ISL_3717162
EPI_ISL_3718736
EPI_ISL_3718737
EPI_ISL_3718738
EPI_ISL_3718740
EPI_ISL_3718741
EPI_ISL_3718742
EPI_ISL_3718743
EPI_ISL_3718745
EPI_ISL_3718747
EPI_ISL_3718748
EPI_ISL_3718749
EPI_ISL_3718752
EPI_ISL_3718756
EPI_ISL_3718758
EPI_ISL_3718760
EPI_ISL_3718762
EPI_ISL_3718764
EPI_ISL_3718765
EPI_ISL_3718766
EPI_ISL_3718767
EPI_ISL_3718768
EPI_ISL_3718769
EPI_ISL_3718770
EPI_ISL_3718771
EPI_ISL_3718772
EPI_ISL_3718773
EPI_ISL_3718774
EPI_ISL_3718775
EPI_ISL_3718776
EPI_ISL_3718777
EPI_ISL_3718779
EPI_ISL_3718780
EPI_ISL_3718781
EPI_ISL_3718782
EPI_ISL_3718783
EPI_ISL_3718784
EPI_ISL_3718785
EPI_ISL_3718786
EPI_ISL_3718787
EPI_ISL_3719052
EPI_ISL_3719054
EPI_ISL_3719055
EPI_ISL_3719058
EPI_ISL_3719059
EPI_ISL_3719060
EPI_ISL_3722342
EPI_ISL_3722343
EPI_ISL_3722349
EPI_ISL_3722350
EPI_ISL_3722353
EPI_ISL_3722356
EPI_ISL_3722358
EPI_ISL_3722360
EPI_ISL_3722361
EPI_ISL_3722362
EPI_ISL_3722363
EPI_ISL_3722366
EPI_ISL_3722367
EPI_ISL_3722368
EPI_ISL_3722370
EPI_ISL_3722373
EPI_ISL_3722374
EPI_ISL_3722376
EPI_ISL_3722377
EPI_ISL_3722381
EPI_ISL_3722384
EPI_ISL_3722386
EPI_ISL_3722391
EPI_ISL_3722394
EPI_ISL_3722396
EPI_ISL_3722397
EPI_ISL_3722398
EPI_ISL_3722399
EPI_ISL_3722401
EPI_ISL_3722403
EPI_ISL_3722406
EPI_ISL_3722407
EPI_ISL_3722409
EPI_ISL_3722410
EPI_ISL_3722413
EPI_ISL_3722414
EPI_ISL_3722415
EPI_ISL_3722418
EPI_ISL_3722419
EPI_ISL_3722421
EPI_ISL_3722423
EPI_ISL_3722424
EPI_ISL_3722425
EPI_ISL_5395788
EPI_ISL_3556948
EPI_ISL_3556949
EPI_ISL_3556950
EPI_ISL_3556957
EPI_ISL_3556958
EPI_ISL_3556965
EPI_ISL_3556966
EPI_ISL_3556973
EPI_ISL_3556981
EPI_ISL_3556982
EPI_ISL_3556984
EPI_ISL_3556985
EPI_ISL_3556990
EPI_ISL_3556995
EPI_ISL_3556996
EPI_ISL_3556997
EPI_ISL_3556998
EPI_ISL_3556999
EPI_ISL_3557005
EPI_ISL_3557008
EPI_ISL_3557009
EPI_ISL_3557015
EPI_ISL_3557016
EPI_ISL_3557017
EPI_ISL_3557018
EPI_ISL_3557019
EPI_ISL_3557024
EPI_ISL_3557029
EPI_ISL_3557031
EPI_ISL_3557032
EPI_ISL_3557037
EPI_ISL_3557038
EPI_ISL_3557039
EPI_ISL_3557040
EPI_ISL_3557041
EPI_ISL_3756979
EPI_ISL_3756980
EPI_ISL_3756982
EPI_ISL_3756983
EPI_ISL_3756984
EPI_ISL_3756995
EPI_ISL_3756996
EPI_ISL_3756997
EPI_ISL_3756998
EPI_ISL_3756999
EPI_ISL_3757000
EPI_ISL_3757001
EPI_ISL_3757003
EPI_ISL_3757004
EPI_ISL_3757005
EPI_ISL_3757006
EPI_ISL_3757007
EPI_ISL_3757008
EPI_ISL_3757009
EPI_ISL_3757010
EPI_ISL_3757011
EPI_ISL_3757012
EPI_ISL_3757013
EPI_ISL_3757014
EPI_ISL_3757015
EPI_ISL_3757016
EPI_ISL_3757017
EPI_ISL_3757018
EPI_ISL_3757019
EPI_ISL_3757020
EPI_ISL_3757021
EPI_ISL_3757022
EPI_ISL_3757024
EPI_ISL_3757025
EPI_ISL_3757026
EPI_ISL_3757029
EPI_ISL_3757030
EPI_ISL_3757033
EPI_ISL_3757034
EPI_ISL_3757035
EPI_ISL_3757036
EPI_ISL_3757037
EPI_ISL_3757038
EPI_ISL_3757039
EPI_ISL_3757040
EPI_ISL_3757043
EPI_ISL_3757044
EPI_ISL_3757045
EPI_ISL_3757046
EPI_ISL_3757047
EPI_ISL_3757048
EPI_ISL_3757049
EPI_ISL_3757050
EPI_ISL_3757051
EPI_ISL_3757052
EPI_ISL_3757053
EPI_ISL_3757054
EPI_ISL_3757055
EPI_ISL_3757056
EPI_ISL_3757057
EPI_ISL_3757058
EPI_ISL_3757059
EPI_ISL_3757060
EPI_ISL_3757061
EPI_ISL_3757062
EPI_ISL_3757063
EPI_ISL_3757064
EPI_ISL_3757065
EPI_ISL_3757066
EPI_ISL_3757067
EPI_ISL_3757068
EPI_ISL_3757070
EPI_ISL_3757071
EPI_ISL_3757073
EPI_ISL_3757074
EPI_ISL_3757075
EPI_ISL_3757076
EPI_ISL_3757077
EPI_ISL_3757078
EPI_ISL_3757079
EPI_ISL_3757080
EPI_ISL_3757081
EPI_ISL_3757083
EPI_ISL_3757085
EPI_ISL_3757087
EPI_ISL_3757088
EPI_ISL_3757089
EPI_ISL_3757090
EPI_ISL_3757091
EPI_ISL_3757092
EPI_ISL_3757093
EPI_ISL_3757094
EPI_ISL_3757095
EPI_ISL_3757096
EPI_ISL_3757097
EPI_ISL_3757098
EPI_ISL_3757099
EPI_ISL_3757100
EPI_ISL_3757101
EPI_ISL_3757102
EPI_ISL_3757103
EPI_ISL_3757104
EPI_ISL_3757105
EPI_ISL_3757106
EPI_ISL_3757107
EPI_ISL_3757108
EPI_ISL_3757109
EPI_ISL_3757110
EPI_ISL_3757111
EPI_ISL_3757112
EPI_ISL_3757113
EPI_ISL_3757114
EPI_ISL_3757116
EPI_ISL_3757117
EPI_ISL_3757118
EPI_ISL_3757119
EPI_ISL_3757120
EPI_ISL_3757121
EPI_ISL_3757122
EPI_ISL_3757123
EPI_ISL_3757124
EPI_ISL_3757125
EPI_ISL_3757126
EPI_ISL_3757127
EPI_ISL_3757129
EPI_ISL_3757130
EPI_ISL_3757131
EPI_ISL_3757132
EPI_ISL_3757133
EPI_ISL_3757134
EPI_ISL_3757136
EPI_ISL_3757137
EPI_ISL_3757138
EPI_ISL_3757142
EPI_ISL_3757143
EPI_ISL_3757144
EPI_ISL_3757148
EPI_ISL_3757162
EPI_ISL_3757163
EPI_ISL_3757169
EPI_ISL_3757172
EPI_ISL_3757173
EPI_ISL_3757174
EPI_ISL_3757190
EPI_ISL_3757191
EPI_ISL_3757192
EPI_ISL_3757193
EPI_ISL_3757194
EPI_ISL_3757195
EPI_ISL_3757196
EPI_ISL_3757197
EPI_ISL_3757198
EPI_ISL_3757199
EPI_ISL_3757200
EPI_ISL_3757201
EPI_ISL_3757203
EPI_ISL_3757205
EPI_ISL_3757206
EPI_ISL_3757207
EPI_ISL_3757208
EPI_ISL_3757209
EPI_ISL_3757211
EPI_ISL_3757212
EPI_ISL_3757213
EPI_ISL_3757214
EPI_ISL_3757215
EPI_ISL_3757216
EPI_ISL_3757217
EPI_ISL_3757218
EPI_ISL_3757219
EPI_ISL_3757220
EPI_ISL_3757221
EPI_ISL_3757222
EPI_ISL_3757223
EPI_ISL_3757224
EPI_ISL_3757225
EPI_ISL_3757226
EPI_ISL_3757227
EPI_ISL_3757228
EPI_ISL_3757229
EPI_ISL_3757230
EPI_ISL_3757231
EPI_ISL_3757232
EPI_ISL_3757233
EPI_ISL_3757234
EPI_ISL_3757235
EPI_ISL_3757236
EPI_ISL_3757237
EPI_ISL_3757238
EPI_ISL_3757240
EPI_ISL_3757241
EPI_ISL_3757242
EPI_ISL_3757244
EPI_ISL_3757245
EPI_ISL_3757246
EPI_ISL_3757247
EPI_ISL_3757248
EPI_ISL_3757249
EPI_ISL_3757250
EPI_ISL_3757251
EPI_ISL_3757252
EPI_ISL_3757253
EPI_ISL_3757318
EPI_ISL_3757319
EPI_ISL_3757320
EPI_ISL_3757321
EPI_ISL_3757322
EPI_ISL_3757323
EPI_ISL_3757324
EPI_ISL_3757325
EPI_ISL_3757326
EPI_ISL_3757327
EPI_ISL_3757329
EPI_ISL_3757330
EPI_ISL_3757331
EPI_ISL_3757332
EPI_ISL_3757333
EPI_ISL_3757334
EPI_ISL_3757335
EPI_ISL_3757336
EPI_ISL_3757337
EPI_ISL_3757338
EPI_ISL_3757339
EPI_ISL_3757340
EPI_ISL_3757342
EPI_ISL_3757343
EPI_ISL_3757344
EPI_ISL_3757346
EPI_ISL_3757347
EPI_ISL_3757348
EPI_ISL_3757349
EPI_ISL_3757350
EPI_ISL_3757351
EPI_ISL_3757352
EPI_ISL_3757353
EPI_ISL_3757355
EPI_ISL_3757356
EPI_ISL_3757358
EPI_ISL_3757359
EPI_ISL_3757360
EPI_ISL_3757362
EPI_ISL_3757363
EPI_ISL_3757364
EPI_ISL_3757365
EPI_ISL_3757368
EPI_ISL_3757369
EPI_ISL_3757371
EPI_ISL_3757372
EPI_ISL_3757373
EPI_ISL_3757374
EPI_ISL_3757375
EPI_ISL_3757376
EPI_ISL_3757378
EPI_ISL_3757410
EPI_ISL_3757411
EPI_ISL_3757412
EPI_ISL_3757413
EPI_ISL_3757416
EPI_ISL_3672278
EPI_ISL_3762497
EPI_ISL_3762498
EPI_ISL_3762499
EPI_ISL_3762690
EPI_ISL_3762691
EPI_ISL_3762692
EPI_ISL_3762693
EPI_ISL_3762694
EPI_ISL_3762695
EPI_ISL_3762701
EPI_ISL_3762705
EPI_ISL_3762706
EPI_ISL_3762707
EPI_ISL_3762708
EPI_ISL_3762709
EPI_ISL_3762710
EPI_ISL_3762711
EPI_ISL_3762712
EPI_ISL_3762713
EPI_ISL_3762714
EPI_ISL_3762715
EPI_ISL_3762716
EPI_ISL_3762717
EPI_ISL_3762719
EPI_ISL_3762720
EPI_ISL_3762732
EPI_ISL_3762737
EPI_ISL_3762738
EPI_ISL_3762740
EPI_ISL_3762741
EPI_ISL_3762743
EPI_ISL_3762744
EPI_ISL_3762745
EPI_ISL_3762748
EPI_ISL_3762758
EPI_ISL_3762759
EPI_ISL_3762760
EPI_ISL_3762761
EPI_ISL_3762762
EPI_ISL_3762764
EPI_ISL_3762774
EPI_ISL_3762775
EPI_ISL_3762776
EPI_ISL_3762791
EPI_ISL_3762793
EPI_ISL_3762794
EPI_ISL_3762795
EPI_ISL_3762796
EPI_ISL_3762797
EPI_ISL_3762803
EPI_ISL_3762809
EPI_ISL_3762810
EPI_ISL_3762820
EPI_ISL_3762821
EPI_ISL_3762823
EPI_ISL_3762824
EPI_ISL_3762825
EPI_ISL_3762828
EPI_ISL_3762830
EPI_ISL_3762831
EPI_ISL_3762833
EPI_ISL_3762834
EPI_ISL_3762835
EPI_ISL_3098869
EPI_ISL_3769055
EPI_ISL_3769056
EPI_ISL_3476438
EPI_ISL_3769057
EPI_ISL_3769058
EPI_ISL_3769060
EPI_ISL_3769061
EPI_ISL_3769063
EPI_ISL_3102110
EPI_ISL_3730372
EPI_ISL_3755957
EPI_ISL_3755959
EPI_ISL_3756952
EPI_ISL_3756953
EPI_ISL_3756954
EPI_ISL_3756955
EPI_ISL_3756956
EPI_ISL_3756957
EPI_ISL_3756958
EPI_ISL_3756959
EPI_ISL_3756960
EPI_ISL_3756961
EPI_ISL_3756962
EPI_ISL_3756963
EPI_ISL_3756964
EPI_ISL_3756965
EPI_ISL_3756966
EPI_ISL_3756967
EPI_ISL_3756968
EPI_ISL_3756969
EPI_ISL_3756970
EPI_ISL_3756971
EPI_ISL_3756972
EPI_ISL_3756973
EPI_ISL_3756974
EPI_ISL_3756975
EPI_ISL_3756976
EPI_ISL_3756977
EPI_ISL_3756978
EPI_ISL_3756985
EPI_ISL_3756986
EPI_ISL_3756987
EPI_ISL_3756990
EPI_ISL_3756991
EPI_ISL_3756992
EPI_ISL_3756993
EPI_ISL_3756994
EPI_ISL_3768920
EPI_ISL_3768921
EPI_ISL_3768925
EPI_ISL_3768926
EPI_ISL_3768927
EPI_ISL_3768932
EPI_ISL_3768940
EPI_ISL_3768941
EPI_ISL_3768942
EPI_ISL_3768944
EPI_ISL_3768945
EPI_ISL_3768946
EPI_ISL_3768950
EPI_ISL_3768952
EPI_ISL_3768953
EPI_ISL_3768954
EPI_ISL_3768955
EPI_ISL_3768958
EPI_ISL_3768960
EPI_ISL_3768962
EPI_ISL_3768964
EPI_ISL_3768965
EPI_ISL_3768967
EPI_ISL_3768972
EPI_ISL_3768973
EPI_ISL_3768974
EPI_ISL_3768980
EPI_ISL_3768981
EPI_ISL_3768982
EPI_ISL_3768983
EPI_ISL_3768984
EPI_ISL_3768985
EPI_ISL_3768986
EPI_ISL_3768987
EPI_ISL_3768988
EPI_ISL_3768989
EPI_ISL_3768990
EPI_ISL_3768991
EPI_ISL_3768993
EPI_ISL_3768994
EPI_ISL_3768995
EPI_ISL_3768996
EPI_ISL_3768997
EPI_ISL_3768998
EPI_ISL_3769001
EPI_ISL_3769004
EPI_ISL_3769005
EPI_ISL_3769013
EPI_ISL_3769015
EPI_ISL_3769016
EPI_ISL_3769019
EPI_ISL_3769021
EPI_ISL_3769022
EPI_ISL_3769023
EPI_ISL_3769025
EPI_ISL_3769026
EPI_ISL_3769027
EPI_ISL_3769028
EPI_ISL_3769030
EPI_ISL_3769035
EPI_ISL_3769037
EPI_ISL_3769038
EPI_ISL_3769039
EPI_ISL_3769040
EPI_ISL_3769041
EPI_ISL_3769042
EPI_ISL_3769043
EPI_ISL_3769044
EPI_ISL_3769045
EPI_ISL_3769047
EPI_ISL_3769048
EPI_ISL_3769049
EPI_ISL_3769051
EPI_ISL_3769052
EPI_ISL_3769053
EPI_ISL_3769054
EPI_ISL_3769103
EPI_ISL_3769104
EPI_ISL_3769105
EPI_ISL_3769106
EPI_ISL_3769108
EPI_ISL_3769109
EPI_ISL_3769112
EPI_ISL_3769113
EPI_ISL_3769114
EPI_ISL_3769115
EPI_ISL_3769116
EPI_ISL_3769117
EPI_ISL_3769123
EPI_ISL_3769124
EPI_ISL_3769125
EPI_ISL_3769170
EPI_ISL_3769171
EPI_ISL_3769172
EPI_ISL_3769241
EPI_ISL_3769242
EPI_ISL_3769243
EPI_ISL_3769244
EPI_ISL_3769245
EPI_ISL_3769246
EPI_ISL_3769247
EPI_ISL_3769248
EPI_ISL_3769249
EPI_ISL_3769250
EPI_ISL_3769251
EPI_ISL_3769252
EPI_ISL_3769253
EPI_ISL_3769254
EPI_ISL_3769255
EPI_ISL_3769256
EPI_ISL_3769257
EPI_ISL_3769258
EPI_ISL_3769259
EPI_ISL_3769260
EPI_ISL_3769261
EPI_ISL_3769262
EPI_ISL_3769263
EPI_ISL_3769269
EPI_ISL_3769296
EPI_ISL_3769297
EPI_ISL_3769298
EPI_ISL_3769299
EPI_ISL_3769300
EPI_ISL_3769301
EPI_ISL_3769302
EPI_ISL_3769303
EPI_ISL_3769361
EPI_ISL_3769365
EPI_ISL_3769366
EPI_ISL_3769369
EPI_ISL_3770620
EPI_ISL_3770621
EPI_ISL_3770626
EPI_ISL_3770629
EPI_ISL_3770630
EPI_ISL_3770631
EPI_ISL_3770633
EPI_ISL_3770634
EPI_ISL_3770635
EPI_ISL_3770636
EPI_ISL_3770637
EPI_ISL_3770640
EPI_ISL_3770641
EPI_ISL_3770642
EPI_ISL_3770644
EPI_ISL_3788666
EPI_ISL_3788670
EPI_ISL_3788676
EPI_ISL_3788693
EPI_ISL_3788708
EPI_ISL_3788715
EPI_ISL_3788719
EPI_ISL_3788723
EPI_ISL_3788728
EPI_ISL_3788734
EPI_ISL_3788738
EPI_ISL_3477151
EPI_ISL_3791546
EPI_ISL_3791551
EPI_ISL_3791554
EPI_ISL_3791557
EPI_ISL_3791560
EPI_ISL_3791564
EPI_ISL_3791567
EPI_ISL_3791570
EPI_ISL_3791574
EPI_ISL_3791577
EPI_ISL_3791613
EPI_ISL_3791942
EPI_ISL_3791945
EPI_ISL_3791949
EPI_ISL_3791952
EPI_ISL_3791956
EPI_ISL_3791959
EPI_ISL_3791964
EPI_ISL_3791967
EPI_ISL_3791970
EPI_ISL_3791973
EPI_ISL_3796066
EPI_ISL_3796086
EPI_ISL_3796088
EPI_ISL_3796095
EPI_ISL_3796097
EPI_ISL_3796100
EPI_ISL_3796102
EPI_ISL_3796104
EPI_ISL_3796106
EPI_ISL_3796109
EPI_ISL_3796111
EPI_ISL_3796114
EPI_ISL_3796116
EPI_ISL_3796119
EPI_ISL_3796121
EPI_ISL_3796123
EPI_ISL_3796126
EPI_ISL_3796128
EPI_ISL_3796130
EPI_ISL_3796133
EPI_ISL_3796136
EPI_ISL_3796138
EPI_ISL_3796140
EPI_ISL_3796142
EPI_ISL_3796144
EPI_ISL_3796147
EPI_ISL_3796149
EPI_ISL_3796151
EPI_ISL_3796154
EPI_ISL_3796156
EPI_ISL_3796158
EPI_ISL_3796160
EPI_ISL_3796164
EPI_ISL_3796166
EPI_ISL_3796168
EPI_ISL_3796171
EPI_ISL_3796173
EPI_ISL_3796175
EPI_ISL_3796177
EPI_ISL_3796180
EPI_ISL_3796182
EPI_ISL_3796184
EPI_ISL_3796187
EPI_ISL_3796189
EPI_ISL_3796191
EPI_ISL_3796193
EPI_ISL_3796195
EPI_ISL_3796197
EPI_ISL_3796200
EPI_ISL_3796207
EPI_ISL_3796209
EPI_ISL_3796211
EPI_ISL_3796213
EPI_ISL_3796216
EPI_ISL_3796218
EPI_ISL_3796227
EPI_ISL_3796230
EPI_ISL_3796232
EPI_ISL_3796234
EPI_ISL_3796236
EPI_ISL_3796238
EPI_ISL_3796241
EPI_ISL_3796243
EPI_ISL_3796245
EPI_ISL_3796248
EPI_ISL_3796250
EPI_ISL_3796252
EPI_ISL_3796254
EPI_ISL_3796257
EPI_ISL_3796259
EPI_ISL_3796261
EPI_ISL_3796269
EPI_ISL_3796271
EPI_ISL_3796274
EPI_ISL_3796276
EPI_ISL_3796278
EPI_ISL_3796280
EPI_ISL_3796283
EPI_ISL_3796285
EPI_ISL_3796288
EPI_ISL_3796290
EPI_ISL_3796292
EPI_ISL_3796294
EPI_ISL_3796296
EPI_ISL_3796298
EPI_ISL_3796301
EPI_ISL_3796303
EPI_ISL_3796310
EPI_ISL_3796312
EPI_ISL_3796314
EPI_ISL_3796316
EPI_ISL_3796319
EPI_ISL_3796321
EPI_ISL_3796323
EPI_ISL_3796325
EPI_ISL_3796328
EPI_ISL_3796329
EPI_ISL_3796332
EPI_ISL_3796335
EPI_ISL_3796337
EPI_ISL_3796338
EPI_ISL_3796339
EPI_ISL_3796340
EPI_ISL_3796341
EPI_ISL_3796342
EPI_ISL_3796343
EPI_ISL_3796344
EPI_ISL_3796346
EPI_ISL_3796347
EPI_ISL_3796368
EPI_ISL_3796371
EPI_ISL_3796373
EPI_ISL_3796376
EPI_ISL_3796378
EPI_ISL_3796380
EPI_ISL_3796382
EPI_ISL_3796385
EPI_ISL_3796387
EPI_ISL_3796396
EPI_ISL_3796398
EPI_ISL_3796400
EPI_ISL_3796402
EPI_ISL_3796404
EPI_ISL_3796412
EPI_ISL_3796418
EPI_ISL_3796420
EPI_ISL_3796423
EPI_ISL_3796425
EPI_ISL_3796427
EPI_ISL_3796430
EPI_ISL_3796432
EPI_ISL_3796435
EPI_ISL_3796437
EPI_ISL_3796439
EPI_ISL_3796448
EPI_ISL_3796450
EPI_ISL_3796452
EPI_ISL_3796454
EPI_ISL_3796456
EPI_ISL_3796458
EPI_ISL_3796460
EPI_ISL_3796468
EPI_ISL_3796474
EPI_ISL_3796480
EPI_ISL_3796482
EPI_ISL_3796484
EPI_ISL_3796491
EPI_ISL_3796497
EPI_ISL_3796510
EPI_ISL_3796518
EPI_ISL_3796525
EPI_ISL_3796530
EPI_ISL_3796544
EPI_ISL_3796550
EPI_ISL_3796553
EPI_ISL_3796555
EPI_ISL_3796557
EPI_ISL_3796559
EPI_ISL_3796561
EPI_ISL_3796564
EPI_ISL_3796566
EPI_ISL_3796568
EPI_ISL_3796570
EPI_ISL_3796572
EPI_ISL_3796580
EPI_ISL_3796586
EPI_ISL_3796592
EPI_ISL_3796597
EPI_ISL_3796604
EPI_ISL_3796610
EPI_ISL_3796617
EPI_ISL_3796624
EPI_ISL_3796630
EPI_ISL_3796638
EPI_ISL_3796645
EPI_ISL_3796647
EPI_ISL_3796649
EPI_ISL_3796652
EPI_ISL_3796656
EPI_ISL_3796663
EPI_ISL_3796708
EPI_ISL_3796715
EPI_ISL_3796723
EPI_ISL_3796731
EPI_ISL_3796737
EPI_ISL_3796739
EPI_ISL_3796741
EPI_ISL_3796743
EPI_ISL_3796745
EPI_ISL_3796748
EPI_ISL_3796750
EPI_ISL_3796754
EPI_ISL_3796756
EPI_ISL_3796758
EPI_ISL_3796769
EPI_ISL_3796779
EPI_ISL_3796786
EPI_ISL_3796788
EPI_ISL_3796790
EPI_ISL_3796792
EPI_ISL_3796794
EPI_ISL_3796796
EPI_ISL_3796803
EPI_ISL_3797194
EPI_ISL_3797195
EPI_ISL_3797196
EPI_ISL_3797206
EPI_ISL_3797207
EPI_ISL_3797212
EPI_ISL_3797217
EPI_ISL_3797218
EPI_ISL_3797219
EPI_ISL_3797220
EPI_ISL_3797221
EPI_ISL_3797222
EPI_ISL_3797223
EPI_ISL_3797224
EPI_ISL_3797225
EPI_ISL_3797226
EPI_ISL_3797227
EPI_ISL_3797228
EPI_ISL_3797274
EPI_ISL_3797275
EPI_ISL_3797276
EPI_ISL_3797279
EPI_ISL_3797282
EPI_ISL_3797283
EPI_ISL_3797284
EPI_ISL_3797285
EPI_ISL_3797286
EPI_ISL_3797287
EPI_ISL_3797293
EPI_ISL_3797294
EPI_ISL_3797295
EPI_ISL_3797296
EPI_ISL_3797297
EPI_ISL_3797298
EPI_ISL_3797299
EPI_ISL_3797300
EPI_ISL_3797303
EPI_ISL_3797304
EPI_ISL_3797305
EPI_ISL_3797308
EPI_ISL_3797309
EPI_ISL_3797310
EPI_ISL_3797311
EPI_ISL_3797312
EPI_ISL_3797313
EPI_ISL_3797314
EPI_ISL_3797315
EPI_ISL_3797317
EPI_ISL_3797318
EPI_ISL_3797319
EPI_ISL_3797320
EPI_ISL_3797321
EPI_ISL_3797322
EPI_ISL_3797323
EPI_ISL_3797326
EPI_ISL_3797328
EPI_ISL_3797329
EPI_ISL_3797330
EPI_ISL_3797336
EPI_ISL_3797337
EPI_ISL_3797349
EPI_ISL_3797350
EPI_ISL_3797351
EPI_ISL_3797355
EPI_ISL_3797356
EPI_ISL_3797357
EPI_ISL_3797358
EPI_ISL_3797359
EPI_ISL_3797360
EPI_ISL_3797364
EPI_ISL_3797365
EPI_ISL_3797366
EPI_ISL_3797369
EPI_ISL_3797370
EPI_ISL_3797371
EPI_ISL_3797372
EPI_ISL_3797373
EPI_ISL_3797379
EPI_ISL_3797384
EPI_ISL_3797385
EPI_ISL_3797386
EPI_ISL_3797389
EPI_ISL_3797390
EPI_ISL_3797392
EPI_ISL_3797393
EPI_ISL_3797394
EPI_ISL_3797395
EPI_ISL_3797396
EPI_ISL_3797397
EPI_ISL_3797398
EPI_ISL_3805399
EPI_ISL_3805401
EPI_ISL_3805402
EPI_ISL_3805403
EPI_ISL_3805405
EPI_ISL_3805406
EPI_ISL_3805407
EPI_ISL_3805410
EPI_ISL_3805412
EPI_ISL_3805414
EPI_ISL_3805416
EPI_ISL_3805418
EPI_ISL_3805421
EPI_ISL_3805424
EPI_ISL_3805425
EPI_ISL_3805426
EPI_ISL_3805427
EPI_ISL_3805429
EPI_ISL_3805431
EPI_ISL_3805433
EPI_ISL_3805437
EPI_ISL_3805438
EPI_ISL_3805439
EPI_ISL_3805441
EPI_ISL_3801417
EPI_ISL_3801439
EPI_ISL_3801493
EPI_ISL_3801499
EPI_ISL_3801502
EPI_ISL_3801504
EPI_ISL_3801538
EPI_ISL_3801578
EPI_ISL_3801580
EPI_ISL_3801582
EPI_ISL_3805445
EPI_ISL_3801643
EPI_ISL_3801644
EPI_ISL_3801656
EPI_ISL_3801658
EPI_ISL_3801670
EPI_ISL_3805446
EPI_ISL_3805447
EPI_ISL_3805448
EPI_ISL_3805453
EPI_ISL_3805454
EPI_ISL_3805455
EPI_ISL_3805456
EPI_ISL_3805458
EPI_ISL_3805459
EPI_ISL_3805460
EPI_ISL_3805462
EPI_ISL_3805463
EPI_ISL_3805464
EPI_ISL_3805465
EPI_ISL_3805466
EPI_ISL_3805467
EPI_ISL_3805469
EPI_ISL_3805470
EPI_ISL_3805471
EPI_ISL_3805472
EPI_ISL_3805473
EPI_ISL_3805474
EPI_ISL_3805476
EPI_ISL_3805477
EPI_ISL_3805478
EPI_ISL_3805480
EPI_ISL_3805482
EPI_ISL_3805483
EPI_ISL_3805487
EPI_ISL_3805489
EPI_ISL_3805490
EPI_ISL_3805493
EPI_ISL_3805494
EPI_ISL_3803714
EPI_ISL_3803715
EPI_ISL_3803716
EPI_ISL_3803717
EPI_ISL_3805497
EPI_ISL_3804087
EPI_ISL_3804089
EPI_ISL_3805498
EPI_ISL_3804150
EPI_ISL_3804151
EPI_ISL_3804152
EPI_ISL_3805499
EPI_ISL_3805500
EPI_ISL_3804205
EPI_ISL_3804214
EPI_ISL_3804218
EPI_ISL_3804219
EPI_ISL_3805503
EPI_ISL_3805510
EPI_ISL_3805513
EPI_ISL_3805514
EPI_ISL_3805517
EPI_ISL_3805521
EPI_ISL_3804625
EPI_ISL_3804643
EPI_ISL_3804645
EPI_ISL_3804647
EPI_ISL_3804658
EPI_ISL_3804661
EPI_ISL_3804662
EPI_ISL_3804663
EPI_ISL_3804664
EPI_ISL_3804666
EPI_ISL_3804667
EPI_ISL_3804668
EPI_ISL_3804670
EPI_ISL_3805535
EPI_ISL_3805542
EPI_ISL_3805299
EPI_ISL_3805300
EPI_ISL_3805302
EPI_ISL_3805305
EPI_ISL_3805306
EPI_ISL_3805307
EPI_ISL_3805308
EPI_ISL_3805309
EPI_ISL_3805312
EPI_ISL_3805313
EPI_ISL_3805314
EPI_ISL_3805317
EPI_ISL_3805319
EPI_ISL_3805320
EPI_ISL_3805321
EPI_ISL_3805327
EPI_ISL_3805331
EPI_ISL_3805333
EPI_ISL_3805334
EPI_ISL_3805335
EPI_ISL_3805337
EPI_ISL_3805338
EPI_ISL_3805339
EPI_ISL_3805346
EPI_ISL_3805347
EPI_ISL_3805348
EPI_ISL_3805349
EPI_ISL_3805352
EPI_ISL_3805353
EPI_ISL_3805355
EPI_ISL_3805356
EPI_ISL_3805358
EPI_ISL_3805361
EPI_ISL_3805364
EPI_ISL_3805365
EPI_ISL_3805366
EPI_ISL_3805369
EPI_ISL_3805372
EPI_ISL_3805374
EPI_ISL_3805375
EPI_ISL_3805376
EPI_ISL_3805377
EPI_ISL_3805378
EPI_ISL_3805379
EPI_ISL_3805380
EPI_ISL_3805382
EPI_ISL_3805383
EPI_ISL_3805385
EPI_ISL_3805386
EPI_ISL_3805387
EPI_ISL_3805388
EPI_ISL_3805389
EPI_ISL_3805390
EPI_ISL_3805396
EPI_ISL_3805397
EPI_ISL_3805398
EPI_ISL_3805552
EPI_ISL_3805556
EPI_ISL_3805569
EPI_ISL_3805571
EPI_ISL_3805574
EPI_ISL_3805575
EPI_ISL_3805576
EPI_ISL_3805580
EPI_ISL_3805581
EPI_ISL_3805582
EPI_ISL_3805583
EPI_ISL_3805591
EPI_ISL_3805600
EPI_ISL_3805604
EPI_ISL_3805606
EPI_ISL_3805607
EPI_ISL_3805612
EPI_ISL_3805620
EPI_ISL_3805621
EPI_ISL_3805623
EPI_ISL_3805629
EPI_ISL_3805639
EPI_ISL_3805640
EPI_ISL_3805645
EPI_ISL_3805646
EPI_ISL_3805647
EPI_ISL_3805648
EPI_ISL_3805649
EPI_ISL_3805650
EPI_ISL_3805651
EPI_ISL_3805652
EPI_ISL_3805653
EPI_ISL_3805654
EPI_ISL_3805655
EPI_ISL_3805656
EPI_ISL_3805657
EPI_ISL_3805658
EPI_ISL_3805659
EPI_ISL_3805660
EPI_ISL_3805661
EPI_ISL_3805662
EPI_ISL_3805663
EPI_ISL_3805664
EPI_ISL_3805666
EPI_ISL_3805667
EPI_ISL_3805668
EPI_ISL_3805669
EPI_ISL_3805671
EPI_ISL_3805672
EPI_ISL_3805675
EPI_ISL_3805676
EPI_ISL_3805677
EPI_ISL_3805679
EPI_ISL_3805681
EPI_ISL_3805682
EPI_ISL_3805683
EPI_ISL_3805684
EPI_ISL_3805685
EPI_ISL_3805686
EPI_ISL_3805687
EPI_ISL_3805690
EPI_ISL_3805691
EPI_ISL_3805692
EPI_ISL_3805693
EPI_ISL_3805697
EPI_ISL_3805699
EPI_ISL_3805721
EPI_ISL_3805722
EPI_ISL_3805723
EPI_ISL_3805750
EPI_ISL_3805751
EPI_ISL_3805753
EPI_ISL_3805755
EPI_ISL_3805757
EPI_ISL_3805758
EPI_ISL_3805759
EPI_ISL_3805760
EPI_ISL_3807096
EPI_ISL_3807097
EPI_ISL_3832366
EPI_ISL_3832367
EPI_ISL_3832368
EPI_ISL_3832371
EPI_ISL_3832372
EPI_ISL_3832540
EPI_ISL_3832541
EPI_ISL_3832542
EPI_ISL_3832543
EPI_ISL_3832547
EPI_ISL_3832548
EPI_ISL_3832555
EPI_ISL_3832561
EPI_ISL_3832562
EPI_ISL_3832563
EPI_ISL_3832572
EPI_ISL_3832574
EPI_ISL_3832670
EPI_ISL_3832671
EPI_ISL_3832672
EPI_ISL_3832673
EPI_ISL_3832674
EPI_ISL_3832675
EPI_ISL_3832676
EPI_ISL_3832677
EPI_ISL_3832678
EPI_ISL_3832680
EPI_ISL_3832681
EPI_ISL_3832682
EPI_ISL_3832683
EPI_ISL_3832684
EPI_ISL_3832685
EPI_ISL_3832687
EPI_ISL_3832688
EPI_ISL_3832691
EPI_ISL_3832692
EPI_ISL_4207335
EPI_ISL_3842034
EPI_ISL_3842035
EPI_ISL_3842036
EPI_ISL_3842037
EPI_ISL_3842038
EPI_ISL_3842039
EPI_ISL_3842040
EPI_ISL_3842041
EPI_ISL_3842042
EPI_ISL_3842043
EPI_ISL_3842044
EPI_ISL_3842045
EPI_ISL_3246981
EPI_ISL_4565032
EPI_ISL_4212814
EPI_ISL_4565048
EPI_ISL_4213122
EPI_ISL_4213123
EPI_ISL_4213124
EPI_ISL_4213125
EPI_ISL_4213126
EPI_ISL_4213180
EPI_ISL_4213181
EPI_ISL_4213182
EPI_ISL_4213183
EPI_ISL_4213184
EPI_ISL_4213185
EPI_ISL_4213188
EPI_ISL_4213189
EPI_ISL_4213191
EPI_ISL_4216985
EPI_ISL_4213187
EPI_ISL_3690038
EPI_ISL_3690043
EPI_ISL_3690180
EPI_ISL_3690226
EPI_ISL_4237478
EPI_ISL_4237479
EPI_ISL_4237480
EPI_ISL_4237481
EPI_ISL_4237485
EPI_ISL_4237486
EPI_ISL_3691391
EPI_ISL_3691392
EPI_ISL_4238054
EPI_ISL_3317896
EPI_ISL_3304536
EPI_ISL_3304578
EPI_ISL_3304622
EPI_ISL_3306005
EPI_ISL_3306104
EPI_ISL_3306225
EPI_ISL_3306236
EPI_ISL_3306263
EPI_ISL_3306291
EPI_ISL_3306306
EPI_ISL_4251904
EPI_ISL_4254676
EPI_ISL_3062667
EPI_ISL_3062668
EPI_ISL_3062669
EPI_ISL_3062670
EPI_ISL_3062671
EPI_ISL_4261657
EPI_ISL_3333600
EPI_ISL_4271130
EPI_ISL_4271137
EPI_ISL_3098867
EPI_ISL_3098870
EPI_ISL_3098871
EPI_ISL_3098873
EPI_ISL_3098877
EPI_ISL_3100154
EPI_ISL_3100155
EPI_ISL_3100156
EPI_ISL_3100157
EPI_ISL_3100158
EPI_ISL_3100159
EPI_ISL_3100160
EPI_ISL_3100162
EPI_ISL_3100163
EPI_ISL_3100165
EPI_ISL_3100166
EPI_ISL_3100168
EPI_ISL_3100169
EPI_ISL_3100171
EPI_ISL_4274461
EPI_ISL_4274462
EPI_ISL_4274463
EPI_ISL_4274464
EPI_ISL_4274468
EPI_ISL_4274469
EPI_ISL_4274470
EPI_ISL_4274481
EPI_ISL_4274482
EPI_ISL_4274483
EPI_ISL_4274492
EPI_ISL_4274493
EPI_ISL_4274494
EPI_ISL_4274495
EPI_ISL_4274497
EPI_ISL_4274504
EPI_ISL_4274506
EPI_ISL_4274507
EPI_ISL_4274508
EPI_ISL_4274509
EPI_ISL_4274517
EPI_ISL_4274518
EPI_ISL_4274519
EPI_ISL_4274521
EPI_ISL_4274522
EPI_ISL_4274523
EPI_ISL_4274526
EPI_ISL_4274529
EPI_ISL_4274530
EPI_ISL_3102106
EPI_ISL_3102107
EPI_ISL_3102108
EPI_ISL_3102109
EPI_ISL_3102111
EPI_ISL_3327948
EPI_ISL_3118368
EPI_ISL_3118369
EPI_ISL_3118373
EPI_ISL_3118381
EPI_ISL_3118382
EPI_ISL_3118383
EPI_ISL_3118402
EPI_ISL_3118403
EPI_ISL_3118405
EPI_ISL_3118408
EPI_ISL_3386898
EPI_ISL_3118411
EPI_ISL_3133062
EPI_ISL_3133063
EPI_ISL_3133065
EPI_ISL_3133069
EPI_ISL_3133070
EPI_ISL_3133071
EPI_ISL_3133072
EPI_ISL_3133073
EPI_ISL_3133075
EPI_ISL_3133076
EPI_ISL_3133080
EPI_ISL_3133081
EPI_ISL_3133082
EPI_ISL_3133083
EPI_ISL_3133085
EPI_ISL_3133092
EPI_ISL_3133093
EPI_ISL_3133098
EPI_ISL_3133101
EPI_ISL_3133104
EPI_ISL_3133106
EPI_ISL_3133111
EPI_ISL_3133112
EPI_ISL_3133113
EPI_ISL_3133115
EPI_ISL_3133120
EPI_ISL_3133123
EPI_ISL_3133124
EPI_ISL_3133128
EPI_ISL_3154757
EPI_ISL_3154758
EPI_ISL_3154759
EPI_ISL_3154760
EPI_ISL_3154761
EPI_ISL_3161686
EPI_ISL_3161687
EPI_ISL_5323641
EPI_ISL_5323581
EPI_ISL_3183950
EPI_ISL_3184315
EPI_ISL_3186047
EPI_ISL_3186048
EPI_ISL_3186049
EPI_ISL_3186050
EPI_ISL_3186051
EPI_ISL_3186052
EPI_ISL_3186053
EPI_ISL_3186054
EPI_ISL_3186055
EPI_ISL_3186056
EPI_ISL_3186057
EPI_ISL_3186058
EPI_ISL_3186059
EPI_ISL_3188247
EPI_ISL_3188248
EPI_ISL_3188253
EPI_ISL_3188254
EPI_ISL_3188256
EPI_ISL_3188257
EPI_ISL_3188258
EPI_ISL_3188259
EPI_ISL_3190117
EPI_ISL_3190126
EPI_ISL_3208079
EPI_ISL_3208081
EPI_ISL_3208083
EPI_ISL_3208084
EPI_ISL_3214831
EPI_ISL_3214832
EPI_ISL_3214833
EPI_ISL_3214834
EPI_ISL_3214837
EPI_ISL_3214842
EPI_ISL_3214843
EPI_ISL_3214848
EPI_ISL_3214852
EPI_ISL_3214853
EPI_ISL_3214854
EPI_ISL_3214859
EPI_ISL_3214860
EPI_ISL_3214861
EPI_ISL_3214862
EPI_ISL_3214863
EPI_ISL_3214866
EPI_ISL_3214868
EPI_ISL_3214870
EPI_ISL_3214871
EPI_ISL_3214875
EPI_ISL_3214876
EPI_ISL_3214877
EPI_ISL_3219444
EPI_ISL_3219445
EPI_ISL_3219446
EPI_ISL_3767019
EPI_ISL_3769069
EPI_ISL_3769070
EPI_ISL_3769071
EPI_ISL_3769072
EPI_ISL_3769075
EPI_ISL_3769077
EPI_ISL_3768889
EPI_ISL_3768891
EPI_ISL_3768893
EPI_ISL_3768894
EPI_ISL_3768895
EPI_ISL_3768897
EPI_ISL_3768900
EPI_ISL_3768901
EPI_ISL_3768902
EPI_ISL_3768904
EPI_ISL_3768905
EPI_ISL_3768906
EPI_ISL_3768907
EPI_ISL_3768908
EPI_ISL_3768913
EPI_ISL_3768917
EPI_ISL_3768919
EPI_ISL_3768922
EPI_ISL_3768923
EPI_ISL_3768924
EPI_ISL_3768928
EPI_ISL_3768929
EPI_ISL_3768930
EPI_ISL_3768931
EPI_ISL_3768933
EPI_ISL_3768934
EPI_ISL_3768935
EPI_ISL_3768936
EPI_ISL_3229689
EPI_ISL_3229690
EPI_ISL_3229691
EPI_ISL_3229696
EPI_ISL_3229697
EPI_ISL_3229698
EPI_ISL_3229699
EPI_ISL_3229704
EPI_ISL_3229705
EPI_ISL_3229706
EPI_ISL_3230236
EPI_ISL_3231198
EPI_ISL_3231201
EPI_ISL_3231202
EPI_ISL_3231203
EPI_ISL_3231205
EPI_ISL_3231206
EPI_ISL_3231207
EPI_ISL_3231209
EPI_ISL_3231211
EPI_ISL_3231212
EPI_ISL_3231232
EPI_ISL_3231235
EPI_ISL_3231236
EPI_ISL_3231237
EPI_ISL_3231250
EPI_ISL_3231253
EPI_ISL_3231256
EPI_ISL_3231259
EPI_ISL_3231262
EPI_ISL_3232529
EPI_ISL_3233047
EPI_ISL_3233048
EPI_ISL_3233055
EPI_ISL_3233056
EPI_ISL_3233058
EPI_ISL_3233059
EPI_ISL_3233060
EPI_ISL_3233102
EPI_ISL_3233146
EPI_ISL_3235645
EPI_ISL_3245857
EPI_ISL_3245858
EPI_ISL_3245859
EPI_ISL_3245860
EPI_ISL_3245869
EPI_ISL_3245870
EPI_ISL_3245873
EPI_ISL_3245874
EPI_ISL_3245876
EPI_ISL_3245877
EPI_ISL_3245969
EPI_ISL_3245970
EPI_ISL_3245978
EPI_ISL_3245979
EPI_ISL_3245980
EPI_ISL_3245982
EPI_ISL_3245983
EPI_ISL_3245987
EPI_ISL_3245990
EPI_ISL_3245991
EPI_ISL_3245993
EPI_ISL_3245994
EPI_ISL_3245995
EPI_ISL_3245996
EPI_ISL_3245998
EPI_ISL_3245999
EPI_ISL_3246000
EPI_ISL_3246001
EPI_ISL_3246002
EPI_ISL_3246003
EPI_ISL_3246004
EPI_ISL_3246005
EPI_ISL_3246006
EPI_ISL_3246007
EPI_ISL_3246982
EPI_ISL_3246983
EPI_ISL_3246984
EPI_ISL_3246986
EPI_ISL_3246993
EPI_ISL_3247006
EPI_ISL_3247008
EPI_ISL_5158231
EPI_ISL_3251244
EPI_ISL_3251245
EPI_ISL_3251246
EPI_ISL_3251315
EPI_ISL_3253424
EPI_ISL_3253425
EPI_ISL_3253427
EPI_ISL_3253428
EPI_ISL_3253430
EPI_ISL_3253432
EPI_ISL_3253434
EPI_ISL_3228077
EPI_ISL_3231213
EPI_ISL_3231214
EPI_ISL_3231224
EPI_ISL_3231226
EPI_ISL_3231227
EPI_ISL_3231242
EPI_ISL_3231243
EPI_ISL_3231244
EPI_ISL_3231245
EPI_ISL_3231249
EPI_ISL_3232182
EPI_ISL_3232193
EPI_ISL_3232199
EPI_ISL_3232206
EPI_ISL_3232534
EPI_ISL_3233049
EPI_ISL_3233051
EPI_ISL_3233052
EPI_ISL_3233053
EPI_ISL_3233065
EPI_ISL_3233069
EPI_ISL_3233070
EPI_ISL_3233071
EPI_ISL_3233073
EPI_ISL_3233074
EPI_ISL_3233081
EPI_ISL_3233082
EPI_ISL_3233103
EPI_ISL_3233104
EPI_ISL_3233105
EPI_ISL_3242418
EPI_ISL_3242419
EPI_ISL_3242420
EPI_ISL_3242421
EPI_ISL_3245847
EPI_ISL_3245853
EPI_ISL_3254030
EPI_ISL_3254213
EPI_ISL_3259393
EPI_ISL_3259396
EPI_ISL_3259397
EPI_ISL_3259398
EPI_ISL_3259411
EPI_ISL_3259425
EPI_ISL_3259431
EPI_ISL_3259456
EPI_ISL_3259457
EPI_ISL_3259476
EPI_ISL_3259487
EPI_ISL_3261535
EPI_ISL_3261539
EPI_ISL_3261547
EPI_ISL_3261548
EPI_ISL_3261550
EPI_ISL_3261556
EPI_ISL_3261559
EPI_ISL_3261560
EPI_ISL_3261562
EPI_ISL_3261563
EPI_ISL_3261566
EPI_ISL_3261568
EPI_ISL_3261569
EPI_ISL_3261571
EPI_ISL_3261572
EPI_ISL_3261574
EPI_ISL_3261576
EPI_ISL_3261581
EPI_ISL_3261585
EPI_ISL_3261587
EPI_ISL_3261589
EPI_ISL_3261590
EPI_ISL_3261592
EPI_ISL_3261593
EPI_ISL_3261594
EPI_ISL_3261596
EPI_ISL_3261598
EPI_ISL_3261601
EPI_ISL_3261604
EPI_ISL_3261609
EPI_ISL_3261613
EPI_ISL_3261615
EPI_ISL_3261616
EPI_ISL_3261618
EPI_ISL_3261621
EPI_ISL_3261624
EPI_ISL_3261627
EPI_ISL_3261629
EPI_ISL_3261631
EPI_ISL_3261632
EPI_ISL_3261637
EPI_ISL_3261639
EPI_ISL_3261640
EPI_ISL_3261642
EPI_ISL_3261643
EPI_ISL_3261646
EPI_ISL_3265548
EPI_ISL_3265552
EPI_ISL_3265565
EPI_ISL_3904887
EPI_ISL_3904862
EPI_ISL_3904906
EPI_ISL_3277484
EPI_ISL_3277485
EPI_ISL_3277490
EPI_ISL_3277491
EPI_ISL_3277495
EPI_ISL_3905216
EPI_ISL_3281014
EPI_ISL_3281015
EPI_ISL_3281367
EPI_ISL_3281413
EPI_ISL_3281511
EPI_ISL_3281512
EPI_ISL_3281513
EPI_ISL_3281514
EPI_ISL_3281515
EPI_ISL_3281516
EPI_ISL_3281518
EPI_ISL_3281519
EPI_ISL_3398074
EPI_ISL_3398851
EPI_ISL_3298364
EPI_ISL_3298367
EPI_ISL_3298370
EPI_ISL_3298372
EPI_ISL_3298373
EPI_ISL_3298639
EPI_ISL_3298640
EPI_ISL_3298641
EPI_ISL_3304439
EPI_ISL_3304440
EPI_ISL_3304441
EPI_ISL_3304442
EPI_ISL_3304445
EPI_ISL_3304446
EPI_ISL_3304447
EPI_ISL_3304448
EPI_ISL_3304450
EPI_ISL_3304451
EPI_ISL_3304452
EPI_ISL_3304455
EPI_ISL_3304460
EPI_ISL_3304464
EPI_ISL_3304466
EPI_ISL_3304470
EPI_ISL_3304472
EPI_ISL_3304475
EPI_ISL_3304477
EPI_ISL_3304480
EPI_ISL_3304490
EPI_ISL_3304491
EPI_ISL_3304508
EPI_ISL_3304509
EPI_ISL_3304518
EPI_ISL_3304523
EPI_ISL_3304524
EPI_ISL_3304525
EPI_ISL_3304527
EPI_ISL_3304530
EPI_ISL_3304531
EPI_ISL_3304532
EPI_ISL_3304537
EPI_ISL_3304538
EPI_ISL_3304539
EPI_ISL_3304541
EPI_ISL_3304542
EPI_ISL_3304543
EPI_ISL_3304544
EPI_ISL_3304546
EPI_ISL_3304547
EPI_ISL_3304548
EPI_ISL_3304549
EPI_ISL_3304550
EPI_ISL_3304551
EPI_ISL_3304552
EPI_ISL_3304553
EPI_ISL_3304554
EPI_ISL_3304555
EPI_ISL_3304556
EPI_ISL_3304557
EPI_ISL_3304558
EPI_ISL_3304559
EPI_ISL_3304560
EPI_ISL_3304561
EPI_ISL_3304562
EPI_ISL_3304563
EPI_ISL_3304564
EPI_ISL_3304565
EPI_ISL_3304568
EPI_ISL_3304570
EPI_ISL_3304572
EPI_ISL_3304573
EPI_ISL_3304574
EPI_ISL_3304575
EPI_ISL_3304576
EPI_ISL_3304577
EPI_ISL_3304579
EPI_ISL_3304580
EPI_ISL_3304581
EPI_ISL_3304582
EPI_ISL_3304583
EPI_ISL_3304584
EPI_ISL_3304585
EPI_ISL_3304586
EPI_ISL_3304587
EPI_ISL_3304588
EPI_ISL_3304589
EPI_ISL_3304590
EPI_ISL_3304591
EPI_ISL_3304592
EPI_ISL_3304593
EPI_ISL_3304594
EPI_ISL_3304595
EPI_ISL_3304596
EPI_ISL_3304597
EPI_ISL_3304598
EPI_ISL_3304599
EPI_ISL_3304603
EPI_ISL_3304604
EPI_ISL_3304605
EPI_ISL_3304606
EPI_ISL_3304607
EPI_ISL_3304608
EPI_ISL_3304609
EPI_ISL_3304610
EPI_ISL_3304612
EPI_ISL_3304613
EPI_ISL_3304614
EPI_ISL_3304615
EPI_ISL_3304616
EPI_ISL_3304617
EPI_ISL_3304618
EPI_ISL_3304619
EPI_ISL_3304620
EPI_ISL_3304621
EPI_ISL_3305854
EPI_ISL_3305860
EPI_ISL_3305861
EPI_ISL_3305862
EPI_ISL_3305864
EPI_ISL_3305865
EPI_ISL_3305866
EPI_ISL_3305867
EPI_ISL_3305868
EPI_ISL_3305869
EPI_ISL_3305870
EPI_ISL_3305871
EPI_ISL_3305872
EPI_ISL_3305873
EPI_ISL_3305874
EPI_ISL_3305875
EPI_ISL_3305876
EPI_ISL_3305877
EPI_ISL_3305878
EPI_ISL_3305879
EPI_ISL_3305880
EPI_ISL_3305881
EPI_ISL_3305882
EPI_ISL_3305883
EPI_ISL_3305884
EPI_ISL_3305885
EPI_ISL_3305886
EPI_ISL_3305887
EPI_ISL_3305888
EPI_ISL_3305889
EPI_ISL_3305890
EPI_ISL_3305891
EPI_ISL_3305892
EPI_ISL_3305893
EPI_ISL_3305894
EPI_ISL_3305895
EPI_ISL_3305896
EPI_ISL_3305897
EPI_ISL_3305898
EPI_ISL_3305899
EPI_ISL_3305900
EPI_ISL_3305901
EPI_ISL_3305903
EPI_ISL_3305905
EPI_ISL_3305906
EPI_ISL_3305907
EPI_ISL_3305908
EPI_ISL_3305909
EPI_ISL_3305910
EPI_ISL_3305911
EPI_ISL_3305912
EPI_ISL_3305913
EPI_ISL_3305914
EPI_ISL_3305915
EPI_ISL_3305916
EPI_ISL_3305917
EPI_ISL_3305918
EPI_ISL_3305919
EPI_ISL_3305921
EPI_ISL_3305922
EPI_ISL_3305923
EPI_ISL_3305924
EPI_ISL_3305925
EPI_ISL_3305926
EPI_ISL_3305927
EPI_ISL_3305928
EPI_ISL_3305929
EPI_ISL_3305930
EPI_ISL_3305931
EPI_ISL_3305932
EPI_ISL_3305933
EPI_ISL_3305934
EPI_ISL_3305935
EPI_ISL_3305936
EPI_ISL_3305937
EPI_ISL_3305939
EPI_ISL_3305940
EPI_ISL_3305941
EPI_ISL_3305942
EPI_ISL_3305943
EPI_ISL_3305945
EPI_ISL_3305946
EPI_ISL_3305947
EPI_ISL_3305948
EPI_ISL_3305950
EPI_ISL_3305951
EPI_ISL_3305952
EPI_ISL_3305954
EPI_ISL_3305955
EPI_ISL_3305956
EPI_ISL_3305957
EPI_ISL_3305958
EPI_ISL_3305959
EPI_ISL_3305960
EPI_ISL_3305961
EPI_ISL_3305962
EPI_ISL_3305964
EPI_ISL_3305965
EPI_ISL_3305966
EPI_ISL_3305967
EPI_ISL_3305968
EPI_ISL_3305969
EPI_ISL_3305971
EPI_ISL_3305972
EPI_ISL_3305973
EPI_ISL_3305974
EPI_ISL_3305975
EPI_ISL_3305978
EPI_ISL_3305979
EPI_ISL_3305980
EPI_ISL_3305981
EPI_ISL_3305982
EPI_ISL_3305983
EPI_ISL_3305984
EPI_ISL_3305985
EPI_ISL_3305986
EPI_ISL_3305987
EPI_ISL_3305988
EPI_ISL_3305989
EPI_ISL_3305994
EPI_ISL_3305995
EPI_ISL_3305996
EPI_ISL_3305997
EPI_ISL_3305998
EPI_ISL_3305999
EPI_ISL_3306000
EPI_ISL_3306001
EPI_ISL_3306002
EPI_ISL_3306003
EPI_ISL_3306006
EPI_ISL_3306007
EPI_ISL_3306008
EPI_ISL_3306016
EPI_ISL_3306017
EPI_ISL_3306018
EPI_ISL_3306019
EPI_ISL_3306020
EPI_ISL_3306021
EPI_ISL_3306022
EPI_ISL_3306025
EPI_ISL_3306026
EPI_ISL_3306027
EPI_ISL_3306028
EPI_ISL_3306029
EPI_ISL_3306030
EPI_ISL_3306031
EPI_ISL_3306032
EPI_ISL_3306033
EPI_ISL_3306034
EPI_ISL_3306035
EPI_ISL_3306036
EPI_ISL_3306037
EPI_ISL_3306038
EPI_ISL_3306039
EPI_ISL_3306040
EPI_ISL_3306041
EPI_ISL_3306042
EPI_ISL_3306043
EPI_ISL_3306044
EPI_ISL_3306045
EPI_ISL_3306047
EPI_ISL_3306048
EPI_ISL_3306050
EPI_ISL_3306052
EPI_ISL_3306053
EPI_ISL_3306054
EPI_ISL_3306055
EPI_ISL_3306056
EPI_ISL_3306057
EPI_ISL_3306058
EPI_ISL_3306059
EPI_ISL_3306060
EPI_ISL_3306061
EPI_ISL_3306062
EPI_ISL_3306063
EPI_ISL_3306065
EPI_ISL_3306066
EPI_ISL_3306067
EPI_ISL_3306068
EPI_ISL_3306070
EPI_ISL_3306071
EPI_ISL_3306072
EPI_ISL_3306074
EPI_ISL_3306075
EPI_ISL_3306076
EPI_ISL_3306077
EPI_ISL_3306078
EPI_ISL_3306083
EPI_ISL_3306084
EPI_ISL_3306085
EPI_ISL_3306086
EPI_ISL_3306087
EPI_ISL_3306089
EPI_ISL_3306118
EPI_ISL_3306119
EPI_ISL_3306121
EPI_ISL_3306122
EPI_ISL_3306123
EPI_ISL_3306124
EPI_ISL_3306125
EPI_ISL_3306126
EPI_ISL_3306127
EPI_ISL_3306128
EPI_ISL_3306129
EPI_ISL_3306130
EPI_ISL_3306132
EPI_ISL_3306133
EPI_ISL_3306134
EPI_ISL_3306135
EPI_ISL_3306136
EPI_ISL_3306137
EPI_ISL_3306139
EPI_ISL_3306140
EPI_ISL_3306141
EPI_ISL_3306142
EPI_ISL_3306143
EPI_ISL_3306144
EPI_ISL_3306146
EPI_ISL_3306147
EPI_ISL_3306148
EPI_ISL_3306149
EPI_ISL_3306150
EPI_ISL_3306151
EPI_ISL_3306152
EPI_ISL_3306154
EPI_ISL_3306155
EPI_ISL_3306156
EPI_ISL_3306157
EPI_ISL_3306158
EPI_ISL_3306159
EPI_ISL_3306160
EPI_ISL_3306161
EPI_ISL_3306162
EPI_ISL_3306163
EPI_ISL_3306164
EPI_ISL_3306165
EPI_ISL_3306166
EPI_ISL_3306167
EPI_ISL_3306168
EPI_ISL_3306169
EPI_ISL_3306170
EPI_ISL_3306171
EPI_ISL_3306172
EPI_ISL_3306173
EPI_ISL_3306174
EPI_ISL_3306175
EPI_ISL_3306176
EPI_ISL_3306177
EPI_ISL_3306178
EPI_ISL_3306179
EPI_ISL_3306180
EPI_ISL_3306181
EPI_ISL_3306184
EPI_ISL_3306185
EPI_ISL_3306186
EPI_ISL_3306187
EPI_ISL_3306189
EPI_ISL_3306190
EPI_ISL_3306191
EPI_ISL_3306192
EPI_ISL_3306193
EPI_ISL_3306194
EPI_ISL_3306195
EPI_ISL_3306197
EPI_ISL_3306198
EPI_ISL_3306199
EPI_ISL_3306200
EPI_ISL_3306201
EPI_ISL_3306204
EPI_ISL_3306206
EPI_ISL_3306208
EPI_ISL_3306209
EPI_ISL_3306210
EPI_ISL_3306212
EPI_ISL_3306213
EPI_ISL_3306214
EPI_ISL_3306216
EPI_ISL_3306218
EPI_ISL_3306219
EPI_ISL_3306220
EPI_ISL_3306221
EPI_ISL_3306222
EPI_ISL_3306223
EPI_ISL_3306224
EPI_ISL_3306226
EPI_ISL_3306228
EPI_ISL_3306229
EPI_ISL_3306230
EPI_ISL_3306231
EPI_ISL_3306232
EPI_ISL_3306233
EPI_ISL_3306234
EPI_ISL_3306235
EPI_ISL_3306237
EPI_ISL_3306238
EPI_ISL_3306239
EPI_ISL_3306240
EPI_ISL_3306241
EPI_ISL_3306242
EPI_ISL_3306243
EPI_ISL_3306245
EPI_ISL_3306246
EPI_ISL_3306248
EPI_ISL_3306249
EPI_ISL_3306251
EPI_ISL_3306253
EPI_ISL_3306256
EPI_ISL_3306260
EPI_ISL_3306262
EPI_ISL_3306264
EPI_ISL_3306265
EPI_ISL_3306266
EPI_ISL_3306269
EPI_ISL_3306270
EPI_ISL_3306271
EPI_ISL_3306272
EPI_ISL_3306273
EPI_ISL_3306274
EPI_ISL_3306275
EPI_ISL_3306276
EPI_ISL_3306277
EPI_ISL_3306278
EPI_ISL_3306279
EPI_ISL_3306280
EPI_ISL_3306284
EPI_ISL_3306285
EPI_ISL_3306286
EPI_ISL_3306287
EPI_ISL_3306288
EPI_ISL_3306289
EPI_ISL_3306290
EPI_ISL_3306292
EPI_ISL_3306293
EPI_ISL_3306294
EPI_ISL_3306297
EPI_ISL_3253551
EPI_ISL_3253795
EPI_ISL_3259490
EPI_ISL_3259498
EPI_ISL_3259506
EPI_ISL_3259507
EPI_ISL_3259509
EPI_ISL_3259510
EPI_ISL_3259514
EPI_ISL_3259515
EPI_ISL_3259519
EPI_ISL_3259522
EPI_ISL_3259523
EPI_ISL_3259530
EPI_ISL_3259570
EPI_ISL_3259573
EPI_ISL_3259598
EPI_ISL_3259601
EPI_ISL_3259602
EPI_ISL_3259606
EPI_ISL_3259637
EPI_ISL_3259640
EPI_ISL_3259643
EPI_ISL_3261021
EPI_ISL_3261022
EPI_ISL_3261025
EPI_ISL_3261513
EPI_ISL_3261515
EPI_ISL_3261516
EPI_ISL_3261518
EPI_ISL_3261525
EPI_ISL_3261528
EPI_ISL_3261530
EPI_ISL_3261533
EPI_ISL_3261545
EPI_ISL_3261551
EPI_ISL_3261553
EPI_ISL_3306303
EPI_ISL_3306304
EPI_ISL_3306305
EPI_ISL_3306311
EPI_ISL_3306312
EPI_ISL_3306313
EPI_ISL_3306314
EPI_ISL_3306319
EPI_ISL_3306320
EPI_ISL_3306321
EPI_ISL_3306331
EPI_ISL_3307584
EPI_ISL_3307585
EPI_ISL_3307588
EPI_ISL_3307589
EPI_ISL_3307591
EPI_ISL_3307595
EPI_ISL_3307596
EPI_ISL_3307597
EPI_ISL_3307598
EPI_ISL_3307599
EPI_ISL_3307602
EPI_ISL_3307607
EPI_ISL_3307608
EPI_ISL_3307610
EPI_ISL_3307614
EPI_ISL_3307617
EPI_ISL_3307618
EPI_ISL_3307619
EPI_ISL_3307621
EPI_ISL_3307625
EPI_ISL_3307626
EPI_ISL_3307630
EPI_ISL_3307633
EPI_ISL_3307635
EPI_ISL_3307636
EPI_ISL_3307639
EPI_ISL_3307641
EPI_ISL_3307648
EPI_ISL_3307783
EPI_ISL_3307784
EPI_ISL_3307785
EPI_ISL_3308251
EPI_ISL_3308587
EPI_ISL_3317846
EPI_ISL_3317848
EPI_ISL_3317852
EPI_ISL_3317857
EPI_ISL_3317880
EPI_ISL_3317881
EPI_ISL_3317882
EPI_ISL_3317883
EPI_ISL_3317886
EPI_ISL_3317887
EPI_ISL_3317888
EPI_ISL_3317889
EPI_ISL_3317890
EPI_ISL_3317894
EPI_ISL_3317898
EPI_ISL_3317899
EPI_ISL_3317900
EPI_ISL_3317901
EPI_ISL_3317904
EPI_ISL_3317906
EPI_ISL_3317907
EPI_ISL_3317908
EPI_ISL_3317909
EPI_ISL_3317910
EPI_ISL_3317911
EPI_ISL_3317913
EPI_ISL_3317915
EPI_ISL_3317916
EPI_ISL_3317917
EPI_ISL_3317918
EPI_ISL_3317919
EPI_ISL_3317922
EPI_ISL_3317923
EPI_ISL_3317924
EPI_ISL_3317925
EPI_ISL_3317928
EPI_ISL_3317929
EPI_ISL_3317932
EPI_ISL_3317934
EPI_ISL_3317935
EPI_ISL_4199322
EPI_ISL_3866396
EPI_ISL_3866398
EPI_ISL_3866400
EPI_ISL_3866412
EPI_ISL_3866414
EPI_ISL_3866420
EPI_ISL_3866424
EPI_ISL_3866426
EPI_ISL_3866428
EPI_ISL_3866430
EPI_ISL_3866432
EPI_ISL_3866434
EPI_ISL_3866437
EPI_ISL_3866439
EPI_ISL_3866441
EPI_ISL_3866454
EPI_ISL_4392627
EPI_ISL_4392628
EPI_ISL_4392631
EPI_ISL_4392635
EPI_ISL_4392636
EPI_ISL_4392637
EPI_ISL_4392639
EPI_ISL_4392641
EPI_ISL_4392647
EPI_ISL_4392648
EPI_ISL_4392649
EPI_ISL_4392650
EPI_ISL_4392651
EPI_ISL_4392654
EPI_ISL_4392655
EPI_ISL_4392662
EPI_ISL_3874096
EPI_ISL_3874098
EPI_ISL_3874099
EPI_ISL_3874107
EPI_ISL_3874112
EPI_ISL_3874114
EPI_ISL_3874117
EPI_ISL_3875419
EPI_ISL_3875420
EPI_ISL_3875422
EPI_ISL_3875423
EPI_ISL_3875424
EPI_ISL_3875426
EPI_ISL_3875437
EPI_ISL_3875438
EPI_ISL_3875440
EPI_ISL_3875441
EPI_ISL_3875442
EPI_ISL_3875449
EPI_ISL_3875452
EPI_ISL_3875454
EPI_ISL_3875651
EPI_ISL_3875724
EPI_ISL_3875772
EPI_ISL_3980489
EPI_ISL_3980495
EPI_ISL_3980502
EPI_ISL_3980503
EPI_ISL_4981563
EPI_ISL_4980593
EPI_ISL_4982801
EPI_ISL_4395431
EPI_ISL_4395432
EPI_ISL_3980521
EPI_ISL_3980522
EPI_ISL_3980523
EPI_ISL_3893566
EPI_ISL_3893567
EPI_ISL_3893572
EPI_ISL_3893573
EPI_ISL_3893574
EPI_ISL_3893576
EPI_ISL_3893581
EPI_ISL_3893584
EPI_ISL_3893621
EPI_ISL_3893624
EPI_ISL_3893628
EPI_ISL_3893637
EPI_ISL_3893639
EPI_ISL_3893642
EPI_ISL_5511672
EPI_ISL_5511673
EPI_ISL_5511674
EPI_ISL_5511675
EPI_ISL_5511676
EPI_ISL_5511677
EPI_ISL_5511678
EPI_ISL_5511682
EPI_ISL_5511683
EPI_ISL_5511684
EPI_ISL_3245875
EPI_ISL_3904857
EPI_ISL_3904858
EPI_ISL_3904859
EPI_ISL_3904860
EPI_ISL_3904861
EPI_ISL_3904863
EPI_ISL_3904864
EPI_ISL_3904865
EPI_ISL_3904866
EPI_ISL_3904867
EPI_ISL_3904868
EPI_ISL_3904869
EPI_ISL_3904870
EPI_ISL_3904871
EPI_ISL_3904872
EPI_ISL_3904873
EPI_ISL_3904874
EPI_ISL_3904875
EPI_ISL_3904876
EPI_ISL_3904877
EPI_ISL_3904878
EPI_ISL_3904879
EPI_ISL_3904880
EPI_ISL_3904881
EPI_ISL_3904882
EPI_ISL_3904883
EPI_ISL_3904884
EPI_ISL_3904885
EPI_ISL_3904886
EPI_ISL_3904888
EPI_ISL_3904889
EPI_ISL_3904890
EPI_ISL_3904891
EPI_ISL_3904892
EPI_ISL_3904893
EPI_ISL_3904894
EPI_ISL_3904895
EPI_ISL_3904896
EPI_ISL_3904897
EPI_ISL_3904898
EPI_ISL_3904899
EPI_ISL_3904900
EPI_ISL_3904901
EPI_ISL_3904902
EPI_ISL_3904903
EPI_ISL_3904904
EPI_ISL_3904905
EPI_ISL_3904907
EPI_ISL_3904908
EPI_ISL_3904909
EPI_ISL_3904910
EPI_ISL_3904911
EPI_ISL_3904912
EPI_ISL_3904913
EPI_ISL_3904914
EPI_ISL_3904915
EPI_ISL_3904916
EPI_ISL_3904917
EPI_ISL_3904918
EPI_ISL_3904919
EPI_ISL_3904920
EPI_ISL_3904921
EPI_ISL_3904922
EPI_ISL_3904923
EPI_ISL_3904924
EPI_ISL_3904925
EPI_ISL_3904926
EPI_ISL_3904927
EPI_ISL_3904928
EPI_ISL_3904929
EPI_ISL_3904930
EPI_ISL_3904931
EPI_ISL_3904932
EPI_ISL_3904933
EPI_ISL_3904934
EPI_ISL_3904935
EPI_ISL_3904936
EPI_ISL_3904937
EPI_ISL_3904938
EPI_ISL_3904939
EPI_ISL_3904940
EPI_ISL_3904941
EPI_ISL_3904942
EPI_ISL_3904943
EPI_ISL_3904944
EPI_ISL_3904945
EPI_ISL_3904946
EPI_ISL_3904947
EPI_ISL_3904948
EPI_ISL_3904949
EPI_ISL_3904950
EPI_ISL_3904951
EPI_ISL_3904952
EPI_ISL_3904953
EPI_ISL_3904954
EPI_ISL_3904955
EPI_ISL_3904956
EPI_ISL_3904957
EPI_ISL_3904958
EPI_ISL_3905156
EPI_ISL_3905161
EPI_ISL_3905162
EPI_ISL_3905215
EPI_ISL_3905217
EPI_ISL_3905218
EPI_ISL_3905219
EPI_ISL_3905220
EPI_ISL_3905222
EPI_ISL_3905224
EPI_ISL_3245981
EPI_ISL_3245984
EPI_ISL_3245985
EPI_ISL_3245986
EPI_ISL_3245988
EPI_ISL_3245989
EPI_ISL_3245992
EPI_ISL_3245997
EPI_ISL_3246008
EPI_ISL_3246085
EPI_ISL_3246086
EPI_ISL_3908501
EPI_ISL_3908502
EPI_ISL_3908505
EPI_ISL_3908506
EPI_ISL_3908508
EPI_ISL_3908510
EPI_ISL_3908512
EPI_ISL_3915079
EPI_ISL_3915080
EPI_ISL_3915081
EPI_ISL_3915082
EPI_ISL_3915084
EPI_ISL_3915085
EPI_ISL_3915086
EPI_ISL_3915087
EPI_ISL_3915088
EPI_ISL_3915089
EPI_ISL_3915091
EPI_ISL_3915092
EPI_ISL_3915096
EPI_ISL_3915098
EPI_ISL_3915099
EPI_ISL_3915103
EPI_ISL_3915104
EPI_ISL_3915105
EPI_ISL_3915106
EPI_ISL_3915107
EPI_ISL_3915108
EPI_ISL_3915109
EPI_ISL_3915110
EPI_ISL_3915111
EPI_ISL_3915112
EPI_ISL_3915119
EPI_ISL_3915120
EPI_ISL_3915121
EPI_ISL_3915122
EPI_ISL_3915123
EPI_ISL_3915124
EPI_ISL_3915125
EPI_ISL_3915126
EPI_ISL_3915128
EPI_ISL_3915129
EPI_ISL_3915131
EPI_ISL_3915132
EPI_ISL_3544002
EPI_ISL_3923006
EPI_ISL_3923007
EPI_ISL_3923762
EPI_ISL_3923776
EPI_ISL_3923777
EPI_ISL_3923783
EPI_ISL_3923784
EPI_ISL_3923786
EPI_ISL_3923787
EPI_ISL_3923788
EPI_ISL_3923789
EPI_ISL_3923790
EPI_ISL_3923791
EPI_ISL_3923796
EPI_ISL_3923797
EPI_ISL_3923799
EPI_ISL_3923802
EPI_ISL_3923803
EPI_ISL_3923806
EPI_ISL_3923807
EPI_ISL_3923808
EPI_ISL_3923809
EPI_ISL_3923810
EPI_ISL_3923812
EPI_ISL_3923813
EPI_ISL_3923814
EPI_ISL_3923815
EPI_ISL_3923816
EPI_ISL_3923817
EPI_ISL_3923818
EPI_ISL_3923874
EPI_ISL_3923875
EPI_ISL_3923876
EPI_ISL_3923877
EPI_ISL_3923879
EPI_ISL_3923880
EPI_ISL_3923881
EPI_ISL_3923901
EPI_ISL_3923903
EPI_ISL_3923904
EPI_ISL_3923905
EPI_ISL_3923906
EPI_ISL_3923907
EPI_ISL_3923908
EPI_ISL_3923909
EPI_ISL_3923910
EPI_ISL_3923911
EPI_ISL_3923912
EPI_ISL_3923913
EPI_ISL_3923914
EPI_ISL_3923923
EPI_ISL_3923924
EPI_ISL_3923927
EPI_ISL_3923928
EPI_ISL_3923929
EPI_ISL_3923930
EPI_ISL_3923932
EPI_ISL_3923934
EPI_ISL_3923936
EPI_ISL_3923937
EPI_ISL_3923938
EPI_ISL_3923939
EPI_ISL_3923940
EPI_ISL_3923941
EPI_ISL_3923942
EPI_ISL_3923944
EPI_ISL_3923945
EPI_ISL_3923948
EPI_ISL_3923951
EPI_ISL_3923952
EPI_ISL_3923953
EPI_ISL_3923955
EPI_ISL_3923956
EPI_ISL_3923957
EPI_ISL_3923960
EPI_ISL_3923962
EPI_ISL_3923966
EPI_ISL_3923967
EPI_ISL_3923968
EPI_ISL_3923970
EPI_ISL_3923971
EPI_ISL_3923972
EPI_ISL_3923973
EPI_ISL_3923975
EPI_ISL_3923976
EPI_ISL_3923978
EPI_ISL_3923979
EPI_ISL_3923980
EPI_ISL_3923985
EPI_ISL_3923986
EPI_ISL_3923989
EPI_ISL_3923990
EPI_ISL_3923991
EPI_ISL_3923992
EPI_ISL_3923995
EPI_ISL_3923996
EPI_ISL_3923998
EPI_ISL_3923999
EPI_ISL_3924001
EPI_ISL_3924002
EPI_ISL_3924003
EPI_ISL_3924004
EPI_ISL_3924005
EPI_ISL_3924006
EPI_ISL_3924007
EPI_ISL_3924008
EPI_ISL_3924009
EPI_ISL_3924012
EPI_ISL_3924013
EPI_ISL_3924014
EPI_ISL_3924015
EPI_ISL_3924017
EPI_ISL_3924019
EPI_ISL_3924020
EPI_ISL_3924021
EPI_ISL_3924022
EPI_ISL_3924023
EPI_ISL_3924024
EPI_ISL_3924028
EPI_ISL_3924029
EPI_ISL_3924031
EPI_ISL_3924032
EPI_ISL_3924034
EPI_ISL_3924040
EPI_ISL_3924064
EPI_ISL_3924065
EPI_ISL_3924066
EPI_ISL_3924067
EPI_ISL_3924068
EPI_ISL_3924070
EPI_ISL_3924071
EPI_ISL_3924072
EPI_ISL_3924073
EPI_ISL_3924075
EPI_ISL_3924078
EPI_ISL_3924081
EPI_ISL_3924082
EPI_ISL_3980713
EPI_ISL_3980725
EPI_ISL_3980732
EPI_ISL_3980734
EPI_ISL_3980735
EPI_ISL_3931797
EPI_ISL_3931806
EPI_ISL_3931809
EPI_ISL_3931812
EPI_ISL_3931813
EPI_ISL_3931840
EPI_ISL_3931846
EPI_ISL_3931847
EPI_ISL_3931863
EPI_ISL_3931865
EPI_ISL_3935079
EPI_ISL_3935107
EPI_ISL_3507627
EPI_ISL_3507630
EPI_ISL_3945545
EPI_ISL_3945546
EPI_ISL_3717156
EPI_ISL_3948478
EPI_ISL_3948479
EPI_ISL_3948481
EPI_ISL_3948482
EPI_ISL_3948485
EPI_ISL_3948527
EPI_ISL_3980455
EPI_ISL_3980456
EPI_ISL_3980457
EPI_ISL_3980458
EPI_ISL_3980460
EPI_ISL_3980461
EPI_ISL_3980462
EPI_ISL_3980464
EPI_ISL_3980467
EPI_ISL_3980469
EPI_ISL_3980470
EPI_ISL_3980478
EPI_ISL_3980482
EPI_ISL_3980487
EPI_ISL_3980520
EPI_ISL_3980524
EPI_ISL_3980527
EPI_ISL_3980715
EPI_ISL_3980730
EPI_ISL_3980748
EPI_ISL_3980751
EPI_ISL_3982244
EPI_ISL_3982245
EPI_ISL_3982246
EPI_ISL_3982248
EPI_ISL_3982271
EPI_ISL_3982274
EPI_ISL_3982275
EPI_ISL_3982277
EPI_ISL_3982278
EPI_ISL_3982279
EPI_ISL_3982280
EPI_ISL_3982282
EPI_ISL_3982283
EPI_ISL_4417869
EPI_ISL_4417873
EPI_ISL_4417874
EPI_ISL_4417876
EPI_ISL_3982803
EPI_ISL_3982804
EPI_ISL_3982805
EPI_ISL_3982806
EPI_ISL_3982807
EPI_ISL_3982808
EPI_ISL_3982809
EPI_ISL_3982815
EPI_ISL_3982816
EPI_ISL_3982818
EPI_ISL_3982819
EPI_ISL_3982820
EPI_ISL_3982821
EPI_ISL_3982822
EPI_ISL_3982823
EPI_ISL_3982824
EPI_ISL_3982825
EPI_ISL_3982826
EPI_ISL_3982827
EPI_ISL_3982828
EPI_ISL_3982829
EPI_ISL_3982830
EPI_ISL_3982833
EPI_ISL_3982834
EPI_ISL_3982835
EPI_ISL_3982836
EPI_ISL_3982837
EPI_ISL_3982838
EPI_ISL_3982841
EPI_ISL_3983491
EPI_ISL_3983493
EPI_ISL_3983494
EPI_ISL_3983499
EPI_ISL_3983501
EPI_ISL_3983502
EPI_ISL_3983504
EPI_ISL_3983505
EPI_ISL_3983506
EPI_ISL_3983509
EPI_ISL_3983511
EPI_ISL_3983512
EPI_ISL_3983515
EPI_ISL_3983522
EPI_ISL_3983524
EPI_ISL_3983525
EPI_ISL_3983526
EPI_ISL_3983529
EPI_ISL_3983531
EPI_ISL_3983534
EPI_ISL_3983535
EPI_ISL_3983536
EPI_ISL_3983537
EPI_ISL_3983539
EPI_ISL_3983540
EPI_ISL_3987575
EPI_ISL_3988115
EPI_ISL_3988116
EPI_ISL_3989078
EPI_ISL_3989079
EPI_ISL_3989180
EPI_ISL_3989181
EPI_ISL_3989182
EPI_ISL_3989183
EPI_ISL_3989185
EPI_ISL_3989186
EPI_ISL_3989188
EPI_ISL_3989189
EPI_ISL_3989190
EPI_ISL_3989198
EPI_ISL_4005935
EPI_ISL_4005936
EPI_ISL_4005937
EPI_ISL_4005938
EPI_ISL_4005939
EPI_ISL_4005942
EPI_ISL_4005956
EPI_ISL_4005958
EPI_ISL_4005959
EPI_ISL_4006465
EPI_ISL_4006652
EPI_ISL_3333604
EPI_ISL_3333611
EPI_ISL_3333612
EPI_ISL_4435375
EPI_ISL_4435376
EPI_ISL_4435543
EPI_ISL_4435544
EPI_ISL_4031509
EPI_ISL_4031510
EPI_ISL_4031511
EPI_ISL_4031514
EPI_ISL_4031515
EPI_ISL_4031516
EPI_ISL_4031517
EPI_ISL_4031525
EPI_ISL_4031528
EPI_ISL_4031529
EPI_ISL_4031530
EPI_ISL_4031531
EPI_ISL_4031532
EPI_ISL_4031534
EPI_ISL_4031535
EPI_ISL_4031536
EPI_ISL_4031537
EPI_ISL_4031538
EPI_ISL_4031539
EPI_ISL_4031542
EPI_ISL_4031544
EPI_ISL_4031546
EPI_ISL_4031547
EPI_ISL_4031550
EPI_ISL_4031582
EPI_ISL_4031583
EPI_ISL_4031585
EPI_ISL_4031597
EPI_ISL_4031598
EPI_ISL_4031599
EPI_ISL_4031603
EPI_ISL_4031605
EPI_ISL_4031607
EPI_ISL_4031616
EPI_ISL_4031618
EPI_ISL_4031621
EPI_ISL_4031626
EPI_ISL_4031627
EPI_ISL_4031631
EPI_ISL_4031635
EPI_ISL_4031636
EPI_ISL_4031637
EPI_ISL_4031638
EPI_ISL_4031639
EPI_ISL_4031642
EPI_ISL_4031643
EPI_ISL_4031644
EPI_ISL_4031645
EPI_ISL_4031646
EPI_ISL_4031647
EPI_ISL_4031649
EPI_ISL_4031650
EPI_ISL_4031651
EPI_ISL_4031652
EPI_ISL_4031655
EPI_ISL_4031656
EPI_ISL_4031657
EPI_ISL_4031658
EPI_ISL_4031662
EPI_ISL_4031663
EPI_ISL_4031665
EPI_ISL_4031666
EPI_ISL_4031670
EPI_ISL_4032144
EPI_ISL_4032145
EPI_ISL_4032146
EPI_ISL_3151737
EPI_ISL_4032101
EPI_ISL_4032103
EPI_ISL_4032123
EPI_ISL_4032124
EPI_ISL_4032160
EPI_ISL_4032173
EPI_ISL_4032174
EPI_ISL_4032184
EPI_ISL_4461377
EPI_ISL_4461378
EPI_ISL_4461379
EPI_ISL_4461381
EPI_ISL_4461382
EPI_ISL_4461383
EPI_ISL_4461384
EPI_ISL_4461386
EPI_ISL_4461387
EPI_ISL_4461388
EPI_ISL_4461389
EPI_ISL_4461390
EPI_ISL_4461721
EPI_ISL_4461785
EPI_ISL_4468869
EPI_ISL_4468870
EPI_ISL_3306298
EPI_ISL_3306299
EPI_ISL_3306300
EPI_ISL_3306301
EPI_ISL_3306302
EPI_ISL_3306308
EPI_ISL_3306309
EPI_ISL_3306310
EPI_ISL_3306315
EPI_ISL_3306316
EPI_ISL_3306317
EPI_ISL_3306318
EPI_ISL_3306322
EPI_ISL_3306323
EPI_ISL_3306324
EPI_ISL_3306325
EPI_ISL_3306326
EPI_ISL_3306327
EPI_ISL_3306328
EPI_ISL_3306329
EPI_ISL_3306394
EPI_ISL_3306395
EPI_ISL_3306396
EPI_ISL_3306880
EPI_ISL_3307459
EPI_ISL_3307461
EPI_ISL_3307550
EPI_ISL_3307563
EPI_ISL_3307564
EPI_ISL_3307565
EPI_ISL_3307571
EPI_ISL_3307575
EPI_ISL_3307576
EPI_ISL_3307577
EPI_ISL_3307581
EPI_ISL_5323662
EPI_ISL_5323676
EPI_ISL_4491513
EPI_ISL_4491520
EPI_ISL_4498779
EPI_ISL_4500143
EPI_ISL_4471881
EPI_ISL_4474382
EPI_ISL_4500753
EPI_ISL_3556919
EPI_ISL_4503142
EPI_ISL_4501450
EPI_ISL_4503152
EPI_ISL_4503170
EPI_ISL_4503178
EPI_ISL_4503181
EPI_ISL_4508277
EPI_ISL_3718763
EPI_ISL_3718759
EPI_ISL_4502128
EPI_ISL_3718750
EPI_ISL_3718755
EPI_ISL_3718757
EPI_ISL_3718753
EPI_ISL_3718754
EPI_ISL_4106569
EPI_ISL_4106565
EPI_ISL_3718751
EPI_ISL_4106551
EPI_ISL_4106549
EPI_ISL_4106552
EPI_ISL_4106596
EPI_ISL_4106504
EPI_ISL_4106530
EPI_ISL_4106538
EPI_ISL_4106472
EPI_ISL_4106473
EPI_ISL_4106502
EPI_ISL_4106471
EPI_ISL_4106462
EPI_ISL_4106461
EPI_ISL_4106464
EPI_ISL_4106445
EPI_ISL_4106463
EPI_ISL_3719053
EPI_ISL_4106455
EPI_ISL_4106431
EPI_ISL_4536597
EPI_ISL_4536600
EPI_ISL_4536611
EPI_ISL_3342666
EPI_ISL_3342667
EPI_ISL_5539659
EPI_ISL_5541606
EPI_ISL_5541612
EPI_ISL_5541708
EPI_ISL_3342665
EPI_ISL_3719056
EPI_ISL_3719057
EPI_ISL_5541733
EPI_ISL_5542964
EPI_ISL_5542958
EPI_ISL_5541740
EPI_ISL_5542969
EPI_ISL_5542975
EPI_ISL_5542976
EPI_ISL_5542978
EPI_ISL_5542970
EPI_ISL_5542971
EPI_ISL_5542972
EPI_ISL_5542973
EPI_ISL_5542974
EPI_ISL_5542982
EPI_ISL_5542993
EPI_ISL_5542995
EPI_ISL_5542998
EPI_ISL_5542986
EPI_ISL_5542987
EPI_ISL_5542979
EPI_ISL_5543012
EPI_ISL_5542999
EPI_ISL_5543029
EPI_ISL_5543034
EPI_ISL_5543041
EPI_ISL_5543043
EPI_ISL_5543049
EPI_ISL_5543015
EPI_ISL_5543017
EPI_ISL_5543067
EPI_ISL_5543078
EPI_ISL_5543080
EPI_ISL_5543083
EPI_ISL_5543096
EPI_ISL_5543107
EPI_ISL_5543073
EPI_ISL_5543122
EPI_ISL_5543018
EPI_ISL_5543115
EPI_ISL_5543116
EPI_ISL_5543118
EPI_ISL_5543155
EPI_ISL_5543156
EPI_ISL_5543159
EPI_ISL_5543126
EPI_ISL_5543127
EPI_ISL_5543128
EPI_ISL_5543129
EPI_ISL_5543123
EPI_ISL_5543180
EPI_ISL_5543312
EPI_ISL_5543313
EPI_ISL_5543316
EPI_ISL_5543325
EPI_ISL_5543323
EPI_ISL_5543321
EPI_ISL_5543330
EPI_ISL_5543339
EPI_ISL_5543332
EPI_ISL_5543334
EPI_ISL_5543335
EPI_ISL_5543343
EPI_ISL_5543345
EPI_ISL_5543350
EPI_ISL_5543340
EPI_ISL_5543337
EPI_ISL_5543360
EPI_ISL_5543361
EPI_ISL_5543362
EPI_ISL_5543355
EPI_ISL_5543357
EPI_ISL_5543358
EPI_ISL_5543368
EPI_ISL_5543366
EPI_ISL_5543364
EPI_ISL_5543365
EPI_ISL_5543374
EPI_ISL_5543375
EPI_ISL_5543432
EPI_ISL_5543433
EPI_ISL_5543436
EPI_ISL_5543438
EPI_ISL_5543440
EPI_ISL_5543449
EPI_ISL_5543460
EPI_ISL_5543462
EPI_ISL_5543469
EPI_ISL_5543376
EPI_ISL_5543381
EPI_ISL_5543441
EPI_ISL_5543444
EPI_ISL_5543446
EPI_ISL_5543447
EPI_ISL_5543453
EPI_ISL_5543457
EPI_ISL_5543476
EPI_ISL_5543482
EPI_ISL_5543486
EPI_ISL_5543487
EPI_ISL_5543488
EPI_ISL_5543489
EPI_ISL_5543490
EPI_ISL_5543495
EPI_ISL_5543497
EPI_ISL_5543543
EPI_ISL_5543544
EPI_ISL_5543545
EPI_ISL_5543546
EPI_ISL_5543547
EPI_ISL_5543548
EPI_ISL_5543549
EPI_ISL_5543550
EPI_ISL_5543551
EPI_ISL_5543554
EPI_ISL_5543555
EPI_ISL_5543556
EPI_ISL_5543557
EPI_ISL_5543558
EPI_ISL_5543559
EPI_ISL_5543562
EPI_ISL_5543563
EPI_ISL_5543564
EPI_ISL_5543568
EPI_ISL_5543592
EPI_ISL_5543601
EPI_ISL_5543572
EPI_ISL_5543598
EPI_ISL_5543609
EPI_ISL_5543628
EPI_ISL_5543634
EPI_ISL_5543617
EPI_ISL_5543624
EPI_ISL_5543655
EPI_ISL_5543650
EPI_ISL_5543640
EPI_ISL_5543663
EPI_ISL_5543677
EPI_ISL_5543676
EPI_ISL_5543669
EPI_ISL_5543681
EPI_ISL_5543682
EPI_ISL_5543683
EPI_ISL_5543678
EPI_ISL_5543680
EPI_ISL_5543684
EPI_ISL_5543685
EPI_ISL_5543694
EPI_ISL_5543693
EPI_ISL_5543704
EPI_ISL_5543705
EPI_ISL_5543687
EPI_ISL_5543688
EPI_ISL_5543697
EPI_ISL_5543698
EPI_ISL_5543700
EPI_ISL_5543701
EPI_ISL_5543702
EPI_ISL_5543711
EPI_ISL_5543707
EPI_ISL_5543708
EPI_ISL_5543715
EPI_ISL_5543706
EPI_ISL_5543714
EPI_ISL_5543716
EPI_ISL_5543720
EPI_ISL_5543712
EPI_ISL_5543713
EPI_ISL_5543727
EPI_ISL_5543729
EPI_ISL_5543730
EPI_ISL_5543724
EPI_ISL_5543732
EPI_ISL_5543733
EPI_ISL_5543722
EPI_ISL_5543734
EPI_ISL_5543735
EPI_ISL_5543741
EPI_ISL_5543742
EPI_ISL_5543743
EPI_ISL_5543744
EPI_ISL_5543736
EPI_ISL_5543737
EPI_ISL_5543738
EPI_ISL_5543752
EPI_ISL_5543751
EPI_ISL_5543758
EPI_ISL_5543745
EPI_ISL_5543748
EPI_ISL_5543749
EPI_ISL_5543755
EPI_ISL_5543756
EPI_ISL_5543757
EPI_ISL_5543764
EPI_ISL_5543765
EPI_ISL_5543761
EPI_ISL_5543768
EPI_ISL_5543754
EPI_ISL_5543772
EPI_ISL_5543771
EPI_ISL_5543767
EPI_ISL_5543780
EPI_ISL_5543773
EPI_ISL_5543774
EPI_ISL_5543775
EPI_ISL_5543776
EPI_ISL_5543778
EPI_ISL_5543779
EPI_ISL_5544123
EPI_ISL_5544124
EPI_ISL_5544127
EPI_ISL_5544129
EPI_ISL_5544139
EPI_ISL_5544155
EPI_ISL_5544170
EPI_ISL_5543786
EPI_ISL_5543787
EPI_ISL_5544199
EPI_ISL_5543781
EPI_ISL_5544210
EPI_ISL_5543782
EPI_ISL_5544221
EPI_ISL_5544256
EPI_ISL_5544241
EPI_ISL_5544251
EPI_ISL_5544232
EPI_ISL_5544296
EPI_ISL_5544276
EPI_ISL_5544282
EPI_ISL_5544332
EPI_ISL_5544336
EPI_ISL_5544349
EPI_ISL_5544350
EPI_ISL_5544356
EPI_ISL_5544359
EPI_ISL_5544290
EPI_ISL_5544320
EPI_ISL_5544351
EPI_ISL_5544353
EPI_ISL_5544355
EPI_ISL_5544381
EPI_ISL_5544362
EPI_ISL_5544366
EPI_ISL_5544367
EPI_ISL_5544368
EPI_ISL_5544369
EPI_ISL_5544370
EPI_ISL_5544371
EPI_ISL_5544374
EPI_ISL_5544378
EPI_ISL_5544387
EPI_ISL_5544390
EPI_ISL_5544393
EPI_ISL_5544394
EPI_ISL_5544407
EPI_ISL_5544397
EPI_ISL_5544398
EPI_ISL_5544418
EPI_ISL_5544420
EPI_ISL_5544422
EPI_ISL_5544425
EPI_ISL_5544411
EPI_ISL_5544413
EPI_ISL_5544417
EPI_ISL_5544441
EPI_ISL_5544455
EPI_ISL_5544456
EPI_ISL_5544467
EPI_ISL_5544469
EPI_ISL_5544470
EPI_ISL_5544472
EPI_ISL_5544476
EPI_ISL_5544477
EPI_ISL_5544487
EPI_ISL_5544490
EPI_ISL_5544427
EPI_ISL_5544440
EPI_ISL_5544452
EPI_ISL_5544459
EPI_ISL_5544461
EPI_ISL_5544462
EPI_ISL_5544473
EPI_ISL_5544474
EPI_ISL_5544478
EPI_ISL_5544479
EPI_ISL_5544481
EPI_ISL_5544482
EPI_ISL_5544483
EPI_ISL_5544484
EPI_ISL_5544486
EPI_ISL_5544499
EPI_ISL_5544502
EPI_ISL_5544504
EPI_ISL_5544507
EPI_ISL_5544516
EPI_ISL_5544517
EPI_ISL_5544518
EPI_ISL_5544539
EPI_ISL_5544541
EPI_ISL_5544554
EPI_ISL_5544559
EPI_ISL_5544560
EPI_ISL_5544566
EPI_ISL_5544569
EPI_ISL_5544570
EPI_ISL_5544494
EPI_ISL_5544519
EPI_ISL_5544525
EPI_ISL_5544527
EPI_ISL_5544528
EPI_ISL_5544529
EPI_ISL_5544536
EPI_ISL_5544544
EPI_ISL_5544546
EPI_ISL_5544573
EPI_ISL_5544578
EPI_ISL_5544579
EPI_ISL_5544583
EPI_ISL_5544584
EPI_ISL_5544585
EPI_ISL_5544586
EPI_ISL_5544592
EPI_ISL_5544593
EPI_ISL_5544596
EPI_ISL_5544574
EPI_ISL_5544575
EPI_ISL_5544577
EPI_ISL_5544580
EPI_ISL_5544581
EPI_ISL_5544582
EPI_ISL_5544589
EPI_ISL_5544591
EPI_ISL_5544601
EPI_ISL_5544603
EPI_ISL_5544605
EPI_ISL_5544617
EPI_ISL_5544618
EPI_ISL_5544630
EPI_ISL_5544821
EPI_ISL_5545142
EPI_ISL_5545147
EPI_ISL_5545174
EPI_ISL_5544607
EPI_ISL_5544638
EPI_ISL_5545266
EPI_ISL_5544382
EPI_ISL_5545527
EPI_ISL_5545679
EPI_ISL_5545831
EPI_ISL_5545545
EPI_ISL_5545851
EPI_ISL_5545925
EPI_ISL_5546320
EPI_ISL_5544383
EPI_ISL_5544384
EPI_ISL_5544386
EPI_ISL_5546481
EPI_ISL_5546651
EPI_ISL_5546462
EPI_ISL_5546136
EPI_ISL_5548183
EPI_ISL_5548012
EPI_ISL_5548534
EPI_ISL_5548604
EPI_ISL_5548664
EPI_ISL_5548068
EPI_ISL_5548637
EPI_ISL_5548729
EPI_ISL_5548754
EPI_ISL_5548790
EPI_ISL_5548671
EPI_ISL_5549373
EPI_ISL_5549796
EPI_ISL_5550041
EPI_ISL_5549989
EPI_ISL_5548821
EPI_ISL_5550188
EPI_ISL_5550205
EPI_ISL_5550403
EPI_ISL_5550386
EPI_ISL_5550289
EPI_ISL_5550481
EPI_ISL_5550770
EPI_ISL_5550687
EPI_ISL_5550921
EPI_ISL_5551029
EPI_ISL_5551054
EPI_ISL_5551099
EPI_ISL_5552973
EPI_ISL_5553111
EPI_ISL_5551084
EPI_ISL_5553254
EPI_ISL_5553706
EPI_ISL_5553791
EPI_ISL_5554176
EPI_ISL_5554565
EPI_ISL_5555526
EPI_ISL_5555535
EPI_ISL_5555543
EPI_ISL_5555634
EPI_ISL_5555686
EPI_ISL_5555698
EPI_ISL_5555702
EPI_ISL_5555729
EPI_ISL_5551995
EPI_ISL_5556411
EPI_ISL_5556444
EPI_ISL_5556972
EPI_ISL_5556986
EPI_ISL_4051621
EPI_ISL_5555578
EPI_ISL_5555739
EPI_ISL_3722351
EPI_ISL_3722345
EPI_ISL_3722346
EPI_ISL_3722354
EPI_ISL_3722355
EPI_ISL_3722387
EPI_ISL_3722405
EPI_ISL_5557608
EPI_ISL_5557107
EPI_ISL_5587746
EPI_ISL_5587748
EPI_ISL_5587835
EPI_ISL_5587838
EPI_ISL_4032171
EPI_ISL_4032143
EPI_ISL_4051619
EPI_ISL_3722352
EPI_ISL_3722383
EPI_ISL_3722395
EPI_ISL_5587766
EPI_ISL_5587772
EPI_ISL_5587783
EPI_ISL_4032121
EPI_ISL_4031660
EPI_ISL_4031641
EPI_ISL_4031620
EPI_ISL_4031617
EPI_ISL_4031615
EPI_ISL_4031606
EPI_ISL_4031604
EPI_ISL_4031513
EPI_ISL_5555601
EPI_ISL_5598404
EPI_ISL_3527611
EPI_ISL_3527634
EPI_ISL_3527636
EPI_ISL_3527652
EPI_ISL_3527776
EPI_ISL_4541412
EPI_ISL_4541414
EPI_ISL_4541452
EPI_ISL_4541241
EPI_ISL_4541243
EPI_ISL_4541245
EPI_ISL_4541247
EPI_ISL_4541249
EPI_ISL_4541251
EPI_ISL_4541252
EPI_ISL_3527610
EPI_ISL_3527615
EPI_ISL_3527646
EPI_ISL_3527658
EPI_ISL_3527781
EPI_ISL_4541254
EPI_ISL_4541256
EPI_ISL_4541258
EPI_ISL_4541260
EPI_ISL_4541261
EPI_ISL_4541263
EPI_ISL_4541269
EPI_ISL_4543375
EPI_ISL_4543382
EPI_ISL_4545717
EPI_ISL_4545718
EPI_ISL_4545724
EPI_ISL_4545725
EPI_ISL_4545726
EPI_ISL_4545727
EPI_ISL_4545728
EPI_ISL_4545729
EPI_ISL_4545733
EPI_ISL_4541265
EPI_ISL_4541267
EPI_ISL_4545738
EPI_ISL_4545739
EPI_ISL_4545740
EPI_ISL_4545745
EPI_ISL_4545746
EPI_ISL_4545755
EPI_ISL_4545757
EPI_ISL_4545758
EPI_ISL_4545759
EPI_ISL_4545760
EPI_ISL_4545734
EPI_ISL_4545735
EPI_ISL_4545736
EPI_ISL_4545737
EPI_ISL_4545762
EPI_ISL_4545763
EPI_ISL_4545764
EPI_ISL_4545750
EPI_ISL_4545770
EPI_ISL_4545772
EPI_ISL_4545773
EPI_ISL_4545766
EPI_ISL_4545767
EPI_ISL_4545768
EPI_ISL_4545769
EPI_ISL_4545774
EPI_ISL_4545775
EPI_ISL_4545776
EPI_ISL_4545777
EPI_ISL_4545781
EPI_ISL_4545790
EPI_ISL_4545783
EPI_ISL_4545785
EPI_ISL_4545786
EPI_ISL_4545787
EPI_ISL_4545789
EPI_ISL_4545798
EPI_ISL_4545799
EPI_ISL_4545800
EPI_ISL_4545801
EPI_ISL_4545802
EPI_ISL_4545803
EPI_ISL_4545804
EPI_ISL_4545805
EPI_ISL_4545806
EPI_ISL_4545807
EPI_ISL_4545808
EPI_ISL_4545809
EPI_ISL_4545812
EPI_ISL_4545813
EPI_ISL_4545835
EPI_ISL_4545836
EPI_ISL_4545795
EPI_ISL_4545796
EPI_ISL_4545797
EPI_ISL_4545791
EPI_ISL_4545846
EPI_ISL_4545844
EPI_ISL_4545839
EPI_ISL_4545840
EPI_ISL_4545852
EPI_ISL_4545847
EPI_ISL_4545854
EPI_ISL_4545855
EPI_ISL_4545856
EPI_ISL_4545857
EPI_ISL_4545849
EPI_ISL_4545866
EPI_ISL_4545858
EPI_ISL_4545860
EPI_ISL_4545861
EPI_ISL_4545870
EPI_ISL_4545867
EPI_ISL_4545869
EPI_ISL_4545879
EPI_ISL_4545875
EPI_ISL_4545876
EPI_ISL_4546574
EPI_ISL_4549174
EPI_ISL_4545863
EPI_ISL_4545864
EPI_ISL_4545883
EPI_ISL_4545885
EPI_ISL_4549381
EPI_ISL_4549382
EPI_ISL_4565018
EPI_ISL_4565019
EPI_ISL_4565020
EPI_ISL_4565021
EPI_ISL_4565022
EPI_ISL_4565023
EPI_ISL_4565024
EPI_ISL_4565025
EPI_ISL_4565026
EPI_ISL_4565027
EPI_ISL_4565028
EPI_ISL_4565029
EPI_ISL_4565030
EPI_ISL_4549384
EPI_ISL_4565037
EPI_ISL_4565038
EPI_ISL_4565039
EPI_ISL_4565041
EPI_ISL_4565042
EPI_ISL_4565043
EPI_ISL_4565046
EPI_ISL_4565047
EPI_ISL_4565049
EPI_ISL_4565051
EPI_ISL_4565034
EPI_ISL_4565035
EPI_ISL_4565036
EPI_ISL_4600290
EPI_ISL_4600291
EPI_ISL_4600292
EPI_ISL_4600293
EPI_ISL_4600299
EPI_ISL_4600301
EPI_ISL_4600311
EPI_ISL_4600316
EPI_ISL_4545880
EPI_ISL_4565052
EPI_ISL_4601616
EPI_ISL_4601617
EPI_ISL_4601618
EPI_ISL_4601622
EPI_ISL_4601623
EPI_ISL_4601624
EPI_ISL_4601625
EPI_ISL_4601626
EPI_ISL_4601631
EPI_ISL_4601633
EPI_ISL_4601634
EPI_ISL_4601635
EPI_ISL_4601636
EPI_ISL_4601638
EPI_ISL_4601639
EPI_ISL_4601640
EPI_ISL_4601641
EPI_ISL_4601642
EPI_ISL_4601643
EPI_ISL_4601644
EPI_ISL_4601645
EPI_ISL_4601661
EPI_ISL_4601662
EPI_ISL_4601663
EPI_ISL_4601664
EPI_ISL_4601665
EPI_ISL_4603554
EPI_ISL_4629057
EPI_ISL_4629059
EPI_ISL_4730283
EPI_ISL_4730424
EPI_ISL_4730428
EPI_ISL_4741896
EPI_ISL_4741899
EPI_ISL_4741903
EPI_ISL_4743412
EPI_ISL_4756037
EPI_ISL_4768033
EPI_ISL_4768037
EPI_ISL_4768043
EPI_ISL_4803528
EPI_ISL_4803557
EPI_ISL_4601610
EPI_ISL_4601612
EPI_ISL_4601613
EPI_ISL_4601650
EPI_ISL_4601651
EPI_ISL_4601652
EPI_ISL_4601653
EPI_ISL_4601654
EPI_ISL_4601655
EPI_ISL_4601656
EPI_ISL_4601657
EPI_ISL_4601660
EPI_ISL_4601666
EPI_ISL_4601667
EPI_ISL_4601674
EPI_ISL_4601675
EPI_ISL_4601676
EPI_ISL_4601677
EPI_ISL_4601679
EPI_ISL_4601680
EPI_ISL_4601681
EPI_ISL_4601682
EPI_ISL_4601685
EPI_ISL_4603551
EPI_ISL_4630539
EPI_ISL_4728822
EPI_ISL_4821422
EPI_ISL_4821423
EPI_ISL_4821424
EPI_ISL_4821425
EPI_ISL_4885335
EPI_ISL_4885337
EPI_ISL_4806557
EPI_ISL_4889768
EPI_ISL_4889769
EPI_ISL_4891943
EPI_ISL_4920222
EPI_ISL_4875043
EPI_ISL_4920231
EPI_ISL_4920232
EPI_ISL_4920234
EPI_ISL_4920235
EPI_ISL_4920237
EPI_ISL_4920238
EPI_ISL_4920239
EPI_ISL_4920242
EPI_ISL_4920246
EPI_ISL_4920247
EPI_ISL_4920248
EPI_ISL_4920250
EPI_ISL_4920253
EPI_ISL_4920256
EPI_ISL_4920257
EPI_ISL_4920258
EPI_ISL_4920259
EPI_ISL_4920260
EPI_ISL_4920278
EPI_ISL_4920281
EPI_ISL_4920282
EPI_ISL_4920283
EPI_ISL_4920290
EPI_ISL_4920291
EPI_ISL_4920292
EPI_ISL_4920293
EPI_ISL_4920294
EPI_ISL_4954084
EPI_ISL_4954115
EPI_ISL_4954171
EPI_ISL_4954177
EPI_ISL_4954204
EPI_ISL_4954206
EPI_ISL_4954273
EPI_ISL_4954347
EPI_ISL_4954355
EPI_ISL_4954356
EPI_ISL_4969298
EPI_ISL_4969122
EPI_ISL_4969127
EPI_ISL_4980931
EPI_ISL_5010038
EPI_ISL_5010046
EPI_ISL_5010054
EPI_ISL_5010057
EPI_ISL_5010073
EPI_ISL_3537460
EPI_ISL_4889765
EPI_ISL_4889766
EPI_ISL_4889767
EPI_ISL_4920269
EPI_ISL_4920270
EPI_ISL_4920273
EPI_ISL_4920276
EPI_ISL_4920285
EPI_ISL_4920288
EPI_ISL_4920289
EPI_ISL_4920295
EPI_ISL_4920296
EPI_ISL_4920297
EPI_ISL_4954100
EPI_ISL_4954103
EPI_ISL_4954352
EPI_ISL_4954353
EPI_ISL_4954354
EPI_ISL_4981198
EPI_ISL_5010058
EPI_ISL_5010063
EPI_ISL_5010068
EPI_ISL_5010104
EPI_ISL_5022668
EPI_ISL_5686770
EPI_ISL_5686870
EPI_ISL_5022656
EPI_ISL_4889770
EPI_ISL_4889784
EPI_ISL_3762733
EPI_ISL_3762739
EPI_ISL_3762742
EPI_ISL_3762763
EPI_ISL_3762777
EPI_ISL_3762779
EPI_ISL_3762781
EPI_ISL_3762784
EPI_ISL_3762792
EPI_ISL_3762778
EPI_ISL_3762780
EPI_ISL_3762782
EPI_ISL_3762783
EPI_ISL_3762787
EPI_ISL_5396967
EPI_ISL_3762805
EPI_ISL_3762806
EPI_ISL_5397197
EPI_ISL_5396597
EPI_ISL_3214823
EPI_ISL_3214826
EPI_ISL_3214827
EPI_ISL_3214828
EPI_ISL_3214829
EPI_ISL_3214830
EPI_ISL_3214836
EPI_ISL_3214840
EPI_ISL_3214850
EPI_ISL_3214851
EPI_ISL_3214867
EPI_ISL_3214874
EPI_ISL_5777106
EPI_ISL_5778211
EPI_ISL_5782318
EPI_ISL_5782353
EPI_ISL_3768890
EPI_ISL_3768892
EPI_ISL_3768896
EPI_ISL_3768898
EPI_ISL_3768899
EPI_ISL_3768918
EPI_ISL_3768938
EPI_ISL_3768943
EPI_ISL_3768947
EPI_ISL_3768948
EPI_ISL_3768949
EPI_ISL_3768951
EPI_ISL_3768956
EPI_ISL_3768957
EPI_ISL_3768963
EPI_ISL_3768975
EPI_ISL_3768976
EPI_ISL_3768978
EPI_ISL_3768979
EPI_ISL_5879630
EPI_ISL_3768992
EPI_ISL_3768999
EPI_ISL_3769000
EPI_ISL_3769002
EPI_ISL_3769003
EPI_ISL_3769010
EPI_ISL_3769012
EPI_ISL_3769017
EPI_ISL_3769018
EPI_ISL_3769024
EPI_ISL_3769031
EPI_ISL_3769032
EPI_ISL_3769036
EPI_ISL_3769050
EPI_ISL_3769059
EPI_ISL_3769062
EPI_ISL_3769064
EPI_ISL_3769073
EPI_ISL_3769074
EPI_ISL_3769076
EPI_ISL_3769101
EPI_ISL_3769102
EPI_ISL_3769107
EPI_ISL_3769110
EPI_ISL_3769111
EPI_ISL_3304438
EPI_ISL_3304444
EPI_ISL_3304449
EPI_ISL_3304454
EPI_ISL_3304456
EPI_ISL_3304497
EPI_ISL_3304499
EPI_ISL_3304500
EPI_ISL_3304501
EPI_ISL_3304502
EPI_ISL_3304503
EPI_ISL_3304506
EPI_ISL_3304504
EPI_ISL_3304507
EPI_ISL_3304510
EPI_ISL_3304511
EPI_ISL_3304512
EPI_ISL_3304513
EPI_ISL_3304514
EPI_ISL_3304515
EPI_ISL_3304517
EPI_ISL_3304519
EPI_ISL_3304520
EPI_ISL_3304521
EPI_ISL_3304522
EPI_ISL_3304528
EPI_ISL_3304529
EPI_ISL_3304533
EPI_ISL_3304534
EPI_ISL_5552130
EPI_ISL_5552232
EPI_ISL_5553321
EPI_ISL_5552237
EPI_ISL_5552242
EPI_ISL_5553575
EPI_ISL_5552248
EPI_ISL_5549835
EPI_ISL_5550936
EPI_ISL_5549975
EPI_ISL_5550959
EPI_ISL_5550711
EPI_ISL_5549840
EPI_ISL_5550785
EPI_ISL_5552857
EPI_ISL_5553708
EPI_ISL_5552707
EPI_ISL_5551876
EPI_ISL_5550427
EPI_ISL_5551944
EPI_ISL_5552802
EPI_ISL_3154730
EPI_ISL_5546081
EPI_ISL_5548493
EPI_ISL_5548285
EPI_ISL_5548152
EPI_ISL_5548270
EPI_ISL_5546091
EPI_ISL_5545992
EPI_ISL_5548901
EPI_ISL_5546623
EPI_ISL_5545941
EPI_ISL_5545824
EPI_ISL_5545702
EPI_ISL_5548095
EPI_ISL_5545970
EPI_ISL_5850347
EPI_ISL_5546316
EPI_ISL_5545499
EPI_ISL_5546223
EPI_ISL_5548769
EPI_ISL_5546333
EPI_ISL_5545487
EPI_ISL_5548990
EPI_ISL_5852775
EPI_ISL_5852782
EPI_ISL_5546751
EPI_ISL_5548813
EPI_ISL_5546548
EPI_ISL_5546537
EPI_ISL_5548717
EPI_ISL_5549438
EPI_ISL_5546279
EPI_ISL_5549663
EPI_ISL_5546031
EPI_ISL_5546176
EPI_ISL_5548596
EPI_ISL_5546299
EPI_ISL_5546170
EPI_ISL_5548590
EPI_ISL_5546364
EPI_ISL_5548413
EPI_ISL_5546232
EPI_ISL_5546590
EPI_ISL_5545381
EPI_ISL_5549769
EPI_ISL_5546259
EPI_ISL_5546496
EPI_ISL_5546010
EPI_ISL_5863701
EPI_ISL_3723545
EPI_ISL_3532534
EPI_ISL_3532569
EPI_ISL_4071983
EPI_ISL_4071984
EPI_ISL_5879592
EPI_ISL_5879615
EPI_ISL_5552228
EPI_ISL_5551113
EPI_ISL_5553539
EPI_ISL_5551570
EPI_ISL_5551216
EPI_ISL_5553724
EPI_ISL_5553728
EPI_ISL_5550352
EPI_ISL_5551063
EPI_ISL_5553000
EPI_ISL_3532664
EPI_ISL_3532694
EPI_ISL_5544604
EPI_ISL_5544836
EPI_ISL_5544540
EPI_ISL_5544543
EPI_ISL_5544421
EPI_ISL_5544547
EPI_ISL_5544426
EPI_ISL_5544545
EPI_ISL_5544424
EPI_ISL_5544429
EPI_ISL_5544549
EPI_ISL_5544428
EPI_ISL_5544533
EPI_ISL_5544412
EPI_ISL_5544653
EPI_ISL_5544410
EPI_ISL_5544537
EPI_ISL_5544416
EPI_ISL_5544415
EPI_ISL_5544535
EPI_ISL_5544414
EPI_ISL_5544445
EPI_ISL_5544444
EPI_ISL_5544564
EPI_ISL_5544443
EPI_ISL_5544568
EPI_ISL_5544326
EPI_ISL_5544567
EPI_ISL_5544446
EPI_ISL_5544204
EPI_ISL_5544551
EPI_ISL_5544550
EPI_ISL_5544555
EPI_ISL_5544434
EPI_ISL_5544433
EPI_ISL_5544553
EPI_ISL_4603564
EPI_ISL_5544432
EPI_ISL_5544431
EPI_ISL_4603559
EPI_ISL_5544558
EPI_ISL_5544316
EPI_ISL_5544556
EPI_ISL_5544435
EPI_ISL_5544621
EPI_ISL_5544500
EPI_ISL_5544625
EPI_ISL_5544624
EPI_ISL_5544503
EPI_ISL_5544623
EPI_ISL_5544622
EPI_ISL_5544501
EPI_ISL_5544629
EPI_ISL_5544628
EPI_ISL_5544627
EPI_ISL_5544506
EPI_ISL_5544626
EPI_ISL_5544505
EPI_ISL_5544619
EPI_ISL_5544610
EPI_ISL_5544612
EPI_ISL_5544611
EPI_ISL_5544609
EPI_ISL_5544643
EPI_ISL_5544401
EPI_ISL_5544642
EPI_ISL_5544521
EPI_ISL_5544641
EPI_ISL_5544640
EPI_ISL_5544526
EPI_ISL_5544524
EPI_ISL_5544644
EPI_ISL_5544408
EPI_ISL_5544648
EPI_ISL_5544406
EPI_ISL_5544511
EPI_ISL_5544510
EPI_ISL_5544635
EPI_ISL_5544514
EPI_ISL_5544513
EPI_ISL_5544639
EPI_ISL_5544637
EPI_ISL_5544509
EPI_ISL_5544385
EPI_ISL_5544264
EPI_ISL_5544389
EPI_ISL_5544388
EPI_ISL_5544496
EPI_ISL_5544493
EPI_ISL_5544131
EPI_ISL_5544372
EPI_ISL_5544130
EPI_ISL_3401873
EPI_ISL_3797200
EPI_ISL_3401877
EPI_ISL_3797209
EPI_ISL_3797210
EPI_ISL_3797211
EPI_ISL_3797246
EPI_ISL_3797277
EPI_ISL_3797278
EPI_ISL_3797280
EPI_ISL_3797281
EPI_ISL_3797288
EPI_ISL_3797289
EPI_ISL_3797290
EPI_ISL_3797291
EPI_ISL_3797292
EPI_ISL_3797301
EPI_ISL_3797302
EPI_ISL_3797306
EPI_ISL_3797307
EPI_ISL_3797316
EPI_ISL_3797324
EPI_ISL_3797325
EPI_ISL_3797327
EPI_ISL_3797331
EPI_ISL_3797332
EPI_ISL_3797333
EPI_ISL_3797334
EPI_ISL_3797335
EPI_ISL_3797348
EPI_ISL_3797352
EPI_ISL_3797353
EPI_ISL_3797354
EPI_ISL_3797361
EPI_ISL_3797362
EPI_ISL_3797367
EPI_ISL_3797368
EPI_ISL_3797374
EPI_ISL_3797375
EPI_ISL_3797376
EPI_ISL_3797377
EPI_ISL_3797378
EPI_ISL_3797380
EPI_ISL_3797387
EPI_ISL_3797388
EPI_ISL_3797391
EPI_ISL_5976577
EPI_ISL_5977763
EPI_ISL_3403356
EPI_ISL_3403365
EPI_ISL_3403366
EPI_ISL_3403375
EPI_ISL_3403377
EPI_ISL_3403378
EPI_ISL_3403382
EPI_ISL_3403384
EPI_ISL_3403388
EPI_ISL_3403389
EPI_ISL_3403391
EPI_ISL_3403393
EPI_ISL_3403395
EPI_ISL_3403406
EPI_ISL_3403407
EPI_ISL_3403413
EPI_ISL_3403411
EPI_ISL_3403414
EPI_ISL_3403419
EPI_ISL_3403420
EPI_ISL_3403421
EPI_ISL_3403422
EPI_ISL_3403425
EPI_ISL_3403428
EPI_ISL_3403436
EPI_ISL_3403437
EPI_ISL_3403440
EPI_ISL_3403441
EPI_ISL_3229688
EPI_ISL_3229692
EPI_ISL_3229693
EPI_ISL_3229694
EPI_ISL_3229708
EPI_ISL_3229710
EPI_ISL_3229703
EPI_ISL_3229707
EPI_ISL_3229709
EPI_ISL_3229711
EPI_ISL_3229712
EPI_ISL_3229713
EPI_ISL_3229714
EPI_ISL_3404369
EPI_ISL_3404370
EPI_ISL_3231258
EPI_ISL_3231260
EPI_ISL_3231261
EPI_ISL_3404921
EPI_ISL_3404922
EPI_ISL_3404923
EPI_ISL_5646788
EPI_ISL_3404977
EPI_ISL_3404968
EPI_ISL_3404971
EPI_ISL_3404972
EPI_ISL_3404973
EPI_ISL_3404974
EPI_ISL_3404975
EPI_ISL_3404978
EPI_ISL_3404984
EPI_ISL_3404985
EPI_ISL_3404987
EPI_ISL_3404993
EPI_ISL_3231197
EPI_ISL_3231199
EPI_ISL_3231200
EPI_ISL_3231208
EPI_ISL_3231210
EPI_ISL_3231215
EPI_ISL_3231255
EPI_ISL_3231217
EPI_ISL_3231216
EPI_ISL_3231218
EPI_ISL_3231219
EPI_ISL_3231220
EPI_ISL_3231221
EPI_ISL_3231222
EPI_ISL_3231223
EPI_ISL_3231225
EPI_ISL_3231233
EPI_ISL_3231234
EPI_ISL_3231257
EPI_ISL_3231241
EPI_ISL_3231246
EPI_ISL_3231247
EPI_ISL_3231248
EPI_ISL_3231251
EPI_ISL_3231252
EPI_ISL_3231254
EPI_ISL_5107633
EPI_ISL_5107634
EPI_ISL_3370726
EPI_ISL_3370695
EPI_ISL_3370747
EPI_ISL_5114274
EPI_ISL_5114684
EPI_ISL_5114279
EPI_ISL_5114311
EPI_ISL_5114747
EPI_ISL_5114746
EPI_ISL_5114316
EPI_ISL_5598391
EPI_ISL_5598392
EPI_ISL_5598399
EPI_ISL_5598406
EPI_ISL_3539915
EPI_ISL_3540050
EPI_ISL_3540051
EPI_ISL_3540052
EPI_ISL_3540054
EPI_ISL_4085139
EPI_ISL_4085136
EPI_ISL_4085138
EPI_ISL_3190124
EPI_ISL_4271132
EPI_ISL_3371848
EPI_ISL_3371849
EPI_ISL_4633190
EPI_ISL_4630729
EPI_ISL_4101549
EPI_ISL_4101550
EPI_ISL_4101551
EPI_ISL_4096794
EPI_ISL_4101554
EPI_ISL_4101559
EPI_ISL_3372556
EPI_ISL_3915076
EPI_ISL_3915090
EPI_ISL_3915093
EPI_ISL_3915094
EPI_ISL_3915097
EPI_ISL_3915100
EPI_ISL_3915101
EPI_ISL_3915102
EPI_ISL_3915113
EPI_ISL_3915118
EPI_ISL_3915127
EPI_ISL_3915130
EPI_ISL_3915134
EPI_ISL_3915135
EPI_ISL_3915136
EPI_ISL_5587837
EPI_ISL_5587786
EPI_ISL_5587782
EPI_ISL_5587778
EPI_ISL_5587777
EPI_ISL_5587771
EPI_ISL_5587770
EPI_ISL_5587769
EPI_ISL_5587768
EPI_ISL_5587764
EPI_ISL_5587767
EPI_ISL_5587763
EPI_ISL_5587762
EPI_ISL_5587747
EPI_ISL_4461380
EPI_ISL_4461391
EPI_ISL_4274471
EPI_ISL_3542769
EPI_ISL_3542770
EPI_ISL_3542771
EPI_ISL_3542772
EPI_ISL_3542773
EPI_ISL_3542777
EPI_ISL_3542783
EPI_ISL_3542796
EPI_ISL_3542793
EPI_ISL_3542797
EPI_ISL_3542804
EPI_ISL_3542805
EPI_ISL_3542808
EPI_ISL_3542815
EPI_ISL_3542824
EPI_ISL_3542851
EPI_ISL_3542852
EPI_ISL_3542855
EPI_ISL_3542856
EPI_ISL_3542864
EPI_ISL_3542874
EPI_ISL_3542884
EPI_ISL_3542885
EPI_ISL_3542908
EPI_ISL_3542920
EPI_ISL_3542923
EPI_ISL_3542925
EPI_ISL_3542929
EPI_ISL_3542930
EPI_ISL_3542935
EPI_ISL_3542940
EPI_ISL_3542947
EPI_ISL_4101566
EPI_ISL_3547459
EPI_ISL_3547460
EPI_ISL_3547471
EPI_ISL_3547476
EPI_ISL_3547480
EPI_ISL_3547485
EPI_ISL_3547486
EPI_ISL_3547498
EPI_ISL_3547512
EPI_ISL_3547515
EPI_ISL_3547519
EPI_ISL_3547717
EPI_ISL_3547718
EPI_ISL_3547719
EPI_ISL_3547727
EPI_ISL_3548688
EPI_ISL_3548697
EPI_ISL_4466677
EPI_ISL_3923008
EPI_ISL_3923005
EPI_ISL_3923009
EPI_ISL_4468759
EPI_ISL_4468760
EPI_ISL_3923958
EPI_ISL_3923959
EPI_ISL_3373674
EPI_ISL_3372633
EPI_ISL_3923961
EPI_ISL_3374594
EPI_ISL_3374601
EPI_ISL_3374602
EPI_ISL_3374603
EPI_ISL_3374611
EPI_ISL_3374612
EPI_ISL_3374613
EPI_ISL_3374618
EPI_ISL_3374627
EPI_ISL_3374632
EPI_ISL_3374634
EPI_ISL_3374638
EPI_ISL_3374639
EPI_ISL_3374641
EPI_ISL_3374650
EPI_ISL_3374651
EPI_ISL_3923740
EPI_ISL_3374704
EPI_ISL_3923756
EPI_ISL_3923758
EPI_ISL_3923766
EPI_ISL_3923798
EPI_ISL_3923800
EPI_ISL_3923804
EPI_ISL_3923811
EPI_ISL_3923821
EPI_ISL_3923827
EPI_ISL_3374801
EPI_ISL_3374811
EPI_ISL_3374812
EPI_ISL_3923872
EPI_ISL_3923873
EPI_ISL_3923878
EPI_ISL_3923915
EPI_ISL_3923916
EPI_ISL_3923917
EPI_ISL_3923918
EPI_ISL_3923919
EPI_ISL_3923920
EPI_ISL_3923921
EPI_ISL_3923922
EPI_ISL_3923925
EPI_ISL_3923926
EPI_ISL_3923931
EPI_ISL_3923935
EPI_ISL_3923943
EPI_ISL_3923946
EPI_ISL_3923947
EPI_ISL_3923949
EPI_ISL_3923950
EPI_ISL_3923954
EPI_ISL_3923963
EPI_ISL_3923964
EPI_ISL_3923965
EPI_ISL_3923969
EPI_ISL_3923974
EPI_ISL_3923977
EPI_ISL_3923981
EPI_ISL_3923982
EPI_ISL_3923983
EPI_ISL_3923984
EPI_ISL_3923987
EPI_ISL_3923988
EPI_ISL_3923993
EPI_ISL_3923994
EPI_ISL_3923997
EPI_ISL_3924000
EPI_ISL_3924010
EPI_ISL_3924011
EPI_ISL_3924016
EPI_ISL_3924018
EPI_ISL_3924025
EPI_ISL_3924026
EPI_ISL_3924027
EPI_ISL_3924033
EPI_ISL_3924062
EPI_ISL_3924063
EPI_ISL_3924069
EPI_ISL_3924074
EPI_ISL_3924076
EPI_ISL_3924079
EPI_ISL_3924077
EPI_ISL_3924080
EPI_ISL_3375434
EPI_ISL_3375436
EPI_ISL_3375441
EPI_ISL_3375444
EPI_ISL_3375450
EPI_ISL_3375460
EPI_ISL_3375465
EPI_ISL_3375464
EPI_ISL_3375469
EPI_ISL_3375471
EPI_ISL_3375474
EPI_ISL_3375479
EPI_ISL_3375484
EPI_ISL_3375486
EPI_ISL_3375491
EPI_ISL_3375495
EPI_ISL_3375497
EPI_ISL_3375505
EPI_ISL_3375512
EPI_ISL_3375513
EPI_ISL_3375516
EPI_ISL_3375517
EPI_ISL_3375526
EPI_ISL_3375532
EPI_ISL_3375544
EPI_ISL_3375545
EPI_ISL_3375550
EPI_ISL_3375551
EPI_ISL_3375562
EPI_ISL_3375563
EPI_ISL_3375565
EPI_ISL_3375566
EPI_ISL_3375568
EPI_ISL_3375575
EPI_ISL_3375576
EPI_ISL_3375581
EPI_ISL_5624481
EPI_ISL_5624497
EPI_ISL_5624498
EPI_ISL_5146883
EPI_ISL_5146884
EPI_ISL_5146885
EPI_ISL_5146886
EPI_ISL_5146890
EPI_ISL_5146894
EPI_ISL_5146895
EPI_ISL_5146900
EPI_ISL_5146901
EPI_ISL_5146905
EPI_ISL_5146906
EPI_ISL_5146914
EPI_ISL_5146915
EPI_ISL_5146921
EPI_ISL_5146925
EPI_ISL_5146927
EPI_ISL_5146931
EPI_ISL_5146933
EPI_ISL_4299284
EPI_ISL_5863700
EPI_ISL_3931815
EPI_ISL_3931841
EPI_ISL_3931843
EPI_ISL_3931844
EPI_ISL_3931869
EPI_ISL_3133061
EPI_ISL_3133084
EPI_ISL_3133094
EPI_ISL_3133096
EPI_ISL_3133097
EPI_ISL_3133100
EPI_ISL_3133103
EPI_ISL_3133108
EPI_ISL_5536414
EPI_ISL_5536415
EPI_ISL_3135899
EPI_ISL_4435373
EPI_ISL_4435542
EPI_ISL_3874102
EPI_ISL_3874085
EPI_ISL_3874095
EPI_ISL_3874110
EPI_ISL_3874115
EPI_ISL_3875415
EPI_ISL_3875417
EPI_ISL_3875427
EPI_ISL_3875429
EPI_ISL_3875430
EPI_ISL_3875431
EPI_ISL_3875433
EPI_ISL_3875434
EPI_ISL_3875435
EPI_ISL_3875444
EPI_ISL_3875445
EPI_ISL_3875447
EPI_ISL_3875448
EPI_ISL_3875451
EPI_ISL_3875455
EPI_ISL_3875646
EPI_ISL_4849633
EPI_ISL_3893564
EPI_ISL_3893569
EPI_ISL_3893570
EPI_ISL_3893586
EPI_ISL_3893589
EPI_ISL_3893591
EPI_ISL_3893604
EPI_ISL_3893612
EPI_ISL_3893618
EPI_ISL_3893632
EPI_ISL_4238033
EPI_ISL_4238034
EPI_ISL_4238036
EPI_ISL_4238040
EPI_ISL_4238042
EPI_ISL_4238044
EPI_ISL_4238046
EPI_ISL_4238048
EPI_ISL_4238050
EPI_ISL_4238052
EPI_ISL_3446656
EPI_ISL_3259405
EPI_ISL_3259448
EPI_ISL_3259492
EPI_ISL_3259399
EPI_ISL_3259400
EPI_ISL_3259401
EPI_ISL_3259406
EPI_ISL_3259408
EPI_ISL_3259409
EPI_ISL_3259420
EPI_ISL_3259428
EPI_ISL_3259454
EPI_ISL_3259460
EPI_ISL_3259471
EPI_ISL_3259477
EPI_ISL_3259478
EPI_ISL_3259479
EPI_ISL_3259495
EPI_ISL_3259505
EPI_ISL_3259508
EPI_ISL_3259516
EPI_ISL_3259517
EPI_ISL_3259596
EPI_ISL_3259599
EPI_ISL_3259600
EPI_ISL_3259603
EPI_ISL_3259641
EPI_ISL_3446664
EPI_ISL_3446661
EPI_ISL_3446666
EPI_ISL_3446665
EPI_ISL_3261020
EPI_ISL_3261023
EPI_ISL_3261024
EPI_ISL_3446686
EPI_ISL_3446673
EPI_ISL_3446679
EPI_ISL_3446681
EPI_ISL_3261519
EPI_ISL_3261521
EPI_ISL_3261522
EPI_ISL_3261524
EPI_ISL_3261527
EPI_ISL_3261531
EPI_ISL_3261536
EPI_ISL_3261537
EPI_ISL_3261541
EPI_ISL_3261542
EPI_ISL_3261544
EPI_ISL_3261557
EPI_ISL_3261565
EPI_ISL_3261578
EPI_ISL_3261579
EPI_ISL_3261584
EPI_ISL_3261599
EPI_ISL_3261602
EPI_ISL_3261605
EPI_ISL_3261607
EPI_ISL_3261610
EPI_ISL_3261612
EPI_ISL_3261623
EPI_ISL_3261626
EPI_ISL_3261634
EPI_ISL_3261635
EPI_ISL_3261645
EPI_ISL_4969136
EPI_ISL_4927953
EPI_ISL_4847051
EPI_ISL_4730184
EPI_ISL_3982281
EPI_ISL_3982272
EPI_ISL_3982270
EPI_ISL_3980463
EPI_ISL_3866436
EPI_ISL_3866443
EPI_ISL_3923933
EPI_ISL_3923782
EPI_ISL_3769364
EPI_ISL_3769359
EPI_ISL_3446674
EPI_ISL_3543677
EPI_ISL_3446676
EPI_ISL_3446671
EPI_ISL_4199414
EPI_ISL_3980473
EPI_ISL_3791634
EPI_ISL_3791589
EPI_ISL_3791513
EPI_ISL_3770622
EPI_ISL_3769120
EPI_ISL_3769119
EPI_ISL_3762819
EPI_ISL_3762718
EPI_ISL_3722416
EPI_ISL_3722400
EPI_ISL_3722388
EPI_ISL_3762827
EPI_ISL_3446695
EPI_ISL_3446712
EPI_ISL_3638747
EPI_ISL_3620674
EPI_ISL_3569674
EPI_ISL_3557179
EPI_ISL_3557007
EPI_ISL_3556917
EPI_ISL_3527664
EPI_ISL_3527648
EPI_ISL_3527623
EPI_ISL_3432334
EPI_ISL_3427368
EPI_ISL_3427322
EPI_ISL_3427318
EPI_ISL_3425884
EPI_ISL_5543102
EPI_ISL_5543100
EPI_ISL_5543106
EPI_ISL_5543105
EPI_ISL_5543108
EPI_ISL_5543109
EPI_ISL_5543054
EPI_ISL_4600286
EPI_ISL_4600297
EPI_ISL_5543053
EPI_ISL_5543056
EPI_ISL_4600309
EPI_ISL_5543044
EPI_ISL_5543163
EPI_ISL_5543046
EPI_ISL_5543161
EPI_ISL_5543075
EPI_ISL_5543079
EPI_ISL_5543071
EPI_ISL_5543063
EPI_ISL_5543069
EPI_ISL_5543068
EPI_ISL_5543062
EPI_ISL_5543060
EPI_ISL_5543010
EPI_ISL_5543013
EPI_ISL_5543121
EPI_ISL_5543124
EPI_ISL_5543003
EPI_ISL_5543036
EPI_ISL_5543033
EPI_ISL_5543151
EPI_ISL_5543031
EPI_ISL_5543157
EPI_ISL_5543037
EPI_ISL_5543039
EPI_ISL_5543028
EPI_ISL_5543095
EPI_ISL_5541720
EPI_ISL_5541602
EPI_ISL_5543087
EPI_ISL_5543098
EPI_ISL_5543099
EPI_ISL_5543097
EPI_ISL_5543090
EPI_ISL_5543094
EPI_ISL_5543092
EPI_ISL_5543093
EPI_ISL_5543088
EPI_ISL_5543086
EPI_ISL_5543082
EPI_ISL_5540655
EPI_ISL_5541529
EPI_ISL_4875029
EPI_ISL_5095387
EPI_ISL_5095391
EPI_ISL_5095388
EPI_ISL_5095389
EPI_ISL_5095392
EPI_ISL_3506564
EPI_ISL_3506567
EPI_ISL_3506571
EPI_ISL_3506581
EPI_ISL_3506587
EPI_ISL_3506588
EPI_ISL_3506591
EPI_ISL_3506592
EPI_ISL_3506596
EPI_ISL_3506605
EPI_ISL_3506609
EPI_ISL_3506610
EPI_ISL_3506624
EPI_ISL_3506625
EPI_ISL_3506634
EPI_ISL_3506635
EPI_ISL_3506641
EPI_ISL_3506642
EPI_ISL_3506645
EPI_ISL_3506646
EPI_ISL_3506655
EPI_ISL_3506660
EPI_ISL_3506661
EPI_ISL_3506662
EPI_ISL_3506663
EPI_ISL_3506664
EPI_ISL_3506665
EPI_ISL_3506667
EPI_ISL_3506669
EPI_ISL_3506671
EPI_ISL_3506672
EPI_ISL_3506683
EPI_ISL_3506684
EPI_ISL_3506703
EPI_ISL_3506704
EPI_ISL_3506705
EPI_ISL_3506707
EPI_ISL_3506712
EPI_ISL_3506715
EPI_ISL_3506720
EPI_ISL_3506730
EPI_ISL_3506731
EPI_ISL_3506735
EPI_ISL_3506740
EPI_ISL_3506744
EPI_ISL_3506751
EPI_ISL_3506752
EPI_ISL_3506756
EPI_ISL_3768903
EPI_ISL_3769006
EPI_ISL_3769009
EPI_ISL_3769011
EPI_ISL_3769014
EPI_ISL_3769020
EPI_ISL_3769029
EPI_ISL_3769033
EPI_ISL_3769034
EPI_ISL_3769046
EPI_ISL_3304457
EPI_ISL_3304458
EPI_ISL_3304461
EPI_ISL_3304462
EPI_ISL_3304463
EPI_ISL_3304465
EPI_ISL_3304467
EPI_ISL_3304468
EPI_ISL_3304469
EPI_ISL_3304473
EPI_ISL_3304474
EPI_ISL_3304476
EPI_ISL_3304478
EPI_ISL_3304479
EPI_ISL_3304482
EPI_ISL_3304481
EPI_ISL_3304485
EPI_ISL_3304486
EPI_ISL_3304487
EPI_ISL_3304488
EPI_ISL_3304489
EPI_ISL_3304492
EPI_ISL_3304493
EPI_ISL_3304494
EPI_ISL_3304498
EPI_ISL_3304495
EPI_ISL_3304496
EPI_ISL_3506767
EPI_ISL_3506768
EPI_ISL_3506773
EPI_ISL_3506774
EPI_ISL_3506775
EPI_ISL_3506776
EPI_ISL_3506777
EPI_ISL_3506785
EPI_ISL_3506827
EPI_ISL_3506834
EPI_ISL_3506831
EPI_ISL_3506836
EPI_ISL_3506838
EPI_ISL_3506841
EPI_ISL_3506842
EPI_ISL_3506843
EPI_ISL_3506902
EPI_ISL_3506903
EPI_ISL_3506909
EPI_ISL_3506910
EPI_ISL_3506912
EPI_ISL_3506913
EPI_ISL_3506918
EPI_ISL_3506921
EPI_ISL_3506924
EPI_ISL_3506925
EPI_ISL_3506928
EPI_ISL_3506931
EPI_ISL_3506939
EPI_ISL_3506941
EPI_ISL_3506946
EPI_ISL_3506945
EPI_ISL_3507069
EPI_ISL_3507087
EPI_ISL_3507088
EPI_ISL_3507110
EPI_ISL_3507114
EPI_ISL_3507119
EPI_ISL_3507128
EPI_ISL_3507138
EPI_ISL_3507149
EPI_ISL_3507151
EPI_ISL_3507172
EPI_ISL_3507177
EPI_ISL_3507181
EPI_ISL_3507189
EPI_ISL_3507206
EPI_ISL_3507221
EPI_ISL_3542949
EPI_ISL_3542963
EPI_ISL_3542965
EPI_ISL_3542968
EPI_ISL_3542977
EPI_ISL_3543360
EPI_ISL_3543663
EPI_ISL_3543673
EPI_ISL_3543674
EPI_ISL_3543675
EPI_ISL_3543680
EPI_ISL_3543681
EPI_ISL_3543682
EPI_ISL_3543683
EPI_ISL_3543690
EPI_ISL_3543697
EPI_ISL_3543700
EPI_ISL_3543701
EPI_ISL_3543703
EPI_ISL_3543704
EPI_ISL_3543705
EPI_ISL_3543706
EPI_ISL_3543790
EPI_ISL_3543797
EPI_ISL_3543991
EPI_ISL_3543795
EPI_ISL_3543796
EPI_ISL_3543786
EPI_ISL_3755956
EPI_ISL_3543784
EPI_ISL_3543785
EPI_ISL_3543783
EPI_ISL_3543782
EPI_ISL_3755961
EPI_ISL_3755966
EPI_ISL_3543775
EPI_ISL_3543897
EPI_ISL_3543779
EPI_ISL_3543773
EPI_ISL_3543771
EPI_ISL_3543893
EPI_ISL_3543890
EPI_ISL_3543891
EPI_ISL_3543770
EPI_ISL_3543777
EPI_ISL_3543778
EPI_ISL_3543764
EPI_ISL_3543883
EPI_ISL_3543881
EPI_ISL_3543880
EPI_ISL_3543753
EPI_ISL_3543996
EPI_ISL_3543875
EPI_ISL_3543754
EPI_ISL_3543993
EPI_ISL_3543872
EPI_ISL_3543751
EPI_ISL_3543994
EPI_ISL_3543974
EPI_ISL_3543871
EPI_ISL_3543750
EPI_ISL_3543990
EPI_ISL_3543999
EPI_ISL_3543878
EPI_ISL_3543879
EPI_ISL_3543876
EPI_ISL_3543756
EPI_ISL_3543863
EPI_ISL_3543742
EPI_ISL_3543985
EPI_ISL_3543743
EPI_ISL_3543862
EPI_ISL_3543980
EPI_ISL_3543860
EPI_ISL_3506769
EPI_ISL_3506790
EPI_ISL_3506795
EPI_ISL_3506797
EPI_ISL_3506800
EPI_ISL_3506803
EPI_ISL_3506804
EPI_ISL_3506807
EPI_ISL_3506808
EPI_ISL_3506809
EPI_ISL_3506810
EPI_ISL_3506811
EPI_ISL_3506812
EPI_ISL_3506818
EPI_ISL_3506820
EPI_ISL_3506844
EPI_ISL_3506846
EPI_ISL_3506849
EPI_ISL_3506850
EPI_ISL_3506851
EPI_ISL_3506855
EPI_ISL_3506860
EPI_ISL_3506861
EPI_ISL_3506862
EPI_ISL_3506865
EPI_ISL_3506866
EPI_ISL_3506867
EPI_ISL_3506868
EPI_ISL_3506870
EPI_ISL_3506871
EPI_ISL_3506873
EPI_ISL_3506885
EPI_ISL_3506888
EPI_ISL_3506894
EPI_ISL_3543989
EPI_ISL_3543868
EPI_ISL_3543988
EPI_ISL_3543866
EPI_ISL_3543865
EPI_ISL_3543973
EPI_ISL_3543986
EPI_ISL_3543730
EPI_ISL_3543970
EPI_ISL_3543739
EPI_ISL_3543979
EPI_ISL_3543858
EPI_ISL_3543859
EPI_ISL_3543857
EPI_ISL_3543736
EPI_ISL_3543975
EPI_ISL_3543962
EPI_ISL_3543849
EPI_ISL_3543726
EPI_ISL_3543967
EPI_ISL_3543964
EPI_ISL_3543722
EPI_ISL_3543844
EPI_ISL_3544004
EPI_ISL_3544008
EPI_ISL_3544105
EPI_ISL_3544104
EPI_ISL_3544060
EPI_ISL_3544030
EPI_ISL_3544027
EPI_ISL_3544150
EPI_ISL_3544151
EPI_ISL_3544035
EPI_ISL_3544020
EPI_ISL_3543709
EPI_ISL_3543951
EPI_ISL_3543718
EPI_ISL_3543957
EPI_ISL_3543716
EPI_ISL_3543712
EPI_ISL_3543946
EPI_ISL_3543816
EPI_ISL_3543852
EPI_ISL_3544026
EPI_ISL_3544024
EPI_ISL_3544023
EPI_ISL_3544016
EPI_ISL_3544013
EPI_ISL_3544014
EPI_ISL_3544019
EPI_ISL_3543708
EPI_ISL_3543950
EPI_ISL_3543838
EPI_ISL_3543715
EPI_ISL_3543958
EPI_ISL_3543955
EPI_ISL_3543713
EPI_ISL_3543956
EPI_ISL_3543954
EPI_ISL_3543938
EPI_ISL_3543817
EPI_ISL_3543745
EPI_ISL_3543933
EPI_ISL_3543815
EPI_ISL_3543934
EPI_ISL_3543931
EPI_ISL_3543810
EPI_ISL_3543927
EPI_ISL_3543921
EPI_ISL_3543906
EPI_ISL_3543915
EPI_ISL_3543913
EPI_ISL_3543911
EPI_ISL_3543904
EPI_ISL_5852720
EPI_ISL_5852761
EPI_ISL_3545698
EPI_ISL_3545706
EPI_ISL_3545902
EPI_ISL_3545907
EPI_ISL_3545908
EPI_ISL_3546459
EPI_ISL_3546464
EPI_ISL_3546476
EPI_ISL_3546481
EPI_ISL_3546484
EPI_ISL_3546488
EPI_ISL_3546495
EPI_ISL_3546496
EPI_ISL_3546499
EPI_ISL_3546501
EPI_ISL_3546502
EPI_ISL_3546518
EPI_ISL_3546519
EPI_ISL_3546520
EPI_ISL_3546522
EPI_ISL_3546523
EPI_ISL_3546524
EPI_ISL_3546529
EPI_ISL_3546526
EPI_ISL_3546532
EPI_ISL_3546534
EPI_ISL_3546538
EPI_ISL_3546552
EPI_ISL_3546554
EPI_ISL_3546557
EPI_ISL_3546558
EPI_ISL_3546593
EPI_ISL_3546594
EPI_ISL_3546596
EPI_ISL_4348325
EPI_ISL_4348327
EPI_ISL_4348365
EPI_ISL_4348323
EPI_ISL_4348322
EPI_ISL_4348274
EPI_ISL_3583955
EPI_ISL_3583958
EPI_ISL_5401551
EPI_ISL_5400450
EPI_ISL_5418063
EPI_ISL_5418058
EPI_ISL_5418055
EPI_ISL_5418047
EPI_ISL_3233063
EPI_ISL_3233068
EPI_ISL_3233076
EPI_ISL_3233077
EPI_ISL_3233079
EPI_ISL_5686771
EPI_ISL_5686772
EPI_ISL_3801500
EPI_ISL_3801501
EPI_ISL_5686871
EPI_ISL_3801684
EPI_ISL_3543814
EPI_ISL_3546530
EPI_ISL_3546531
EPI_ISL_3546618
EPI_ISL_3546620
EPI_ISL_3547102
EPI_ISL_4347590
EPI_ISL_4960534
EPI_ISL_5401039
EPI_ISL_5402232
EPI_ISL_3233054
EPI_ISL_3233057
EPI_ISL_3233066
EPI_ISL_3233067
EPI_ISL_3233072
EPI_ISL_3233075
EPI_ISL_3801397
EPI_ISL_5686773
EPI_ISL_3801505
EPI_ISL_3801506
EPI_ISL_3801543
EPI_ISL_3801655
EPI_ISL_3801686
EPI_ISL_10145989
EPI_ISL_10146031
EPI_ISL_10146032
EPI_ISL_10146042
EPI_ISL_10146043
EPI_ISL_10146044
EPI_ISL_10160586
EPI_ISL_10160587
EPI_ISL_10160601
EPI_ISL_10435769
EPI_ISL_10435770
EPI_ISL_10435773
EPI_ISL_10435779
EPI_ISL_10435782
EPI_ISL_10435783
EPI_ISL_10435784
EPI_ISL_10435785
EPI_ISL_10435810
EPI_ISL_10716775
EPI_ISL_10944370
EPI_ISL_10994248
EPI_ISL_11018121
EPI_ISL_11036480
EPI_ISL_11036523
EPI_ISL_11036530
EPI_ISL_11229196
EPI_ISL_11229197
EPI_ISL_11229198
EPI_ISL_11229200
EPI_ISL_11229202
EPI_ISL_11229203
EPI_ISL_11229290
EPI_ISL_11229327
EPI_ISL_11229328
EPI_ISL_11229329
EPI_ISL_11229330
EPI_ISL_11229331
EPI_ISL_11229332
EPI_ISL_11229334
EPI_ISL_11229335
EPI_ISL_11229336
EPI_ISL_11229696
EPI_ISL_11229697
EPI_ISL_11229708
EPI_ISL_11229735
EPI_ISL_11229739
EPI_ISL_11229740
EPI_ISL_11229742
EPI_ISL_11229758
EPI_ISL_11229822
EPI_ISL_11229823
EPI_ISL_11229824
EPI_ISL_11229825
EPI_ISL_11229826
EPI_ISL_11229827
EPI_ISL_11229829
EPI_ISL_11229830
EPI_ISL_11229956
EPI_ISL_11229957
EPI_ISL_11229958
EPI_ISL_11229959
EPI_ISL_11229973
EPI_ISL_11229974
EPI_ISL_11230169
EPI_ISL_11230170
EPI_ISL_11230171
EPI_ISL_11230174
EPI_ISL_11230178
EPI_ISL_11297773
EPI_ISL_11356585
EPI_ISL_11362242
EPI_ISL_6158309
EPI_ISL_6158313
EPI_ISL_6158314
EPI_ISL_6158327
EPI_ISL_6158328
EPI_ISL_6158329
EPI_ISL_6158330
EPI_ISL_6158331
EPI_ISL_6158332
EPI_ISL_6158333
EPI_ISL_6158334
EPI_ISL_6158336
EPI_ISL_6158337
EPI_ISL_6158338
EPI_ISL_6158339
EPI_ISL_6158340
EPI_ISL_6158341
EPI_ISL_6158342
EPI_ISL_6158343
EPI_ISL_6158344
EPI_ISL_6158345
EPI_ISL_6158346
EPI_ISL_6158347
EPI_ISL_6158348
EPI_ISL_6158349
EPI_ISL_6158350
EPI_ISL_6158351
EPI_ISL_6158352
EPI_ISL_6158354
EPI_ISL_6158355
EPI_ISL_6158356
EPI_ISL_6158357
EPI_ISL_6158358
EPI_ISL_6158360
EPI_ISL_6158361
EPI_ISL_6158362
EPI_ISL_6158363
EPI_ISL_6158364
EPI_ISL_6158365
EPI_ISL_6158366
EPI_ISL_6158367
EPI_ISL_6158368
EPI_ISL_6158369
EPI_ISL_6158370
EPI_ISL_6158371
EPI_ISL_6158372
EPI_ISL_6158373
EPI_ISL_6158374
EPI_ISL_6158375
EPI_ISL_6158376
EPI_ISL_6158377
EPI_ISL_6158379
EPI_ISL_6158380
EPI_ISL_6158381
EPI_ISL_6158382
EPI_ISL_6158383
EPI_ISL_6158384
EPI_ISL_6158385
EPI_ISL_6158386
EPI_ISL_6158387
EPI_ISL_6158388
EPI_ISL_6158389
EPI_ISL_6158390
EPI_ISL_6158391
EPI_ISL_6158392
EPI_ISL_6158393
EPI_ISL_6158394
EPI_ISL_6158395
EPI_ISL_6158396
EPI_ISL_6158397
EPI_ISL_6158398
EPI_ISL_6158399
EPI_ISL_6158400
EPI_ISL_6158401
EPI_ISL_6158402
EPI_ISL_6158403
EPI_ISL_6158404
EPI_ISL_6158405
EPI_ISL_6158406
EPI_ISL_6158407
EPI_ISL_6158408
EPI_ISL_6158410
EPI_ISL_6158411
EPI_ISL_6158412
EPI_ISL_6158413
EPI_ISL_6158414
EPI_ISL_6158415
EPI_ISL_6158417
EPI_ISL_6158418
EPI_ISL_6158419
EPI_ISL_6158420
EPI_ISL_6158421
EPI_ISL_6158422
EPI_ISL_6158423
EPI_ISL_6158424
EPI_ISL_6158425
EPI_ISL_6158427
EPI_ISL_6158428
EPI_ISL_6158429
EPI_ISL_6158430
EPI_ISL_6158431
EPI_ISL_6158432
EPI_ISL_6158433
EPI_ISL_6158434
EPI_ISL_6158435
EPI_ISL_6158436
EPI_ISL_6158437
EPI_ISL_6158438
EPI_ISL_6158439
EPI_ISL_6158440
EPI_ISL_6158441
EPI_ISL_6158442
EPI_ISL_6158443
EPI_ISL_6158444
EPI_ISL_6158445
EPI_ISL_6158446
EPI_ISL_6158447
EPI_ISL_6158448
EPI_ISL_6158449
EPI_ISL_6158450
EPI_ISL_6158451
EPI_ISL_6158452
EPI_ISL_6158453
EPI_ISL_6158456
EPI_ISL_6158457
EPI_ISL_6158458
EPI_ISL_6158460
EPI_ISL_6158461
EPI_ISL_6158462
EPI_ISL_6158463
EPI_ISL_6158464
EPI_ISL_6158465
EPI_ISL_6158466
EPI_ISL_6158467
EPI_ISL_6158468
EPI_ISL_6158469
EPI_ISL_6158470
EPI_ISL_6158472
EPI_ISL_6158473
EPI_ISL_6158474
EPI_ISL_6158475
EPI_ISL_6158480
EPI_ISL_6158481
EPI_ISL_6158482
EPI_ISL_6158483
EPI_ISL_6158484
EPI_ISL_6158485
EPI_ISL_6158487
EPI_ISL_6158488
EPI_ISL_6158489
EPI_ISL_6158490
EPI_ISL_6158491
EPI_ISL_6158492
EPI_ISL_6158493
EPI_ISL_6158495
EPI_ISL_6158496
EPI_ISL_6158497
EPI_ISL_6158499
EPI_ISL_6158500
EPI_ISL_6158501
EPI_ISL_6158502
EPI_ISL_6158503
EPI_ISL_6158504
EPI_ISL_6158505
EPI_ISL_6158508
EPI_ISL_6158509
EPI_ISL_6158510
EPI_ISL_6158511
EPI_ISL_6158512
EPI_ISL_6158513
EPI_ISL_6158515
EPI_ISL_6158516
EPI_ISL_6158517
EPI_ISL_6158518
EPI_ISL_6158519
EPI_ISL_6158520
EPI_ISL_6158521
EPI_ISL_6158522
EPI_ISL_6158523
EPI_ISL_6158524
EPI_ISL_6158525
EPI_ISL_6158526
EPI_ISL_6158527
EPI_ISL_6158528
EPI_ISL_6158529
EPI_ISL_6158530
EPI_ISL_6158549
EPI_ISL_6158553
EPI_ISL_6158554
EPI_ISL_6158578
EPI_ISL_6158580
EPI_ISL_6158583
EPI_ISL_6158590
EPI_ISL_6158617
EPI_ISL_6158619
EPI_ISL_6158620
EPI_ISL_6158636
EPI_ISL_6174629
EPI_ISL_6174636
EPI_ISL_6174637
EPI_ISL_6174642
EPI_ISL_6174643
EPI_ISL_6174644
EPI_ISL_6174645
EPI_ISL_6174646
EPI_ISL_6174649
EPI_ISL_6174650
EPI_ISL_6174658
EPI_ISL_6174660
EPI_ISL_6174661
EPI_ISL_6174671
EPI_ISL_6174673
EPI_ISL_6174677
EPI_ISL_6174687
EPI_ISL_6174689
EPI_ISL_6174691
EPI_ISL_6424636
EPI_ISL_6424641
EPI_ISL_6424675
EPI_ISL_6425638
EPI_ISL_6471587
EPI_ISL_6471588
EPI_ISL_6506261
EPI_ISL_6506263
EPI_ISL_6506274
EPI_ISL_6506284
EPI_ISL_6565297
EPI_ISL_6595249
EPI_ISL_6595250
EPI_ISL_6595251
EPI_ISL_6595252
EPI_ISL_6595253
EPI_ISL_6595254
EPI_ISL_6595255
EPI_ISL_6595256
EPI_ISL_6640848
EPI_ISL_6640854
EPI_ISL_6640857
EPI_ISL_6640858
EPI_ISL_6640859
EPI_ISL_6640860
EPI_ISL_6640861
EPI_ISL_6640863
EPI_ISL_6640914
EPI_ISL_6661901
EPI_ISL_6661940
EPI_ISL_6661941
EPI_ISL_6661947
EPI_ISL_6661948
EPI_ISL_6661962
EPI_ISL_6661976
EPI_ISL_6670251
EPI_ISL_6670252
EPI_ISL_6670253
EPI_ISL_6677203
EPI_ISL_6689938
EPI_ISL_6689943
EPI_ISL_6689974
EPI_ISL_6689983
EPI_ISL_6690029
EPI_ISL_6690086
EPI_ISL_6690097
EPI_ISL_6691476
EPI_ISL_6691750
EPI_ISL_6691902
EPI_ISL_6691923
EPI_ISL_6691924
EPI_ISL_6691925
EPI_ISL_6691926
EPI_ISL_6700691
EPI_ISL_6721817
EPI_ISL_6756504
EPI_ISL_6773972
EPI_ISL_6773977
EPI_ISL_6773978
EPI_ISL_6773981
EPI_ISL_6773982
EPI_ISL_6773995
EPI_ISL_6773996
EPI_ISL_6773997
EPI_ISL_6773998
EPI_ISL_6774017
EPI_ISL_6774038
EPI_ISL_6885219
EPI_ISL_6937863
EPI_ISL_6937867
EPI_ISL_7086638
EPI_ISL_7086694
EPI_ISL_7086720
EPI_ISL_7086734
EPI_ISL_7086744
EPI_ISL_7086779
EPI_ISL_7086792
EPI_ISL_7087398
EPI_ISL_7120983
EPI_ISL_7120998
EPI_ISL_7139776
EPI_ISL_7139777
EPI_ISL_7139778
EPI_ISL_7139782
EPI_ISL_7139783
EPI_ISL_7139820
EPI_ISL_7139821
EPI_ISL_7140034
EPI_ISL_7235555
EPI_ISL_7379966
EPI_ISL_7380252
EPI_ISL_7380254
EPI_ISL_7380466
EPI_ISL_7380502
EPI_ISL_7380529
EPI_ISL_7380536
EPI_ISL_7381176
EPI_ISL_7550113
EPI_ISL_7550114
EPI_ISL_7550115
EPI_ISL_7550116
EPI_ISL_7550117
EPI_ISL_7550118
EPI_ISL_7550119
EPI_ISL_7550120
EPI_ISL_7550121
EPI_ISL_7550122
EPI_ISL_7550123
EPI_ISL_7550124
EPI_ISL_7550125
EPI_ISL_7550126
EPI_ISL_7550127
EPI_ISL_7550128
EPI_ISL_7550129
EPI_ISL_7550130
EPI_ISL_7550132
EPI_ISL_7550133
EPI_ISL_7550134
EPI_ISL_7550135
EPI_ISL_7550136
EPI_ISL_7550142
EPI_ISL_7550143
EPI_ISL_7550144
EPI_ISL_7569600
EPI_ISL_7570286
EPI_ISL_7570287
EPI_ISL_7570288
EPI_ISL_7570289
EPI_ISL_7570290
EPI_ISL_7570291
EPI_ISL_7570297
EPI_ISL_7570324
EPI_ISL_7711659
EPI_ISL_7812841
EPI_ISL_7812842
EPI_ISL_7812843
EPI_ISL_7812844
EPI_ISL_7812845
EPI_ISL_7812846
EPI_ISL_7812847
EPI_ISL_7812848
EPI_ISL_7812850
EPI_ISL_7812851
EPI_ISL_7812852
EPI_ISL_7812853
EPI_ISL_7812854
EPI_ISL_7812855
EPI_ISL_7812856
EPI_ISL_7812857
EPI_ISL_7812858
EPI_ISL_7812859
EPI_ISL_7812860
EPI_ISL_7812861
EPI_ISL_7812862
EPI_ISL_7812863
EPI_ISL_7812865
EPI_ISL_7812873
EPI_ISL_7812875
EPI_ISL_7812876
EPI_ISL_7812877
EPI_ISL_7812881
EPI_ISL_7812882
EPI_ISL_7812883
EPI_ISL_7812884
EPI_ISL_7812885
EPI_ISL_7812886
EPI_ISL_7812887
EPI_ISL_7812888
EPI_ISL_7812889
EPI_ISL_7812890
EPI_ISL_7812891
EPI_ISL_7812892
EPI_ISL_7812893
EPI_ISL_7812894
EPI_ISL_7812895
EPI_ISL_7812896
EPI_ISL_7812928
EPI_ISL_7812929
EPI_ISL_7812930
EPI_ISL_7812931
EPI_ISL_7812932
EPI_ISL_7812933
EPI_ISL_7812934
EPI_ISL_7812936
EPI_ISL_7812937
EPI_ISL_7812938
EPI_ISL_7812952
EPI_ISL_7812954
EPI_ISL_7812955
EPI_ISL_7812956
EPI_ISL_7812957
EPI_ISL_7812958
EPI_ISL_7812959
EPI_ISL_7812960
EPI_ISL_7812961
EPI_ISL_7812965
EPI_ISL_7812966
EPI_ISL_7812967
EPI_ISL_7812968
EPI_ISL_7812969
EPI_ISL_7812970
EPI_ISL_7812996
EPI_ISL_7812997
EPI_ISL_7812998
EPI_ISL_7812999
EPI_ISL_7813000
EPI_ISL_7813017
EPI_ISL_7813018
EPI_ISL_7813019
EPI_ISL_7813020
EPI_ISL_7813021
EPI_ISL_7813022
EPI_ISL_7813023
EPI_ISL_7813024
EPI_ISL_7813026
EPI_ISL_7813041
EPI_ISL_7813042
EPI_ISL_7813043
EPI_ISL_7813044
EPI_ISL_7813045
EPI_ISL_7813046
EPI_ISL_7813059
EPI_ISL_7813060
EPI_ISL_7813061
EPI_ISL_7813063
EPI_ISL_7813069
EPI_ISL_7813070
EPI_ISL_7813071
EPI_ISL_7813072
EPI_ISL_7813073
EPI_ISL_7813074
EPI_ISL_7813076
EPI_ISL_7813077
EPI_ISL_7813078
EPI_ISL_7813079
EPI_ISL_7813080
EPI_ISL_7813118
EPI_ISL_7813120
EPI_ISL_7813125
EPI_ISL_7813126
EPI_ISL_7813127
EPI_ISL_7813128
EPI_ISL_7813129
EPI_ISL_7813143
EPI_ISL_7813144
EPI_ISL_7813147
EPI_ISL_7813148
EPI_ISL_7813149
EPI_ISL_7813150
EPI_ISL_7813151
EPI_ISL_7813166
EPI_ISL_7813167
EPI_ISL_7813169
EPI_ISL_7813171
EPI_ISL_7813172
EPI_ISL_7813173
EPI_ISL_7813174
EPI_ISL_7813175
EPI_ISL_7813224
EPI_ISL_7813225
EPI_ISL_7813228
EPI_ISL_7813243
EPI_ISL_7813244
EPI_ISL_7813245
EPI_ISL_7813246
EPI_ISL_7813247
EPI_ISL_7813248
EPI_ISL_7813249
EPI_ISL_7813251
EPI_ISL_7813267
EPI_ISL_7813269
EPI_ISL_7813273
EPI_ISL_7813275
EPI_ISL_7813276
EPI_ISL_7813290
EPI_ISL_7813291
EPI_ISL_7813292
EPI_ISL_7813293
EPI_ISL_7813294
EPI_ISL_7813295
EPI_ISL_7813296
EPI_ISL_7813297
EPI_ISL_7813298
EPI_ISL_7813299
EPI_ISL_7852879
EPI_ISL_7882654
EPI_ISL_7882655
EPI_ISL_7882656
EPI_ISL_7882657
EPI_ISL_7882658
EPI_ISL_7882659
EPI_ISL_7882660
EPI_ISL_7882661
EPI_ISL_7882662
EPI_ISL_7882663
EPI_ISL_7882664
EPI_ISL_7882665
EPI_ISL_7882666
EPI_ISL_7882667
EPI_ISL_7935542
EPI_ISL_8004601
EPI_ISL_8004611
EPI_ISL_8004757
EPI_ISL_8004759
EPI_ISL_8004760
EPI_ISL_8004762
EPI_ISL_8004763
EPI_ISL_8004765
EPI_ISL_8004766
EPI_ISL_8004771
EPI_ISL_8004773
EPI_ISL_8004774
EPI_ISL_8004775
EPI_ISL_8004776
EPI_ISL_8004777
EPI_ISL_8004779
EPI_ISL_8004780
EPI_ISL_8004783
EPI_ISL_8004784
EPI_ISL_8004785
EPI_ISL_8004786
EPI_ISL_8004787
EPI_ISL_8004788
EPI_ISL_8004789
EPI_ISL_8004790
EPI_ISL_8004791
EPI_ISL_8004792
EPI_ISL_8004793
EPI_ISL_8004794
EPI_ISL_8004795
EPI_ISL_8004798
EPI_ISL_8004799
EPI_ISL_8004800
EPI_ISL_8004802
EPI_ISL_8004803
EPI_ISL_8004804
EPI_ISL_8004805
EPI_ISL_8004806
EPI_ISL_8004807
EPI_ISL_8004808
EPI_ISL_8004809
EPI_ISL_8004927
EPI_ISL_8004928
EPI_ISL_8004936
EPI_ISL_8004944
EPI_ISL_8004945
EPI_ISL_8004947
EPI_ISL_8004948
EPI_ISL_8004965
EPI_ISL_8004966
EPI_ISL_8004971
EPI_ISL_8035465
EPI_ISL_8065660
EPI_ISL_8065661
EPI_ISL_8065664
EPI_ISL_8065665
EPI_ISL_8065666
EPI_ISL_8065667
EPI_ISL_8065668
EPI_ISL_8065669
EPI_ISL_8090597
EPI_ISL_8090643
EPI_ISL_8090644
EPI_ISL_8147395
EPI_ISL_8163902
EPI_ISL_8163904
EPI_ISL_8163909
EPI_ISL_8163933
EPI_ISL_8163934
EPI_ISL_8163938
EPI_ISL_8164114
EPI_ISL_8164139
EPI_ISL_8164146
EPI_ISL_8164147
EPI_ISL_8164148
EPI_ISL_8164149
EPI_ISL_8164151
EPI_ISL_8164152
EPI_ISL_8164154
EPI_ISL_8164233
EPI_ISL_8170509
EPI_ISL_8251293
EPI_ISL_8257638
EPI_ISL_8257639
EPI_ISL_8257640
EPI_ISL_8257641
EPI_ISL_8257642
EPI_ISL_8257643
EPI_ISL_8257644
EPI_ISL_8257645
EPI_ISL_8257647
EPI_ISL_8257648
EPI_ISL_8257649
EPI_ISL_8257650
EPI_ISL_8257651
EPI_ISL_8257652
EPI_ISL_8257653
EPI_ISL_8257654
EPI_ISL_8257655
EPI_ISL_8257817
EPI_ISL_8257818
EPI_ISL_8257819
EPI_ISL_8257825
EPI_ISL_8257826
EPI_ISL_8257827
EPI_ISL_8257828
EPI_ISL_8257829
EPI_ISL_8257830
EPI_ISL_8257831
EPI_ISL_8257832
EPI_ISL_8257834
EPI_ISL_8257835
EPI_ISL_8257836
EPI_ISL_8257838
EPI_ISL_8257851
EPI_ISL_8257852
EPI_ISL_8257853
EPI_ISL_8257876
EPI_ISL_8257877
EPI_ISL_8257878
EPI_ISL_8257879
EPI_ISL_8257880
EPI_ISL_8257881
EPI_ISL_8257882
EPI_ISL_8257883
EPI_ISL_8257884
EPI_ISL_8257885
EPI_ISL_8257886
EPI_ISL_8257887
EPI_ISL_8257888
EPI_ISL_8257889
EPI_ISL_8257890
EPI_ISL_8257891
EPI_ISL_8257892
EPI_ISL_8257893
EPI_ISL_8257894
EPI_ISL_8257895
EPI_ISL_8257898
EPI_ISL_8257899
EPI_ISL_8257900
EPI_ISL_8257901
EPI_ISL_8257909
EPI_ISL_8257910
EPI_ISL_8257912
EPI_ISL_8257913
EPI_ISL_8257914
EPI_ISL_8257915
EPI_ISL_8257917
EPI_ISL_8257918
EPI_ISL_8257919
EPI_ISL_8257920
EPI_ISL_8257921
EPI_ISL_8257922
EPI_ISL_8257923
EPI_ISL_8257924
EPI_ISL_8257925
EPI_ISL_8257926
EPI_ISL_8257927
EPI_ISL_8257935
EPI_ISL_8257936
EPI_ISL_8257937
EPI_ISL_8258055
EPI_ISL_8258067
EPI_ISL_8258074
EPI_ISL_8295907
EPI_ISL_8351113
EPI_ISL_8582059
EPI_ISL_8582062
EPI_ISL_8582072
EPI_ISL_8582075
EPI_ISL_8582077
EPI_ISL_8582088
EPI_ISL_8748541
EPI_ISL_8748543
EPI_ISL_8799652
EPI_ISL_9034548
EPI_ISL_9052889
EPI_ISL_9052890
EPI_ISL_9052891
EPI_ISL_9096828
EPI_ISL_9149838
EPI_ISL_9149841
EPI_ISL_9149842
EPI_ISL_9159673
EPI_ISL_9159678
EPI_ISL_9159680
EPI_ISL_9159682
EPI_ISL_9159693
EPI_ISL_9159706
EPI_ISL_9159707
EPI_ISL_9159711
EPI_ISL_9159715
EPI_ISL_9159718
EPI_ISL_9159719
EPI_ISL_9159729
EPI_ISL_9159730
EPI_ISL_9159732
EPI_ISL_9159737
EPI_ISL_9159747
EPI_ISL_9159799
EPI_ISL_9373641
EPI_ISL_9373667
EPI_ISL_9373668
EPI_ISL_9373684
EPI_ISL_9373705
EPI_ISL_9373706
EPI_ISL_9373716
EPI_ISL_9373721
EPI_ISL_9373729
EPI_ISL_9373744
EPI_ISL_9373820
EPI_ISL_9373911
EPI_ISL_9373985
EPI_ISL_9374000
EPI_ISL_9374027
EPI_ISL_9437196
EPI_ISL_9437197
EPI_ISL_9437198
EPI_ISL_9437199
EPI_ISL_9437200
EPI_ISL_9437202
EPI_ISL_9437203
EPI_ISL_9612942
EPI_ISL_9612943
EPI_ISL_9612944
EPI_ISL_9612945
EPI_ISL_9612946
EPI_ISL_9612947
EPI_ISL_9612948
EPI_ISL_9851950
EPI_ISL_9851951
EPI_ISL_9851960
EPI_ISL_9851981
EPI_ISL_9851988
EPI_ISL_9851989
EPI_ISL_9851990
EPI_ISL_9852005
EPI_ISL_9852006
EPI_ISL_9852007
EPI_ISL_9852008
EPI_ISL_9852009
EPI_ISL_9852010
EPI_ISL_9852011
EPI_ISL_9852014
EPI_ISL_9852016
EPI_ISL_9852068
EPI_ISL_4051630
EPI_ISL_4058711
EPI_ISL_4954191
EPI_ISL_5107620
EPI_ISL_4058825
EPI_ISL_5545244
EPI_ISL_5545202
EPI_ISL_5545187
EPI_ISL_5545154
EPI_ISL_4063201
EPI_ISL_3827022
EPI_ISL_4071985
EPI_ISL_4171542
EPI_ISL_4171649
EPI_ISL_4171676
EPI_ISL_4172301
EPI_ISL_4172360
EPI_ISL_4172387
EPI_ISL_5152684
EPI_ISL_4081112
EPI_ISL_4081113
EPI_ISL_4085152
EPI_ISL_3827110
EPI_ISL_3827114
EPI_ISL_3827121
EPI_ISL_3827124
EPI_ISL_3827129
EPI_ISL_3827131
EPI_ISL_5159355
EPI_ISL_5159356
EPI_ISL_5159357
EPI_ISL_3999652
EPI_ISL_3999661
EPI_ISL_3999671
EPI_ISL_3999734
EPI_ISL_3999757
EPI_ISL_3999770
EPI_ISL_3999812
EPI_ISL_3999862
EPI_ISL_3999866
EPI_ISL_3999879
EPI_ISL_3999885
EPI_ISL_3999888
EPI_ISL_3999926
EPI_ISL_3999935
EPI_ISL_3999956
EPI_ISL_3999987
EPI_ISL_3999989
EPI_ISL_4000023
EPI_ISL_4000030
EPI_ISL_4096795
EPI_ISL_4096796
EPI_ISL_4096797
EPI_ISL_4096799
EPI_ISL_4096802
EPI_ISL_4096809
EPI_ISL_4096810
EPI_ISL_4101581
EPI_ISL_4920280
EPI_ISL_4920261
EPI_ISL_4920262
EPI_ISL_4103985
EPI_ISL_4546698
EPI_ISL_4546627
EPI_ISL_3757177
EPI_ISL_4541496
EPI_ISL_4541476
EPI_ISL_3760160
EPI_ISL_4137440
EPI_ISL_4137448
EPI_ISL_3760151
EPI_ISL_4710148
EPI_ISL_4510684
EPI_ISL_3386876
EPI_ISL_4711779
EPI_ISL_4711801
EPI_ISL_4498834
EPI_ISL_3938682
EPI_ISL_3370965
EPI_ISL_3370974
EPI_ISL_3373407
EPI_ISL_3373678
EPI_ISL_3374656
EPI_ISL_3374664
EPI_ISL_3374670
EPI_ISL_4629977
EPI_ISL_4629978
EPI_ISL_4629981
EPI_ISL_4629982
EPI_ISL_4629983
EPI_ISL_4629984
EPI_ISL_4122275
EPI_ISL_4122282
EPI_ISL_4122308
EPI_ISL_4122319
EPI_ISL_4122406
EPI_ISL_4122415
EPI_ISL_4122427
EPI_ISL_3386650
EPI_ISL_3386671
EPI_ISL_3386821
EPI_ISL_3386856
EPI_ISL_3386859
EPI_ISL_3386860
EPI_ISL_3386861
EPI_ISL_3386862
EPI_ISL_3386864
EPI_ISL_3386866
EPI_ISL_3386868
EPI_ISL_3386869
EPI_ISL_3386870
EPI_ISL_3386872
EPI_ISL_3386873
EPI_ISL_3386874
EPI_ISL_3386878
EPI_ISL_3386910
EPI_ISL_3387378
EPI_ISL_3387380
EPI_ISL_3387382
EPI_ISL_3387386
EPI_ISL_3395852
EPI_ISL_3395854
EPI_ISL_3395855
EPI_ISL_3395857
EPI_ISL_3395859
EPI_ISL_3395861
EPI_ISL_3395862
EPI_ISL_3395864
EPI_ISL_3395866
EPI_ISL_3395867
EPI_ISL_3397887
EPI_ISL_3397905
EPI_ISL_3398081
EPI_ISL_3398099
EPI_ISL_3398101
EPI_ISL_3398103
EPI_ISL_3398105
EPI_ISL_3398109
EPI_ISL_3398110
EPI_ISL_3398114
EPI_ISL_3401881
EPI_ISL_3401882
EPI_ISL_3401883
EPI_ISL_3401886
EPI_ISL_3401889
EPI_ISL_3401890
EPI_ISL_3404893
EPI_ISL_3404901
EPI_ISL_3404902
EPI_ISL_3404913
EPI_ISL_3404915
EPI_ISL_3404919
EPI_ISL_3404932
EPI_ISL_3404935
EPI_ISL_3404938
EPI_ISL_3404939
EPI_ISL_3404944
EPI_ISL_3404945
EPI_ISL_3404946
EPI_ISL_3404949
EPI_ISL_3404963
EPI_ISL_3404964
EPI_ISL_3418840
EPI_ISL_3419710
EPI_ISL_3425309
EPI_ISL_3425311
EPI_ISL_3425637
EPI_ISL_3425639
EPI_ISL_3425641
EPI_ISL_3425643
EPI_ISL_3425644
EPI_ISL_3425646
EPI_ISL_3425650
EPI_ISL_3425652
EPI_ISL_3425653
EPI_ISL_3425655
EPI_ISL_3425657
EPI_ISL_3425658
EPI_ISL_3425662
EPI_ISL_3425664
EPI_ISL_3425666
EPI_ISL_3425668
EPI_ISL_3425669
EPI_ISL_3425671
EPI_ISL_3425673
EPI_ISL_3425675
EPI_ISL_3425677
EPI_ISL_3425680
EPI_ISL_3425682
EPI_ISL_3425684
EPI_ISL_3425690
EPI_ISL_3425691
EPI_ISL_3425692
EPI_ISL_3425693
EPI_ISL_3425694
EPI_ISL_3425695
EPI_ISL_3425697
EPI_ISL_3425701
EPI_ISL_3425702
EPI_ISL_3425703
EPI_ISL_3425704
EPI_ISL_3425705
EPI_ISL_3427129
EPI_ISL_3427130
EPI_ISL_3427385
EPI_ISL_3427386
EPI_ISL_3427388
EPI_ISL_3427390
EPI_ISL_4298684
EPI_ISL_4298685
EPI_ISL_4298690
EPI_ISL_4298691
EPI_ISL_4298697
EPI_ISL_4298698
EPI_ISL_4298699
EPI_ISL_4298700
EPI_ISL_4298701
EPI_ISL_4298702
EPI_ISL_4298703
EPI_ISL_4298705
EPI_ISL_4298706
EPI_ISL_4298707
EPI_ISL_4298709
EPI_ISL_4298710
EPI_ISL_4298711
EPI_ISL_4298727
EPI_ISL_4298728
EPI_ISL_4298730
EPI_ISL_4298731
EPI_ISL_4298732
EPI_ISL_4298733
EPI_ISL_4298734
EPI_ISL_4298737
EPI_ISL_4298738
EPI_ISL_4298740
EPI_ISL_4298742
EPI_ISL_4298743
EPI_ISL_4298744
EPI_ISL_4298745
EPI_ISL_4298748
EPI_ISL_4298749
EPI_ISL_4298750
EPI_ISL_4298751
EPI_ISL_4298752
EPI_ISL_4298753
EPI_ISL_4298754
EPI_ISL_4298755
EPI_ISL_4298756
EPI_ISL_4298757
EPI_ISL_4298758
EPI_ISL_4298759
EPI_ISL_4298771
EPI_ISL_4298772
EPI_ISL_4298773
EPI_ISL_4298775
EPI_ISL_4298778
EPI_ISL_4298779
EPI_ISL_4298781
EPI_ISL_4298782
EPI_ISL_4298783
EPI_ISL_4298799
EPI_ISL_4298800
EPI_ISL_4298801
EPI_ISL_4298804
EPI_ISL_4298805
EPI_ISL_4298806
EPI_ISL_4298807
EPI_ISL_4298812
EPI_ISL_4298814
EPI_ISL_4298819
EPI_ISL_4298820
EPI_ISL_4298841
EPI_ISL_4298862
EPI_ISL_4298863
EPI_ISL_4298866
EPI_ISL_4298867
EPI_ISL_4298868
EPI_ISL_4298873
EPI_ISL_4298874
EPI_ISL_4298875
EPI_ISL_4298878
EPI_ISL_4298879
EPI_ISL_4298881
EPI_ISL_4298885
EPI_ISL_4298886
EPI_ISL_4298888
EPI_ISL_4298889
EPI_ISL_4298891
EPI_ISL_4298892
EPI_ISL_4298893
EPI_ISL_4298895
EPI_ISL_4298896
EPI_ISL_4298897
EPI_ISL_4298898
EPI_ISL_4298900
EPI_ISL_4298901
EPI_ISL_4298902
EPI_ISL_4298930
EPI_ISL_4298932
EPI_ISL_4298935
EPI_ISL_4298936
EPI_ISL_4298938
EPI_ISL_4298940
EPI_ISL_4298951
EPI_ISL_4298952
EPI_ISL_4298953
EPI_ISL_4298958
EPI_ISL_4298959
EPI_ISL_4298963
EPI_ISL_4298970
EPI_ISL_4298973
EPI_ISL_4298974
EPI_ISL_4298975
EPI_ISL_4298978
EPI_ISL_4298979
EPI_ISL_4298980
EPI_ISL_4298992
EPI_ISL_4299002
EPI_ISL_4299003
EPI_ISL_4299004
EPI_ISL_4299005
EPI_ISL_4299007
EPI_ISL_4299008
EPI_ISL_4299023
EPI_ISL_4299025
EPI_ISL_4299026
EPI_ISL_4299027
EPI_ISL_4299036
EPI_ISL_4299042
EPI_ISL_4299043
EPI_ISL_4183672
EPI_ISL_4183675
EPI_ISL_4183690
EPI_ISL_5260273
EPI_ISL_4299420
EPI_ISL_4299427
EPI_ISL_4299432
EPI_ISL_4299433
EPI_ISL_4299435
EPI_ISL_5261876
EPI_ISL_5261878
EPI_ISL_5265034
EPI_ISL_4778699
EPI_ISL_4778823
EPI_ISL_5264642
EPI_ISL_5264816
EPI_ISL_5265080
EPI_ISL_5265099
EPI_ISL_5265387
EPI_ISL_4137436
EPI_ISL_4137437
EPI_ISL_4137438
EPI_ISL_4137439
EPI_ISL_4137441
EPI_ISL_4137442
EPI_ISL_4137443
EPI_ISL_4137444
EPI_ISL_4137445
EPI_ISL_4137446
EPI_ISL_4137447
EPI_ISL_4137450
EPI_ISL_4137452
EPI_ISL_4137453
EPI_ISL_4137454
EPI_ISL_4137455
EPI_ISL_4137456
EPI_ISL_4137457
EPI_ISL_4137459
EPI_ISL_4137460
EPI_ISL_4137463
EPI_ISL_4137464
EPI_ISL_4137468
EPI_ISL_4137469
EPI_ISL_4137470
EPI_ISL_4137472
EPI_ISL_4137473
EPI_ISL_4137474
EPI_ISL_4137475
EPI_ISL_5266569
EPI_ISL_5266576
EPI_ISL_5266608
EPI_ISL_5267378
EPI_ISL_5267417
EPI_ISL_5267544
EPI_ISL_4303387
EPI_ISL_3733958
EPI_ISL_3733959
EPI_ISL_3733980
EPI_ISL_3733981
EPI_ISL_3734020
EPI_ISL_3734028
EPI_ISL_3734030
EPI_ISL_3734072
EPI_ISL_3453179
EPI_ISL_3456047
EPI_ISL_3456054
EPI_ISL_3456056
EPI_ISL_3456057
EPI_ISL_3456058
EPI_ISL_3456059
EPI_ISL_3737199
EPI_ISL_3737210
EPI_ISL_3737212
EPI_ISL_3737250
EPI_ISL_3737251
EPI_ISL_3737700
EPI_ISL_3739192
EPI_ISL_5349085
EPI_ISL_4255448
EPI_ISL_3470263
EPI_ISL_3470275
EPI_ISL_3470326
EPI_ISL_3471874
EPI_ISL_5323590
EPI_ISL_5323591
EPI_ISL_5323593
EPI_ISL_5323594
EPI_ISL_5323596
EPI_ISL_5323598
EPI_ISL_5323601
EPI_ISL_5323602
EPI_ISL_5323604
EPI_ISL_5323605
EPI_ISL_5323606
EPI_ISL_5323608
EPI_ISL_5323610
EPI_ISL_5323611
EPI_ISL_5323613
EPI_ISL_5323668
EPI_ISL_5323669
EPI_ISL_5323671
EPI_ISL_5323677
EPI_ISL_5323679
EPI_ISL_5323688
EPI_ISL_5323693
EPI_ISL_5323694
EPI_ISL_5323695
EPI_ISL_5323696
EPI_ISL_5323697
EPI_ISL_5323698
EPI_ISL_5323699
EPI_ISL_5323700
EPI_ISL_5323702
EPI_ISL_5323703
EPI_ISL_5323704
EPI_ISL_5323705
EPI_ISL_5323706
EPI_ISL_5323707
EPI_ISL_5323708
EPI_ISL_5323710
EPI_ISL_5323711
EPI_ISL_5323712
EPI_ISL_5323715
EPI_ISL_5323716
EPI_ISL_5323717
EPI_ISL_5323718
EPI_ISL_5323719
EPI_ISL_5323720
EPI_ISL_5323721
EPI_ISL_5323722
EPI_ISL_5323723
EPI_ISL_5323724
EPI_ISL_5323725
EPI_ISL_5323726
EPI_ISL_5323727
EPI_ISL_5323728
EPI_ISL_5323729
EPI_ISL_5323730
EPI_ISL_5323731
EPI_ISL_5323733
EPI_ISL_5323734
EPI_ISL_5323735
EPI_ISL_5323737
EPI_ISL_5323738
EPI_ISL_5323739
EPI_ISL_5323740
EPI_ISL_5323741
EPI_ISL_5323748
EPI_ISL_5323749
EPI_ISL_5323750
EPI_ISL_5323751
EPI_ISL_5323752
EPI_ISL_5323753
EPI_ISL_5323754
EPI_ISL_5323755
EPI_ISL_5323756
EPI_ISL_5323757
EPI_ISL_5323758
EPI_ISL_5323759
EPI_ISL_5323760
EPI_ISL_5323761
EPI_ISL_5323762
EPI_ISL_5323763
EPI_ISL_5323764
EPI_ISL_5323765
EPI_ISL_5323766
EPI_ISL_5323768
EPI_ISL_5323769
EPI_ISL_5323770
EPI_ISL_5324072
EPI_ISL_5327603
EPI_ISL_5327605
EPI_ISL_5331928
EPI_ISL_5333187
EPI_ISL_5333188
EPI_ISL_3491018
EPI_ISL_3491023
EPI_ISL_3491039
EPI_ISL_3491040
EPI_ISL_3491042
EPI_ISL_3491044
EPI_ISL_3491047
EPI_ISL_3491049
EPI_ISL_3491050
EPI_ISL_3491052
EPI_ISL_3491054
EPI_ISL_3491056
EPI_ISL_3491057
EPI_ISL_3491059
EPI_ISL_3491061
EPI_ISL_3491065
EPI_ISL_3491068
EPI_ISL_3491070
EPI_ISL_3491073
EPI_ISL_3491075
EPI_ISL_3491076
EPI_ISL_3491078
EPI_ISL_3491080
EPI_ISL_4730468
EPI_ISL_4171464
EPI_ISL_4171465
EPI_ISL_4171466
EPI_ISL_4171178
EPI_ISL_4171179
EPI_ISL_4171180
EPI_ISL_4171181
EPI_ISL_4171182
EPI_ISL_4171183
EPI_ISL_4171184
EPI_ISL_4171185
EPI_ISL_4171186
EPI_ISL_4171187
EPI_ISL_4171188
EPI_ISL_4171189
EPI_ISL_4171190
EPI_ISL_4171191
EPI_ISL_4171192
EPI_ISL_4171193
EPI_ISL_4171194
EPI_ISL_4171198
EPI_ISL_4171199
EPI_ISL_4171200
EPI_ISL_4171201
EPI_ISL_4171202
EPI_ISL_4171203
EPI_ISL_4171204
EPI_ISL_4171226
EPI_ISL_4171227
EPI_ISL_4171228
EPI_ISL_4171229
EPI_ISL_4171240
EPI_ISL_4171241
EPI_ISL_4171242
EPI_ISL_4171243
EPI_ISL_4171244
EPI_ISL_4171245
EPI_ISL_4171246
EPI_ISL_4171247
EPI_ISL_4171248
EPI_ISL_4171249
EPI_ISL_4171250
EPI_ISL_4171251
EPI_ISL_4171252
EPI_ISL_4171253
EPI_ISL_4171254
EPI_ISL_4171255
EPI_ISL_4171256
EPI_ISL_4171257
EPI_ISL_4171260
EPI_ISL_4171261
EPI_ISL_4171262
EPI_ISL_4171263
EPI_ISL_4171264
EPI_ISL_4171271
EPI_ISL_4171272
EPI_ISL_4171273
EPI_ISL_4171274
EPI_ISL_4171275
EPI_ISL_4171276
EPI_ISL_4171277
EPI_ISL_4171278
EPI_ISL_4171282
EPI_ISL_4171285
EPI_ISL_4171286
EPI_ISL_4171287
EPI_ISL_4171467
EPI_ISL_4171295
EPI_ISL_4171296
EPI_ISL_4171297
EPI_ISL_4171298
EPI_ISL_4171299
EPI_ISL_4171300
EPI_ISL_4171301
EPI_ISL_4171302
EPI_ISL_4171312
EPI_ISL_4171313
EPI_ISL_4171314
EPI_ISL_4171318
EPI_ISL_4171319
EPI_ISL_4171322
EPI_ISL_4171323
EPI_ISL_4171324
EPI_ISL_4171325
EPI_ISL_4171326
EPI_ISL_4171327
EPI_ISL_4171328
EPI_ISL_4171329
EPI_ISL_4171330
EPI_ISL_4171331
EPI_ISL_4171332
EPI_ISL_4171333
EPI_ISL_4171334
EPI_ISL_4171335
EPI_ISL_4171336
EPI_ISL_4171337
EPI_ISL_4171338
EPI_ISL_4171339
EPI_ISL_4171340
EPI_ISL_4171341
EPI_ISL_4171342
EPI_ISL_4171343
EPI_ISL_4171344
EPI_ISL_4171345
EPI_ISL_4171346
EPI_ISL_4171347
EPI_ISL_4171348
EPI_ISL_4171349
EPI_ISL_4171350
EPI_ISL_4171351
EPI_ISL_4171352
EPI_ISL_4171353
EPI_ISL_4171354
EPI_ISL_4171355
EPI_ISL_4171356
EPI_ISL_4171357
EPI_ISL_4171358
EPI_ISL_4171359
EPI_ISL_4171360
EPI_ISL_4171361
EPI_ISL_4171362
EPI_ISL_4171363
EPI_ISL_4171364
EPI_ISL_4171365
EPI_ISL_4171366
EPI_ISL_4171367
EPI_ISL_4171368
EPI_ISL_4171369
EPI_ISL_4171370
EPI_ISL_4171371
EPI_ISL_4171372
EPI_ISL_4171373
EPI_ISL_4171374
EPI_ISL_4171375
EPI_ISL_4171376
EPI_ISL_4171377
EPI_ISL_4171378
EPI_ISL_4171379
EPI_ISL_4171380
EPI_ISL_4171381
EPI_ISL_4171382
EPI_ISL_4171383
EPI_ISL_4171384
EPI_ISL_4171385
EPI_ISL_4171386
EPI_ISL_4171387
EPI_ISL_4171388
EPI_ISL_4171389
EPI_ISL_4171390
EPI_ISL_4171391
EPI_ISL_4171392
EPI_ISL_4171393
EPI_ISL_4171394
EPI_ISL_4171395
EPI_ISL_4171396
EPI_ISL_3501648
EPI_ISL_3501649
EPI_ISL_4171397
EPI_ISL_4171398
EPI_ISL_4171401
EPI_ISL_3501650
EPI_ISL_4171403
EPI_ISL_4171404
EPI_ISL_4171406
EPI_ISL_4171409
EPI_ISL_3501655
EPI_ISL_3501658
EPI_ISL_3501662
EPI_ISL_3501663
EPI_ISL_3501664
EPI_ISL_4171413
EPI_ISL_4171415
EPI_ISL_4171416
EPI_ISL_4171417
EPI_ISL_4171418
EPI_ISL_4171419
EPI_ISL_4171420
EPI_ISL_4171423
EPI_ISL_4171424
EPI_ISL_4171425
EPI_ISL_4171426
EPI_ISL_4171432
EPI_ISL_4171433
EPI_ISL_4171438
EPI_ISL_4171439
EPI_ISL_4171440
EPI_ISL_4171441
EPI_ISL_4171442
EPI_ISL_4171443
EPI_ISL_4171444
EPI_ISL_4171445
EPI_ISL_4171446
EPI_ISL_4171447
EPI_ISL_4171448
EPI_ISL_4171449
EPI_ISL_4171450
EPI_ISL_4171451
EPI_ISL_4171452
EPI_ISL_4171453
EPI_ISL_4171454
EPI_ISL_4171455
EPI_ISL_4171456
EPI_ISL_4171457
EPI_ISL_4171458
EPI_ISL_4171459
EPI_ISL_4171460
EPI_ISL_4171461
EPI_ISL_4171462
EPI_ISL_4171463
EPI_ISL_4171468
EPI_ISL_4171469
EPI_ISL_4171470
EPI_ISL_4171471
EPI_ISL_4171472
EPI_ISL_4171473
EPI_ISL_4171474
EPI_ISL_4171475
EPI_ISL_4171476
EPI_ISL_4171477
EPI_ISL_4171478
EPI_ISL_4171479
EPI_ISL_4171480
EPI_ISL_4171483
EPI_ISL_4171484
EPI_ISL_4171485
EPI_ISL_4171486
EPI_ISL_4171497
EPI_ISL_4171706
EPI_ISL_4171707
EPI_ISL_4171708
EPI_ISL_4171519
EPI_ISL_4171520
EPI_ISL_4171521
EPI_ISL_4171522
EPI_ISL_4171523
EPI_ISL_4171524
EPI_ISL_4171525
EPI_ISL_4171526
EPI_ISL_4171527
EPI_ISL_4171528
EPI_ISL_4171529
EPI_ISL_4171530
EPI_ISL_4171531
EPI_ISL_4171532
EPI_ISL_4171533
EPI_ISL_4171534
EPI_ISL_4171535
EPI_ISL_4171536
EPI_ISL_4171537
EPI_ISL_4171538
EPI_ISL_4171539
EPI_ISL_4171540
EPI_ISL_4171541
EPI_ISL_4171543
EPI_ISL_4171544
EPI_ISL_4171545
EPI_ISL_4171546
EPI_ISL_4171547
EPI_ISL_4171548
EPI_ISL_4171549
EPI_ISL_4171550
EPI_ISL_4171551
EPI_ISL_4171552
EPI_ISL_4171553
EPI_ISL_4171554
EPI_ISL_4171555
EPI_ISL_4171556
EPI_ISL_4171557
EPI_ISL_4171558
EPI_ISL_4171559
EPI_ISL_4171560
EPI_ISL_4171561
EPI_ISL_4171562
EPI_ISL_4171563
EPI_ISL_4171564
EPI_ISL_4171566
EPI_ISL_4171567
EPI_ISL_4171568
EPI_ISL_4171569
EPI_ISL_4171570
EPI_ISL_4171571
EPI_ISL_4171572
EPI_ISL_4171573
EPI_ISL_4171574
EPI_ISL_4171575
EPI_ISL_4171576
EPI_ISL_4171577
EPI_ISL_4171578
EPI_ISL_4171579
EPI_ISL_4171580
EPI_ISL_4171581
EPI_ISL_4171582
EPI_ISL_4171583
EPI_ISL_4171584
EPI_ISL_4171585
EPI_ISL_4171586
EPI_ISL_4171587
EPI_ISL_4171588
EPI_ISL_4171709
EPI_ISL_4171589
EPI_ISL_4171590
EPI_ISL_4171591
EPI_ISL_4171592
EPI_ISL_4171593
EPI_ISL_4171594
EPI_ISL_4171595
EPI_ISL_4171596
EPI_ISL_4171597
EPI_ISL_4171598
EPI_ISL_4171599
EPI_ISL_4171600
EPI_ISL_4171601
EPI_ISL_4171602
EPI_ISL_4171603
EPI_ISL_4171604
EPI_ISL_4171605
EPI_ISL_4171606
EPI_ISL_4171607
EPI_ISL_4171608
EPI_ISL_4171609
EPI_ISL_4171610
EPI_ISL_4171611
EPI_ISL_4171612
EPI_ISL_4171613
EPI_ISL_4171614
EPI_ISL_4171615
EPI_ISL_4171616
EPI_ISL_4171617
EPI_ISL_4171618
EPI_ISL_4171619
EPI_ISL_4171620
EPI_ISL_4171621
EPI_ISL_4171624
EPI_ISL_4171625
EPI_ISL_4171632
EPI_ISL_4171633
EPI_ISL_4171634
EPI_ISL_4171635
EPI_ISL_4171636
EPI_ISL_4171637
EPI_ISL_4171638
EPI_ISL_4171639
EPI_ISL_4171640
EPI_ISL_4171641
EPI_ISL_4171642
EPI_ISL_4171643
EPI_ISL_4171644
EPI_ISL_4171645
EPI_ISL_4171646
EPI_ISL_4171647
EPI_ISL_4171648
EPI_ISL_4171650
EPI_ISL_4171651
EPI_ISL_4171652
EPI_ISL_4171653
EPI_ISL_4171654
EPI_ISL_4171655
EPI_ISL_4171656
EPI_ISL_4171657
EPI_ISL_4171658
EPI_ISL_4171659
EPI_ISL_4171660
EPI_ISL_4171661
EPI_ISL_4171662
EPI_ISL_4171663
EPI_ISL_4171665
EPI_ISL_4171666
EPI_ISL_4171667
EPI_ISL_4171668
EPI_ISL_4171710
EPI_ISL_4171669
EPI_ISL_4171670
EPI_ISL_4171671
EPI_ISL_4171672
EPI_ISL_4171673
EPI_ISL_4171674
EPI_ISL_4171675
EPI_ISL_4171677
EPI_ISL_4171678
EPI_ISL_4171679
EPI_ISL_4171680
EPI_ISL_4171681
EPI_ISL_4171682
EPI_ISL_4171683
EPI_ISL_4171684
EPI_ISL_4171685
EPI_ISL_4171711
EPI_ISL_4171686
EPI_ISL_4171687
EPI_ISL_4171688
EPI_ISL_4171689
EPI_ISL_4171703
EPI_ISL_4171704
EPI_ISL_4171705
EPI_ISL_4171712
EPI_ISL_4171713
EPI_ISL_4171714
EPI_ISL_4171716
EPI_ISL_4171717
EPI_ISL_4171718
EPI_ISL_4171719
EPI_ISL_4171720
EPI_ISL_4171721
EPI_ISL_4171722
EPI_ISL_4171723
EPI_ISL_4171724
EPI_ISL_4171727
EPI_ISL_4171728
EPI_ISL_4171729
EPI_ISL_4171730
EPI_ISL_4171731
EPI_ISL_4171732
EPI_ISL_4171733
EPI_ISL_4171851
EPI_ISL_4171853
EPI_ISL_4171859
EPI_ISL_4171865
EPI_ISL_4171866
EPI_ISL_4171867
EPI_ISL_4171868
EPI_ISL_4171869
EPI_ISL_4171870
EPI_ISL_4171871
EPI_ISL_4171872
EPI_ISL_4171873
EPI_ISL_4171874
EPI_ISL_4171875
EPI_ISL_4171876
EPI_ISL_4171877
EPI_ISL_4171878
EPI_ISL_4171879
EPI_ISL_4171880
EPI_ISL_4171881
EPI_ISL_4171882
EPI_ISL_4171883
EPI_ISL_4171884
EPI_ISL_4171886
EPI_ISL_4171887
EPI_ISL_4171888
EPI_ISL_4171909
EPI_ISL_4171911
EPI_ISL_4171914
EPI_ISL_4171916
EPI_ISL_4171918
EPI_ISL_4171921
EPI_ISL_4171923
EPI_ISL_4171926
EPI_ISL_4171928
EPI_ISL_4171930
EPI_ISL_4171932
EPI_ISL_4171934
EPI_ISL_4171937
EPI_ISL_4171939
EPI_ISL_4171941
EPI_ISL_4171944
EPI_ISL_4171948
EPI_ISL_4171950
EPI_ISL_4172302
EPI_ISL_4172303
EPI_ISL_4172304
EPI_ISL_4172305
EPI_ISL_4172306
EPI_ISL_4172307
EPI_ISL_4172308
EPI_ISL_4172309
EPI_ISL_4172310
EPI_ISL_4172311
EPI_ISL_4172312
EPI_ISL_4172313
EPI_ISL_4172314
EPI_ISL_4172315
EPI_ISL_4172316
EPI_ISL_4172317
EPI_ISL_4172318
EPI_ISL_4172319
EPI_ISL_4172320
EPI_ISL_4172322
EPI_ISL_4172323
EPI_ISL_4172324
EPI_ISL_4172325
EPI_ISL_4172326
EPI_ISL_4172327
EPI_ISL_4172328
EPI_ISL_4172329
EPI_ISL_4172330
EPI_ISL_4172331
EPI_ISL_4172332
EPI_ISL_4172333
EPI_ISL_4172334
EPI_ISL_4172335
EPI_ISL_4172337
EPI_ISL_4172338
EPI_ISL_4172340
EPI_ISL_4172341
EPI_ISL_4172342
EPI_ISL_4172343
EPI_ISL_4172344
EPI_ISL_4172347
EPI_ISL_4172348
EPI_ISL_4172349
EPI_ISL_4172350
EPI_ISL_4172351
EPI_ISL_4172352
EPI_ISL_4172353
EPI_ISL_4172354
EPI_ISL_4172355
EPI_ISL_4172356
EPI_ISL_4172357
EPI_ISL_4172358
EPI_ISL_4172359
EPI_ISL_4172362
EPI_ISL_4172363
EPI_ISL_4172364
EPI_ISL_4172365
EPI_ISL_4172366
EPI_ISL_4172367
EPI_ISL_4172368
EPI_ISL_4172369
EPI_ISL_4172370
EPI_ISL_4172371
EPI_ISL_4172372
EPI_ISL_4172373
EPI_ISL_4172374
EPI_ISL_4172375
EPI_ISL_4172376
EPI_ISL_4172377
EPI_ISL_4172378
EPI_ISL_4172379
EPI_ISL_4172381
EPI_ISL_4172382
EPI_ISL_4172383
EPI_ISL_4172384
EPI_ISL_4172385
EPI_ISL_4172386
EPI_ISL_4172388
EPI_ISL_4172390
EPI_ISL_4172391
EPI_ISL_4172392
EPI_ISL_4172393
EPI_ISL_4172394
EPI_ISL_4172395
EPI_ISL_4172396
EPI_ISL_4172397
EPI_ISL_4172398
EPI_ISL_4172400
EPI_ISL_4172401
EPI_ISL_4172402
EPI_ISL_4172403
EPI_ISL_4172404
EPI_ISL_4172405
EPI_ISL_4172406
EPI_ISL_4172407
EPI_ISL_4172408
EPI_ISL_4172409
EPI_ISL_4172410
EPI_ISL_4172411
EPI_ISL_4172412
EPI_ISL_4172413
EPI_ISL_4172414
EPI_ISL_4172415
EPI_ISL_4172416
EPI_ISL_4172418
EPI_ISL_4172419
EPI_ISL_4172420
EPI_ISL_4172421
EPI_ISL_4172422
EPI_ISL_4172423
EPI_ISL_4172424
EPI_ISL_4172425
EPI_ISL_4172426
EPI_ISL_4172427
EPI_ISL_4172428
EPI_ISL_4172429
EPI_ISL_4172431
EPI_ISL_4172432
EPI_ISL_4172435
EPI_ISL_4172437
EPI_ISL_4172439
EPI_ISL_4172441
EPI_ISL_4172443
EPI_ISL_4172445
EPI_ISL_3807104
EPI_ISL_4172447
EPI_ISL_4172449
EPI_ISL_4172451
EPI_ISL_4172453
EPI_ISL_4172455
EPI_ISL_4172457
EPI_ISL_4172459
EPI_ISL_4172462
EPI_ISL_4172464
EPI_ISL_4172466
EPI_ISL_4172468
EPI_ISL_4172470
EPI_ISL_4172472
EPI_ISL_4172475
EPI_ISL_4172477
EPI_ISL_4172479
EPI_ISL_4172480
EPI_ISL_4172481
EPI_ISL_4172482
EPI_ISL_3807106
EPI_ISL_4172483
EPI_ISL_4172484
EPI_ISL_4172485
EPI_ISL_4172486
EPI_ISL_4172487
EPI_ISL_4172488
EPI_ISL_4172489
EPI_ISL_4172490
EPI_ISL_4172491
EPI_ISL_4172492
EPI_ISL_4172493
EPI_ISL_4172494
EPI_ISL_4172495
EPI_ISL_4172496
EPI_ISL_4172497
EPI_ISL_4172498
EPI_ISL_4172499
EPI_ISL_4172500
EPI_ISL_4172501
EPI_ISL_4172502
EPI_ISL_4172503
EPI_ISL_4172504
EPI_ISL_4172505
EPI_ISL_4172506
EPI_ISL_4172507
EPI_ISL_4172508
EPI_ISL_4172510
EPI_ISL_4172511
EPI_ISL_4172512
EPI_ISL_4172513
EPI_ISL_4172514
EPI_ISL_4172515
EPI_ISL_4172516
EPI_ISL_4172517
EPI_ISL_4172518
EPI_ISL_3507364
EPI_ISL_3507365
EPI_ISL_3507366
EPI_ISL_3507368
EPI_ISL_3807125
EPI_ISL_3807126
EPI_ISL_3507634
EPI_ISL_3807129
EPI_ISL_3807134
EPI_ISL_3807140
EPI_ISL_3508120
EPI_ISL_3508121
EPI_ISL_3742067
EPI_ISL_3742746
EPI_ISL_3742758
EPI_ISL_3742902
EPI_ISL_5366075
EPI_ISL_5366164
EPI_ISL_5366174
EPI_ISL_5366197
EPI_ISL_5366440
EPI_ISL_5366519
EPI_ISL_5365976
EPI_ISL_3538778
EPI_ISL_4258649
EPI_ISL_4258667
EPI_ISL_3527626
EPI_ISL_3527637
EPI_ISL_3527667
EPI_ISL_3527670
EPI_ISL_3527675
EPI_ISL_3527676
EPI_ISL_3527682
EPI_ISL_3527683
EPI_ISL_3527684
EPI_ISL_3532516
EPI_ISL_3532517
EPI_ISL_3532518
EPI_ISL_3532519
EPI_ISL_3532520
EPI_ISL_3532525
EPI_ISL_3532526
EPI_ISL_3532527
EPI_ISL_3532530
EPI_ISL_3532531
EPI_ISL_3532532
EPI_ISL_3532536
EPI_ISL_3532538
EPI_ISL_3532539
EPI_ISL_3532543
EPI_ISL_3532545
EPI_ISL_3532546
EPI_ISL_3532547
EPI_ISL_3532548
EPI_ISL_3532550
EPI_ISL_3532551
EPI_ISL_3532552
EPI_ISL_3532553
EPI_ISL_3532554
EPI_ISL_3532555
EPI_ISL_3532558
EPI_ISL_3532560
EPI_ISL_3532561
EPI_ISL_3532562
EPI_ISL_3532565
EPI_ISL_3532566
EPI_ISL_3532567
EPI_ISL_3532568
EPI_ISL_3532570
EPI_ISL_3532571
EPI_ISL_3532572
EPI_ISL_3532573
EPI_ISL_3532574
EPI_ISL_3532578
EPI_ISL_3532579
EPI_ISL_3532580
EPI_ISL_3532581
EPI_ISL_3532582
EPI_ISL_3532585
EPI_ISL_3532586
EPI_ISL_3532589
EPI_ISL_3532590
EPI_ISL_3532591
EPI_ISL_3532593
EPI_ISL_3532594
EPI_ISL_3532598
EPI_ISL_3532599
EPI_ISL_3532600
EPI_ISL_3532601
EPI_ISL_3532602
EPI_ISL_3532603
EPI_ISL_3532604
EPI_ISL_3532605
EPI_ISL_3532606
EPI_ISL_3532607
EPI_ISL_3532608
EPI_ISL_3532609
EPI_ISL_3532612
EPI_ISL_3532613
EPI_ISL_3532614
EPI_ISL_3532615
EPI_ISL_3532617
EPI_ISL_3532618
EPI_ISL_3532619
EPI_ISL_3532620
EPI_ISL_3532621
EPI_ISL_3532623
EPI_ISL_3532624
EPI_ISL_3532625
EPI_ISL_3532626
EPI_ISL_3532627
EPI_ISL_3532628
EPI_ISL_3532658
EPI_ISL_3532659
EPI_ISL_3532660
EPI_ISL_3532661
EPI_ISL_3532662
EPI_ISL_3532666
EPI_ISL_3532667
EPI_ISL_3532668
EPI_ISL_3532669
EPI_ISL_3532670
EPI_ISL_3532672
EPI_ISL_3532673
EPI_ISL_3532677
EPI_ISL_3532679
EPI_ISL_3532680
EPI_ISL_3532681
EPI_ISL_3532682
EPI_ISL_3532683
EPI_ISL_3532684
EPI_ISL_3532685
EPI_ISL_3532686
EPI_ISL_3532688
EPI_ISL_3532689
EPI_ISL_3532691
EPI_ISL_3532692
EPI_ISL_3532693
EPI_ISL_3532698
EPI_ISL_3532699
EPI_ISL_3532700
EPI_ISL_3532703
EPI_ISL_3532704
EPI_ISL_3532705
EPI_ISL_3532706
EPI_ISL_3532707
EPI_ISL_3532708
EPI_ISL_3532712
EPI_ISL_3532713
EPI_ISL_3532714
EPI_ISL_3532715
EPI_ISL_3532717
EPI_ISL_3532720
EPI_ISL_3532721
EPI_ISL_3532722
EPI_ISL_3534416
EPI_ISL_3534418
EPI_ISL_3534424
EPI_ISL_3534428
EPI_ISL_3534430
EPI_ISL_3534436
EPI_ISL_3534836
EPI_ISL_3534845
EPI_ISL_3534848
EPI_ISL_3534849
EPI_ISL_3534850
EPI_ISL_3534855
EPI_ISL_3535930
EPI_ISL_3536302
EPI_ISL_3536605
EPI_ISL_4183245
EPI_ISL_3538771
EPI_ISL_3538772
EPI_ISL_3538774
EPI_ISL_3538775
EPI_ISL_3538776
EPI_ISL_3538777
EPI_ISL_3538779
EPI_ISL_3538780
EPI_ISL_3538781
EPI_ISL_3538782
EPI_ISL_3538783
EPI_ISL_3538784
EPI_ISL_3538785
EPI_ISL_3538786
EPI_ISL_3538787
EPI_ISL_3538788
EPI_ISL_3538789
EPI_ISL_3538790
EPI_ISL_3538791
EPI_ISL_3538792
EPI_ISL_3538793
EPI_ISL_3538795
EPI_ISL_3538796
EPI_ISL_3538797
EPI_ISL_3538799
EPI_ISL_3538800
EPI_ISL_3538801
EPI_ISL_3538802
EPI_ISL_3538803
EPI_ISL_3538804
EPI_ISL_3538808
EPI_ISL_3538809
EPI_ISL_3538810
EPI_ISL_3538811
EPI_ISL_3538812
EPI_ISL_3538813
EPI_ISL_3538814
EPI_ISL_3538815
EPI_ISL_3538816
EPI_ISL_3538817
EPI_ISL_3538818
EPI_ISL_3538819
EPI_ISL_3538820
EPI_ISL_3538821
EPI_ISL_3538822
EPI_ISL_3538823
EPI_ISL_3538824
EPI_ISL_3538825
EPI_ISL_3538826
EPI_ISL_3538827
EPI_ISL_3538828
EPI_ISL_3538829
EPI_ISL_3538830
EPI_ISL_3538831
EPI_ISL_3538833
EPI_ISL_3538834
EPI_ISL_3538835
EPI_ISL_3538836
EPI_ISL_3538837
EPI_ISL_4183668
EPI_ISL_4183677
EPI_ISL_4183688
EPI_ISL_3543361
EPI_ISL_3543471
EPI_ISL_3543472
EPI_ISL_3543478
EPI_ISL_3543479
EPI_ISL_3543489
EPI_ISL_3543490
EPI_ISL_3543491
EPI_ISL_3543492
EPI_ISL_3543493
EPI_ISL_3543496
EPI_ISL_3543497
EPI_ISL_3543500
EPI_ISL_3543501
EPI_ISL_3543502
EPI_ISL_3543503
EPI_ISL_3543507
EPI_ISL_3543513
EPI_ISL_3543517
EPI_ISL_3543553
EPI_ISL_3543554
EPI_ISL_3543802
EPI_ISL_3543821
EPI_ISL_3543822
EPI_ISL_3543824
EPI_ISL_3543825
EPI_ISL_3543826
EPI_ISL_3543828
EPI_ISL_3543833
EPI_ISL_3543835
EPI_ISL_3543837
EPI_ISL_3543839
EPI_ISL_3543851
EPI_ISL_3544036
EPI_ISL_3544040
EPI_ISL_3544042
EPI_ISL_3544045
EPI_ISL_3544047
EPI_ISL_3544048
EPI_ISL_3544049
EPI_ISL_3544050
EPI_ISL_3544051
EPI_ISL_3544052
EPI_ISL_3544054
EPI_ISL_3544055
EPI_ISL_3544066
EPI_ISL_3544067
EPI_ISL_3544068
EPI_ISL_3544069
EPI_ISL_3544074
EPI_ISL_3544076
EPI_ISL_3544078
EPI_ISL_3544081
EPI_ISL_3544083
EPI_ISL_3544087
EPI_ISL_3544089
EPI_ISL_3544091
EPI_ISL_3544093
EPI_ISL_3544094
EPI_ISL_3544095
EPI_ISL_3544096
EPI_ISL_3544098
EPI_ISL_3544099
EPI_ISL_3544101
EPI_ISL_3544110
EPI_ISL_3544113
EPI_ISL_3544114
EPI_ISL_3544115
EPI_ISL_3544116
EPI_ISL_3544117
EPI_ISL_3544118
EPI_ISL_3544121
EPI_ISL_3544122
EPI_ISL_3544125
EPI_ISL_3544126
EPI_ISL_3544129
EPI_ISL_3544133
EPI_ISL_3544137
EPI_ISL_3544138
EPI_ISL_3544140
EPI_ISL_3544148
EPI_ISL_3547505
EPI_ISL_3545815
EPI_ISL_3545817
EPI_ISL_3545818
EPI_ISL_3545819
EPI_ISL_3545820
EPI_ISL_3545821
EPI_ISL_3545822
EPI_ISL_3545823
EPI_ISL_3545824
EPI_ISL_3545825
EPI_ISL_3545826
EPI_ISL_3545827
EPI_ISL_3545830
EPI_ISL_3545831
EPI_ISL_3545832
EPI_ISL_3545833
EPI_ISL_3545836
EPI_ISL_3545839
EPI_ISL_3545841
EPI_ISL_3545842
EPI_ISL_3545843
EPI_ISL_3545845
EPI_ISL_3545846
EPI_ISL_3545848
EPI_ISL_3545849
EPI_ISL_3545850
EPI_ISL_3545852
EPI_ISL_3545853
EPI_ISL_3545855
EPI_ISL_3545856
EPI_ISL_3545857
EPI_ISL_3545858
EPI_ISL_3545859
EPI_ISL_3545860
EPI_ISL_3545861
EPI_ISL_3545863
EPI_ISL_3545866
EPI_ISL_3545869
EPI_ISL_3545870
EPI_ISL_3545875
EPI_ISL_3545876
EPI_ISL_3545877
EPI_ISL_3545878
EPI_ISL_3545880
EPI_ISL_3545883
EPI_ISL_3545884
EPI_ISL_3545886
EPI_ISL_3545887
EPI_ISL_3545889
EPI_ISL_3545890
EPI_ISL_3545891
EPI_ISL_3545893
EPI_ISL_3545896
EPI_ISL_3545899
EPI_ISL_3546257
EPI_ISL_3547513
EPI_ISL_3547096
EPI_ISL_3547098
EPI_ISL_3982196
EPI_ISL_3547099
EPI_ISL_3547100
EPI_ISL_3547106
EPI_ISL_3547111
EPI_ISL_3547115
EPI_ISL_3547307
EPI_ISL_3547706
EPI_ISL_3547707
EPI_ISL_3547711
EPI_ISL_3547713
EPI_ISL_3547714
EPI_ISL_3548633
EPI_ISL_3548634
EPI_ISL_3548636
EPI_ISL_3548685
EPI_ISL_3548686
EPI_ISL_3548695
EPI_ISL_3548696
EPI_ISL_5396587
EPI_ISL_5396592
EPI_ISL_5396594
EPI_ISL_4185150
EPI_ISL_4185152
EPI_ISL_4185154
EPI_ISL_4185156
EPI_ISL_4185158
EPI_ISL_4185160
EPI_ISL_4185162
EPI_ISL_4185164
EPI_ISL_4185166
EPI_ISL_4185168
EPI_ISL_4185170
EPI_ISL_4185172
EPI_ISL_4185175
EPI_ISL_4185179
EPI_ISL_4185183
EPI_ISL_4185186
EPI_ISL_4185189
EPI_ISL_4185192
EPI_ISL_4185195
EPI_ISL_4185252
EPI_ISL_4185256
EPI_ISL_4185283
EPI_ISL_3560296
EPI_ISL_5417152
EPI_ISL_5417389
EPI_ISL_5417390
EPI_ISL_3570879
EPI_ISL_3570886
EPI_ISL_3570887
EPI_ISL_3570892
EPI_ISL_3570898
EPI_ISL_3570899
EPI_ISL_3570905
EPI_ISL_3570907
EPI_ISL_3570909
EPI_ISL_4188679
EPI_ISL_4188684
EPI_ISL_4188685
EPI_ISL_4188687
EPI_ISL_4188689
EPI_ISL_4188690
EPI_ISL_5427934
EPI_ISL_5428217
EPI_ISL_3453911
EPI_ISL_5428526
EPI_ISL_5428527
EPI_ISL_5428528
EPI_ISL_5428530
EPI_ISL_5428531
EPI_ISL_5428533
EPI_ISL_5428535
EPI_ISL_5428541
EPI_ISL_5428543
EPI_ISL_5428544
EPI_ISL_5428545
EPI_ISL_5428546
EPI_ISL_5428547
EPI_ISL_5428548
EPI_ISL_5428550
EPI_ISL_5428551
EPI_ISL_5428557
EPI_ISL_5428559
EPI_ISL_5428660
EPI_ISL_5428806
EPI_ISL_5428815
EPI_ISL_5428817
EPI_ISL_5428988
EPI_ISL_5429009
EPI_ISL_3588476
EPI_ISL_3588477
EPI_ISL_5433667
EPI_ISL_5433669
EPI_ISL_5433670
EPI_ISL_5433671
EPI_ISL_5433672
EPI_ISL_5433673
EPI_ISL_5433674
EPI_ISL_5433675
EPI_ISL_5433676
EPI_ISL_5433677
EPI_ISL_5437123
EPI_ISL_5441707
EPI_ISL_5441708
EPI_ISL_5441709
EPI_ISL_5441710
EPI_ISL_5441712
EPI_ISL_5441713
EPI_ISL_5441714
EPI_ISL_5441716
EPI_ISL_5441717
EPI_ISL_5441718
EPI_ISL_5441719
EPI_ISL_5441720
EPI_ISL_5441721
EPI_ISL_5441722
EPI_ISL_5441723
EPI_ISL_5441724
EPI_ISL_5441725
EPI_ISL_5441726
EPI_ISL_5441727
EPI_ISL_5441728
EPI_ISL_5441729
EPI_ISL_5441730
EPI_ISL_5441731
EPI_ISL_5441732
EPI_ISL_5441733
EPI_ISL_5441734
EPI_ISL_5441735
EPI_ISL_4006410
EPI_ISL_4006600
EPI_ISL_4803558
EPI_ISL_5462138
EPI_ISL_3638935
EPI_ISL_3638939
EPI_ISL_3638951
EPI_ISL_3638955
EPI_ISL_3638978
EPI_ISL_3639030
EPI_ISL_3639043
EPI_ISL_3639048
EPI_ISL_3639078
EPI_ISL_3639082
EPI_ISL_3639096
EPI_ISL_3639107
EPI_ISL_3639156
EPI_ISL_3639175
EPI_ISL_3639183
EPI_ISL_3639194
EPI_ISL_4193972
EPI_ISL_4193973
EPI_ISL_4193974
EPI_ISL_4193975
EPI_ISL_4193976
EPI_ISL_4193977
EPI_ISL_4193978
EPI_ISL_4193979
EPI_ISL_4193980
EPI_ISL_4193981
EPI_ISL_4193982
EPI_ISL_4194641
EPI_ISL_4194642
EPI_ISL_4194643
EPI_ISL_4194644
EPI_ISL_4194645
EPI_ISL_4194646
EPI_ISL_4194647
EPI_ISL_4194648
EPI_ISL_4194649
EPI_ISL_4194650
EPI_ISL_4194651
EPI_ISL_4194652
EPI_ISL_4194653
EPI_ISL_4194654
EPI_ISL_4194655
EPI_ISL_4194656
EPI_ISL_4194658
EPI_ISL_4194660
EPI_ISL_4195036
EPI_ISL_4397728
EPI_ISL_4348047
EPI_ISL_4348149
EPI_ISL_3664481
EPI_ISL_3664482
EPI_ISL_3664483
EPI_ISL_3664485
EPI_ISL_3664486
EPI_ISL_3664487
EPI_ISL_3664488
EPI_ISL_3664489
EPI_ISL_3664490
EPI_ISL_3664491
EPI_ISL_3664493
EPI_ISL_3664494
EPI_ISL_3664495
EPI_ISL_3664496
EPI_ISL_3664497
EPI_ISL_3667143
EPI_ISL_3667144
EPI_ISL_3668029
EPI_ISL_3668030
EPI_ISL_3668031
EPI_ISL_3668032
EPI_ISL_3668034
EPI_ISL_3668036
EPI_ISL_3668038
EPI_ISL_3668039
EPI_ISL_3668040
EPI_ISL_3668041
EPI_ISL_3668042
EPI_ISL_3668043
EPI_ISL_3668044
EPI_ISL_3668045
EPI_ISL_3668046
EPI_ISL_3668047
EPI_ISL_3668048
EPI_ISL_3668049
EPI_ISL_3668050
EPI_ISL_3668051
EPI_ISL_3668052
EPI_ISL_3668053
EPI_ISL_3668054
EPI_ISL_3668055
EPI_ISL_3668056
EPI_ISL_3668057
EPI_ISL_3668058
EPI_ISL_3668059
EPI_ISL_3668060
EPI_ISL_3672250
EPI_ISL_3672252
EPI_ISL_3672257
EPI_ISL_3672259
EPI_ISL_3672260
EPI_ISL_3672262
EPI_ISL_3672277
EPI_ISL_3672279
EPI_ISL_3664492
EPI_ISL_3690013
EPI_ISL_3690014
EPI_ISL_3690019
EPI_ISL_3690020
EPI_ISL_3690023
EPI_ISL_3690025
EPI_ISL_3690026
EPI_ISL_3690027
EPI_ISL_3690028
EPI_ISL_3690053
EPI_ISL_3690054
EPI_ISL_3690055
EPI_ISL_3690056
EPI_ISL_3690057
EPI_ISL_3690058
EPI_ISL_3690059
EPI_ISL_3690105
EPI_ISL_3690106
EPI_ISL_3690108
EPI_ISL_3690109
EPI_ISL_3690114
EPI_ISL_3690115
EPI_ISL_3690116
EPI_ISL_3690119
EPI_ISL_3690120
EPI_ISL_3690121
EPI_ISL_3690122
EPI_ISL_3690123
EPI_ISL_3690137
EPI_ISL_3690138
EPI_ISL_3690139
EPI_ISL_3690140
EPI_ISL_3690141
EPI_ISL_3690142
EPI_ISL_3690143
EPI_ISL_3690144
EPI_ISL_3690145
EPI_ISL_3690146
EPI_ISL_3690147
EPI_ISL_3690149
EPI_ISL_3690152
EPI_ISL_3690153
EPI_ISL_3690154
EPI_ISL_3690157
EPI_ISL_3690160
EPI_ISL_3690213
EPI_ISL_3690214
EPI_ISL_3690222
EPI_ISL_3690223
EPI_ISL_3690224
EPI_ISL_3690225
EPI_ISL_3690228
EPI_ISL_3690229
EPI_ISL_3690230
EPI_ISL_3690231
EPI_ISL_3690232
EPI_ISL_3690233
EPI_ISL_3690234
EPI_ISL_3690235
EPI_ISL_3690236
EPI_ISL_3690237
EPI_ISL_3690238
EPI_ISL_3690239
EPI_ISL_3690240
EPI_ISL_3690241
EPI_ISL_3690242
EPI_ISL_3690243
EPI_ISL_3690244
EPI_ISL_3690245
EPI_ISL_3690246
EPI_ISL_3690247
EPI_ISL_3690248
EPI_ISL_3690249
EPI_ISL_3690250
EPI_ISL_3690251
EPI_ISL_3690253
EPI_ISL_3690256
EPI_ISL_3690257
EPI_ISL_3690258
EPI_ISL_3690259
EPI_ISL_3690260
EPI_ISL_3690261
EPI_ISL_3690262
EPI_ISL_3690263
EPI_ISL_3690264
EPI_ISL_3690265
EPI_ISL_3690266
EPI_ISL_3690267
EPI_ISL_3690268
EPI_ISL_3690269
EPI_ISL_3690270
EPI_ISL_3690271
EPI_ISL_3690272
EPI_ISL_3690273
EPI_ISL_3690274
EPI_ISL_3690275
EPI_ISL_3690276
EPI_ISL_3690277
EPI_ISL_3690278
EPI_ISL_3690279
EPI_ISL_3690280
EPI_ISL_3690281
EPI_ISL_3690282
EPI_ISL_3690283
EPI_ISL_3690284
EPI_ISL_3690285
EPI_ISL_3690286
EPI_ISL_3690287
EPI_ISL_3690288
EPI_ISL_3690325
EPI_ISL_3690326
EPI_ISL_3690327
EPI_ISL_3690328
EPI_ISL_3690329
EPI_ISL_3690330
EPI_ISL_3690331
EPI_ISL_3690332
EPI_ISL_3690333
EPI_ISL_3690334
EPI_ISL_3690335
EPI_ISL_3690336
EPI_ISL_3690337
EPI_ISL_3690338
EPI_ISL_3690339
EPI_ISL_3690340
EPI_ISL_3690341
EPI_ISL_3690342
EPI_ISL_3690343
EPI_ISL_3690344
EPI_ISL_3690345
EPI_ISL_3690346
EPI_ISL_3690347
EPI_ISL_3690348
EPI_ISL_3690349
EPI_ISL_3690350
EPI_ISL_3690351
EPI_ISL_3690352
EPI_ISL_3690353
EPI_ISL_3690354
EPI_ISL_3690355
EPI_ISL_3690356
EPI_ISL_3690357
EPI_ISL_3690358
EPI_ISL_3690359
EPI_ISL_3690360
EPI_ISL_3690361
EPI_ISL_3690362
EPI_ISL_3690363
EPI_ISL_3690364
EPI_ISL_3690365
EPI_ISL_3690366
EPI_ISL_3690367
EPI_ISL_3690368
EPI_ISL_3690370
EPI_ISL_3690371
EPI_ISL_3690373
EPI_ISL_3690374
EPI_ISL_3690375
EPI_ISL_3690376
EPI_ISL_3690377
EPI_ISL_3690378
EPI_ISL_3690379
EPI_ISL_3690380
EPI_ISL_3690381
EPI_ISL_3690382
EPI_ISL_3690383
EPI_ISL_3690384
EPI_ISL_3690385
EPI_ISL_3690386
EPI_ISL_3690387
EPI_ISL_3690388
EPI_ISL_3690390
EPI_ISL_3690391
EPI_ISL_3690392
EPI_ISL_3690393
EPI_ISL_3690394
EPI_ISL_3690395
EPI_ISL_3690396
EPI_ISL_3690397
EPI_ISL_3690398
EPI_ISL_3690399
EPI_ISL_3690400
EPI_ISL_3690401
EPI_ISL_3690402
EPI_ISL_3690403
EPI_ISL_3690404
EPI_ISL_3690405
EPI_ISL_3690407
EPI_ISL_3690408
EPI_ISL_3690409
EPI_ISL_3690410
EPI_ISL_3690411
EPI_ISL_3690412
EPI_ISL_3690413
EPI_ISL_3690414
EPI_ISL_3690415
EPI_ISL_3690416
EPI_ISL_3690417
EPI_ISL_3690418
EPI_ISL_3690419
EPI_ISL_3690420
EPI_ISL_3690421
EPI_ISL_3690422
EPI_ISL_3690423
EPI_ISL_3690424
EPI_ISL_3690425
EPI_ISL_3690426
EPI_ISL_3690427
EPI_ISL_3690428
EPI_ISL_3690429
EPI_ISL_3690430
EPI_ISL_3690431
EPI_ISL_3690432
EPI_ISL_3690433
EPI_ISL_3690434
EPI_ISL_3690435
EPI_ISL_3690436
EPI_ISL_3690437
EPI_ISL_3690438
EPI_ISL_3690439
EPI_ISL_3690440
EPI_ISL_3690441
EPI_ISL_3690442
EPI_ISL_3690443
EPI_ISL_3690444
EPI_ISL_3690445
EPI_ISL_3690446
EPI_ISL_3690447
EPI_ISL_3690448
EPI_ISL_3690449
EPI_ISL_3690450
EPI_ISL_3690451
EPI_ISL_3690452
EPI_ISL_3690453
EPI_ISL_3690454
EPI_ISL_3690455
EPI_ISL_3690456
EPI_ISL_3690457
EPI_ISL_3690458
EPI_ISL_3690459
EPI_ISL_3690460
EPI_ISL_3690461
EPI_ISL_3690462
EPI_ISL_3690463
EPI_ISL_3690464
EPI_ISL_3690465
EPI_ISL_3690466
EPI_ISL_3690467
EPI_ISL_3690468
EPI_ISL_3690469
EPI_ISL_3690470
EPI_ISL_3690471
EPI_ISL_3690472
EPI_ISL_3690473
EPI_ISL_3690474
EPI_ISL_3690475
EPI_ISL_3690476
EPI_ISL_3690477
EPI_ISL_3690478
EPI_ISL_3690479
EPI_ISL_3690480
EPI_ISL_3690481
EPI_ISL_3690482
EPI_ISL_3690483
EPI_ISL_3690484
EPI_ISL_3690485
EPI_ISL_3690486
EPI_ISL_3690487
EPI_ISL_3690488
EPI_ISL_3690489
EPI_ISL_3690490
EPI_ISL_3690491
EPI_ISL_3690492
EPI_ISL_3690497
EPI_ISL_3690498
EPI_ISL_3690503
EPI_ISL_3690504
EPI_ISL_3690505
EPI_ISL_3690506
EPI_ISL_3690507
EPI_ISL_3690508
EPI_ISL_3690509
EPI_ISL_3690510
EPI_ISL_3690511
EPI_ISL_3690512
EPI_ISL_3690513
EPI_ISL_3690514
EPI_ISL_3690515
EPI_ISL_3690516
EPI_ISL_3690517
EPI_ISL_3690520
EPI_ISL_3690521
EPI_ISL_3690526
EPI_ISL_3690537
EPI_ISL_3690538
EPI_ISL_3690539
EPI_ISL_3690540
EPI_ISL_3690541
EPI_ISL_3690542
EPI_ISL_3691711
EPI_ISL_3691726
EPI_ISL_3691744
EPI_ISL_3692531
EPI_ISL_3692532
EPI_ISL_3692533
EPI_ISL_3692534
EPI_ISL_3692535
EPI_ISL_3692536
EPI_ISL_3692537
EPI_ISL_3692538
EPI_ISL_3692539
EPI_ISL_3692540
EPI_ISL_3692541
EPI_ISL_3692542
EPI_ISL_3692543
EPI_ISL_3692544
EPI_ISL_3692545
EPI_ISL_3692546
EPI_ISL_3692547
EPI_ISL_3692548
EPI_ISL_3692549
EPI_ISL_3692550
EPI_ISL_3692551
EPI_ISL_3692552
EPI_ISL_3692553
EPI_ISL_3692554
EPI_ISL_3692555
EPI_ISL_3692556
EPI_ISL_3692557
EPI_ISL_3692558
EPI_ISL_3692560
EPI_ISL_3692561
EPI_ISL_3692562
EPI_ISL_3692563
EPI_ISL_3692564
EPI_ISL_3692565
EPI_ISL_3692566
EPI_ISL_3692567
EPI_ISL_3692868
EPI_ISL_3696815
EPI_ISL_3696816
EPI_ISL_3696817
EPI_ISL_3696818
EPI_ISL_3696819
EPI_ISL_3696820
EPI_ISL_3696821
EPI_ISL_3696822
EPI_ISL_3696823
EPI_ISL_3696824
EPI_ISL_3696826
EPI_ISL_3696828
EPI_ISL_3696829
EPI_ISL_3696830
EPI_ISL_3696831
EPI_ISL_3696832
EPI_ISL_3696833
EPI_ISL_3696834
EPI_ISL_3696835
EPI_ISL_3696836
EPI_ISL_3696922
EPI_ISL_4199179
EPI_ISL_4199180
EPI_ISL_4199181
EPI_ISL_4199182
EPI_ISL_4199183
EPI_ISL_4199185
EPI_ISL_4199186
EPI_ISL_4199188
EPI_ISL_4199189
EPI_ISL_4199190
EPI_ISL_4199191
EPI_ISL_4199192
EPI_ISL_4199193
EPI_ISL_4199195
EPI_ISL_4199196
EPI_ISL_4199197
EPI_ISL_4199198
EPI_ISL_4199199
EPI_ISL_4199200
EPI_ISL_4199201
EPI_ISL_4199202
EPI_ISL_4199203
EPI_ISL_4199204
EPI_ISL_4199205
EPI_ISL_4199208
EPI_ISL_4199209
EPI_ISL_4199210
EPI_ISL_4199211
EPI_ISL_4199212
EPI_ISL_4199214
EPI_ISL_4199215
EPI_ISL_4199216
EPI_ISL_4199217
EPI_ISL_4199218
EPI_ISL_4199220
EPI_ISL_4199222
EPI_ISL_4199225
EPI_ISL_4199226
EPI_ISL_4199227
EPI_ISL_4199228
EPI_ISL_4199229
EPI_ISL_4199231
EPI_ISL_4199234
EPI_ISL_4199235
EPI_ISL_4199236
EPI_ISL_4199237
EPI_ISL_4199238
EPI_ISL_4199239
EPI_ISL_4199244
EPI_ISL_4199245
EPI_ISL_4199246
EPI_ISL_4199247
EPI_ISL_4199248
EPI_ISL_4199249
EPI_ISL_4199250
EPI_ISL_4199251
EPI_ISL_4199252
EPI_ISL_4199253
EPI_ISL_4199254
EPI_ISL_4199257
EPI_ISL_4199258
EPI_ISL_4199259
EPI_ISL_4199261
EPI_ISL_4199262
EPI_ISL_4199263
EPI_ISL_4199264
EPI_ISL_4199265
EPI_ISL_4199266
EPI_ISL_4199269
EPI_ISL_4199270
EPI_ISL_4199271
EPI_ISL_4199272
EPI_ISL_4199274
EPI_ISL_4199275
EPI_ISL_4199276
EPI_ISL_4199278
EPI_ISL_4199279
EPI_ISL_4199281
EPI_ISL_4199282
EPI_ISL_4199284
EPI_ISL_4199285
EPI_ISL_4199287
EPI_ISL_4199289
EPI_ISL_4199290
EPI_ISL_4199291
EPI_ISL_4199292
EPI_ISL_4199293
EPI_ISL_4199296
EPI_ISL_4199297
EPI_ISL_4199298
EPI_ISL_4199302
EPI_ISL_4199304
EPI_ISL_4199305
EPI_ISL_4199306
EPI_ISL_4199307
EPI_ISL_4199308
EPI_ISL_4199309
EPI_ISL_4199310
EPI_ISL_4199311
EPI_ISL_4199312
EPI_ISL_3668035
EPI_ISL_3668037
EPI_ISL_4199316
EPI_ISL_4199317
EPI_ISL_4199318
EPI_ISL_4199319
EPI_ISL_4199323
EPI_ISL_4199324
EPI_ISL_4199325
EPI_ISL_3668061
EPI_ISL_4199328
EPI_ISL_4199329
EPI_ISL_4199330
EPI_ISL_4199331
EPI_ISL_4199332
EPI_ISL_4199334
EPI_ISL_4199335
EPI_ISL_4199336
EPI_ISL_4199339
EPI_ISL_4199340
EPI_ISL_4199341
EPI_ISL_4199348
EPI_ISL_4199350
EPI_ISL_4199351
EPI_ISL_4199352
EPI_ISL_4199353
EPI_ISL_4199354
EPI_ISL_4199356
EPI_ISL_4199358
EPI_ISL_4199359
EPI_ISL_4199360
EPI_ISL_4199363
EPI_ISL_4199364
EPI_ISL_4199365
EPI_ISL_4199366
EPI_ISL_4199367
EPI_ISL_4199368
EPI_ISL_4199369
EPI_ISL_4199370
EPI_ISL_4199371
EPI_ISL_4199372
EPI_ISL_4199373
EPI_ISL_4199374
EPI_ISL_4199375
EPI_ISL_4199376
EPI_ISL_4199378
EPI_ISL_4199379
EPI_ISL_4199380
EPI_ISL_4199381
EPI_ISL_4199382
EPI_ISL_4199383
EPI_ISL_4199384
EPI_ISL_4199385
EPI_ISL_4199386
EPI_ISL_4199387
EPI_ISL_4199388
EPI_ISL_4199389
EPI_ISL_4199390
EPI_ISL_4199391
EPI_ISL_4199392
EPI_ISL_4199393
EPI_ISL_4199394
EPI_ISL_4199395
EPI_ISL_4199396
EPI_ISL_4199397
EPI_ISL_4199398
EPI_ISL_4199399
EPI_ISL_4199400
EPI_ISL_4199401
EPI_ISL_4199402
EPI_ISL_4199403
EPI_ISL_4199404
EPI_ISL_4199405
EPI_ISL_4199406
EPI_ISL_4199407
EPI_ISL_4199408
EPI_ISL_4199409
EPI_ISL_4199410
EPI_ISL_4199411
EPI_ISL_4199412
EPI_ISL_4199413
EPI_ISL_4199415
EPI_ISL_4199416
EPI_ISL_4199417
EPI_ISL_4199418
EPI_ISL_4199419
EPI_ISL_4199420
EPI_ISL_4199422
EPI_ISL_4199423
EPI_ISL_4199424
EPI_ISL_4199425
EPI_ISL_4199426
EPI_ISL_4199427
EPI_ISL_4199428
EPI_ISL_4199429
EPI_ISL_4199430
EPI_ISL_4199431
EPI_ISL_4199432
EPI_ISL_4199433
EPI_ISL_4199434
EPI_ISL_4199435
EPI_ISL_4199436
EPI_ISL_4199438
EPI_ISL_4199439
EPI_ISL_4199440
EPI_ISL_4199441
EPI_ISL_4199443
EPI_ISL_4199444
EPI_ISL_4199445
EPI_ISL_4199446
EPI_ISL_4199447
EPI_ISL_4199448
EPI_ISL_4199449
EPI_ISL_4199450
EPI_ISL_4199451
EPI_ISL_4199452
EPI_ISL_4199453
EPI_ISL_4199457
EPI_ISL_4199459
EPI_ISL_4199460
EPI_ISL_4199461
EPI_ISL_4199462
EPI_ISL_4199463
EPI_ISL_4199464
EPI_ISL_4199465
EPI_ISL_4199466
EPI_ISL_4199467
EPI_ISL_4199468
EPI_ISL_4199495
EPI_ISL_4199496
EPI_ISL_4199497
EPI_ISL_4199498
EPI_ISL_4199499
EPI_ISL_4199508
EPI_ISL_4199510
EPI_ISL_4199511
EPI_ISL_4199512
EPI_ISL_4199513
EPI_ISL_4199514
EPI_ISL_4199515
EPI_ISL_4199516
EPI_ISL_4199517
EPI_ISL_4199519
EPI_ISL_3710632
EPI_ISL_3710634
EPI_ISL_3710636
EPI_ISL_3710637
EPI_ISL_3718491
EPI_ISL_3718496
EPI_ISL_3718564
EPI_ISL_3718565
EPI_ISL_3718567
EPI_ISL_3718568
EPI_ISL_3718569
EPI_ISL_3718597
EPI_ISL_3718598
EPI_ISL_3718600
EPI_ISL_3718788
EPI_ISL_3718789
EPI_ISL_3718790
EPI_ISL_3718791
EPI_ISL_3718792
EPI_ISL_3718794
EPI_ISL_3719028
EPI_ISL_3719029
EPI_ISL_3719032
EPI_ISL_3719033
EPI_ISL_3719034
EPI_ISL_3719036
EPI_ISL_3719037
EPI_ISL_3719038
EPI_ISL_3719043
EPI_ISL_3719044
EPI_ISL_3719045
EPI_ISL_3719046
EPI_ISL_3719047
EPI_ISL_3719048
EPI_ISL_3719050
EPI_ISL_3719051
EPI_ISL_3733960
EPI_ISL_3733961
EPI_ISL_3733962
EPI_ISL_3733963
EPI_ISL_3733964
EPI_ISL_3733965
EPI_ISL_3733966
EPI_ISL_3733967
EPI_ISL_3733968
EPI_ISL_3733969
EPI_ISL_3733970
EPI_ISL_3733971
EPI_ISL_3733972
EPI_ISL_3733973
EPI_ISL_3733974
EPI_ISL_3733975
EPI_ISL_3733976
EPI_ISL_3733977
EPI_ISL_3733978
EPI_ISL_3733979
EPI_ISL_3733983
EPI_ISL_3733984
EPI_ISL_3733986
EPI_ISL_3733987
EPI_ISL_3733988
EPI_ISL_3733989
EPI_ISL_3733990
EPI_ISL_3733991
EPI_ISL_3733992
EPI_ISL_3733993
EPI_ISL_3733994
EPI_ISL_3733995
EPI_ISL_3733996
EPI_ISL_3733997
EPI_ISL_3733998
EPI_ISL_3733999
EPI_ISL_3734000
EPI_ISL_3734001
EPI_ISL_3734002
EPI_ISL_3734003
EPI_ISL_3734004
EPI_ISL_3734005
EPI_ISL_3734006
EPI_ISL_3734007
EPI_ISL_3734008
EPI_ISL_3734009
EPI_ISL_3734010
EPI_ISL_3734011
EPI_ISL_3734012
EPI_ISL_3734013
EPI_ISL_3734014
EPI_ISL_3734015
EPI_ISL_3734016
EPI_ISL_3734017
EPI_ISL_3734018
EPI_ISL_3734019
EPI_ISL_3734021
EPI_ISL_3734022
EPI_ISL_3734023
EPI_ISL_3734024
EPI_ISL_3734025
EPI_ISL_3734026
EPI_ISL_3734027
EPI_ISL_3734029
EPI_ISL_3734031
EPI_ISL_3734032
EPI_ISL_3734033
EPI_ISL_3734034
EPI_ISL_3734035
EPI_ISL_3734036
EPI_ISL_3734037
EPI_ISL_3734038
EPI_ISL_3734039
EPI_ISL_3734040
EPI_ISL_3734041
EPI_ISL_3734042
EPI_ISL_3734043
EPI_ISL_3734044
EPI_ISL_3734045
EPI_ISL_3734046
EPI_ISL_3734047
EPI_ISL_3734048
EPI_ISL_3734049
EPI_ISL_3734050
EPI_ISL_3734051
EPI_ISL_3734052
EPI_ISL_3734060
EPI_ISL_3734061
EPI_ISL_3734062
EPI_ISL_3734063
EPI_ISL_3734064
EPI_ISL_3734065
EPI_ISL_3734066
EPI_ISL_3734067
EPI_ISL_3734068
EPI_ISL_3734070
EPI_ISL_3734071
EPI_ISL_3737197
EPI_ISL_3737198
EPI_ISL_3737200
EPI_ISL_3737201
EPI_ISL_3737202
EPI_ISL_3737203
EPI_ISL_3737204
EPI_ISL_3737205
EPI_ISL_3737206
EPI_ISL_3737207
EPI_ISL_3737208
EPI_ISL_3737209
EPI_ISL_3737211
EPI_ISL_3737213
EPI_ISL_3737214
EPI_ISL_3737215
EPI_ISL_3737216
EPI_ISL_3737217
EPI_ISL_3737218
EPI_ISL_3737219
EPI_ISL_3737220
EPI_ISL_3737221
EPI_ISL_3737222
EPI_ISL_3737223
EPI_ISL_3737224
EPI_ISL_3737225
EPI_ISL_3737226
EPI_ISL_3737227
EPI_ISL_3737228
EPI_ISL_3737229
EPI_ISL_3737230
EPI_ISL_3737231
EPI_ISL_3737232
EPI_ISL_3737233
EPI_ISL_3737234
EPI_ISL_3737235
EPI_ISL_3737236
EPI_ISL_3737237
EPI_ISL_3737238
EPI_ISL_3737239
EPI_ISL_3737240
EPI_ISL_3737241
EPI_ISL_3737242
EPI_ISL_3737243
EPI_ISL_3737244
EPI_ISL_3737245
EPI_ISL_3737246
EPI_ISL_3737247
EPI_ISL_3737248
EPI_ISL_3737249
EPI_ISL_3737252
EPI_ISL_3737253
EPI_ISL_3737254
EPI_ISL_3737255
EPI_ISL_3737256
EPI_ISL_3737257
EPI_ISL_3737258
EPI_ISL_3737259
EPI_ISL_3737260
EPI_ISL_3737261
EPI_ISL_3737262
EPI_ISL_3737263
EPI_ISL_3737264
EPI_ISL_3737265
EPI_ISL_3737266
EPI_ISL_3737267
EPI_ISL_3737268
EPI_ISL_3737688
EPI_ISL_3737689
EPI_ISL_3737690
EPI_ISL_3737691
EPI_ISL_3737694
EPI_ISL_3737695
EPI_ISL_3737696
EPI_ISL_3737697
EPI_ISL_3737698
EPI_ISL_3737699
EPI_ISL_3737701
EPI_ISL_3737702
EPI_ISL_3739185
EPI_ISL_3739186
EPI_ISL_3739187
EPI_ISL_3739188
EPI_ISL_3739190
EPI_ISL_3741911
EPI_ISL_3741913
EPI_ISL_3741917
EPI_ISL_3741918
EPI_ISL_3741920
EPI_ISL_3741925
EPI_ISL_3741946
EPI_ISL_3741948
EPI_ISL_3741950
EPI_ISL_3741953
EPI_ISL_3741958
EPI_ISL_3741960
EPI_ISL_3741962
EPI_ISL_3741963
EPI_ISL_3741965
EPI_ISL_3741967
EPI_ISL_3742065
EPI_ISL_3742070
EPI_ISL_3742460
EPI_ISL_3742462
EPI_ISL_3742465
EPI_ISL_3742467
EPI_ISL_3742468
EPI_ISL_3742470
EPI_ISL_3742572
EPI_ISL_3742573
EPI_ISL_3742575
EPI_ISL_3742577
EPI_ISL_3742580
EPI_ISL_3742581
EPI_ISL_3742583
EPI_ISL_3742665
EPI_ISL_3742667
EPI_ISL_3742671
EPI_ISL_3742672
EPI_ISL_3742674
EPI_ISL_3742748
EPI_ISL_3742749
EPI_ISL_3742751
EPI_ISL_3742753
EPI_ISL_3742755
EPI_ISL_3742760
EPI_ISL_3742762
EPI_ISL_3742764
EPI_ISL_3742765
EPI_ISL_3742767
EPI_ISL_3742863
EPI_ISL_3742864
EPI_ISL_3742866
EPI_ISL_3742869
EPI_ISL_3742871
EPI_ISL_3742874
EPI_ISL_3742876
EPI_ISL_3742879
EPI_ISL_3742881
EPI_ISL_3742884
EPI_ISL_3742886
EPI_ISL_3742887
EPI_ISL_3742889
EPI_ISL_3742892
EPI_ISL_3742894
EPI_ISL_3742897
EPI_ISL_3742898
EPI_ISL_3742900
EPI_ISL_3742903
EPI_ISL_3742906
EPI_ISL_3742908
EPI_ISL_3748189
EPI_ISL_3748191
EPI_ISL_3748205
EPI_ISL_3748207
EPI_ISL_3749694
EPI_ISL_3749699
EPI_ISL_3749701
EPI_ISL_3749703
EPI_ISL_3749706
EPI_ISL_3749716
EPI_ISL_3749723
EPI_ISL_3749725
EPI_ISL_3749727
EPI_ISL_3749728
EPI_ISL_3749735
EPI_ISL_3749737
EPI_ISL_3749738
EPI_ISL_3749740
EPI_ISL_3749742
EPI_ISL_3749743
EPI_ISL_3749753
EPI_ISL_3749755
EPI_ISL_3749756
EPI_ISL_3749758
EPI_ISL_3749761
EPI_ISL_3749763
EPI_ISL_3749766
EPI_ISL_3749768
EPI_ISL_3749770
EPI_ISL_3749775
EPI_ISL_3749781
EPI_ISL_3749783
EPI_ISL_3749785
EPI_ISL_3749786
EPI_ISL_3749793
EPI_ISL_3749795
EPI_ISL_3749798
EPI_ISL_3749801
EPI_ISL_3749803
EPI_ISL_3749805
EPI_ISL_3749807
EPI_ISL_3749808
EPI_ISL_3749810
EPI_ISL_3749812
EPI_ISL_3749813
EPI_ISL_3749817
EPI_ISL_3749823
EPI_ISL_3749825
EPI_ISL_3749827
EPI_ISL_3749828
EPI_ISL_3749832
EPI_ISL_3749834
EPI_ISL_3749837
EPI_ISL_3750537
EPI_ISL_3750538
EPI_ISL_3750540
EPI_ISL_3750542
EPI_ISL_3750543
EPI_ISL_3750548
EPI_ISL_3750552
EPI_ISL_3750557
EPI_ISL_3750560
EPI_ISL_3750561
EPI_ISL_3750564
EPI_ISL_3750566
EPI_ISL_3750569
EPI_ISL_3750571
EPI_ISL_3750572
EPI_ISL_3750576
EPI_ISL_3750577
EPI_ISL_3750579
EPI_ISL_3750580
EPI_ISL_3750585
EPI_ISL_3750587
EPI_ISL_3750590
EPI_ISL_3750594
EPI_ISL_3750595
EPI_ISL_3750597
EPI_ISL_3750608
EPI_ISL_3750615
EPI_ISL_3750618
EPI_ISL_3750620
EPI_ISL_3750627
EPI_ISL_3750632
EPI_ISL_3750633
EPI_ISL_3750637
EPI_ISL_3750652
EPI_ISL_4550609
EPI_ISL_4199377
EPI_ISL_3757027
EPI_ISL_3757028
EPI_ISL_3757032
EPI_ISL_3757041
EPI_ISL_3757042
EPI_ISL_3757072
EPI_ISL_3757135
EPI_ISL_3757139
EPI_ISL_3757140
EPI_ISL_3757141
EPI_ISL_3757145
EPI_ISL_3757146
EPI_ISL_3757147
EPI_ISL_3757149
EPI_ISL_3757150
EPI_ISL_3757151
EPI_ISL_3757152
EPI_ISL_3757153
EPI_ISL_3757154
EPI_ISL_3757155
EPI_ISL_3757156
EPI_ISL_3757157
EPI_ISL_3757158
EPI_ISL_3757159
EPI_ISL_3757160
EPI_ISL_3757161
EPI_ISL_3757164
EPI_ISL_3757165
EPI_ISL_3757166
EPI_ISL_3757167
EPI_ISL_3757168
EPI_ISL_3757171
EPI_ISL_3757175
EPI_ISL_3757176
EPI_ISL_3757178
EPI_ISL_3757179
EPI_ISL_3757180
EPI_ISL_3757181
EPI_ISL_3757182
EPI_ISL_3757183
EPI_ISL_3757184
EPI_ISL_3757185
EPI_ISL_3757186
EPI_ISL_3757187
EPI_ISL_3757188
EPI_ISL_3757189
EPI_ISL_3757254
EPI_ISL_3757255
EPI_ISL_3757256
EPI_ISL_3757257
EPI_ISL_3757259
EPI_ISL_3757260
EPI_ISL_3757261
EPI_ISL_3757262
EPI_ISL_3757264
EPI_ISL_3757265
EPI_ISL_3757266
EPI_ISL_3757267
EPI_ISL_3757268
EPI_ISL_3757269
EPI_ISL_3757270
EPI_ISL_3757271
EPI_ISL_3757272
EPI_ISL_3757273
EPI_ISL_3757274
EPI_ISL_3757275
EPI_ISL_3757276
EPI_ISL_3757277
EPI_ISL_3757278
EPI_ISL_3757279
EPI_ISL_3757280
EPI_ISL_3757281
EPI_ISL_3757282
EPI_ISL_3757283
EPI_ISL_3757284
EPI_ISL_3757285
EPI_ISL_3757286
EPI_ISL_3757287
EPI_ISL_3757288
EPI_ISL_3757289
EPI_ISL_3757290
EPI_ISL_3757291
EPI_ISL_3757292
EPI_ISL_3757293
EPI_ISL_3757294
EPI_ISL_3757295
EPI_ISL_3757296
EPI_ISL_3757297
EPI_ISL_3757298
EPI_ISL_3757299
EPI_ISL_3757300
EPI_ISL_3757301
EPI_ISL_3757302
EPI_ISL_3757303
EPI_ISL_3757304
EPI_ISL_3757305
EPI_ISL_3757306
EPI_ISL_3757307
EPI_ISL_3757308
EPI_ISL_3757309
EPI_ISL_3757310
EPI_ISL_3757312
EPI_ISL_3757313
EPI_ISL_3757314
EPI_ISL_3757315
EPI_ISL_3757316
EPI_ISL_3757317
EPI_ISL_3757345
EPI_ISL_3757354
EPI_ISL_3757357
EPI_ISL_3757361
EPI_ISL_3757366
EPI_ISL_3757367
EPI_ISL_3757370
EPI_ISL_3757379
EPI_ISL_3757380
EPI_ISL_3757381
EPI_ISL_3757382
EPI_ISL_3757384
EPI_ISL_3757385
EPI_ISL_3757386
EPI_ISL_3757387
EPI_ISL_3757388
EPI_ISL_3757389
EPI_ISL_3757390
EPI_ISL_3757391
EPI_ISL_3757392
EPI_ISL_3757393
EPI_ISL_3757394
EPI_ISL_3757395
EPI_ISL_3757396
EPI_ISL_3757397
EPI_ISL_3757398
EPI_ISL_3757399
EPI_ISL_3757400
EPI_ISL_3757401
EPI_ISL_3757402
EPI_ISL_3757403
EPI_ISL_3757404
EPI_ISL_3757405
EPI_ISL_3757406
EPI_ISL_3757407
EPI_ISL_3757408
EPI_ISL_3757409
EPI_ISL_3757414
EPI_ISL_3757415
EPI_ISL_3757417
EPI_ISL_3757418
EPI_ISL_3757419
EPI_ISL_3757420
EPI_ISL_5265354
EPI_ISL_3760119
EPI_ISL_3760121
EPI_ISL_3760122
EPI_ISL_3760123
EPI_ISL_3760124
EPI_ISL_3760127
EPI_ISL_3760128
EPI_ISL_3760129
EPI_ISL_3760130
EPI_ISL_3760131
EPI_ISL_3760133
EPI_ISL_3760134
EPI_ISL_3760136
EPI_ISL_3760143
EPI_ISL_3760144
EPI_ISL_3760145
EPI_ISL_3760146
EPI_ISL_3760147
EPI_ISL_3760148
EPI_ISL_3760149
EPI_ISL_3760150
EPI_ISL_3760159
EPI_ISL_3760161
EPI_ISL_3760162
EPI_ISL_3760163
EPI_ISL_3760164
EPI_ISL_3760166
EPI_ISL_3760167
EPI_ISL_3760178
EPI_ISL_3760182
EPI_ISL_3672258
EPI_ISL_3672274
EPI_ISL_3762678
EPI_ISL_3762679
EPI_ISL_3762680
EPI_ISL_3762681
EPI_ISL_3762682
EPI_ISL_3762683
EPI_ISL_3762684
EPI_ISL_3762685
EPI_ISL_3762686
EPI_ISL_3762687
EPI_ISL_3762688
EPI_ISL_3762689
EPI_ISL_3762826
EPI_ISL_3762836
EPI_ISL_3765760
EPI_ISL_3769336
EPI_ISL_3769337
EPI_ISL_3769338
EPI_ISL_3769339
EPI_ISL_3769340
EPI_ISL_3769341
EPI_ISL_3769342
EPI_ISL_3769343
EPI_ISL_3769344
EPI_ISL_3769345
EPI_ISL_3769346
EPI_ISL_3769347
EPI_ISL_3769348
EPI_ISL_3769349
EPI_ISL_3769350
EPI_ISL_3769351
EPI_ISL_3769352
EPI_ISL_3769353
EPI_ISL_3769354
EPI_ISL_3769355
EPI_ISL_3769356
EPI_ISL_3769357
EPI_ISL_3769358
EPI_ISL_3769362
EPI_ISL_3769367
EPI_ISL_3769368
EPI_ISL_3769370
EPI_ISL_3769373
EPI_ISL_3769374
EPI_ISL_3769375
EPI_ISL_3769376
EPI_ISL_3769377
EPI_ISL_3769378
EPI_ISL_3769379
EPI_ISL_3769380
EPI_ISL_3769381
EPI_ISL_3769382
EPI_ISL_3769582
EPI_ISL_3793656
EPI_ISL_3793392
EPI_ISL_3793399
EPI_ISL_3793405
EPI_ISL_3793411
EPI_ISL_3793413
EPI_ISL_3793416
EPI_ISL_3793417
EPI_ISL_3793418
EPI_ISL_3793419
EPI_ISL_3793420
EPI_ISL_3793421
EPI_ISL_3793422
EPI_ISL_3793423
EPI_ISL_3793657
EPI_ISL_3793658
EPI_ISL_3793659
EPI_ISL_3796684
EPI_ISL_3796752
EPI_ISL_3796760
EPI_ISL_3796762
EPI_ISL_3796765
EPI_ISL_3796767
EPI_ISL_3797090
EPI_ISL_3797091
EPI_ISL_3797093
EPI_ISL_3797094
EPI_ISL_3797095
EPI_ISL_3797100
EPI_ISL_3797106
EPI_ISL_3797199
EPI_ISL_3797215
EPI_ISL_3797229
EPI_ISL_3797230
EPI_ISL_3797231
EPI_ISL_3797232
EPI_ISL_3797233
EPI_ISL_3797234
EPI_ISL_3797235
EPI_ISL_3797236
EPI_ISL_3797237
EPI_ISL_3797238
EPI_ISL_3797239
EPI_ISL_3797240
EPI_ISL_3797241
EPI_ISL_3797242
EPI_ISL_3797243
EPI_ISL_3797244
EPI_ISL_3797245
EPI_ISL_3805400
EPI_ISL_3805404
EPI_ISL_3805408
EPI_ISL_3805409
EPI_ISL_3805411
EPI_ISL_3805413
EPI_ISL_3805415
EPI_ISL_3805417
EPI_ISL_3805419
EPI_ISL_3805420
EPI_ISL_3805422
EPI_ISL_3805423
EPI_ISL_3805428
EPI_ISL_3805430
EPI_ISL_3805432
EPI_ISL_3805434
EPI_ISL_3805435
EPI_ISL_3805436
EPI_ISL_3801295
EPI_ISL_3801296
EPI_ISL_3801297
EPI_ISL_3801300
EPI_ISL_3801301
EPI_ISL_3801302
EPI_ISL_3805440
EPI_ISL_3801394
EPI_ISL_3801395
EPI_ISL_3801396
EPI_ISL_3801398
EPI_ISL_3801400
EPI_ISL_3801401
EPI_ISL_3801402
EPI_ISL_3801404
EPI_ISL_3801405
EPI_ISL_3801406
EPI_ISL_3801407
EPI_ISL_3801409
EPI_ISL_3801410
EPI_ISL_3801411
EPI_ISL_3801412
EPI_ISL_3801413
EPI_ISL_3801414
EPI_ISL_3801415
EPI_ISL_3801416
EPI_ISL_3801418
EPI_ISL_3801420
EPI_ISL_3805442
EPI_ISL_3801421
EPI_ISL_3801423
EPI_ISL_3801425
EPI_ISL_3801426
EPI_ISL_3801427
EPI_ISL_3801428
EPI_ISL_3801430
EPI_ISL_3801434
EPI_ISL_3801435
EPI_ISL_3801440
EPI_ISL_3801443
EPI_ISL_3801447
EPI_ISL_3801450
EPI_ISL_3801451
EPI_ISL_3801452
EPI_ISL_3801454
EPI_ISL_3801455
EPI_ISL_3801456
EPI_ISL_3801457
EPI_ISL_3801459
EPI_ISL_3801460
EPI_ISL_3801461
EPI_ISL_3801463
EPI_ISL_3801464
EPI_ISL_3801465
EPI_ISL_3801466
EPI_ISL_3801467
EPI_ISL_3801479
EPI_ISL_3801480
EPI_ISL_3801481
EPI_ISL_3801482
EPI_ISL_3801483
EPI_ISL_3801484
EPI_ISL_3801485
EPI_ISL_3801486
EPI_ISL_3801487
EPI_ISL_3801488
EPI_ISL_3801489
EPI_ISL_3801491
EPI_ISL_3801492
EPI_ISL_3801494
EPI_ISL_3801495
EPI_ISL_3801510
EPI_ISL_3801511
EPI_ISL_3801513
EPI_ISL_3801518
EPI_ISL_3801520
EPI_ISL_3801523
EPI_ISL_3801526
EPI_ISL_3801527
EPI_ISL_3801528
EPI_ISL_3801533
EPI_ISL_3801534
EPI_ISL_3801536
EPI_ISL_3801537
EPI_ISL_3801545
EPI_ISL_3805443
EPI_ISL_3801583
EPI_ISL_3801584
EPI_ISL_3801587
EPI_ISL_3801588
EPI_ISL_3801589
EPI_ISL_3801590
EPI_ISL_3801591
EPI_ISL_3801592
EPI_ISL_3801593
EPI_ISL_3801594
EPI_ISL_3805444
EPI_ISL_3801595
EPI_ISL_3801596
EPI_ISL_3801597
EPI_ISL_3801598
EPI_ISL_3801600
EPI_ISL_3801601
EPI_ISL_3801602
EPI_ISL_3801604
EPI_ISL_3801606
EPI_ISL_3801607
EPI_ISL_3801608
EPI_ISL_3801609
EPI_ISL_3801610
EPI_ISL_3801612
EPI_ISL_3801613
EPI_ISL_3801614
EPI_ISL_3801615
EPI_ISL_3801617
EPI_ISL_3801620
EPI_ISL_3801622
EPI_ISL_3801624
EPI_ISL_3801625
EPI_ISL_3801627
EPI_ISL_3801630
EPI_ISL_3801631
EPI_ISL_3801633
EPI_ISL_3801634
EPI_ISL_3801635
EPI_ISL_3801639
EPI_ISL_3801640
EPI_ISL_3801642
EPI_ISL_3801646
EPI_ISL_3801649
EPI_ISL_3801651
EPI_ISL_3801652
EPI_ISL_3801653
EPI_ISL_3801654
EPI_ISL_3801657
EPI_ISL_3801660
EPI_ISL_3801662
EPI_ISL_3801664
EPI_ISL_3801666
EPI_ISL_3801667
EPI_ISL_3801668
EPI_ISL_3801671
EPI_ISL_3801672
EPI_ISL_3801673
EPI_ISL_3801674
EPI_ISL_3801675
EPI_ISL_3801676
EPI_ISL_3801679
EPI_ISL_3801682
EPI_ISL_3801687
EPI_ISL_3801688
EPI_ISL_3801691
EPI_ISL_3801692
EPI_ISL_3801695
EPI_ISL_3801696
EPI_ISL_3801698
EPI_ISL_3801702
EPI_ISL_3801707
EPI_ISL_3801712
EPI_ISL_3801713
EPI_ISL_3801714
EPI_ISL_3801715
EPI_ISL_3801716
EPI_ISL_3801721
EPI_ISL_3801724
EPI_ISL_3801727
EPI_ISL_3801728
EPI_ISL_3801732
EPI_ISL_3801733
EPI_ISL_3801734
EPI_ISL_3801735
EPI_ISL_3801738
EPI_ISL_3801739
EPI_ISL_3801740
EPI_ISL_3801743
EPI_ISL_3801744
EPI_ISL_3801745
EPI_ISL_3801746
EPI_ISL_3801748
EPI_ISL_3801749
EPI_ISL_3801750
EPI_ISL_3801751
EPI_ISL_3801752
EPI_ISL_3801753
EPI_ISL_3801758
EPI_ISL_3801759
EPI_ISL_3801760
EPI_ISL_3801761
EPI_ISL_3801763
EPI_ISL_3801766
EPI_ISL_3801768
EPI_ISL_3801769
EPI_ISL_3801770
EPI_ISL_3801772
EPI_ISL_3801774
EPI_ISL_3801775
EPI_ISL_3801778
EPI_ISL_3801779
EPI_ISL_3801782
EPI_ISL_3805449
EPI_ISL_3805450
EPI_ISL_3805451
EPI_ISL_3805452
EPI_ISL_3805457
EPI_ISL_3805461
EPI_ISL_3805468
EPI_ISL_3805475
EPI_ISL_3805479
EPI_ISL_3805481
EPI_ISL_3805484
EPI_ISL_3805485
EPI_ISL_3805486
EPI_ISL_3805488
EPI_ISL_3805491
EPI_ISL_3805492
EPI_ISL_3805495
EPI_ISL_3805496
EPI_ISL_3804079
EPI_ISL_3804080
EPI_ISL_3804081
EPI_ISL_3804082
EPI_ISL_3804083
EPI_ISL_3804084
EPI_ISL_3804085
EPI_ISL_3804086
EPI_ISL_3804088
EPI_ISL_3804091
EPI_ISL_3804092
EPI_ISL_3804093
EPI_ISL_3804094
EPI_ISL_3804095
EPI_ISL_3804096
EPI_ISL_3804097
EPI_ISL_3804098
EPI_ISL_3804099
EPI_ISL_3804100
EPI_ISL_3804101
EPI_ISL_3804102
EPI_ISL_3804103
EPI_ISL_3804104
EPI_ISL_3804105
EPI_ISL_3804106
EPI_ISL_3804107
EPI_ISL_3804108
EPI_ISL_3804109
EPI_ISL_3804110
EPI_ISL_3804111
EPI_ISL_3804112
EPI_ISL_3804114
EPI_ISL_3804115
EPI_ISL_3804116
EPI_ISL_3804117
EPI_ISL_3804118
EPI_ISL_3804119
EPI_ISL_3804120
EPI_ISL_3804121
EPI_ISL_3804122
EPI_ISL_3804123
EPI_ISL_3804124
EPI_ISL_3804125
EPI_ISL_3804126
EPI_ISL_3804127
EPI_ISL_3804128
EPI_ISL_3804129
EPI_ISL_3804130
EPI_ISL_3804131
EPI_ISL_3804132
EPI_ISL_3804133
EPI_ISL_3804134
EPI_ISL_3804135
EPI_ISL_3804136
EPI_ISL_3804137
EPI_ISL_3804138
EPI_ISL_3804139
EPI_ISL_3804140
EPI_ISL_3804141
EPI_ISL_3804142
EPI_ISL_3804143
EPI_ISL_3804144
EPI_ISL_3804145
EPI_ISL_3804153
EPI_ISL_3804154
EPI_ISL_3804155
EPI_ISL_3804159
EPI_ISL_3804161
EPI_ISL_3804162
EPI_ISL_3804163
EPI_ISL_3804164
EPI_ISL_3804165
EPI_ISL_3804166
EPI_ISL_3804167
EPI_ISL_3804168
EPI_ISL_3804169
EPI_ISL_3804170
EPI_ISL_3804171
EPI_ISL_3804172
EPI_ISL_3804173
EPI_ISL_3804174
EPI_ISL_3804175
EPI_ISL_3804176
EPI_ISL_3804177
EPI_ISL_3804178
EPI_ISL_3804179
EPI_ISL_3804180
EPI_ISL_3804181
EPI_ISL_3804182
EPI_ISL_3804183
EPI_ISL_3804184
EPI_ISL_3804185
EPI_ISL_3804186
EPI_ISL_3804187
EPI_ISL_3804188
EPI_ISL_3804189
EPI_ISL_3804190
EPI_ISL_3804191
EPI_ISL_3804192
EPI_ISL_3804193
EPI_ISL_3804194
EPI_ISL_3804195
EPI_ISL_3804196
EPI_ISL_3804197
EPI_ISL_3804198
EPI_ISL_3804199
EPI_ISL_3804200
EPI_ISL_3804201
EPI_ISL_3804202
EPI_ISL_3804203
EPI_ISL_3804204
EPI_ISL_3804206
EPI_ISL_3804207
EPI_ISL_3804208
EPI_ISL_3805501
EPI_ISL_3804209
EPI_ISL_3804210
EPI_ISL_3804211
EPI_ISL_3804212
EPI_ISL_3804213
EPI_ISL_3804215
EPI_ISL_3804216
EPI_ISL_3804221
EPI_ISL_3804222
EPI_ISL_3804223
EPI_ISL_3804224
EPI_ISL_3804225
EPI_ISL_3804226
EPI_ISL_3804227
EPI_ISL_3804228
EPI_ISL_3804229
EPI_ISL_3804230
EPI_ISL_3804231
EPI_ISL_3804232
EPI_ISL_3804233
EPI_ISL_3804234
EPI_ISL_3804235
EPI_ISL_3804236
EPI_ISL_3804237
EPI_ISL_3804240
EPI_ISL_3804241
EPI_ISL_3804243
EPI_ISL_3804252
EPI_ISL_3804253
EPI_ISL_3804254
EPI_ISL_3804255
EPI_ISL_3804261
EPI_ISL_3804263
EPI_ISL_3804267
EPI_ISL_3804271
EPI_ISL_3804281
EPI_ISL_3804285
EPI_ISL_3804287
EPI_ISL_3804290
EPI_ISL_3804292
EPI_ISL_3804294
EPI_ISL_3804295
EPI_ISL_3804298
EPI_ISL_3804299
EPI_ISL_3804300
EPI_ISL_3804301
EPI_ISL_3804302
EPI_ISL_3804303
EPI_ISL_3804304
EPI_ISL_3804305
EPI_ISL_3804306
EPI_ISL_3804307
EPI_ISL_3804308
EPI_ISL_3804309
EPI_ISL_3805502
EPI_ISL_3804310
EPI_ISL_3804311
EPI_ISL_3804312
EPI_ISL_3804313
EPI_ISL_3804314
EPI_ISL_3804315
EPI_ISL_3804316
EPI_ISL_3804317
EPI_ISL_3804318
EPI_ISL_3804319
EPI_ISL_3804320
EPI_ISL_3804321
EPI_ISL_3804322
EPI_ISL_3804323
EPI_ISL_3804324
EPI_ISL_3804325
EPI_ISL_3804326
EPI_ISL_3804327
EPI_ISL_3804328
EPI_ISL_3804329
EPI_ISL_3804330
EPI_ISL_3804331
EPI_ISL_3804332
EPI_ISL_3804333
EPI_ISL_3804334
EPI_ISL_3804336
EPI_ISL_3804337
EPI_ISL_3804338
EPI_ISL_3804339
EPI_ISL_3804340
EPI_ISL_3804341
EPI_ISL_3804342
EPI_ISL_3804343
EPI_ISL_3804344
EPI_ISL_3804345
EPI_ISL_3804346
EPI_ISL_3804348
EPI_ISL_3804349
EPI_ISL_3804350
EPI_ISL_3804351
EPI_ISL_3804352
EPI_ISL_3805504
EPI_ISL_3804353
EPI_ISL_3804354
EPI_ISL_3804355
EPI_ISL_3804356
EPI_ISL_3804357
EPI_ISL_3804358
EPI_ISL_3804359
EPI_ISL_3804360
EPI_ISL_3804361
EPI_ISL_3804362
EPI_ISL_3804363
EPI_ISL_3804364
EPI_ISL_3804365
EPI_ISL_3805505
EPI_ISL_3804366
EPI_ISL_3804367
EPI_ISL_3804368
EPI_ISL_3804369
EPI_ISL_3804370
EPI_ISL_3804371
EPI_ISL_3804372
EPI_ISL_3804373
EPI_ISL_3804374
EPI_ISL_3804375
EPI_ISL_3804376
EPI_ISL_3804377
EPI_ISL_3804378
EPI_ISL_3804379
EPI_ISL_3804380
EPI_ISL_3804381
EPI_ISL_3804382
EPI_ISL_3804383
EPI_ISL_3804384
EPI_ISL_3804385
EPI_ISL_3804386
EPI_ISL_3804387
EPI_ISL_3804388
EPI_ISL_3804389
EPI_ISL_3804390
EPI_ISL_3804391
EPI_ISL_3804392
EPI_ISL_3804393
EPI_ISL_3804394
EPI_ISL_3804395
EPI_ISL_3805506
EPI_ISL_3804396
EPI_ISL_3804397
EPI_ISL_3804398
EPI_ISL_3804399
EPI_ISL_3804400
EPI_ISL_3804401
EPI_ISL_3804402
EPI_ISL_3804403
EPI_ISL_3804404
EPI_ISL_3805507
EPI_ISL_3804405
EPI_ISL_3804406
EPI_ISL_3804407
EPI_ISL_3804408
EPI_ISL_3804409
EPI_ISL_3804410
EPI_ISL_3804411
EPI_ISL_3804412
EPI_ISL_3804413
EPI_ISL_3804414
EPI_ISL_3804415
EPI_ISL_3804416
EPI_ISL_3804417
EPI_ISL_3804418
EPI_ISL_3804419
EPI_ISL_3804420
EPI_ISL_3805508
EPI_ISL_3805509
EPI_ISL_3805511
EPI_ISL_3804421
EPI_ISL_3805512
EPI_ISL_3804423
EPI_ISL_3804424
EPI_ISL_3804425
EPI_ISL_3804426
EPI_ISL_3804427
EPI_ISL_3804428
EPI_ISL_3804429
EPI_ISL_3804430
EPI_ISL_3804431
EPI_ISL_3804432
EPI_ISL_3804433
EPI_ISL_3804434
EPI_ISL_3804435
EPI_ISL_3804436
EPI_ISL_3804437
EPI_ISL_3804438
EPI_ISL_3804439
EPI_ISL_3804440
EPI_ISL_3804441
EPI_ISL_3804442
EPI_ISL_3804443
EPI_ISL_3804444
EPI_ISL_3804445
EPI_ISL_3804446
EPI_ISL_3804447
EPI_ISL_3804448
EPI_ISL_3804449
EPI_ISL_3804450
EPI_ISL_3804451
EPI_ISL_3804452
EPI_ISL_3804453
EPI_ISL_3804454
EPI_ISL_3804455
EPI_ISL_3804456
EPI_ISL_3804457
EPI_ISL_3804458
EPI_ISL_3804459
EPI_ISL_3804460
EPI_ISL_3804461
EPI_ISL_3804462
EPI_ISL_3804463
EPI_ISL_3804464
EPI_ISL_3804465
EPI_ISL_3804466
EPI_ISL_3804467
EPI_ISL_3804468
EPI_ISL_3804469
EPI_ISL_3804470
EPI_ISL_3804471
EPI_ISL_3804472
EPI_ISL_3804473
EPI_ISL_3805515
EPI_ISL_3805516
EPI_ISL_3805518
EPI_ISL_3805519
EPI_ISL_3804491
EPI_ISL_3804492
EPI_ISL_3804493
EPI_ISL_3804494
EPI_ISL_3804495
EPI_ISL_3805546
EPI_ISL_3805520
EPI_ISL_3804496
EPI_ISL_3804497
EPI_ISL_3804498
EPI_ISL_3804499
EPI_ISL_3804500
EPI_ISL_3805522
EPI_ISL_3804501
EPI_ISL_3804502
EPI_ISL_3804503
EPI_ISL_3804504
EPI_ISL_3804505
EPI_ISL_3804506
EPI_ISL_3805523
EPI_ISL_3805524
EPI_ISL_3804507
EPI_ISL_3804508
EPI_ISL_3804509
EPI_ISL_3804510
EPI_ISL_3804512
EPI_ISL_3804513
EPI_ISL_3804515
EPI_ISL_3804516
EPI_ISL_3804517
EPI_ISL_3804518
EPI_ISL_3804519
EPI_ISL_3804520
EPI_ISL_3804521
EPI_ISL_3804523
EPI_ISL_3804524
EPI_ISL_3804526
EPI_ISL_3804527
EPI_ISL_3804528
EPI_ISL_3804529
EPI_ISL_3804530
EPI_ISL_3804531
EPI_ISL_3804532
EPI_ISL_3804533
EPI_ISL_3804534
EPI_ISL_3804535
EPI_ISL_3804536
EPI_ISL_3804538
EPI_ISL_3804539
EPI_ISL_3804540
EPI_ISL_3805525
EPI_ISL_3805526
EPI_ISL_3805527
EPI_ISL_3805528
EPI_ISL_3805529
EPI_ISL_3805530
EPI_ISL_3805531
EPI_ISL_3805532
EPI_ISL_3805533
EPI_ISL_3805534
EPI_ISL_3805536
EPI_ISL_3805537
EPI_ISL_3805538
EPI_ISL_3805539
EPI_ISL_3805540
EPI_ISL_3805541
EPI_ISL_3805543
EPI_ISL_3805544
EPI_ISL_3805545
EPI_ISL_3805298
EPI_ISL_3805301
EPI_ISL_3805303
EPI_ISL_3805304
EPI_ISL_3805310
EPI_ISL_3805311
EPI_ISL_3805315
EPI_ISL_3805316
EPI_ISL_3805318
EPI_ISL_3805322
EPI_ISL_3805323
EPI_ISL_3805324
EPI_ISL_3805325
EPI_ISL_3805326
EPI_ISL_3805328
EPI_ISL_3805330
EPI_ISL_3805332
EPI_ISL_3805336
EPI_ISL_3805340
EPI_ISL_3805341
EPI_ISL_3805342
EPI_ISL_3805343
EPI_ISL_3805344
EPI_ISL_3805345
EPI_ISL_3805350
EPI_ISL_3805351
EPI_ISL_3805354
EPI_ISL_3805357
EPI_ISL_3805359
EPI_ISL_3805360
EPI_ISL_3805362
EPI_ISL_3805363
EPI_ISL_3805367
EPI_ISL_3805368
EPI_ISL_3805370
EPI_ISL_3805371
EPI_ISL_3805373
EPI_ISL_3805381
EPI_ISL_3805384
EPI_ISL_3805392
EPI_ISL_3805393
EPI_ISL_3805394
EPI_ISL_3805395
EPI_ISL_3805547
EPI_ISL_3805548
EPI_ISL_3805549
EPI_ISL_3805550
EPI_ISL_3805551
EPI_ISL_3805553
EPI_ISL_3805554
EPI_ISL_3805555
EPI_ISL_3805557
EPI_ISL_3805559
EPI_ISL_3805560
EPI_ISL_3805561
EPI_ISL_3805562
EPI_ISL_3805563
EPI_ISL_3805564
EPI_ISL_3805565
EPI_ISL_3805566
EPI_ISL_3805567
EPI_ISL_3805568
EPI_ISL_3805570
EPI_ISL_3805572
EPI_ISL_3805573
EPI_ISL_3805577
EPI_ISL_3805578
EPI_ISL_3805579
EPI_ISL_3805584
EPI_ISL_3805585
EPI_ISL_3805586
EPI_ISL_3805587
EPI_ISL_3805588
EPI_ISL_3805589
EPI_ISL_3805590
EPI_ISL_3805592
EPI_ISL_3805593
EPI_ISL_3805594
EPI_ISL_3805595
EPI_ISL_3805596
EPI_ISL_3805597
EPI_ISL_3805598
EPI_ISL_3805599
EPI_ISL_3805601
EPI_ISL_3805602
EPI_ISL_3805603
EPI_ISL_3805605
EPI_ISL_3805608
EPI_ISL_3805609
EPI_ISL_3805610
EPI_ISL_3805611
EPI_ISL_3805613
EPI_ISL_3805614
EPI_ISL_3805615
EPI_ISL_3805616
EPI_ISL_3805617
EPI_ISL_3805618
EPI_ISL_3805619
EPI_ISL_3805622
EPI_ISL_3805624
EPI_ISL_3805625
EPI_ISL_3805626
EPI_ISL_3805627
EPI_ISL_3805628
EPI_ISL_3805630
EPI_ISL_3805631
EPI_ISL_3805632
EPI_ISL_3805633
EPI_ISL_3805634
EPI_ISL_3805635
EPI_ISL_3805636
EPI_ISL_3805637
EPI_ISL_3805638
EPI_ISL_3805641
EPI_ISL_3805642
EPI_ISL_3805643
EPI_ISL_3805644
EPI_ISL_3805665
EPI_ISL_3805673
EPI_ISL_3805674
EPI_ISL_3805678
EPI_ISL_3805680
EPI_ISL_3805694
EPI_ISL_3805695
EPI_ISL_3805698
EPI_ISL_3805700
EPI_ISL_3805726
EPI_ISL_3805749
EPI_ISL_3805752
EPI_ISL_3805754
EPI_ISL_3805756
EPI_ISL_3805761
EPI_ISL_3805762
EPI_ISL_3807098
EPI_ISL_3807099
EPI_ISL_3807100
EPI_ISL_3807101
EPI_ISL_3807102
EPI_ISL_3807103
EPI_ISL_3807105
EPI_ISL_3807107
EPI_ISL_3807108
EPI_ISL_3807109
EPI_ISL_3807110
EPI_ISL_3807111
EPI_ISL_3807112
EPI_ISL_3807113
EPI_ISL_3807114
EPI_ISL_3807115
EPI_ISL_3807116
EPI_ISL_3807117
EPI_ISL_3807118
EPI_ISL_3807119
EPI_ISL_3807120
EPI_ISL_3807121
EPI_ISL_3807122
EPI_ISL_3807123
EPI_ISL_3807124
EPI_ISL_3807127
EPI_ISL_3807128
EPI_ISL_3807132
EPI_ISL_3807133
EPI_ISL_3807135
EPI_ISL_3807136
EPI_ISL_3807137
EPI_ISL_3807141
EPI_ISL_3807142
EPI_ISL_3807143
EPI_ISL_3807145
EPI_ISL_4204959
EPI_ISL_4031584
EPI_ISL_3824534
EPI_ISL_3824535
EPI_ISL_3824536
EPI_ISL_3824537
EPI_ISL_3824538
EPI_ISL_3824539
EPI_ISL_3824540
EPI_ISL_3824541
EPI_ISL_3824542
EPI_ISL_3824543
EPI_ISL_3824544
EPI_ISL_3824545
EPI_ISL_3824546
EPI_ISL_3824547
EPI_ISL_3824548
EPI_ISL_3824549
EPI_ISL_3824550
EPI_ISL_3824551
EPI_ISL_3824552
EPI_ISL_3824553
EPI_ISL_3824554
EPI_ISL_3824555
EPI_ISL_3824556
EPI_ISL_3824557
EPI_ISL_3824558
EPI_ISL_3824559
EPI_ISL_3824560
EPI_ISL_3824561
EPI_ISL_3824562
EPI_ISL_3824563
EPI_ISL_3824564
EPI_ISL_3824565
EPI_ISL_3824566
EPI_ISL_4032130
EPI_ISL_3825001
EPI_ISL_3825010
EPI_ISL_3825011
EPI_ISL_3825012
EPI_ISL_3825015
EPI_ISL_3825016
EPI_ISL_3825017
EPI_ISL_3825019
EPI_ISL_3825021
EPI_ISL_3825023
EPI_ISL_3825024
EPI_ISL_3825025
EPI_ISL_3825026
EPI_ISL_3825027
EPI_ISL_3825028
EPI_ISL_3825029
EPI_ISL_3825032
EPI_ISL_3825033
EPI_ISL_3825036
EPI_ISL_3825037
EPI_ISL_3825038
EPI_ISL_3825438
EPI_ISL_3825439
EPI_ISL_3827013
EPI_ISL_3827025
EPI_ISL_3827028
EPI_ISL_3827036
EPI_ISL_3827070
EPI_ISL_3827135
EPI_ISL_3827136
EPI_ISL_4206886
EPI_ISL_3832390
EPI_ISL_4206981
EPI_ISL_3836263
EPI_ISL_3836268
EPI_ISL_3846605
EPI_ISL_3846607
EPI_ISL_3846609
EPI_ISL_3846612
EPI_ISL_3846614
EPI_ISL_3846616
EPI_ISL_3846618
EPI_ISL_3846620
EPI_ISL_3846622
EPI_ISL_3846623
EPI_ISL_3846625
EPI_ISL_4213127
EPI_ISL_4213128
EPI_ISL_4213129
EPI_ISL_4213130
EPI_ISL_4213131
EPI_ISL_4213132
EPI_ISL_4213133
EPI_ISL_4213135
EPI_ISL_4213136
EPI_ISL_4213137
EPI_ISL_4214005
EPI_ISL_4214062
EPI_ISL_4214068
EPI_ISL_4214219
EPI_ISL_4214223
EPI_ISL_3690254
EPI_ISL_3690255
EPI_ISL_3690369
EPI_ISL_3690372
EPI_ISL_3690389
EPI_ISL_3856891
EPI_ISL_4236992
EPI_ISL_4237176
EPI_ISL_4237179
EPI_ISL_4237186
EPI_ISL_3857532
EPI_ISL_3692559
EPI_ISL_3857548
EPI_ISL_3857550
EPI_ISL_3857554
EPI_ISL_3857559
EPI_ISL_3858139
EPI_ISL_3858141
EPI_ISL_3858142
EPI_ISL_3858144
EPI_ISL_3858146
EPI_ISL_3858148
EPI_ISL_3858150
EPI_ISL_3858152
EPI_ISL_3858157
EPI_ISL_3858161
EPI_ISL_3858163
EPI_ISL_3858165
EPI_ISL_3858167
EPI_ISL_3858171
EPI_ISL_3858176
EPI_ISL_3858180
EPI_ISL_3858182
EPI_ISL_3858183
EPI_ISL_3858184
EPI_ISL_3858185
EPI_ISL_3858186
EPI_ISL_4251974
EPI_ISL_4251982
EPI_ISL_4254033
EPI_ISL_4254034
EPI_ISL_4254036
EPI_ISL_4254037
EPI_ISL_4254039
EPI_ISL_4254044
EPI_ISL_4254047
EPI_ISL_4254049
EPI_ISL_4255172
EPI_ISL_4255173
EPI_ISL_4255174
EPI_ISL_4255175
EPI_ISL_4255176
EPI_ISL_4255177
EPI_ISL_4255178
EPI_ISL_4255180
EPI_ISL_4255181
EPI_ISL_4255182
EPI_ISL_4255183
EPI_ISL_4255184
EPI_ISL_4255185
EPI_ISL_4255186
EPI_ISL_4255187
EPI_ISL_4255188
EPI_ISL_4255189
EPI_ISL_4255190
EPI_ISL_4255191
EPI_ISL_4255192
EPI_ISL_4255193
EPI_ISL_4255194
EPI_ISL_4255195
EPI_ISL_4255196
EPI_ISL_4255197
EPI_ISL_4255198
EPI_ISL_4255199
EPI_ISL_4255200
EPI_ISL_4255201
EPI_ISL_4255204
EPI_ISL_4255206
EPI_ISL_4255208
EPI_ISL_4255209
EPI_ISL_4255210
EPI_ISL_4255211
EPI_ISL_4255212
EPI_ISL_4255213
EPI_ISL_4255214
EPI_ISL_4255215
EPI_ISL_4255216
EPI_ISL_4255217
EPI_ISL_4255218
EPI_ISL_4255219
EPI_ISL_4255220
EPI_ISL_4255221
EPI_ISL_4255222
EPI_ISL_4255224
EPI_ISL_4255225
EPI_ISL_4255226
EPI_ISL_4255227
EPI_ISL_4255228
EPI_ISL_4255229
EPI_ISL_4255230
EPI_ISL_4255232
EPI_ISL_4255234
EPI_ISL_4255235
EPI_ISL_4255236
EPI_ISL_4255237
EPI_ISL_4255238
EPI_ISL_4255239
EPI_ISL_4255240
EPI_ISL_4255241
EPI_ISL_4255242
EPI_ISL_4255243
EPI_ISL_4255244
EPI_ISL_4255245
EPI_ISL_4255246
EPI_ISL_4255247
EPI_ISL_4255249
EPI_ISL_4255250
EPI_ISL_4255251
EPI_ISL_4255252
EPI_ISL_4255253
EPI_ISL_4255254
EPI_ISL_4255255
EPI_ISL_4255256
EPI_ISL_4255257
EPI_ISL_4255258
EPI_ISL_4255259
EPI_ISL_4255260
EPI_ISL_4255261
EPI_ISL_4255447
EPI_ISL_4255449
EPI_ISL_4255450
EPI_ISL_4255451
EPI_ISL_4255452
EPI_ISL_4255453
EPI_ISL_4255455
EPI_ISL_4255456
EPI_ISL_4255457
EPI_ISL_4255458
EPI_ISL_4255459
EPI_ISL_4255460
EPI_ISL_4255461
EPI_ISL_4255462
EPI_ISL_4255463
EPI_ISL_4255464
EPI_ISL_4255465
EPI_ISL_4255466
EPI_ISL_4255467
EPI_ISL_4255468
EPI_ISL_4255470
EPI_ISL_4255471
EPI_ISL_4255472
EPI_ISL_4255473
EPI_ISL_4255475
EPI_ISL_4255476
EPI_ISL_4255477
EPI_ISL_4255478
EPI_ISL_4255479
EPI_ISL_4255480
EPI_ISL_4255481
EPI_ISL_4255482
EPI_ISL_4255483
EPI_ISL_4255484
EPI_ISL_4255485
EPI_ISL_4255487
EPI_ISL_4255488
EPI_ISL_4255489
EPI_ISL_4255490
EPI_ISL_4255491
EPI_ISL_4255492
EPI_ISL_4255495
EPI_ISL_4255496
EPI_ISL_4255497
EPI_ISL_4255498
EPI_ISL_4255499
EPI_ISL_4255500
EPI_ISL_4255501
EPI_ISL_4255502
EPI_ISL_4255503
EPI_ISL_4255504
EPI_ISL_4255505
EPI_ISL_4255506
EPI_ISL_4255507
EPI_ISL_4255508
EPI_ISL_4255509
EPI_ISL_4255510
EPI_ISL_4255511
EPI_ISL_4255512
EPI_ISL_4255513
EPI_ISL_4255514
EPI_ISL_4255515
EPI_ISL_4255516
EPI_ISL_4255517
EPI_ISL_4255518
EPI_ISL_4255519
EPI_ISL_4255520
EPI_ISL_4255522
EPI_ISL_4255523
EPI_ISL_4255524
EPI_ISL_4255525
EPI_ISL_4255526
EPI_ISL_4255527
EPI_ISL_4255528
EPI_ISL_4255529
EPI_ISL_4255530
EPI_ISL_4255531
EPI_ISL_4255532
EPI_ISL_4255533
EPI_ISL_4255534
EPI_ISL_4255535
EPI_ISL_4255536
EPI_ISL_4255537
EPI_ISL_4255539
EPI_ISL_4258604
EPI_ISL_4258607
EPI_ISL_4258608
EPI_ISL_4258610
EPI_ISL_4258621
EPI_ISL_4258626
EPI_ISL_4258627
EPI_ISL_4258628
EPI_ISL_4258629
EPI_ISL_4258634
EPI_ISL_4258635
EPI_ISL_4258637
EPI_ISL_4258639
EPI_ISL_4258640
EPI_ISL_4258641
EPI_ISL_4258648
EPI_ISL_4258650
EPI_ISL_4258651
EPI_ISL_4258652
EPI_ISL_4258654
EPI_ISL_4258656
EPI_ISL_4258658
EPI_ISL_4258662
EPI_ISL_4258663
EPI_ISL_4258665
EPI_ISL_4258668
EPI_ISL_4258669
EPI_ISL_4258670
EPI_ISL_4261658
EPI_ISL_4271115
EPI_ISL_4271118
EPI_ISL_4271119
EPI_ISL_4271131
EPI_ISL_4271133
EPI_ISL_4271135
EPI_ISL_4271136
EPI_ISL_4271138
EPI_ISL_4271139
EPI_ISL_4273621
EPI_ISL_3386656
EPI_ISL_3387379
EPI_ISL_4475852
EPI_ISL_5265404
EPI_ISL_3861926
EPI_ISL_5503100
EPI_ISL_5503111
EPI_ISL_3298642
EPI_ISL_3298643
EPI_ISL_3298644
EPI_ISL_4199421
EPI_ISL_4199321
EPI_ISL_4199232
EPI_ISL_4199221
EPI_ISL_4392618
EPI_ISL_4392622
EPI_ISL_4392626
EPI_ISL_4392652
EPI_ISL_4392660
EPI_ISL_3874101
EPI_ISL_3874109
EPI_ISL_3875652
EPI_ISL_3875664
EPI_ISL_3875667
EPI_ISL_3875669
EPI_ISL_3875693
EPI_ISL_3875695
EPI_ISL_3875698
EPI_ISL_3875699
EPI_ISL_3875701
EPI_ISL_3875702
EPI_ISL_3875704
EPI_ISL_3875706
EPI_ISL_3875708
EPI_ISL_3875711
EPI_ISL_3875715
EPI_ISL_3875717
EPI_ISL_3875727
EPI_ISL_3875731
EPI_ISL_3875746
EPI_ISL_3875749
EPI_ISL_3875750
EPI_ISL_3875752
EPI_ISL_3875755
EPI_ISL_3875756
EPI_ISL_3875759
EPI_ISL_3875761
EPI_ISL_3875762
EPI_ISL_3875764
EPI_ISL_3875765
EPI_ISL_3875768
EPI_ISL_3875769
EPI_ISL_3875771
EPI_ISL_3875784
EPI_ISL_4395185
EPI_ISL_4395187
EPI_ISL_4395189
EPI_ISL_4395191
EPI_ISL_4395194
EPI_ISL_4395196
EPI_ISL_4395198
EPI_ISL_4395200
EPI_ISL_4395203
EPI_ISL_4395205
EPI_ISL_4395207
EPI_ISL_4983391
EPI_ISL_3980531
EPI_ISL_3893221
EPI_ISL_3893224
EPI_ISL_3893225
EPI_ISL_3893232
EPI_ISL_3893235
EPI_ISL_3893549
EPI_ISL_3893557
EPI_ISL_3893648
EPI_ISL_3893654
EPI_ISL_3893657
EPI_ISL_4397719
EPI_ISL_4397730
EPI_ISL_4508287
EPI_ISL_3904960
EPI_ISL_3904961
EPI_ISL_3904962
EPI_ISL_3904963
EPI_ISL_3904964
EPI_ISL_3904965
EPI_ISL_3904966
EPI_ISL_3904967
EPI_ISL_3904968
EPI_ISL_3904969
EPI_ISL_3904970
EPI_ISL_3904971
EPI_ISL_3904972
EPI_ISL_3904973
EPI_ISL_3904974
EPI_ISL_3904975
EPI_ISL_3904976
EPI_ISL_3904977
EPI_ISL_3904978
EPI_ISL_3904979
EPI_ISL_3904980
EPI_ISL_3904981
EPI_ISL_3904982
EPI_ISL_3904983
EPI_ISL_3904984
EPI_ISL_3904985
EPI_ISL_3904986
EPI_ISL_3904987
EPI_ISL_3904988
EPI_ISL_3904989
EPI_ISL_3904990
EPI_ISL_3904991
EPI_ISL_3904992
EPI_ISL_3904993
EPI_ISL_3904994
EPI_ISL_3904995
EPI_ISL_3904996
EPI_ISL_3904997
EPI_ISL_3904998
EPI_ISL_3904999
EPI_ISL_3905000
EPI_ISL_3905001
EPI_ISL_3905002
EPI_ISL_3905003
EPI_ISL_3905004
EPI_ISL_3905005
EPI_ISL_3905006
EPI_ISL_3905157
EPI_ISL_3905158
EPI_ISL_3905165
EPI_ISL_3905166
EPI_ISL_3905221
EPI_ISL_3905223
EPI_ISL_3907953
EPI_ISL_3908632
EPI_ISL_3908634
EPI_ISL_3908648
EPI_ISL_3908652
EPI_ISL_3923413
EPI_ISL_3923414
EPI_ISL_3923415
EPI_ISL_3923416
EPI_ISL_3923419
EPI_ISL_3923421
EPI_ISL_3923422
EPI_ISL_3923423
EPI_ISL_3923424
EPI_ISL_3923425
EPI_ISL_3923426
EPI_ISL_3923427
EPI_ISL_3923428
EPI_ISL_3923429
EPI_ISL_3923431
EPI_ISL_3923434
EPI_ISL_3923435
EPI_ISL_3923436
EPI_ISL_3923439
EPI_ISL_3920005
EPI_ISL_3920008
EPI_ISL_3920010
EPI_ISL_3920011
EPI_ISL_3920013
EPI_ISL_3920014
EPI_ISL_3920015
EPI_ISL_3920016
EPI_ISL_3920017
EPI_ISL_3920018
EPI_ISL_3920019
EPI_ISL_3920020
EPI_ISL_3920022
EPI_ISL_3920023
EPI_ISL_3920024
EPI_ISL_3920028
EPI_ISL_3920029
EPI_ISL_3920030
EPI_ISL_3920032
EPI_ISL_3920033
EPI_ISL_3920034
EPI_ISL_3920036
EPI_ISL_3920037
EPI_ISL_3920038
EPI_ISL_3920039
EPI_ISL_3920040
EPI_ISL_3920041
EPI_ISL_3920042
EPI_ISL_3920044
EPI_ISL_3920045
EPI_ISL_3920046
EPI_ISL_3920047
EPI_ISL_3920048
EPI_ISL_3920049
EPI_ISL_3920050
EPI_ISL_3920051
EPI_ISL_3920052
EPI_ISL_3920053
EPI_ISL_3920054
EPI_ISL_3920055
EPI_ISL_3920056
EPI_ISL_3920057
EPI_ISL_3920058
EPI_ISL_3920059
EPI_ISL_3920061
EPI_ISL_3920062
EPI_ISL_3920063
EPI_ISL_3920064
EPI_ISL_3920068
EPI_ISL_3920072
EPI_ISL_3920073
EPI_ISL_3920075
EPI_ISL_3920083
EPI_ISL_3920085
EPI_ISL_3920088
EPI_ISL_3920090
EPI_ISL_3920091
EPI_ISL_3920094
EPI_ISL_3920097
EPI_ISL_3920101
EPI_ISL_3920103
EPI_ISL_3920112
EPI_ISL_3920115
EPI_ISL_3920116
EPI_ISL_3920118
EPI_ISL_3920121
EPI_ISL_3920123
EPI_ISL_3920125
EPI_ISL_3920127
EPI_ISL_3920128
EPI_ISL_3920129
EPI_ISL_3920130
EPI_ISL_3920131
EPI_ISL_3920132
EPI_ISL_3920133
EPI_ISL_3920135
EPI_ISL_3920139
EPI_ISL_3920142
EPI_ISL_3920143
EPI_ISL_3920144
EPI_ISL_3920145
EPI_ISL_3920146
EPI_ISL_3920147
EPI_ISL_3920148
EPI_ISL_3920149
EPI_ISL_3920150
EPI_ISL_3920151
EPI_ISL_3920152
EPI_ISL_3920153
EPI_ISL_3920154
EPI_ISL_3920155
EPI_ISL_3920157
EPI_ISL_3920163
EPI_ISL_3920167
EPI_ISL_3920168
EPI_ISL_3920169
EPI_ISL_3920170
EPI_ISL_3920171
EPI_ISL_3920172
EPI_ISL_3920176
EPI_ISL_3920180
EPI_ISL_3920181
EPI_ISL_3920182
EPI_ISL_3920183
EPI_ISL_3920184
EPI_ISL_3920187
EPI_ISL_3920189
EPI_ISL_3920191
EPI_ISL_3920193
EPI_ISL_3920194
EPI_ISL_3920195
EPI_ISL_3920201
EPI_ISL_3920202
EPI_ISL_3920203
EPI_ISL_3920204
EPI_ISL_3920205
EPI_ISL_3920207
EPI_ISL_3920208
EPI_ISL_3920210
EPI_ISL_3920212
EPI_ISL_3920213
EPI_ISL_3920215
EPI_ISL_3920216
EPI_ISL_3923738
EPI_ISL_3923759
EPI_ISL_3923763
EPI_ISL_3923765
EPI_ISL_3923778
EPI_ISL_3923779
EPI_ISL_3923781
EPI_ISL_3923793
EPI_ISL_3923795
EPI_ISL_3923801
EPI_ISL_3923819
EPI_ISL_3923820
EPI_ISL_3923823
EPI_ISL_3923824
EPI_ISL_3923825
EPI_ISL_3923833
EPI_ISL_3923835
EPI_ISL_3923836
EPI_ISL_3923837
EPI_ISL_3923839
EPI_ISL_3923840
EPI_ISL_3923842
EPI_ISL_3923843
EPI_ISL_3923848
EPI_ISL_3923852
EPI_ISL_3923853
EPI_ISL_3923856
EPI_ISL_3923857
EPI_ISL_3923858
EPI_ISL_3923859
EPI_ISL_3923861
EPI_ISL_3923864
EPI_ISL_3923865
EPI_ISL_3923866
EPI_ISL_3923868
EPI_ISL_3923869
EPI_ISL_3923882
EPI_ISL_3923883
EPI_ISL_3923884
EPI_ISL_3923885
EPI_ISL_3923887
EPI_ISL_3923888
EPI_ISL_3923889
EPI_ISL_3923896
EPI_ISL_3923897
EPI_ISL_3923898
EPI_ISL_3923899
EPI_ISL_3923900
EPI_ISL_3923902
EPI_ISL_3924030
EPI_ISL_3924039
EPI_ISL_3924041
EPI_ISL_3924042
EPI_ISL_3924045
EPI_ISL_3924046
EPI_ISL_3924333
EPI_ISL_3924334
EPI_ISL_3924335
EPI_ISL_3924336
EPI_ISL_3924338
EPI_ISL_3924339
EPI_ISL_3924340
EPI_ISL_3924341
EPI_ISL_3924342
EPI_ISL_3924343
EPI_ISL_3924344
EPI_ISL_3924345
EPI_ISL_3924346
EPI_ISL_3924347
EPI_ISL_3924348
EPI_ISL_3924349
EPI_ISL_3924350
EPI_ISL_3925027
EPI_ISL_3543823
EPI_ISL_3980697
EPI_ISL_3980698
EPI_ISL_3980700
EPI_ISL_3980701
EPI_ISL_3980702
EPI_ISL_3980704
EPI_ISL_3980705
EPI_ISL_3980706
EPI_ISL_3980707
EPI_ISL_3980708
EPI_ISL_3980709
EPI_ISL_3980710
EPI_ISL_3980712
EPI_ISL_3980714
EPI_ISL_3980716
EPI_ISL_3980717
EPI_ISL_3980718
EPI_ISL_3980722
EPI_ISL_3980723
EPI_ISL_3980726
EPI_ISL_3980729
EPI_ISL_3980731
EPI_ISL_3980738
EPI_ISL_3980739
EPI_ISL_3980741
EPI_ISL_3980743
EPI_ISL_3980745
EPI_ISL_3931706
EPI_ISL_3931708
EPI_ISL_3931710
EPI_ISL_3931711
EPI_ISL_3931712
EPI_ISL_3931713
EPI_ISL_3931714
EPI_ISL_3931715
EPI_ISL_3931716
EPI_ISL_3931717
EPI_ISL_3931720
EPI_ISL_3931721
EPI_ISL_3931723
EPI_ISL_3931724
EPI_ISL_3931725
EPI_ISL_3931726
EPI_ISL_3931728
EPI_ISL_3931733
EPI_ISL_3931734
EPI_ISL_3931735
EPI_ISL_3931736
EPI_ISL_3931737
EPI_ISL_3931739
EPI_ISL_3931742
EPI_ISL_3931743
EPI_ISL_3931745
EPI_ISL_3931746
EPI_ISL_3931747
EPI_ISL_3931748
EPI_ISL_3931749
EPI_ISL_3931750
EPI_ISL_3931751
EPI_ISL_3931752
EPI_ISL_3931753
EPI_ISL_3931754
EPI_ISL_3931755
EPI_ISL_3931756
EPI_ISL_3931757
EPI_ISL_3931758
EPI_ISL_3931760
EPI_ISL_3931762
EPI_ISL_3931763
EPI_ISL_3931765
EPI_ISL_3931767
EPI_ISL_3931768
EPI_ISL_3931772
EPI_ISL_3931776
EPI_ISL_3931777
EPI_ISL_3931778
EPI_ISL_3931780
EPI_ISL_3931798
EPI_ISL_3931799
EPI_ISL_3931801
EPI_ISL_3931803
EPI_ISL_3931805
EPI_ISL_3931821
EPI_ISL_3931822
EPI_ISL_3931827
EPI_ISL_3931828
EPI_ISL_3931829
EPI_ISL_3931835
EPI_ISL_3931836
EPI_ISL_3931838
EPI_ISL_3931839
EPI_ISL_3931850
EPI_ISL_3931852
EPI_ISL_3931854
EPI_ISL_3931857
EPI_ISL_3931861
EPI_ISL_3938672
EPI_ISL_3938673
EPI_ISL_3938674
EPI_ISL_3938675
EPI_ISL_3938676
EPI_ISL_3938677
EPI_ISL_3938678
EPI_ISL_3938681
EPI_ISL_3938683
EPI_ISL_3938684
EPI_ISL_3938685
EPI_ISL_3938686
EPI_ISL_3941429
EPI_ISL_3941760
EPI_ISL_3941862
EPI_ISL_3507633
EPI_ISL_3945537
EPI_ISL_3945538
EPI_ISL_3945539
EPI_ISL_3945540
EPI_ISL_3945541
EPI_ISL_3945542
EPI_ISL_3945543
EPI_ISL_3945544
EPI_ISL_3945547
EPI_ISL_3945548
EPI_ISL_3945549
EPI_ISL_3945552
EPI_ISL_3945553
EPI_ISL_3945554
EPI_ISL_3945555
EPI_ISL_3945556
EPI_ISL_3946306
EPI_ISL_3946307
EPI_ISL_3946309
EPI_ISL_3946310
EPI_ISL_3946311
EPI_ISL_3948467
EPI_ISL_3948468
EPI_ISL_3948480
EPI_ISL_3948487
EPI_ISL_3948488
EPI_ISL_3948489
EPI_ISL_3948492
EPI_ISL_3948493
EPI_ISL_3948494
EPI_ISL_3948495
EPI_ISL_3948501
EPI_ISL_3948504
EPI_ISL_3948505
EPI_ISL_3948507
EPI_ISL_3948508
EPI_ISL_3948511
EPI_ISL_3948512
EPI_ISL_3948515
EPI_ISL_3948516
EPI_ISL_3948517
EPI_ISL_3948518
EPI_ISL_3948519
EPI_ISL_3948520
EPI_ISL_3948521
EPI_ISL_3948528
EPI_ISL_3948529
EPI_ISL_3948530
EPI_ISL_3948533
EPI_ISL_3948534
EPI_ISL_3948535
EPI_ISL_3948540
EPI_ISL_3948542
EPI_ISL_3948543
EPI_ISL_3948545
EPI_ISL_3948548
EPI_ISL_4414041
EPI_ISL_4414042
EPI_ISL_4414043
EPI_ISL_4414044
EPI_ISL_4414046
EPI_ISL_4414047
EPI_ISL_3979516
EPI_ISL_3979518
EPI_ISL_3979520
EPI_ISL_3979522
EPI_ISL_3979523
EPI_ISL_3979526
EPI_ISL_3979527
EPI_ISL_3979528
EPI_ISL_3979529
EPI_ISL_3979532
EPI_ISL_3979533
EPI_ISL_3979534
EPI_ISL_3979535
EPI_ISL_3979536
EPI_ISL_3979538
EPI_ISL_3979539
EPI_ISL_3979540
EPI_ISL_3979541
EPI_ISL_3979545
EPI_ISL_3979546
EPI_ISL_3979547
EPI_ISL_3979549
EPI_ISL_3979550
EPI_ISL_3979551
EPI_ISL_3979552
EPI_ISL_3979553
EPI_ISL_3979555
EPI_ISL_3979557
EPI_ISL_3979558
EPI_ISL_3979559
EPI_ISL_3979560
EPI_ISL_3979568
EPI_ISL_3979570
EPI_ISL_3979571
EPI_ISL_3979572
EPI_ISL_3979573
EPI_ISL_3979574
EPI_ISL_3979578
EPI_ISL_3979579
EPI_ISL_3979581
EPI_ISL_3979582
EPI_ISL_3979594
EPI_ISL_3979598
EPI_ISL_3979599
EPI_ISL_3979600
EPI_ISL_3979601
EPI_ISL_3979605
EPI_ISL_3979609
EPI_ISL_3979611
EPI_ISL_3979616
EPI_ISL_3979623
EPI_ISL_3979624
EPI_ISL_3979632
EPI_ISL_3979636
EPI_ISL_3979637
EPI_ISL_3979639
EPI_ISL_3979656
EPI_ISL_3979657
EPI_ISL_3979689
EPI_ISL_3979692
EPI_ISL_3979694
EPI_ISL_3979699
EPI_ISL_3979704
EPI_ISL_3979706
EPI_ISL_3979709
EPI_ISL_3980699
EPI_ISL_3980703
EPI_ISL_3980719
EPI_ISL_3980720
EPI_ISL_3980721
EPI_ISL_3980727
EPI_ISL_3980737
EPI_ISL_3980744
EPI_ISL_3980746
EPI_ISL_3980747
EPI_ISL_3980749
EPI_ISL_3980750
EPI_ISL_3980752
EPI_ISL_3980754
EPI_ISL_3982010
EPI_ISL_3982011
EPI_ISL_3982016
EPI_ISL_3982020
EPI_ISL_3982024
EPI_ISL_3982029
EPI_ISL_3982031
EPI_ISL_3982039
EPI_ISL_3982041
EPI_ISL_3982045
EPI_ISL_3982046
EPI_ISL_3982047
EPI_ISL_3982053
EPI_ISL_3982054
EPI_ISL_3982059
EPI_ISL_3982060
EPI_ISL_3982063
EPI_ISL_3982067
EPI_ISL_3982070
EPI_ISL_3982071
EPI_ISL_3982085
EPI_ISL_3982086
EPI_ISL_3982153
EPI_ISL_3982154
EPI_ISL_3982156
EPI_ISL_3982158
EPI_ISL_3982159
EPI_ISL_3982160
EPI_ISL_3982161
EPI_ISL_3982162
EPI_ISL_3982163
EPI_ISL_3982164
EPI_ISL_3982165
EPI_ISL_3982166
EPI_ISL_3982169
EPI_ISL_3982173
EPI_ISL_3982175
EPI_ISL_3982183
EPI_ISL_3982184
EPI_ISL_3982185
EPI_ISL_3982186
EPI_ISL_3982187
EPI_ISL_3982188
EPI_ISL_3982189
EPI_ISL_3982192
EPI_ISL_3982193
EPI_ISL_3982194
EPI_ISL_3982197
EPI_ISL_3982199
EPI_ISL_3982200
EPI_ISL_3982201
EPI_ISL_3982202
EPI_ISL_3982203
EPI_ISL_3982204
EPI_ISL_3982209
EPI_ISL_3982210
EPI_ISL_3982211
EPI_ISL_3982214
EPI_ISL_3982215
EPI_ISL_3982216
EPI_ISL_3982227
EPI_ISL_3982228
EPI_ISL_3982230
EPI_ISL_3982231
EPI_ISL_3982232
EPI_ISL_3982233
EPI_ISL_3982236
EPI_ISL_3982237
EPI_ISL_3982238
EPI_ISL_3982240
EPI_ISL_3982241
EPI_ISL_3982249
EPI_ISL_3982250
EPI_ISL_3982284
EPI_ISL_3982285
EPI_ISL_3982286
EPI_ISL_3982291
EPI_ISL_3982292
EPI_ISL_3982293
EPI_ISL_3982296
EPI_ISL_4417886
EPI_ISL_4417897
EPI_ISL_4417899
EPI_ISL_3982843
EPI_ISL_3982844
EPI_ISL_3982846
EPI_ISL_3982847
EPI_ISL_3982848
EPI_ISL_3982851
EPI_ISL_3982852
EPI_ISL_3982853
EPI_ISL_3982854
EPI_ISL_3982855
EPI_ISL_3982856
EPI_ISL_3982857
EPI_ISL_3983503
EPI_ISL_3983510
EPI_ISL_3983513
EPI_ISL_3983520
EPI_ISL_3983521
EPI_ISL_3983523
EPI_ISL_3983528
EPI_ISL_3983532
EPI_ISL_4419178
EPI_ISL_3987578
EPI_ISL_3987579
EPI_ISL_3987580
EPI_ISL_3987607
EPI_ISL_3989191
EPI_ISL_3989748
EPI_ISL_3989750
EPI_ISL_3989751
EPI_ISL_3989753
EPI_ISL_3989755
EPI_ISL_3989757
EPI_ISL_3989759
EPI_ISL_3989761
EPI_ISL_3989764
EPI_ISL_3989766
EPI_ISL_3989768
EPI_ISL_3989769
EPI_ISL_3989771
EPI_ISL_3989774
EPI_ISL_3989776
EPI_ISL_3989779
EPI_ISL_3989789
EPI_ISL_3990070
EPI_ISL_3990073
EPI_ISL_3990076
EPI_ISL_3990077
EPI_ISL_3990085
EPI_ISL_3990089
EPI_ISL_3990091
EPI_ISL_3990099
EPI_ISL_3990103
EPI_ISL_3990105
EPI_ISL_3990110
EPI_ISL_3990112
EPI_ISL_3990114
EPI_ISL_3990201
EPI_ISL_3990207
EPI_ISL_3990209
EPI_ISL_3990211
EPI_ISL_3990213
EPI_ISL_3990215
EPI_ISL_3990217
EPI_ISL_3990220
EPI_ISL_3990224
EPI_ISL_3999624
EPI_ISL_3999625
EPI_ISL_3999626
EPI_ISL_3999628
EPI_ISL_3999629
EPI_ISL_3999630
EPI_ISL_3999633
EPI_ISL_3999635
EPI_ISL_3999636
EPI_ISL_3999637
EPI_ISL_3999638
EPI_ISL_3999639
EPI_ISL_3999640
EPI_ISL_3999641
EPI_ISL_3999642
EPI_ISL_3999643
EPI_ISL_3999644
EPI_ISL_3999646
EPI_ISL_3999647
EPI_ISL_3999648
EPI_ISL_3999649
EPI_ISL_3999651
EPI_ISL_3999653
EPI_ISL_3999655
EPI_ISL_3999657
EPI_ISL_3999658
EPI_ISL_3999662
EPI_ISL_3999665
EPI_ISL_3999666
EPI_ISL_3999667
EPI_ISL_3999668
EPI_ISL_3999669
EPI_ISL_3999670
EPI_ISL_3999672
EPI_ISL_3999673
EPI_ISL_3999693
EPI_ISL_3999694
EPI_ISL_3999695
EPI_ISL_3999696
EPI_ISL_3999697
EPI_ISL_3999698
EPI_ISL_3999699
EPI_ISL_3999700
EPI_ISL_3999701
EPI_ISL_3999702
EPI_ISL_3999704
EPI_ISL_3999705
EPI_ISL_3999706
EPI_ISL_3999707
EPI_ISL_3999708
EPI_ISL_3999710
EPI_ISL_3999711
EPI_ISL_3999712
EPI_ISL_3999713
EPI_ISL_3999714
EPI_ISL_3999715
EPI_ISL_3999716
EPI_ISL_3999718
EPI_ISL_3999720
EPI_ISL_3999721
EPI_ISL_3999723
EPI_ISL_3999724
EPI_ISL_3999725
EPI_ISL_3999726
EPI_ISL_3999727
EPI_ISL_3999728
EPI_ISL_3999729
EPI_ISL_3999731
EPI_ISL_3999732
EPI_ISL_3999735
EPI_ISL_3999736
EPI_ISL_3999737
EPI_ISL_3999738
EPI_ISL_3999739
EPI_ISL_3999740
EPI_ISL_3999741
EPI_ISL_3999742
EPI_ISL_3999743
EPI_ISL_3999744
EPI_ISL_3999745
EPI_ISL_3999749
EPI_ISL_3999750
EPI_ISL_3999751
EPI_ISL_3999752
EPI_ISL_3999753
EPI_ISL_3999754
EPI_ISL_3999755
EPI_ISL_3999756
EPI_ISL_3999758
EPI_ISL_3999759
EPI_ISL_3999760
EPI_ISL_3999761
EPI_ISL_3999762
EPI_ISL_3999764
EPI_ISL_3999765
EPI_ISL_3999766
EPI_ISL_3999767
EPI_ISL_3999768
EPI_ISL_3999772
EPI_ISL_3999773
EPI_ISL_3999775
EPI_ISL_3999776
EPI_ISL_3999777
EPI_ISL_3999778
EPI_ISL_3999779
EPI_ISL_3999780
EPI_ISL_3999781
EPI_ISL_3999782
EPI_ISL_3999783
EPI_ISL_3999784
EPI_ISL_3999785
EPI_ISL_3999786
EPI_ISL_3999787
EPI_ISL_3999788
EPI_ISL_3999789
EPI_ISL_3999790
EPI_ISL_3999791
EPI_ISL_3999792
EPI_ISL_3999793
EPI_ISL_3999796
EPI_ISL_3999797
EPI_ISL_3999798
EPI_ISL_3999799
EPI_ISL_3999800
EPI_ISL_3999801
EPI_ISL_3999804
EPI_ISL_3999805
EPI_ISL_3999806
EPI_ISL_3999807
EPI_ISL_3999808
EPI_ISL_3999809
EPI_ISL_3999810
EPI_ISL_3999811
EPI_ISL_3999813
EPI_ISL_3999814
EPI_ISL_3999815
EPI_ISL_3999816
EPI_ISL_3999817
EPI_ISL_3999818
EPI_ISL_3999819
EPI_ISL_3999820
EPI_ISL_3999822
EPI_ISL_3999823
EPI_ISL_3999825
EPI_ISL_3999826
EPI_ISL_3999828
EPI_ISL_3999829
EPI_ISL_3999830
EPI_ISL_3999831
EPI_ISL_3999833
EPI_ISL_3999834
EPI_ISL_3999835
EPI_ISL_3999836
EPI_ISL_3999837
EPI_ISL_3999838
EPI_ISL_3999839
EPI_ISL_3999840
EPI_ISL_3999841
EPI_ISL_3999842
EPI_ISL_3999843
EPI_ISL_3999844
EPI_ISL_3999845
EPI_ISL_3999847
EPI_ISL_3999848
EPI_ISL_3999849
EPI_ISL_3999850
EPI_ISL_3999851
EPI_ISL_3999853
EPI_ISL_3999854
EPI_ISL_3999856
EPI_ISL_3999857
EPI_ISL_3999859
EPI_ISL_3999860
EPI_ISL_3999863
EPI_ISL_3999864
EPI_ISL_3999865
EPI_ISL_3999867
EPI_ISL_3999868
EPI_ISL_3999869
EPI_ISL_3999870
EPI_ISL_3999871
EPI_ISL_3999872
EPI_ISL_3999874
EPI_ISL_3999875
EPI_ISL_3999876
EPI_ISL_3999878
EPI_ISL_3999880
EPI_ISL_3999881
EPI_ISL_3999882
EPI_ISL_3999883
EPI_ISL_3999887
EPI_ISL_3999890
EPI_ISL_3999891
EPI_ISL_3999892
EPI_ISL_3999893
EPI_ISL_3999894
EPI_ISL_3999895
EPI_ISL_3999896
EPI_ISL_3999897
EPI_ISL_3999898
EPI_ISL_3999899
EPI_ISL_3999900
EPI_ISL_3999901
EPI_ISL_3999902
EPI_ISL_3999903
EPI_ISL_3999904
EPI_ISL_3999905
EPI_ISL_3999906
EPI_ISL_3999907
EPI_ISL_3999908
EPI_ISL_3999909
EPI_ISL_3999910
EPI_ISL_3999911
EPI_ISL_3999912
EPI_ISL_3999913
EPI_ISL_3999914
EPI_ISL_3999915
EPI_ISL_3999916
EPI_ISL_3999917
EPI_ISL_3999918
EPI_ISL_3999919
EPI_ISL_3999920
EPI_ISL_3999921
EPI_ISL_3999922
EPI_ISL_3999923
EPI_ISL_3999924
EPI_ISL_3999925
EPI_ISL_3999927
EPI_ISL_3999928
EPI_ISL_3999929
EPI_ISL_3999930
EPI_ISL_3999931
EPI_ISL_3999932
EPI_ISL_3999933
EPI_ISL_3999934
EPI_ISL_3999936
EPI_ISL_3999937
EPI_ISL_3999938
EPI_ISL_3999939
EPI_ISL_3999940
EPI_ISL_3999941
EPI_ISL_3999942
EPI_ISL_3999943
EPI_ISL_3999944
EPI_ISL_3999945
EPI_ISL_3999946
EPI_ISL_3999947
EPI_ISL_3999948
EPI_ISL_3999949
EPI_ISL_3999950
EPI_ISL_3999951
EPI_ISL_3999952
EPI_ISL_3999953
EPI_ISL_3999954
EPI_ISL_3999955
EPI_ISL_3999958
EPI_ISL_3999959
EPI_ISL_3999960
EPI_ISL_3999961
EPI_ISL_3999962
EPI_ISL_3999963
EPI_ISL_3999964
EPI_ISL_3999965
EPI_ISL_3999966
EPI_ISL_3999967
EPI_ISL_3999969
EPI_ISL_3999970
EPI_ISL_3999971
EPI_ISL_3999974
EPI_ISL_3999975
EPI_ISL_3999976
EPI_ISL_3999977
EPI_ISL_3999978
EPI_ISL_3999979
EPI_ISL_3999980
EPI_ISL_3999981
EPI_ISL_3999982
EPI_ISL_3999983
EPI_ISL_3999984
EPI_ISL_3999985
EPI_ISL_3999986
EPI_ISL_3999988
EPI_ISL_3999990
EPI_ISL_3999991
EPI_ISL_3999992
EPI_ISL_3999993
EPI_ISL_3999994
EPI_ISL_3999995
EPI_ISL_3999996
EPI_ISL_3999997
EPI_ISL_3999998
EPI_ISL_3999999
EPI_ISL_4e+06
EPI_ISL_4000001
EPI_ISL_4000002
EPI_ISL_4000003
EPI_ISL_4000004
EPI_ISL_4000005
EPI_ISL_4000006
EPI_ISL_4000007
EPI_ISL_4000008
EPI_ISL_4000009
EPI_ISL_4000010
EPI_ISL_4000011
EPI_ISL_4000012
EPI_ISL_4000013
EPI_ISL_4000014
EPI_ISL_4000015
EPI_ISL_4000016
EPI_ISL_4000017
EPI_ISL_4000018
EPI_ISL_4000019
EPI_ISL_4000022
EPI_ISL_4000025
EPI_ISL_4000026
EPI_ISL_4000027
EPI_ISL_4000028
EPI_ISL_4000029
EPI_ISL_4000031
EPI_ISL_4000032
EPI_ISL_4000033
EPI_ISL_4000034
EPI_ISL_4000037
EPI_ISL_4000038
EPI_ISL_4000041
EPI_ISL_4000042
EPI_ISL_4000043
EPI_ISL_4000044
EPI_ISL_4000045
EPI_ISL_4000046
EPI_ISL_4000047
EPI_ISL_4000048
EPI_ISL_4000049
EPI_ISL_4000050
EPI_ISL_4000052
EPI_ISL_4000053
EPI_ISL_4000054
EPI_ISL_4000055
EPI_ISL_4000058
EPI_ISL_4000059
EPI_ISL_4000060
EPI_ISL_4000061
EPI_ISL_4000062
EPI_ISL_4000063
EPI_ISL_4000064
EPI_ISL_4000065
EPI_ISL_4000066
EPI_ISL_4004945
EPI_ISL_4004946
EPI_ISL_4004947
EPI_ISL_4004948
EPI_ISL_4004952
EPI_ISL_4004955
EPI_ISL_4004957
EPI_ISL_4006229
EPI_ISL_4006230
EPI_ISL_4006231
EPI_ISL_4006232
EPI_ISL_4006233
EPI_ISL_4006234
EPI_ISL_4006235
EPI_ISL_4006236
EPI_ISL_4006237
EPI_ISL_4006238
EPI_ISL_4006239
EPI_ISL_4006240
EPI_ISL_4006241
EPI_ISL_4006242
EPI_ISL_4006243
EPI_ISL_4006244
EPI_ISL_4006245
EPI_ISL_4006246
EPI_ISL_4006247
EPI_ISL_4006248
EPI_ISL_4006249
EPI_ISL_4006250
EPI_ISL_4006251
EPI_ISL_4006254
EPI_ISL_4006255
EPI_ISL_4006256
EPI_ISL_4006258
EPI_ISL_4006259
EPI_ISL_4006260
EPI_ISL_4006261
EPI_ISL_4006262
EPI_ISL_4006263
EPI_ISL_4006264
EPI_ISL_4006265
EPI_ISL_4006266
EPI_ISL_4006267
EPI_ISL_4006269
EPI_ISL_4006270
EPI_ISL_4006271
EPI_ISL_4006272
EPI_ISL_4006273
EPI_ISL_4006274
EPI_ISL_4006275
EPI_ISL_4006276
EPI_ISL_4006277
EPI_ISL_4006278
EPI_ISL_4006279
EPI_ISL_4006280
EPI_ISL_4006281
EPI_ISL_4006282
EPI_ISL_4006283
EPI_ISL_4006284
EPI_ISL_4006285
EPI_ISL_4006286
EPI_ISL_4006287
EPI_ISL_4006288
EPI_ISL_4006289
EPI_ISL_4006290
EPI_ISL_4006292
EPI_ISL_4006294
EPI_ISL_4006295
EPI_ISL_4006296
EPI_ISL_4006297
EPI_ISL_4006298
EPI_ISL_4006299
EPI_ISL_4006300
EPI_ISL_4006301
EPI_ISL_4006302
EPI_ISL_4006305
EPI_ISL_4006306
EPI_ISL_4006309
EPI_ISL_4006310
EPI_ISL_4006311
EPI_ISL_4006312
EPI_ISL_4006314
EPI_ISL_4006316
EPI_ISL_4006317
EPI_ISL_4006319
EPI_ISL_4006320
EPI_ISL_4006321
EPI_ISL_4006322
EPI_ISL_4006323
EPI_ISL_4006324
EPI_ISL_4006325
EPI_ISL_4006326
EPI_ISL_4006327
EPI_ISL_4006328
EPI_ISL_4006329
EPI_ISL_4006330
EPI_ISL_4006332
EPI_ISL_4006333
EPI_ISL_4006334
EPI_ISL_4006336
EPI_ISL_4006337
EPI_ISL_4006339
EPI_ISL_4006340
EPI_ISL_4006341
EPI_ISL_4006342
EPI_ISL_4006343
EPI_ISL_4006344
EPI_ISL_4006345
EPI_ISL_4006346
EPI_ISL_4006348
EPI_ISL_4006349
EPI_ISL_4006350
EPI_ISL_4006351
EPI_ISL_4006352
EPI_ISL_4006353
EPI_ISL_4006354
EPI_ISL_4006355
EPI_ISL_4006356
EPI_ISL_4006357
EPI_ISL_4006358
EPI_ISL_4006359
EPI_ISL_4006360
EPI_ISL_4006361
EPI_ISL_4006365
EPI_ISL_4006366
EPI_ISL_4006367
EPI_ISL_4006369
EPI_ISL_4006370
EPI_ISL_4006371
EPI_ISL_4006372
EPI_ISL_4006373
EPI_ISL_4006374
EPI_ISL_4006375
EPI_ISL_4006376
EPI_ISL_4006377
EPI_ISL_4006378
EPI_ISL_4006379
EPI_ISL_4006380
EPI_ISL_4006381
EPI_ISL_4006382
EPI_ISL_4006383
EPI_ISL_4006384
EPI_ISL_4006385
EPI_ISL_4006386
EPI_ISL_4006387
EPI_ISL_4006388
EPI_ISL_4006389
EPI_ISL_4006390
EPI_ISL_4006391
EPI_ISL_4006392
EPI_ISL_4006393
EPI_ISL_4006394
EPI_ISL_4006395
EPI_ISL_4006396
EPI_ISL_4006397
EPI_ISL_4006398
EPI_ISL_4006399
EPI_ISL_4006400
EPI_ISL_4006401
EPI_ISL_4006402
EPI_ISL_4006403
EPI_ISL_4006404
EPI_ISL_4006405
EPI_ISL_4006406
EPI_ISL_4006407
EPI_ISL_4006408
EPI_ISL_4006409
EPI_ISL_4006411
EPI_ISL_4006412
EPI_ISL_4006413
EPI_ISL_4006415
EPI_ISL_4006416
EPI_ISL_4006417
EPI_ISL_4006418
EPI_ISL_4006419
EPI_ISL_4006420
EPI_ISL_4006421
EPI_ISL_4006422
EPI_ISL_4006423
EPI_ISL_4006424
EPI_ISL_4006427
EPI_ISL_4006428
EPI_ISL_4006429
EPI_ISL_4006430
EPI_ISL_4006431
EPI_ISL_4006432
EPI_ISL_4006433
EPI_ISL_4006434
EPI_ISL_4006435
EPI_ISL_4006436
EPI_ISL_4006437
EPI_ISL_4006438
EPI_ISL_4006439
EPI_ISL_4006440
EPI_ISL_4006441
EPI_ISL_4006442
EPI_ISL_4006443
EPI_ISL_4006444
EPI_ISL_4006445
EPI_ISL_4006446
EPI_ISL_4006447
EPI_ISL_4006448
EPI_ISL_4006449
EPI_ISL_4006450
EPI_ISL_4006451
EPI_ISL_4006452
EPI_ISL_4006453
EPI_ISL_4006454
EPI_ISL_4006455
EPI_ISL_4006456
EPI_ISL_4006457
EPI_ISL_4006458
EPI_ISL_4006459
EPI_ISL_4006460
EPI_ISL_4006461
EPI_ISL_4006462
EPI_ISL_4006463
EPI_ISL_4006464
EPI_ISL_4006466
EPI_ISL_4006467
EPI_ISL_4006485
EPI_ISL_4006488
EPI_ISL_4006489
EPI_ISL_4006490
EPI_ISL_4006491
EPI_ISL_4006492
EPI_ISL_4006493
EPI_ISL_4006494
EPI_ISL_4006495
EPI_ISL_4006496
EPI_ISL_4006501
EPI_ISL_4006502
EPI_ISL_4006504
EPI_ISL_4006505
EPI_ISL_4006506
EPI_ISL_4006509
EPI_ISL_4006510
EPI_ISL_4006511
EPI_ISL_4006512
EPI_ISL_4006513
EPI_ISL_4006514
EPI_ISL_4006515
EPI_ISL_4006516
EPI_ISL_4006519
EPI_ISL_4006535
EPI_ISL_4006536
EPI_ISL_4006537
EPI_ISL_4006538
EPI_ISL_4006539
EPI_ISL_4006545
EPI_ISL_4006546
EPI_ISL_4006556
EPI_ISL_4006557
EPI_ISL_4006558
EPI_ISL_4006559
EPI_ISL_4006561
EPI_ISL_4006562
EPI_ISL_4006563
EPI_ISL_4006564
EPI_ISL_4006565
EPI_ISL_4006566
EPI_ISL_4006567
EPI_ISL_4006568
EPI_ISL_4006569
EPI_ISL_4006570
EPI_ISL_4006571
EPI_ISL_4006572
EPI_ISL_4006573
EPI_ISL_4006574
EPI_ISL_4006575
EPI_ISL_4006576
EPI_ISL_4006577
EPI_ISL_4006578
EPI_ISL_4006579
EPI_ISL_4006580
EPI_ISL_4006581
EPI_ISL_4006582
EPI_ISL_4006583
EPI_ISL_4006584
EPI_ISL_4006586
EPI_ISL_4006587
EPI_ISL_4006588
EPI_ISL_4006589
EPI_ISL_4006590
EPI_ISL_4006591
EPI_ISL_4006592
EPI_ISL_4006593
EPI_ISL_4006594
EPI_ISL_4006595
EPI_ISL_4006596
EPI_ISL_4006597
EPI_ISL_4006598
EPI_ISL_4006599
EPI_ISL_4006601
EPI_ISL_4006602
EPI_ISL_4006603
EPI_ISL_4006604
EPI_ISL_4006605
EPI_ISL_4006606
EPI_ISL_4006607
EPI_ISL_4006608
EPI_ISL_4006609
EPI_ISL_4006610
EPI_ISL_4006611
EPI_ISL_4006612
EPI_ISL_4006613
EPI_ISL_4006614
EPI_ISL_4006615
EPI_ISL_4006616
EPI_ISL_4006619
EPI_ISL_4006621
EPI_ISL_4006622
EPI_ISL_4006624
EPI_ISL_4006625
EPI_ISL_4006626
EPI_ISL_4006627
EPI_ISL_4006628
EPI_ISL_4006629
EPI_ISL_4006630
EPI_ISL_4006631
EPI_ISL_4006632
EPI_ISL_4006633
EPI_ISL_4006634
EPI_ISL_4006636
EPI_ISL_4006637
EPI_ISL_4006638
EPI_ISL_4006639
EPI_ISL_4006640
EPI_ISL_4006641
EPI_ISL_4006642
EPI_ISL_4006643
EPI_ISL_4006644
EPI_ISL_4006645
EPI_ISL_4006646
EPI_ISL_4006647
EPI_ISL_4006648
EPI_ISL_4006649
EPI_ISL_4006650
EPI_ISL_4006651
EPI_ISL_4006653
EPI_ISL_4006654
EPI_ISL_4006655
EPI_ISL_4006656
EPI_ISL_4006657
EPI_ISL_4006658
EPI_ISL_4006659
EPI_ISL_4006660
EPI_ISL_4006661
EPI_ISL_4006662
EPI_ISL_4006663
EPI_ISL_4006664
EPI_ISL_4006665
EPI_ISL_4006666
EPI_ISL_4006671
EPI_ISL_4006677
EPI_ISL_4006679
EPI_ISL_4006680
EPI_ISL_4006681
EPI_ISL_4006682
EPI_ISL_4006683
EPI_ISL_4006686
EPI_ISL_4006687
EPI_ISL_4006688
EPI_ISL_4006689
EPI_ISL_4006690
EPI_ISL_4006691
EPI_ISL_4006692
EPI_ISL_4006693
EPI_ISL_4006694
EPI_ISL_4006695
EPI_ISL_4006696
EPI_ISL_4006704
EPI_ISL_4006799
EPI_ISL_4032152
EPI_ISL_4435377
EPI_ISL_4435511
EPI_ISL_4435513
EPI_ISL_4435514
EPI_ISL_4435529
EPI_ISL_4435535
EPI_ISL_4435536
EPI_ISL_4435550
EPI_ISL_4032133
EPI_ISL_4032134
EPI_ISL_4032136
EPI_ISL_4032137
EPI_ISL_4032138
EPI_ISL_4032139
EPI_ISL_4032140
EPI_ISL_4032141
EPI_ISL_4032142
EPI_ISL_4031504
EPI_ISL_4031505
EPI_ISL_4031506
EPI_ISL_4031507
EPI_ISL_4031508
EPI_ISL_4031519
EPI_ISL_4031521
EPI_ISL_4031522
EPI_ISL_4031523
EPI_ISL_4031549
EPI_ISL_4031586
EPI_ISL_4031587
EPI_ISL_4031588
EPI_ISL_4031589
EPI_ISL_4031591
EPI_ISL_4031592
EPI_ISL_4031593
EPI_ISL_4031594
EPI_ISL_4031600
EPI_ISL_4031601
EPI_ISL_4031610
EPI_ISL_4031611
EPI_ISL_4031613
EPI_ISL_4031622
EPI_ISL_4031623
EPI_ISL_4031624
EPI_ISL_4031625
EPI_ISL_4031630
EPI_ISL_4031634
EPI_ISL_4031640
EPI_ISL_4031661
EPI_ISL_4031664
EPI_ISL_4031669
EPI_ISL_4032147
EPI_ISL_4032150
EPI_ISL_4032102
EPI_ISL_4032106
EPI_ISL_4032107
EPI_ISL_4032108
EPI_ISL_4032109
EPI_ISL_4032110
EPI_ISL_4032111
EPI_ISL_4032112
EPI_ISL_4032115
EPI_ISL_4032118
EPI_ISL_4032120
EPI_ISL_4032122
EPI_ISL_4032125
EPI_ISL_4032127
EPI_ISL_4032129
EPI_ISL_4032131
EPI_ISL_4032153
EPI_ISL_4032154
EPI_ISL_4032155
EPI_ISL_4032157
EPI_ISL_4032159
EPI_ISL_4032161
EPI_ISL_4032162
EPI_ISL_4032163
EPI_ISL_4032164
EPI_ISL_4032165
EPI_ISL_4032166
EPI_ISL_4032167
EPI_ISL_4032169
EPI_ISL_4032172
EPI_ISL_4032175
EPI_ISL_4032177
EPI_ISL_4032180
EPI_ISL_4032181
EPI_ISL_4032182
EPI_ISL_4032186
EPI_ISL_4032187
EPI_ISL_4032188
EPI_ISL_4032189
EPI_ISL_4032191
EPI_ISL_4032192
EPI_ISL_4032193
EPI_ISL_4137449
EPI_ISL_4036432
EPI_ISL_4036433
EPI_ISL_4036434
EPI_ISL_4036435
EPI_ISL_4036436
EPI_ISL_4036438
EPI_ISL_4443533
EPI_ISL_4443653
EPI_ISL_4443655
EPI_ISL_4443657
EPI_ISL_4443660
EPI_ISL_4443666
EPI_ISL_4443669
EPI_ISL_4443671
EPI_ISL_4443675
EPI_ISL_4443680
EPI_ISL_4443685
EPI_ISL_4443695
EPI_ISL_4443983
EPI_ISL_4461205
EPI_ISL_4461207
EPI_ISL_4461375
EPI_ISL_4461376
EPI_ISL_4461393
EPI_ISL_4461404
EPI_ISL_4461722
EPI_ISL_4468761
EPI_ISL_4468871
EPI_ISL_5524266
EPI_ISL_5524270
EPI_ISL_5524273
EPI_ISL_5524278
EPI_ISL_5524280
EPI_ISL_5524285
EPI_ISL_5524291
EPI_ISL_5524293
EPI_ISL_5524298
EPI_ISL_5524360
EPI_ISL_5524362
EPI_ISL_5524365
EPI_ISL_5524367
EPI_ISL_5524370
EPI_ISL_4475824
EPI_ISL_4475825
EPI_ISL_4475826
EPI_ISL_4475827
EPI_ISL_4475828
EPI_ISL_4475829
EPI_ISL_4475830
EPI_ISL_4475831
EPI_ISL_4475833
EPI_ISL_4475834
EPI_ISL_4475835
EPI_ISL_4475836
EPI_ISL_4475837
EPI_ISL_4475838
EPI_ISL_4475848
EPI_ISL_4475850
EPI_ISL_4475851
EPI_ISL_4253815
EPI_ISL_4122458
EPI_ISL_5323747
EPI_ISL_4491515
EPI_ISL_4491518
EPI_ISL_4491622
EPI_ISL_4493176
EPI_ISL_4493177
EPI_ISL_4498780
EPI_ISL_4503182
EPI_ISL_4503185
EPI_ISL_4503189
EPI_ISL_4503190
EPI_ISL_4503191
EPI_ISL_4503192
EPI_ISL_4504028
EPI_ISL_4504878
EPI_ISL_4505053
EPI_ISL_4508259
EPI_ISL_4508260
EPI_ISL_4508261
EPI_ISL_4508262
EPI_ISL_4508263
EPI_ISL_4508265
EPI_ISL_4508266
EPI_ISL_4508267
EPI_ISL_4508278
EPI_ISL_4508279
EPI_ISL_4508280
EPI_ISL_4508282
EPI_ISL_4508283
EPI_ISL_4508284
EPI_ISL_4508285
EPI_ISL_4508286
EPI_ISL_4508288
EPI_ISL_4508289
EPI_ISL_4508290
EPI_ISL_4510594
EPI_ISL_4510608
EPI_ISL_4510635
EPI_ISL_4510637
EPI_ISL_4510663
EPI_ISL_4510682
EPI_ISL_4510683
EPI_ISL_4510685
EPI_ISL_4510686
EPI_ISL_4510687
EPI_ISL_4510688
EPI_ISL_4510689
EPI_ISL_4510690
EPI_ISL_4510691
EPI_ISL_4510692
EPI_ISL_4510693
EPI_ISL_4510695
EPI_ISL_4510696
EPI_ISL_4510697
EPI_ISL_4510698
EPI_ISL_4510699
EPI_ISL_4510700
EPI_ISL_3718566
EPI_ISL_3718570
EPI_ISL_4513498
EPI_ISL_4513793
EPI_ISL_4514500
EPI_ISL_3719031
EPI_ISL_3719035
EPI_ISL_3719030
EPI_ISL_3719039
EPI_ISL_3719040
EPI_ISL_3719041
EPI_ISL_3719042
EPI_ISL_3719049
EPI_ISL_4536428
EPI_ISL_4536590
EPI_ISL_4536593
EPI_ISL_4536595
EPI_ISL_4536598
EPI_ISL_4536606
EPI_ISL_4536607
EPI_ISL_4536609
EPI_ISL_4536612
EPI_ISL_4536614
EPI_ISL_4536616
EPI_ISL_4536618
EPI_ISL_4536619
EPI_ISL_4536621
EPI_ISL_4536623
EPI_ISL_4536625
EPI_ISL_4536627
EPI_ISL_5537991
EPI_ISL_5538000
EPI_ISL_5543552
EPI_ISL_5543763
EPI_ISL_5544352
EPI_ISL_5544358
EPI_ISL_5544399
EPI_ISL_5544471
EPI_ISL_5544491
EPI_ISL_5544552
EPI_ISL_5544565
EPI_ISL_5544825
EPI_ISL_5544846
EPI_ISL_5544872
EPI_ISL_5544878
EPI_ISL_5544933
EPI_ISL_5544956
EPI_ISL_5545049
EPI_ISL_5545074
EPI_ISL_5545101
EPI_ISL_5545139
EPI_ISL_5545178
EPI_ISL_5545193
EPI_ISL_5545251
EPI_ISL_5545374
EPI_ISL_5545394
EPI_ISL_5545514
EPI_ISL_5545536
EPI_ISL_5545556
EPI_ISL_5545669
EPI_ISL_5545719
EPI_ISL_5545841
EPI_ISL_5545899
EPI_ISL_5545951
EPI_ISL_5545962
EPI_ISL_5545999
EPI_ISL_5546149
EPI_ISL_5546154
EPI_ISL_5546205
EPI_ISL_5546240
EPI_ISL_5546309
EPI_ISL_5546389
EPI_ISL_5546396
EPI_ISL_5546410
EPI_ISL_5546518
EPI_ISL_5546523
EPI_ISL_5546530
EPI_ISL_5546553
EPI_ISL_5546569
EPI_ISL_5546595
EPI_ISL_5546602
EPI_ISL_5546616
EPI_ISL_5546629
EPI_ISL_5546663
EPI_ISL_5546687
EPI_ISL_5548039
EPI_ISL_5548116
EPI_ISL_5548171
EPI_ISL_5548227
EPI_ISL_5548237
EPI_ISL_5548311
EPI_ISL_5548341
EPI_ISL_5548371
EPI_ISL_5548417
EPI_ISL_5548452
EPI_ISL_5548519
EPI_ISL_5548565
EPI_ISL_5548584
EPI_ISL_5548611
EPI_ISL_5548629
EPI_ISL_5548679
EPI_ISL_5548749
EPI_ISL_5548843
EPI_ISL_5548862
EPI_ISL_5548883
EPI_ISL_5548921
EPI_ISL_5548925
EPI_ISL_5548945
EPI_ISL_5548983
EPI_ISL_5548986
EPI_ISL_5549019
EPI_ISL_5549025
EPI_ISL_5549134
EPI_ISL_5549236
EPI_ISL_5549379
EPI_ISL_5549616
EPI_ISL_5549698
EPI_ISL_5549877
EPI_ISL_5549909
EPI_ISL_5549932
EPI_ISL_5549956
EPI_ISL_5550027
EPI_ISL_5550047
EPI_ISL_5550242
EPI_ISL_5550253
EPI_ISL_5550370
EPI_ISL_5550392
EPI_ISL_5550410
EPI_ISL_5550448
EPI_ISL_5550466
EPI_ISL_5550490
EPI_ISL_5550624
EPI_ISL_5550729
EPI_ISL_5550851
EPI_ISL_5550929
EPI_ISL_5551036
EPI_ISL_5551079
EPI_ISL_5551095
EPI_ISL_5551121
EPI_ISL_5551129
EPI_ISL_5551146
EPI_ISL_5551155
EPI_ISL_5551206
EPI_ISL_5551232
EPI_ISL_5551558
EPI_ISL_5551640
EPI_ISL_5551662
EPI_ISL_5551768
EPI_ISL_5551844
EPI_ISL_5551907
EPI_ISL_5551962
EPI_ISL_5552069
EPI_ISL_5552124
EPI_ISL_5552138
EPI_ISL_5552148
EPI_ISL_5552154
EPI_ISL_5552676
EPI_ISL_5552722
EPI_ISL_5552737
EPI_ISL_5552755
EPI_ISL_5552864
EPI_ISL_5552869
EPI_ISL_5552874
EPI_ISL_5552881
EPI_ISL_5552899
EPI_ISL_5552911
EPI_ISL_5552947
EPI_ISL_5552966
EPI_ISL_5552979
EPI_ISL_5553009
EPI_ISL_5553022
EPI_ISL_5553038
EPI_ISL_5553093
EPI_ISL_5553098
EPI_ISL_5553137
EPI_ISL_5553143
EPI_ISL_5553177
EPI_ISL_5553213
EPI_ISL_5553219
EPI_ISL_5553225
EPI_ISL_5553291
EPI_ISL_5553303
EPI_ISL_5553316
EPI_ISL_5553361
EPI_ISL_5553423
EPI_ISL_5553430
EPI_ISL_5553515
EPI_ISL_5553521
EPI_ISL_5553548
EPI_ISL_5553564
EPI_ISL_5553632
EPI_ISL_5553651
EPI_ISL_5553658
EPI_ISL_5553667
EPI_ISL_5553672
EPI_ISL_5553696
EPI_ISL_5553748
EPI_ISL_5553771
EPI_ISL_5553774
EPI_ISL_5553782
EPI_ISL_5553795
EPI_ISL_4051637
EPI_ISL_4051632
EPI_ISL_4051628
EPI_ISL_4032185
EPI_ISL_4032176
EPI_ISL_4032170
EPI_ISL_4032168
EPI_ISL_4032158
EPI_ISL_4032116
EPI_ISL_4032114
EPI_ISL_4032113
EPI_ISL_4031629
EPI_ISL_4031619
EPI_ISL_4031612
EPI_ISL_4031609
EPI_ISL_4031608
EPI_ISL_4031602
EPI_ISL_4031520
EPI_ISL_3527669
EPI_ISL_3527671
EPI_ISL_3527681
EPI_ISL_5552698
EPI_ISL_5553587
EPI_ISL_4541312
EPI_ISL_4541314
EPI_ISL_4541316
EPI_ISL_4541318
EPI_ISL_4541319
EPI_ISL_4541321
EPI_ISL_4541323
EPI_ISL_4541325
EPI_ISL_4541326
EPI_ISL_4541328
EPI_ISL_4541330
EPI_ISL_4541332
EPI_ISL_4541334
EPI_ISL_4541336
EPI_ISL_4541337
EPI_ISL_4541339
EPI_ISL_4541341
EPI_ISL_4541342
EPI_ISL_4541344
EPI_ISL_4541346
EPI_ISL_4541348
EPI_ISL_4541350
EPI_ISL_4541351
EPI_ISL_4541353
EPI_ISL_4541355
EPI_ISL_4541357
EPI_ISL_4541359
EPI_ISL_4541361
EPI_ISL_4541363
EPI_ISL_4541365
EPI_ISL_4541366
EPI_ISL_4541368
EPI_ISL_4541370
EPI_ISL_4541372
EPI_ISL_4541374
EPI_ISL_4541376
EPI_ISL_4541377
EPI_ISL_4541379
EPI_ISL_4541381
EPI_ISL_4541382
EPI_ISL_4541384
EPI_ISL_4541386
EPI_ISL_4541388
EPI_ISL_4541390
EPI_ISL_4541392
EPI_ISL_4541394
EPI_ISL_4541396
EPI_ISL_4541397
EPI_ISL_4541399
EPI_ISL_4541401
EPI_ISL_4541403
EPI_ISL_4541405
EPI_ISL_4541407
EPI_ISL_4541408
EPI_ISL_4541410
EPI_ISL_4541416
EPI_ISL_4541418
EPI_ISL_4541419
EPI_ISL_4541421
EPI_ISL_4541423
EPI_ISL_4541424
EPI_ISL_4541426
EPI_ISL_4541428
EPI_ISL_4541429
EPI_ISL_4541431
EPI_ISL_4541433
EPI_ISL_4541435
EPI_ISL_4541437
EPI_ISL_4541438
EPI_ISL_4541441
EPI_ISL_4541442
EPI_ISL_4541445
EPI_ISL_4541447
EPI_ISL_4541450
EPI_ISL_4541454
EPI_ISL_4541456
EPI_ISL_4541458
EPI_ISL_4541459
EPI_ISL_4541461
EPI_ISL_4541463
EPI_ISL_4541465
EPI_ISL_4541467
EPI_ISL_4541468
EPI_ISL_4541470
EPI_ISL_4541472
EPI_ISL_4541474
EPI_ISL_4541478
EPI_ISL_4541479
EPI_ISL_4541481
EPI_ISL_4541483
EPI_ISL_4541485
EPI_ISL_4541487
EPI_ISL_4541489
EPI_ISL_4541491
EPI_ISL_4541492
EPI_ISL_4541494
EPI_ISL_4541505
EPI_ISL_4541507
EPI_ISL_4541159
EPI_ISL_4541161
EPI_ISL_4541162
EPI_ISL_4541164
EPI_ISL_4541166
EPI_ISL_4541168
EPI_ISL_4541170
EPI_ISL_4541171
EPI_ISL_4541173
EPI_ISL_4541175
EPI_ISL_4541177
EPI_ISL_4541178
EPI_ISL_4541180
EPI_ISL_4541182
EPI_ISL_4541184
EPI_ISL_4541186
EPI_ISL_4541187
EPI_ISL_4541189
EPI_ISL_4541191
EPI_ISL_4541192
EPI_ISL_4541194
EPI_ISL_4541196
EPI_ISL_4541198
EPI_ISL_4541200
EPI_ISL_4541202
EPI_ISL_4541204
EPI_ISL_4541205
EPI_ISL_4541207
EPI_ISL_4541209
EPI_ISL_4541211
EPI_ISL_4541213
EPI_ISL_4541214
EPI_ISL_4541216
EPI_ISL_4541218
EPI_ISL_4541220
EPI_ISL_4541221
EPI_ISL_4541223
EPI_ISL_4541225
EPI_ISL_4541227
EPI_ISL_4541229
EPI_ISL_4541230
EPI_ISL_4541232
EPI_ISL_4541234
EPI_ISL_4541236
EPI_ISL_4541238
EPI_ISL_4541239
EPI_ISL_4541270
EPI_ISL_4541272
EPI_ISL_4541274
EPI_ISL_4541276
EPI_ISL_4541277
EPI_ISL_4541279
EPI_ISL_4541281
EPI_ISL_4541283
EPI_ISL_4541284
EPI_ISL_4541286
EPI_ISL_4541288
EPI_ISL_4541290
EPI_ISL_4541292
EPI_ISL_4541294
EPI_ISL_4541296
EPI_ISL_4541298
EPI_ISL_4541299
EPI_ISL_4541301
EPI_ISL_4541303
EPI_ISL_4541305
EPI_ISL_4541307
EPI_ISL_4541308
EPI_ISL_4541310
EPI_ISL_4543373
EPI_ISL_4543376
EPI_ISL_4545716
EPI_ISL_4545719
EPI_ISL_4545720
EPI_ISL_4545721
EPI_ISL_4545722
EPI_ISL_4545761
EPI_ISL_4545778
EPI_ISL_4545779
EPI_ISL_4545780
EPI_ISL_4545814
EPI_ISL_4545815
EPI_ISL_4545816
EPI_ISL_4545817
EPI_ISL_4545819
EPI_ISL_4545820
EPI_ISL_4545821
EPI_ISL_4545822
EPI_ISL_4545823
EPI_ISL_4545825
EPI_ISL_4545826
EPI_ISL_4545827
EPI_ISL_4545872
EPI_ISL_4545884
EPI_ISL_4545886
EPI_ISL_4545887
EPI_ISL_4546547
EPI_ISL_4546548
EPI_ISL_4546550
EPI_ISL_4546551
EPI_ISL_4546552
EPI_ISL_4546555
EPI_ISL_4546556
EPI_ISL_4546559
EPI_ISL_4546561
[truncated: 1,366,857 more chars]
