# Supplementary material for: Unsupervised outlier detection applied to SARS-CoV-2 nucleotide sequences can identify sequences of common variants and other variants of interest
Source: BMC Bioinformatics. 2022 Dec 19;23:547. doi: 10.1186/s12859-022-05105-y (PMC9761049; doi:10.1186/s12859-022-05105-y)
Supplement: Supplementary file 1 — Additional file 1. Lists of GISAID IDs for the two reference datasets (simulating the time before the emergence of a new variant and the onset of a new variant) for each variant under consideration in the article (alpha, beta, delta, gamma, GH, lambda, mu, omicron). [file 12859_2022_5105_MOESM1_ESM.zip › sequences/mu_onset]

EPI_ISL_4211218
EPI_ISL_691082
EPI_ISL_1171645
EPI_ISL_1517011
EPI_ISL_685133
EPI_ISL_1300653
EPI_ISL_447302
EPI_ISL_8919645
EPI_ISL_738147
EPI_ISL_2188277
EPI_ISL_687253
EPI_ISL_2136329
EPI_ISL_2779322
EPI_ISL_3356278
EPI_ISL_700009
EPI_ISL_1351620
EPI_ISL_961726
EPI_ISL_1686150
EPI_ISL_1960409
EPI_ISL_687217
EPI_ISL_4549135
EPI_ISL_1111375
EPI_ISL_685118
EPI_ISL_1499632
EPI_ISL_2139542
EPI_ISL_2188254
EPI_ISL_3023973
EPI_ISL_2629112
EPI_ISL_824561
EPI_ISL_542325
EPI_ISL_2029794
EPI_ISL_1707663
EPI_ISL_6316031
EPI_ISL_1118186
EPI_ISL_688273
EPI_ISL_1195457
EPI_ISL_560409
EPI_ISL_11229083
EPI_ISL_5543196
EPI_ISL_2107227
EPI_ISL_416602
EPI_ISL_832130
EPI_ISL_684292
EPI_ISL_2402648
EPI_ISL_1319367
EPI_ISL_962584
EPI_ISL_648636
EPI_ISL_1823513
EPI_ISL_1910264
EPI_ISL_689987
EPI_ISL_2009305
EPI_ISL_1251055
EPI_ISL_2188126
EPI_ISL_1786283
EPI_ISL_685738
EPI_ISL_2779407
EPI_ISL_943979
EPI_ISL_1710866
EPI_ISL_483839
EPI_ISL_509383
EPI_ISL_1457779
EPI_ISL_693220
EPI_ISL_1910070
EPI_ISL_2131379
EPI_ISL_751360
EPI_ISL_1112984
EPI_ISL_1401392
EPI_ISL_1483719
EPI_ISL_691990
EPI_ISL_732540
EPI_ISL_2187824
EPI_ISL_1443907
EPI_ISL_1233559
EPI_ISL_684928
EPI_ISL_2091391
EPI_ISL_1239369
EPI_ISL_4717432
EPI_ISL_1619453
EPI_ISL_10657532
EPI_ISL_2402037
EPI_ISL_1478761
EPI_ISL_2189309
EPI_ISL_1708518
EPI_ISL_1336770
EPI_ISL_2281281
EPI_ISL_1111191
EPI_ISL_692162
EPI_ISL_1233598
EPI_ISL_3186064
EPI_ISL_2232732
EPI_ISL_688183
EPI_ISL_2426189
EPI_ISL_692589
EPI_ISL_1322116
EPI_ISL_1262947
EPI_ISL_2155570
EPI_ISL_2189258
EPI_ISL_1288344
EPI_ISL_792116
EPI_ISL_688323
EPI_ISL_1110954
EPI_ISL_2756450
EPI_ISL_1788893
EPI_ISL_2547020
EPI_ISL_1580340
EPI_ISL_1209245
EPI_ISL_862833
EPI_ISL_6195337
EPI_ISL_2226352
EPI_ISL_2226287
EPI_ISL_2083049
EPI_ISL_5918388
EPI_ISL_1233852
EPI_ISL_685700
EPI_ISL_4030240
EPI_ISL_5589748
EPI_ISL_691381
EPI_ISL_689682
EPI_ISL_686381
EPI_ISL_2485204
EPI_ISL_450781
EPI_ISL_677785
EPI_ISL_688096
EPI_ISL_692128
EPI_ISL_1018227
EPI_ISL_5598662
EPI_ISL_1288495
EPI_ISL_2091161
EPI_ISL_2495458
EPI_ISL_3388830
EPI_ISL_2728548
EPI_ISL_700275
EPI_ISL_1336761
EPI_ISL_528818
EPI_ISL_837691
EPI_ISL_2081876
EPI_ISL_480155
EPI_ISL_1732042
EPI_ISL_685425
EPI_ISL_1731916
EPI_ISL_684593
EPI_ISL_2001165
EPI_ISL_2312878
EPI_ISL_2017790
EPI_ISL_1972119
EPI_ISL_2081919
EPI_ISL_422424
EPI_ISL_513170
EPI_ISL_515803
EPI_ISL_1502511
EPI_ISL_961076
EPI_ISL_1366659
EPI_ISL_2029935
EPI_ISL_2382049
EPI_ISL_419296
EPI_ISL_416497
EPI_ISL_861650
EPI_ISL_602780
EPI_ISL_689308
EPI_ISL_2550573
EPI_ISL_1628969
EPI_ISL_9670835
EPI_ISL_1520127
EPI_ISL_1960473
EPI_ISL_1516914
EPI_ISL_850667
EPI_ISL_2536308
EPI_ISL_1035938
EPI_ISL_690290
EPI_ISL_2178468
EPI_ISL_689767
EPI_ISL_1786290
EPI_ISL_2232778
EPI_ISL_2391572
EPI_ISL_699691
EPI_ISL_687870
EPI_ISL_2003163
EPI_ISL_2091284
EPI_ISL_475627
EPI_ISL_684782
EPI_ISL_1671771
EPI_ISL_2095907
EPI_ISL_1857011
EPI_ISL_688198
EPI_ISL_455792
EPI_ISL_2189166
EPI_ISL_1580569
EPI_ISL_5569082
EPI_ISL_2157580
EPI_ISL_1853296
EPI_ISL_687126
EPI_ISL_3023922
EPI_ISL_1517221
EPI_ISL_686791
EPI_ISL_542363
EPI_ISL_1212661
EPI_ISL_2029923
EPI_ISL_2839276
EPI_ISL_2188716
EPI_ISL_5061957
EPI_ISL_2188876
EPI_ISL_689228
EPI_ISL_7711795
EPI_ISL_2029801
EPI_ISL_1821506
EPI_ISL_2399721
EPI_ISL_653928
EPI_ISL_1715134
EPI_ISL_691134
EPI_ISL_3315043
EPI_ISL_687041
EPI_ISL_1623012
EPI_ISL_2290153
EPI_ISL_1167156
EPI_ISL_792042
EPI_ISL_1707650
EPI_ISL_2877308
EPI_ISL_689203
EPI_ISL_1233618
EPI_ISL_2402091
EPI_ISL_2495567
EPI_ISL_1857243
EPI_ISL_935642
EPI_ISL_2967845
EPI_ISL_5598493
EPI_ISL_1911557
EPI_ISL_2438914
EPI_ISL_1205239
EPI_ISL_942007
EPI_ISL_3671908
EPI_ISL_2364493
EPI_ISL_1117885
EPI_ISL_2178421
EPI_ISL_722890
EPI_ISL_2402168
EPI_ISL_2029652
EPI_ISL_689957
EPI_ISL_5441458
EPI_ISL_5441378
EPI_ISL_2756466
EPI_ISL_794764
EPI_ISL_1180715
EPI_ISL_479499
EPI_ISL_941117
EPI_ISL_1520126
EPI_ISL_5143155
EPI_ISL_5199401
EPI_ISL_660624
EPI_ISL_5798628
EPI_ISL_471422
EPI_ISL_8919647
EPI_ISL_1656050
EPI_ISL_421228
EPI_ISL_755650
EPI_ISL_1593832
EPI_ISL_1381057
EPI_ISL_1910948
EPI_ISL_1972294
EPI_ISL_3031375
EPI_ISL_8745651
EPI_ISL_684326
EPI_ISL_2382497
EPI_ISL_1628448
EPI_ISL_1585403
EPI_ISL_480030
EPI_ISL_2099391
EPI_ISL_689920
EPI_ISL_837689
EPI_ISL_524800
EPI_ISL_1363088
EPI_ISL_689541
EPI_ISL_1403517
EPI_ISL_1821169
EPI_ISL_2035728
EPI_ISL_2343014
EPI_ISL_660222
EPI_ISL_1196303
EPI_ISL_2180329
EPI_ISL_2614549
EPI_ISL_1655032
EPI_ISL_690270
EPI_ISL_1789056
EPI_ISL_1621637
EPI_ISL_806755
EPI_ISL_2835487
EPI_ISL_688780
EPI_ISL_2188903
EPI_ISL_2156711
EPI_ISL_1731523
EPI_ISL_3332728
EPI_ISL_940962
EPI_ISL_692693
EPI_ISL_1013448
EPI_ISL_1118072
EPI_ISL_1625984
EPI_ISL_1360411
EPI_ISL_1279358
EPI_ISL_2105314
EPI_ISL_1001383
EPI_ISL_7283618
EPI_ISL_422636
EPI_ISL_690642
EPI_ISL_1528238
EPI_ISL_2601560
EPI_ISL_1859433
EPI_ISL_1288265
EPI_ISL_1201546
EPI_ISL_1116446
EPI_ISL_2779327
EPI_ISL_833307
EPI_ISL_1055754
EPI_ISL_1755065
EPI_ISL_560571
EPI_ISL_9467460
EPI_ISL_1621796
EPI_ISL_2017832
EPI_ISL_513525
EPI_ISL_1069192
EPI_ISL_1401143
EPI_ISL_2029975
EPI_ISL_688299
EPI_ISL_2285761
EPI_ISL_513204
EPI_ISL_1255249
EPI_ISL_1340801
EPI_ISL_1707590
EPI_ISL_1791495
EPI_ISL_1110892
EPI_ISL_2153763
EPI_ISL_1262928
EPI_ISL_1391217
EPI_ISL_687056
EPI_ISL_2100464
EPI_ISL_2188794
EPI_ISL_1788752
EPI_ISL_1960351
EPI_ISL_686032
EPI_ISL_689974
EPI_ISL_2095869
EPI_ISL_1288463
EPI_ISL_862567
EPI_ISL_2213002
EPI_ISL_5917695
EPI_ISL_1351435
EPI_ISL_691329
EPI_ISL_1502990
EPI_ISL_2101116
EPI_ISL_1180779
EPI_ISL_1389317
EPI_ISL_735432
EPI_ISL_2835439
EPI_ISL_1786380
EPI_ISL_2189416
EPI_ISL_2274130
EPI_ISL_1263010
EPI_ISL_1910311
EPI_ISL_1656885
EPI_ISL_5917659
EPI_ISL_1686148
EPI_ISL_459942
EPI_ISL_1284322
EPI_ISL_5143142
EPI_ISL_1628776
EPI_ISL_1685274
EPI_ISL_1301637
EPI_ISL_1517258
EPI_ISL_1670600
EPI_ISL_2340899
EPI_ISL_2100932
EPI_ISL_2180061
EPI_ISL_2422647
EPI_ISL_687891
EPI_ISL_1789045
EPI_ISL_2155634
EPI_ISL_684178
EPI_ISL_1417109
EPI_ISL_540994
EPI_ISL_688248
EPI_ISL_1502128
EPI_ISL_4030333
EPI_ISL_2324175
EPI_ISL_1322217
EPI_ISL_2713208
EPI_ISL_586543
EPI_ISL_1416589
EPI_ISL_2621293
EPI_ISL_1319337
EPI_ISL_416513
EPI_ISL_1319383
EPI_ISL_1707655
EPI_ISL_479495
EPI_ISL_2226733
EPI_ISL_1391062
EPI_ISL_2189035
EPI_ISL_6591003
EPI_ISL_6195144
EPI_ISL_1909810
EPI_ISL_794809
EPI_ISL_1811406
EPI_ISL_692483
EPI_ISL_1661990
EPI_ISL_1260834
EPI_ISL_1588069
EPI_ISL_1097000
EPI_ISL_2155581
EPI_ISL_431785
EPI_ISL_1911657
EPI_ISL_509301
EPI_ISL_1620537
EPI_ISL_688951
EPI_ISL_1628772
EPI_ISL_586536
EPI_ISL_876756
EPI_ISL_1656867
EPI_ISL_687836
EPI_ISL_1406557
EPI_ISL_3162205
EPI_ISL_686890
EPI_ISL_518041
EPI_ISL_5921312
EPI_ISL_2401956
EPI_ISL_2131381
EPI_ISL_602747
EPI_ISL_690620
EPI_ISL_1532243
EPI_ISL_2544888
EPI_ISL_687953
EPI_ISL_1626819
EPI_ISL_1628814
EPI_ISL_2790836
EPI_ISL_686533
EPI_ISL_2155116
EPI_ISL_2082021
EPI_ISL_6261874
EPI_ISL_5441701
EPI_ISL_419302
EPI_ISL_1621540
EPI_ISL_486860
EPI_ISL_1524357
EPI_ISL_5598724
EPI_ISL_2422699
EPI_ISL_2091145
EPI_ISL_481240
EPI_ISL_475690
EPI_ISL_677786
EPI_ISL_1219026
EPI_ISL_1629352
EPI_ISL_912614
EPI_ISL_1288475
EPI_ISL_1176317
EPI_ISL_2155003
EPI_ISL_806777
EPI_ISL_1715148
EPI_ISL_1823509
EPI_ISL_516775
EPI_ISL_1340633
EPI_ISL_685288
EPI_ISL_2189245
EPI_ISL_3023919
EPI_ISL_4211270
EPI_ISL_2603144
EPI_ISL_759958
EPI_ISL_1656966
EPI_ISL_2402696
EPI_ISL_2779503
EPI_ISL_2379050
EPI_ISL_1233523
EPI_ISL_1516928
EPI_ISL_686335
EPI_ISL_1417168
EPI_ISL_3024047
EPI_ISL_2015140
EPI_ISL_833256
EPI_ISL_2081943
EPI_ISL_1841176
EPI_ISL_2155144
EPI_ISL_684867
EPI_ISL_6582773
EPI_ISL_435424
EPI_ISL_2094433
EPI_ISL_1470218
EPI_ISL_737016
EPI_ISL_424660
EPI_ISL_1585620
EPI_ISL_831938
EPI_ISL_691318
EPI_ISL_1910120
EPI_ISL_7780450
EPI_ISL_1789019
EPI_ISL_2661803
EPI_ISL_995383
EPI_ISL_1786359
EPI_ISL_1111200
EPI_ISL_2091137
EPI_ISL_7139804
EPI_ISL_688415
EPI_ISL_1319317
EPI_ISL_3758035
EPI_ISL_5703343
EPI_ISL_2536230
EPI_ISL_2422836
EPI_ISL_684947
EPI_ISL_735296
EPI_ISL_691264
EPI_ISL_4442643
EPI_ISL_2324194
EPI_ISL_2530152
EPI_ISL_3088351
EPI_ISL_689264
EPI_ISL_685056
EPI_ISL_688772
EPI_ISL_602799
EPI_ISL_1583156
EPI_ISL_699914
EPI_ISL_1138543
EPI_ISL_689939
EPI_ISL_3914961
EPI_ISL_5196209
EPI_ISL_684982
EPI_ISL_2402699
EPI_ISL_2621376
EPI_ISL_690599
EPI_ISL_1302033
EPI_ISL_5918489
EPI_ISL_2324226
EPI_ISL_2835450
EPI_ISL_2029784
EPI_ISL_7613733
EPI_ISL_2086128
EPI_ISL_1911426
EPI_ISL_791087
EPI_ISL_1509882
EPI_ISL_5736656
EPI_ISL_2188784
EPI_ISL_961082
EPI_ISL_2171160
EPI_ISL_2179338
EPI_ISL_445081
EPI_ISL_7139606
EPI_ISL_3410639
EPI_ISL_576269
EPI_ISL_1463517
EPI_ISL_692675
EPI_ISL_833268
EPI_ISL_1501200
EPI_ISL_985173
EPI_ISL_3347201
EPI_ISL_2003459
EPI_ISL_8884423
EPI_ISL_1321778
EPI_ISL_9159809
EPI_ISL_1019739
EPI_ISL_5142538
EPI_ISL_684291
EPI_ISL_837705
EPI_ISL_1035961
EPI_ISL_5142623
EPI_ISL_2621287
EPI_ISL_5590501
EPI_ISL_685737
EPI_ISL_648783
EPI_ISL_687287
EPI_ISL_872283
EPI_ISL_1231578
EPI_ISL_2231416
EPI_ISL_1288410
EPI_ISL_2283780
EPI_ISL_688637
EPI_ISL_1259044
EPI_ISL_516770
EPI_ISL_1336337
EPI_ISL_2030001
EPI_ISL_1265742
EPI_ISL_1019875
EPI_ISL_689213
EPI_ISL_1647186
EPI_ISL_689644
EPI_ISL_2341373
EPI_ISL_5589689
EPI_ISL_2178484
EPI_ISL_1532256
EPI_ISL_1760267
EPI_ISL_1662116
EPI_ISL_515807
EPI_ISL_2691048
EPI_ISL_2001180
EPI_ISL_2279663
EPI_ISL_1662106
EPI_ISL_2029627
EPI_ISL_5598677
EPI_ISL_2155844
EPI_ISL_1731883
EPI_ISL_1504080
EPI_ISL_3037793
EPI_ISL_2101319
EPI_ISL_1654994
EPI_ISL_7711624
EPI_ISL_2231251
EPI_ISL_1242046
EPI_ISL_685108
EPI_ISL_2140829
EPI_ISL_2279672
EPI_ISL_2231134
EPI_ISL_11172649
EPI_ISL_1554902
EPI_ISL_1233501
EPI_ISL_1686190
EPI_ISL_686279
EPI_ISL_1706543
EPI_ISL_660663
EPI_ISL_689925
EPI_ISL_1391092
EPI_ISL_2557250
EPI_ISL_849636
EPI_ISL_685534
EPI_ISL_416866
EPI_ISL_2399733
EPI_ISL_2379215
EPI_ISL_1401235
EPI_ISL_1443198
EPI_ISL_872321
EPI_ISL_492017
EPI_ISL_2180332
EPI_ISL_635003
EPI_ISL_860888
EPI_ISL_1580523
EPI_ISL_1841180
EPI_ISL_2156516
EPI_ISL_1911502
EPI_ISL_2153770
EPI_ISL_1166965
EPI_ISL_2158137
EPI_ISL_1654946
EPI_ISL_542286
EPI_ISL_2091301
EPI_ISL_2835534
EPI_ISL_1018161
EPI_ISL_1111481
EPI_ISL_687744
EPI_ISL_941055
EPI_ISL_9159980
EPI_ISL_1626498
EPI_ISL_688328
EPI_ISL_1259047
EPI_ISL_4549142
EPI_ISL_1416837
EPI_ISL_10397637
EPI_ISL_1166180
EPI_ISL_11229176
EPI_ISL_2332729
EPI_ISL_825039
EPI_ISL_1594450
EPI_ISL_2188677
EPI_ISL_1092725
EPI_ISL_883962
EPI_ISL_513177
EPI_ISL_514608
EPI_ISL_6194197
EPI_ISL_2095938
EPI_ISL_2779545
EPI_ISL_5736591
EPI_ISL_1296282
EPI_ISL_4716596
EPI_ISL_1623671
EPI_ISL_1502524
EPI_ISL_1233230
EPI_ISL_1233584
EPI_ISL_1626493
EPI_ISL_1936338
EPI_ISL_1509760
EPI_ISL_10141388
EPI_ISL_1416222
EPI_ISL_687309
EPI_ISL_1824624
EPI_ISL_3691378
EPI_ISL_477191
EPI_ISL_1731610
EPI_ISL_686988
EPI_ISL_2231417
EPI_ISL_2180206
EPI_ISL_5441566
EPI_ISL_1251079
EPI_ISL_900732
EPI_ISL_925208
EPI_ISL_688590
EPI_ISL_11230012
EPI_ISL_1020089
EPI_ISL_913046
EPI_ISL_1416538
EPI_ISL_482717
EPI_ISL_2285843
EPI_ISL_2155167
EPI_ISL_5917776
EPI_ISL_2003164
EPI_ISL_2153796
EPI_ISL_2180265
EPI_ISL_862559
EPI_ISL_2325182
EPI_ISL_2105692
EPI_ISL_1406568
EPI_ISL_687545
EPI_ISL_1279347
EPI_ISL_1288472
EPI_ISL_1531768
EPI_ISL_452202
EPI_ISL_1117931
EPI_ISL_1013425
EPI_ISL_486866
EPI_ISL_2103385
EPI_ISL_2228087
EPI_ISL_940996
EPI_ISL_912564
EPI_ISL_2017825
EPI_ISL_1190891
EPI_ISL_690140
EPI_ISL_2835312
EPI_ISL_2691106
EPI_ISL_1180705
EPI_ISL_1678584
EPI_ISL_794798
EPI_ISL_4713857
EPI_ISL_685405
EPI_ISL_1532281
EPI_ISL_677770
EPI_ISL_1788926
EPI_ISL_4030243
EPI_ISL_689780
EPI_ISL_1715149
EPI_ISL_688688
EPI_ISL_792015
EPI_ISL_690549
EPI_ISL_1318219
EPI_ISL_2107224
EPI_ISL_1577345
EPI_ISL_692407
EPI_ISL_5918443
EPI_ISL_524760
EPI_ISL_1494643
EPI_ISL_6436523
EPI_ISL_4417598
EPI_ISL_2091396
EPI_ISL_677678
EPI_ISL_1301863
EPI_ISL_2304302
EPI_ISL_1960447
EPI_ISL_5921515
EPI_ISL_1547467
EPI_ISL_1111345
EPI_ISL_2402803
EPI_ISL_6194171
EPI_ISL_2139522
EPI_ISL_7709396
EPI_ISL_3153544
EPI_ISL_689385
EPI_ISL_1259068
EPI_ISL_690684
EPI_ISL_648678
EPI_ISL_690456
EPI_ISL_862618
EPI_ISL_751336
EPI_ISL_2621406
EPI_ISL_5589943
EPI_ISL_9159929
EPI_ISL_3023954
EPI_ISL_1754712
EPI_ISL_912597
EPI_ISL_955077
EPI_ISL_2690303
EPI_ISL_689900
EPI_ISL_1672718
EPI_ISL_2100811
EPI_ISL_2968065
EPI_ISL_1647170
EPI_ISL_5196764
EPI_ISL_1745704
EPI_ISL_2536320
EPI_ISL_3799875
EPI_ISL_1909952
EPI_ISL_3914980
EPI_ISL_1078984
EPI_ISL_690181
EPI_ISL_515852
EPI_ISL_1608360
EPI_ISL_515884
EPI_ISL_1520112
EPI_ISL_2139547
EPI_ISL_940927
EPI_ISL_692200
EPI_ISL_954094
EPI_ISL_885146
EPI_ISL_1381830
EPI_ISL_2095954
EPI_ISL_889359
EPI_ISL_542255
EPI_ISL_1020073
EPI_ISL_690459
EPI_ISL_1020128
EPI_ISL_2835356
EPI_ISL_11172660
EPI_ISL_687210
EPI_ISL_2621401
EPI_ISL_861711
EPI_ISL_1504104
EPI_ISL_576258
EPI_ISL_2153768
EPI_ISL_2348506
EPI_ISL_480143
EPI_ISL_1169055
EPI_ISL_1789086
EPI_ISL_501194
EPI_ISL_541336
EPI_ISL_509385
EPI_ISL_3983497
EPI_ISL_1547430
EPI_ISL_3332896
EPI_ISL_2097161
EPI_ISL_1821574
EPI_ISL_1685230
EPI_ISL_2422928
EPI_ISL_942375
EPI_ISL_684749
EPI_ISL_6710581
EPI_ISL_609996
EPI_ISL_475583
EPI_ISL_2139909
EPI_ISL_688452
EPI_ISL_2790898
EPI_ISL_3316232
EPI_ISL_1851826
EPI_ISL_1007665
EPI_ISL_1001305
EPI_ISL_691988
EPI_ISL_2097036
EPI_ISL_2047879
EPI_ISL_1517149
EPI_ISL_455473
EPI_ISL_9160004
EPI_ISL_729798
EPI_ISL_518048
EPI_ISL_3067026
EPI_ISL_688478
EPI_ISL_9671868
EPI_ISL_1201539
EPI_ISL_688405
EPI_ISL_2097063
EPI_ISL_2231401
EPI_ISL_1707546
EPI_ISL_1257814
EPI_ISL_1686109
EPI_ISL_4296328
EPI_ISL_692427
EPI_ISL_1491653
EPI_ISL_1910088
EPI_ISL_1919986
EPI_ISL_1469938
EPI_ISL_514610
EPI_ISL_2196193
EPI_ISL_7711697
EPI_ISL_542275
EPI_ISL_1251030
EPI_ISL_995494
EPI_ISL_692699
EPI_ISL_2156461
EPI_ISL_2296068
EPI_ISL_513119
EPI_ISL_2091443
EPI_ISL_1029972
EPI_ISL_1366745
EPI_ISL_6775184
EPI_ISL_1470137
EPI_ISL_955066
EPI_ISL_1911045
EPI_ISL_941039
EPI_ISL_1510615
EPI_ISL_2189044
EPI_ISL_687465
EPI_ISL_689839
EPI_ISL_602669
EPI_ISL_3980691
EPI_ISL_1620618
EPI_ISL_2779448
EPI_ISL_2530340
EPI_ISL_1322146
EPI_ISL_528709
EPI_ISL_434366
EPI_ISL_2690668
EPI_ISL_2272914
EPI_ISL_1662152
EPI_ISL_3333176
EPI_ISL_2272841
EPI_ISL_2308495
EPI_ISL_602775
EPI_ISL_692593
EPI_ISL_458092
EPI_ISL_454515
EPI_ISL_2143471
EPI_ISL_2620718
EPI_ISL_2426165
EPI_ISL_1111038
EPI_ISL_1416452
EPI_ISL_806795
EPI_ISL_806737
EPI_ISL_833506
EPI_ISL_1302078
EPI_ISL_2877386
EPI_ISL_687434
EPI_ISL_5918347
EPI_ISL_913508
EPI_ISL_2757943
EPI_ISL_965260
EPI_ISL_1166946
EPI_ISL_685678
EPI_ISL_1416516
EPI_ISL_1081331
EPI_ISL_9988836
EPI_ISL_1335889
EPI_ISL_1911841
EPI_ISL_1301660
EPI_ISL_1754227
EPI_ISL_2099469
EPI_ISL_2894866
EPI_ISL_1389232
EPI_ISL_2545942
EPI_ISL_699796
EPI_ISL_685051
EPI_ISL_804957
EPI_ISL_2188044
EPI_ISL_605785
EPI_ISL_1910112
EPI_ISL_1732043
EPI_ISL_2091014
EPI_ISL_2967883
EPI_ISL_2485185
EPI_ISL_1166977
EPI_ISL_1544161
EPI_ISL_688720
EPI_ISL_900726
EPI_ISL_1302148
EPI_ISL_2231169
EPI_ISL_686697
EPI_ISL_1389238
EPI_ISL_1302925
EPI_ISL_6000415
EPI_ISL_1483706
EPI_ISL_437735
EPI_ISL_431783
EPI_ISL_2324196
EPI_ISL_1501061
EPI_ISL_1319385
EPI_ISL_1960402
EPI_ISL_513530
EPI_ISL_1662207
EPI_ISL_685689
EPI_ISL_5917727
EPI_ISL_479880
EPI_ISL_1288317
EPI_ISL_1608278
EPI_ISL_2379214
EPI_ISL_2131489
EPI_ISL_685993
EPI_ISL_5598558
EPI_ISL_2082000
EPI_ISL_699927
EPI_ISL_1821482
EPI_ISL_964949
EPI_ISL_1483319
EPI_ISL_941061
EPI_ISL_5751066
EPI_ISL_2139910
EPI_ISL_516802
EPI_ISL_4744610
EPI_ISL_688381
EPI_ISL_689132
EPI_ISL_443294
EPI_ISL_2402718
EPI_ISL_689873
EPI_ISL_2958873
EPI_ISL_4252249
EPI_ISL_2101311
EPI_ISL_737021
EPI_ISL_1785097
EPI_ISL_2312848
EPI_ISL_1843771
EPI_ISL_1517291
EPI_ISL_1416355
EPI_ISL_1731070
EPI_ISL_1212643
EPI_ISL_486823
EPI_ISL_1111209
EPI_ISL_1715140
EPI_ISL_890186
EPI_ISL_1416522
EPI_ISL_1911028
EPI_ISL_2017851
EPI_ISL_1502467
EPI_ISL_2422712
EPI_ISL_7505539
EPI_ISL_526228
EPI_ISL_692190
EPI_ISL_1786253
EPI_ISL_1625994
EPI_ISL_1297194
EPI_ISL_1180769
EPI_ISL_1279557
EPI_ISL_1910134
EPI_ISL_687373
EPI_ISL_1167148
EPI_ISL_2180174
EPI_ISL_480173
EPI_ISL_1468412
EPI_ISL_2341387
EPI_ISL_1517482
EPI_ISL_1910017
EPI_ISL_6436526
EPI_ISL_6316639
EPI_ISL_2710862
EPI_ISL_1406521
EPI_ISL_1190890
EPI_ISL_436957
EPI_ISL_935534
EPI_ISL_2081913
EPI_ISL_2629162
EPI_ISL_2015106
EPI_ISL_684789
EPI_ISL_6316641
EPI_ISL_2090735
EPI_ISL_2621399
EPI_ISL_1911543
EPI_ISL_689217
EPI_ISL_2097084
EPI_ISL_689434
EPI_ISL_1623800
EPI_ISL_2422667
EPI_ISL_1917495
EPI_ISL_613457
EPI_ISL_1180806
EPI_ISL_1731995
EPI_ISL_1960446
EPI_ISL_1060385
EPI_ISL_2422424
EPI_ISL_912589
EPI_ISL_515550
EPI_ISL_1340846
EPI_ISL_690472
EPI_ISL_692043
EPI_ISL_689548
EPI_ISL_833306
EPI_ISL_1117862
EPI_ISL_1859764
EPI_ISL_450343
EPI_ISL_8311689
EPI_ISL_690108
EPI_ISL_690999
EPI_ISL_2495715
EPI_ISL_2003170
EPI_ISL_1670653
EPI_ISL_5921118
EPI_ISL_6710121
EPI_ISL_1532241
EPI_ISL_1647075
EPI_ISL_480006
EPI_ISL_2340867
EPI_ISL_2713204
EPI_ISL_2325180
EPI_ISL_2614679
EPI_ISL_1303504
EPI_ISL_602701
EPI_ISL_2231554
EPI_ISL_1627422
EPI_ISL_525684
EPI_ISL_684172
EPI_ISL_2401944
EPI_ISL_2161797
EPI_ISL_1351790
EPI_ISL_688567
EPI_ISL_995337
EPI_ISL_687814
EPI_ISL_1040851
EPI_ISL_687720
EPI_ISL_2894696
EPI_ISL_1302400
EPI_ISL_1580618
EPI_ISL_435153
EPI_ISL_1910265
EPI_ISL_1656904
EPI_ISL_454547
EPI_ISL_2485210
EPI_ISL_6768069
EPI_ISL_2101871
EPI_ISL_1401216
EPI_ISL_1416877
EPI_ISL_1547403
EPI_ISL_1399264
EPI_ISL_1803262
EPI_ISL_1168475
EPI_ISL_1284310
EPI_ISL_2835537
EPI_ISL_1279506
EPI_ISL_2964605
EPI_ISL_1811465
EPI_ISL_1672768
EPI_ISL_5142568
EPI_ISL_1335891
EPI_ISL_1911075
EPI_ISL_2402097
EPI_ISL_2091403
EPI_ISL_2188097
EPI_ISL_1111168
EPI_ISL_794787
EPI_ISL_5441570
EPI_ISL_947265
EPI_ISL_1785129
EPI_ISL_685920
EPI_ISL_718209
EPI_ISL_1403520
EPI_ISL_1401284
EPI_ISL_1516953
EPI_ISL_1707580
EPI_ISL_913914
EPI_ISL_699666
EPI_ISL_1468445
EPI_ISL_3799842
EPI_ISL_1036217
EPI_ISL_5917680
EPI_ISL_1960498
EPI_ISL_1501234
EPI_ISL_1502842
EPI_ISL_2105431
EPI_ISL_542364
EPI_ISL_2629094
EPI_ISL_1403503
EPI_ISL_691375
EPI_ISL_736996
EPI_ISL_824618
EPI_ISL_837666
EPI_ISL_2180375
EPI_ISL_688837
EPI_ISL_648734
EPI_ISL_11172709
EPI_ISL_515777
EPI_ISL_463743
EPI_ISL_1591135
EPI_ISL_1585461
EPI_ISL_1910363
EPI_ISL_2180310
EPI_ISL_1366753
EPI_ISL_688891
EPI_ISL_2402802
EPI_ISL_1502454
EPI_ISL_5687811
EPI_ISL_872638
EPI_ISL_995477
EPI_ISL_2614589
EPI_ISL_512072
EPI_ISL_495450
EPI_ISL_1319443
EPI_ISL_2694592
EPI_ISL_1671790
EPI_ISL_2228078
EPI_ISL_1302832
EPI_ISL_3023932
EPI_ISL_824692
EPI_ISL_3025461
EPI_ISL_1138519
EPI_ISL_5061944
EPI_ISL_1502858
EPI_ISL_1069205
EPI_ISL_1288457
EPI_ISL_1489730
EPI_ISL_509329
EPI_ISL_965915
EPI_ISL_417010
EPI_ISL_1654959
EPI_ISL_5589795
EPI_ISL_689624
EPI_ISL_1965720
EPI_ISL_5921222
EPI_ISL_5196342
EPI_ISL_689926
EPI_ISL_5142496
EPI_ISL_2091298
EPI_ISL_1661540
EPI_ISL_2362680
EPI_ISL_692581
EPI_ISL_1494669
EPI_ISL_2621312
EPI_ISL_2155221
EPI_ISL_684632
EPI_ISL_1656939
EPI_ISL_685191
EPI_ISL_691893
EPI_ISL_444457
EPI_ISL_2007822
EPI_ISL_692649
EPI_ISL_1259197
EPI_ISL_1821149
EPI_ISL_9580536
EPI_ISL_2231507
EPI_ISL_542326
EPI_ISL_687727
EPI_ISL_2180244
EPI_ISL_690379
EPI_ISL_751386
EPI_ISL_5687050
EPI_ISL_4610587
EPI_ISL_1301918
EPI_ISL_1534696
EPI_ISL_515758
EPI_ISL_1288268
EPI_ISL_2156425
EPI_ISL_1969676
EPI_ISL_11229876
EPI_ISL_626620
EPI_ISL_2382513
EPI_ISL_1336885
EPI_ISL_689627
EPI_ISL_2272993
EPI_ISL_2103395
EPI_ISL_5598621
EPI_ISL_1489736
EPI_ISL_5854262
EPI_ISL_888677
EPI_ISL_1259103
EPI_ISL_7715433
EPI_ISL_487280
EPI_ISL_691118
EPI_ISL_1621753
EPI_ISL_5142605
EPI_ISL_483844
EPI_ISL_2340955
EPI_ISL_2713210
EPI_ISL_2029962
EPI_ISL_869263
EPI_ISL_671438
EPI_ISL_1111365
EPI_ISL_686264
EPI_ISL_3957763
EPI_ISL_1823506
EPI_ISL_436099
EPI_ISL_2231372
EPI_ISL_688818
EPI_ISL_1509845
EPI_ISL_882662
EPI_ISL_513163
EPI_ISL_6595990
EPI_ISL_1707664
EPI_ISL_691056
EPI_ISL_1301578
EPI_ISL_2484785
EPI_ISL_2155547
EPI_ISL_2622017
EPI_ISL_954755
EPI_ISL_3410598
EPI_ISL_2789837
EPI_ISL_2188354
EPI_ISL_4712631
EPI_ISL_1478836
EPI_ISL_1788758
EPI_ISL_2189515
EPI_ISL_3023961
EPI_ISL_2095926
EPI_ISL_7505525
EPI_ISL_10435932
EPI_ISL_3100436
EPI_ISL_6316635
EPI_ISL_686159
EPI_ISL_1910196
EPI_ISL_4772336
EPI_ISL_2713090
EPI_ISL_452349
EPI_ISL_685582
EPI_ISL_1628394
EPI_ISL_5944663
EPI_ISL_687446
EPI_ISL_582642
EPI_ISL_1424016
EPI_ISL_1788936
EPI_ISL_4744480
EPI_ISL_1060591
EPI_ISL_690897
EPI_ISL_857289
EPI_ISL_1020074
EPI_ISL_3085340
EPI_ISL_10149548
EPI_ISL_2534031
EPI_ISL_685426
EPI_ISL_458083
EPI_ISL_685766
EPI_ISL_687209
EPI_ISL_1231738
EPI_ISL_455419
EPI_ISL_1936230
EPI_ISL_542181
EPI_ISL_1911736
EPI_ISL_2017796
EPI_ISL_1251009
EPI_ISL_509350
EPI_ISL_2100482
EPI_ISL_1608283
EPI_ISL_954765
EPI_ISL_1797595
EPI_ISL_2232739
EPI_ISL_1700802
EPI_ISL_1139052
EPI_ISL_1577371
EPI_ISL_688129
EPI_ISL_1279434
EPI_ISL_451354
EPI_ISL_479519
EPI_ISL_1663583
EPI_ISL_660200
EPI_ISL_1911531
EPI_ISL_2279657
EPI_ISL_1302140
EPI_ISL_7139625
EPI_ISL_11036388
EPI_ISL_437447
EPI_ISL_2423010
EPI_ISL_5589874
EPI_ISL_1001356
EPI_ISL_686906
EPI_ISL_2492488
EPI_ISL_2534033
EPI_ISL_1391075
EPI_ISL_2399725
EPI_ISL_2155698
EPI_ISL_1470223
EPI_ISL_2156369
EPI_ISL_1443889
EPI_ISL_1533096
EPI_ISL_872205
EPI_ISL_495062
EPI_ISL_1020093
EPI_ISL_1321777
EPI_ISL_6491785
EPI_ISL_1731591
EPI_ISL_459922
EPI_ISL_2189144
EPI_ISL_7957909
EPI_ISL_687213
EPI_ISL_688068
EPI_ISL_1859721
EPI_ISL_756293
EPI_ISL_2231518
EPI_ISL_692669
EPI_ISL_2105487
EPI_ISL_500566
EPI_ISL_6157236
EPI_ISL_1857019
EPI_ISL_722881
EPI_ISL_1502538
EPI_ISL_1840926
EPI_ISL_689628
EPI_ISL_577633
EPI_ISL_4549056
EPI_ISL_527868
EPI_ISL_1112248
EPI_ISL_2155459
EPI_ISL_690338
EPI_ISL_2332705
EPI_ISL_535565
EPI_ISL_1389271
EPI_ISL_883289
EPI_ISL_2081849
EPI_ISL_2293330
EPI_ISL_3799784
EPI_ISL_451346
EPI_ISL_1212675
EPI_ISL_1910327
EPI_ISL_9160013
EPI_ISL_1675050
EPI_ISL_802753
EPI_ISL_2009172
EPI_ISL_1501063
EPI_ISL_5142861
EPI_ISL_2835493
EPI_ISL_631542
EPI_ISL_2101026
EPI_ISL_1791567
EPI_ISL_1483733
EPI_ISL_837741
EPI_ISL_5142889
EPI_ISL_687456
EPI_ISL_477187
EPI_ISL_688382
EPI_ISL_5196270
EPI_ISL_1279264
EPI_ISL_961077
EPI_ISL_1110453
EPI_ISL_2495517
EPI_ISL_7747239
EPI_ISL_5589692
EPI_ISL_1335892
EPI_ISL_688244
EPI_ISL_5590085
EPI_ISL_648116
EPI_ISL_635022
EPI_ISL_1620627
EPI_ISL_1797583
EPI_ISL_2690329
EPI_ISL_1628998
EPI_ISL_1219021
EPI_ISL_735274
EPI_ISL_1166943
EPI_ISL_1621590
EPI_ISL_1841139
EPI_ISL_2339273
EPI_ISL_2713140
EPI_ISL_692035
EPI_ISL_940974
EPI_ISL_526937
EPI_ISL_1916278
EPI_ISL_6595988
EPI_ISL_483821
EPI_ISL_1585469
EPI_ISL_3914982
EPI_ISL_2100718
EPI_ISL_1406614
EPI_ISL_1517457
EPI_ISL_9667068
EPI_ISL_685690
EPI_ISL_1180733
EPI_ISL_605811
EPI_ISL_653806
EPI_ISL_2713247
EPI_ISL_1910312
EPI_ISL_985060
EPI_ISL_1821156
EPI_ISL_1960617
EPI_ISL_860919
EPI_ISL_1936327
EPI_ISL_824655
EPI_ISL_3023815
EPI_ISL_437721
EPI_ISL_2017867
EPI_ISL_436732
EPI_ISL_685444
EPI_ISL_539496
EPI_ISL_1594409
EPI_ISL_1534530
EPI_ISL_2894713
EPI_ISL_1786330
EPI_ISL_7709372
EPI_ISL_2188899
EPI_ISL_1788995
EPI_ISL_691901
EPI_ISL_1358310
EPI_ISL_512988
EPI_ISL_539544
EPI_ISL_2629024
EPI_ISL_837632
EPI_ISL_1819238
EPI_ISL_1629049
EPI_ISL_837737
EPI_ISL_2405133
EPI_ISL_977646
EPI_ISL_1319430
EPI_ISL_2339890
EPI_ISL_2231557
EPI_ISL_1401102
EPI_ISL_2626286
EPI_ISL_509379
EPI_ISL_1675061
EPI_ISL_1531769
EPI_ISL_1620549
EPI_ISL_699658
EPI_ISL_4744630
EPI_ISL_883288
EPI_ISL_2779410
EPI_ISL_1786345
EPI_ISL_2495718
EPI_ISL_2426151
EPI_ISL_471542
EPI_ISL_2158188
EPI_ISL_430109
EPI_ISL_2629067
EPI_ISL_692148
EPI_ISL_1055788
EPI_ISL_1655049
EPI_ISL_5441565
EPI_ISL_4417836
EPI_ISL_686322
EPI_ISL_4417862
EPI_ISL_2155626
EPI_ISL_1544139
EPI_ISL_688182
EPI_ISL_690963
EPI_ISL_688955
EPI_ISL_2544850
EPI_ISL_2425604
EPI_ISL_754150
EPI_ISL_1319318
EPI_ISL_792701
EPI_ISL_11229559
EPI_ISL_6194229
EPI_ISL_1623052
EPI_ISL_1841211
EPI_ISL_708652
EPI_ISL_5196247
EPI_ISL_1391031
EPI_ISL_4252212
EPI_ISL_5921345
EPI_ISL_710534
EPI_ISL_684159
EPI_ISL_1623067
EPI_ISL_872282
EPI_ISL_614273
EPI_ISL_1416584
EPI_ISL_1159080
EPI_ISL_4296399
EPI_ISL_1671795
EPI_ISL_1111404
EPI_ISL_1263057
EPI_ISL_690016
EPI_ISL_2006968
EPI_ISL_1117841
EPI_ISL_686156
EPI_ISL_824701
EPI_ISL_687970
EPI_ISL_443278
EPI_ISL_1501190
EPI_ISL_1097004
EPI_ISL_482583
EPI_ISL_692081
EPI_ISL_2378986
EPI_ISL_2155723
EPI_ISL_1209285
EPI_ISL_1785249
EPI_ISL_2661813
EPI_ISL_3758017
EPI_ISL_1685415
EPI_ISL_941161
EPI_ISL_2312760
EPI_ISL_2285757
EPI_ISL_995392
EPI_ISL_1195450
EPI_ISL_687148
EPI_ISL_1647119
EPI_ISL_2091418
EPI_ISL_1760251
EPI_ISL_1381080
EPI_ISL_1582674
EPI_ISL_688458
EPI_ISL_686996
EPI_ISL_2713156
EPI_ISL_1360388
EPI_ISL_1823492
EPI_ISL_1233860
EPI_ISL_751387
EPI_ISL_3038268
EPI_ISL_1111115
EPI_ISL_1621746
EPI_ISL_4888498
EPI_ISL_2426884
EPI_ISL_890358
EPI_ISL_458103
EPI_ISL_2101873
EPI_ISL_1662167
EPI_ISL_5143260
EPI_ISL_1911950
EPI_ISL_740547
EPI_ISL_684269
EPI_ISL_690368
EPI_ISL_1905192
EPI_ISL_984619
EPI_ISL_942003
EPI_ISL_862845
EPI_ISL_1424034
EPI_ISL_2180185
EPI_ISL_689726
EPI_ISL_1909993
EPI_ISL_1825686
EPI_ISL_1085792
EPI_ISL_2081957
EPI_ISL_689779
EPI_ISL_1661539
EPI_ISL_2426882
EPI_ISL_1171647
EPI_ISL_512887
EPI_ISL_602745
EPI_ISL_1538412
EPI_ISL_1096293
EPI_ISL_909691
EPI_ISL_687449
EPI_ISL_1389305
EPI_ISL_454561
EPI_ISL_1401147
EPI_ISL_3085350
EPI_ISL_480106
EPI_ISL_5921032
EPI_ISL_2030028
EPI_ISL_2231553
EPI_ISL_7613847
EPI_ISL_2422700
EPI_ISL_1585618
EPI_ISL_455338
EPI_ISL_982139
EPI_ISL_689314
EPI_ISL_1911060
EPI_ISL_1594379
EPI_ISL_475710
EPI_ISL_1585405
EPI_ISL_1396719
EPI_ISL_2614536
EPI_ISL_1335886
EPI_ISL_1417147
EPI_ISL_690216
EPI_ISL_912739
EPI_ISL_2259259
EPI_ISL_1588830
EPI_ISL_1168656
EPI_ISL_1381360
EPI_ISL_1403513
EPI_ISL_2189327
EPI_ISL_2001364
EPI_ISL_5441489
EPI_ISL_1118014
EPI_ISL_444460
EPI_ISL_689499
EPI_ISL_1670652
EPI_ISL_2156340
EPI_ISL_2107139
EPI_ISL_1262743
EPI_ISL_1626487
EPI_ISL_688570
EPI_ISL_833320
EPI_ISL_2835460
EPI_ISL_1594446
EPI_ISL_1167180
EPI_ISL_872198
EPI_ISL_1509778
EPI_ISL_1578006
EPI_ISL_2101892
EPI_ISL_1416421
EPI_ISL_614284
EPI_ISL_685488
EPI_ISL_475677
EPI_ISL_4296353
EPI_ISL_1910940
EPI_ISL_2101273
EPI_ISL_2960338
EPI_ISL_1655069
EPI_ISL_941005
EPI_ISL_1405912
EPI_ISL_1081310
EPI_ISL_872971
EPI_ISL_1827524
EPI_ISL_1279299
EPI_ISL_1379391
EPI_ISL_1483068
EPI_ISL_2232859
EPI_ISL_688254
EPI_ISL_2835458
EPI_ISL_11229276
EPI_ISL_1554941
EPI_ISL_509315
EPI_ISL_5441384
EPI_ISL_7957898
EPI_ISL_2097064
EPI_ISL_1503139
EPI_ISL_2099379
EPI_ISL_699779
EPI_ISL_1416965
EPI_ISL_2877353
EPI_ISL_1013151
EPI_ISL_941050
EPI_ISL_2095928
EPI_ISL_1712408
EPI_ISL_2402743
EPI_ISL_1399278
EPI_ISL_1231715
EPI_ISL_2484790
EPI_ISL_1096136
EPI_ISL_515892
EPI_ISL_690802
EPI_ISL_5196202
EPI_ISL_1675042
EPI_ISL_3840497
EPI_ISL_1231684
EPI_ISL_692401
EPI_ISL_3023828
EPI_ISL_2158221
EPI_ISL_1678395
EPI_ISL_480095
EPI_ISL_9052895
EPI_ISL_751397
EPI_ISL_653818
EPI_ISL_1168523
EPI_ISL_735272
EPI_ISL_685626
EPI_ISL_8311739
EPI_ISL_1810873
EPI_ISL_2178420
EPI_ISL_1159086
EPI_ISL_436731
EPI_ISL_689212
EPI_ISL_1117520
EPI_ISL_1008707
EPI_ISL_467041
EPI_ISL_498095
EPI_ISL_2007815
EPI_ISL_1301663
EPI_ISL_5051493
EPI_ISL_759892
EPI_ISL_2189175
EPI_ISL_965959
EPI_ISL_685762
EPI_ISL_5568044
EPI_ISL_2389638
EPI_ISL_2101093
EPI_ISL_693236
EPI_ISL_1469752
EPI_ISL_1036403
EPI_ISL_689110
EPI_ISL_3799773
EPI_ISL_431180
EPI_ISL_1969078
EPI_ISL_831913
EPI_ISL_542252
EPI_ISL_686354
EPI_ISL_882665
EPI_ISL_779713
EPI_ISL_454518
EPI_ISL_690267
EPI_ISL_2422883
EPI_ISL_10957348
EPI_ISL_1502946
EPI_ISL_2894728
EPI_ISL_1627457
EPI_ISL_5589717
EPI_ISL_2029705
EPI_ISL_824649
EPI_ISL_2779520
EPI_ISL_776758
EPI_ISL_1138530
EPI_ISL_1195458
EPI_ISL_1811471
EPI_ISL_5598470
EPI_ISL_685508
EPI_ISL_8421360
EPI_ISL_2101888
EPI_ISL_1752658
EPI_ISL_2622010
EPI_ISL_2279641
EPI_ISL_691508
EPI_ISL_5589705
EPI_ISL_452357
EPI_ISL_1298475
EPI_ISL_732976
EPI_ISL_1651215
EPI_ISL_515640
EPI_ISL_3410447
EPI_ISL_804950
EPI_ISL_424366
EPI_ISL_687824
EPI_ISL_1909937
EPI_ISL_5142851
EPI_ISL_1647187
EPI_ISL_1401199
EPI_ISL_2495544
EPI_ISL_5598562
EPI_ISL_2343023
EPI_ISL_690352
EPI_ISL_2100681
EPI_ISL_691700
EPI_ISL_3259532
EPI_ISL_1585563
EPI_ISL_534347
EPI_ISL_2178466
EPI_ISL_2155979
EPI_ISL_513511
EPI_ISL_660191
EPI_ISL_1020043
EPI_ISL_906051
EPI_ISL_2180259
EPI_ISL_1685366
EPI_ISL_1288193
EPI_ISL_1389181
EPI_ISL_1366688
EPI_ISL_1622361
EPI_ISL_1069198
EPI_ISL_2283807
EPI_ISL_422420
EPI_ISL_687020
EPI_ISL_1509761
EPI_ISL_2546960
EPI_ISL_2107176
EPI_ISL_2196214
EPI_ISL_2728599
EPI_ISL_1911085
EPI_ISL_690934
EPI_ISL_2925476
EPI_ISL_1111441
EPI_ISL_463745
EPI_ISL_1936234
EPI_ISL_5687861
EPI_ISL_690702
EPI_ISL_1110589
EPI_ISL_648671
EPI_ISL_9159922
EPI_ISL_434539
EPI_ISL_3330339
EPI_ISL_1508855
EPI_ISL_1302953
EPI_ISL_954090
EPI_ISL_2001157
EPI_ISL_7139676
EPI_ISL_2279656
EPI_ISL_1577992
EPI_ISL_7613734
EPI_ISL_542220
EPI_ISL_687949
EPI_ISL_691373
EPI_ISL_2789868
EPI_ISL_1020206
EPI_ISL_940986
EPI_ISL_1517401
EPI_ISL_2017809
EPI_ISL_692538
EPI_ISL_935607
EPI_ISL_2156385
EPI_ISL_2188146
EPI_ISL_2379893
EPI_ISL_2272876
EPI_ISL_1582739
EPI_ISL_5567127
EPI_ISL_1055761
EPI_ISL_2231128
EPI_ISL_654878
EPI_ISL_3716375
EPI_ISL_985014
EPI_ISL_1969688
EPI_ISL_2342600
EPI_ISL_476572
EPI_ISL_690847
EPI_ISL_455340
EPI_ISL_688769
EPI_ISL_1288373
EPI_ISL_10957413
EPI_ISL_1406613
EPI_ISL_5200508
EPI_ISL_6194890
EPI_ISL_2226669
EPI_ISL_1391337
EPI_ISL_2322454
EPI_ISL_833153
EPI_ISL_2156489
EPI_ISL_9159878
EPI_ISL_2401982
EPI_ISL_1288504
EPI_ISL_1528195
EPI_ISL_860893
EPI_ISL_1678458
EPI_ISL_862627
EPI_ISL_760046
EPI_ISL_2100753
EPI_ISL_1279453
EPI_ISL_1673420
EPI_ISL_1656015
EPI_ISL_1196284
EPI_ISL_1406636
EPI_ISL_1060490
EPI_ISL_903342
EPI_ISL_2017818
EPI_ISL_2171187
EPI_ISL_686792
EPI_ISL_2661776
EPI_ISL_1389320
EPI_ISL_872297
EPI_ISL_476023
EPI_ISL_1857257
EPI_ISL_1254690
EPI_ISL_689346
EPI_ISL_1084666
EPI_ISL_10141466
EPI_ISL_1262746
EPI_ISL_1470112
EPI_ISL_688835
EPI_ISL_542119
EPI_ISL_5142774
EPI_ISL_3024007
EPI_ISL_1494660
EPI_ISL_2100503
EPI_ISL_11229571
EPI_ISL_2921171
EPI_ISL_1626501
EPI_ISL_480138
EPI_ISL_2091438
EPI_ISL_689454
EPI_ISL_3799757
EPI_ISL_5196351
EPI_ISL_984998
EPI_ISL_687988
EPI_ISL_1509765
EPI_ISL_1960546
EPI_ISL_2622023
EPI_ISL_1404394
EPI_ISL_5441360
EPI_ISL_912623
EPI_ISL_1622379
EPI_ISL_1583107
EPI_ISL_5143147
EPI_ISL_1608376
EPI_ISL_690752
EPI_ISL_691528
EPI_ISL_4252242
EPI_ISL_1180792
EPI_ISL_2839301
EPI_ISL_1301565
EPI_ISL_4298281
EPI_ISL_2402046
EPI_ISL_1797438
EPI_ISL_2536304
EPI_ISL_2443544
EPI_ISL_2658268
EPI_ISL_416496
EPI_ISL_2710853
EPI_ISL_2779455
EPI_ISL_5143115
EPI_ISL_5199395
EPI_ISL_467774
EPI_ISL_1527365
EPI_ISL_515871
EPI_ISL_1911425
EPI_ISL_5918352
EPI_ISL_2713236
EPI_ISL_11018472
EPI_ISL_2894742
EPI_ISL_691155
EPI_ISL_2180268
EPI_ISL_1401273
EPI_ISL_877234
EPI_ISL_1180144
EPI_ISL_653932
EPI_ISL_5589829
EPI_ISL_1039696
EPI_ISL_686389
EPI_ISL_1262789
EPI_ISL_542292
EPI_ISL_1465553
EPI_ISL_689855
EPI_ISL_2426871
EPI_ISL_3332944
EPI_ISL_1394738
EPI_ISL_1303529
EPI_ISL_1470091
EPI_ISL_2379164
EPI_ISL_1502897
EPI_ISL_1118025
EPI_ISL_1960414
EPI_ISL_1262903
EPI_ISL_7709391
EPI_ISL_648095
EPI_ISL_1823404
EPI_ISL_542193
EPI_ISL_3038254
EPI_ISL_1117999
EPI_ISL_1821554
EPI_ISL_1351517
EPI_ISL_1372317
EPI_ISL_685636
EPI_ISL_10397644
EPI_ISL_5419432
EPI_ISL_511893
EPI_ISL_687554
EPI_ISL_2155679
EPI_ISL_11230282
EPI_ISL_1585657
EPI_ISL_2153789
EPI_ISL_2614652
EPI_ISL_2231562
EPI_ISL_602869
EPI_ISL_833278
EPI_ISL_1811526
EPI_ISL_688164
EPI_ISL_593907
EPI_ISL_2006958
EPI_ISL_427337
EPI_ISL_1911732
EPI_ISL_686440
EPI_ISL_2601570
EPI_ISL_690118
EPI_ISL_1993997
EPI_ISL_687163
EPI_ISL_2422705
EPI_ISL_685267
EPI_ISL_1821500
EPI_ISL_2081907
EPI_ISL_3024051
EPI_ISL_2100507
EPI_ISL_1391258
EPI_ISL_2657678
EPI_ISL_685381
EPI_ISL_1509762
EPI_ISL_1593985
EPI_ISL_515775
EPI_ISL_7139556
EPI_ISL_5566855
EPI_ISL_1669999
EPI_ISL_1608329
EPI_ISL_1760280
EPI_ISL_1675051
EPI_ISL_872225
EPI_ISL_1554900
EPI_ISL_671420
EPI_ISL_7139698
EPI_ISL_2710866
EPI_ISL_1406247
EPI_ISL_2285723
EPI_ISL_2713219
EPI_ISL_906081
EPI_ISL_690410
EPI_ISL_501169
EPI_ISL_479892
EPI_ISL_437494
EPI_ISL_684775
EPI_ISL_833578
EPI_ISL_421503
EPI_ISL_2426922
EPI_ISL_475634
EPI_ISL_737015
EPI_ISL_539571
EPI_ISL_11229150
EPI_ISL_692542
EPI_ISL_2509955
EPI_ISL_1008702
EPI_ISL_529735
EPI_ISL_687939
EPI_ISL_10149545
EPI_ISL_501249
EPI_ISL_2422989
EPI_ISL_688396
EPI_ISL_837735
EPI_ISL_940946
EPI_ISL_1020200
EPI_ISL_1196285
EPI_ISL_6436537
EPI_ISL_1351902
EPI_ISL_5441677
EPI_ISL_2308489
EPI_ISL_1416545
EPI_ISL_1279298
EPI_ISL_2002618
EPI_ISL_1831678
EPI_ISL_11229586
EPI_ISL_1501041
EPI_ISL_872910
EPI_ISL_944099
EPI_ISL_535477
EPI_ISL_2835290
EPI_ISL_11229224
EPI_ISL_495541
EPI_ISL_1905190
EPI_ISL_685156
EPI_ISL_1910194
EPI_ISL_5598652
EPI_ISL_690395
EPI_ISL_613951
EPI_ISL_689278
EPI_ISL_2086135
EPI_ISL_1670648
EPI_ISL_2180274
EPI_ISL_1623797
EPI_ISL_2877337
EPI_ISL_4183206
EPI_ISL_7780448
EPI_ISL_1917501
EPI_ISL_1406576
EPI_ISL_699953
EPI_ISL_688051
EPI_ISL_451379
EPI_ISL_2101048
EPI_ISL_1910100
EPI_ISL_2713244
EPI_ISL_2107167
EPI_ISL_686765
EPI_ISL_1853404
EPI_ISL_1301609
EPI_ISL_690335
EPI_ISL_6195172
EPI_ISL_2180452
EPI_ISL_5917769
EPI_ISL_1628721
EPI_ISL_689937
EPI_ISL_534346
EPI_ISL_876778
EPI_ISL_692166
EPI_ISL_687191
EPI_ISL_1623781
EPI_ISL_1577369
EPI_ISL_2105467
EPI_ISL_2153790
EPI_ISL_691577
EPI_ISL_2171141
EPI_ISL_529003
EPI_ISL_1319445
EPI_ISL_1233464
EPI_ISL_688877
EPI_ISL_1319407
EPI_ISL_5598464
EPI_ISL_2713097
EPI_ISL_1303019
EPI_ISL_692405
EPI_ISL_1608373
EPI_ISL_688591
EPI_ISL_1936267
EPI_ISL_1111080
EPI_ISL_482693
EPI_ISL_2097098
EPI_ISL_1675599
EPI_ISL_3999676
EPI_ISL_5171015
EPI_ISL_614278
EPI_ISL_1517428
EPI_ISL_691525
EPI_ISL_912949
EPI_ISL_700297
EPI_ISL_1259138
EPI_ISL_2099465
EPI_ISL_2180090
EPI_ISL_833162
EPI_ISL_1821480
EPI_ISL_2312798
EPI_ISL_1351827
EPI_ISL_687876
EPI_ISL_5142925
EPI_ISL_2550590
EPI_ISL_5589916
EPI_ISL_692275
EPI_ISL_824644
EPI_ISL_542242
EPI_ISL_1262851
EPI_ISL_515825
EPI_ISL_883404
EPI_ISL_1911507
EPI_ISL_2090872
EPI_ISL_9160096
EPI_ISL_2312942
EPI_ISL_2835489
EPI_ISL_1296285
EPI_ISL_1582590
EPI_ISL_2180103
EPI_ISL_1293065
EPI_ISL_985004
EPI_ISL_1678449
EPI_ISL_1111143
EPI_ISL_940968
EPI_ISL_1533724
EPI_ISL_1686114
EPI_ISL_5937320
EPI_ISL_3150017
EPI_ISL_690121
EPI_ISL_10149575
EPI_ISL_1785155
EPI_ISL_1233525
EPI_ISL_1715146
EPI_ISL_1469945
EPI_ISL_2097104
EPI_ISL_692069
EPI_ISL_1994005
EPI_ISL_2616363
EPI_ISL_3799799
EPI_ISL_883984
EPI_ISL_1461643
EPI_ISL_4205881
EPI_ISL_2153784
EPI_ISL_1919861
EPI_ISL_2157358
EPI_ISL_2402762
EPI_ISL_1501043
EPI_ISL_733572
EPI_ISL_412386
EPI_ISL_1547440
EPI_ISL_985094
EPI_ISL_1585270
EPI_ISL_454524
EPI_ISL_2657677
EPI_ISL_1517439
EPI_ISL_1111484
EPI_ISL_2030128
EPI_ISL_2530376
EPI_ISL_1501014
EPI_ISL_1623820
EPI_ISL_2101078
EPI_ISL_1262926
EPI_ISL_2140822
EPI_ISL_2231370
EPI_ISL_2171165
EPI_ISL_687359
EPI_ISL_1731470
EPI_ISL_1469998
EPI_ISL_1851852
EPI_ISL_1841222
EPI_ISL_1470079
EPI_ISL_2361920
EPI_ISL_1910040
EPI_ISL_690029
EPI_ISL_1315579
EPI_ISL_2692171
EPI_ISL_577627
EPI_ISL_5598595
EPI_ISL_1233479
EPI_ISL_1478767
EPI_ISL_2029944
EPI_ISL_2835399
EPI_ISL_5921339
EPI_ISL_5196257
EPI_ISL_7139805
EPI_ISL_2226691
EPI_ISL_2091331
EPI_ISL_686779
EPI_ISL_1060345
EPI_ISL_909670
EPI_ISL_1351770
EPI_ISL_489835
EPI_ISL_496556
EPI_ISL_2029948
EPI_ISL_1700564
EPI_ISL_416485
EPI_ISL_2101908
EPI_ISL_1909990
EPI_ISL_969258
EPI_ISL_985101
EPI_ISL_1823444
EPI_ISL_796058
EPI_ISL_1731990
EPI_ISL_1117681
EPI_ISL_509246
EPI_ISL_515600
EPI_ISL_3356268
EPI_ISL_1797565
EPI_ISL_1528239
EPI_ISL_631754
EPI_ISL_2091259
EPI_ISL_833083
EPI_ISL_2274128
EPI_ISL_2296107
EPI_ISL_1001307
EPI_ISL_418236
EPI_ISL_7747240
EPI_ISL_687638
EPI_ISL_1279343
EPI_ISL_1396724
EPI_ISL_7613829
EPI_ISL_1754704
EPI_ISL_687410
EPI_ISL_692479
EPI_ISL_3799806
EPI_ISL_1629251
EPI_ISL_417924
EPI_ISL_529035
EPI_ISL_1483764
EPI_ISL_1416191
EPI_ISL_1117499
EPI_ISL_1416548
EPI_ISL_1662045
EPI_ISL_1013278
EPI_ISL_1577341
EPI_ISL_2443546
EPI_ISL_2340907
EPI_ISL_1263042
EPI_ISL_2188143
EPI_ISL_1731876
EPI_ISL_699869
EPI_ISL_684624
EPI_ISL_910015
EPI_ISL_660614
EPI_ISL_1168528
EPI_ISL_1577993
EPI_ISL_1259078
EPI_ISL_685201
EPI_ISL_2017824
EPI_ISL_689443
EPI_ISL_512936
EPI_ISL_2614614
EPI_ISL_900728
EPI_ISL_2495577
EPI_ISL_684423
EPI_ISL_1577926
EPI_ISL_1159390
EPI_ISL_1656844
EPI_ISL_2616520
EPI_ISL_1578035
EPI_ISL_5568323
EPI_ISL_1811405
EPI_ISL_5920802
EPI_ISL_5589762
EPI_ISL_1363091
EPI_ISL_2228085
EPI_ISL_862650
EPI_ISL_3138733
EPI_ISL_1669807
EPI_ISL_2155418
EPI_ISL_491115
EPI_ISL_965939
EPI_ISL_1628946
EPI_ISL_1389216
EPI_ISL_690582
EPI_ISL_2835297
EPI_ISL_2835470
EPI_ISL_1911595
EPI_ISL_2285148
EPI_ISL_1381059
EPI_ISL_1662097
EPI_ISL_699920
EPI_ISL_2629134
EPI_ISL_2530146
EPI_ISL_909729
EPI_ISL_2107197
EPI_ISL_2617084
EPI_ISL_1465506
EPI_ISL_1013131
EPI_ISL_686326
EPI_ISL_2495499
EPI_ISL_1582723
EPI_ISL_5194975
EPI_ISL_1416943
EPI_ISL_5598609
EPI_ISL_1731466
EPI_ISL_1909950
EPI_ISL_451370
EPI_ISL_2029979
EPI_ISL_707696
EPI_ISL_1516799
EPI_ISL_1840960
EPI_ISL_5918300
EPI_ISL_2226728
EPI_ISL_1575112
EPI_ISL_1336940
EPI_ISL_5918456
EPI_ISL_2339903
EPI_ISL_653794
EPI_ISL_691132
EPI_ISL_684589
EPI_ISL_2877346
EPI_ISL_2436469
EPI_ISL_685640
EPI_ISL_1621730
EPI_ISL_953989
EPI_ISL_3957707
EPI_ISL_690766
EPI_ISL_1904862
EPI_ISL_613556
EPI_ISL_3321112
EPI_ISL_1647118
EPI_ISL_1301809
EPI_ISL_955210
EPI_ISL_5590484
EPI_ISL_1840880
EPI_ISL_475628
EPI_ISL_1110480
EPI_ISL_1583102
EPI_ISL_1686234
EPI_ISL_542226
EPI_ISL_1662177
EPI_ISL_525681
EPI_ISL_2272821
EPI_ISL_602741
EPI_ISL_1969689
EPI_ISL_2614550
EPI_ISL_1396673
EPI_ISL_2621369
EPI_ISL_653771
EPI_ISL_833041
EPI_ISL_6633669
EPI_ISL_5566135
EPI_ISL_2099356
EPI_ISL_685673
EPI_ISL_1262845
EPI_ISL_699907
EPI_ISL_1655990
EPI_ISL_455566
EPI_ISL_684294
EPI_ISL_2484214
EPI_ISL_684319
EPI_ISL_1110423
EPI_ISL_1754837
EPI_ISL_688613
EPI_ISL_691327
EPI_ISL_479913
EPI_ISL_2188687
EPI_ISL_538457
EPI_ISL_1960564
EPI_ISL_1389264
EPI_ISL_467040
EPI_ISL_2171106
EPI_ISL_2091392
EPI_ISL_3333091
EPI_ISL_483571
EPI_ISL_688725
EPI_ISL_2017737
EPI_ISL_4211286
EPI_ISL_1621488
EPI_ISL_459953
EPI_ISL_2189379
EPI_ISL_1190946
EPI_ISL_7613760
EPI_ISL_685199
EPI_ISL_1533048
EPI_ISL_5687803
EPI_ISL_1138561
EPI_ISL_2091163
EPI_ISL_2189237
EPI_ISL_1118080
EPI_ISL_2621294
EPI_ISL_2401935
EPI_ISL_479999
EPI_ISL_7711694
EPI_ISL_1656096
EPI_ISL_2626232
EPI_ISL_1792927
EPI_ISL_11396744
EPI_ISL_685216
EPI_ISL_1391211
EPI_ISL_832188
EPI_ISL_1416536
EPI_ISL_1671830
EPI_ISL_685013
EPI_ISL_1401129
EPI_ISL_1502841
EPI_ISL_1960224
EPI_ISL_1629152
EPI_ISL_2228082
EPI_ISL_2422754
EPI_ISL_2188137
EPI_ISL_692221
EPI_ISL_1788811
EPI_ISL_985076
EPI_ISL_1001362
EPI_ISL_2894730
EPI_ISL_687053
EPI_ISL_5196276
EPI_ISL_689504
EPI_ISL_1360359
EPI_ISL_1502506
EPI_ISL_1760253
EPI_ISL_1855895
EPI_ISL_687879
EPI_ISL_687760
EPI_ISL_5918210
EPI_ISL_475038
EPI_ISL_1786369
EPI_ISL_4417589
EPI_ISL_2713189
EPI_ISL_2188182
EPI_ISL_1391279
EPI_ISL_1301614
EPI_ISL_1533721
EPI_ISL_684529
EPI_ISL_2601656
EPI_ISL_1502941
EPI_ISL_1058043
EPI_ISL_542146
EPI_ISL_1853279
EPI_ISL_1797550
EPI_ISL_685947
EPI_ISL_995450
EPI_ISL_1608450
EPI_ISL_2285848
EPI_ISL_1465541
EPI_ISL_1068850
EPI_ISL_2279654
EPI_ISL_2488799
EPI_ISL_603030
EPI_ISL_5328350
EPI_ISL_688949
EPI_ISL_5441531
EPI_ISL_1020270
EPI_ISL_5917708
EPI_ISL_1288441
EPI_ISL_861648
EPI_ISL_437744
EPI_ISL_690945
EPI_ISL_2029998
EPI_ISL_2382452
EPI_ISL_422422
EPI_ISL_1117676
EPI_ISL_2958870
EPI_ISL_1670637
EPI_ISL_5918293
EPI_ISL_2002601
EPI_ISL_1259295
EPI_ISL_1823184
EPI_ISL_1195445
EPI_ISL_5598463
EPI_ISL_5918385
EPI_ISL_582657
EPI_ISL_1752663
EPI_ISL_690048
EPI_ISL_2348618
EPI_ISL_1533701
EPI_ISL_6436640
EPI_ISL_1299504
EPI_ISL_602904
EPI_ISL_2273001
EPI_ISL_2100241
EPI_ISL_1662119
EPI_ISL_690862
EPI_ISL_11396756
EPI_ISL_1655036
EPI_ISL_1651897
EPI_ISL_1791565
EPI_ISL_1018276
EPI_ISL_2153797
EPI_ISL_734169
EPI_ISL_699855
EPI_ISL_5598473
EPI_ISL_689809
EPI_ISL_7505518
EPI_ISL_1470077
EPI_ISL_1288184
EPI_ISL_686947
EPI_ISL_1662130
EPI_ISL_1960248
EPI_ISL_5598580
EPI_ISL_2180192
EPI_ISL_1960325
EPI_ISL_1336930
EPI_ISL_708529
EPI_ISL_2097070
EPI_ISL_6316578
EPI_ISL_1821549
EPI_ISL_1651277
EPI_ISL_688102
EPI_ISL_9667069
EPI_ISL_7709382
EPI_ISL_1577921
EPI_ISL_2894793
EPI_ISL_2226358
EPI_ISL_1662012
EPI_ISL_1621627
EPI_ISL_1396688
EPI_ISL_2029973
EPI_ISL_1706545
EPI_ISL_912560
EPI_ISL_491981
EPI_ISL_1340823
EPI_ISL_1443892
EPI_ISL_685771
EPI_ISL_1284169
EPI_ISL_684171
EPI_ISL_491436
EPI_ISL_2601639
EPI_ISL_9159624
EPI_ISL_2156435
EPI_ISL_876769
EPI_ISL_1018247
EPI_ISL_1195476
EPI_ISL_2839289
EPI_ISL_1960376
EPI_ISL_1251005
EPI_ISL_2835510
EPI_ISL_515601
EPI_ISL_5598715
EPI_ISL_428855
EPI_ISL_542345
EPI_ISL_2105390
EPI_ISL_2189000
EPI_ISL_1112951
EPI_ISL_513009
EPI_ISL_1752667
EPI_ISL_1672542
EPI_ISL_4716493
EPI_ISL_1585388
EPI_ISL_735271
EPI_ISL_2674290
EPI_ISL_692648
EPI_ISL_2013045
EPI_ISL_586549
EPI_ISL_995390
EPI_ISL_833125
EPI_ISL_5590056
EPI_ISL_1262839
EPI_ISL_2103377
EPI_ISL_686074
EPI_ISL_1655980
EPI_ISL_2180205
EPI_ISL_1176328
EPI_ISL_1340623
EPI_ISL_2091183
EPI_ISL_513250
EPI_ISL_1501065
EPI_ISL_518007
EPI_ISL_1491668
EPI_ISL_794767
EPI_ISL_2091344
EPI_ISL_6436560
EPI_ISL_1911026
EPI_ISL_2086292
EPI_ISL_513166
EPI_ISL_491441
EPI_ISL_718215
EPI_ISL_1528235
EPI_ISL_6603672
EPI_ISL_1416619
EPI_ISL_11403616
EPI_ISL_2399554
EPI_ISL_2029985
EPI_ISL_2180449
EPI_ISL_1786233
EPI_ISL_686193
EPI_ISL_2200130
EPI_ISL_1166183
EPI_ISL_687173
EPI_ISL_1478772
EPI_ISL_1110482
EPI_ISL_1760277
EPI_ISL_583453
EPI_ISL_1263074
EPI_ISL_872962
EPI_ISL_648709
EPI_ISL_1811413
EPI_ISL_1608225
EPI_ISL_1797344
EPI_ISL_1580666
EPI_ISL_1424038
EPI_ISL_1821516
EPI_ISL_2835518
EPI_ISL_1469272
EPI_ISL_728206
EPI_ISL_833085
EPI_ISL_5199378
EPI_ISL_1731930
EPI_ISL_3138718
EPI_ISL_2348725
EPI_ISL_509367
EPI_ISL_687568
EPI_ISL_515725
EPI_ISL_631777
EPI_ISL_603152
EPI_ISL_1811390
EPI_ISL_872569
EPI_ISL_1859727
EPI_ISL_654016
EPI_ISL_8142122
EPI_ISL_2382786
EPI_ISL_1731606
EPI_ISL_825063
EPI_ISL_1608413
EPI_ISL_691045
EPI_ISL_498106
EPI_ISL_1532805
EPI_ISL_486834
EPI_ISL_1739328
EPI_ISL_1171703
EPI_ISL_2790003
EPI_ISL_2188753
EPI_ISL_837746
EPI_ISL_2097079
EPI_ISL_2272868
EPI_ISL_418232
EPI_ISL_1401451
EPI_ISL_1111180
EPI_ISL_1696749
EPI_ISL_687199
EPI_ISL_2391542
EPI_ISL_1628743
EPI_ISL_2425548
EPI_ISL_1110920
EPI_ISL_688490
EPI_ISL_2379073
EPI_ISL_648778
EPI_ISL_2362041
EPI_ISL_689983
EPI_ISL_685853
EPI_ISL_2081218
EPI_ISL_5887131
EPI_ISL_1081312
EPI_ISL_5687735
EPI_ISL_1583009
EPI_ISL_2231559
EPI_ISL_513535
EPI_ISL_685835
EPI_ISL_1669938
EPI_ISL_1262840
EPI_ISL_419301
EPI_ISL_1470019
EPI_ISL_1171700
EPI_ISL_1392696
EPI_ISL_1577346
EPI_ISL_1008711
EPI_ISL_2877490
EPI_ISL_1821845
EPI_ISL_1219037
EPI_ISL_2422918
EPI_ISL_3716706
EPI_ISL_2279638
EPI_ISL_542302
EPI_ISL_2877472
EPI_ISL_7139790
EPI_ISL_2155869
EPI_ISL_735414
EPI_ISL_684306
EPI_ISL_660661
EPI_ISL_1608246
EPI_ISL_794813
EPI_ISL_985012
EPI_ISL_1319371
EPI_ISL_677688
EPI_ISL_1654981
EPI_ISL_1805468
EPI_ISL_876797
EPI_ISL_9159994
EPI_ISL_671415
EPI_ISL_539532
EPI_ISL_1911859
EPI_ISL_690538
EPI_ISL_2860812
EPI_ISL_7613788
EPI_ISL_2399653
EPI_ISL_1416830
EPI_ISL_5687055
EPI_ISL_2003156
EPI_ISL_688794
EPI_ISL_1111132
EPI_ISL_872222
EPI_ISL_1465494
EPI_ISL_498108
EPI_ISL_1299509
EPI_ISL_2502654
EPI_ISL_682262
EPI_ISL_6000405
EPI_ISL_1392659
EPI_ISL_984258
EPI_ISL_1110978
EPI_ISL_1623092
EPI_ISL_871979
EPI_ISL_883408
EPI_ISL_849653
EPI_ISL_1501011
EPI_ISL_960417
EPI_ISL_689080
EPI_ISL_1110485
EPI_ISL_480266
EPI_ISL_1583138
EPI_ISL_515966
EPI_ISL_684235
EPI_ISL_1591107
EPI_ISL_1501038
EPI_ISL_687660
EPI_ISL_3153324
EPI_ISL_1468457
EPI_ISL_2029616
EPI_ISL_1096993
EPI_ISL_2095887
EPI_ISL_794735
EPI_ISL_2779500
EPI_ISL_468788
EPI_ISL_684911
EPI_ISL_5441679
EPI_ISL_5441636
EPI_ISL_2017830
EPI_ISL_2153749
EPI_ISL_1259071
EPI_ISL_687314
EPI_ISL_1470158
EPI_ISL_5569317
EPI_ISL_684247
EPI_ISL_1262902
EPI_ISL_1401268
EPI_ISL_1205254
EPI_ISL_718155
EPI_ISL_479757
EPI_ISL_685106
EPI_ISL_1662037
EPI_ISL_1516930
EPI_ISL_1168664
EPI_ISL_688494
EPI_ISL_2156492
EPI_ISL_1284063
EPI_ISL_792104
EPI_ISL_1819134
EPI_ISL_2399702
EPI_ISL_5590212
EPI_ISL_5918433
EPI_ISL_691716
EPI_ISL_833062
EPI_ISL_1262909
EPI_ISL_2841928
EPI_ISL_965954
EPI_ISL_602871
EPI_ISL_690429
EPI_ISL_1960273
EPI_ISL_872243
EPI_ISL_2402650
EPI_ISL_684649
EPI_ISL_961068
EPI_ISL_1819248
EPI_ISL_687839
EPI_ISL_1118192
EPI_ISL_862884
EPI_ISL_1319272
EPI_ISL_6775637
EPI_ISL_1707567
EPI_ISL_1231566
EPI_ISL_2171146
EPI_ISL_2091318
EPI_ISL_1415427
EPI_ISL_1041958
EPI_ISL_5589817
EPI_ISL_443264
EPI_ISL_2272902
EPI_ISL_2235527
EPI_ISL_5921187
EPI_ISL_1554910
EPI_ISL_1469118
EPI_ISL_1112260
EPI_ISL_953942
EPI_ISL_479861
EPI_ISL_5590008
EPI_ISL_660258
EPI_ISL_2402188
EPI_ISL_2101896
EPI_ISL_1502461
EPI_ISL_2188055
EPI_ISL_523990
EPI_ISL_498062
EPI_ISL_1279279
EPI_ISL_862863
EPI_ISL_1111317
EPI_ISL_2030053
EPI_ISL_1647177
EPI_ISL_687336
EPI_ISL_2545839
EPI_ISL_1843751
EPI_ISL_895756
EPI_ISL_949252
EPI_ISL_2756481
EPI_ISL_2156734
EPI_ISL_912964
EPI_ISL_884088
EPI_ISL_684421
EPI_ISL_1340655
EPI_ISL_3410752
EPI_ISL_2779498
EPI_ISL_512059
EPI_ISL_1112228
EPI_ISL_1960418
EPI_ISL_6773573
EPI_ISL_5567675
EPI_ISL_2001480
EPI_ISL_5590197
EPI_ISL_10149622
EPI_ISL_685369
EPI_ISL_718142
EPI_ISL_961094
EPI_ISL_684942
EPI_ISL_1788971
EPI_ISL_1416841
EPI_ISL_529771
EPI_ISL_4880342
EPI_ISL_5142996
EPI_ISL_688703
EPI_ISL_941106
EPI_ISL_862849
EPI_ISL_685782
EPI_ISL_5590169
EPI_ISL_7139769
EPI_ISL_1260836
EPI_ISL_1406661
EPI_ISL_2422633
EPI_ISL_1712411
EPI_ISL_961721
EPI_ISL_648630
EPI_ISL_4442784
EPI_ISL_2227746
EPI_ISL_9159887
EPI_ISL_1112263
EPI_ISL_479893
EPI_ISL_1389312
EPI_ISL_2029695
EPI_ISL_1789002
EPI_ISL_1111470
EPI_ISL_1585533
EPI_ISL_939629
EPI_ISL_437301
EPI_ISL_480023
EPI_ISL_2379053
EPI_ISL_2340926
EPI_ISL_1502116
EPI_ISL_1228908
EPI_ISL_3232016
EPI_ISL_9794814
EPI_ISL_1678451
EPI_ISL_437442
EPI_ISL_2001176
EPI_ISL_7956761
EPI_ISL_455699
EPI_ISL_2312816
EPI_ISL_1299557
EPI_ISL_4211198
EPI_ISL_1470142
EPI_ISL_1159076
EPI_ISL_5598565
EPI_ISL_2426902
EPI_ISL_2086293
EPI_ISL_2188937
EPI_ISL_596228
EPI_ISL_3803028
EPI_ISL_3031285
EPI_ISL_480231
EPI_ISL_2100506
EPI_ISL_1231724
EPI_ISL_436724
EPI_ISL_2382769
EPI_ISL_1841162
EPI_ISL_1219928
EPI_ISL_2040582
EPI_ISL_686771
EPI_ISL_2601414
EPI_ISL_794784
EPI_ISL_2443725
EPI_ISL_1965528
EPI_ISL_1841107
EPI_ISL_602817
EPI_ISL_4744474
EPI_ISL_1594400
EPI_ISL_11229636
EPI_ISL_435053
EPI_ISL_1745711
EPI_ISL_1167012
EPI_ISL_1465527
EPI_ISL_5589920
EPI_ISL_4211237
EPI_ISL_515613
EPI_ISL_2029926
EPI_ISL_1403522
EPI_ISL_1121326
EPI_ISL_691187
EPI_ISL_1478776
EPI_ISL_2178429
EPI_ISL_1001044
EPI_ISL_1859406
EPI_ISL_2091307
EPI_ISL_1315633
EPI_ISL_2756459
EPI_ISL_1661514
EPI_ISL_977489
EPI_ISL_1761571
EPI_ISL_3030038
EPI_ISL_1401302
EPI_ISL_1503133
EPI_ISL_876779
EPI_ISL_699887
EPI_ISL_912877
EPI_ISL_1656022
EPI_ISL_1020242
EPI_ISL_430111
EPI_ISL_1336492
EPI_ISL_524765
EPI_ISL_688642
EPI_ISL_862545
EPI_ISL_2155220
EPI_ISL_2155237
EPI_ISL_1731929
EPI_ISL_1117866
EPI_ISL_1262877
EPI_ISL_455422
EPI_ISL_1254664
EPI_ISL_937242
EPI_ISL_1018132
EPI_ISL_1301814
EPI_ISL_1315611
EPI_ISL_2081878
EPI_ISL_2189016
EPI_ISL_1857232
EPI_ISL_1517259
EPI_ISL_710503
EPI_ISL_861641
EPI_ISL_1351520
EPI_ISL_2030078
EPI_ISL_7710014
EPI_ISL_1686024
EPI_ISL_1336721
EPI_ISL_691266
EPI_ISL_1111319
EPI_ISL_685223
EPI_ISL_11172706
EPI_ISL_1731590
EPI_ISL_688797
EPI_ISL_1761319
EPI_ISL_1060403
EPI_ISL_5736641
EPI_ISL_872641
EPI_ISL_1086035
EPI_ISL_3332890
EPI_ISL_1577983
EPI_ISL_1111354
EPI_ISL_5142520
EPI_ISL_2382053
EPI_ISL_1251067
EPI_ISL_857307
EPI_ISL_691313
EPI_ISL_895803
EPI_ISL_2188986
EPI_ISL_513540
EPI_ISL_1322177
EPI_ISL_6195866
EPI_ISL_2226297
EPI_ISL_690785
EPI_ISL_1786366
EPI_ISL_1048372
EPI_ISL_1911936
EPI_ISL_1372404
EPI_ISL_788957
EPI_ISL_4715126
EPI_ISL_1517055
EPI_ISL_2382755
EPI_ISL_1508885
EPI_ISL_1628745
EPI_ISL_1669833
EPI_ISL_1909867
EPI_ISL_1019681
EPI_ISL_2501380
EPI_ISL_1259205
EPI_ISL_2614658
EPI_ISL_2100220
EPI_ISL_1040847
EPI_ISL_1191084
EPI_ISL_690424
EPI_ISL_1385805
EPI_ISL_2382455
EPI_ISL_1810833
EPI_ISL_687372
EPI_ISL_691039
EPI_ISL_2502021
EPI_ISL_5937312
EPI_ISL_479488
EPI_ISL_918408
EPI_ISL_1110929
EPI_ISL_512990
EPI_ISL_2156581
EPI_ISL_1233611
EPI_ISL_760034
EPI_ISL_1483056
EPI_ISL_2790812
EPI_ISL_692196
EPI_ISL_2361904
EPI_ISL_5736678
EPI_ISL_437720
EPI_ISL_1558604
EPI_ISL_2226351
EPI_ISL_2566197
EPI_ISL_2029859
EPI_ISL_1279440
EPI_ISL_654019
EPI_ISL_475673
EPI_ISL_1911875
EPI_ISL_955065
EPI_ISL_1249610
EPI_ISL_690795
EPI_ISL_1251038
EPI_ISL_648088
EPI_ISL_685791
EPI_ISL_2534034
EPI_ISL_2030075
EPI_ISL_5142816
EPI_ISL_995434
EPI_ISL_2495522
EPI_ISL_4549072
EPI_ISL_1655919
EPI_ISL_2196257
EPI_ISL_2614603
EPI_ISL_5918246
EPI_ISL_735302
EPI_ISL_2860811
EPI_ISL_648049
EPI_ISL_6710606
EPI_ISL_5687880
EPI_ISL_613425
EPI_ISL_2374154
EPI_ISL_912611
EPI_ISL_685714
EPI_ISL_2131492
EPI_ISL_1381342
EPI_ISL_735429
EPI_ISL_2188406
EPI_ISL_833066
EPI_ISL_1391033
EPI_ISL_1810896
EPI_ISL_686507
EPI_ISL_3446720
EPI_ISL_1205288
EPI_ISL_940891
EPI_ISL_2189257
EPI_ISL_1319409
EPI_ISL_1324655
EPI_ISL_4051262
EPI_ISL_479527
EPI_ISL_2421134
EPI_ISL_1608405
EPI_ISL_1302151
EPI_ISL_2105336
EPI_ISL_1732164
EPI_ISL_722853
EPI_ISL_691906
EPI_ISL_5143018
EPI_ISL_1916474
EPI_ISL_2156678
EPI_ISL_684239
EPI_ISL_961724
EPI_ISL_2189503
EPI_ISL_688927
EPI_ISL_2097007
EPI_ISL_1608500
EPI_ISL_1856996
EPI_ISL_2713249
EPI_ISL_1755319
EPI_ISL_961714
EPI_ISL_529016
EPI_ISL_1910029
EPI_ISL_2779427
EPI_ISL_1168538
EPI_ISL_2534050
EPI_ISL_1340796
EPI_ISL_1036209
EPI_ISL_687737
EPI_ISL_1786172
EPI_ISL_1595729
EPI_ISL_2530196
EPI_ISL_1621626
EPI_ISL_1491643
EPI_ISL_1911065
EPI_ISL_692606
EPI_ISL_1439647
EPI_ISL_1707549
EPI_ISL_1463495
EPI_ISL_2399589
EPI_ISL_408489
EPI_ISL_480037
EPI_ISL_811181
EPI_ISL_2188846
EPI_ISL_1761310
EPI_ISL_689393
EPI_ISL_6000512
EPI_ISL_2140862
EPI_ISL_1594407
EPI_ISL_1754793
EPI_ISL_1001329
EPI_ISL_1259289
EPI_ISL_1176309
EPI_ISL_2156551
EPI_ISL_2100741
EPI_ISL_686757
EPI_ISL_1520377
EPI_ISL_2860776
EPI_ISL_1629778
EPI_ISL_7711632
EPI_ISL_1465517
EPI_ISL_2259296
EPI_ISL_10957375
EPI_ISL_1138512
EPI_ISL_2379084
EPI_ISL_2399664
EPI_ISL_692347
EPI_ISL_686759
EPI_ISL_2332749
EPI_ISL_479871
EPI_ISL_690104
EPI_ISL_6195815
EPI_ISL_6436590
EPI_ISL_1789081
EPI_ISL_3799770
EPI_ISL_1707634
EPI_ISL_1111316
EPI_ISL_479891
EPI_ISL_1298485
EPI_ISL_1916281
EPI_ISL_1465486
EPI_ISL_1841160
EPI_ISL_1628434
EPI_ISL_9194605
EPI_ISL_5589673
EPI_ISL_1111380
EPI_ISL_1465452
EPI_ISL_4496624
EPI_ISL_437700
EPI_ISL_684723
EPI_ISL_8311683
EPI_ISL_468776
EPI_ISL_2335020
EPI_ISL_6436579
EPI_ISL_2155801
EPI_ISL_2272817
EPI_ISL_1284230
EPI_ISL_1233541
EPI_ISL_529772
EPI_ISL_2426874
EPI_ISL_4716849
EPI_ISL_1060426
EPI_ISL_1818833
EPI_ISL_2017490
EPI_ISL_1621512
EPI_ISL_685538
EPI_ISL_5590081
EPI_ISL_602851
EPI_ISL_3410606
EPI_ISL_804967
EPI_ISL_5142950
EPI_ISL_1250961
EPI_ISL_2426867
EPI_ISL_540997
EPI_ISL_1761341
EPI_ISL_1040042
EPI_ISL_965253
EPI_ISL_480176
EPI_ISL_1013161
EPI_ISL_2696943
EPI_ISL_1731836
EPI_ISL_684174
EPI_ISL_1293076
EPI_ISL_1647062
EPI_ISL_1279462
EPI_ISL_2231107
EPI_ISL_424631
EPI_ISL_2017754
EPI_ISL_1483756
EPI_ISL_3356277
EPI_ISL_5441518
EPI_ISL_692643
EPI_ISL_1621656
EPI_ISL_2091419
EPI_ISL_2154730
EPI_ISL_689189
EPI_ISL_512983
EPI_ISL_5142937
EPI_ISL_2154039
EPI_ISL_685129
EPI_ISL_2341372
EPI_ISL_1063527
EPI_ISL_2629105
EPI_ISL_1580590
EPI_ISL_2284874
EPI_ISL_1786376
EPI_ISL_688112
EPI_ISL_956313
EPI_ISL_689142
EPI_ISL_2196194
EPI_ISL_684248
EPI_ISL_689233
EPI_ISL_3186072
EPI_ISL_1502514
EPI_ISL_1654918
EPI_ISL_825156
EPI_ISL_1013399
EPI_ISL_689297
EPI_ISL_692328
EPI_ISL_2029645
EPI_ISL_6633806
EPI_ISL_456117
EPI_ISL_507264
EPI_ISL_2692531
EPI_ISL_1298488
EPI_ISL_524757
EPI_ISL_2156422
EPI_ISL_1340848
EPI_ISL_688484
EPI_ISL_1212698
EPI_ISL_1284193
EPI_ISL_1700570
EPI_ISL_1785213
EPI_ISL_2156286
EPI_ISL_1911603
EPI_ISL_2153778
EPI_ISL_935629
EPI_ISL_751367
EPI_ISL_1301934
EPI_ISL_2081870
EPI_ISL_2153760
EPI_ISL_1517453
EPI_ISL_1400349
EPI_ISL_692700
EPI_ISL_1821223
EPI_ISL_1168509
EPI_ISL_10113812
EPI_ISL_2105365
EPI_ISL_1960256
EPI_ISL_2091316
EPI_ISL_1381153
EPI_ISL_1544148
EPI_ISL_1111403
EPI_ISL_833129
EPI_ISL_2081927
EPI_ISL_5887124
EPI_ISL_1391247
EPI_ISL_2379151
EPI_ISL_685400
EPI_ISL_4744492
EPI_ISL_8311704
EPI_ISL_1315624
EPI_ISL_906061
EPI_ISL_995380
EPI_ISL_495061
EPI_ISL_2663166
EPI_ISL_6773898
EPI_ISL_2189517
EPI_ISL_2001442
EPI_ISL_941156
EPI_ISL_1993981
EPI_ISL_686383
EPI_ISL_947281
EPI_ISL_1166973
EPI_ISL_2422880
EPI_ISL_806776
EPI_ISL_735338
EPI_ISL_1501054
EPI_ISL_1166948
EPI_ISL_909687
EPI_ISL_483856
EPI_ISL_3356276
EPI_ISL_1321797
EPI_ISL_1238792
EPI_ISL_794766
EPI_ISL_837773
EPI_ISL_754200
EPI_ISL_3023827
EPI_ISL_691838
EPI_ISL_538474
EPI_ISL_2097033
EPI_ISL_10149609
EPI_ISL_832166
EPI_ISL_1262828
EPI_ISL_2931336
EPI_ISL_6582776
EPI_ISL_7174157
EPI_ISL_1915125
EPI_ISL_1607869
EPI_ISL_447855
EPI_ISL_1910439
EPI_ISL_1001306
EPI_ISL_2090828
EPI_ISL_5598603
EPI_ISL_450511
EPI_ISL_1791486
EPI_ISL_631606
EPI_ISL_688825
EPI_ISL_1502961
EPI_ISL_5921123
EPI_ISL_5920855
EPI_ISL_2379212
EPI_ISL_10141484
EPI_ISL_583900
EPI_ISL_2226666
EPI_ISL_1262818
EPI_ISL_1257821
EPI_ISL_1745685
EPI_ISL_686420
EPI_ISL_1380060
EPI_ISL_1960225
EPI_ISL_3023990
EPI_ISL_690952
EPI_ISL_1504072
EPI_ISL_1821188
EPI_ISL_690299
EPI_ISL_2189098
EPI_ISL_2500943
EPI_ISL_2601448
EPI_ISL_689404
EPI_ISL_1608335
EPI_ISL_1060590
EPI_ISL_3261057
EPI_ISL_2180064
EPI_ISL_2342599
EPI_ISL_691768
EPI_ISL_833281
EPI_ISL_690968
EPI_ISL_2139918
EPI_ISL_1785079
EPI_ISL_451301
EPI_ISL_10957412
EPI_ISL_631616
EPI_ISL_707939
EPI_ISL_4717303
EPI_ISL_2231180
EPI_ISL_1279317
EPI_ISL_1391068
EPI_ISL_1019655
EPI_ISL_2389622
EPI_ISL_467029
EPI_ISL_2364650
EPI_ISL_2616367
EPI_ISL_2324190
EPI_ISL_1401278
EPI_ISL_5687730
EPI_ISL_690489
EPI_ISL_5917683
EPI_ISL_2091132
EPI_ISL_603151
EPI_ISL_3023829
EPI_ISL_1111252
EPI_ISL_2779482
EPI_ISL_4251948
EPI_ISL_2029844
EPI_ISL_1760283
EPI_ISL_1110890
EPI_ISL_610242
EPI_ISL_2090880
EPI_ISL_2105369
EPI_ISL_7711646
EPI_ISL_1279473
EPI_ISL_2779299
EPI_ISL_5441702
EPI_ISL_861710
EPI_ISL_684679
EPI_ISL_513168
EPI_ISL_837745
EPI_ISL_1547400
EPI_ISL_1508711
EPI_ISL_5917730
EPI_ISL_1405906
EPI_ISL_1110997
EPI_ISL_2894819
EPI_ISL_11229908
EPI_ISL_1351691
EPI_ISL_5736686
EPI_ISL_1585574
EPI_ISL_1810849
EPI_ISL_2348682
EPI_ISL_1825678
EPI_ISL_1013253
EPI_ISL_692001
EPI_ISL_1351743
EPI_ISL_751445
EPI_ISL_583457
EPI_ISL_1531752
EPI_ISL_2001434
EPI_ISL_634986
EPI_ISL_538451
EPI_ISL_7613746
EPI_ISL_582624
EPI_ISL_2029611
EPI_ISL_447546
EPI_ISL_455468
EPI_ISL_420042
EPI_ISL_833261
EPI_ISL_2029758
EPI_ISL_428672
EPI_ISL_3758056
EPI_ISL_447810
EPI_ISL_479830
EPI_ISL_965266
EPI_ISL_1013223
EPI_ISL_732668
EPI_ISL_5736660
EPI_ISL_1231737
EPI_ISL_684986
EPI_ISL_1416950
EPI_ISL_2342998
EPI_ISL_2324204
EPI_ISL_1786417
EPI_ISL_2153791
EPI_ISL_576261
EPI_ISL_528997
EPI_ISL_5589913
EPI_ISL_1111017
EPI_ISL_699677
EPI_ISL_512939
EPI_ISL_653775
EPI_ISL_2835353
EPI_ISL_1195453
EPI_ISL_1381085
EPI_ISL_495444
EPI_ISL_872091
EPI_ISL_5918240
EPI_ISL_691353
EPI_ISL_690615
EPI_ISL_691127
EPI_ISL_1578036
EPI_ISL_2484760
EPI_ISL_1761572
EPI_ISL_688533
EPI_ISL_2379045
EPI_ISL_1516801
EPI_ISL_10957432
EPI_ISL_1159083
EPI_ISL_1675040
EPI_ISL_872011
EPI_ISL_1647164
EPI_ISL_1504108
EPI_ISL_754183
EPI_ISL_2140821
EPI_ISL_862855
EPI_ISL_2003160
EPI_ISL_1279588
EPI_ISL_688138
EPI_ISL_1259096
EPI_ISL_689430
EPI_ISL_452487
EPI_ISL_2156438
EPI_ISL_985095
EPI_ISL_2101160
EPI_ISL_961757
EPI_ISL_831678
EPI_ISL_2332735
EPI_ISL_1317214
EPI_ISL_1111260
EPI_ISL_2382466
EPI_ISL_1180682
EPI_ISL_10957390
EPI_ISL_1168540
EPI_ISL_2509946
EPI_ISL_653791
EPI_ISL_1621731
EPI_ISL_5589517
EPI_ISL_2657866
EPI_ISL_1685377
EPI_ISL_2426880
EPI_ISL_1707589
EPI_ISL_2382487
EPI_ISL_2835475
EPI_ISL_9160002
EPI_ISL_1533075
EPI_ISL_1821563
EPI_ISL_691487
EPI_ISL_2200139
EPI_ISL_2629152
EPI_ISL_1171693
EPI_ISL_1910132
EPI_ISL_2835523
EPI_ISL_2671891
EPI_ISL_2426918
EPI_ISL_862842
EPI_ISL_2835541
EPI_ISL_1391041
EPI_ISL_1111020
EPI_ISL_690146
EPI_ISL_1483734
EPI_ISL_6814914
EPI_ISL_941982
EPI_ISL_2495510
EPI_ISL_1910401
EPI_ISL_1608306
EPI_ISL_2547337
EPI_ISL_2405124
EPI_ISL_7139772
EPI_ISL_583446
EPI_ISL_2274103
EPI_ISL_688523
EPI_ISL_605786
EPI_ISL_2253126
EPI_ISL_1739323
EPI_ISL_686436
EPI_ISL_1117507
EPI_ISL_732534
EPI_ISL_1036213
EPI_ISL_1608388
EPI_ISL_416618
EPI_ISL_1435806
EPI_ISL_6436575
EPI_ISL_1626514
EPI_ISL_509369
EPI_ISL_833236
EPI_ISL_602894
EPI_ISL_1755365
EPI_ISL_1517265
EPI_ISL_685921
EPI_ISL_2029699
EPI_ISL_912999
EPI_ISL_9160092
EPI_ISL_1013377
EPI_ISL_1263012
EPI_ISL_1443880
EPI_ISL_3671909
EPI_ISL_700180
EPI_ISL_1302032
EPI_ISL_1821852
EPI_ISL_1424022
EPI_ISL_902737
EPI_ISL_985104
EPI_ISL_1910436
EPI_ISL_1547454
EPI_ISL_1706598
EPI_ISL_1287775
EPI_ISL_2491827
EPI_ISL_1599513
EPI_ISL_1628857
EPI_ISL_1013414
EPI_ISL_1358289
EPI_ISL_1623663
EPI_ISL_2013047
EPI_ISL_2616493
EPI_ISL_1401348
EPI_ISL_1810894
EPI_ISL_1936290
EPI_ISL_2779320
EPI_ISL_1403586
EPI_ISL_1554889
EPI_ISL_1760291
EPI_ISL_722863
EPI_ISL_2001309
EPI_ISL_2293334
EPI_ISL_3410187
EPI_ISL_2877330
EPI_ISL_1036409
EPI_ISL_1233473
EPI_ISL_940861
EPI_ISL_693217
EPI_ISL_1656947
EPI_ISL_1360311
EPI_ISL_1392680
EPI_ISL_2530233
EPI_ISL_1381308
EPI_ISL_1081188
EPI_ISL_732559
EPI_ISL_1007663
EPI_ISL_2379165
EPI_ISL_2281674
EPI_ISL_5142768
EPI_ISL_2155657
EPI_ISL_416575
EPI_ISL_862077
EPI_ISL_2860777
EPI_ISL_824656
EPI_ISL_11229366
EPI_ISL_1694727
EPI_ISL_5598486
EPI_ISL_1111114
EPI_ISL_1233585
EPI_ISL_700287
EPI_ISL_1259037
EPI_ISL_686724
EPI_ISL_1406611
EPI_ISL_1112987
EPI_ISL_2661783
EPI_ISL_832180
EPI_ISL_2189050
EPI_ISL_690220
EPI_ISL_883989
EPI_ISL_3799867
EPI_ISL_513127
EPI_ISL_602848
EPI_ISL_1620612
EPI_ISL_1406623
EPI_ISL_1263026
EPI_ISL_480238
EPI_ISL_2601628
EPI_ISL_1594413
EPI_ISL_2095910
EPI_ISL_512944
EPI_ISL_2614667
EPI_ISL_1585666
EPI_ISL_2189399
EPI_ISL_912890
EPI_ISL_3696162
EPI_ISL_691019
EPI_ISL_1585488
EPI_ISL_1279477
EPI_ISL_1678581
EPI_ISL_1259043
EPI_ISL_947290
EPI_ISL_1111419
EPI_ISL_1013388
EPI_ISL_1608415
EPI_ISL_872934
EPI_ISL_1392708
EPI_ISL_1593986
EPI_ISL_1013213
EPI_ISL_2156170
EPI_ISL_1259158
EPI_ISL_2681396
EPI_ISL_913497
EPI_ISL_689083
EPI_ISL_1300649
EPI_ISL_2422755
EPI_ISL_906070
EPI_ISL_689469
EPI_ISL_1340851
EPI_ISL_486409
EPI_ISL_691871
EPI_ISL_686464
EPI_ISL_688549
EPI_ISL_2226372
EPI_ISL_2180343
EPI_ISL_686741
EPI_ISL_6832993
EPI_ISL_5589686
EPI_ISL_2097071
EPI_ISL_4211287
EPI_ISL_479942
EPI_ISL_1960355
EPI_ISL_3105113
EPI_ISL_692257
EPI_ISL_1110944
EPI_ISL_912974
EPI_ISL_1595599
EPI_ISL_2188243
EPI_ISL_1731485
EPI_ISL_1470088
EPI_ISL_2379054
EPI_ISL_1501250
EPI_ISL_941141
EPI_ISL_475039
EPI_ISL_7710048
EPI_ISL_1580587
EPI_ISL_1403592
EPI_ISL_836978
EPI_ISL_569883
EPI_ISL_2960336
EPI_ISL_5441682
EPI_ISL_1250949
EPI_ISL_1391228
EPI_ISL_5887116
EPI_ISL_2180367
EPI_ISL_2015116
EPI_ISL_1577997
EPI_ISL_995401
EPI_ISL_689310
EPI_ISL_888827
EPI_ISL_452209
EPI_ISL_2422872
EPI_ISL_1628984
EPI_ISL_1493578
EPI_ISL_475684
EPI_ISL_4888491
EPI_ISL_735446
EPI_ISL_1336788
EPI_ISL_1910300
EPI_ISL_1381133
EPI_ISL_1752633
EPI_ISL_4347767
EPI_ISL_5590261
EPI_ISL_1909902
EPI_ISL_1823430
EPI_ISL_471543
EPI_ISL_3691380
EPI_ISL_2091168
EPI_ISL_2312939
EPI_ISL_1628921
EPI_ISL_2001120
EPI_ISL_792690
EPI_ISL_2426912
EPI_ISL_1302048
EPI_ISL_2545891
EPI_ISL_2194020
EPI_ISL_1588210
EPI_ISL_1164855
EPI_ISL_10957401
EPI_ISL_699853
EPI_ISL_1675071
EPI_ISL_2312759
EPI_ISL_2495469
EPI_ISL_2534041
EPI_ISL_2364603
EPI_ISL_862588
EPI_ISL_1117993
EPI_ISL_584073
EPI_ISL_4251945
EPI_ISL_4252210
EPI_ISL_751370
EPI_ISL_1599551
EPI_ISL_860883
EPI_ISL_1336878
EPI_ISL_1524851
EPI_ISL_735433
EPI_ISL_732563
EPI_ISL_685181
EPI_ISL_690732
EPI_ISL_2402039
EPI_ISL_861491
EPI_ISL_1138514
EPI_ISL_1502481
EPI_ISL_2200147
EPI_ISL_685906
EPI_ISL_692197
EPI_ISL_685960
EPI_ISL_1489842
EPI_ISL_480272
EPI_ISL_699984
EPI_ISL_2083033
EPI_ISL_2402721
EPI_ISL_512977
EPI_ISL_3799826
EPI_ISL_1351914
EPI_ISL_688409
EPI_ISL_792045
EPI_ISL_515792
EPI_ISL_2171108
EPI_ISL_2155739
EPI_ISL_414629
EPI_ISL_1013348
EPI_ISL_691107
EPI_ISL_912747
EPI_ISL_602750
EPI_ISL_5703436
EPI_ISL_1337392
EPI_ISL_2017795
EPI_ISL_2232749
EPI_ISL_513133
EPI_ISL_684265
EPI_ISL_1470191
EPI_ISL_1675629
EPI_ISL_2713080
EPI_ISL_631607
EPI_ISL_4496600
EPI_ISL_1494924
EPI_ISL_1097015
EPI_ISL_687904
EPI_ISL_954068
EPI_ISL_5199363
EPI_ISL_2180107
EPI_ISL_2154424
EPI_ISL_1001442
EPI_ISL_11403613
EPI_ISL_2399601
EPI_ISL_1547466
EPI_ISL_443259
EPI_ISL_2789839
EPI_ISL_700040
EPI_ISL_1279449
EPI_ISL_512946
EPI_ISL_476840
EPI_ISL_1233600
EPI_ISL_1233443
EPI_ISL_2029870
EPI_ISL_1675014
EPI_ISL_486394
EPI_ISL_691941
EPI_ISL_496544
EPI_ISL_2601642
EPI_ISL_985317
EPI_ISL_692620
EPI_ISL_1391270
EPI_ISL_1416476
EPI_ISL_1233493
EPI_ISL_2100468
EPI_ISL_613422
EPI_ISL_1503130
EPI_ISL_5598557
EPI_ISL_3023852
EPI_ISL_1416949
EPI_ISL_1196295
EPI_ISL_2955600
EPI_ISL_5143094
EPI_ISL_1823524
EPI_ISL_1656103
EPI_ISL_490977
EPI_ISL_2272864
EPI_ISL_583452
EPI_ISL_1760211
EPI_ISL_1731939
EPI_ISL_2756490
EPI_ISL_3836258
EPI_ISL_2379146
EPI_ISL_2188897
EPI_ISL_1020151
EPI_ISL_8422339
EPI_ISL_699988
EPI_ISL_660158
EPI_ISL_7711797
EPI_ISL_509303
EPI_ISL_1096329
EPI_ISL_2178481
EPI_ISL_850514
EPI_ISL_912581
EPI_ISL_2532380
EPI_ISL_5567943
EPI_ISL_1013248
EPI_ISL_2272895
EPI_ISL_900734
EPI_ISL_1394336
EPI_ISL_1911687
EPI_ISL_3030033
EPI_ISL_1580505
EPI_ISL_1302834
EPI_ISL_2091337
EPI_ISL_848202
EPI_ISL_824733
EPI_ISL_2188140
EPI_ISL_1001368
EPI_ISL_1168493
EPI_ISL_2894768
EPI_ISL_689025
EPI_ISL_2100501
EPI_ISL_959284
EPI_ISL_2105432
EPI_ISL_1911480
EPI_ISL_1623689
EPI_ISL_3023859
EPI_ISL_1752643
EPI_ISL_1233580
EPI_ISL_1756501
EPI_ISL_688740
EPI_ISL_5441453
EPI_ISL_2391574
EPI_ISL_2691121
EPI_ISL_1381083
EPI_ISL_2156386
EPI_ISL_2502649
EPI_ISL_1786221
EPI_ISL_3138734
EPI_ISL_513049
EPI_ISL_1219011
EPI_ISL_1018185
EPI_ISL_689163
EPI_ISL_2101321
EPI_ISL_479819
EPI_ISL_1823532
EPI_ISL_1656873
EPI_ISL_1262972
EPI_ISL_456147
EPI_ISL_689602
EPI_ISL_2001323
EPI_ISL_849642
EPI_ISL_688545
EPI_ISL_2795658
EPI_ISL_1166899
EPI_ISL_688519
EPI_ISL_2154794
EPI_ISL_1111165
EPI_ISL_1788889
EPI_ISL_1585453
EPI_ISL_1517117
EPI_ISL_4574536
EPI_ISL_7715434
EPI_ISL_2081997
EPI_ISL_2790879
EPI_ISL_1659545
EPI_ISL_699697
EPI_ISL_2231388
EPI_ISL_1502541
EPI_ISL_1303014
EPI_ISL_498088
EPI_ISL_3023935
EPI_ISL_1920176
EPI_ISL_2399687
EPI_ISL_5598670
EPI_ISL_690967
EPI_ISL_602922
EPI_ISL_687690
EPI_ISL_479835
EPI_ISL_685505
EPI_ISL_1389221
EPI_ISL_689040
EPI_ISL_1675601
EPI_ISL_2645488
EPI_ISL_2399691
EPI_ISL_4496632
EPI_ISL_2960329
EPI_ISL_1040047
EPI_ISL_2332710
EPI_ISL_1502452
EPI_ISL_2279691
EPI_ISL_2820476
EPI_ISL_687512
EPI_ISL_5918318
EPI_ISL_1163827
EPI_ISL_1117505
EPI_ISL_984621
EPI_ISL_2614606
EPI_ISL_1585527
EPI_ISL_690453
EPI_ISL_2382474
EPI_ISL_1111321
EPI_ISL_1299563
EPI_ISL_1528220
EPI_ISL_535421
EPI_ISL_2158114
EPI_ISL_4744510
EPI_ISL_1594405
EPI_ISL_1516959
EPI_ISL_2958713
EPI_ISL_2156202
EPI_ISL_1299527
EPI_ISL_995428
EPI_ISL_689395
EPI_ISL_1302057
EPI_ISL_1500982
EPI_ISL_1302927
EPI_ISL_2171196
EPI_ISL_1731476
EPI_ISL_2001315
EPI_ISL_1036229
EPI_ISL_1219707
EPI_ISL_2617085
EPI_ISL_479798
EPI_ISL_524766
EPI_ISL_684507
EPI_ISL_1069203
EPI_ISL_9159869
EPI_ISL_1403541
EPI_ISL_1109283
EPI_ISL_3799765
EPI_ISL_1654917
EPI_ISL_1301916
EPI_ISL_684158
EPI_ISL_1686216
EPI_ISL_1811412
EPI_ISL_1416428
EPI_ISL_1685336
EPI_ISL_1707552
EPI_ISL_687503
EPI_ISL_4744558
EPI_ISL_2877457
EPI_ISL_688300
EPI_ISL_1110450
EPI_ISL_1585419
EPI_ISL_501224
EPI_ISL_1823535
EPI_ISL_684869
EPI_ISL_447618
EPI_ISL_2029661
EPI_ISL_1936260
EPI_ISL_1754838
EPI_ISL_4744549
EPI_ISL_8025564
EPI_ISL_692685
EPI_ISL_2153744
EPI_ISL_1337367
EPI_ISL_5921532
EPI_ISL_689220
EPI_ISL_1627441
EPI_ISL_5687842
EPI_ISL_2139911
EPI_ISL_1685295
EPI_ISL_1013228
EPI_ISL_5598518
EPI_ISL_632937
EPI_ISL_685579
EPI_ISL_686385
EPI_ISL_3024024
EPI_ISL_5918258
EPI_ISL_688575
EPI_ISL_523976
EPI_ISL_1406560
EPI_ISL_1532301
EPI_ISL_1478769
EPI_ISL_687652
EPI_ISL_2379114
EPI_ISL_2545845
EPI_ISL_2095859
EPI_ISL_542214
EPI_ISL_2091193
EPI_ISL_1608295
EPI_ISL_2789847
EPI_ISL_2029846
EPI_ISL_1111353
EPI_ISL_943973
EPI_ISL_7780430
EPI_ISL_1180740
EPI_ISL_1588832
EPI_ISL_687973
EPI_ISL_688602
EPI_ISL_1673259
EPI_ISL_1018208
EPI_ISL_542431
EPI_ISL_2231320
EPI_ISL_1508949
EPI_ISL_1303029
EPI_ISL_1761362
EPI_ISL_1406695
EPI_ISL_700268
EPI_ISL_535520
EPI_ISL_4549085
EPI_ISL_995484
EPI_ISL_690197
EPI_ISL_690253
EPI_ISL_1785228
EPI_ISL_1036214
EPI_ISL_833438
EPI_ISL_2081950
EPI_ISL_692138
EPI_ISL_688778
EPI_ISL_1365639
EPI_ISL_535563
EPI_ISL_995348
EPI_ISL_689329
EPI_ISL_685312
EPI_ISL_1623661
EPI_ISL_1791563
EPI_ISL_1389261
EPI_ISL_5687841
EPI_ISL_1301956
EPI_ISL_2015114
EPI_ISL_1700567
EPI_ISL_450274
EPI_ISL_688228
EPI_ISL_692567
EPI_ISL_2491829
EPI_ISL_1731991
EPI_ISL_524727
EPI_ISL_691324
EPI_ISL_10957350
EPI_ISL_2140855
EPI_ISL_5736598
EPI_ISL_9159882
EPI_ISL_5441613
EPI_ISL_1168616
EPI_ISL_1262811
EPI_ISL_2001436
EPI_ISL_513201
EPI_ISL_2455244
EPI_ISL_1972943
EPI_ISL_11229494
EPI_ISL_2189428
EPI_ISL_8311687
EPI_ISL_1786163
EPI_ISL_912762
EPI_ISL_2188063
EPI_ISL_2231487
EPI_ISL_605799
EPI_ISL_430444
EPI_ISL_685459
EPI_ISL_2107251
EPI_ISL_686382
EPI_ISL_1503026
EPI_ISL_1857031
EPI_ISL_1577917
EPI_ISL_765478
EPI_ISL_2545822
EPI_ISL_11229414
EPI_ISL_1483782
EPI_ISL_954034
EPI_ISL_428346
EPI_ISL_2107525
EPI_ISL_542443
EPI_ISL_2546959
EPI_ISL_1910444
EPI_ISL_1111133
EPI_ISL_5921416
EPI_ISL_1627331
EPI_ISL_754198
EPI_ISL_689253
EPI_ISL_2422422
EPI_ISL_943975
EPI_ISL_1675035
EPI_ISL_5944531
EPI_ISL_1517079
EPI_ISL_3716709
EPI_ISL_1524358
EPI_ISL_610152
EPI_ISL_717969
EPI_ISL_687947
EPI_ISL_454516
EPI_ISL_2601459
EPI_ISL_1084625
EPI_ISL_5143267
EPI_ISL_2931131
EPI_ISL_1416647
EPI_ISL_2601506
EPI_ISL_1470145
EPI_ISL_1399280
EPI_ISL_444998
EPI_ISL_2405120
EPI_ISL_872097
EPI_ISL_685983
EPI_ISL_1381151
EPI_ISL_1823432
EPI_ISL_495414
EPI_ISL_693218
EPI_ISL_1629724
EPI_ISL_586552
EPI_ISL_467045
EPI_ISL_954033
EPI_ISL_2693673
EPI_ISL_2422784
EPI_ISL_2091195
EPI_ISL_806779
EPI_ISL_1811397
EPI_ISL_872342
EPI_ISL_965294
EPI_ISL_5589631
EPI_ISL_759964
EPI_ISL_1401152
EPI_ISL_1972278
EPI_ISL_1517121
EPI_ISL_685140
EPI_ISL_10657520
EPI_ISL_2402659
EPI_ISL_1416521
EPI_ISL_1789202
EPI_ISL_1018122
EPI_ISL_2178456
EPI_ISL_1336936
EPI_ISL_690288
EPI_ISL_1502834
EPI_ISL_1910041
EPI_ISL_3716578
EPI_ISL_515859
EPI_ISL_1509099
EPI_ISL_1250967
EPI_ISL_1909985
EPI_ISL_1732059
EPI_ISL_876740
EPI_ISL_578200
EPI_ISL_1118045
EPI_ISL_2690167
EPI_ISL_1416964
EPI_ISL_1283957
EPI_ISL_450248
EPI_ISL_960409
EPI_ISL_2501312
EPI_ISL_5143048
EPI_ISL_1965572
EPI_ISL_1279483
EPI_ISL_1231680
EPI_ISL_1319313
EPI_ISL_4417614
EPI_ISL_1001448
EPI_ISL_10149571
EPI_ISL_1013385
EPI_ISL_883967
EPI_ISL_2958861
EPI_ISL_833079
EPI_ISL_833330
EPI_ISL_2835397
EPI_ISL_1401292
EPI_ISL_1656894
EPI_ISL_1662469
EPI_ISL_2536262
EPI_ISL_684755
EPI_ISL_4496584
EPI_ISL_941138
EPI_ISL_413600
EPI_ISL_1685301
EPI_ISL_1008664
EPI_ISL_1469237
EPI_ISL_541082
EPI_ISL_699659
EPI_ISL_1911442
EPI_ISL_1626816
EPI_ISL_9167430
EPI_ISL_689597
EPI_ISL_6628752
EPI_ISL_1608270
EPI_ISL_909665
EPI_ISL_1760290
EPI_ISL_1685432
EPI_ISL_2232768
EPI_ISL_691103
EPI_ISL_5566586
EPI_ISL_684927
EPI_ISL_1301848
EPI_ISL_690725
EPI_ISL_6582803
EPI_ISL_4030160
EPI_ISL_1656008
EPI_ISL_631704
EPI_ISL_1791564
EPI_ISL_2156760
EPI_ISL_691020
EPI_ISL_1841150
EPI_ISL_515658
EPI_ISL_837667
EPI_ISL_1118073
EPI_ISL_2789822
EPI_ISL_5590282
EPI_ISL_2189054
EPI_ISL_751420
EPI_ISL_1840904
EPI_ISL_1517283
EPI_ISL_8311682
EPI_ISL_7139696
EPI_ISL_833061
EPI_ISL_8124693
EPI_ISL_2107162
EPI_ISL_961713
EPI_ISL_2081874
EPI_ISL_693223
EPI_ISL_495055
EPI_ISL_2091360
EPI_ISL_687584
EPI_ISL_1517451
EPI_ISL_962548
EPI_ISL_1786171
EPI_ISL_2495737
EPI_ISL_688530
EPI_ISL_1656997
EPI_ISL_3088345
EPI_ISL_862874
EPI_ISL_1018326
EPI_ISL_1110587
EPI_ISL_5570675
EPI_ISL_2960331
EPI_ISL_1111228
EPI_ISL_2156643
EPI_ISL_1531762
EPI_ISL_1400310
EPI_ISL_690593
EPI_ISL_1580644
EPI_ISL_2279590
EPI_ISL_416505
EPI_ISL_3138737
EPI_ISL_480064
EPI_ISL_2007008
EPI_ISL_3231179
EPI_ISL_846643
EPI_ISL_2188185
EPI_ISL_2545909
EPI_ISL_691520
EPI_ISL_690935
EPI_ISL_1503013
EPI_ISL_1558597
EPI_ISL_1608353
EPI_ISL_2561989
EPI_ISL_1391223
EPI_ISL_2341395
EPI_ISL_687396
EPI_ISL_1629443
EPI_ISL_1381307
EPI_ISL_535484
EPI_ISL_1251059
EPI_ISL_2180209
EPI_ISL_940924
EPI_ISL_5917718
EPI_ISL_2188357
EPI_ISL_7174126
EPI_ISL_2158138
EPI_ISL_2530163
EPI_ISL_1112226
EPI_ISL_2293419
EPI_ISL_486865
EPI_ISL_2178445
EPI_ISL_692225
EPI_ISL_1048806
EPI_ISL_2502663
EPI_ISL_436947
EPI_ISL_2100740
EPI_ISL_1257829
EPI_ISL_688263
EPI_ISL_833184
EPI_ISL_2455237
EPI_ISL_2158242
EPI_ISL_635001
EPI_ISL_1018281
EPI_ISL_981374
EPI_ISL_688884
EPI_ISL_954117
EPI_ISL_837753
EPI_ISL_2422884
EPI_ISL_1685359
EPI_ISL_1743716
EPI_ISL_1018136
EPI_ISL_2101263
EPI_ISL_2688277
EPI_ISL_3149738
EPI_ISL_1911450
EPI_ISL_539568
EPI_ISL_1627417
EPI_ISL_1060588
EPI_ISL_684406
EPI_ISL_1760254
EPI_ISL_2323464
EPI_ISL_954037
EPI_ISL_686746
EPI_ISL_4888501
EPI_ISL_5540697
EPI_ISL_833442
EPI_ISL_689237
EPI_ISL_1821110
EPI_ISL_5142923
EPI_ISL_1731970
EPI_ISL_689919
EPI_ISL_1591111
EPI_ISL_648069
EPI_ISL_5053982
EPI_ISL_1392890
EPI_ISL_686387
EPI_ISL_6841890
EPI_ISL_1254660
EPI_ISL_455712
EPI_ISL_1491649
EPI_ISL_2432944
EPI_ISL_5142637
EPI_ISL_1621491
EPI_ISL_4574537
EPI_ISL_4888485
EPI_ISL_2894702
EPI_ISL_699780
EPI_ISL_2157480
EPI_ISL_560568
EPI_ISL_689364
EPI_ISL_1118170
EPI_ISL_1810850
EPI_ISL_688031
EPI_ISL_1583087
EPI_ISL_2502641
EPI_ISL_2100924
EPI_ISL_939628
EPI_ISL_2894822
EPI_ISL_691911
EPI_ISL_5687846
EPI_ISL_1821137
EPI_ISL_2231536
EPI_ISL_1756209
EPI_ISL_569882
EPI_ISL_1262952
EPI_ISL_475576
EPI_ISL_1112981
EPI_ISL_1528232
EPI_ISL_512069
EPI_ISL_686134
EPI_ISL_660655
EPI_ISL_437449
EPI_ISL_5142543
EPI_ISL_3086819
EPI_ISL_961100
EPI_ISL_2097119
EPI_ISL_1788903
EPI_ISL_1251033
EPI_ISL_1502966
EPI_ISL_837671
EPI_ISL_2350796
EPI_ISL_1166960
EPI_ISL_3086840
EPI_ISL_5598524
EPI_ISL_1579823
EPI_ISL_430731
EPI_ISL_4549134
EPI_ISL_1085593
EPI_ISL_1302903
EPI_ISL_1621493
EPI_ISL_1020104
EPI_ISL_1412935
EPI_ISL_1585526
EPI_ISL_2189325
EPI_ISL_1001423
EPI_ISL_609994
EPI_ISL_1585487
EPI_ISL_1336832
EPI_ISL_1013133
EPI_ISL_1416668
EPI_ISL_700296
EPI_ISL_2091179
EPI_ISL_1116456
EPI_ISL_2029788
EPI_ISL_1916371
EPI_ISL_1381112
EPI_ISL_2001407
EPI_ISL_861645
EPI_ISL_792046
EPI_ISL_2422950
EPI_ISL_5143237
EPI_ISL_1786261
EPI_ISL_1233235
EPI_ISL_3980771
EPI_ISL_686917
EPI_ISL_1299524
EPI_ISL_913061
EPI_ISL_2500929
EPI_ISL_1628433
EPI_ISL_7747255
EPI_ISL_2530330
EPI_ISL_1167129
EPI_ISL_690946
EPI_ISL_2100728
EPI_ISL_2226740
EPI_ISL_692084
EPI_ISL_955250
EPI_ISL_687929
EPI_ISL_5921334
EPI_ISL_1020248
EPI_ISL_745243
EPI_ISL_1757599
EPI_ISL_487321
EPI_ISL_1544188
EPI_ISL_1910172
EPI_ISL_985312
EPI_ISL_691009
EPI_ISL_2189264
EPI_ISL_475701
EPI_ISL_5441368
EPI_ISL_1111055
EPI_ISL_688799
EPI_ISL_2082006
EPI_ISL_648635
EPI_ISL_4744629
EPI_ISL_2402132
EPI_ISL_687340
EPI_ISL_1628753
EPI_ISL_1547419
EPI_ISL_1416980
EPI_ISL_690200
EPI_ISL_2143533
EPI_ISL_1731468
EPI_ISL_1018172
EPI_ISL_1685367
EPI_ISL_1168619
EPI_ISL_1628734
EPI_ISL_1365654
EPI_ISL_1013196
EPI_ISL_1501174
EPI_ISL_1532291
EPI_ISL_760042
EPI_ISL_450279
EPI_ISL_2188372
EPI_ISL_1470014
EPI_ISL_1841127
EPI_ISL_2179388
EPI_ISL_1499494
EPI_ISL_2096014
EPI_ISL_995361
EPI_ISL_684923
EPI_ISL_755655
EPI_ISL_10149605
EPI_ISL_811139
EPI_ISL_686150
EPI_ISL_1623813
EPI_ISL_2791029
EPI_ISL_883959
EPI_ISL_1662104
EPI_ISL_686173
EPI_ISL_692600
EPI_ISL_2402156
EPI_ISL_454499
EPI_ISL_515820
EPI_ISL_2350810
EPI_ISL_584077
EPI_ISL_5687829
EPI_ISL_1528182
EPI_ISL_2231121
EPI_ISL_691209
EPI_ISL_602748
EPI_ISL_476574
EPI_ISL_833105
EPI_ISL_11229438
EPI_ISL_475611
EPI_ISL_3030018
EPI_ISL_1700807
EPI_ISL_2020238
EPI_ISL_1321803
EPI_ISL_515812
EPI_ISL_510689
EPI_ISL_1360333
EPI_ISL_8124685
EPI_ISL_2779439
EPI_ISL_509326
EPI_ISL_1470208
EPI_ISL_2081859
EPI_ISL_1111011
EPI_ISL_1788808
EPI_ISL_513172
EPI_ISL_2272851
EPI_ISL_1262981
EPI_ISL_1909847
EPI_ISL_1190937
EPI_ISL_686892
EPI_ISL_718170
EPI_ISL_542390
EPI_ISL_2099475
EPI_ISL_2101893
EPI_ISL_2101135
EPI_ISL_1219959
EPI_ISL_2196192
EPI_ISL_1035925
EPI_ISL_7505517
EPI_ISL_1406656
EPI_ISL_2096022
EPI_ISL_888986
EPI_ISL_689908
EPI_ISL_824577
EPI_ISL_2614647
EPI_ISL_4252217
EPI_ISL_2443781
EPI_ISL_1351574
EPI_ISL_737009
EPI_ISL_860885
EPI_ISL_2100461
EPI_ISL_2661786
EPI_ISL_686101
EPI_ISL_5567839
EPI_ISL_4744471
EPI_ISL_480066
EPI_ISL_1288178
EPI_ISL_574609
EPI_ISL_1672633
EPI_ISL_5918262
EPI_ISL_671459
EPI_ISL_700183
EPI_ISL_1262781
EPI_ISL_1468427
EPI_ISL_1111196
EPI_ISL_1578013
EPI_ISL_1520125
EPI_ISL_5441414
EPI_ISL_1001403
EPI_ISL_2188196
EPI_ISL_9159894
EPI_ISL_2272977
EPI_ISL_5142626
EPI_ISL_2894830
EPI_ISL_451311
EPI_ISL_2101271
EPI_ISL_2232953
EPI_ISL_482763
EPI_ISL_690727
EPI_ISL_1629720
EPI_ISL_6195494
EPI_ISL_4298673
EPI_ISL_434543
EPI_ISL_2262564
EPI_ISL_1710966
EPI_ISL_687767
EPI_ISL_5918420
EPI_ISL_837679
EPI_ISL_2921188
EPI_ISL_2289138
EPI_ISL_2379198
EPI_ISL_688426
EPI_ISL_2663171
EPI_ISL_1533084
EPI_ISL_1821551
EPI_ISL_735332
EPI_ISL_940963
EPI_ISL_8725400
EPI_ISL_692558
EPI_ISL_685628
EPI_ISL_2103411
EPI_ISL_424630
EPI_ISL_2156306
EPI_ISL_692165
EPI_ISL_1360036
EPI_ISL_1372542
EPI_ISL_1647083
EPI_ISL_1138563
EPI_ISL_1788838
EPI_ISL_1621831
EPI_ISL_688931
EPI_ISL_776763
EPI_ISL_689696
EPI_ISL_691361
EPI_ISL_4211289
EPI_ISL_1675007
EPI_ISL_2713077
EPI_ISL_1760294
EPI_ISL_1168203
EPI_ISL_2312806
EPI_ISL_1670650
EPI_ISL_7139558
EPI_ISL_2231114
EPI_ISL_2958840
EPI_ISL_2621331
EPI_ISL_1821133
EPI_ISL_691869
EPI_ISL_1791478
EPI_ISL_460091
EPI_ISL_685891
EPI_ISL_1279523
EPI_ISL_1629102
EPI_ISL_421196
EPI_ISL_4744490
EPI_ISL_1821206
EPI_ISL_935575
EPI_ISL_1416533
EPI_ISL_691469
EPI_ISL_9160093
EPI_ISL_1416868
EPI_ISL_686314
EPI_ISL_2350806
EPI_ISL_954787
EPI_ISL_751417
EPI_ISL_5142718
EPI_ISL_660168
EPI_ISL_1654919
EPI_ISL_2382475
EPI_ISL_1470283
EPI_ISL_10957392
EPI_ISL_1516823
EPI_ISL_1509956
EPI_ISL_602661
EPI_ISL_2779502
EPI_ISL_693241
EPI_ISL_1322187
EPI_ISL_692722
EPI_ISL_1629318
EPI_ISL_2091453
EPI_ISL_2839268
EPI_ISL_2081840
EPI_ISL_1700568
EPI_ISL_1205268
EPI_ISL_9509908
EPI_ISL_2100836
EPI_ISL_2693972
EPI_ISL_3799752
EPI_ISL_522942
EPI_ISL_1580650
EPI_ISL_2530193
EPI_ISL_1340626
EPI_ISL_1335880
EPI_ISL_1336510
EPI_ISL_804041
EPI_ISL_1785223
EPI_ISL_1399271
EPI_ISL_496537
EPI_ISL_692041
EPI_ISL_4298674
EPI_ISL_2188247
EPI_ISL_688232
EPI_ISL_1547465
EPI_ISL_2652133
EPI_ISL_2131176
EPI_ISL_1651255
EPI_ISL_985306
EPI_ISL_1257879
EPI_ISL_527859
EPI_ISL_2143406
EPI_ISL_3138736
EPI_ISL_2422750
EPI_ISL_700064
EPI_ISL_956392
EPI_ISL_1911465
EPI_ISL_1288356
EPI_ISL_2399723
EPI_ISL_1288211
EPI_ISL_3369441
EPI_ISL_912582
EPI_ISL_699736
EPI_ISL_1231746
EPI_ISL_2099446
EPI_ISL_2154584
EPI_ISL_1661479
EPI_ISL_1840871
EPI_ISL_5921539
EPI_ISL_691368
EPI_ISL_10957376
EPI_ISL_1857027
EPI_ISL_2200120
EPI_ISL_560645
EPI_ISL_5441647
EPI_ISL_1647166
EPI_ISL_9184186
EPI_ISL_5590042
EPI_ISL_1761360
EPI_ISL_459940
EPI_ISL_468150
EPI_ISL_688334
EPI_ISL_688592
EPI_ISL_1403509
EPI_ISL_690398
EPI_ISL_6316619
EPI_ISL_2226731
EPI_ISL_1085588
EPI_ISL_2156549
EPI_ISL_5441669
EPI_ISL_603159
EPI_ISL_1911861
EPI_ISL_735264
EPI_ISL_1086056
EPI_ISL_1608428
EPI_ISL_11229562
EPI_ISL_445078
EPI_ISL_1731462
EPI_ISL_8725406
EPI_ISL_2154040
EPI_ISL_2713245
EPI_ISL_2095965
EPI_ISL_459885
EPI_ISL_1201431
EPI_ISL_3030007
EPI_ISL_944101
EPI_ISL_2231437
EPI_ISL_1416660
EPI_ISL_692536
EPI_ISL_2426893
EPI_ISL_2422942
EPI_ISL_11229871
EPI_ISL_1111107
EPI_ISL_2101207
EPI_ISL_2106191
EPI_ISL_677801
EPI_ISL_1509834
EPI_ISL_593908
EPI_ISL_8311768
EPI_ISL_2131369
EPI_ISL_688843
EPI_ISL_1799501
EPI_ISL_2196322
EPI_ISL_2713089
EPI_ISL_515711
EPI_ISL_693771
EPI_ISL_2100794
EPI_ISL_1533699
EPI_ISL_687600
EPI_ISL_824582
EPI_ISL_513257
EPI_ISL_2340888
EPI_ISL_1760284
EPI_ISL_1656877
EPI_ISL_1493584
EPI_ISL_5441511
EPI_ISL_6316765
EPI_ISL_690212
EPI_ISL_1495054
EPI_ISL_2835514
EPI_ISL_416566
EPI_ISL_1020150
EPI_ISL_3356262
EPI_ISL_5142778
EPI_ISL_660622
EPI_ISL_1647093
EPI_ISL_1911701
EPI_ISL_1654907
EPI_ISL_1694724
EPI_ISL_2621280
EPI_ISL_1036411
EPI_ISL_1416541
EPI_ISL_1465547
EPI_ISL_2188831
EPI_ISL_1259310
EPI_ISL_515579
EPI_ISL_1013426
EPI_ISL_2101127
EPI_ISL_852597
EPI_ISL_2142746
EPI_ISL_539558
EPI_ISL_8142109
EPI_ISL_1859475
EPI_ISL_2156263
EPI_ISL_684149
EPI_ISL_860916
EPI_ISL_1389193
EPI_ISL_4744637
EPI_ISL_3410581
EPI_ISL_1761364
EPI_ISL_1301855
EPI_ISL_1111171
EPI_ISL_2188841
EPI_ISL_5142531
EPI_ISL_1336922
EPI_ISL_685777
EPI_ISL_1972239
EPI_ISL_3023839
EPI_ISL_2017779
EPI_ISL_2789831
EPI_ISL_1117673
EPI_ISL_935539
EPI_ISL_1255140
EPI_ISL_1111098
EPI_ISL_861506
EPI_ISL_1401213
EPI_ISL_1685395
EPI_ISL_5590204
EPI_ISL_479523
EPI_ISL_689269
EPI_ISL_1494671
EPI_ISL_1478824
EPI_ISL_2484763
EPI_ISL_684991
EPI_ISL_541334
EPI_ISL_542354
EPI_ISL_1910245
EPI_ISL_699872
EPI_ISL_1910307
EPI_ISL_2401938
EPI_ISL_687722
EPI_ISL_1911548
EPI_ISL_2835280
EPI_ISL_686858
EPI_ISL_2231211
EPI_ISL_1118008
EPI_ISL_1168476
EPI_ISL_1685303
EPI_ISL_700256
EPI_ISL_684653
EPI_ISL_692563
EPI_ISL_995436
EPI_ISL_2894753
EPI_ISL_2401968
EPI_ISL_507004
EPI_ISL_1195452
EPI_ISL_2710882
EPI_ISL_918269
EPI_ISL_2180325
EPI_ISL_1254655
EPI_ISL_1166894
EPI_ISL_1337387
EPI_ISL_2283723
EPI_ISL_1435798
EPI_ISL_2107510
EPI_ISL_2601594
EPI_ISL_692033
EPI_ISL_894227
EPI_ISL_2105405
EPI_ISL_5917704
EPI_ISL_1788855
EPI_ISL_5687870
EPI_ISL_1621549
EPI_ISL_1670635
EPI_ISL_10435845
EPI_ISL_5143000
EPI_ISL_1821242
EPI_ISL_691142
EPI_ISL_877423
EPI_ISL_861673
EPI_ISL_577638
EPI_ISL_1271520
EPI_ISL_2081842
EPI_ISL_2188194
EPI_ISL_437750
EPI_ISL_2099362
EPI_ISL_2231434
EPI_ISL_2886174
EPI_ISL_1821483
EPI_ISL_5598559
EPI_ISL_1279335
EPI_ISL_804952
EPI_ISL_5918377
EPI_ISL_2613602
EPI_ISL_942004
EPI_ISL_5598545
EPI_ISL_3098983
EPI_ISL_1468411
EPI_ISL_1250983
EPI_ISL_686812
EPI_ISL_685721
EPI_ISL_452503
EPI_ISL_995358
EPI_ISL_1585516
EPI_ISL_1628705
EPI_ISL_2030150
EPI_ISL_498094
EPI_ISL_688406
EPI_ISL_2009137
EPI_ISL_1502556
EPI_ISL_1731520
EPI_ISL_1707585
EPI_ISL_2226296
EPI_ISL_1818958
EPI_ISL_1394312
EPI_ISL_5107512
EPI_ISL_482680
EPI_ISL_1656889
EPI_ISL_1580634
EPI_ISL_1655057
EPI_ISL_1288302
EPI_ISL_1396694
EPI_ISL_689112
EPI_ISL_5921734
EPI_ISL_745246
EPI_ISL_882954
EPI_ISL_1302022
EPI_ISL_2534045
EPI_ISL_912960
EPI_ISL_1278103
EPI_ISL_686823
EPI_ISL_691999
EPI_ISL_416583
EPI_ISL_2139528
EPI_ISL_5589662
EPI_ISL_2629099
EPI_ISL_2030160
EPI_ISL_2006961
EPI_ISL_518005
EPI_ISL_596453
EPI_ISL_5143212
EPI_ISL_1060586
EPI_ISL_688721
EPI_ISL_1018226
EPI_ISL_2382491
EPI_ISL_1501158
EPI_ISL_513010
EPI_ISL_3316209
EPI_ISL_2422679
EPI_ISL_959279
EPI_ISL_1608043
EPI_ISL_2188729
EPI_ISL_515529
EPI_ISL_2030025
EPI_ISL_912749
EPI_ISL_11229229
EPI_ISL_1583081
EPI_ISL_1372304
EPI_ISL_837614
EPI_ISL_2545854
EPI_ISL_5598521
EPI_ISL_418241
EPI_ISL_1411159
EPI_ISL_1936237
EPI_ISL_1389233
EPI_ISL_11229879
EPI_ISL_2232790
EPI_ISL_754199
EPI_ISL_2628280
EPI_ISL_455469
EPI_ISL_9160001
EPI_ISL_1588900
EPI_ISL_685255
EPI_ISL_1533050
EPI_ISL_1302113
EPI_ISL_1623808
EPI_ISL_653779
EPI_ISL_2001350
EPI_ISL_7957907
EPI_ISL_1372424
EPI_ISL_2015125
EPI_ISL_1628395
EPI_ISL_1401404
EPI_ISL_5589677
EPI_ISL_5441409
EPI_ISL_509254
EPI_ISL_1279573
EPI_ISL_635019
EPI_ISL_2603426
EPI_ISL_1201540
EPI_ISL_1677768
EPI_ISL_648651
EPI_ISL_1629387
EPI_ISL_686798
EPI_ISL_2779491
EPI_ISL_2348510
EPI_ISL_2180284
EPI_ISL_5598457
EPI_ISL_1231637
EPI_ISL_495540
EPI_ISL_1628688
EPI_ISL_685361
EPI_ISL_691141
EPI_ISL_692717
EPI_ISL_2379195
EPI_ISL_1180836
EPI_ISL_2189191
EPI_ISL_515881
EPI_ISL_1299539
EPI_ISL_1577381
EPI_ISL_2402705
EPI_ISL_2188889
EPI_ISL_1972275
EPI_ISL_3347206
EPI_ISL_699861
EPI_ISL_686343
EPI_ISL_2029698
EPI_ISL_806800
EPI_ISL_1113024
EPI_ISL_2189163
EPI_ISL_1731945
EPI_ISL_1470252
EPI_ISL_2530344
EPI_ISL_1652067
EPI_ISL_1363093
EPI_ISL_1262830
EPI_ISL_2391575
EPI_ISL_480075
EPI_ISL_495071
EPI_ISL_1803255
EPI_ISL_2156415
EPI_ISL_1322136
EPI_ISL_7613811
EPI_ISL_1670657
EPI_ISL_2860815
EPI_ISL_954809
EPI_ISL_687548
EPI_ISL_2877349
EPI_ISL_684709
EPI_ISL_2226718
EPI_ISL_1401192
EPI_ISL_1972274
EPI_ISL_416567
EPI_ISL_2105226
EPI_ISL_1706577
EPI_ISL_1558613
EPI_ISL_2264771
EPI_ISL_2894701
EPI_ISL_1401223
EPI_ISL_2312829
EPI_ISL_2296069
EPI_ISL_687528
EPI_ISL_3088370
EPI_ISL_1262852
EPI_ISL_1685387
EPI_ISL_5598601
EPI_ISL_5142602
EPI_ISL_1470048
EPI_ISL_1661517
EPI_ISL_1372187
EPI_ISL_1583012
EPI_ISL_2391593
EPI_ISL_5143150
EPI_ISL_1289960
EPI_ISL_7613850
EPI_ISL_1791552
EPI_ISL_8509429
EPI_ISL_692732
EPI_ISL_5142503
EPI_ISL_954036
EPI_ISL_2438909
EPI_ISL_1504091
EPI_ISL_1231708
EPI_ISL_1936280
EPI_ISL_2001167
EPI_ISL_691575
EPI_ISL_2091317
EPI_ISL_684525
EPI_ISL_1111159
EPI_ISL_1406250
EPI_ISL_2107250
EPI_ISL_690434
EPI_ISL_2143539
EPI_ISL_1262755
EPI_ISL_1504059
EPI_ISL_2156697
EPI_ISL_1502513
EPI_ISL_687098
EPI_ISL_456145
EPI_ISL_2312777
EPI_ISL_419311
EPI_ISL_574590
EPI_ISL_1159088
EPI_ISL_690530
EPI_ISL_1435810
EPI_ISL_1915515
EPI_ISL_872331
EPI_ISL_1360032
EPI_ISL_1257891
EPI_ISL_2348668
EPI_ISL_7139639
EPI_ISL_528748
EPI_ISL_2691215
EPI_ISL_1910337
EPI_ISL_2091192
EPI_ISL_2312915
EPI_ISL_6316046
EPI_ISL_2283773
EPI_ISL_1416469
EPI_ISL_4549117
EPI_ISL_2841923
EPI_ISL_1527023
EPI_ISL_2423009
EPI_ISL_1500981
EPI_ISL_507208
EPI_ISL_1608344
EPI_ISL_2171190
EPI_ISL_687682
EPI_ISL_2083040
EPI_ISL_1661487
EPI_ISL_872260
EPI_ISL_2779311
EPI_ISL_2312871
EPI_ISL_1501185
EPI_ISL_1910874
EPI_ISL_515697
EPI_ISL_1233832
EPI_ISL_1319280
EPI_ISL_3803809
EPI_ISL_1111201
EPI_ISL_686234
EPI_ISL_1301561
EPI_ISL_1785126
EPI_ISL_2101152
EPI_ISL_5918429
EPI_ISL_447747
EPI_ISL_5917739
EPI_ISL_1669943
EPI_ISL_1791549
EPI_ISL_1585553
EPI_ISL_419224
EPI_ISL_3671912
EPI_ISL_5569276
EPI_ISL_689512
EPI_ISL_953941
EPI_ISL_2155744
EPI_ISL_1917508
EPI_ISL_2231421
EPI_ISL_1201428
EPI_ISL_2727897
EPI_ISL_538440
EPI_ISL_692150
EPI_ISL_2101266
EPI_ISL_613434
EPI_ISL_1265456
EPI_ISL_1401183
EPI_ISL_2601539
EPI_ISL_686748
EPI_ISL_586517
EPI_ISL_2081959
EPI_ISL_2098715
EPI_ISL_2382018
EPI_ISL_4252234
EPI_ISL_486826
EPI_ISL_5568369
EPI_ISL_1686124
EPI_ISL_692311
EPI_ISL_1209290
EPI_ISL_467033
EPI_ISL_692023
EPI_ISL_1302015
EPI_ISL_883344
EPI_ISL_9159900
EPI_ISL_1528218
EPI_ISL_1381108
EPI_ISL_1621750
EPI_ISL_5142938
EPI_ISL_833198
EPI_ISL_542342
EPI_ISL_1686254
EPI_ISL_8986689
EPI_ISL_1731869
EPI_ISL_1417091
EPI_ISL_547576
EPI_ISL_1686235
EPI_ISL_5917733
EPI_ISL_1811225
EPI_ISL_5589797
EPI_ISL_1469236
EPI_ISL_1233485
EPI_ISL_1416574
EPI_ISL_2095909
EPI_ISL_687108
EPI_ISL_685283
EPI_ISL_2155807
EPI_ISL_2495559
EPI_ISL_1491650
EPI_ISL_5736691
EPI_ISL_2422933
EPI_ISL_2348702
EPI_ISL_1468448
EPI_ISL_862873
EPI_ISL_4211245
EPI_ISL_1360369
EPI_ISL_1168515
EPI_ISL_2231203
EPI_ISL_3150003
EPI_ISL_514590
EPI_ISL_1117695
EPI_ISL_6633815
EPI_ISL_1358287
EPI_ISL_1697438
EPI_ISL_5196769
EPI_ISL_437758
EPI_ISL_5598581
EPI_ISL_2894816
EPI_ISL_1793646
EPI_ISL_1969677
EPI_ISL_2091197
EPI_ISL_1733010
EPI_ISL_1111169
EPI_ISL_722888
EPI_ISL_1626814
EPI_ISL_1279459
EPI_ISL_1117976
EPI_ISL_5918289
EPI_ISL_889021
EPI_ISL_6073446
EPI_ISL_4417850
EPI_ISL_1821650
EPI_ISL_2894750
EPI_ISL_910013
EPI_ISL_4744507
EPI_ISL_9159855
EPI_ISL_452347
EPI_ISL_735297
EPI_ISL_1700631
EPI_ISL_1424143
EPI_ISL_6000424
EPI_ISL_5589831
EPI_ISL_1296239
EPI_ISL_1262938
EPI_ISL_1110404
EPI_ISL_1627437
EPI_ISL_685999
EPI_ISL_1502848
EPI_ISL_1417056
EPI_ISL_2402160
EPI_ISL_1284254
EPI_ISL_11011020
EPI_ISL_1731947
EPI_ISL_452363
EPI_ISL_1732008
EPI_ISL_1797564
EPI_ISL_1231617
EPI_ISL_2101197
EPI_ISL_1263045
EPI_ISL_5917668
EPI_ISL_833094
EPI_ISL_1554931
EPI_ISL_480186
EPI_ISL_2339777
EPI_ISL_3023903
EPI_ISL_3138692
EPI_ISL_5196745
EPI_ISL_1760257
EPI_ISL_872904
EPI_ISL_1936279
EPI_ISL_1336720
EPI_ISL_542196
EPI_ISL_534336
EPI_ISL_460088
EPI_ISL_2379237
EPI_ISL_690149
EPI_ISL_454505
EPI_ISL_1528198
EPI_ISL_463284
EPI_ISL_753699
EPI_ISL_2312814
EPI_ISL_1843733
EPI_ISL_5918298
EPI_ISL_1013192
EPI_ISL_861646
EPI_ISL_1111219
EPI_ISL_2779417
EPI_ISL_421195
EPI_ISL_3138669
EPI_ISL_7624292
EPI_ISL_1110459
EPI_ISL_3980687
EPI_ISL_688682
EPI_ISL_883971
EPI_ISL_1365675
EPI_ISL_2601498
EPI_ISL_3980577
EPI_ISL_1401111
EPI_ISL_2341383
EPI_ISL_1626508
EPI_ISL_1678579
EPI_ISL_1381338
EPI_ISL_5921349
EPI_ISL_428366
EPI_ISL_7711794
EPI_ISL_962571
EPI_ISL_2155416
EPI_ISL_1517165
EPI_ISL_1251039
EPI_ISL_1336726
EPI_ISL_515584
EPI_ISL_935572
EPI_ISL_5920956
EPI_ISL_1321758
EPI_ISL_538491
EPI_ISL_837696
EPI_ISL_1019671
EPI_ISL_732536
EPI_ISL_626594
EPI_ISL_690217
EPI_ISL_2324340
EPI_ISL_416994
EPI_ISL_691839
EPI_ISL_2226332
EPI_ISL_700071
EPI_ISL_546935
EPI_ISL_689186
EPI_ISL_5590245
EPI_ISL_5590012
EPI_ISL_2002623
EPI_ISL_1534535
EPI_ISL_1628828
EPI_ISL_2029696
EPI_ISL_1416592
EPI_ISL_2081922
EPI_ISL_11018468
EPI_ISL_480556
EPI_ISL_1171653
EPI_ISL_1110891
EPI_ISL_1821144
EPI_ISL_1020259
EPI_ISL_2293420
EPI_ISL_2101145
EPI_ISL_691907
EPI_ISL_690444
EPI_ISL_692646
EPI_ISL_1583019
EPI_ISL_1301611
EPI_ISL_1254649
EPI_ISL_1621629
EPI_ISL_7957895
EPI_ISL_1909803
EPI_ISL_1788844
EPI_ISL_2189478
EPI_ISL_685319
EPI_ISL_699718
EPI_ISL_684229
EPI_ISL_515851
EPI_ISL_560632
EPI_ISL_1651232
EPI_ISL_1651281
EPI_ISL_699947
EPI_ISL_2200123
EPI_ISL_451391
EPI_ISL_1623680
EPI_ISL_428360
EPI_ISL_1669977
EPI_ISL_1301696
EPI_ISL_1910123
EPI_ISL_891251
EPI_ISL_692553
EPI_ISL_3023972
EPI_ISL_688540
EPI_ISL_1558792
EPI_ISL_11050880
EPI_ISL_692004
EPI_ISL_837758
EPI_ISL_2189138
EPI_ISL_6436508
EPI_ISL_5143091
EPI_ISL_2029956
EPI_ISL_660217
EPI_ISL_1233498
EPI_ISL_5441667
EPI_ISL_699700
EPI_ISL_1391404
EPI_ISL_1654963
EPI_ISL_1594408
EPI_ISL_2098710
EPI_ISL_1810831
EPI_ISL_1235679
EPI_ISL_2189279
EPI_ISL_11229751
EPI_ISL_684870
EPI_ISL_2423018
EPI_ISL_3067014
EPI_ISL_1279352
EPI_ISL_1911835
EPI_ISL_468768
EPI_ISL_1731858
EPI_ISL_602753
EPI_ISL_2007808
EPI_ISL_2188123
EPI_ISL_794761
EPI_ISL_509225
EPI_ISL_1191627
EPI_ISL_2382750
EPI_ISL_516750
EPI_ISL_7174093
EPI_ISL_2422791
EPI_ISL_1111265
EPI_ISL_1322214
EPI_ISL_1580550
EPI_ISL_1859481
EPI_ISL_2156705
EPI_ISL_1406651
EPI_ISL_1168525
EPI_ISL_1972280
EPI_ISL_2214932
EPI_ISL_1288445
EPI_ISL_1117828
EPI_ISL_1656913
EPI_ISL_5143501
EPI_ISL_686011
EPI_ISL_1060459
EPI_ISL_1656999
EPI_ISL_1621568
EPI_ISL_1647137
EPI_ISL_2312959
EPI_ISL_1007674
EPI_ISL_699946
EPI_ISL_5589749
EPI_ISL_3446693
EPI_ISL_1910092
EPI_ISL_1118053
EPI_ISL_2259264
EPI_ISL_685000
EPI_ISL_1001334
EPI_ISL_862552
EPI_ISL_2835380
EPI_ISL_2272904
EPI_ISL_428673
EPI_ISL_5107510
EPI_ISL_5142597
EPI_ISL_3023797
EPI_ISL_479528
EPI_ISL_1294358
EPI_ISL_525649
EPI_ISL_1636514
EPI_ISL_5142782
EPI_ISL_1656071
EPI_ISL_689997
EPI_ISL_686040
EPI_ISL_1620546
EPI_ISL_1789058
EPI_ISL_7174163
EPI_ISL_1516891
EPI_ISL_5736589
EPI_ISL_690244
EPI_ISL_1406589
EPI_ISL_1583152
EPI_ISL_861679
EPI_ISL_1754356
EPI_ISL_685710
EPI_ISL_1171678
EPI_ISL_1381211
EPI_ISL_476868
EPI_ISL_792115
EPI_ISL_1263014
EPI_ISL_687518
EPI_ISL_2017837
EPI_ISL_653772
EPI_ISL_1516821
EPI_ISL_1653811
EPI_ISL_1803245
EPI_ISL_1416987
EPI_ISL_1534708
EPI_ISL_654870
EPI_ISL_475601
EPI_ISL_514585
EPI_ISL_691331
EPI_ISL_735335
EPI_ISL_1401165
EPI_ISL_2340869
EPI_ISL_862610
EPI_ISL_688185
EPI_ISL_1020078
EPI_ISL_684968
EPI_ISL_419240
EPI_ISL_6316602
EPI_ISL_1470228
EPI_ISL_700096
EPI_ISL_2425578
EPI_ISL_692526
EPI_ISL_1503035
EPI_ISL_2877468
EPI_ISL_1381199
EPI_ISL_3769304
EPI_ISL_689683
EPI_ISL_648674
EPI_ISL_1013400
EPI_ISL_2274119
EPI_ISL_2425562
EPI_ISL_1910165
EPI_ISL_1262969
EPI_ISL_479990
EPI_ISL_11229868
EPI_ISL_2096007
EPI_ISL_1321750
EPI_ISL_1058061
EPI_ISL_9159905
EPI_ISL_455716
EPI_ISL_6195215
EPI_ISL_2101909
EPI_ISL_1336904
EPI_ISL_6972396
EPI_ISL_2083026
EPI_ISL_954012
EPI_ISL_2156348
EPI_ISL_1752621
EPI_ISL_684389
EPI_ISL_688512
EPI_ISL_2100940
EPI_ISL_2158205
EPI_ISL_2178462
EPI_ISL_11172711
EPI_ISL_486827
EPI_ISL_3332711
EPI_ISL_684729
EPI_ISL_717968
EPI_ISL_2495601
EPI_ISL_2648060
EPI_ISL_1517270
EPI_ISL_416591
EPI_ISL_2339782
EPI_ISL_2226687
EPI_ISL_718184
EPI_ISL_691149
EPI_ISL_1811469
EPI_ISL_684139
EPI_ISL_2312843
EPI_ISL_1628838
EPI_ISL_1739315
EPI_ISL_528990
EPI_ISL_1110396
EPI_ISL_1580506
EPI_ISL_475594
EPI_ISL_691996
EPI_ISL_686462
EPI_ISL_1259070
EPI_ISL_677809
EPI_ISL_512966
EPI_ISL_1911460
EPI_ISL_576259
EPI_ISL_2155814
EPI_ISL_686158
EPI_ISL_1195463
EPI_ISL_1700816
EPI_ISL_6690004
EPI_ISL_685573
EPI_ISL_437497
EPI_ISL_2391547
EPI_ISL_1358302
EPI_ISL_1583010
EPI_ISL_2340972
EPI_ISL_477015
EPI_ISL_447746
EPI_ISL_1628392
EPI_ISL_2340897
EPI_ISL_8884399
EPI_ISL_1302888
EPI_ISL_11230333
EPI_ISL_1288231
EPI_ISL_2023447
EPI_ISL_1159075
EPI_ISL_1745710
EPI_ISL_1469950
EPI_ISL_2545872
EPI_ISL_1465502
EPI_ISL_2155996
EPI_ISL_2324245
EPI_ISL_802735
EPI_ISL_1810899
EPI_ISL_687391
EPI_ISL_2091437
EPI_ISL_2188269
EPI_ISL_5890377
EPI_ISL_648639
EPI_ISL_877459
EPI_ISL_1301992
EPI_ISL_691004
EPI_ISL_689081
EPI_ISL_3914973
EPI_ISL_1180768
EPI_ISL_1608481
EPI_ISL_1911692
EPI_ISL_2343009
EPI_ISL_5590033
EPI_ISL_486842
EPI_ISL_1804829
EPI_ISL_1790082
EPI_ISL_2171093
EPI_ISL_794749
EPI_ISL_1654206
EPI_ISL_4602082
EPI_ISL_2779396
EPI_ISL_483566
EPI_ISL_962566
EPI_ISL_1595494
EPI_ISL_686336
EPI_ISL_718167
EPI_ISL_5441488
EPI_ISL_699726
EPI_ISL_7711710
EPI_ISL_1856994
EPI_ISL_653807
EPI_ISL_1656855
EPI_ISL_2231448
EPI_ISL_2601472
EPI_ISL_1840916
EPI_ISL_2188393
EPI_ISL_418262
EPI_ISL_685327
EPI_ISL_1336715
EPI_ISL_5142698
EPI_ISL_648666
EPI_ISL_685137
EPI_ISL_3243100
EPI_ISL_1168677
EPI_ISL_2379144
EPI_ISL_443271
EPI_ISL_1580576
EPI_ISL_495045
EPI_ISL_1708636
EPI_ISL_995409
EPI_ISL_2422806
EPI_ISL_1755040
EPI_ISL_2530111
EPI_ISL_2426938
EPI_ISL_2156596
EPI_ISL_1463462
EPI_ISL_4888462
EPI_ISL_690884
EPI_ISL_1117831
EPI_ISL_1116443
EPI_ISL_5142607
EPI_ISL_1190931
EPI_ISL_1760237
EPI_ISL_691059
EPI_ISL_430073
EPI_ISL_1761323
EPI_ISL_6000408
EPI_ISL_8311758
EPI_ISL_1201893
EPI_ISL_2171206
EPI_ISL_515716
EPI_ISL_1911874
EPI_ISL_685430
EPI_ISL_5736664
EPI_ISL_5917701
EPI_ISL_1840921
EPI_ISL_1019720
EPI_ISL_1469271
EPI_ISL_687826
EPI_ISL_2156215
EPI_ISL_5918373
EPI_ISL_1843774
EPI_ISL_7139799
EPI_ISL_1936216
EPI_ISL_792689
EPI_ISL_1167181
EPI_ISL_686201
EPI_ISL_1301595
EPI_ISL_1853359
EPI_ISL_832144
EPI_ISL_1396773
EPI_ISL_5199417
EPI_ISL_1524907
EPI_ISL_4717179
EPI_ISL_1301678
EPI_ISL_444493
EPI_ISL_1084644
EPI_ISL_1628835
EPI_ISL_2757947
EPI_ISL_1117955
EPI_ISL_1365663
EPI_ISL_1621661
EPI_ISL_691069
EPI_ISL_420078
EPI_ISL_1626510
EPI_ISL_1417214
EPI_ISL_529798
EPI_ISL_686648
EPI_ISL_686344
EPI_ISL_2426178
EPI_ISL_1259129
EPI_ISL_940973
EPI_ISL_686216
EPI_ISL_2877473
EPI_ISL_1008678
EPI_ISL_691991
EPI_ISL_686690
EPI_ISL_691095
EPI_ISL_2191528
EPI_ISL_1443874
EPI_ISL_2484787
EPI_ISL_1661525
EPI_ISL_1113033
EPI_ISL_1008686
EPI_ISL_1220057
EPI_ISL_1911876
EPI_ISL_2100896
EPI_ISL_1841158
EPI_ISL_1516924
EPI_ISL_692657
EPI_ISL_1406622
EPI_ISL_1824150
EPI_ISL_2155378
EPI_ISL_1014684
EPI_ISL_1582666
EPI_ISL_1302818
EPI_ISL_1171686
EPI_ISL_2188905
EPI_ISL_3470341
EPI_ISL_1841096
EPI_ISL_1583026
EPI_ISL_1259194
EPI_ISL_6195909
EPI_ISL_687067
EPI_ISL_2402734
EPI_ISL_687654
EPI_ISL_1752504
EPI_ISL_5441473
EPI_ISL_804975
EPI_ISL_1168474
EPI_ISL_883328
EPI_ISL_1855898
EPI_ISL_3946599
EPI_ISL_685418
EPI_ISL_1503088
EPI_ISL_2155980
EPI_ISL_1805960
EPI_ISL_3799783
EPI_ISL_471547
EPI_ISL_2877299
EPI_ISL_1499635
EPI_ISL_2091142
EPI_ISL_2023438
EPI_ISL_689221
EPI_ISL_2399599
EPI_ISL_1029971
EPI_ISL_1168507
EPI_ISL_700140
EPI_ISL_1300655
EPI_ISL_614275
EPI_ISL_689848
EPI_ISL_1337386
EPI_ISL_1821251
EPI_ISL_2101131
EPI_ISL_1911662
EPI_ISL_906055
EPI_ISL_686811
EPI_ISL_1911446
EPI_ISL_1259133
EPI_ISL_1855858
EPI_ISL_4050463
EPI_ISL_11230264
EPI_ISL_962541
EPI_ISL_1447336
EPI_ISL_689906
EPI_ISL_2226367
EPI_ISL_515706
EPI_ISL_1656940
EPI_ISL_2693675
EPI_ISL_732670
EPI_ISL_2097135
EPI_ISL_1608227
EPI_ISL_1389279
EPI_ISL_1911528
EPI_ISL_610229
EPI_ISL_688616
EPI_ISL_1502520
EPI_ISL_837716
EPI_ISL_2231529
EPI_ISL_912921
EPI_ISL_671418
EPI_ISL_450241
EPI_ISL_1493573
EPI_ISL_1786411
EPI_ISL_692416
EPI_ISL_1111479
EPI_ISL_566081
EPI_ISL_2001368
EPI_ISL_1621551
EPI_ISL_909716
EPI_ISL_5143001
EPI_ISL_1857032
EPI_ISL_1821479
EPI_ISL_2921198
EPI_ISL_684742
EPI_ISL_515551
EPI_ISL_10141495
EPI_ISL_1795052
EPI_ISL_1915185
EPI_ISL_1288405
EPI_ISL_2692886
EPI_ISL_1821508
EPI_ISL_2226667
EPI_ISL_1018274
EPI_ISL_1039703
EPI_ISL_687742
EPI_ISL_689807
EPI_ISL_1302913
EPI_ISL_1827511
EPI_ISL_6436562
EPI_ISL_806786
EPI_ISL_1559626
EPI_ISL_1911585
EPI_ISL_5887135
EPI_ISL_685800
EPI_ISL_1791582
EPI_ISL_5142891
EPI_ISL_5918375
EPI_ISL_691221
EPI_ISL_690079
EPI_ISL_602714
EPI_ISL_2402099
EPI_ISL_1994021
EPI_ISL_10149544
EPI_ISL_2100913
EPI_ISL_2894737
EPI_ISL_2307342
EPI_ISL_1180787
EPI_ISL_2156534
EPI_ISL_1262721
EPI_ISL_2399644
EPI_ISL_3099403
EPI_ISL_686323
EPI_ISL_2364607
EPI_ISL_1585639
EPI_ISL_738045
EPI_ISL_1533087
EPI_ISL_2020936
EPI_ISL_6794948
EPI_ISL_2877340
EPI_ISL_688773
EPI_ISL_2382503
EPI_ISL_5441685
EPI_ISL_941099
EPI_ISL_687531
EPI_ISL_479971
EPI_ISL_1416889
EPI_ISL_688325
EPI_ISL_1401149
EPI_ISL_2455901
EPI_ISL_1651890
EPI_ISL_1960506
EPI_ISL_482723
EPI_ISL_7139764
EPI_ISL_1910356
EPI_ISL_1785188
EPI_ISL_1013141
EPI_ISL_1231679
EPI_ISL_1401453
EPI_ISL_1919647
EPI_ISL_539520
EPI_ISL_1554917
EPI_ISL_498067
EPI_ISL_2276076
EPI_ISL_2082005
EPI_ISL_900713
EPI_ISL_1209301
EPI_ISL_685726
EPI_ISL_602622
EPI_ISL_1582757
EPI_ISL_2545935
EPI_ISL_686307
EPI_ISL_7613833
EPI_ISL_2029741
EPI_ISL_693208
EPI_ISL_1577931
EPI_ISL_5589896
EPI_ISL_1111286
EPI_ISL_5918446
EPI_ISL_688338
EPI_ISL_2661782
EPI_ISL_1301705
EPI_ISL_857061
EPI_ISL_3085329
EPI_ISL_1288202
EPI_ISL_700189
EPI_ISL_1911471
EPI_ISL_2399697
EPI_ISL_452152
EPI_ISL_2290148
EPI_ISL_1503135
EPI_ISL_1785217
EPI_ISL_961738
EPI_ISL_691294
EPI_ISL_824601
EPI_ISL_954035
EPI_ISL_692242
EPI_ISL_6436481
EPI_ISL_686070
EPI_ISL_1841202
EPI_ISL_1086046
EPI_ISL_515880
EPI_ISL_2616454
EPI_ISL_1669808
EPI_ISL_7139654
EPI_ISL_912946
EPI_ISL_1811479
EPI_ISL_1960217
EPI_ISL_690214
EPI_ISL_1209391
EPI_ISL_5196728
EPI_ISL_1517204
EPI_ISL_498118
EPI_ISL_1084645
EPI_ISL_1857241
EPI_ISL_483868
EPI_ISL_1656013
EPI_ISL_2156736
EPI_ISL_2710849
EPI_ISL_1785140
EPI_ISL_480189
EPI_ISL_5142836
EPI_ISL_11172672
EPI_ISL_5441651
EPI_ISL_684684
EPI_ISL_1502122
EPI_ISL_416592
EPI_ISL_2422907
EPI_ISL_2161801
EPI_ISL_2402148
EPI_ISL_690728
EPI_ISL_1288479
EPI_ISL_1381061
EPI_ISL_603166
EPI_ISL_686491
EPI_ISL_872287
EPI_ISL_1841179
EPI_ISL_690981
EPI_ISL_1360348
EPI_ISL_2091294
EPI_ISL_11172707
EPI_ISL_1623828
EPI_ISL_5687052
EPI_ISL_2023435
EPI_ISL_962874
EPI_ISL_2155703
EPI_ISL_1035918
EPI_ISL_1804822
EPI_ISL_1585509
EPI_ISL_437300
EPI_ISL_1671775
EPI_ISL_1910232
EPI_ISL_1585589
EPI_ISL_1039693
EPI_ISL_5569845
EPI_ISL_454578
EPI_ISL_1960568
EPI_ISL_1761576
EPI_ISL_690403
EPI_ISL_5441684
EPI_ISL_568687
EPI_ISL_539806
EPI_ISL_5598810
EPI_ISL_1909839
EPI_ISL_2713186
EPI_ISL_1180681
EPI_ISL_1358300
EPI_ISL_2029799
EPI_ISL_833285
EPI_ISL_1060468
EPI_ISL_541337
EPI_ISL_539495
EPI_ISL_1470240
EPI_ISL_1547424
EPI_ISL_11018469
EPI_ISL_475702
EPI_ISL_476873
EPI_ISL_2422960
EPI_ISL_5143037
EPI_ISL_1494727
EPI_ISL_5687046
EPI_ISL_475036
EPI_ISL_687931
EPI_ISL_2231514
EPI_ISL_560585
EPI_ISL_1532303
EPI_ISL_4051243
EPI_ISL_2502639
EPI_ISL_690177
EPI_ISL_452195
EPI_ISL_2190098
EPI_ISL_5751078
EPI_ISL_1018154
EPI_ISL_3332726
EPI_ISL_718182
EPI_ISL_686841
EPI_ISL_833072
EPI_ISL_576276
EPI_ISL_1841197
EPI_ISL_1394314
EPI_ISL_1279267
EPI_ISL_1465589
EPI_ISL_2657676
EPI_ISL_2101331
EPI_ISL_1288157
EPI_ISL_2103381
EPI_ISL_2029625
EPI_ISL_1785215
EPI_ISL_1465470
EPI_ISL_909680
EPI_ISL_1577991
EPI_ISL_8311745
EPI_ISL_11229189
EPI_ISL_2156171
EPI_ISL_1300540
EPI_ISL_825041
EPI_ISL_2614587
EPI_ISL_1096289
EPI_ISL_483864
EPI_ISL_1319420
EPI_ISL_5590498
EPI_ISL_685287
EPI_ISL_1662193
EPI_ISL_1096300
EPI_ISL_479970
EPI_ISL_962573
EPI_ISL_509307
EPI_ISL_2189312
EPI_ISL_1731607
EPI_ISL_1580540
EPI_ISL_447792
EPI_ISL_1797601
EPI_ISL_6316760
EPI_ISL_1302068
EPI_ISL_2029662
EPI_ISL_479847
EPI_ISL_2189084
EPI_ISL_1279332
EPI_ISL_689812
EPI_ISL_1359087
EPI_ISL_1533723
EPI_ISL_1707573
EPI_ISL_1960608
EPI_ISL_1322172
EPI_ISL_2894854
EPI_ISL_1585624
EPI_ISL_935161
EPI_ISL_2690130
EPI_ISL_2171170
EPI_ISL_837635
EPI_ISL_1821633
EPI_ISL_1233565
EPI_ISL_1707543
EPI_ISL_2099381
EPI_ISL_1117980
EPI_ISL_689481
EPI_ISL_593912
EPI_ISL_5589964
EPI_ISL_1219132
EPI_ISL_837628
EPI_ISL_5589918
EPI_ISL_1288244
EPI_ISL_1752649
EPI_ISL_1686231
EPI_ISL_1468466
EPI_ISL_1591109
EPI_ISL_1302049
EPI_ISL_690643
EPI_ISL_1013293
EPI_ISL_2791018
EPI_ISL_2157496
EPI_ISL_2100792
EPI_ISL_961092
EPI_ISL_5917664
EPI_ISL_1754984
EPI_ISL_416586
EPI_ISL_691917
EPI_ISL_1491664
EPI_ISL_495535
EPI_ISL_1685389
EPI_ISL_910339
EPI_ISL_1910102
EPI_ISL_888593
EPI_ISL_2100722
EPI_ISL_691214
EPI_ISL_962552
EPI_ISL_1623659
EPI_ISL_4715587
EPI_ISL_1710860
EPI_ISL_1821234
EPI_ISL_995334
EPI_ISL_5589988
EPI_ISL_4417573
EPI_ISL_1547461
EPI_ISL_2841607
EPI_ISL_1251068
EPI_ISL_1811540
EPI_ISL_1841194
EPI_ISL_1060467
EPI_ISL_1470211
EPI_ISL_9167423
EPI_ISL_689414
EPI_ISL_509341
EPI_ISL_602759
EPI_ISL_1754343
EPI_ISL_1788939
EPI_ISL_1279366
EPI_ISL_877329
EPI_ISL_2091386
EPI_ISL_1661979
EPI_ISL_1469113
EPI_ISL_2399732
EPI_ISL_3988346
EPI_ISL_3980646
EPI_ISL_2105428
EPI_ISL_613545
EPI_ISL_416624
EPI_ISL_1732020
EPI_ISL_1389218
EPI_ISL_9159952
EPI_ISL_11468147
EPI_ISL_1859547
EPI_ISL_2894800
EPI_ISL_930855
EPI_ISL_2835407
EPI_ISL_1821582
EPI_ISL_690240
EPI_ISL_745224
EPI_ISL_1621652
EPI_ISL_1288188
EPI_ISL_4717248
EPI_ISL_2030007
EPI_ISL_700209
EPI_ISL_689086
EPI_ISL_2143614
EPI_ISL_2097073
EPI_ISL_5142612
EPI_ISL_684615
EPI_ISL_2399638
EPI_ISL_2156364
EPI_ISL_1081179
EPI_ISL_1060442
EPI_ISL_1478789
EPI_ISL_977507
EPI_ISL_686160
EPI_ISL_495020
EPI_ISL_1671837
EPI_ISL_2030024
EPI_ISL_429853
EPI_ISL_677773
EPI_ISL_1324473
EPI_ISL_2484795
EPI_ISL_2779302
EPI_ISL_3023957
EPI_ISL_1111386
EPI_ISL_1315426
EPI_ISL_614266
EPI_ISL_1336957
EPI_ISL_1594398
EPI_ISL_1654906
EPI_ISL_5589653
EPI_ISL_1819218
EPI_ISL_2200085
EPI_ISL_648784
EPI_ISL_2189101
EPI_ISL_981377
EPI_ISL_2690153
EPI_ISL_2189096
EPI_ISL_862652
EPI_ISL_11018475
EPI_ISL_2332760
EPI_ISL_1040848
EPI_ISL_686832
EPI_ISL_1580642
EPI_ISL_2099399
EPI_ISL_2272932
EPI_ISL_7174079
EPI_ISL_911527
EPI_ISL_1625978
EPI_ISL_614298
EPI_ISL_447303
EPI_ISL_2835316
EPI_ISL_1593987
EPI_ISL_1060346
EPI_ISL_2967848
EPI_ISL_2621395
EPI_ISL_1821578
EPI_ISL_824640
EPI_ISL_1580564
EPI_ISL_535511
EPI_ISL_2491668
EPI_ISL_1013347
EPI_ISL_475048
EPI_ISL_1190900
EPI_ISL_1366497
EPI_ISL_2550551
EPI_ISL_1259090
EPI_ISL_2194006
EPI_ISL_1079162
EPI_ISL_1013375
EPI_ISL_1608233
EPI_ISL_850668
EPI_ISL_686888
EPI_ISL_974745
EPI_ISL_3347205
EPI_ISL_960413
EPI_ISL_5589867
EPI_ISL_688363
EPI_ISL_1533100
EPI_ISL_4491514
EPI_ISL_1656898
EPI_ISL_2155650
EPI_ISL_690601
EPI_ISL_690155
EPI_ISL_2188728
EPI_ISL_1910243
EPI_ISL_1972548
EPI_ISL_3376679
EPI_ISL_1788805
EPI_ISL_689196
EPI_ISL_1502896
EPI_ISL_2158259
EPI_ISL_492978
EPI_ISL_804973
EPI_ISL_1509836
EPI_ISL_684329
EPI_ISL_11230279
EPI_ISL_1167020
EPI_ISL_837725
EPI_ISL_1098605
EPI_ISL_2020167
EPI_ISL_685348
EPI_ISL_569865
EPI_ISL_1558828
EPI_ISL_5142945
EPI_ISL_684754
EPI_ISL_939647
EPI_ISL_2020952
EPI_ISL_2340949
EPI_ISL_1577936
EPI_ISL_2379158
EPI_ISL_900699
EPI_ISL_686923
EPI_ISL_849641
EPI_ISL_1756225
EPI_ISL_1670000
EPI_ISL_2789861
EPI_ISL_1110947
EPI_ISL_1810856
EPI_ISL_2226340
EPI_ISL_2180383
EPI_ISL_1180819
EPI_ISL_1520118
EPI_ISL_2422723
EPI_ISL_3946595
EPI_ISL_1288512
EPI_ISL_1628827
EPI_ISL_1669960
EPI_ISL_1731886
EPI_ISL_710483
EPI_ISL_2007802
EPI_ISL_1620575
EPI_ISL_7139775
EPI_ISL_1831691
EPI_ISL_2017814
EPI_ISL_1381219
EPI_ISL_3024009
EPI_ISL_2189180
EPI_ISL_2779527
EPI_ISL_684959
EPI_ISL_2143472
EPI_ISL_689764
EPI_ISL_2180091
EPI_ISL_718137
EPI_ISL_1013130
EPI_ISL_1585542
EPI_ISL_962536
EPI_ISL_1340620
EPI_ISL_2231335
EPI_ISL_2692906
EPI_ISL_686478
EPI_ISL_1250222
EPI_ISL_1391260
EPI_ISL_690608
EPI_ISL_1168694
EPI_ISL_837692
EPI_ISL_1731458
EPI_ISL_689191
EPI_ISL_447288
EPI_ISL_1163828
EPI_ISL_1708629
EPI_ISL_2189376
EPI_ISL_2139525
EPI_ISL_1585423
EPI_ISL_2081902
EPI_ISL_1478801
EPI_ISL_536411
EPI_ISL_2545849
EPI_ISL_5441659
EPI_ISL_1469285
EPI_ISL_2485200
EPI_ISL_687493
EPI_ISL_1685291
EPI_ISL_1406605
EPI_ISL_2839243
EPI_ISL_1231685
EPI_ISL_1302080
EPI_ISL_1965480
EPI_ISL_1301556
EPI_ISL_1673302
EPI_ISL_1168596
EPI_ISL_1417171
EPI_ISL_1685304
EPI_ISL_687888
EPI_ISL_1424470
EPI_ISL_900493
EPI_ISL_2029921
EPI_ISL_516771
EPI_ISL_1205297
EPI_ISL_2155981
EPI_ISL_1284149
EPI_ISL_1463490
EPI_ISL_1231745
EPI_ISL_1917493
EPI_ISL_2188321
EPI_ISL_5590101
EPI_ISL_2194034
EPI_ISL_1501228
EPI_ISL_1112266
EPI_ISL_2500951
EPI_ISL_1168504
EPI_ISL_1184825
EPI_ISL_1685994
EPI_ISL_1821259
EPI_ISL_5200509
EPI_ISL_526230
EPI_ISL_1288467
EPI_ISL_584076
EPI_ISL_2601562
EPI_ISL_5989807
EPI_ISL_4744483
EPI_ISL_1082291
EPI_ISL_2179401
EPI_ISL_2156311
EPI_ISL_2162821
EPI_ISL_912802
EPI_ISL_1259175
EPI_ISL_3162218
EPI_ISL_685419
EPI_ISL_690690
EPI_ISL_2378985
EPI_ISL_2422866
EPI_ISL_3023850
EPI_ISL_1623018
EPI_ISL_1351670
EPI_ISL_1821225
EPI_ISL_1972296
EPI_ISL_1288341
EPI_ISL_3980690
EPI_ISL_2324177
EPI_ISL_516983
EPI_ISL_1599856
EPI_ISL_2756463
EPI_ISL_690044
EPI_ISL_1167163
EPI_ISL_11229280
EPI_ISL_586539
EPI_ISL_995338
EPI_ISL_692240
EPI_ISL_5143209
EPI_ISL_8509424
EPI_ISL_812760
EPI_ISL_1258461
EPI_ISL_4417861
EPI_ISL_1111485
EPI_ISL_2091190
EPI_ISL_2105386
EPI_ISL_1470006
EPI_ISL_685229
EPI_ISL_5590275
EPI_ISL_684490
EPI_ISL_516772
EPI_ISL_1608038
EPI_ISL_6195987
EPI_ISL_1629223
EPI_ISL_1233454
EPI_ISL_2293312
EPI_ISL_1502984
EPI_ISL_2105377
EPI_ISL_2212983
EPI_ISL_812730
EPI_ISL_1993549
EPI_ISL_1712389
EPI_ISL_824586
EPI_ISL_690976
EPI_ISL_1685440
EPI_ISL_1254679
EPI_ISL_1501142
EPI_ISL_602768
EPI_ISL_2530317
EPI_ISL_1483787
EPI_ISL_690829
EPI_ISL_1786155
EPI_ISL_452331
EPI_ISL_699794
EPI_ISL_1628345
EPI_ISL_1263002
EPI_ISL_1478757
EPI_ISL_1301823
EPI_ISL_2562017
EPI_ISL_1262875
EPI_ISL_687125
EPI_ISL_833087
EPI_ISL_888992
EPI_ISL_1288481
EPI_ISL_685221
EPI_ISL_1110484
EPI_ISL_2180355
EPI_ISL_513203
EPI_ISL_1843779
EPI_ISL_882947
EPI_ISL_461491
EPI_ISL_415642
EPI_ISL_1180843
EPI_ISL_6491772
EPI_ISL_412980
EPI_ISL_685115
EPI_ISL_1821535
EPI_ISL_2155171
EPI_ISL_2196190
EPI_ISL_1532259
EPI_ISL_2188971
EPI_ISL_861490
EPI_ISL_1180859
EPI_ISL_1180142
EPI_ISL_2091393
EPI_ISL_1516893
EPI_ISL_582649
EPI_ISL_1517427
EPI_ISL_2839348
EPI_ISL_2789834
EPI_ISL_1084668
EPI_ISL_7139709
EPI_ISL_1288363
EPI_ISL_535561
EPI_ISL_1283967
EPI_ISL_5937321
EPI_ISL_1391034
EPI_ISL_6608581
EPI_ISL_1336661
EPI_ISL_3512966
EPI_ISL_2283770
EPI_ISL_1416648
EPI_ISL_1911089
EPI_ISL_687558
EPI_ISL_699724
EPI_ISL_1549137
EPI_ISL_1827533
EPI_ISL_1628775
EPI_ISL_2029763
EPI_ISL_3375273
EPI_ISL_1469269
EPI_ISL_1622401
EPI_ISL_525481
EPI_ISL_5687832
EPI_ISL_2544852
EPI_ISL_804959
EPI_ISL_1009667
EPI_ISL_2101898
EPI_ISL_7613835
EPI_ISL_912797
EPI_ISL_687084
EPI_ISL_602803
EPI_ISL_1085280
EPI_ISL_735279
EPI_ISL_2029994
EPI_ISL_686112
EPI_ISL_2382788
EPI_ISL_1911441
EPI_ISL_2156497
EPI_ISL_1500990
EPI_ISL_1416582
EPI_ISL_1583128
EPI_ISL_686052
EPI_ISL_718220
EPI_ISL_2364613
EPI_ISL_479926
EPI_ISL_631867
EPI_ISL_1340831
EPI_ISL_2790852
EPI_ISL_1904864
EPI_ISL_1118051
EPI_ISL_525678
EPI_ISL_1936315
EPI_ISL_2200129
EPI_ISL_690864
EPI_ISL_685442
EPI_ISL_2364598
EPI_ISL_2293429
EPI_ISL_1401219
EPI_ISL_1585473
EPI_ISL_685755
EPI_ISL_3758961
EPI_ISL_689104
EPI_ISL_1159081
EPI_ISL_1587582
EPI_ISL_459874
EPI_ISL_11394657
EPI_ISL_2188050
EPI_ISL_1761355
EPI_ISL_586540
EPI_ISL_2030154
EPI_ISL_1231658
EPI_ISL_1696746
EPI_ISL_2422919
EPI_ISL_690000
EPI_ISL_10957407
EPI_ISL_2097001
EPI_ISL_5920876
EPI_ISL_5887126
EPI_ISL_688537
EPI_ISL_515958
EPI_ISL_2614657
EPI_ISL_5566253
EPI_ISL_2399629
EPI_ISL_515668
EPI_ISL_689596
EPI_ISL_1279408
EPI_ISL_1516945
EPI_ISL_1821646
EPI_ISL_2103373
EPI_ISL_2101218
EPI_ISL_806743
EPI_ISL_2603429
EPI_ISL_1019790
EPI_ISL_1465520
EPI_ISL_690904
EPI_ISL_688569
EPI_ISL_5590246
EPI_ISL_690266
EPI_ISL_791998
EPI_ISL_1470010
EPI_ISL_2180337
EPI_ISL_2017850
EPI_ISL_416569
EPI_ISL_470902
EPI_ISL_688145
EPI_ISL_1493589
EPI_ISL_2312769
EPI_ISL_1265462
EPI_ISL_1920235
EPI_ISL_1168519
EPI_ISL_690358
EPI_ISL_7709399
EPI_ISL_1111455
EPI_ISL_2099351
EPI_ISL_794788
EPI_ISL_1786338
EPI_ISL_7139577
EPI_ISL_2835287
EPI_ISL_685219
EPI_ISL_755645
EPI_ISL_4549125
EPI_ISL_4051258
EPI_ISL_1585546
EPI_ISL_2139511
EPI_ISL_1366684
EPI_ISL_5196757
EPI_ISL_1580508
EPI_ISL_1180221
EPI_ISL_1231632
EPI_ISL_1036374
EPI_ISL_3085332
EPI_ISL_691410
EPI_ISL_660244
EPI_ISL_2231511
EPI_ISL_2180215
EPI_ISL_1366678
EPI_ISL_11172702
EPI_ISL_1583113
EPI_ISL_700322
EPI_ISL_6195891
EPI_ISL_6840041
EPI_ISL_1792926
EPI_ISL_6261884
EPI_ISL_2272903
EPI_ISL_965943
EPI_ISL_909662
EPI_ISL_2877383
EPI_ISL_1018201
EPI_ISL_2341380
EPI_ISL_686198
EPI_ISL_5196244
EPI_ISL_6482200
EPI_ISL_1013387
EPI_ISL_450788
EPI_ISL_1018239
EPI_ISL_1916477
EPI_ISL_1301722
EPI_ISL_1501021
EPI_ISL_4051176
EPI_ISL_1020257
EPI_ISL_5920912
EPI_ISL_2402776
EPI_ISL_689717
EPI_ISL_909668
EPI_ISL_4877300
EPI_ISL_1301638
EPI_ISL_1517282
EPI_ISL_1821626
EPI_ISL_1262992
EPI_ISL_690246
EPI_ISL_468830
EPI_ISL_1544177
EPI_ISL_940949
EPI_ISL_751427
EPI_ISL_1578007
EPI_ISL_871972
EPI_ISL_1447339
EPI_ISL_648782
EPI_ISL_1391045
EPI_ISL_1821871
EPI_ISL_2426855
EPI_ISL_2231232
EPI_ISL_2616465
EPI_ISL_1823486
EPI_ISL_684513
EPI_ISL_447809
EPI_ISL_685669
EPI_ISL_1905195
EPI_ISL_457824
EPI_ISL_1607981
EPI_ISL_2226316
EPI_ISL_2495578
EPI_ISL_2091171
EPI_ISL_1731500
EPI_ISL_578196
EPI_ISL_1406201
EPI_ISL_2189398
EPI_ISL_684972
EPI_ISL_457707
EPI_ISL_459923
EPI_ISL_535405
EPI_ISL_955251
EPI_ISL_1255127
EPI_ISL_766041
EPI_ISL_6710226
EPI_ISL_2422885
EPI_ISL_1811388
EPI_ISL_1288275
EPI_ISL_1201524
EPI_ISL_1351580
EPI_ISL_1259106
EPI_ISL_2346444
EPI_ISL_416509
EPI_ISL_1381091
EPI_ISL_1096229
EPI_ISL_687291
EPI_ISL_2155792
EPI_ISL_1406687
EPI_ISL_2154866
EPI_ISL_542172
EPI_ISL_513532
EPI_ISL_3023925
EPI_ISL_1351601
EPI_ISL_2334501
EPI_ISL_1465554
EPI_ISL_686897
EPI_ISL_5441699
EPI_ISL_1321757
EPI_ISL_1470258
EPI_ISL_2273002
EPI_ISL_824632
EPI_ISL_2674296
EPI_ISL_3023951
EPI_ISL_2422715
EPI_ISL_5142968
EPI_ISL_1708319
EPI_ISL_515787
EPI_ISL_1700783
EPI_ISL_3316153
EPI_ISL_1629124
EPI_ISL_1965456
EPI_ISL_2155449
EPI_ISL_2339262
EPI_ISL_1685413
EPI_ISL_1163819
EPI_ISL_1180789
EPI_ISL_1048406
EPI_ISL_1673265
EPI_ISL_1085534
EPI_ISL_688998
EPI_ISL_1111461
EPI_ISL_1483045
EPI_ISL_1159389
EPI_ISL_1351857
EPI_ISL_977647
EPI_ISL_918264
EPI_ISL_539536
EPI_ISL_912776
EPI_ISL_430085
EPI_ISL_1091786
EPI_ISL_1403577
EPI_ISL_1580539
EPI_ISL_5589644
EPI_ISL_535481
EPI_ISL_2180434
EPI_ISL_688643
EPI_ISL_5687708
EPI_ISL_451315
EPI_ISL_1623059
EPI_ISL_1166177
EPI_ISL_1186028
EPI_ISL_3342152
EPI_ISL_686661
EPI_ISL_1303538
EPI_ISL_2029887
EPI_ISL_1417005
EPI_ISL_1509878
EPI_ISL_1678391
EPI_ISL_2226334
EPI_ISL_1910239
EPI_ISL_1186069
EPI_ISL_4251942
EPI_ISL_690572
EPI_ISL_689313
EPI_ISL_2629124
EPI_ISL_962580
EPI_ISL_2231174
EPI_ISL_1288380
EPI_ISL_1011752
EPI_ISL_833082
EPI_ISL_1191141
EPI_ISL_2713187
EPI_ISL_1827528
EPI_ISL_2081976
EPI_ISL_7710047
EPI_ISL_2091234
EPI_ISL_418206
EPI_ISL_1757395
EPI_ISL_2099445
EPI_ISL_1661978
EPI_ISL_1960490
EPI_ISL_690132
EPI_ISL_1020250
EPI_ISL_2382302
EPI_ISL_9159910
EPI_ISL_602844
EPI_ISL_1465575
EPI_ISL_461490
EPI_ISL_1351917
EPI_ISL_1686250
EPI_ISL_2621343
EPI_ISL_1166952
EPI_ISL_2231548
EPI_ISL_1169054
EPI_ISL_1904869
EPI_ISL_1578015
EPI_ISL_2432942
EPI_ISL_965269
EPI_ISL_699816
EPI_ISL_1401209
EPI_ISL_1501163
EPI_ISL_689489
EPI_ISL_1196283
EPI_ISL_2543895
EPI_ISL_687311
EPI_ISL_2894668
EPI_ISL_671474
EPI_ISL_2189464
EPI_ISL_2364499
EPI_ISL_1791559
EPI_ISL_686063
EPI_ISL_476569
EPI_ISL_1470222
EPI_ISL_2100910
EPI_ISL_1168623
EPI_ISL_1960468
EPI_ISL_1097012
EPI_ISL_691867
EPI_ISL_1242042
EPI_ISL_684205
EPI_ISL_2139541
EPI_ISL_1655030
EPI_ISL_685662
EPI_ISL_685306
EPI_ISL_2015098
EPI_ISL_1463481
EPI_ISL_7613756
EPI_ISL_1621849
EPI_ISL_2401939
EPI_ISL_1301944
EPI_ISL_2710812
EPI_ISL_1360043
EPI_ISL_529723
EPI_ISL_2029804
EPI_ISL_1180827
EPI_ISL_1111050
EPI_ISL_692568
EPI_ISL_689149
EPI_ISL_451299
EPI_ISL_1060480
EPI_ISL_4211178
EPI_ISL_10149591
EPI_ISL_6436612
EPI_ISL_1797572
EPI_ISL_493336
EPI_ISL_6316653
EPI_ISL_1626516
EPI_ISL_2601561
EPI_ISL_2379097
EPI_ISL_512975
EPI_ISL_685557
EPI_ISL_1465596
EPI_ISL_2296087
EPI_ISL_687154
EPI_ISL_1491652
EPI_ISL_5589997
EPI_ISL_421191
EPI_ISL_2038932
EPI_ISL_1381374
EPI_ISL_1504106
EPI_ISL_1911427
EPI_ISL_1301604
EPI_ISL_1311965
EPI_ISL_2180198
EPI_ISL_1919645
EPI_ISL_962528
EPI_ISL_1396723
EPI_ISL_4051257
EPI_ISL_1509098
EPI_ISL_1752593
EPI_ISL_2790816
EPI_ISL_1190928
EPI_ISL_2877390
EPI_ISL_2448654
EPI_ISL_1685375
EPI_ISL_862628
EPI_ISL_1013165
EPI_ISL_2226317
EPI_ISL_871790
EPI_ISL_1911464
EPI_ISL_6901971
EPI_ISL_1628823
EPI_ISL_1911668
EPI_ISL_685712
EPI_ISL_1416956
EPI_ISL_941110
EPI_ISL_529018
EPI_ISL_5200512
EPI_ISL_6777155
EPI_ISL_1470198
EPI_ISL_688695
EPI_ISL_2484766
EPI_ISL_982221
EPI_ISL_1400319
EPI_ISL_539557
EPI_ISL_5918401
EPI_ISL_1118046
EPI_ISL_687188
EPI_ISL_690583
EPI_ISL_8311717
EPI_ISL_2001161
EPI_ISL_1403531
EPI_ISL_690900
EPI_ISL_883397
EPI_ISL_1469956
EPI_ISL_961732
EPI_ISL_2272959
EPI_ISL_1908907
EPI_ISL_1416426
EPI_ISL_542370
EPI_ISL_4205868
EPI_ISL_686615
EPI_ISL_5142711
EPI_ISL_687454
EPI_ISL_833325
EPI_ISL_486819
EPI_ISL_1786227
EPI_ISL_4251944
EPI_ISL_2691046
EPI_ISL_1960387
EPI_ISL_2101298
EPI_ISL_1400324
EPI_ISL_1752620
EPI_ISL_2101887
EPI_ISL_1656980
EPI_ISL_1163826
EPI_ISL_1233481
EPI_ISL_1301805
EPI_ISL_685245
EPI_ISL_11229163
EPI_ISL_1528231
EPI_ISL_2100708
EPI_ISL_2153769
EPI_ISL_560640
EPI_ISL_2401958
EPI_ISL_6195701
EPI_ISL_687640
EPI_ISL_411902
EPI_ISL_2101220
EPI_ISL_832192
EPI_ISL_1259073
EPI_ISL_2379218
EPI_ISL_894225
EPI_ISL_686929
EPI_ISL_2131507
EPI_ISL_804044
EPI_ISL_684818
EPI_ISL_1233524
EPI_ISL_1580581
EPI_ISL_1288154
EPI_ISL_1656102
EPI_ISL_2107133
EPI_ISL_480135
EPI_ISL_1585504
EPI_ISL_5703082
EPI_ISL_5196771
EPI_ISL_1910027
EPI_ISL_7613768
EPI_ISL_583504
EPI_ISL_2189102
EPI_ISL_1111166
EPI_ISL_528743
EPI_ISL_692475
EPI_ISL_2231436
EPI_ISL_5917674
EPI_ISL_1055755
EPI_ISL_2180299
EPI_ISL_2402077
EPI_ISL_660251
EPI_ISL_2101173
EPI_ISL_602744
EPI_ISL_480207
EPI_ISL_3696152
EPI_ISL_1301582
EPI_ISL_2425586
EPI_ISL_2710856
EPI_ISL_2091341
EPI_ISL_1302016
EPI_ISL_1336723
EPI_ISL_5441472
EPI_ISL_2312793
EPI_ISL_11229393
EPI_ISL_1915129
EPI_ISL_2629012
EPI_ISL_1823540
EPI_ISL_2091233
EPI_ISL_535497
EPI_ISL_7174158
EPI_ISL_1259065
EPI_ISL_2180391
EPI_ISL_688150
EPI_ISL_804965
EPI_ISL_1416544
EPI_ISL_475610
EPI_ISL_2422724
EPI_ISL_1920508
EPI_ISL_2030137
EPI_ISL_2189206
EPI_ISL_5687822
EPI_ISL_1219034
EPI_ISL_1366743
EPI_ISL_648120
EPI_ISL_516940
EPI_ISL_855374
EPI_ISL_471167
EPI_ISL_1547399
EPI_ISL_1786220
EPI_ISL_824572
EPI_ISL_1231587
EPI_ISL_483830
EPI_ISL_2661788
EPI_ISL_1678457
EPI_ISL_692325
EPI_ISL_745033
EPI_ISL_1821252
EPI_ISL_688786
EPI_ISL_1599177
EPI_ISL_513531
EPI_ISL_1111440
EPI_ISL_1301851
EPI_ISL_1685464
EPI_ISL_686790
EPI_ISL_1580525
EPI_ISL_1791526
EPI_ISL_689432
EPI_ISL_689219
EPI_ISL_1533718
EPI_ISL_483825
EPI_ISL_1190951
EPI_ISL_2960335
EPI_ISL_1321789
EPI_ISL_2083029
EPI_ISL_2081970
EPI_ISL_1351937
EPI_ISL_6000406
EPI_ISL_2029916
EPI_ISL_685477
EPI_ISL_1340637
EPI_ISL_1647136
EPI_ISL_1755049
EPI_ISL_2860799
EPI_ISL_895836
EPI_ISL_1447347
EPI_ISL_1301673
EPI_ISL_2189069
EPI_ISL_1520124
EPI_ISL_1585616
EPI_ISL_2340975
EPI_ISL_1117377
EPI_ISL_2158143
EPI_ISL_3356311
EPI_ISL_735401
EPI_ISL_1399265
EPI_ISL_1406292
EPI_ISL_1910022
EPI_ISL_451962
EPI_ISL_2835480
EPI_ISL_1524860
EPI_ISL_691550
EPI_ISL_1843731
EPI_ISL_2614519
EPI_ISL_1585401
EPI_ISL_1013771
EPI_ISL_1583095
EPI_ISL_6195129
EPI_ISL_1201888
EPI_ISL_1786252
EPI_ISL_1788804
EPI_ISL_687710
EPI_ISL_1516795
EPI_ISL_1662151
EPI_ISL_2835355
EPI_ISL_1821856
EPI_ISL_1168485
EPI_ISL_416504
EPI_ISL_513185
EPI_ISL_1580574
EPI_ISL_2674702
EPI_ISL_690082
EPI_ISL_660199
EPI_ISL_2107264
EPI_ISL_2491669
EPI_ISL_2756458
EPI_ISL_481236
EPI_ISL_1035943
EPI_ISL_1656909
EPI_ISL_1910024
EPI_ISL_1760223
EPI_ISL_687757
EPI_ISL_5566392
EPI_ISL_792110
EPI_ISL_1262865
EPI_ISL_2839286
EPI_ISL_2389634
EPI_ISL_515791
EPI_ISL_1657096
EPI_ISL_1096307
EPI_ISL_1389248
EPI_ISL_480014
EPI_ISL_2779305
EPI_ISL_512904
EPI_ISL_824686
EPI_ISL_1788824
EPI_ISL_1647141
EPI_ISL_1036197
EPI_ISL_5589980
EPI_ISL_2614627
EPI_ISL_6633732
EPI_ISL_2232722
EPI_ISL_735437
EPI_ISL_685787
EPI_ISL_6436504
EPI_ISL_1621680
EPI_ISL_2107242
EPI_ISL_1336939
EPI_ISL_2342588
EPI_ISL_965282
EPI_ISL_686672
EPI_ISL_687856
EPI_ISL_1669939
EPI_ISL_1915179
EPI_ISL_684442
EPI_ISL_1118167
EPI_ISL_690654
EPI_ISL_1180777
EPI_ISL_935574
EPI_ISL_1524362
EPI_ISL_4417578
EPI_ISL_862844
EPI_ISL_686178
EPI_ISL_1840925
EPI_ISL_1401430
EPI_ISL_2092870
EPI_ISL_1911740
EPI_ISL_6436536
EPI_ISL_685183
EPI_ISL_2530324
EPI_ISL_961710
EPI_ISL_1911898
EPI_ISL_1013373
EPI_ISL_2179312
EPI_ISL_2382798
EPI_ISL_1117820
EPI_ISL_1502439
EPI_ISL_689563
EPI_ISL_684233
EPI_ISL_1457409
EPI_ISL_1468455
EPI_ISL_447289
EPI_ISL_1279346
EPI_ISL_463281
EPI_ISL_699967
EPI_ISL_1910000
EPI_ISL_2189490
EPI_ISL_5920637
EPI_ISL_1060448
EPI_ISL_2621241
EPI_ISL_2863872
EPI_ISL_1663585
EPI_ISL_568693
EPI_ISL_1936373
EPI_ISL_5143073
EPI_ISL_1857001
EPI_ISL_1401401
EPI_ISL_862872
EPI_ISL_2545886
EPI_ISL_631733
EPI_ISL_1700575
EPI_ISL_1700579
EPI_ISL_700304
EPI_ISL_1647105
EPI_ISL_1492456
EPI_ISL_688820
EPI_ISL_1284145
EPI_ISL_1389336
EPI_ISL_685213
EPI_ISL_2690595
EPI_ISL_1533038
EPI_ISL_1965583
EPI_ISL_2491824
EPI_ISL_686659
EPI_ISL_430080
EPI_ISL_1910034
EPI_ISL_1113039
EPI_ISL_947312
EPI_ISL_2863877
EPI_ISL_420049
EPI_ISL_2155227
EPI_ISL_2626294
EPI_ISL_1302047
EPI_ISL_1406244
EPI_ISL_2001383
EPI_ISL_1623830
EPI_ISL_1911670
EPI_ISL_2391616
EPI_ISL_1081959
EPI_ISL_2107802
EPI_ISL_528638
EPI_ISL_2180250
EPI_ISL_1821754
EPI_ISL_1910012
EPI_ISL_2828689
EPI_ISL_2485189
EPI_ISL_2713119
EPI_ISL_2791021
EPI_ISL_690189
EPI_ISL_2690150
EPI_ISL_1608383
EPI_ISL_684885
EPI_ISL_476558
EPI_ISL_416473
EPI_ISL_1465475
EPI_ISL_5142727
EPI_ISL_699868
EPI_ISL_1389165
EPI_ISL_684119
EPI_ISL_6314693
EPI_ISL_1166919
EPI_ISL_1469991
EPI_ISL_1547409
EPI_ISL_5589935
EPI_ISL_2030155
EPI_ISL_940916
EPI_ISL_689784
EPI_ISL_1417057
EPI_ISL_1731874
EPI_ISL_1296284
EPI_ISL_1791520
EPI_ISL_1310791
EPI_ISL_1417031
EPI_ISL_1084638
EPI_ISL_1360346
EPI_ISL_2495502
EPI_ISL_1919622
EPI_ISL_2001355
EPI_ISL_3799808
EPI_ISL_1656094
EPI_ISL_1036401
EPI_ISL_480150
EPI_ISL_1262771
EPI_ISL_1111351
EPI_ISL_1279532
EPI_ISL_1585491
EPI_ISL_940756
EPI_ISL_1544131
EPI_ISL_684687
EPI_ISL_660559
EPI_ISL_417880
EPI_ISL_2562000
EPI_ISL_1501067
EPI_ISL_560617
EPI_ISL_2790232
EPI_ISL_4549043
EPI_ISL_1529535
EPI_ISL_1357596
EPI_ISL_2156354
EPI_ISL_1857010
EPI_ISL_1745708
EPI_ISL_2364573
EPI_ISL_1791519
EPI_ISL_693240
EPI_ISL_506996
EPI_ISL_685463
EPI_ISL_2364659
EPI_ISL_6595987
EPI_ISL_468308
EPI_ISL_1401282
EPI_ISL_689445
EPI_ISL_689427
EPI_ISL_1760289
EPI_ISL_1363085
EPI_ISL_788947
EPI_ISL_1209380
EPI_ISL_6000381
EPI_ISL_513576
EPI_ISL_1789088
EPI_ISL_2097058
EPI_ISL_1302819
EPI_ISL_1469286
EPI_ISL_5598549
EPI_ISL_4211170
EPI_ISL_2100814
EPI_ISL_1336849
EPI_ISL_2779424
EPI_ISL_515635
EPI_ISL_824587
EPI_ISL_1403523
EPI_ISL_2001312
EPI_ISL_5590369
EPI_ISL_5703090
EPI_ISL_1483762
EPI_ISL_5566421
EPI_ISL_1398937
EPI_ISL_1501253
EPI_ISL_2835466
EPI_ISL_1470250
EPI_ISL_684206
EPI_ISL_2312656
EPI_ISL_455313
EPI_ISL_5887127
EPI_ISL_2293295
EPI_ISL_3980569
EPI_ISL_824637
EPI_ISL_1623792
EPI_ISL_2629175
EPI_ISL_686729
EPI_ISL_11229548
EPI_ISL_5441532
EPI_ISL_1841159
EPI_ISL_860859
EPI_ISL_1288299
EPI_ISL_692628
EPI_ISL_940951
EPI_ISL_1209271
EPI_ISL_690401
EPI_ISL_688915
EPI_ISL_1351611
EPI_ISL_2600953
EPI_ISL_689465
EPI_ISL_689493
EPI_ISL_501230
EPI_ISL_1911614
EPI_ISL_4442614
EPI_ISL_671453
EPI_ISL_1394302
EPI_ISL_824676
EPI_ISL_1079161
EPI_ISL_514602
EPI_ISL_4252207
EPI_ISL_1915187
EPI_ISL_1166935
EPI_ISL_1301616
EPI_ISL_685110
EPI_ISL_1416359
EPI_ISL_684430
EPI_ISL_691285
EPI_ISL_513226
EPI_ISL_2614615
EPI_ISL_1656035
EPI_ISL_1785134
EPI_ISL_2422769
EPI_ISL_1527394
EPI_ISL_1084669
EPI_ISL_2155772
EPI_ISL_5890304
EPI_ISL_1821210
EPI_ISL_2422991
EPI_ISL_1103575
EPI_ISL_7478615
EPI_ISL_1708655
EPI_ISL_1301689
EPI_ISL_480229
EPI_ISL_5541433
EPI_ISL_513193
EPI_ISL_861630
EPI_ISL_1504098
EPI_ISL_1685330
EPI_ISL_2029863
EPI_ISL_1920228
EPI_ISL_9159884
EPI_ISL_450784
EPI_ISL_1651268
EPI_ISL_2100742
EPI_ISL_685565
EPI_ISL_4888555
EPI_ISL_1389166
EPI_ISL_566077
EPI_ISL_690164
EPI_ISL_1111199
EPI_ISL_5918316
EPI_ISL_5687889
EPI_ISL_806544
EPI_ISL_2339274
EPI_ISL_1180742
EPI_ISL_689336
EPI_ISL_10957448
EPI_ISL_5441526
EPI_ISL_528699
EPI_ISL_1785132
EPI_ISL_690901
EPI_ISL_9167426
EPI_ISL_2502721
EPI_ISL_692253
EPI_ISL_2188750
EPI_ISL_1502466
EPI_ISL_2099360
EPI_ISL_687591
EPI_ISL_1194714
EPI_ISL_1417138
EPI_ISL_2189418
EPI_ISL_1381074
EPI_ISL_8311716
EPI_ISL_699686
EPI_ISL_1919617
EPI_ISL_684418
EPI_ISL_2107275
EPI_ISL_1580568
EPI_ISL_576113
EPI_ISL_941105
EPI_ISL_542307
EPI_ISL_542283
EPI_ISL_594187
EPI_ISL_2029650
EPI_ISL_2536306
EPI_ISL_1111435
EPI_ISL_4716189
EPI_ISL_913023
EPI_ISL_2180088
EPI_ISL_688532
EPI_ISL_1111130
EPI_ISL_1654984
EPI_ISL_623162
EPI_ISL_909772
EPI_ISL_688446
EPI_ISL_684370
EPI_ISL_876744
EPI_ISL_700143
EPI_ISL_2828688
EPI_ISL_954093
EPI_ISL_1470074
EPI_ISL_2296082
EPI_ISL_1483768
EPI_ISL_1788845
EPI_ISL_1381311
EPI_ISL_983098
EPI_ISL_1623066
EPI_ISL_515751
EPI_ISL_2621234
EPI_ISL_2009168
EPI_ISL_1406631
EPI_ISL_648787
EPI_ISL_602729
EPI_ISL_1502857
EPI_ISL_2791030
EPI_ISL_690058
EPI_ISL_3023792
EPI_ISL_684799
EPI_ISL_5142690
EPI_ISL_691870
EPI_ISL_687294
EPI_ISL_964916
EPI_ISL_2001183
EPI_ISL_6589370
EPI_ISL_542219
EPI_ISL_687343
EPI_ISL_2188791
EPI_ISL_1756519
EPI_ISL_7476671
EPI_ISL_5143265
EPI_ISL_516982
EPI_ISL_5590254
EPI_ISL_2958705
EPI_ISL_1656912
EPI_ISL_1821510
EPI_ISL_2100223
EPI_ISL_2099853
EPI_ISL_1055263
EPI_ISL_1302104
EPI_ISL_2001473
EPI_ISL_2690158
EPI_ISL_1111392
EPI_ISL_7613838
EPI_ISL_560634
EPI_ISL_420064
EPI_ISL_5142847
EPI_ISL_688361
EPI_ISL_1190935
EPI_ISL_1299552
EPI_ISL_2274102
EPI_ISL_883304
EPI_ISL_900724
EPI_ISL_2402104
EPI_ISL_686795
EPI_ISL_687941
EPI_ISL_1250972
EPI_ISL_2188271
EPI_ISL_2188722
EPI_ISL_2399713
EPI_ISL_824630
EPI_ISL_941119
EPI_ISL_1859645
EPI_ISL_935613
EPI_ISL_660210
EPI_ISL_1039710
EPI_ISL_1755033
EPI_ISL_2621361
EPI_ISL_1671838
EPI_ISL_435303
EPI_ISL_4211283
EPI_ISL_605815
EPI_ISL_420048
EPI_ISL_11229118
EPI_ISL_1013246
EPI_ISL_1288351
EPI_ISL_1111222
EPI_ISL_1499502
EPI_ISL_1786197
EPI_ISL_5441577
EPI_ISL_2422952
EPI_ISL_2839255
EPI_ISL_416633
EPI_ISL_4880333
EPI_ISL_1279454
EPI_ISL_849639
EPI_ISL_1789001
EPI_ISL_1661566
EPI_ISL_693216
EPI_ISL_2029898
EPI_ISL_1821623
EPI_ISL_539805
EPI_ISL_3316218
EPI_ISL_2530172
EPI_ISL_1111099
EPI_ISL_2312765
EPI_ISL_6436500
EPI_ISL_688726
EPI_ISL_660323
EPI_ISL_2544193
EPI_ISL_2601515
EPI_ISL_1786307
EPI_ISL_685512
EPI_ISL_2710014
EPI_ISL_690673
EPI_ISL_1627411
EPI_ISL_1516937
EPI_ISL_1502202
EPI_ISL_961748
EPI_ISL_691391
EPI_ISL_2530226
EPI_ISL_1470230
EPI_ISL_689420
EPI_ISL_685905
EPI_ISL_2657514
EPI_ISL_2226742
EPI_ISL_2091424
EPI_ISL_2003119
EPI_ISL_1469995
EPI_ISL_10957410
EPI_ISL_2100822
EPI_ISL_688326
EPI_ISL_953963
EPI_ISL_1911946
EPI_ISL_1910086
EPI_ISL_1336854
EPI_ISL_1110403
EPI_ISL_455698
EPI_ISL_1401457
EPI_ISL_685363
EPI_ISL_1622404
EPI_ISL_5687804
EPI_ISL_3980632
EPI_ISL_1167166
EPI_ISL_602791
EPI_ISL_688327
EPI_ISL_1960254
EPI_ISL_5569173
EPI_ISL_1401300
EPI_ISL_685386
EPI_ISL_1669831
EPI_ISL_2106243
EPI_ISL_1528186
EPI_ISL_2196362
EPI_ISL_451309
EPI_ISL_685913
EPI_ISL_634994
EPI_ISL_6436535
EPI_ISL_1180840
EPI_ISL_1754345
EPI_ISL_955073
EPI_ISL_912722
EPI_ISL_1013395
EPI_ISL_452218
EPI_ISL_11172664
EPI_ISL_686461
EPI_ISL_1111389
EPI_ISL_1972279
EPI_ISL_583458
EPI_ISL_1789494
EPI_ISL_528821
EPI_ISL_1288304
EPI_ISL_794759
EPI_ISL_1336818
EPI_ISL_1585515
EPI_ISL_1233250
EPI_ISL_524734
EPI_ISL_686815
EPI_ISL_2086154
EPI_ISL_7956769
EPI_ISL_1096982
EPI_ISL_1483058
EPI_ISL_452334
EPI_ISL_2095963
EPI_ISL_1532260
EPI_ISL_2092871
EPI_ISL_8485216
EPI_ISL_4549049
EPI_ISL_1301664
EPI_ISL_1960573
EPI_ISL_1818798
EPI_ISL_935008
EPI_ISL_3138683
EPI_ISL_794820
EPI_ISL_2379167
EPI_ISL_685657
EPI_ISL_1821548
EPI_ISL_2401937
EPI_ISL_2545867
EPI_ISL_5921306
EPI_ISL_1516951
EPI_ISL_4211244
EPI_ISL_1340841
EPI_ISL_2350805
EPI_ISL_586561
EPI_ISL_1585631
EPI_ISL_687917
EPI_ISL_1018319
EPI_ISL_1911563
EPI_ISL_985177
EPI_ISL_876752
EPI_ISL_935011
EPI_ISL_635045
EPI_ISL_2017844
EPI_ISL_984252
EPI_ISL_1554890
EPI_ISL_1608453
EPI_ISL_5569409
EPI_ISL_6000400
EPI_ISL_602928
EPI_ISL_2613605
EPI_ISL_692436
EPI_ISL_613456
EPI_ISL_1351688
EPI_ISL_1262912
EPI_ISL_685226
EPI_ISL_4549031
EPI_ISL_1608438
EPI_ISL_515612
EPI_ISL_1060405
EPI_ISL_513017
EPI_ISL_2091281
EPI_ISL_535417
EPI_ISL_5917773
EPI_ISL_1291549
EPI_ISL_529794
EPI_ISL_2231099
EPI_ISL_3957730
EPI_ISL_1965503
EPI_ISL_2231233
EPI_ISL_1818819
EPI_ISL_1517426
EPI_ISL_1501009
EPI_ISL_487281
EPI_ISL_4261413
EPI_ISL_11172645
EPI_ISL_1168660
EPI_ISL_691744
EPI_ISL_2391482
EPI_ISL_1662007
EPI_ISL_1761309
EPI_ISL_2894783
EPI_ISL_689482
EPI_ISL_2529861
EPI_ISL_1823440
EPI_ISL_2614534
EPI_ISL_4741582
EPI_ISL_1533709
EPI_ISL_11229407
EPI_ISL_1281571
EPI_ISL_1811391
EPI_ISL_538442
EPI_ISL_2180108
EPI_ISL_1399261
EPI_ISL_495448
EPI_ISL_1583064
EPI_ISL_860865
EPI_ISL_687924
EPI_ISL_941964
EPI_ISL_515970
EPI_ISL_691013
EPI_ISL_1176326
EPI_ISL_11229426
EPI_ISL_2958721
EPI_ISL_4712280
EPI_ISL_2422980
EPI_ISL_1517235
EPI_ISL_1623065
EPI_ISL_2545874
EPI_ISL_9123596
EPI_ISL_513562
EPI_ISL_940964
EPI_ISL_685035
EPI_ISL_1911877
EPI_ISL_2340953
EPI_ISL_2155820
EPI_ISL_852582
EPI_ISL_1302039
EPI_ISL_2401992
EPI_ISL_1760222
EPI_ISL_1018156
EPI_ISL_2382488
EPI_ISL_686059
EPI_ISL_1993979
EPI_ISL_1517173
EPI_ISL_7613800
EPI_ISL_5921456
EPI_ISL_1209279
EPI_ISL_11229286
EPI_ISL_1805477
EPI_ISL_1700829
EPI_ISL_1517034
EPI_ISL_1360319
EPI_ISL_686016
EPI_ISL_1788835
EPI_ISL_1463452
EPI_ISL_1389256
EPI_ISL_689928
EPI_ISL_912678
EPI_ISL_1652057
EPI_ISL_4880341
EPI_ISL_824611
EPI_ISL_1669820
EPI_ISL_794816
EPI_ISL_2180136
EPI_ISL_1622371
EPI_ISL_1502838
EPI_ISL_2423007
EPI_ISL_2189068
EPI_ISL_684308
EPI_ISL_1301572
EPI_ISL_1708513
EPI_ISL_4254678
EPI_ISL_1302082
EPI_ISL_10149617
EPI_ISL_1731969
EPI_ISL_699717
EPI_ISL_2180146
EPI_ISL_1993974
EPI_ISL_1910215
EPI_ISL_436106
EPI_ISL_1263044
EPI_ISL_1910150
EPI_ISL_2095848
EPI_ISL_2340876
EPI_ISL_1231614
EPI_ISL_2086147
EPI_ISL_475651
EPI_ISL_981371
EPI_ISL_2426916
EPI_ISL_677761
EPI_ISL_1200627
EPI_ISL_1656077
EPI_ISL_691602
EPI_ISL_636967
EPI_ISL_684792
EPI_ISL_700277
EPI_ISL_11229938
EPI_ISL_1251002
EPI_ISL_480234
EPI_ISL_686976
EPI_ISL_2081835
EPI_ISL_1416597
EPI_ISL_1319363
EPI_ISL_2601486
EPI_ISL_525489
EPI_ISL_1655075
EPI_ISL_3162217
EPI_ISL_1180800
EPI_ISL_4237462
EPI_ISL_1626796
EPI_ISL_5921209
EPI_ISL_909707
EPI_ISL_2180222
EPI_ISL_1301603
EPI_ISL_1288290
EPI_ISL_5566309
EPI_ISL_1035962
EPI_ISL_2133386
EPI_ISL_515680
EPI_ISL_2030110
EPI_ISL_2382467
EPI_ISL_1209322
EPI_ISL_512979
EPI_ISL_1628765
EPI_ISL_528691
EPI_ISL_1761317
EPI_ISL_1840914
EPI_ISL_1406525
EPI_ISL_1351659
EPI_ISL_1085724
EPI_ISL_687261
EPI_ISL_2342997
EPI_ISL_542372
EPI_ISL_1859675
EPI_ISL_689892
EPI_ISL_689882
EPI_ISL_687419
EPI_ISL_427357
EPI_ISL_483845
EPI_ISL_686506
EPI_ISL_1663229
EPI_ISL_684256
EPI_ISL_1629178
EPI_ISL_2095890
EPI_ISL_5200505
EPI_ISL_699841
EPI_ISL_2272860
EPI_ISL_935590
EPI_ISL_961081
EPI_ISL_525419
EPI_ISL_2101072
EPI_ISL_2155890
EPI_ISL_2621340
EPI_ISL_2001388
EPI_ISL_5590284
EPI_ISL_2438908
EPI_ISL_2402763
EPI_ISL_2279597
EPI_ISL_1470278
EPI_ISL_1360300
EPI_ISL_1231641
EPI_ISL_687914
EPI_ISL_2691022
EPI_ISL_1651251
EPI_ISL_846645
EPI_ISL_2382296
EPI_ISL_2188041
EPI_ISL_1629272
EPI_ISL_4549099
EPI_ISL_685929
EPI_ISL_860871
EPI_ISL_5441457
EPI_ISL_1085674
EPI_ISL_690261
EPI_ISL_5918225
EPI_ISL_3315044
EPI_ISL_1190758
EPI_ISL_1336861
EPI_ISL_1662090
EPI_ISL_3914984
EPI_ISL_2629007
EPI_ISL_513557
EPI_ISL_515854
EPI_ISL_2179381
EPI_ISL_5589968
EPI_ISL_811161
EPI_ISL_2231418
EPI_ISL_5142783
EPI_ISL_1910037
EPI_ISL_2232733
EPI_ISL_1118052
EPI_ISL_535428
EPI_ISL_2828692
EPI_ISL_1209372
EPI_ISL_1621683
EPI_ISL_2189169
EPI_ISL_602682
EPI_ISL_5590028
EPI_ISL_1731968
EPI_ISL_688460
EPI_ISL_2509936
EPI_ISL_872599
EPI_ISL_2105404
EPI_ISL_4741253
EPI_ISL_5441363
EPI_ISL_2601611
EPI_ISL_648805
EPI_ISL_10957437
EPI_ISL_2346437
EPI_ISL_685649
EPI_ISL_1389263
EPI_ISL_2254720
EPI_ISL_689099
EPI_ISL_5196329
EPI_ISL_5441604
EPI_ISL_1840928
EPI_ISL_2101088
EPI_ISL_1086037
EPI_ISL_2534054
EPI_ISL_684196
EPI_ISL_1171640
EPI_ISL_11229453
EPI_ISL_2157431
EPI_ISL_832162
EPI_ISL_5918414
EPI_ISL_2462860
EPI_ISL_2279637
EPI_ISL_1629127
EPI_ISL_6591001
EPI_ISL_1373371
EPI_ISL_2485202
EPI_ISL_2323011
EPI_ISL_2006951
EPI_ISL_5441479
EPI_ISL_5441550
EPI_ISL_1263075
EPI_ISL_1013295
EPI_ISL_574583
EPI_ISL_684301
EPI_ISL_10146014
EPI_ISL_1786297
EPI_ISL_687880
EPI_ISL_515719
EPI_ISL_2860786
EPI_ISL_2155095
EPI_ISL_688407
EPI_ISL_751409
EPI_ISL_1533716
EPI_ISL_1301862
EPI_ISL_602743
EPI_ISL_3138723
EPI_ISL_1919612
EPI_ISL_1416880
EPI_ISL_1301939
EPI_ISL_5921720
EPI_ISL_2009183
EPI_ISL_1417087
EPI_ISL_977488
EPI_ISL_684748
EPI_ISL_1653809
EPI_ISL_1262906
EPI_ISL_1810844
EPI_ISL_4496547
EPI_ISL_1468417
EPI_ISL_1391219
EPI_ISL_4744478
EPI_ISL_1626496
EPI_ISL_2155619
EPI_ISL_2100810
EPI_ISL_1626494
EPI_ISL_1821266
EPI_ISL_1259056
EPI_ISL_688880
EPI_ISL_687376
EPI_ISL_2101897
EPI_ISL_689495
EPI_ISL_2188084
EPI_ISL_5200517
EPI_ISL_1623684
EPI_ISL_860852
EPI_ISL_1401418
EPI_ISL_2379004
EPI_ISL_3031295
EPI_ISL_692108
EPI_ISL_1416385
EPI_ISL_1416535
EPI_ISL_1262772
EPI_ISL_940899
EPI_ISL_1627412
EPI_ISL_1524121
EPI_ISL_1303524
EPI_ISL_1470132
EPI_ISL_2645661
EPI_ISL_3023865
EPI_ISL_2835320
EPI_ISL_687790
EPI_ISL_4968425
EPI_ISL_2614525
EPI_ISL_1415424
EPI_ISL_3716350
EPI_ISL_1960503
EPI_ISL_2629170
EPI_ISL_2791013
EPI_ISL_4417572
EPI_ISL_1675651
EPI_ISL_6710179
EPI_ISL_1111255
EPI_ISL_468835
EPI_ISL_688419
EPI_ISL_11229655
EPI_ISL_2293371
EPI_ISL_2091334
EPI_ISL_2379080
EPI_ISL_2382510
EPI_ISL_515690
EPI_ISL_693772
EPI_ISL_2835339
EPI_ISL_6436543
EPI_ISL_1754988
EPI_ISL_2156716
EPI_ISL_513259
EPI_ISL_1786176
EPI_ISL_447748
EPI_ISL_2101284
EPI_ISL_2047869
EPI_ISL_1233476
EPI_ISL_718222
EPI_ISL_2399597
EPI_ISL_2001168
EPI_ISL_2100919
EPI_ISL_687958
EPI_ISL_1786259
EPI_ISL_5598750
EPI_ISL_430103
EPI_ISL_4051173
EPI_ISL_11229434
EPI_ISL_1288180
EPI_ISL_1255130
EPI_ISL_2091123
EPI_ISL_5441620
EPI_ISL_435150
EPI_ISL_2566187
EPI_ISL_2047862
EPI_ISL_1620597
EPI_ISL_684145
EPI_ISL_2691063
EPI_ISL_2231246
EPI_ISL_2626193
EPI_ISL_2495561
EPI_ISL_794592
EPI_ISL_1608299
EPI_ISL_495544
EPI_ISL_1180873
EPI_ISL_1416368
EPI_ISL_1406600
EPI_ISL_480054
EPI_ISL_470904
EPI_ISL_2140861
EPI_ISL_636835
EPI_ISL_1171699
EPI_ISL_687019
EPI_ISL_1394757
EPI_ISL_686989
EPI_ISL_480230
EPI_ISL_482674
EPI_ISL_6829629
EPI_ISL_2001343
EPI_ISL_5918406
EPI_ISL_2091373
EPI_ISL_1788825
EPI_ISL_2017775
EPI_ISL_2839325
EPI_ISL_491117
EPI_ISL_1315619
EPI_ISL_1662073
EPI_ISL_576146
EPI_ISL_6425650
EPI_ISL_1389206
EPI_ISL_1111289
EPI_ISL_1013247
EPI_ISL_2107248
EPI_ISL_1509815
EPI_ISL_1103583
EPI_ISL_2231240
EPI_ISL_1533047
EPI_ISL_792694
EPI_ISL_2200137
EPI_ISL_1483709
EPI_ISL_1732076
EPI_ISL_2422785
EPI_ISL_2688266
EPI_ISL_689515
EPI_ISL_872640
EPI_ISL_1219933
EPI_ISL_690086
EPI_ISL_2029959
EPI_ISL_1508873
EPI_ISL_1591110
EPI_ISL_613546
EPI_ISL_3023912
EPI_ISL_1911467
EPI_ISL_1580560
EPI_ISL_1585597
EPI_ISL_684642
EPI_ISL_1818810
EPI_ISL_1424020
EPI_ISL_1972281
EPI_ISL_954086
EPI_ISL_660569
EPI_ISL_806778
EPI_ISL_2835426
EPI_ISL_1118061
EPI_ISL_2180086
EPI_ISL_912875
EPI_ISL_1685318
EPI_ISL_1117876
EPI_ISL_1790080
EPI_ISL_872343
EPI_ISL_11266007
EPI_ISL_4716346
EPI_ISL_1502500
EPI_ISL_3038262
EPI_ISL_492034
EPI_ISL_1262944
EPI_ISL_1112983
EPI_ISL_1621638
EPI_ISL_2231274
EPI_ISL_2691020
EPI_ISL_6621331
EPI_ISL_1731456
EPI_ISL_1180883
EPI_ISL_2621417
EPI_ISL_2171186
EPI_ISL_794814
EPI_ISL_691073
EPI_ISL_2091429
EPI_ISL_2171166
EPI_ISL_788962
EPI_ISL_560644
EPI_ISL_6000517
EPI_ISL_1608236
EPI_ISL_2086169
EPI_ISL_2426929
EPI_ISL_1608522
EPI_ISL_2343024
EPI_ISL_906067
EPI_ISL_2629040
EPI_ISL_691581
EPI_ISL_2629038
EPI_ISL_1262719
EPI_ISL_495039
EPI_ISL_690602
EPI_ISL_1360309
EPI_ISL_1279484
EPI_ISL_4772303
EPI_ISL_479928
EPI_ISL_1500963
EPI_ISL_1085866
EPI_ISL_1117962
EPI_ISL_1381136
EPI_ISL_824716
EPI_ISL_2029905
EPI_ISL_5590454
EPI_ISL_804953
EPI_ISL_1315639
EPI_ISL_1288364
EPI_ISL_1910218
EPI_ISL_526956
EPI_ISL_2691009
EPI_ISL_689569
EPI_ISL_2877331
EPI_ISL_685396
EPI_ISL_2029942
EPI_ISL_2180451
EPI_ISL_2231469
EPI_ISL_509300
EPI_ISL_2091358
EPI_ISL_2189154
EPI_ISL_1231763
EPI_ISL_689517
EPI_ISL_700068
EPI_ISL_941976
EPI_ISL_5199414
EPI_ISL_2601524
EPI_ISL_1351538
EPI_ISL_995347
EPI_ISL_4251931
EPI_ISL_3024033
EPI_ISL_2341371
EPI_ISL_6633688
EPI_ISL_475612
EPI_ISL_542223
EPI_ISL_688126
EPI_ISL_7780455
EPI_ISL_515623
EPI_ISL_3410583
EPI_ISL_699862
EPI_ISL_11172680
EPI_ISL_3988348
EPI_ISL_424637
EPI_ISL_1582756
EPI_ISL_1019683
EPI_ISL_1110390
EPI_ISL_1118012
EPI_ISL_2100738
EPI_ISL_692061
EPI_ISL_475683
EPI_ISL_5687714
EPI_ISL_2422722
EPI_ISL_684374
EPI_ISL_2364580
EPI_ISL_811140
EPI_ISL_5598672
EPI_ISL_1288171
EPI_ISL_1381058
EPI_ISL_2156599
EPI_ISL_1416347
EPI_ISL_1655016
EPI_ISL_1401210
EPI_ISL_477171
EPI_ISL_953976
EPI_ISL_2341001
EPI_ISL_2438945
EPI_ISL_692607
EPI_ISL_1686156
EPI_ISL_2312874
EPI_ISL_1111082
EPI_ISL_2379018
EPI_ISL_1201515
EPI_ISL_1180210
EPI_ISL_1516934
EPI_ISL_2226311
EPI_ISL_2226715
EPI_ISL_1257864
EPI_ISL_5703201
EPI_ISL_691366
EPI_ISL_1587822
EPI_ISL_1754384
EPI_ISL_1910435
EPI_ISL_1340850
EPI_ISL_529776
EPI_ISL_1960264
EPI_ISL_2091154
EPI_ISL_2340966
EPI_ISL_1001446
EPI_ISL_2155168
EPI_ISL_2231186
EPI_ISL_635009
EPI_ISL_1516808
EPI_ISL_1117863
EPI_ISL_1577990
EPI_ISL_2091390
EPI_ISL_9159898
EPI_ISL_3382432
EPI_ISL_687748
EPI_ISL_890356
EPI_ISL_1416603
EPI_ISL_686809
EPI_ISL_1196290
EPI_ISL_690555
EPI_ISL_1810907
EPI_ISL_1061413
EPI_ISL_693683
EPI_ISL_2200144
EPI_ISL_2101074
EPI_ISL_2382476
EPI_ISL_2189508
EPI_ISL_689010
EPI_ISL_455026
EPI_ISL_1406781
EPI_ISL_1911485
EPI_ISL_738243
EPI_ISL_2757945
EPI_ISL_686457
EPI_ISL_1517466
EPI_ISL_5590196
EPI_ISL_5917767
EPI_ISL_2790877
EPI_ISL_1465564
EPI_ISL_965255
EPI_ISL_10957449
EPI_ISL_459943
EPI_ISL_684357
EPI_ISL_10397641
EPI_ISL_1168195
EPI_ISL_538475
EPI_ISL_5142926
EPI_ISL_1117992
EPI_ISL_833264
EPI_ISL_977662
EPI_ISL_1001413
EPI_ISL_2099479
EPI_ISL_691026
EPI_ISL_1788990
EPI_ISL_684607
EPI_ISL_2180190
EPI_ISL_1110588
EPI_ISL_806760
EPI_ISL_5703077
EPI_ISL_1231770
EPI_ISL_5142799
EPI_ISL_1993968
EPI_ISL_2017846
EPI_ISL_1662191
EPI_ISL_833439
EPI_ISL_5598547
EPI_ISL_495459
EPI_ISL_1389173
EPI_ISL_688239
EPI_ISL_685036
EPI_ISL_1417188
EPI_ISL_912402
EPI_ISL_1821102
EPI_ISL_685258
EPI_ISL_1013266
EPI_ISL_5196360
EPI_ISL_1231712
EPI_ISL_965957
EPI_ISL_1013178
EPI_ISL_1733001
EPI_ISL_687589
EPI_ISL_2156146
EPI_ISL_1685453
EPI_ISL_685491
EPI_ISL_1910152
EPI_ISL_512903
EPI_ISL_1351969
EPI_ISL_2231192
EPI_ISL_833254
EPI_ISL_1391059
EPI_ISL_940622
EPI_ISL_1626614
EPI_ISL_1916434
EPI_ISL_692201
EPI_ISL_1020023
EPI_ISL_582663
EPI_ISL_475700
EPI_ISL_2029955
EPI_ISL_691785
EPI_ISL_2189384
EPI_ISL_688048
EPI_ISL_770009
EPI_ISL_690521
EPI_ISL_1711991
EPI_ISL_954013
EPI_ISL_1288221
EPI_ISL_1068849
EPI_ISL_689844
EPI_ISL_2422620
EPI_ISL_2603449
EPI_ISL_687081
EPI_ISL_1623071
EPI_ISL_479993
EPI_ISL_2155499
EPI_ISL_1138588
EPI_ISL_2007830
EPI_ISL_2188955
EPI_ISL_1117501
EPI_ISL_2101024
EPI_ISL_1972122
EPI_ISL_686908
EPI_ISL_455461
EPI_ISL_751391
EPI_ISL_686003
EPI_ISL_482698
EPI_ISL_1920211
EPI_ISL_832156
EPI_ISL_447816
EPI_ISL_2171224
EPI_ISL_1346628
EPI_ISL_447854
EPI_ISL_1322134
EPI_ISL_2422973
EPI_ISL_2001444
EPI_ISL_1013307
EPI_ISL_686219
EPI_ISL_688055
EPI_ISL_534348
EPI_ISL_1502930
EPI_ISL_1288439
EPI_ISL_2283784
EPI_ISL_732982
EPI_ISL_2023433
EPI_ISL_1381202
EPI_ISL_690676
EPI_ISL_602865
EPI_ISL_2614680
EPI_ISL_1279530
EPI_ISL_2877334
EPI_ISL_692222
EPI_ISL_982328
EPI_ISL_5441369
EPI_ISL_2379044
EPI_ISL_1322186
EPI_ISL_860895
EPI_ISL_593923
EPI_ISL_833071
EPI_ISL_3101259
EPI_ISL_1672418
EPI_ISL_5590216
EPI_ISL_691929
EPI_ISL_7139725
EPI_ISL_480178
EPI_ISL_2495508
EPI_ISL_2231299
EPI_ISL_2101203
EPI_ISL_1494668
EPI_ISL_954025
EPI_ISL_2030152
EPI_ISL_1470268
EPI_ISL_2614515
EPI_ISL_1500952
EPI_ISL_1279356
EPI_ISL_747240
EPI_ISL_1301806
EPI_ISL_1786267
EPI_ISL_3799776
EPI_ISL_1621788
EPI_ISL_1231555
EPI_ISL_688137
EPI_ISL_1013436
EPI_ISL_5918340
EPI_ISL_4888492
EPI_ISL_1301571
EPI_ISL_2091359
EPI_ISL_2101030
EPI_ISL_1417080
EPI_ISL_837710
EPI_ISL_1655009
EPI_ISL_1303518
EPI_ISL_2324209
EPI_ISL_1972547
EPI_ISL_1181386
EPI_ISL_1672531
EPI_ISL_527819
EPI_ISL_2107256
EPI_ISL_1686087
EPI_ISL_1811498
EPI_ISL_1528203
EPI_ISL_2495576
EPI_ISL_700049
EPI_ISL_4549086
EPI_ISL_1209272
EPI_ISL_1283987
EPI_ISL_689739
EPI_ISL_1678466
EPI_ISL_5107662
EPI_ISL_5887120
EPI_ISL_1489926
EPI_ISL_2231262
EPI_ISL_7956774
EPI_ISL_700104
EPI_ISL_1821246
EPI_ISL_1337527
EPI_ISL_413594
EPI_ISL_2621363
EPI_ISL_11229092
EPI_ISL_689490
EPI_ISL_690188
EPI_ISL_515662
EPI_ISL_1060474
EPI_ISL_754850
EPI_ISL_686726
EPI_ISL_1416483
EPI_ISL_2490345
EPI_ISL_7307231
EPI_ISL_2015127
EPI_ISL_1916473
EPI_ISL_515694
EPI_ISL_1501249
EPI_ISL_1299530
EPI_ISL_2105321
EPI_ISL_955243
EPI_ISL_1013351
EPI_ISL_687027
EPI_ISL_1470093
EPI_ISL_1336872
EPI_ISL_688014
EPI_ISL_687447
EPI_ISL_2083034
EPI_ISL_602796
EPI_ISL_2143541
EPI_ISL_718230
EPI_ISL_513082
EPI_ISL_1628386
EPI_ISL_2426924
EPI_ISL_1288365
EPI_ISL_5687815
EPI_ISL_685300
EPI_ISL_690943
EPI_ISL_2391592
EPI_ISL_2231264
EPI_ISL_2156454
EPI_ISL_689604
EPI_ISL_3024027
EPI_ISL_5590074
EPI_ISL_1391243
EPI_ISL_2894868
EPI_ISL_684896
EPI_ISL_1299516
EPI_ISL_1205248
EPI_ISL_10957441
EPI_ISL_1417179
EPI_ISL_9123618
EPI_ISL_2029630
EPI_ISL_1219940
EPI_ISL_1608235
EPI_ISL_4051246
EPI_ISL_2312740
EPI_ISL_1112291
EPI_ISL_1583093
EPI_ISL_2289141
EPI_ISL_3758048
EPI_ISL_5736645
EPI_ISL_1554899
EPI_ISL_9160017
EPI_ISL_2155911
EPI_ISL_602650
EPI_ISL_1910206
EPI_ISL_4211234
EPI_ISL_593930
EPI_ISL_1483761
EPI_ISL_7710029
EPI_ISL_5917716
EPI_ISL_1201553
EPI_ISL_1279280
EPI_ISL_1972551
EPI_ISL_1231576
EPI_ISL_1001309
EPI_ISL_1190913
EPI_ISL_1111495
EPI_ISL_1262787
EPI_ISL_686144
EPI_ISL_2422735
EPI_ISL_760038
EPI_ISL_1810895
EPI_ISL_1911919
EPI_ISL_3410317
EPI_ISL_690624
EPI_ISL_872936
EPI_ISL_1517424
EPI_ISL_1084640
EPI_ISL_524737
EPI_ISL_1111346
EPI_ISL_684817
EPI_ISL_471423
EPI_ISL_1262853
EPI_ISL_2379188
EPI_ISL_722906
EPI_ISL_1800014
EPI_ISL_687263
EPI_ISL_2140847
EPI_ISL_2779538
EPI_ISL_955062
EPI_ISL_1001336
EPI_ISL_5589993
EPI_ISL_2158136
EPI_ISL_1673293
EPI_ISL_542304
EPI_ISL_689591
EPI_ISL_686146
EPI_ISL_1262848
EPI_ISL_602810
EPI_ISL_2535811
EPI_ISL_2083028
EPI_ISL_1180784
EPI_ISL_1416344
EPI_ISL_766032
EPI_ISL_689993
EPI_ISL_1319457
EPI_ISL_3100450
EPI_ISL_685100
EPI_ISL_688464
EPI_ISL_1960548
EPI_ISL_3330481
EPI_ISL_1791496
EPI_ISL_2189520
EPI_ISL_1055762
EPI_ISL_1517250
EPI_ISL_2614700
EPI_ISL_2485214
EPI_ISL_1191093
EPI_ISL_692500
EPI_ISL_2340928
EPI_ISL_1628716
EPI_ISL_5918491
EPI_ISL_1201508
EPI_ISL_689698
EPI_ISL_2341397
EPI_ISL_895805
EPI_ISL_1403539
EPI_ISL_5917660
EPI_ISL_10957394
EPI_ISL_1470057
EPI_ISL_1661542
EPI_ISL_700274
EPI_ISL_686012
EPI_ISL_689271
EPI_ISL_542145
EPI_ISL_1129222
EPI_ISL_10149615
EPI_ISL_687128
EPI_ISL_760036
EPI_ISL_2422738
EPI_ISL_11229711
EPI_ISL_11190238
EPI_ISL_1406519
EPI_ISL_1469943
EPI_ISL_602926
EPI_ISL_686921
EPI_ISL_602770
EPI_ISL_1675592
EPI_ISL_872968
EPI_ISL_2189483
EPI_ISL_4744473
EPI_ISL_1365669
EPI_ISL_1608503
EPI_ISL_1465588
EPI_ISL_861239
EPI_ISL_1262797
EPI_ISL_2100855
EPI_ISL_2919239
EPI_ISL_2919218
EPI_ISL_1652071
EPI_ISL_3716420
EPI_ISL_2189367
EPI_ISL_539556
EPI_ISL_420072
EPI_ISL_691935
EPI_ISL_1117514
EPI_ISL_837625
EPI_ISL_1112262
EPI_ISL_690372
EPI_ISL_11229774
EPI_ISL_2081989
EPI_ISL_1655021
EPI_ISL_2231440
EPI_ISL_1909887
EPI_ISL_1919629
EPI_ISL_482683
EPI_ISL_689576
EPI_ISL_6289939
EPI_ISL_691601
EPI_ISL_5196256
EPI_ISL_1818801
EPI_ISL_1525255
EPI_ISL_1661995
EPI_ISL_686065
EPI_ISL_1545654
EPI_ISL_1360314
EPI_ISL_1786216
EPI_ISL_1786306
EPI_ISL_872299
EPI_ISL_2100762
EPI_ISL_509265
EPI_ISL_1905197
EPI_ISL_648098
EPI_ISL_479553
EPI_ISL_479848
EPI_ISL_872344
EPI_ISL_2727891
EPI_ISL_2001440
EPI_ISL_1791482
EPI_ISL_1577387
EPI_ISL_2835463
EPI_ISL_2091235
EPI_ISL_2001178
EPI_ISL_1118194
EPI_ISL_455320
EPI_ISL_692124
EPI_ISL_691144
EPI_ISL_689584
EPI_ISL_5590058
EPI_ISL_436939
EPI_ISL_5687757
EPI_ISL_691518
EPI_ISL_1686212
EPI_ISL_900720
EPI_ISL_691338
EPI_ISL_2616433
EPI_ISL_2789872
EPI_ISL_5570519
EPI_ISL_3410790
EPI_ISL_1081193
EPI_ISL_862631
EPI_ISL_2601625
EPI_ISL_542264
EPI_ISL_6194857
EPI_ISL_1520109
EPI_ISL_1417187
EPI_ISL_475711
EPI_ISL_5590335
EPI_ISL_857294
EPI_ISL_692258
EPI_ISL_1139073
EPI_ISL_1621662
EPI_ISL_2391488
EPI_ISL_5589638
EPI_ISL_2231152
EPI_ISL_1911664
EPI_ISL_1911704
EPI_ISL_1516984
EPI_ISL_691767
EPI_ISL_456155
EPI_ISL_1111324
EPI_ISL_1909856
EPI_ISL_529036
EPI_ISL_1501006
EPI_ISL_1811237
EPI_ISL_1621541
EPI_ISL_1960293
EPI_ISL_1672762
EPI_ISL_1470235
EPI_ISL_2188209
EPI_ISL_1752484
EPI_ISL_5918301
EPI_ISL_1731931
EPI_ISL_1060380
EPI_ISL_2155437
EPI_ISL_1811437
EPI_ISL_1700657
EPI_ISL_806763
EPI_ISL_7613875
EPI_ISL_539528
EPI_ISL_1443906
EPI_ISL_10397634
EPI_ISL_11172657
EPI_ISL_1915124
EPI_ISL_691979
EPI_ISL_1491658
EPI_ISL_1517084
EPI_ISL_524751
EPI_ISL_1960450
EPI_ISL_1517290
EPI_ISL_4744469
EPI_ISL_1340828
EPI_ISL_1715138
EPI_ISL_4712295
EPI_ISL_1417102
EPI_ISL_1841121
EPI_ISL_2272995
EPI_ISL_1403510
EPI_ISL_687040
EPI_ISL_1811240
EPI_ISL_539541
EPI_ISL_2422677
EPI_ISL_1686001
EPI_ISL_574591
EPI_ISL_5687798
EPI_ISL_2189161
EPI_ISL_811188
EPI_ISL_700074
EPI_ISL_2139502
EPI_ISL_3023885
EPI_ISL_1821524
EPI_ISL_1647063
EPI_ISL_1392666
EPI_ISL_735409
EPI_ISL_660240
EPI_ISL_2226342
EPI_ISL_2835281
EPI_ISL_2105396
EPI_ISL_1661474
EPI_ISL_593928
EPI_ISL_1621487
EPI_ISL_6261882
EPI_ISL_2614690
EPI_ISL_1653807
EPI_ISL_2001408
EPI_ISL_2007821
EPI_ISL_648718
EPI_ISL_1669744
EPI_ISL_1001373
EPI_ISL_11229870
EPI_ISL_1263022
EPI_ISL_1803236
EPI_ISL_671455
EPI_ISL_1263046
EPI_ISL_1671799
EPI_ISL_7613840
EPI_ISL_1585481
EPI_ISL_1517230
EPI_ISL_2188061
EPI_ISL_1821176
EPI_ISL_2279596
EPI_ISL_685730
EPI_ISL_872969
EPI_ISL_1110893
EPI_ISL_1621713
EPI_ISL_447543
EPI_ISL_690314
EPI_ISL_1112267
EPI_ISL_5441587
EPI_ISL_1201886
EPI_ISL_690356
EPI_ISL_995333
EPI_ISL_1319447
EPI_ISL_3099406
EPI_ISL_8311712
EPI_ISL_1678436
EPI_ISL_2341367
EPI_ISL_1621837
EPI_ISL_6575584
EPI_ISL_984997
EPI_ISL_1336840
EPI_ISL_412964
EPI_ISL_10957360
EPI_ISL_1662214
EPI_ISL_1416883
EPI_ISL_1936200
EPI_ISL_2100934
EPI_ISL_3836254
EPI_ISL_507279
EPI_ISL_436946
EPI_ISL_1708626
EPI_ISL_1657093
EPI_ISL_1406249
EPI_ISL_1841087
EPI_ISL_6436602
EPI_ISL_1401120
EPI_ISL_1608545
EPI_ISL_671436
EPI_ISL_1219029
EPI_ISL_2713213
EPI_ISL_802763
EPI_ISL_2095908
EPI_ISL_686422
EPI_ISL_455314
EPI_ISL_1502119
EPI_ISL_992956
EPI_ISL_686515
EPI_ISL_1528234
EPI_ISL_1911831
EPI_ISL_2029745
EPI_ISL_2194018
EPI_ISL_2561987
EPI_ISL_2421115
EPI_ISL_1686265
EPI_ISL_2099450
EPI_ISL_648691
EPI_ISL_2484767
EPI_ISL_935621
EPI_ISL_2101210
EPI_ISL_1401445
EPI_ISL_487318
EPI_ISL_2017788
EPI_ISL_2402027
EPI_ISL_11229907
EPI_ISL_5142599
EPI_ISL_1469289
EPI_ISL_700079
EPI_ISL_653815
EPI_ISL_913013
EPI_ISL_862563
EPI_ISL_5568695
EPI_ISL_5890283
EPI_ISL_2157325
EPI_ISL_1298492
EPI_ISL_460093
EPI_ISL_455335
EPI_ISL_2015137
EPI_ISL_1336809
EPI_ISL_2171136
EPI_ISL_1463494
EPI_ISL_1201543
EPI_ISL_1656890
EPI_ISL_687254
EPI_ISL_495025
EPI_ISL_2426148
EPI_ISL_5918259
EPI_ISL_10397650
EPI_ISL_689038
EPI_ISL_2105419
EPI_ISL_2001325
EPI_ISL_687815
EPI_ISL_693682
EPI_ISL_1288370
EPI_ISL_2231344
EPI_ISL_1661546
EPI_ISL_2614683
EPI_ISL_954083
EPI_ISL_918376
EPI_ISL_1490240
EPI_ISL_444486
EPI_ISL_1172020
EPI_ISL_1752637
EPI_ISL_5143112
EPI_ISL_1489739
EPI_ISL_1661252
EPI_ISL_660645
EPI_ISL_1656944
EPI_ISL_1110897
EPI_ISL_2402074
EPI_ISL_1036416
EPI_ISL_2283772
EPI_ISL_1392689
EPI_ISL_691195
EPI_ISL_1788916
EPI_ISL_943988
EPI_ISL_913932
EPI_ISL_691220
EPI_ISL_1180706
EPI_ISL_2422758
EPI_ISL_2391597
EPI_ISL_7709379
EPI_ISL_9160101
EPI_ISL_2868941
EPI_ISL_5687884
EPI_ISL_685645
EPI_ISL_4211288
EPI_ISL_1502494
EPI_ISL_2835469
EPI_ISL_2399603
EPI_ISL_2231249
EPI_ISL_1259124
EPI_ISL_1180736
EPI_ISL_420076
EPI_ISL_2894748
EPI_ISL_691956
EPI_ISL_2422978
EPI_ISL_2426155
EPI_ISL_1399277
EPI_ISL_909949
EPI_ISL_11229099
EPI_ISL_1821579
EPI_ISL_2690193
EPI_ISL_1671797
EPI_ISL_444477
EPI_ISL_1259064
EPI_ISL_2448652
EPI_ISL_1013288
EPI_ISL_1805465
EPI_ISL_5590038
EPI_ISL_691169
EPI_ISL_7613719
EPI_ISL_684989
EPI_ISL_1788744
EPI_ISL_2500935
EPI_ISL_2346457
EPI_ISL_1686055
EPI_ISL_437469
EPI_ISL_3088367
EPI_ISL_2180257
EPI_ISL_691882
EPI_ISL_2544880
EPI_ISL_1686030
EPI_ISL_1582660
EPI_ISL_479901
EPI_ISL_872952
EPI_ISL_1111425
EPI_ISL_2156645
EPI_ISL_687135
EPI_ISL_507003
EPI_ISL_687902
EPI_ISL_693205
EPI_ISL_2200117
EPI_ISL_5918434
EPI_ISL_2312657
EPI_ISL_2091422
EPI_ISL_685012
EPI_ISL_2003127
EPI_ISL_1823188
EPI_ISL_1401100
EPI_ISL_690502
EPI_ISL_755644
EPI_ISL_2155994
EPI_ISL_524729
EPI_ISL_1960363
EPI_ISL_691706
EPI_ISL_2490327
EPI_ISL_518052
EPI_ISL_1288272
EPI_ISL_447621
EPI_ISL_3023807
EPI_ISL_862601
EPI_ISL_4741348
EPI_ISL_824672
EPI_ISL_1391245
EPI_ISL_687332
EPI_ISL_475605
EPI_ISL_2296066
EPI_ISL_2099373
EPI_ISL_685591
EPI_ISL_2101128
EPI_ISL_1181479
EPI_ISL_2322461
EPI_ISL_493348
EPI_ISL_688666
EPI_ISL_1841095
EPI_ISL_2156431
EPI_ISL_2923154
EPI_ISL_602881
EPI_ISL_582646
EPI_ISL_479964
EPI_ISL_1534699
EPI_ISL_11229322
EPI_ISL_686166
EPI_ISL_2007001
EPI_ISL_2188799
EPI_ISL_451934
EPI_ISL_7711777
EPI_ISL_693227
EPI_ISL_837777
EPI_ISL_539782
EPI_ISL_872636
EPI_ISL_2484776
EPI_ISL_699699
EPI_ISL_2790880
EPI_ISL_535532
EPI_ISL_2188131
EPI_ISL_4417907
EPI_ISL_1960614
EPI_ISL_2422859
EPI_ISL_518819
EPI_ISL_2713216
EPI_ISL_2029774
EPI_ISL_455429
EPI_ISL_2191541
EPI_ISL_5196214
EPI_ISL_692032
EPI_ISL_684894
EPI_ISL_2399590
EPI_ISL_1821187
EPI_ISL_2097165
EPI_ISL_5589502
EPI_ISL_1910370
EPI_ISL_6491771
EPI_ISL_688705
EPI_ISL_1960315
EPI_ISL_684805
EPI_ISL_2231106
EPI_ISL_1656018
EPI_ISL_692485
EPI_ISL_1920208
EPI_ISL_735286
EPI_ISL_1112251
EPI_ISL_1752666
EPI_ISL_5921364
EPI_ISL_1935600
EPI_ISL_692087
EPI_ISL_941978
EPI_ISL_1910930
EPI_ISL_2001477
EPI_ISL_1911908
EPI_ISL_11448683
EPI_ISL_1752480
EPI_ISL_4496546
EPI_ISL_5589811
EPI_ISL_1803291
EPI_ISL_2348714
EPI_ISL_692074
EPI_ISL_677732
EPI_ISL_6194831
EPI_ISL_1394293
EPI_ISL_1463458
EPI_ISL_1351725
EPI_ISL_1841086
EPI_ISL_1752660
EPI_ISL_11229625
EPI_ISL_1785072
EPI_ISL_1710851
EPI_ISL_2161811
EPI_ISL_1533040
EPI_ISL_691063
EPI_ISL_1509837
EPI_ISL_692152
EPI_ISL_5590032
EPI_ISL_1259195
EPI_ISL_1909851
EPI_ISL_943967
EPI_ISL_685680
EPI_ISL_692303
EPI_ISL_1910291
EPI_ISL_940896
EPI_ISL_4260408
EPI_ISL_1257853
EPI_ISL_1265444
EPI_ISL_2422890
EPI_ISL_1494667
EPI_ISL_2529856
EPI_ISL_463278
EPI_ISL_1786230
EPI_ISL_2779540
EPI_ISL_1627455
EPI_ISL_4888464
EPI_ISL_3038227
EPI_ISL_1406591
EPI_ISL_495434
EPI_ISL_1111468
EPI_ISL_1389350
EPI_ISL_684489
EPI_ISL_1403516
EPI_ISL_671466
EPI_ISL_3836253
EPI_ISL_692708
EPI_ISL_985172
EPI_ISL_5590244
EPI_ISL_1509953
EPI_ISL_688505
EPI_ISL_1685268
EPI_ISL_3154902
EPI_ISL_2101261
EPI_ISL_2272790
EPI_ISL_471549
EPI_ISL_1500991
EPI_ISL_2030061
EPI_ISL_1259115
EPI_ISL_614279
EPI_ISL_2187984
EPI_ISL_1110402
EPI_ISL_454606
EPI_ISL_1110931
EPI_ISL_685454
EPI_ISL_1823518
EPI_ISL_1857103
EPI_ISL_648648
EPI_ISL_688576
EPI_ISL_414691
EPI_ISL_690291
EPI_ISL_454532
EPI_ISL_1661516
EPI_ISL_1416670
EPI_ISL_1283936
EPI_ISL_3086832
EPI_ISL_1340815
EPI_ISL_2081944
EPI_ISL_5441593
EPI_ISL_686804
EPI_ISL_1020173
EPI_ISL_1621642
EPI_ISL_1628419
EPI_ISL_1853419
EPI_ISL_685641
EPI_ISL_5687856
EPI_ISL_1745688
EPI_ISL_1233621
EPI_ISL_1686133
EPI_ISL_685451
EPI_ISL_692082
EPI_ISL_1608418
EPI_ISL_2272917
EPI_ISL_2091333
EPI_ISL_860910
EPI_ISL_2091342
EPI_ISL_5143214
EPI_ISL_3101257
EPI_ISL_2713125
EPI_ISL_3030016
EPI_ISL_2547428
EPI_ISL_2200088
EPI_ISL_2155874
EPI_ISL_1686248
EPI_ISL_2422979
EPI_ISL_690116
EPI_ISL_542421
EPI_ISL_5441622
EPI_ISL_1910202
EPI_ISL_1196299
EPI_ISL_1608499
EPI_ISL_1661558
EPI_ISL_2779365
EPI_ISL_1503114
EPI_ISL_861671
EPI_ISL_5918440
EPI_ISL_685524
EPI_ISL_5687812
EPI_ISL_2155546
EPI_ISL_2382757
EPI_ISL_1262757
EPI_ISL_576268
EPI_ISL_1760286
EPI_ISL_1416864
EPI_ISL_1803239
EPI_ISL_940948
EPI_ISL_631710
EPI_ISL_2364624
EPI_ISL_956389
EPI_ISL_11229566
EPI_ISL_1752638
EPI_ISL_1853295
EPI_ISL_5143007
EPI_ISL_11229135
EPI_ISL_4741351
EPI_ISL_1301599
EPI_ISL_1786379
EPI_ISL_1628421
EPI_ISL_685465
EPI_ISL_1084631
EPI_ISL_5687753
EPI_ISL_1168607
EPI_ISL_560626
EPI_ISL_690644
EPI_ISL_1910350
EPI_ISL_2232908
EPI_ISL_1403604
EPI_ISL_700123
EPI_ISL_685356
EPI_ISL_6000413
EPI_ISL_1706789
EPI_ISL_2545952
EPI_ISL_5598606
EPI_ISL_1994008
EPI_ISL_5598577
EPI_ISL_690210
EPI_ISL_3402236
EPI_ISL_542332
EPI_ISL_6582805
EPI_ISL_1380065
EPI_ISL_955081
EPI_ISL_2713081
EPI_ISL_1909836
EPI_ISL_689979
EPI_ISL_685317
EPI_ISL_1621519
EPI_ISL_692716
EPI_ISL_1417048
EPI_ISL_788969
EPI_ISL_475675
EPI_ISL_1469946
EPI_ISL_2629046
EPI_ISL_4417564
EPI_ISL_2081873
EPI_ISL_2091353
EPI_ISL_452207
EPI_ISL_2189510
EPI_ISL_2155013
EPI_ISL_1628801
EPI_ISL_3138696
EPI_ISL_2545938
EPI_ISL_2341400
EPI_ISL_2629183
EPI_ISL_686482
EPI_ISL_1910449
EPI_ISL_1756237
EPI_ISL_1165073
EPI_ISL_7139807
EPI_ISL_535556
EPI_ISL_1577939
EPI_ISL_5143070
EPI_ISL_5589847
EPI_ISL_2007004
EPI_ISL_3758022
EPI_ISL_7505535
EPI_ISL_1299540
EPI_ISL_1463506
EPI_ISL_833297
EPI_ISL_6289922
EPI_ISL_1517455
EPI_ISL_1791547
EPI_ISL_7957912
EPI_ISL_1821580
EPI_ISL_1544126
EPI_ISL_482876
EPI_ISL_428351
EPI_ISL_5918384
EPI_ISL_2661852
EPI_ISL_613553
EPI_ISL_1013422
EPI_ISL_451392
EPI_ISL_1014678
EPI_ISL_688411
EPI_ISL_861505
EPI_ISL_1288261
EPI_ISL_1853407
EPI_ISL_1351706
EPI_ISL_2502688
EPI_ISL_1013237
EPI_ISL_686687
EPI_ISL_690740
EPI_ISL_2189003
EPI_ISL_2155645
EPI_ISL_2081894
EPI_ISL_1279324
EPI_ISL_4741332
EPI_ISL_1389298
EPI_ISL_1582686
EPI_ISL_1209288
EPI_ISL_2828706
EPI_ISL_688802
EPI_ISL_1517390
EPI_ISL_2081897
EPI_ISL_419297
EPI_ISL_700012
EPI_ISL_735333
EPI_ISL_626585
EPI_ISL_2231532
EPI_ISL_1180758
EPI_ISL_692338
EPI_ISL_1209306
EPI_ISL_3130036
EPI_ISL_1424026
EPI_ISL_11396754
EPI_ISL_11000098
EPI_ISL_602896
EPI_ISL_1469108
EPI_ISL_2614532
EPI_ISL_1111376
EPI_ISL_3050769
EPI_ISL_2097095
EPI_ISL_5196286
EPI_ISL_1920219
EPI_ISL_2272910
EPI_ISL_687813
EPI_ISL_3347196
EPI_ISL_2029990
EPI_ISL_2312784
EPI_ISL_1111408
EPI_ISL_2101275
EPI_ISL_1322123
EPI_ISL_2081984
EPI_ISL_1180881
EPI_ISL_1263322
EPI_ISL_479845
EPI_ISL_1447355
EPI_ISL_1104656
EPI_ISL_3186073
EPI_ISL_1821827
EPI_ISL_1302957
EPI_ISL_1257881
EPI_ISL_1608320
EPI_ISL_2214968
EPI_ISL_614312
EPI_ISL_1209318
EPI_ISL_2231191
EPI_ISL_1580614
EPI_ISL_1577970
EPI_ISL_422408
EPI_ISL_515776
EPI_ISL_2191524
EPI_ISL_860886
EPI_ISL_500556
EPI_ISL_6710551
EPI_ISL_1580616
EPI_ISL_2156411
EPI_ISL_2189254
EPI_ISL_686993
EPI_ISL_1588185
EPI_ISL_2312732
EPI_ISL_1013152
EPI_ISL_1279275
EPI_ISL_2180430
EPI_ISL_1752652
EPI_ISL_692482
EPI_ISL_1396762
EPI_ISL_1054983
EPI_ISL_1840920
EPI_ISL_1166157
EPI_ISL_1013168
EPI_ISL_418239
EPI_ISL_1670640
EPI_ISL_690842
EPI_ISL_1917497
EPI_ISL_1625973
EPI_ISL_513067
EPI_ISL_513020
EPI_ISL_2958857
EPI_ISL_1827527
EPI_ISL_1626503
EPI_ISL_3410301
EPI_ISL_941001
EPI_ISL_1656073
EPI_ISL_1841213
EPI_ISL_4417579
EPI_ISL_684162
EPI_ISL_583450
EPI_ISL_4880334
EPI_ISL_3243097
EPI_ISL_3086836
EPI_ISL_2341026
EPI_ISL_1190895
EPI_ISL_2155882
EPI_ISL_8884440
EPI_ISL_861660
EPI_ISL_2097088
EPI_ISL_1910939
EPI_ISL_635038
EPI_ISL_2107198
EPI_ISL_671463
EPI_ISL_1712385
EPI_ISL_688118
EPI_ISL_2993632
EPI_ISL_693666
EPI_ISL_961090
EPI_ISL_691844
EPI_ISL_895829
EPI_ISL_1585550
EPI_ISL_1302993
EPI_ISL_2629034
EPI_ISL_688999
EPI_ISL_3758054
EPI_ISL_515857
EPI_ISL_1117946
EPI_ISL_3067003
EPI_ISL_3410299
EPI_ISL_2029716
EPI_ISL_3663690
EPI_ISL_690529
EPI_ISL_2422417
EPI_ISL_1389288
EPI_ISL_2100946
EPI_ISL_2155563
EPI_ISL_2841930
EPI_ISL_1661560
EPI_ISL_1129227
EPI_ISL_685325
EPI_ISL_2231222
EPI_ISL_3980568
EPI_ISL_528751
EPI_ISL_509320
EPI_ISL_1533073
EPI_ISL_687060
EPI_ISL_1096121
EPI_ISL_3074058
EPI_ISL_1647113
EPI_ISL_434369
EPI_ISL_4417832
EPI_ISL_2029934
EPI_ISL_1060429
EPI_ISL_855369
EPI_ISL_1279531
EPI_ISL_1517275
EPI_ISL_1111343
EPI_ISL_2422687
EPI_ISL_913049
EPI_ISL_1909884
EPI_ISL_529743
EPI_ISL_3023826
EPI_ISL_954095
EPI_ISL_4298671
EPI_ISL_5598732
EPI_ISL_1167177
EPI_ISL_1469261
EPI_ISL_962539
EPI_ISL_692264
EPI_ISL_1629736
EPI_ISL_889387
EPI_ISL_1824606
EPI_ISL_459872
EPI_ISL_602763
EPI_ISL_1111360
EPI_ISL_9627389
EPI_ISL_7711762
EPI_ISL_862633
EPI_ISL_2728564
EPI_ISL_684856
EPI_ISL_2425594
EPI_ISL_1118173
EPI_ISL_3252973
EPI_ISL_1020267
EPI_ISL_688514
EPI_ISL_2081891
EPI_ISL_5934930
EPI_ISL_1608483
EPI_ISL_984683
EPI_ISL_1181476
EPI_ISL_2361692
EPI_ISL_515691
EPI_ISL_5196266
EPI_ISL_1936274
EPI_ISL_1110927
EPI_ISL_1001326
EPI_ISL_1352012
EPI_ISL_6194066
EPI_ISL_10149590
EPI_ISL_2728552
EPI_ISL_2484215
EPI_ISL_1180690
EPI_ISL_535555
EPI_ISL_6949577
EPI_ISL_1443888
EPI_ISL_1138555
EPI_ISL_751408
EPI_ISL_3138708
EPI_ISL_1084662
EPI_ISL_5590077
EPI_ISL_498061
EPI_ISL_1389272
EPI_ISL_977497
EPI_ISL_1788799
EPI_ISL_711057
EPI_ISL_1279456
EPI_ISL_2092868
EPI_ISL_1186070
EPI_ISL_860891
EPI_ISL_1920506
EPI_ISL_2100221
EPI_ISL_1517461
EPI_ISL_1302788
EPI_ISL_1262763
EPI_ISL_513541
EPI_ISL_2029833
EPI_ISL_1577924
EPI_ISL_535575
EPI_ISL_2155674
EPI_ISL_779714
EPI_ISL_692587
EPI_ISL_883303
EPI_ISL_1788775
EPI_ISL_10141494
EPI_ISL_2001300
EPI_ISL_692640
EPI_ISL_913054
EPI_ISL_2601582
EPI_ISL_1111197
EPI_ISL_2094429
EPI_ISL_2231120
EPI_ISL_1910283
EPI_ISL_498110
EPI_ISL_542280
EPI_ISL_1465479
EPI_ISL_1201526
EPI_ISL_2293368
EPI_ISL_437696
EPI_ISL_1627464
EPI_ISL_1470177
EPI_ISL_686655
EPI_ISL_956391
EPI_ISL_2106231
EPI_ISL_692718
EPI_ISL_1209374
EPI_ISL_2155805
EPI_ISL_1233242
EPI_ISL_691310
EPI_ISL_1424045
EPI_ISL_1731586
EPI_ISL_3024011
EPI_ISL_1502121
EPI_ISL_2091415
EPI_ISL_2101140
EPI_ISL_913610
EPI_ISL_3024050
EPI_ISL_687009
EPI_ISL_2382795
EPI_ISL_5917696
EPI_ISL_1686058
EPI_ISL_5920941
EPI_ISL_2391539
EPI_ISL_1625996
EPI_ISL_487322
EPI_ISL_692102
EPI_ISL_1686111
EPI_ISL_1628388
EPI_ISL_2091191
EPI_ISL_2379131
EPI_ISL_2545857
EPI_ISL_689967
EPI_ISL_1760231
EPI_ISL_631562
EPI_ISL_2180387
EPI_ISL_5687765
EPI_ISL_6436498
EPI_ISL_2152378
EPI_ISL_2756556
EPI_ISL_686877
EPI_ISL_862853
EPI_ISL_1111387
EPI_ISL_684756
EPI_ISL_684950
EPI_ISL_691116
EPI_ISL_2422963
EPI_ISL_7174162
EPI_ISL_455567
EPI_ISL_1302859
EPI_ISL_688943
EPI_ISL_691440
EPI_ISL_631695
EPI_ISL_1020024
EPI_ISL_1417062
EPI_ISL_1821522
EPI_ISL_688812
EPI_ISL_1404133
EPI_ISL_1911904
EPI_ISL_1416427
EPI_ISL_2107143
EPI_ISL_5590029
EPI_ISL_824579
EPI_ISL_1262897
EPI_ISL_1654995
EPI_ISL_3980562
EPI_ISL_2189474
EPI_ISL_2091187
EPI_ISL_686636
EPI_ISL_2015100
EPI_ISL_4219400
EPI_ISL_2530209
EPI_ISL_1910161
EPI_ISL_1060370
EPI_ISL_1180216
EPI_ISL_2030063
EPI_ISL_2188363
EPI_ISL_1195451
EPI_ISL_1318207
EPI_ISL_1013099
EPI_ISL_688081
EPI_ISL_2860817
EPI_ISL_2155473
EPI_ISL_5598780
EPI_ISL_2530221
EPI_ISL_1465538
EPI_ISL_1656916
EPI_ISL_1416947
EPI_ISL_2188763
EPI_ISL_5196212
EPI_ISL_1629121
EPI_ISL_1340788
EPI_ISL_1498311
EPI_ISL_8311691
EPI_ISL_2285105
EPI_ISL_2811805
EPI_ISL_419250
EPI_ISL_1656983
EPI_ISL_11266012
EPI_ISL_437194
EPI_ISL_428671
EPI_ISL_7473136
EPI_ISL_1166998
EPI_ISL_1608256
EPI_ISL_690503
EPI_ISL_2562023
EPI_ISL_1533054
EPI_ISL_685818
EPI_ISL_1288224
EPI_ISL_2835342
EPI_ISL_2101051
EPI_ISL_2601633
EPI_ISL_1715158
EPI_ISL_2097009
EPI_ISL_5142564
EPI_ISL_2621247
EPI_ISL_889375
EPI_ISL_1036413
EPI_ISL_2091167
EPI_ISL_699915
EPI_ISL_684298
EPI_ISL_718174
EPI_ISL_442523
EPI_ISL_2083046
EPI_ISL_2691067
EPI_ISL_1621708
EPI_ISL_2443778
EPI_ISL_11229676
EPI_ISL_524716
EPI_ISL_475603
EPI_ISL_2894745
EPI_ISL_1351654
EPI_ISL_2692981
EPI_ISL_1336502
EPI_ISL_889393
EPI_ISL_1337360
EPI_ISL_1789074
EPI_ISL_2530129
EPI_ISL_1715144
EPI_ISL_1336847
EPI_ISL_4716320
EPI_ISL_2621347
EPI_ISL_1401119
EPI_ISL_1502550
EPI_ISL_1381372
EPI_ISL_686667
EPI_ISL_1731906
EPI_ISL_1443894
EPI_ISL_2402766
EPI_ISL_5142521
EPI_ISL_479521
EPI_ISL_687834
EPI_ISL_2081194
EPI_ISL_2710865
EPI_ISL_1259152
EPI_ISL_3024004
EPI_ISL_718143
EPI_ISL_686183
EPI_ISL_1406590
EPI_ISL_5590136
EPI_ISL_1823412
EPI_ISL_480087
EPI_ISL_1910329
EPI_ISL_1406538
EPI_ISL_416610
EPI_ISL_1358301
EPI_ISL_1608319
EPI_ISL_451663
EPI_ISL_602664
EPI_ISL_2402676
EPI_ISL_5199402
EPI_ISL_2081929
EPI_ISL_3980767
EPI_ISL_2402140
EPI_ISL_1788859
EPI_ISL_2029786
EPI_ISL_943968
EPI_ISL_2189321
EPI_ISL_5918341
EPI_ISL_2835329
EPI_ISL_2189040
EPI_ISL_2156421
EPI_ISL_1935603
EPI_ISL_1532300
EPI_ISL_1760265
EPI_ISL_538455
EPI_ISL_735290
EPI_ISL_1416821
EPI_ISL_1029966
EPI_ISL_688864
EPI_ISL_1391413
EPI_ISL_1754236
EPI_ISL_1279374
EPI_ISL_1478838
EPI_ISL_1623773
EPI_ISL_2894716
EPI_ISL_1627349
EPI_ISL_1655078
EPI_ISL_1079002
EPI_ISL_933782
EPI_ISL_5196345
EPI_ISL_4050435
EPI_ISL_539804
EPI_ISL_751410
EPI_ISL_11229779
EPI_ISL_631781
EPI_ISL_2621346
EPI_ISL_1336329
EPI_ISL_1417161
EPI_ISL_1020137
EPI_ISL_1661532
EPI_ISL_688219
EPI_ISL_2272936
EPI_ISL_2324249
EPI_ISL_5598520
EPI_ISL_2097092
EPI_ISL_475685
EPI_ISL_1905210
EPI_ISL_1039249
EPI_ISL_1084671
EPI_ISL_745234
EPI_ISL_2894634
EPI_ISL_2029639
EPI_ISL_1219956
EPI_ISL_2231498
EPI_ISL_965927
EPI_ISL_860095
EPI_ISL_1972549
EPI_ISL_837708
EPI_ISL_1483743
EPI_ISL_684938
EPI_ISL_2614616
EPI_ISL_10957384
EPI_ISL_692270
EPI_ISL_1403532
EPI_ISL_631719
EPI_ISL_754846
EPI_ISL_690201
EPI_ISL_691439
EPI_ISL_688573
EPI_ISL_2001462
EPI_ISL_687223
EPI_ISL_2156315
EPI_ISL_1379414
EPI_ISL_1533098
EPI_ISL_2006955
EPI_ISL_1533060
EPI_ISL_529006
EPI_ISL_2713092
EPI_ISL_982222
EPI_ISL_954114
EPI_ISL_1732160
EPI_ISL_691240
EPI_ISL_876795
EPI_ISL_2485215
EPI_ISL_2348503
EPI_ISL_2495565
EPI_ISL_691033
EPI_ISL_1346636
EPI_ISL_535531
EPI_ISL_2601489
EPI_ISL_7711696
EPI_ISL_6000429
EPI_ISL_1910169
EPI_ISL_5918391
EPI_ISL_427323
EPI_ISL_1035910
EPI_ISL_515714
EPI_ISL_2101314
EPI_ISL_1229147
EPI_ISL_2231352
EPI_ISL_852595
EPI_ISL_1701311
EPI_ISL_1532808
EPI_ISL_692156
EPI_ISL_1265160
EPI_ISL_1233597
EPI_ISL_3231877
EPI_ISL_688775
EPI_ISL_1821577
EPI_ISL_1527371
EPI_ISL_1336795
EPI_ISL_1111413
EPI_ISL_2155401
EPI_ISL_1301879
EPI_ISL_8142113
EPI_ISL_2105456
EPI_ISL_6436558
EPI_ISL_692490
EPI_ISL_1821860
EPI_ISL_2101286
EPI_ISL_2484596
EPI_ISL_428209
EPI_ISL_1233514
EPI_ISL_1821139
EPI_ISL_934990
EPI_ISL_1685332
EPI_ISL_1263089
EPI_ISL_1096996
EPI_ISL_1686105
EPI_ISL_1302000
EPI_ISL_688188
EPI_ISL_5142805
EPI_ISL_1284057
EPI_ISL_995367
EPI_ISL_1508998
EPI_ISL_1279947
EPI_ISL_2340930
EPI_ISL_2156698
EPI_ISL_8884398
EPI_ISL_2547031
EPI_ISL_692034
EPI_ISL_689977
EPI_ISL_1018157
EPI_ISL_614287
EPI_ISL_1823464
EPI_ISL_2188985
EPI_ISL_1533078
EPI_ISL_687563
EPI_ISL_539811
EPI_ISL_513162
EPI_ISL_804042
EPI_ISL_5589497
EPI_ISL_1262951
EPI_ISL_1516988
EPI_ISL_913053
EPI_ISL_2001128
EPI_ISL_5918389
EPI_ISL_660261
EPI_ISL_1501107
EPI_ISL_437760
EPI_ISL_526933
EPI_ISL_2495741
EPI_ISL_2097019
EPI_ISL_690035
EPI_ISL_2100766
EPI_ISL_653746
EPI_ISL_2790883
EPI_ISL_9474893
EPI_ISL_684181
EPI_ISL_1233484
EPI_ISL_2158203
EPI_ISL_7174107
EPI_ISL_686995
EPI_ISL_2189361
EPI_ISL_688760
EPI_ISL_2894700
EPI_ISL_1629430
EPI_ISL_953979
EPI_ISL_1524147
EPI_ISL_2422762
EPI_ISL_509306
EPI_ISL_5143002
EPI_ISL_686395
EPI_ISL_5589898
EPI_ISL_2293418
EPI_ISL_2425563
EPI_ISL_1391037
EPI_ISL_2091296
EPI_ISL_1502993
EPI_ISL_686845
EPI_ISL_513546
EPI_ISL_1972245
EPI_ISL_2877298
EPI_ISL_513079
EPI_ISL_2426920
EPI_ISL_685515
EPI_ISL_2164421
EPI_ISL_2226337
EPI_ISL_1528184
EPI_ISL_2154395
EPI_ISL_1195447
EPI_ISL_1789009
EPI_ISL_4496545
EPI_ISL_1656979
EPI_ISL_1381353
EPI_ISL_2534043
EPI_ISL_6000417
EPI_ISL_1465514
EPI_ISL_2835405
EPI_ISL_2779375
EPI_ISL_5918307
EPI_ISL_685894
EPI_ISL_876791
EPI_ISL_1416944
EPI_ISL_5142911
EPI_ISL_690965
EPI_ISL_5687053
EPI_ISL_1788892
EPI_ISL_941989
EPI_ISL_1303512
EPI_ISL_909702
EPI_ISL_1627327
EPI_ISL_1671782
EPI_ISL_1416628
EPI_ISL_2426230
EPI_ISL_2629005
EPI_ISL_1621589
EPI_ISL_1016884
EPI_ISL_2081930
EPI_ISL_684437
EPI_ISL_515466
EPI_ISL_689775
EPI_ISL_689130
EPI_ISL_2189249
EPI_ISL_690817
EPI_ISL_1396653
EPI_ISL_1754363
EPI_ISL_1231753
EPI_ISL_1111220
EPI_ISL_2081928
EPI_ISL_2495520
EPI_ISL_1628993
EPI_ISL_560624
EPI_ISL_4030361
EPI_ISL_1911916
EPI_ISL_3252980
EPI_ISL_909656
EPI_ISL_1593833
EPI_ISL_3836247
EPI_ISL_1163795
EPI_ISL_1112222
EPI_ISL_2485177
EPI_ISL_995486
EPI_ISL_1599517
EPI_ISL_2140801
EPI_ISL_1911906
EPI_ISL_4741245
EPI_ISL_5566448
EPI_ISL_5199364
EPI_ISL_768324
EPI_ISL_1251086
EPI_ISL_1168201
EPI_ISL_2029891
EPI_ISL_603171
EPI_ISL_688776
EPI_ISL_857300
EPI_ISL_1857022
EPI_ISL_1112288
EPI_ISL_687147
EPI_ISL_3162197
EPI_ISL_2835330
EPI_ISL_2919248
EPI_ISL_687851
EPI_ISL_691977
EPI_ISL_1811410
EPI_ISL_837720
EPI_ISL_500542
EPI_ISL_718229
EPI_ISL_1673273
EPI_ISL_1279423
EPI_ISL_1501102
EPI_ISL_528996
EPI_ISL_4880356
EPI_ISL_690852
EPI_ISL_1299503
EPI_ISL_1936276
EPI_ISL_1788940
EPI_ISL_1096228
EPI_ISL_542310
EPI_ISL_436954
EPI_ISL_862551
EPI_ISL_687907
EPI_ISL_1180713
EPI_ISL_1036419
EPI_ISL_690190
EPI_ISL_1623814
EPI_ISL_2621379
EPI_ISL_1041197
EPI_ISL_455312
EPI_ISL_2502653
EPI_ISL_913014
EPI_ISL_1685272
EPI_ISL_684907
EPI_ISL_2180282
EPI_ISL_1358318
EPI_ISL_1013316
EPI_ISL_2232723
EPI_ISL_8311726
EPI_ISL_479875
EPI_ISL_1823516
EPI_ISL_2562036
EPI_ISL_688554
EPI_ISL_685470
EPI_ISL_2713120
EPI_ISL_2001430
EPI_ISL_2402732
EPI_ISL_528819
EPI_ISL_687250
EPI_ISL_684428
EPI_ISL_1756240
EPI_ISL_690493
EPI_ISL_5327602
EPI_ISL_1965439
EPI_ISL_1111374
EPI_ISL_688991
EPI_ISL_452509
EPI_ISL_3316210
EPI_ISL_861633
EPI_ISL_2029989
EPI_ISL_2272958
EPI_ISL_483843
EPI_ISL_2155690
EPI_ISL_1301890
EPI_ISL_476895
EPI_ISL_11229292
EPI_ISL_690057
EPI_ISL_3030022
EPI_ISL_688368
EPI_ISL_1697433
EPI_ISL_2535790
EPI_ISL_688663
EPI_ISL_692534
EPI_ISL_2402102
EPI_ISL_4496671
EPI_ISL_1675057
EPI_ISL_1608303
EPI_ISL_1457782
EPI_ISL_1707625
EPI_ISL_490112
EPI_ISL_2399460
EPI_ISL_961727
EPI_ISL_691192
EPI_ISL_685102
EPI_ISL_1620578
EPI_ISL_2189212
EPI_ISL_1284090
EPI_ISL_3030036
EPI_ISL_2143485
EPI_ISL_872955
EPI_ISL_2691057
EPI_ISL_1749435
EPI_ISL_688041
EPI_ISL_685881
EPI_ISL_981468
EPI_ISL_1715142
EPI_ISL_1315641
EPI_ISL_1580659
EPI_ISL_1662158
EPI_ISL_688507
EPI_ISL_689524
EPI_ISL_2835403
EPI_ISL_1707623
EPI_ISL_708189
EPI_ISL_1501068
EPI_ISL_935644
EPI_ISL_443288
EPI_ISL_2155445
EPI_ISL_824708
EPI_ISL_685996
EPI_ISL_479492
EPI_ISL_961725
EPI_ISL_1251047
EPI_ISL_1745690
EPI_ISL_2020954
EPI_ISL_699906
EPI_ISL_824563
EPI_ISL_1739317
EPI_ISL_792055
EPI_ISL_692668
