# Supplementary material for: Unsupervised outlier detection applied to SARS-CoV-2 nucleotide sequences can identify sequences of common variants and other variants of interest
Source: BMC Bioinformatics. 2022 Dec 19;23:547. doi: 10.1186/s12859-022-05105-y (PMC9761049; doi:10.1186/s12859-022-05105-y)
Supplement: Supplementary file 1 — Additional file 1. Lists of GISAID IDs for the two reference datasets (simulating the time before the emergence of a new variant and the onset of a new variant) for each variant under consideration in the article (alpha, beta, delta, gamma, GH, lambda, mu, omicron). [file 12859_2022_5105_MOESM1_ESM.zip › sequences/mu_before_onset]

EPI_ISL_11229875
EPI_ISL_1138588
EPI_ISL_961754
EPI_ISL_861667
EPI_ISL_691687
EPI_ISL_1213583
EPI_ISL_5598539
EPI_ISL_684365
EPI_ISL_3321099
EPI_ISL_872259
EPI_ISL_2281746
EPI_ISL_2544888
EPI_ISL_1284069
EPI_ISL_1117931
EPI_ISL_691857
EPI_ISL_685711
EPI_ISL_687268
EPI_ISL_5199409
EPI_ISL_1656109
EPI_ISL_862573
EPI_ISL_1588445
EPI_ISL_955077
EPI_ISL_718196
EPI_ISL_692376
EPI_ISL_962530
EPI_ISL_2312954
EPI_ISL_525686
EPI_ISL_513233
EPI_ISL_689538
EPI_ISL_3023896
EPI_ISL_5598750
EPI_ISL_682257
EPI_ISL_684978
EPI_ISL_1394297
EPI_ISL_1608535
EPI_ISL_2140833
EPI_ISL_1381368
EPI_ISL_613553
EPI_ISL_2713119
EPI_ISL_909696
EPI_ISL_1288431
EPI_ISL_689310
EPI_ISL_1233619
EPI_ISL_5703095
EPI_ISL_1018231
EPI_ISL_445084
EPI_ISL_1231613
EPI_ISL_687959
EPI_ISL_718246
EPI_ISL_514613
EPI_ISL_687720
EPI_ISL_9160084
EPI_ISL_1302149
EPI_ISL_525640
EPI_ISL_509279
EPI_ISL_2200122
EPI_ISL_684396
EPI_ISL_1257866
EPI_ISL_2155177
EPI_ISL_953959
EPI_ISL_689478
EPI_ISL_418233
EPI_ISL_2535823
EPI_ISL_1263001
EPI_ISL_1166933
EPI_ISL_1299520
EPI_ISL_1288498
EPI_ISL_692066
EPI_ISL_689602
EPI_ISL_2692170
EPI_ISL_692482
EPI_ISL_498091
EPI_ISL_602626
EPI_ISL_1163821
EPI_ISL_535403
EPI_ISL_2101287
EPI_ISL_513069
EPI_ISL_2101286
EPI_ISL_1468473
EPI_ISL_653796
EPI_ISL_1299530
EPI_ISL_5143192
EPI_ISL_824619
EPI_ISL_1588833
EPI_ISL_542350
EPI_ISL_1171664
EPI_ISL_1288449
EPI_ISL_737019
EPI_ISL_602879
EPI_ISL_1257862
EPI_ISL_1171620
EPI_ISL_833191
EPI_ISL_512670
EPI_ISL_1510619
EPI_ISL_2422929
EPI_ISL_3664329
EPI_ISL_686728
EPI_ISL_891249
EPI_ISL_1168673
EPI_ISL_1544114
EPI_ISL_692132
EPI_ISL_1110428
EPI_ISL_1381364
EPI_ISL_420078
EPI_ISL_5918300
EPI_ISL_447251
EPI_ISL_688078
EPI_ISL_5598489
EPI_ISL_430075
EPI_ISL_5736653
EPI_ISL_2155547
EPI_ISL_692359
EPI_ISL_688648
EPI_ISL_954017
EPI_ISL_688079
EPI_ISL_754238
EPI_ISL_2154422
EPI_ISL_509331
EPI_ISL_5142714
EPI_ISL_2690142
EPI_ISL_468138
EPI_ISL_1301726
EPI_ISL_2188240
EPI_ISL_687797
EPI_ISL_2020241
EPI_ISL_6194172
EPI_ISL_1096120
EPI_ISL_2835504
EPI_ISL_2290153
EPI_ISL_447785
EPI_ISL_1533694
EPI_ISL_685900
EPI_ISL_806758
EPI_ISL_1363111
EPI_ISL_1319447
EPI_ISL_5687817
EPI_ISL_11172676
EPI_ISL_1116446
EPI_ISL_613451
EPI_ISL_1360296
EPI_ISL_691415
EPI_ISL_1655052
EPI_ISL_4888461
EPI_ISL_788936
EPI_ISL_5736619
EPI_ISL_1117832
EPI_ISL_1054960
EPI_ISL_2779548
EPI_ISL_2231193
EPI_ISL_687751
EPI_ISL_2694195
EPI_ISL_941120
EPI_ISL_9667065
EPI_ISL_1315579
EPI_ISL_416596
EPI_ISL_2691028
EPI_ISL_2835469
EPI_ISL_1288432
EPI_ISL_1760298
EPI_ISL_483847
EPI_ISL_648675
EPI_ISL_685317
EPI_ISL_912867
EPI_ISL_528810
EPI_ISL_454544
EPI_ISL_699943
EPI_ISL_1231697
EPI_ISL_1195962
EPI_ISL_1008700
EPI_ISL_1029968
EPI_ISL_2155793
EPI_ISL_691336
EPI_ISL_525469
EPI_ISL_447816
EPI_ISL_602752
EPI_ISL_2614681
EPI_ISL_1279279
EPI_ISL_690690
EPI_ISL_1470010
EPI_ISL_671424
EPI_ISL_1752614
EPI_ISL_689529
EPI_ISL_447798
EPI_ISL_2200093
EPI_ISL_1117966
EPI_ISL_459880
EPI_ISL_735266
EPI_ISL_872022
EPI_ISL_876777
EPI_ISL_1424008
EPI_ISL_860833
EPI_ISL_1731079
EPI_ISL_1191088
EPI_ISL_3023860
EPI_ISL_7139560
EPI_ISL_1406544
EPI_ISL_1110407
EPI_ISL_578188
EPI_ISL_1001340
EPI_ISL_2713151
EPI_ISL_700162
EPI_ISL_1287770
EPI_ISL_1181576
EPI_ISL_1381059
EPI_ISL_1468444
EPI_ISL_11190238
EPI_ISL_447746
EPI_ISL_689241
EPI_ISL_2155416
EPI_ISL_5736665
EPI_ISL_1111284
EPI_ISL_1019647
EPI_ISL_1405910
EPI_ISL_5053963
EPI_ISL_953962
EPI_ISL_1111255
EPI_ISL_913046
EPI_ISL_2877395
EPI_ISL_685784
EPI_ISL_1167005
EPI_ISL_909688
EPI_ISL_10957379
EPI_ISL_685747
EPI_ISL_688981
EPI_ISL_5142517
EPI_ISL_1797564
EPI_ISL_2231532
EPI_ISL_687271
EPI_ISL_684842
EPI_ISL_498157
EPI_ISL_690733
EPI_ISL_1233572
EPI_ISL_954075
EPI_ISL_1054964
EPI_ISL_2937904
EPI_ISL_8421364
EPI_ISL_1301937
EPI_ISL_11229285
EPI_ISL_2226222
EPI_ISL_2231229
EPI_ISL_671432
EPI_ISL_1085385
EPI_ISL_688335
EPI_ISL_1337371
EPI_ISL_686390
EPI_ISL_691495
EPI_ISL_2013509
EPI_ISL_3799769
EPI_ISL_603025
EPI_ISL_1302396
EPI_ISL_3980691
EPI_ISL_2835320
EPI_ISL_5598620
EPI_ISL_1936346
EPI_ISL_688209
EPI_ISL_1096262
EPI_ISL_648820
EPI_ISL_700074
EPI_ISL_1164963
EPI_ISL_2279498
EPI_ISL_691984
EPI_ISL_1533705
EPI_ISL_1785075
EPI_ISL_690057
EPI_ISL_689846
EPI_ISL_940610
EPI_ISL_1629468
EPI_ISL_6436632
EPI_ISL_686048
EPI_ISL_1180694
EPI_ISL_1111337
EPI_ISL_688616
EPI_ISL_5887134
EPI_ISL_977636
EPI_ISL_427319
EPI_ISL_1201522
EPI_ISL_871973
EPI_ISL_1168619
EPI_ISL_833257
EPI_ISL_1262768
EPI_ISL_1117682
EPI_ISL_824559
EPI_ISL_688309
EPI_ISL_955094
EPI_ISL_687435
EPI_ISL_684774
EPI_ISL_482767
EPI_ISL_2231404
EPI_ISL_10397635
EPI_ISL_1509761
EPI_ISL_574619
EPI_ISL_688543
EPI_ISL_2713087
EPI_ISL_1321766
EPI_ISL_1258426
EPI_ISL_689124
EPI_ISL_1372317
EPI_ISL_718173
EPI_ISL_734168
EPI_ISL_459932
EPI_ISL_1936312
EPI_ISL_2422903
EPI_ISL_2350798
EPI_ISL_689469
EPI_ISL_5703309
EPI_ISL_2155551
EPI_ISL_1262974
EPI_ISL_718212
EPI_ISL_1020127
EPI_ISL_4296322
EPI_ISL_871978
EPI_ISL_2426925
EPI_ISL_475604
EPI_ISL_2860784
EPI_ISL_1231734
EPI_ISL_735408
EPI_ISL_1018135
EPI_ISL_2691026
EPI_ISL_513226
EPI_ISL_849649
EPI_ISL_6289962
EPI_ISL_1608531
EPI_ISL_889013
EPI_ISL_985063
EPI_ISL_1219932
EPI_ISL_2009180
EPI_ISL_6491783
EPI_ISL_1159097
EPI_ISL_455354
EPI_ISL_479902
EPI_ISL_7711648
EPI_ISL_685377
EPI_ISL_6484671
EPI_ISL_5687821
EPI_ISL_1279509
EPI_ISL_685660
EPI_ISL_454497
EPI_ISL_5107665
EPI_ISL_1180773
EPI_ISL_1111296
EPI_ISL_913042
EPI_ISL_475710
EPI_ISL_737022
EPI_ISL_512948
EPI_ISL_1233552
EPI_ISL_513089
EPI_ISL_1910403
EPI_ISL_542323
EPI_ISL_1190763
EPI_ISL_691524
EPI_ISL_515877
EPI_ISL_2399580
EPI_ISL_735417
EPI_ISL_2968037
EPI_ISL_690128
EPI_ISL_487377
EPI_ISL_602824
EPI_ISL_751356
EPI_ISL_7957889
EPI_ISL_961091
EPI_ISL_2422873
EPI_ISL_470901
EPI_ISL_2422623
EPI_ISL_4744515
EPI_ISL_689746
EPI_ISL_483858
EPI_ISL_1652052
EPI_ISL_1111013
EPI_ISL_487107
EPI_ISL_8142130
EPI_ISL_965284
EPI_ISL_686885
EPI_ISL_954012
EPI_ISL_1110947
EPI_ISL_2894724
EPI_ISL_463298
EPI_ISL_509294
EPI_ISL_2894771
EPI_ISL_686234
EPI_ISL_1205295
EPI_ISL_918364
EPI_ISL_2536155
EPI_ISL_2322459
EPI_ISL_690885
EPI_ISL_940630
EPI_ISL_1117494
EPI_ISL_1291551
EPI_ISL_2001176
EPI_ISL_2399566
EPI_ISL_943608
EPI_ISL_689751
EPI_ISL_1532298
EPI_ISL_631594
EPI_ISL_1655985
EPI_ISL_1502990
EPI_ISL_1233851
EPI_ISL_1401156
EPI_ISL_1401249
EPI_ISL_648617
EPI_ISL_692352
EPI_ISL_11229151
EPI_ISL_792103
EPI_ISL_9159782
EPI_ISL_687707
EPI_ISL_11230029
EPI_ISL_5918309
EPI_ISL_1524378
EPI_ISL_837674
EPI_ISL_692387
EPI_ISL_689184
EPI_ISL_684757
EPI_ISL_535527
EPI_ISL_11229366
EPI_ISL_6436479
EPI_ISL_513032
EPI_ISL_837761
EPI_ISL_2614673
EPI_ISL_687595
EPI_ISL_2231523
EPI_ISL_1111491
EPI_ISL_10700925
EPI_ISL_5918388
EPI_ISL_850669
EPI_ISL_3410561
EPI_ISL_1296291
EPI_ISL_1533053
EPI_ISL_509338
EPI_ISL_6000500
EPI_ISL_684981
EPI_ISL_419232
EPI_ISL_2894647
EPI_ISL_11230476
EPI_ISL_1261827
EPI_ISL_653789
EPI_ISL_872333
EPI_ISL_421509
EPI_ISL_692139
EPI_ISL_4574531
EPI_ISL_700232
EPI_ISL_614283
EPI_ISL_685964
EPI_ISL_1167178
EPI_ISL_1544161
EPI_ISL_1401161
EPI_ISL_1019803
EPI_ISL_687433
EPI_ISL_689920
EPI_ISL_754200
EPI_ISL_1097017
EPI_ISL_2081891
EPI_ISL_560577
EPI_ISL_480170
EPI_ISL_685484
EPI_ISL_447308
EPI_ISL_419296
EPI_ISL_788950
EPI_ISL_2155254
EPI_ISL_1020271
EPI_ISL_788974
EPI_ISL_3999678
EPI_ISL_2877304
EPI_ISL_576116
EPI_ISL_450511
EPI_ISL_1096283
EPI_ISL_479519
EPI_ISL_515815
EPI_ISL_2422774
EPI_ISL_1008675
EPI_ISL_1180726
EPI_ISL_687638
EPI_ISL_2140815
EPI_ISL_5171015
EPI_ISL_956401
EPI_ISL_1168503
EPI_ISL_2894860
EPI_ISL_687462
EPI_ISL_2156421
EPI_ISL_1544176
EPI_ISL_1063786
EPI_ISL_688107
EPI_ISL_735343
EPI_ISL_2835273
EPI_ISL_2081984
EPI_ISL_1517409
EPI_ISL_7613747
EPI_ISL_2231438
EPI_ISL_1112266
EPI_ISL_2155682
EPI_ISL_1180840
EPI_ISL_1340785
EPI_ISL_1502897
EPI_ISL_420058
EPI_ISL_1001417
EPI_ISL_1554958
EPI_ISL_2156410
EPI_ISL_690555
EPI_ISL_965265
EPI_ISL_692238
EPI_ISL_689987
EPI_ISL_515824
EPI_ISL_684130
EPI_ISL_586560
EPI_ISL_514587
EPI_ISL_685131
EPI_ISL_6679982
EPI_ISL_6710230
EPI_ISL_1036376
EPI_ISL_1279341
EPI_ISL_692338
EPI_ISL_2156209
EPI_ISL_5917746
EPI_ISL_1092725
EPI_ISL_2101111
EPI_ISL_2894848
EPI_ISL_1622366
EPI_ISL_1301658
EPI_ISL_685628
EPI_ISL_3382431
EPI_ISL_525495
EPI_ISL_1279376
EPI_ISL_692334
EPI_ISL_1110432
EPI_ISL_1113031
EPI_ISL_2835371
EPI_ISL_955905
EPI_ISL_2100831
EPI_ISL_2399587
EPI_ISL_718214
EPI_ISL_1180881
EPI_ISL_513211
EPI_ISL_1797600
EPI_ISL_1761309
EPI_ISL_1233226
EPI_ISL_509256
EPI_ISL_1166980
EPI_ISL_5441386
EPI_ISL_535406
EPI_ISL_2231392
EPI_ISL_692082
EPI_ISL_1533041
EPI_ISL_1020153
EPI_ISL_515728
EPI_ISL_1622378
EPI_ISL_1018297
EPI_ISL_7709379
EPI_ISL_10957367
EPI_ISL_1437749
EPI_ISL_691928
EPI_ISL_525420
EPI_ISL_684811
EPI_ISL_691109
EPI_ISL_1018326
EPI_ISL_833266
EPI_ISL_688835
EPI_ISL_686743
EPI_ISL_648793
EPI_ISL_512954
EPI_ISL_685625
EPI_ISL_1520117
EPI_ISL_686316
EPI_ISL_688164
EPI_ISL_1233512
EPI_ISL_5736695
EPI_ISL_751360
EPI_ISL_455792
EPI_ISL_985082
EPI_ISL_685275
EPI_ISL_582130
EPI_ISL_691686
EPI_ISL_1166970
EPI_ISL_420053
EPI_ISL_1288341
EPI_ISL_688360
EPI_ISL_648093
EPI_ISL_1081195
EPI_ISL_671447
EPI_ISL_2081986
EPI_ISL_2171230
EPI_ISL_4496623
EPI_ISL_2839259
EPI_ISL_4496620
EPI_ISL_1023841
EPI_ISL_941021
EPI_ISL_1251028
EPI_ISL_2155729
EPI_ISL_1288246
EPI_ISL_2790850
EPI_ISL_700017
EPI_ISL_687541
EPI_ISL_5934922
EPI_ISL_1797589
EPI_ISL_1180880
EPI_ISL_1117861
EPI_ISL_691330
EPI_ISL_2422944
EPI_ISL_1301582
EPI_ISL_427364
EPI_ISL_692390
EPI_ISL_475578
EPI_ISL_2312730
EPI_ISL_6582821
EPI_ISL_1248934
EPI_ISL_690592
EPI_ISL_1301851
EPI_ISL_1391325
EPI_ISL_455712
EPI_ISL_1501089
EPI_ISL_1504073
EPI_ISL_1008688
EPI_ISL_2422973
EPI_ISL_535477
EPI_ISL_684403
EPI_ISL_690136
EPI_ISL_690065
EPI_ISL_648090
EPI_ISL_498087
EPI_ISL_1503079
EPI_ISL_751445
EPI_ISL_1063784
EPI_ISL_692604
EPI_ISL_940935
EPI_ISL_2155948
EPI_ISL_935557
EPI_ISL_2422936
EPI_ISL_1416346
EPI_ISL_3162197
EPI_ISL_690991
EPI_ISL_5598498
EPI_ISL_1110464
EPI_ISL_513161
EPI_ISL_418257
EPI_ISL_5142903
EPI_ISL_2688277
EPI_ISL_1013355
EPI_ISL_1259102
EPI_ISL_884087
EPI_ISL_2307336
EPI_ISL_2196214
EPI_ISL_602688
EPI_ISL_2101268
EPI_ISL_889404
EPI_ISL_3716578
EPI_ISL_954045
EPI_ISL_475635
EPI_ISL_1112973
EPI_ISL_689534
EPI_ISL_2312869
EPI_ISL_635019
EPI_ISL_5441684
EPI_ISL_5918417
EPI_ISL_1655051
EPI_ISL_1319319
EPI_ISL_576113
EPI_ISL_690517
EPI_ISL_542112
EPI_ISL_729800
EPI_ISL_2015106
EPI_ISL_469031
EPI_ISL_576264
EPI_ISL_3023951
EPI_ISL_2101288
EPI_ISL_1502123
EPI_ISL_1301725
EPI_ISL_468143
EPI_ISL_1321773
EPI_ISL_1096329
EPI_ISL_1400314
EPI_ISL_584076
EPI_ISL_1517462
EPI_ISL_1301917
EPI_ISL_3980648
EPI_ISL_5142973
EPI_ISL_463279
EPI_ISL_2001175
EPI_ISL_443268
EPI_ISL_2376388
EPI_ISL_11230482
EPI_ISL_1180853
EPI_ISL_11229864
EPI_ISL_718207
EPI_ISL_2894829
EPI_ISL_512884
EPI_ISL_1859669
EPI_ISL_1259151
EPI_ISL_1516796
EPI_ISL_5441360
EPI_ISL_452199
EPI_ISL_5441388
EPI_ISL_631815
EPI_ISL_3154875
EPI_ISL_623164
EPI_ISL_2789846
EPI_ISL_1008687
EPI_ISL_689984
EPI_ISL_5441703
EPI_ISL_1299535
EPI_ISL_1287771
EPI_ISL_437725
EPI_ISL_6491769
EPI_ISL_1020018
EPI_ISL_5687850
EPI_ISL_691872
EPI_ISL_512876
EPI_ISL_415157
EPI_ISL_2789825
EPI_ISL_735316
EPI_ISL_1013406
EPI_ISL_512919
EPI_ISL_889385
EPI_ISL_995449
EPI_ISL_1622383
EPI_ISL_1111150
EPI_ISL_2324220
EPI_ISL_1284114
EPI_ISL_2231512
EPI_ISL_1622374
EPI_ISL_1008709
EPI_ISL_1121312
EPI_ISL_653806
EPI_ISL_1191082
EPI_ISL_1013384
EPI_ISL_1262999
EPI_ISL_5590035
EPI_ISL_2877399
EPI_ISL_1279312
EPI_ISL_1036406
EPI_ISL_2231221
EPI_ISL_686091
EPI_ISL_4392854
EPI_ISL_2155988
EPI_ISL_860931
EPI_ISL_479896
EPI_ISL_1469994
EPI_ISL_584080
EPI_ISL_686093
EPI_ISL_1516805
EPI_ISL_512891
EPI_ISL_574583
EPI_ISL_1706817
EPI_ISL_9159952
EPI_ISL_687218
EPI_ISL_1288524
EPI_ISL_1629128
EPI_ISL_5589846
EPI_ISL_7636073
EPI_ISL_515657
EPI_ISL_631867
EPI_ISL_985027
EPI_ISL_685345
EPI_ISL_6195234
EPI_ISL_1173768
EPI_ISL_1168545
EPI_ISL_954014
EPI_ISL_660255
EPI_ISL_1084642
EPI_ISL_861508
EPI_ISL_982170
EPI_ISL_560632
EPI_ISL_1166932
EPI_ISL_688313
EPI_ISL_429852
EPI_ISL_479572
EPI_ISL_688706
EPI_ISL_5142776
EPI_ISL_688173
EPI_ISL_691575
EPI_ISL_447813
EPI_ISL_6710154
EPI_ISL_1335892
EPI_ISL_1544120
EPI_ISL_5143112
EPI_ISL_4888479
EPI_ISL_539809
EPI_ISL_648063
EPI_ISL_985020
EPI_ISL_2544898
EPI_ISL_524469
EPI_ISL_735350
EPI_ISL_1340755
EPI_ISL_2156584
EPI_ISL_690710
EPI_ISL_5736646
EPI_ISL_689833
EPI_ISL_687771
EPI_ISL_5598609
EPI_ISL_806751
EPI_ISL_1340828
EPI_ISL_1121327
EPI_ISL_1279396
EPI_ISL_1470022
EPI_ISL_5142660
EPI_ISL_912913
EPI_ISL_1620594
EPI_ISL_648069
EPI_ISL_11229535
EPI_ISL_1279585
EPI_ISL_751440
EPI_ISL_688244
EPI_ISL_691098
EPI_ISL_692218
EPI_ISL_1299568
EPI_ISL_699854
EPI_ISL_1321804
EPI_ISL_526933
EPI_ISL_802760
EPI_ISL_1279517
EPI_ISL_1262924
EPI_ISL_947265
EPI_ISL_479495
EPI_ISL_5990140
EPI_ISL_1279415
EPI_ISL_692328
EPI_ISL_1117501
EPI_ISL_5590009
EPI_ISL_5918435
EPI_ISL_5142842
EPI_ISL_1401192
EPI_ISL_1533724
EPI_ISL_685077
EPI_ISL_6436489
EPI_ISL_685859
EPI_ISL_5598717
EPI_ISL_689429
EPI_ISL_492044
EPI_ISL_2652123
EPI_ISL_2321227
EPI_ISL_1288470
EPI_ISL_2728591
EPI_ISL_420074
EPI_ISL_751337
EPI_ISL_2422844
EPI_ISL_792002
EPI_ISL_1491637
EPI_ISL_693196
EPI_ISL_2894831
EPI_ISL_7710023
EPI_ISL_1079159
EPI_ISL_5934933
EPI_ISL_427307
EPI_ISL_479870
EPI_ISL_687693
EPI_ISL_685572
EPI_ISL_693208
EPI_ISL_689370
EPI_ISL_6710611
EPI_ISL_2791012
EPI_ISL_686477
EPI_ISL_691327
EPI_ISL_593924
EPI_ISL_11358212
EPI_ISL_684815
EPI_ISL_837611
EPI_ISL_1118933
EPI_ISL_1233538
EPI_ISL_1293075
EPI_ISL_539539
EPI_ISL_685551
EPI_ISL_1319329
EPI_ISL_2422800
EPI_ISL_539494
EPI_ISL_995457
EPI_ISL_1340754
EPI_ISL_1111045
EPI_ISL_690095
EPI_ISL_1468447
EPI_ISL_2231484
EPI_ISL_498066
EPI_ISL_690659
EPI_ISL_1231607
EPI_ISL_1911016
EPI_ISL_538491
EPI_ISL_691015
EPI_ISL_459890
EPI_ISL_2422858
EPI_ISL_479984
EPI_ISL_518003
EPI_ISL_1257828
EPI_ISL_1262973
EPI_ISL_515790
EPI_ISL_1257898
EPI_ISL_1301653
EPI_ISL_687112
EPI_ISL_486862
EPI_ISL_1401301
EPI_ISL_528741
EPI_ISL_1288349
EPI_ISL_882943
EPI_ISL_688743
EPI_ISL_692492
EPI_ISL_2081953
EPI_ISL_960420
EPI_ISL_2155604
EPI_ISL_1761587
EPI_ISL_687367
EPI_ISL_688051
EPI_ISL_7711636
EPI_ISL_1176317
EPI_ISL_2399749
EPI_ISL_5918447
EPI_ISL_1279581
EPI_ISL_690707
EPI_ISL_2692982
EPI_ISL_5917716
EPI_ISL_660233
EPI_ISL_459867
EPI_ISL_1166981
EPI_ISL_685045
EPI_ISL_3410702
EPI_ISL_687298
EPI_ISL_912974
EPI_ISL_684532
EPI_ISL_560607
EPI_ISL_3716570
EPI_ISL_7613777
EPI_ISL_1752627
EPI_ISL_7613733
EPI_ISL_1262742
EPI_ISL_487433
EPI_ISL_690058
EPI_ISL_5142770
EPI_ISL_479846
EPI_ISL_691003
EPI_ISL_2789867
EPI_ISL_513314
EPI_ISL_3356365
EPI_ISL_1020244
EPI_ISL_1265453
EPI_ISL_631624
EPI_ISL_1110473
EPI_ISL_1797576
EPI_ISL_909700
EPI_ISL_732536
EPI_ISL_2231455
EPI_ISL_1259313
EPI_ISL_5687844
EPI_ISL_658865
EPI_ISL_1259156
EPI_ISL_692490
EPI_ISL_689359
EPI_ISL_691897
EPI_ISL_684536
EPI_ISL_1654937
EPI_ISL_937198
EPI_ISL_2081849
EPI_ISL_498095
EPI_ISL_745252
EPI_ISL_708191
EPI_ISL_447039
EPI_ISL_1281573
EPI_ISL_2790823
EPI_ISL_900714
EPI_ISL_688940
EPI_ISL_498125
EPI_ISL_718137
EPI_ISL_872322
EPI_ISL_2156438
EPI_ISL_1302031
EPI_ISL_3981319
EPI_ISL_450786
EPI_ISL_1129216
EPI_ISL_1656075
EPI_ISL_2312856
EPI_ISL_480112
EPI_ISL_2877318
EPI_ISL_1111177
EPI_ISL_2535802
EPI_ISL_2101188
EPI_ISL_2231491
EPI_ISL_1233545
EPI_ISL_468318
EPI_ISL_685858
EPI_ISL_416495
EPI_ISL_1824719
EPI_ISL_5590213
EPI_ISL_5142605
EPI_ISL_1372185
EPI_ISL_9159871
EPI_ISL_1013300
EPI_ISL_5590501
EPI_ISL_2171233
EPI_ISL_1321743
EPI_ISL_1289441
EPI_ISL_2422955
EPI_ISL_501212
EPI_ISL_1279330
EPI_ISL_2081886
EPI_ISL_2894784
EPI_ISL_1117853
EPI_ISL_1176312
EPI_ISL_792017
EPI_ISL_437463
EPI_ISL_1097022
EPI_ISL_5143035
EPI_ISL_722893
EPI_ISL_418645
EPI_ISL_685141
EPI_ISL_1019683
EPI_ISL_671468
EPI_ISL_1391017
EPI_ISL_1493588
EPI_ISL_1018210
EPI_ISL_660618
EPI_ISL_509241
EPI_ISL_513134
EPI_ISL_688382
EPI_ISL_2105349
EPI_ISL_693241
EPI_ISL_1502907
EPI_ISL_686022
EPI_ISL_10397632
EPI_ISL_513221
EPI_ISL_806763
EPI_ISL_602657
EPI_ISL_6000415
EPI_ISL_1111225
EPI_ISL_535537
EPI_ISL_1212668
EPI_ISL_1096243
EPI_ISL_792008
EPI_ISL_1180709
EPI_ISL_7139551
EPI_ISL_649939
EPI_ISL_1401162
EPI_ISL_861488
EPI_ISL_6261872
EPI_ISL_689261
EPI_ISL_5918363
EPI_ISL_7957928
EPI_ISL_677681
EPI_ISL_751361
EPI_ISL_475703
EPI_ISL_470898
EPI_ISL_824707
EPI_ISL_1191626
EPI_ISL_6436620
EPI_ISL_692423
EPI_ISL_687360
EPI_ISL_5687768
EPI_ISL_1254698
EPI_ISL_9160088
EPI_ISL_10957401
EPI_ISL_2231324
EPI_ISL_447053
EPI_ISL_1018244
EPI_ISL_3799780
EPI_ISL_4211230
EPI_ISL_5598627
EPI_ISL_5918430
EPI_ISL_6591000
EPI_ISL_688097
EPI_ISL_479813
EPI_ISL_11229871
EPI_ISL_1509826
EPI_ISL_1118167
EPI_ISL_685666
EPI_ISL_684183
EPI_ISL_1401187
EPI_ISL_688931
EPI_ISL_943987
EPI_ISL_2422949
EPI_ISL_1319269
EPI_ISL_1231664
EPI_ISL_1138589
EPI_ISL_860924
EPI_ISL_691314
EPI_ISL_480269
EPI_ISL_2422698
EPI_ISL_2364576
EPI_ISL_690299
EPI_ISL_1263077
EPI_ISL_689778
EPI_ISL_447796
EPI_ISL_689838
EPI_ISL_1300654
EPI_ISL_1656014
EPI_ISL_11229163
EPI_ISL_687724
EPI_ISL_5918397
EPI_ISL_685055
EPI_ISL_5736674
EPI_ISL_860871
EPI_ISL_689738
EPI_ISL_5199365
EPI_ISL_2860786
EPI_ISL_613551
EPI_ISL_1678009
EPI_ISL_685333
EPI_ISL_1524370
EPI_ISL_5589525
EPI_ISL_824615
EPI_ISL_995374
EPI_ISL_1111149
EPI_ISL_491985
EPI_ISL_8065522
EPI_ISL_688001
EPI_ISL_2231423
EPI_ISL_985021
EPI_ISL_1288178
EPI_ISL_6436492
EPI_ISL_1401300
EPI_ISL_1673259
EPI_ISL_2566198
EPI_ISL_11229953
EPI_ISL_2140875
EPI_ISL_1340804
EPI_ISL_837811
EPI_ISL_685691
EPI_ISL_940927
EPI_ISL_2105425
EPI_ISL_516771
EPI_ISL_2422954
EPI_ISL_686689
EPI_ISL_1168665
EPI_ISL_455702
EPI_ISL_687087
EPI_ISL_909732
EPI_ISL_1129218
EPI_ISL_515704
EPI_ISL_1110935
EPI_ISL_1110411
EPI_ISL_1109637
EPI_ISL_1656067
EPI_ISL_2231415
EPI_ISL_7613846
EPI_ISL_1608542
EPI_ISL_943983
EPI_ISL_1365639
EPI_ISL_687255
EPI_ISL_5142975
EPI_ISL_2312755
EPI_ISL_832160
EPI_ISL_458102
EPI_ISL_3088364
EPI_ISL_416578
EPI_ISL_837670
EPI_ISL_498069
EPI_ISL_2307330
EPI_ISL_691335
EPI_ISL_487432
EPI_ISL_11230030
EPI_ISL_480065
EPI_ISL_2502657
EPI_ISL_416044
EPI_ISL_691867
EPI_ISL_1111338
EPI_ISL_692298
EPI_ISL_2081956
EPI_ISL_2324179
EPI_ISL_515954
EPI_ISL_1301813
EPI_ISL_1166928
EPI_ISL_691005
EPI_ISL_1110986
EPI_ISL_2779546
EPI_ISL_1084630
EPI_ISL_7711631
EPI_ISL_5143092
EPI_ISL_935631
EPI_ISL_1500998
EPI_ISL_684707
EPI_ISL_421234
EPI_ISL_985078
EPI_ISL_5196741
EPI_ISL_524744
EPI_ISL_1111325
EPI_ISL_940902
EPI_ISL_1288292
EPI_ISL_1626486
EPI_ISL_514434
EPI_ISL_1110470
EPI_ISL_5143206
EPI_ISL_687522
EPI_ISL_1293053
EPI_ISL_2422785
EPI_ISL_2105483
EPI_ISL_690255
EPI_ISL_1533036
EPI_ISL_2691016
EPI_ISL_691957
EPI_ISL_11229566
EPI_ISL_2364594
EPI_ISL_1168607
EPI_ISL_1014682
EPI_ISL_687264
EPI_ISL_416866
EPI_ISL_1655984
EPI_ISL_1629030
EPI_ISL_515938
EPI_ISL_480053
EPI_ISL_1279539
EPI_ISL_1117675
EPI_ISL_961069
EPI_ISL_689881
EPI_ISL_2379132
EPI_ISL_9159861
EPI_ISL_872030
EPI_ISL_1533088
EPI_ISL_962570
EPI_ISL_6832143
EPI_ISL_889436
EPI_ISL_436102
EPI_ISL_1118080
EPI_ISL_671434
EPI_ISL_2779304
EPI_ISL_1288288
EPI_ISL_2958714
EPI_ISL_2835357
EPI_ISL_1478754
EPI_ISL_1060558
EPI_ISL_1470043
EPI_ISL_1138571
EPI_ISL_833161
EPI_ISL_1401100
EPI_ISL_1470095
EPI_ISL_480113
EPI_ISL_1336714
EPI_ISL_1219029
EPI_ISL_977593
EPI_ISL_690476
EPI_ISL_636477
EPI_ISL_2544849
EPI_ISL_690115
EPI_ISL_960436
EPI_ISL_912619
EPI_ISL_685184
EPI_ISL_498073
EPI_ISL_648047
EPI_ISL_2081880
EPI_ISL_1111047
EPI_ISL_1111333
EPI_ISL_415710
EPI_ISL_1118189
EPI_ISL_1171687
EPI_ISL_6633746
EPI_ISL_495459
EPI_ISL_912562
EPI_ISL_5143060
EPI_ISL_690354
EPI_ISL_3758032
EPI_ISL_1319345
EPI_ISL_541383
EPI_ISL_6261874
EPI_ISL_3799833
EPI_ISL_1018305
EPI_ISL_7624285
EPI_ISL_1532243
EPI_ISL_603176
EPI_ISL_687411
EPI_ISL_5143159
EPI_ISL_542278
EPI_ISL_2422946
EPI_ISL_479915
EPI_ISL_691569
EPI_ISL_1447359
EPI_ISL_467045
EPI_ISL_5441410
EPI_ISL_412981
EPI_ISL_690835
EPI_ISL_686096
EPI_ISL_1517414
EPI_ISL_1301991
EPI_ISL_687459
EPI_ISL_689892
EPI_ISL_462447
EPI_ISL_2438914
EPI_ISL_953990
EPI_ISL_686499
EPI_ISL_2790860
EPI_ISL_691428
EPI_ISL_862863
EPI_ISL_2690177
EPI_ISL_1493577
EPI_ISL_8986692
EPI_ISL_602865
EPI_ISL_1079008
EPI_ISL_1372408
EPI_ISL_626575
EPI_ISL_685115
EPI_ISL_2231327
EPI_ISL_2155951
EPI_ISL_700224
EPI_ISL_3162198
EPI_ISL_2791023
EPI_ISL_1096251
EPI_ISL_1288267
EPI_ISL_2324227
EPI_ISL_515709
EPI_ISL_1500957
EPI_ISL_1401242
EPI_ISL_1096309
EPI_ISL_458116
EPI_ISL_2692531
EPI_ISL_2713130
EPI_ISL_5589670
EPI_ISL_1111051
EPI_ISL_7613855
EPI_ISL_513170
EPI_ISL_7613744
EPI_ISL_2835458
EPI_ISL_2835343
EPI_ISL_1625996
EPI_ISL_2154559
EPI_ISL_2710859
EPI_ISL_5589992
EPI_ISL_501207
EPI_ISL_686855
EPI_ISL_1386926
EPI_ISL_5589960
EPI_ISL_2791009
EPI_ISL_688775
EPI_ISL_5589987
EPI_ISL_2894793
EPI_ISL_2155162
EPI_ISL_692688
EPI_ISL_3803805
EPI_ISL_1257841
EPI_ISL_528759
EPI_ISL_1020070
EPI_ISL_1284000
EPI_ISL_1117993
EPI_ISL_1097021
EPI_ISL_877419
EPI_ISL_5736602
EPI_ISL_7613814
EPI_ISL_2839284
EPI_ISL_1096280
EPI_ISL_1165070
EPI_ISL_560617
EPI_ISL_11172702
EPI_ISL_2501082
EPI_ISL_1678007
EPI_ISL_1623781
EPI_ISL_1262904
EPI_ISL_690279
EPI_ISL_1502895
EPI_ISL_482723
EPI_ISL_5918303
EPI_ISL_699988
EPI_ISL_4888507
EPI_ISL_602737
EPI_ISL_977632
EPI_ISL_1279368
EPI_ISL_956281
EPI_ISL_2155579
EPI_ISL_513044
EPI_ISL_688300
EPI_ISL_11230341
EPI_ISL_1167016
EPI_ISL_984262
EPI_ISL_2154597
EPI_ISL_689948
EPI_ISL_538435
EPI_ISL_1524341
EPI_ISL_1086042
EPI_ISL_1168194
EPI_ISL_447619
EPI_ISL_718186
EPI_ISL_1060489
EPI_ISL_528696
EPI_ISL_5598664
EPI_ISL_1416397
EPI_ISL_1111449
EPI_ISL_735356
EPI_ISL_1219134
EPI_ISL_2501361
EPI_ISL_857305
EPI_ISL_3186068
EPI_ISL_514607
EPI_ISL_678387
EPI_ISL_686222
EPI_ISL_4417851
EPI_ISL_691878
EPI_ISL_954795
EPI_ISL_684291
EPI_ISL_2484214
EPI_ISL_685080
EPI_ISL_833096
EPI_ISL_954126
EPI_ISL_1533692
EPI_ISL_1121309
EPI_ISL_1587827
EPI_ISL_480118
EPI_ISL_2155225
EPI_ISL_529733
EPI_ISL_693678
EPI_ISL_861636
EPI_ISL_613563
EPI_ISL_4549053
EPI_ISL_1911031
EPI_ISL_687094
EPI_ISL_872296
EPI_ISL_1760220
EPI_ISL_671418
EPI_ISL_2081906
EPI_ISL_471167
EPI_ISL_2713115
EPI_ISL_690716
EPI_ISL_824661
EPI_ISL_1656063
EPI_ISL_1209376
EPI_ISL_528946
EPI_ISL_941051
EPI_ISL_479884
EPI_ISL_687696
EPI_ISL_602839
EPI_ISL_1013344
EPI_ISL_687481
EPI_ISL_671454
EPI_ISL_686774
EPI_ISL_1416364
EPI_ISL_11018474
EPI_ISL_498094
EPI_ISL_2566192
EPI_ISL_2013047
EPI_ISL_689877
EPI_ISL_6194245
EPI_ISL_4888513
EPI_ISL_1112232
EPI_ISL_583479
EPI_ISL_459886
EPI_ISL_1288176
EPI_ISL_2101216
EPI_ISL_447543
EPI_ISL_2544851
EPI_ISL_1492563
EPI_ISL_812759
EPI_ISL_837711
EPI_ISL_1224909
EPI_ISL_7613754
EPI_ISL_692584
EPI_ISL_684280
EPI_ISL_686497
EPI_ISL_2835439
EPI_ISL_686469
EPI_ISL_930858
EPI_ISL_1416419
EPI_ISL_2894718
EPI_ISL_872284
EPI_ISL_1111465
EPI_ISL_691296
EPI_ISL_2422721
EPI_ISL_687246
EPI_ISL_684424
EPI_ISL_685218
EPI_ISL_480159
EPI_ISL_2155779
EPI_ISL_509283
EPI_ISL_1118041
EPI_ISL_2284883
EPI_ISL_578195
EPI_ISL_2155426
EPI_ISL_685049
EPI_ISL_7780427
EPI_ISL_1509774
EPI_ISL_416581
EPI_ISL_3023791
EPI_ISL_479905
EPI_ISL_671470
EPI_ISL_2100868
EPI_ISL_9159840
EPI_ISL_538493
EPI_ISL_687244
EPI_ISL_483834
EPI_ISL_1470069
EPI_ISL_475627
EPI_ISL_2155931
EPI_ISL_684795
EPI_ISL_582129
EPI_ISL_2603247
EPI_ISL_1797566
EPI_ISL_5918351
EPI_ISL_692062
EPI_ISL_1190765
EPI_ISL_468788
EPI_ISL_981006
EPI_ISL_5142922
EPI_ISL_593933
EPI_ISL_1060486
EPI_ISL_1424060
EPI_ISL_677819
EPI_ISL_759962
EPI_ISL_11229716
EPI_ISL_3980771
EPI_ISL_479540
EPI_ISL_1672768
EPI_ISL_806780
EPI_ISL_7139812
EPI_ISL_860869
EPI_ISL_8142128
EPI_ISL_940888
EPI_ISL_691061
EPI_ISL_1001427
EPI_ISL_1251032
EPI_ISL_909948
EPI_ISL_515739
EPI_ISL_2713160
EPI_ISL_1502961
EPI_ISL_1401344
EPI_ISL_1209321
EPI_ISL_862647
EPI_ISL_1112241
EPI_ISL_689967
EPI_ISL_631781
EPI_ISL_7709389
EPI_ISL_648744
EPI_ISL_685346
EPI_ISL_2835518
EPI_ISL_689462
EPI_ISL_1014684
EPI_ISL_535435
EPI_ISL_862850
EPI_ISL_5590209
EPI_ISL_513151
EPI_ISL_1201891
EPI_ISL_690572
EPI_ISL_2279596
EPI_ISL_686167
EPI_ISL_3799827
EPI_ISL_2835004
EPI_ISL_5143071
EPI_ISL_460079
EPI_ISL_1524360
EPI_ISL_539821
EPI_ISL_2692179
EPI_ISL_692422
EPI_ISL_961469
EPI_ISL_691466
EPI_ISL_1302897
EPI_ISL_699746
EPI_ISL_5590496
EPI_ISL_2422870
EPI_ISL_1111035
EPI_ISL_689532
EPI_ISL_1111345
EPI_ISL_1358301
EPI_ISL_833121
EPI_ISL_687174
EPI_ISL_1111317
EPI_ISL_1163815
EPI_ISL_691129
EPI_ISL_11230324
EPI_ISL_5143021
EPI_ISL_5590467
EPI_ISL_692173
EPI_ISL_687472
EPI_ISL_1491658
EPI_ISL_480292
EPI_ISL_686984
EPI_ISL_699872
EPI_ISL_690805
EPI_ISL_1109631
EPI_ISL_689111
EPI_ISL_1110982
EPI_ISL_2196194
EPI_ISL_833125
EPI_ISL_1859689
EPI_ISL_5589864
EPI_ISL_529799
EPI_ISL_2835506
EPI_ISL_5441503
EPI_ISL_1533071
EPI_ISL_2155689
EPI_ISL_824702
EPI_ISL_1299503
EPI_ISL_2155330
EPI_ISL_689946
EPI_ISL_1111230
EPI_ISL_1084614
EPI_ISL_1790107
EPI_ISL_1628745
EPI_ISL_3980611
EPI_ISL_902749
EPI_ISL_1710852
EPI_ISL_467043
EPI_ISL_1502978
EPI_ISL_1654902
EPI_ISL_689236
EPI_ISL_862625
EPI_ISL_2877344
EPI_ISL_687519
EPI_ISL_8311767
EPI_ISL_2501360
EPI_ISL_11018475
EPI_ISL_686710
EPI_ISL_686700
EPI_ISL_528704
EPI_ISL_888991
EPI_ISL_2835390
EPI_ISL_1520113
EPI_ISL_686187
EPI_ISL_524757
EPI_ISL_2536156
EPI_ISL_513001
EPI_ISL_6121624
EPI_ISL_2156598
EPI_ISL_593932
EPI_ISL_956309
EPI_ISL_1629343
EPI_ISL_1823406
EPI_ISL_2156556
EPI_ISL_2155481
EPI_ISL_995492
EPI_ISL_1255248
EPI_ISL_2502649
EPI_ISL_685467
EPI_ISL_693243
EPI_ISL_1200576
EPI_ISL_700028
EPI_ISL_2188271
EPI_ISL_5441580
EPI_ISL_2790877
EPI_ISL_7780448
EPI_ISL_1231556
EPI_ISL_479799
EPI_ISL_833081
EPI_ISL_1180214
EPI_ISL_5143084
EPI_ISL_837736
EPI_ISL_691400
EPI_ISL_5589830
EPI_ISL_1501218
EPI_ISL_539508
EPI_ISL_11229084
EPI_ISL_1180818
EPI_ISL_745231
EPI_ISL_1532806
EPI_ISL_684486
EPI_ISL_1250946
EPI_ISL_6436481
EPI_ISL_1110932
EPI_ISL_722877
EPI_ISL_2422917
EPI_ISL_1494656
EPI_ISL_1001448
EPI_ISL_1406570
EPI_ISL_509311
EPI_ISL_690252
EPI_ISL_688889
EPI_ISL_1117519
EPI_ISL_2779389
EPI_ISL_1622415
EPI_ISL_450843
EPI_ISL_1019753
EPI_ISL_691148
EPI_ISL_535422
EPI_ISL_700286
EPI_ISL_1013247
EPI_ISL_688605
EPI_ISL_5441618
EPI_ISL_7139802
EPI_ISL_941071
EPI_ISL_792006
EPI_ISL_687253
EPI_ISL_1013104
EPI_ISL_688455
EPI_ISL_688622
EPI_ISL_11172670
EPI_ISL_1194713
EPI_ISL_1060577
EPI_ISL_2485212
EPI_ISL_685734
EPI_ISL_692655
EPI_ISL_461494
EPI_ISL_635061
EPI_ISL_10657526
EPI_ISL_872251
EPI_ISL_1416344
EPI_ISL_1001346
EPI_ISL_837774
EPI_ISL_413490
EPI_ISL_1069198
EPI_ISL_688376
EPI_ISL_780381
EPI_ISL_1117518
EPI_ISL_779714
EPI_ISL_689559
EPI_ISL_1233823
EPI_ISL_1018286
EPI_ISL_1360352
EPI_ISL_1685363
EPI_ISL_833040
EPI_ISL_6316821
EPI_ISL_722875
EPI_ISL_691338
EPI_ISL_882645
EPI_ISL_1111471
EPI_ISL_631703
EPI_ISL_2894781
EPI_ISL_455019
EPI_ISL_1013193
EPI_ISL_1020118
EPI_ISL_685119
EPI_ISL_7174098
EPI_ISL_5918346
EPI_ISL_1111254
EPI_ISL_2399592
EPI_ISL_1001329
EPI_ISL_6633718
EPI_ISL_1018223
EPI_ISL_1509768
EPI_ISL_2188108
EPI_ISL_451298
EPI_ISL_2779442
EPI_ISL_686815
EPI_ISL_691792
EPI_ISL_1423513
EPI_ISL_541372
EPI_ISL_437696
EPI_ISL_1013434
EPI_ISL_1195456
EPI_ISL_912402
EPI_ISL_577638
EPI_ISL_684549
EPI_ISL_1588106
EPI_ISL_515682
EPI_ISL_687909
EPI_ISL_689837
EPI_ISL_934992
EPI_ISL_1351430
EPI_ISL_3980767
EPI_ISL_1079166
EPI_ISL_1279565
EPI_ISL_9159919
EPI_ISL_1301634
EPI_ISL_2713095
EPI_ISL_9159860
EPI_ISL_1322168
EPI_ISL_468311
EPI_ISL_5589973
EPI_ISL_1118173
EPI_ISL_2422707
EPI_ISL_1262870
EPI_ISL_2155855
EPI_ISL_692229
EPI_ISL_912595
EPI_ISL_688279
EPI_ISL_686749
EPI_ISL_1168557
EPI_ISL_1716880
EPI_ISL_1190898
EPI_ISL_2399719
EPI_ISL_654878
EPI_ISL_691785
EPI_ISL_691354
EPI_ISL_1117504
EPI_ISL_456152
EPI_ISL_935162
EPI_ISL_414521
EPI_ISL_1190754
EPI_ISL_586520
EPI_ISL_1279438
EPI_ISL_3716496
EPI_ISL_437720
EPI_ISL_648670
EPI_ISL_872936
EPI_ISL_1020198
EPI_ISL_689453
EPI_ISL_1502994
EPI_ISL_1358309
EPI_ISL_6261884
EPI_ISL_1629131
EPI_ISL_11172706
EPI_ISL_718231
EPI_ISL_699720
EPI_ISL_6000396
EPI_ISL_623108
EPI_ISL_687044
EPI_ISL_1672866
EPI_ISL_1039157
EPI_ISL_1117592
EPI_ISL_690337
EPI_ISL_5199406
EPI_ISL_3410558
EPI_ISL_1714796
EPI_ISL_4888532
EPI_ISL_4211287
EPI_ISL_1013282
EPI_ISL_5598579
EPI_ISL_1013141
EPI_ISL_2231153
EPI_ISL_498186
EPI_ISL_1013339
EPI_ISL_1623798
EPI_ISL_1653935
EPI_ISL_689899
EPI_ISL_1302789
EPI_ISL_687026
EPI_ISL_1085866
EPI_ISL_6603671
EPI_ISL_512908
EPI_ISL_2156670
EPI_ISL_593553
EPI_ISL_687463
EPI_ISL_1231720
EPI_ISL_5918316
EPI_ISL_687231
EPI_ISL_685047
EPI_ISL_1543934
EPI_ISL_686244
EPI_ISL_686783
EPI_ISL_686696
EPI_ISL_861627
EPI_ISL_1365669
EPI_ISL_1060342
EPI_ISL_2231239
EPI_ISL_1302395
EPI_ISL_824648
EPI_ISL_515734
EPI_ISL_1013216
EPI_ISL_883993
EPI_ISL_687849
EPI_ISL_935007
EPI_ISL_687018
EPI_ISL_4549040
EPI_ISL_514136
EPI_ISL_888591
EPI_ISL_872312
EPI_ISL_684191
EPI_ISL_1263018
EPI_ISL_690677
EPI_ISL_1656112
EPI_ISL_1250975
EPI_ISL_2231534
EPI_ISL_513521
EPI_ISL_5589839
EPI_ISL_5142999
EPI_ISL_689802
EPI_ISL_3023831
EPI_ISL_7613746
EPI_ISL_635031
EPI_ISL_528928
EPI_ISL_1628811
EPI_ISL_2101172
EPI_ISL_1293068
EPI_ISL_687480
EPI_ISL_648672
EPI_ISL_687122
EPI_ISL_11230025
EPI_ISL_2713173
EPI_ISL_688387
EPI_ISL_826269
EPI_ISL_6316043
EPI_ISL_1251003
EPI_ISL_1366682
EPI_ISL_2101050
EPI_ISL_1111458
EPI_ISL_660202
EPI_ISL_509249
EPI_ISL_1544175
EPI_ISL_2105386
EPI_ISL_687888
EPI_ISL_5589894
EPI_ISL_2877388
EPI_ISL_700281
EPI_ISL_2756484
EPI_ISL_2105522
EPI_ISL_686851
EPI_ISL_965951
EPI_ISL_692077
EPI_ISL_1138969
EPI_ISL_735285
EPI_ISL_833111
EPI_ISL_2399699
EPI_ISL_1180235
EPI_ISL_4211295
EPI_ISL_1416496
EPI_ISL_689857
EPI_ISL_1060574
EPI_ISL_1470008
EPI_ISL_735324
EPI_ISL_437714
EPI_ISL_11229391
EPI_ISL_1654206
EPI_ISL_2105439
EPI_ISL_1085732
EPI_ISL_691892
EPI_ISL_528712
EPI_ISL_7613798
EPI_ISL_1302056
EPI_ISL_1336349
EPI_ISL_6195601
EPI_ISL_1470051
EPI_ISL_569884
EPI_ISL_691135
EPI_ISL_1018215
EPI_ISL_6000436
EPI_ISL_1111029
EPI_ISL_512967
EPI_ISL_610234
EPI_ISL_1085276
EPI_ISL_1111340
EPI_ISL_1233238
EPI_ISL_2894645
EPI_ISL_3799792
EPI_ISL_3410431
EPI_ISL_5590517
EPI_ISL_477177
EPI_ISL_1293051
EPI_ISL_2894675
EPI_ISL_692523
EPI_ISL_949248
EPI_ISL_2544895
EPI_ISL_685473
EPI_ISL_2285106
EPI_ISL_1656096
EPI_ISL_648688
EPI_ISL_1321759
EPI_ISL_1859481
EPI_ISL_576268
EPI_ISL_418243
EPI_ISL_1084672
EPI_ISL_582511
EPI_ISL_10957429
EPI_ISL_2105372
EPI_ISL_5966877
EPI_ISL_687245
EPI_ISL_1302808
EPI_ISL_687834
EPI_ISL_1279338
EPI_ISL_479971
EPI_ISL_691509
EPI_ISL_687575
EPI_ISL_2154033
EPI_ISL_685304
EPI_ISL_1284031
EPI_ISL_688469
EPI_ISL_882945
EPI_ISL_583442
EPI_ISL_486861
EPI_ISL_684319
EPI_ISL_1416165
EPI_ISL_1608527
EPI_ISL_2100898
EPI_ISL_689605
EPI_ISL_1360343
EPI_ISL_3799879
EPI_ISL_3410426
EPI_ISL_2839315
EPI_ISL_512889
EPI_ISL_417019
EPI_ISL_3138684
EPI_ISL_5143185
EPI_ISL_1255113
EPI_ISL_1111122
EPI_ISL_635054
EPI_ISL_688674
EPI_ISL_1301699
EPI_ISL_1360324
EPI_ISL_1591102
EPI_ISL_515647
EPI_ISL_529009
EPI_ISL_2713182
EPI_ISL_613449
EPI_ISL_3030014
EPI_ISL_5441464
EPI_ISL_984261
EPI_ISL_1623775
EPI_ISL_691363
EPI_ISL_5589695
EPI_ISL_837706
EPI_ISL_498191
EPI_ISL_7139570
EPI_ISL_5142546
EPI_ISL_2081882
EPI_ISL_689188
EPI_ISL_2713132
EPI_ISL_429853
EPI_ISL_455328
EPI_ISL_691463
EPI_ISL_690906
EPI_ISL_1656133
EPI_ISL_684663
EPI_ISL_687962
EPI_ISL_1111041
EPI_ISL_5687861
EPI_ISL_1319374
EPI_ISL_5736680
EPI_ISL_689007
EPI_ISL_688561
EPI_ISL_1166914
EPI_ISL_940953
EPI_ISL_416607
EPI_ISL_11229603
EPI_ISL_689178
EPI_ISL_687030
EPI_ISL_687837
EPI_ISL_626577
EPI_ISL_944638
EPI_ISL_1233487
EPI_ISL_515520
EPI_ISL_1018213
EPI_ISL_700037
EPI_ISL_475653
EPI_ISL_1284152
EPI_ISL_498229
EPI_ISL_913023
EPI_ISL_1279405
EPI_ISL_414477
EPI_ISL_690075
EPI_ISL_1013418
EPI_ISL_8311741
EPI_ISL_685241
EPI_ISL_660324
EPI_ISL_1284064
EPI_ISL_1299541
EPI_ISL_687471
EPI_ISL_692615
EPI_ISL_691685
EPI_ISL_1257856
EPI_ISL_1180830
EPI_ISL_8311759
EPI_ISL_11230477
EPI_ISL_1263000
EPI_ISL_11172715
EPI_ISL_1288245
EPI_ISL_1263027
EPI_ISL_1288204
EPI_ISL_2835507
EPI_ISL_5590533
EPI_ISL_11229356
EPI_ISL_700054
EPI_ISL_420057
EPI_ISL_1085400
EPI_ISL_1351517
EPI_ISL_687286
EPI_ISL_1351950
EPI_ISL_1296240
EPI_ISL_685519
EPI_ISL_686523
EPI_ISL_2690150
EPI_ISL_686026
EPI_ISL_648217
EPI_ISL_1110292
EPI_ISL_660573
EPI_ISL_687798
EPI_ISL_955257
EPI_ISL_693236
EPI_ISL_955072
EPI_ISL_452347
EPI_ISL_5142654
EPI_ISL_8311690
EPI_ISL_691215
EPI_ISL_688850
EPI_ISL_691074
EPI_ISL_700246
EPI_ISL_687992
EPI_ISL_687025
EPI_ISL_1233556
EPI_ISL_11403616
EPI_ISL_977480
EPI_ISL_686933
EPI_ISL_833285
EPI_ISL_1018186
EPI_ISL_1111077
EPI_ISL_700206
EPI_ISL_1351981
EPI_ISL_689250
EPI_ISL_1502923
EPI_ISL_3023978
EPI_ISL_1212686
EPI_ISL_872099
EPI_ISL_965256
EPI_ISL_2105543
EPI_ISL_1588107
EPI_ISL_541337
EPI_ISL_2614676
EPI_ISL_523965
EPI_ISL_5687718
EPI_ISL_833078
EPI_ISL_5441532
EPI_ISL_498187
EPI_ISL_1279446
EPI_ISL_2101338
EPI_ISL_1019726
EPI_ISL_418245
EPI_ISL_1335884
EPI_ISL_437753
EPI_ISL_1401238
EPI_ISL_455477
EPI_ISL_1035945
EPI_ISL_2231412
EPI_ISL_2790875
EPI_ISL_935645
EPI_ISL_692302
EPI_ISL_435149
EPI_ISL_654018
EPI_ISL_1013295
EPI_ISL_574598
EPI_ISL_480147
EPI_ISL_507004
EPI_ISL_2081212
EPI_ISL_689389
EPI_ISL_1035952
EPI_ISL_5589668
EPI_ISL_5590508
EPI_ISL_1013120
EPI_ISL_1910427
EPI_ISL_700164
EPI_ISL_660628
EPI_ISL_2231194
EPI_ISL_9052876
EPI_ISL_691038
EPI_ISL_686939
EPI_ISL_2422657
EPI_ISL_1180679
EPI_ISL_982180
EPI_ISL_1293054
EPI_ISL_2422895
EPI_ISL_691076
EPI_ISL_691530
EPI_ISL_2779456
EPI_ISL_688266
EPI_ISL_5143190
EPI_ISL_648657
EPI_ISL_692321
EPI_ISL_11229385
EPI_ISL_1288229
EPI_ISL_1580275
EPI_ISL_2422888
EPI_ISL_876787
EPI_ISL_2566196
EPI_ISL_760038
EPI_ISL_430072
EPI_ISL_995416
EPI_ISL_2894865
EPI_ISL_1365661
EPI_ISL_849648
EPI_ISL_862869
EPI_ISL_2157351
EPI_ISL_1168514
EPI_ISL_2312951
EPI_ISL_3023878
EPI_ISL_1760260
EPI_ISL_944094
EPI_ISL_684239
EPI_ISL_2779357
EPI_ISL_943587
EPI_ISL_5143205
EPI_ISL_1166926
EPI_ISL_688200
EPI_ISL_1279363
EPI_ISL_837669
EPI_ISL_1319404
EPI_ISL_1623794
EPI_ISL_5918324
EPI_ISL_5061958
EPI_ISL_2779426
EPI_ISL_1001423
EPI_ISL_1035948
EPI_ISL_5590481
EPI_ISL_1111173
EPI_ISL_700237
EPI_ISL_1171633
EPI_ISL_832175
EPI_ISL_5142859
EPI_ISL_5590019
EPI_ISL_10397631
EPI_ISL_480180
EPI_ISL_686994
EPI_ISL_648610
EPI_ISL_1110422
EPI_ISL_610241
EPI_ISL_693200
EPI_ISL_1517018
EPI_ISL_5441495
EPI_ISL_602831
EPI_ISL_1117885
EPI_ISL_1111499
EPI_ISL_1340660
EPI_ISL_514436
EPI_ISL_1401259
EPI_ISL_690869
EPI_ISL_2839255
EPI_ISL_833282
EPI_ISL_501167
EPI_ISL_1233507
EPI_ISL_2156305
EPI_ISL_4417356
EPI_ISL_1117920
EPI_ISL_1424048
EPI_ISL_2232713
EPI_ISL_1398925
EPI_ISL_1084651
EPI_ISL_2728588
EPI_ISL_1544182
EPI_ISL_1111291
EPI_ISL_500553
EPI_ISL_1470038
EPI_ISL_1516821
EPI_ISL_447257
EPI_ISL_1231718
EPI_ISL_6814919
EPI_ISL_1254687
EPI_ISL_602687
EPI_ISL_2779416
EPI_ISL_451326
EPI_ISL_2015115
EPI_ISL_677813
EPI_ISL_458086
EPI_ISL_524717
EPI_ISL_685319
EPI_ISL_684376
EPI_ISL_512900
EPI_ISL_1502118
EPI_ISL_660626
EPI_ISL_1085808
EPI_ISL_636476
EPI_ISL_1656000
EPI_ISL_9159670
EPI_ISL_871977
EPI_ISL_1019846
EPI_ISL_5142902
EPI_ISL_416512
EPI_ISL_688591
EPI_ISL_1055756
EPI_ISL_480187
EPI_ISL_1672542
EPI_ISL_507291
EPI_ISL_1558793
EPI_ISL_2690189
EPI_ISL_7613883
EPI_ISL_4260406
EPI_ISL_700177
EPI_ISL_1324764
EPI_ISL_684540
EPI_ISL_626619
EPI_ISL_1014679
EPI_ISL_1279590
EPI_ISL_737012
EPI_ISL_689626
EPI_ISL_454543
EPI_ISL_2101029
EPI_ISL_691099
EPI_ISL_1209388
EPI_ISL_860878
EPI_ISL_475684
EPI_ISL_2231342
EPI_ISL_1360338
EPI_ISL_912579
EPI_ISL_1302104
EPI_ISL_692255
EPI_ISL_888999
EPI_ISL_692071
EPI_ISL_436944
EPI_ISL_2350801
EPI_ISL_2860775
EPI_ISL_862632
EPI_ISL_5934930
EPI_ISL_954041
EPI_ISL_1001339
EPI_ISL_1819132
EPI_ISL_513580
EPI_ISL_699906
EPI_ISL_5142901
EPI_ISL_6436584
EPI_ISL_2324241
EPI_ISL_685595
EPI_ISL_648705
EPI_ISL_691110
EPI_ISL_686434
EPI_ISL_1013426
EPI_ISL_806785
EPI_ISL_2105291
EPI_ISL_6316587
EPI_ISL_2877401
EPI_ISL_524464
EPI_ISL_2839309
EPI_ISL_684489
EPI_ISL_913594
EPI_ISL_1259298
EPI_ISL_1520121
EPI_ISL_687119
EPI_ISL_648788
EPI_ISL_1360382
EPI_ISL_653916
EPI_ISL_5053964
EPI_ISL_1086052
EPI_ISL_515864
EPI_ISL_687977
EPI_ISL_688361
EPI_ISL_3410549
EPI_ISL_964916
EPI_ISL_1036222
EPI_ISL_1524376
EPI_ISL_1035939
EPI_ISL_593478
EPI_ISL_450280
EPI_ISL_1168542
EPI_ISL_690443
EPI_ISL_7208675
EPI_ISL_4417839
EPI_ISL_1013183
EPI_ISL_691475
EPI_ISL_5917678
EPI_ISL_961095
EPI_ISL_876781
EPI_ISL_691926
EPI_ISL_1303516
EPI_ISL_1301702
EPI_ISL_10957414
EPI_ISL_3799793
EPI_ISL_1910408
EPI_ISL_692000
EPI_ISL_737024
EPI_ISL_1081193
EPI_ISL_498110
EPI_ISL_1469108
EPI_ISL_479913
EPI_ISL_1171670
EPI_ISL_5143224
EPI_ISL_1524342
EPI_ISL_2779499
EPI_ISL_3316186
EPI_ISL_1303533
EPI_ISL_1916370
EPI_ISL_689291
EPI_ISL_2839321
EPI_ISL_2155143
EPI_ISL_2958654
EPI_ISL_1288492
EPI_ISL_2156454
EPI_ISL_526222
EPI_ISL_1625999
EPI_ISL_690194
EPI_ISL_5598650
EPI_ISL_4211267
EPI_ISL_2713109
EPI_ISL_3799853
EPI_ISL_688924
EPI_ISL_686836
EPI_ISL_660218
EPI_ISL_11394663
EPI_ISL_2422965
EPI_ISL_684764
EPI_ISL_2009232
EPI_ISL_631811
EPI_ISL_431785
EPI_ISL_9159907
EPI_ISL_1117520
EPI_ISL_4496675
EPI_ISL_480100
EPI_ISL_1554931
EPI_ISL_692718
EPI_ISL_1654912
EPI_ISL_1299557
EPI_ISL_5441476
EPI_ISL_1711652
EPI_ISL_688214
EPI_ISL_1500972
EPI_ISL_1401396
EPI_ISL_525659
EPI_ISL_1262960
EPI_ISL_692439
EPI_ISL_6436473
EPI_ISL_5143196
EPI_ISL_691901
EPI_ISL_2155099
EPI_ISL_515861
EPI_ISL_475047
EPI_ISL_2156657
EPI_ISL_3716420
EPI_ISL_1656006
EPI_ISL_699761
EPI_ISL_452364
EPI_ISL_689313
EPI_ISL_1209294
EPI_ISL_535470
EPI_ISL_1279952
EPI_ISL_862622
EPI_ISL_2231446
EPI_ISL_1622373
EPI_ISL_2692892
EPI_ISL_542366
EPI_ISL_685851
EPI_ISL_1400308
EPI_ISL_542355
EPI_ISL_684884
EPI_ISL_947257
EPI_ISL_2925618
EPI_ISL_2894729
EPI_ISL_1168203
EPI_ISL_10957369
EPI_ISL_6490470
EPI_ISL_1036211
EPI_ISL_692134
EPI_ISL_660191
EPI_ISL_1041957
EPI_ISL_2790827
EPI_ISL_1129227
EPI_ISL_876788
EPI_ISL_686142
EPI_ISL_515941
EPI_ISL_2100798
EPI_ISL_613455
EPI_ISL_1623796
EPI_ISL_1084660
EPI_ISL_1111175
EPI_ISL_2231522
EPI_ISL_690844
EPI_ISL_5441404
EPI_ISL_1533080
EPI_ISL_1251015
EPI_ISL_692309
EPI_ISL_602787
EPI_ISL_947320
EPI_ISL_1219036
EPI_ISL_1111356
EPI_ISL_3023968
EPI_ISL_418236
EPI_ISL_691079
EPI_ISL_691950
EPI_ISL_985065
EPI_ISL_5142847
EPI_ISL_2894851
EPI_ISL_2789866
EPI_ISL_2350804
EPI_ISL_2156116
EPI_ISL_648082
EPI_ISL_687983
EPI_ISL_688092
EPI_ISL_613425
EPI_ISL_1406244
EPI_ISL_631619
EPI_ISL_876741
EPI_ISL_7709398
EPI_ISL_690658
EPI_ISL_690447
EPI_ISL_940900
EPI_ISL_2231202
EPI_ISL_689408
EPI_ISL_1111436
EPI_ISL_3138672
EPI_ISL_418219
EPI_ISL_2690595
EPI_ISL_479826
EPI_ISL_872318
EPI_ISL_824562
EPI_ISL_687827
EPI_ISL_687452
EPI_ISL_860884
EPI_ISL_603240
EPI_ISL_1351993
EPI_ISL_1180250
EPI_ISL_1543985
EPI_ISL_515692
EPI_ISL_2178453
EPI_ISL_687681
EPI_ISL_2105531
EPI_ISL_1585390
EPI_ISL_1608037
EPI_ISL_2284879
EPI_ISL_4183192
EPI_ISL_941131
EPI_ISL_3030028
EPI_ISL_1168452
EPI_ISL_1233478
EPI_ISL_1020077
EPI_ISL_1302832
EPI_ISL_941144
EPI_ISL_1001449
EPI_ISL_687730
EPI_ISL_476859
EPI_ISL_2081966
EPI_ISL_688870
EPI_ISL_684233
EPI_ISL_1301562
EPI_ISL_1972894
EPI_ISL_436945
EPI_ISL_1209402
EPI_ISL_687294
EPI_ISL_686966
EPI_ISL_458112
EPI_ISL_1630278
EPI_ISL_684360
EPI_ISL_689767
EPI_ISL_5143131
EPI_ISL_2422629
EPI_ISL_689726
EPI_ISL_794774
EPI_ISL_1321740
EPI_ISL_635050
EPI_ISL_883294
EPI_ISL_11229604
EPI_ISL_690936
EPI_ISL_684899
EPI_ISL_909656
EPI_ISL_1233849
EPI_ISL_806783
EPI_ISL_995414
EPI_ISL_766036
EPI_ISL_751362
EPI_ISL_1068682
EPI_ISL_1111061
EPI_ISL_759956
EPI_ISL_1097026
EPI_ISL_684821
EPI_ISL_2105354
EPI_ISL_1401116
EPI_ISL_1517415
EPI_ISL_560601
EPI_ISL_2101282
EPI_ISL_660198
EPI_ISL_3980661
EPI_ISL_513524
EPI_ISL_2877478
EPI_ISL_689647
EPI_ISL_2155981
EPI_ISL_1381155
EPI_ISL_9159868
EPI_ISL_1502921
EPI_ISL_4252206
EPI_ISL_690163
EPI_ISL_569875
EPI_ISL_688467
EPI_ISL_691346
EPI_ISL_2502654
EPI_ISL_6289910
EPI_ISL_5143247
EPI_ISL_5589918
EPI_ISL_648775
EPI_ISL_691895
EPI_ISL_1401351
EPI_ISL_2779433
EPI_ISL_1401376
EPI_ISL_692450
EPI_ISL_688369
EPI_ISL_512934
EPI_ISL_2779543
EPI_ISL_1470015
EPI_ISL_11190242
EPI_ISL_872330
EPI_ISL_1096122
EPI_ISL_2155577
EPI_ISL_5199375
EPI_ISL_2894662
EPI_ISL_685650
EPI_ISL_687479
EPI_ISL_2339878
EPI_ISL_1117954
EPI_ISL_483859
EPI_ISL_1020226
EPI_ISL_636485
EPI_ISL_495434
EPI_ISL_5589913
EPI_ISL_529015
EPI_ISL_4211214
EPI_ISL_11229317
EPI_ISL_626599
EPI_ISL_1288473
EPI_ISL_459939
EPI_ISL_658870
EPI_ISL_1233477
EPI_ISL_685969
EPI_ISL_1760252
EPI_ISL_855374
EPI_ISL_3024037
EPI_ISL_2156423
EPI_ISL_1020027
EPI_ISL_825156
EPI_ISL_1358308
EPI_ISL_452151
EPI_ISL_2312926
EPI_ISL_678389
EPI_ISL_684957
EPI_ISL_2101313
EPI_ISL_5441669
EPI_ISL_5887127
EPI_ISL_691308
EPI_ISL_1233627
EPI_ISL_2312656
EPI_ISL_685542
EPI_ISL_2839299
EPI_ISL_1406518
EPI_ISL_3332887
EPI_ISL_1443196
EPI_ISL_1117845
EPI_ISL_1019788
EPI_ISL_568693
EPI_ISL_602755
EPI_ISL_767405
EPI_ISL_455463
EPI_ISL_2156288
EPI_ISL_738123
EPI_ISL_3803739
EPI_ISL_430439
EPI_ISL_1469261
EPI_ISL_1911032
EPI_ISL_913930
EPI_ISL_738243
EPI_ISL_458090
EPI_ISL_2231310
EPI_ISL_684242
EPI_ISL_1400317
EPI_ISL_1171651
EPI_ISL_10957374
EPI_ISL_1655063
EPI_ISL_729848
EPI_ISL_2779418
EPI_ISL_525419
EPI_ISL_1168570
EPI_ISL_513048
EPI_ISL_1416970
EPI_ISL_965259
EPI_ISL_1288290
EPI_ISL_688958
EPI_ISL_690651
EPI_ISL_542210
EPI_ISL_1086035
EPI_ISL_5143118
EPI_ISL_1654958
EPI_ISL_3030029
EPI_ISL_626595
EPI_ISL_940621
EPI_ISL_700034
EPI_ISL_941088
EPI_ISL_5918446
EPI_ISL_2485211
EPI_ISL_1336780
EPI_ISL_685419
EPI_ISL_737014
EPI_ISL_833315
EPI_ISL_11229907
EPI_ISL_4183198
EPI_ISL_692094
EPI_ISL_735265
EPI_ISL_5441441
EPI_ISL_515841
EPI_ISL_2047873
EPI_ISL_1470045
EPI_ISL_1085647
EPI_ISL_1118077
EPI_ISL_1020133
EPI_ISL_6289893
EPI_ISL_479839
EPI_ISL_2324200
EPI_ISL_2105421
EPI_ISL_1391335
EPI_ISL_1401271
EPI_ISL_1491656
EPI_ISL_4417913
EPI_ISL_1288238
EPI_ISL_2101334
EPI_ISL_1299507
EPI_ISL_610243
EPI_ISL_8311703
EPI_ISL_420077
EPI_ISL_3153543
EPI_ISL_6000411
EPI_ISL_2081920
EPI_ISL_802748
EPI_ISL_1111246
EPI_ISL_1544184
EPI_ISL_5142730
EPI_ISL_1180884
EPI_ISL_1470014
EPI_ISL_1259299
EPI_ISL_1111198
EPI_ISL_687238
EPI_ISL_1084632
EPI_ISL_1491639
EPI_ISL_833142
EPI_ISL_1118060
EPI_ISL_613559
EPI_ISL_2663152
EPI_ISL_894222
EPI_ISL_1117678
EPI_ISL_954766
EPI_ISL_1081199
EPI_ISL_5589908
EPI_ISL_1302876
EPI_ISL_2756477
EPI_ISL_9123611
EPI_ISL_450252
EPI_ISL_468914
EPI_ISL_1501020
EPI_ISL_837771
EPI_ISL_894229
EPI_ISL_684302
EPI_ISL_2105428
EPI_ISL_2156593
EPI_ISL_539547
EPI_ISL_5687818
EPI_ISL_1262842
EPI_ISL_687090
EPI_ISL_498189
EPI_ISL_1322186
EPI_ISL_1116439
EPI_ISL_5143175
EPI_ISL_2544857
EPI_ISL_824606
EPI_ISL_500546
EPI_ISL_560594
EPI_ISL_1303529
EPI_ISL_1501046
EPI_ISL_690594
EPI_ISL_1180728
EPI_ISL_684174
EPI_ISL_690090
EPI_ISL_1372407
EPI_ISL_1558605
EPI_ISL_1139074
EPI_ISL_689360
EPI_ISL_959277
EPI_ISL_754853
EPI_ISL_538447
EPI_ISL_1824602
EPI_ISL_691777
EPI_ISL_5918492
EPI_ISL_2690434
EPI_ISL_1524121
EPI_ISL_3999679
EPI_ISL_424633
EPI_ISL_2877474
EPI_ISL_911513
EPI_ISL_5918331
EPI_ISL_1209275
EPI_ISL_602929
EPI_ISL_692698
EPI_ISL_2422799
EPI_ISL_1654919
EPI_ISL_995436
EPI_ISL_1018269
EPI_ISL_691202
EPI_ISL_5687756
EPI_ISL_1469799
EPI_ISL_1321792
EPI_ISL_3330536
EPI_ISL_1351529
EPI_ISL_1117932
EPI_ISL_2155990
EPI_ISL_2894817
EPI_ISL_1180731
EPI_ISL_1117858
EPI_ISL_1259296
EPI_ISL_416485
EPI_ISL_1351749
EPI_ISL_10957393
EPI_ISL_1760234
EPI_ISL_1166152
EPI_ISL_944101
EPI_ISL_2645661
EPI_ISL_3799859
EPI_ISL_2105226
EPI_ISL_1205244
EPI_ISL_3023908
EPI_ISL_2240801
EPI_ISL_1110598
EPI_ISL_6829629
EPI_ISL_5598758
EPI_ISL_1936347
EPI_ISL_687712
EPI_ISL_700371
EPI_ISL_1110915
EPI_ISL_691437
EPI_ISL_7613740
EPI_ISL_1196303
EPI_ISL_995353
EPI_ISL_1296248
EPI_ISL_648073
EPI_ISL_690293
EPI_ISL_1225161
EPI_ISL_436107
EPI_ISL_648094
EPI_ISL_5143219
EPI_ISL_430738
EPI_ISL_689923
EPI_ISL_1401158
EPI_ISL_699832
EPI_ISL_1622365
EPI_ISL_501200
EPI_ISL_692602
EPI_ISL_687731
EPI_ISL_1416365
EPI_ISL_979972
EPI_ISL_3799837
EPI_ISL_602733
EPI_ISL_1251099
EPI_ISL_2171252
EPI_ISL_509237
EPI_ISL_1502987
EPI_ISL_700056
EPI_ISL_1055771
EPI_ISL_1190755
EPI_ISL_1301573
EPI_ISL_685960
EPI_ISL_1020276
EPI_ISL_5687843
EPI_ISL_2422904
EPI_ISL_689667
EPI_ISL_888989
EPI_ISL_689993
EPI_ISL_1233591
EPI_ISL_687145
EPI_ISL_684805
EPI_ISL_631607
EPI_ISL_483862
EPI_ISL_686393
EPI_ISL_862877
EPI_ISL_1180823
EPI_ISL_1121321
EPI_ISL_1708515
EPI_ISL_955237
EPI_ISL_2283789
EPI_ISL_1501074
EPI_ISL_1114717
EPI_ISL_1086036
EPI_ISL_451325
EPI_ISL_687683
EPI_ISL_1180879
EPI_ISL_687306
EPI_ISL_5589752
EPI_ISL_2157360
EPI_ISL_686013
EPI_ISL_2485193
EPI_ISL_2155073
EPI_ISL_687156
EPI_ISL_5143070
EPI_ISL_837780
EPI_ISL_690851
EPI_ISL_1468460
EPI_ISL_1060474
EPI_ISL_11396747
EPI_ISL_985029
EPI_ISL_6436556
EPI_ISL_837767
EPI_ISL_6582806
EPI_ISL_454866
EPI_ISL_1655021
EPI_ISL_1171630
EPI_ISL_416620
EPI_ISL_5687838
EPI_ISL_486388
EPI_ISL_685385
EPI_ISL_516768
EPI_ISL_1084664
EPI_ISL_2690165
EPI_ISL_684605
EPI_ISL_542279
EPI_ISL_529729
EPI_ISL_1233626
EPI_ISL_1238788
EPI_ISL_2290144
EPI_ISL_872595
EPI_ISL_9052897
EPI_ISL_487320
EPI_ISL_5589503
EPI_ISL_690995
EPI_ISL_4496590
EPI_ISL_1916290
EPI_ISL_1013167
EPI_ISL_463290
EPI_ISL_692409
EPI_ISL_1533096
EPI_ISL_602706
EPI_ISL_542220
EPI_ISL_900699
EPI_ISL_2835537
EPI_ISL_2092870
EPI_ISL_5989806
EPI_ISL_1231593
EPI_ISL_2501312
EPI_ISL_700003
EPI_ISL_1761324
EPI_ISL_1416367
EPI_ISL_5143026
EPI_ISL_509262
EPI_ISL_1470009
EPI_ISL_796030
EPI_ISL_700038
EPI_ISL_1321776
EPI_ISL_450293
EPI_ISL_2231434
EPI_ISL_1502957
EPI_ISL_498177
EPI_ISL_1495045
EPI_ISL_751391
EPI_ISL_603147
EPI_ISL_1363082
EPI_ISL_1502884
EPI_ISL_700263
EPI_ISL_1085388
EPI_ISL_686462
EPI_ISL_455327
EPI_ISL_833278
EPI_ISL_3098976
EPI_ISL_1259293
EPI_ISL_2779530
EPI_ISL_513019
EPI_ISL_483861
EPI_ISL_648058
EPI_ISL_2155540
EPI_ISL_4888528
EPI_ISL_475698
EPI_ISL_1171692
EPI_ISL_648706
EPI_ISL_686491
EPI_ISL_1255136
EPI_ISL_2156325
EPI_ISL_995425
EPI_ISL_11172725
EPI_ISL_1013397
EPI_ISL_888993
EPI_ISL_1300496
EPI_ISL_970647
EPI_ISL_1652060
EPI_ISL_2663168
EPI_ISL_691781
EPI_ISL_1524349
EPI_ISL_686171
EPI_ISL_1111315
EPI_ISL_1401331
EPI_ISL_832011
EPI_ISL_687252
EPI_ISL_940946
EPI_ISL_691883
EPI_ISL_1623784
EPI_ISL_700311
EPI_ISL_1219928
EPI_ISL_684898
EPI_ISL_1013146
EPI_ISL_684436
EPI_ISL_1302050
EPI_ISL_603172
EPI_ISL_1381061
EPI_ISL_437699
EPI_ISL_903383
EPI_ISL_684244
EPI_ISL_691144
EPI_ISL_1363115
EPI_ISL_1284307
EPI_ISL_1656038
EPI_ISL_692452
EPI_ISL_935553
EPI_ISL_1302002
EPI_ISL_684294
EPI_ISL_5441456
EPI_ISL_9160002
EPI_ISL_690167
EPI_ISL_1468465
EPI_ISL_1166959
EPI_ISL_2713081
EPI_ISL_1103557
EPI_ISL_1166921
EPI_ISL_2692882
EPI_ISL_688476
EPI_ISL_2156225
EPI_ISL_2894760
EPI_ISL_684835
EPI_ISL_513045
EPI_ISL_690446
EPI_ISL_872237
EPI_ISL_1301622
EPI_ISL_1608040
EPI_ISL_498166
EPI_ISL_2156712
EPI_ISL_685421
EPI_ISL_5703059
EPI_ISL_688766
EPI_ISL_687314
EPI_ISL_5142508
EPI_ISL_513551
EPI_ISL_459918
EPI_ISL_10149586
EPI_ISL_6000425
EPI_ISL_1319318
EPI_ISL_5441482
EPI_ISL_5918298
EPI_ISL_690958
EPI_ISL_685868
EPI_ISL_1629748
EPI_ISL_1509101
EPI_ISL_1533098
EPI_ISL_1391354
EPI_ISL_9159879
EPI_ISL_5687732
EPI_ISL_688352
EPI_ISL_824717
EPI_ISL_1117882
EPI_ISL_691176
EPI_ISL_825061
EPI_ISL_4574550
EPI_ISL_1020040
EPI_ISL_690990
EPI_ISL_593919
EPI_ISL_688042
EPI_ISL_1254677
EPI_ISL_1040828
EPI_ISL_1085944
EPI_ISL_965913
EPI_ISL_1620546
EPI_ISL_4211167
EPI_ISL_693675
EPI_ISL_1302014
EPI_ISL_1401189
EPI_ISL_977475
EPI_ISL_1302816
EPI_ISL_685113
EPI_ISL_806743
EPI_ISL_692487
EPI_ISL_8142101
EPI_ISL_1321770
EPI_ISL_850510
EPI_ISL_1351836
EPI_ISL_3098961
EPI_ISL_689480
EPI_ISL_5598791
EPI_ISL_2958735
EPI_ISL_1622401
EPI_ISL_1468458
EPI_ISL_2988864
EPI_ISL_686790
EPI_ISL_700110
EPI_ISL_1139061
EPI_ISL_837623
EPI_ISL_5918347
EPI_ISL_965944
EPI_ISL_687317
EPI_ISL_475026
EPI_ISL_935607
EPI_ISL_6000449
EPI_ISL_11358210
EPI_ISL_2214957
EPI_ISL_2157352
EPI_ISL_1279407
EPI_ISL_6316814
EPI_ISL_1279457
EPI_ISL_832158
EPI_ISL_1501087
EPI_ISL_837699
EPI_ISL_691866
EPI_ISL_684904
EPI_ISL_1360302
EPI_ISL_421184
EPI_ISL_1859507
EPI_ISL_1186023
EPI_ISL_689279
EPI_ISL_688650
EPI_ISL_736998
EPI_ISL_982322
EPI_ISL_1502125
EPI_ISL_5687726
EPI_ISL_1060752
EPI_ISL_2100887
EPI_ISL_691445
EPI_ISL_5918335
EPI_ISL_1712408
EPI_ISL_941061
EPI_ISL_1622412
EPI_ISL_685108
EPI_ISL_1706799
EPI_ISL_2279586
EPI_ISL_1299559
EPI_ISL_476887
EPI_ISL_685640
EPI_ISL_1363094
EPI_ISL_1470116
EPI_ISL_1319305
EPI_ISL_1111476
EPI_ISL_1129226
EPI_ISL_7957910
EPI_ISL_699727
EPI_ISL_1103583
EPI_ISL_3758014
EPI_ISL_479919
EPI_ISL_684418
EPI_ISL_3758051
EPI_ISL_444483
EPI_ISL_788971
EPI_ISL_687752
EPI_ISL_685757
EPI_ISL_1096299
EPI_ISL_688594
EPI_ISL_5142534
EPI_ISL_1608168
EPI_ISL_1628705
EPI_ISL_1470046
EPI_ISL_685651
EPI_ISL_1628861
EPI_ISL_1020171
EPI_ISL_690334
EPI_ISL_649190
EPI_ISL_691904
EPI_ISL_5942479
EPI_ISL_2001177
EPI_ISL_2231350
EPI_ISL_1401287
EPI_ISL_1731078
EPI_ISL_2399633
EPI_ISL_6000413
EPI_ISL_1233614
EPI_ISL_1013161
EPI_ISL_2015143
EPI_ISL_913055
EPI_ISL_1279308
EPI_ISL_1262971
EPI_ISL_513124
EPI_ISL_512933
EPI_ISL_1104647
EPI_ISL_686869
EPI_ISL_686893
EPI_ISL_690788
EPI_ISL_900693
EPI_ISL_1117961
EPI_ISL_2835417
EPI_ISL_849636
EPI_ISL_890355
EPI_ISL_1111054
EPI_ISL_860847
EPI_ISL_11229597
EPI_ISL_995376
EPI_ISL_1533073
EPI_ISL_468834
EPI_ISL_1019724
EPI_ISL_434369
EPI_ISL_684362
EPI_ISL_691042
EPI_ISL_527864
EPI_ISL_430443
EPI_ISL_685644
EPI_ISL_690433
EPI_ISL_909694
EPI_ISL_538446
EPI_ISL_529759
EPI_ISL_684724
EPI_ISL_2081942
EPI_ISL_1478790
EPI_ISL_2101023
EPI_ISL_3800658
EPI_ISL_792704
EPI_ISL_686345
EPI_ISL_5441376
EPI_ISL_1336717
EPI_ISL_5441561
EPI_ISL_2835485
EPI_ISL_2081976
EPI_ISL_2155237
EPI_ISL_3067024
EPI_ISL_1302923
EPI_ISL_477187
EPI_ISL_700006
EPI_ISL_1391312
EPI_ISL_2156413
EPI_ISL_4496652
EPI_ISL_5598514
EPI_ISL_574621
EPI_ISL_2502638
EPI_ISL_685838
EPI_ISL_1533078
EPI_ISL_688976
EPI_ISL_2399596
EPI_ISL_491092
EPI_ISL_1112248
EPI_ISL_700299
EPI_ISL_833235
EPI_ISL_692619
EPI_ISL_955075
EPI_ISL_479921
EPI_ISL_1372403
EPI_ISL_7613734
EPI_ISL_2663166
EPI_ISL_876801
EPI_ISL_7710033
EPI_ISL_602697
EPI_ISL_1301822
EPI_ISL_690053
EPI_ISL_2348503
EPI_ISL_688718
EPI_ISL_1111221
EPI_ISL_2860774
EPI_ISL_11229152
EPI_ISL_7613822
EPI_ISL_8142121
EPI_ISL_1279448
EPI_ISL_1110910
EPI_ISL_414637
EPI_ISL_1301711
EPI_ISL_515700
EPI_ISL_1013200
EPI_ISL_684937
EPI_ISL_1288479
EPI_ISL_1035934
EPI_ISL_686514
EPI_ISL_660657
EPI_ISL_1416348
EPI_ISL_2422867
EPI_ISL_1797597
EPI_ISL_687710
EPI_ISL_5590024
EPI_ISL_1288497
EPI_ISL_2100766
EPI_ISL_1336351
EPI_ISL_1859632
EPI_ISL_687823
EPI_ISL_3163939
EPI_ISL_469016
EPI_ISL_954759
EPI_ISL_1110501
EPI_ISL_1340620
EPI_ISL_1319354
EPI_ISL_1020238
EPI_ISL_509361
EPI_ISL_824643
EPI_ISL_686168
EPI_ISL_1111113
EPI_ISL_909949
EPI_ISL_735283
EPI_ISL_500551
EPI_ISL_691403
EPI_ISL_590698
EPI_ISL_1209271
EPI_ISL_862832
EPI_ISL_6436559
EPI_ISL_6316668
EPI_ISL_1620611
EPI_ISL_1167013
EPI_ISL_995399
EPI_ISL_1760246
EPI_ISL_1013235
EPI_ISL_906069
EPI_ISL_1936321
EPI_ISL_648078
EPI_ISL_1491652
EPI_ISL_2100729
EPI_ISL_1096233
EPI_ISL_862657
EPI_ISL_1656076
EPI_ISL_1656141
EPI_ISL_515656
EPI_ISL_684156
EPI_ISL_1209302
EPI_ISL_3150004
EPI_ISL_1001336
EPI_ISL_1503089
EPI_ISL_802774
EPI_ISL_2003161
EPI_ISL_1508888
EPI_ISL_692385
EPI_ISL_536399
EPI_ISL_1491651
EPI_ISL_684786
EPI_ISL_495558
EPI_ISL_1391349
EPI_ISL_688008
EPI_ISL_690925
EPI_ISL_513189
EPI_ISL_688011
EPI_ISL_526223
EPI_ISL_961714
EPI_ISL_476067
EPI_ISL_687883
EPI_ISL_491453
EPI_ISL_3527832
EPI_ISL_2894868
EPI_ISL_1085641
EPI_ISL_515883
EPI_ISL_684215
EPI_ISL_2422947
EPI_ISL_862041
EPI_ISL_690762
EPI_ISL_1510614
EPI_ISL_692393
EPI_ISL_2835466
EPI_ISL_688932
EPI_ISL_3386127
EPI_ISL_862607
EPI_ISL_692686
EPI_ISL_1110900
EPI_ISL_631758
EPI_ISL_7711624
EPI_ISL_416603
EPI_ISL_1167002
EPI_ISL_486382
EPI_ISL_3023802
EPI_ISL_684785
EPI_ISL_2535784
EPI_ISL_1060397
EPI_ISL_872343
EPI_ISL_1138550
EPI_ISL_11359223
EPI_ISL_1084666
EPI_ISL_954772
EPI_ISL_1859378
EPI_ISL_686479
EPI_ISL_940930
EPI_ISL_688265
EPI_ISL_688926
EPI_ISL_1190757
EPI_ISL_2082014
EPI_ISL_480175
EPI_ISL_690301
EPI_ISL_6000375
EPI_ISL_476814
EPI_ISL_1118192
EPI_ISL_4183186
EPI_ISL_962540
EPI_ISL_2156130
EPI_ISL_687776
EPI_ISL_2187824
EPI_ISL_5598558
EPI_ISL_3716652
EPI_ISL_2156133
EPI_ISL_1278119
EPI_ISL_3023900
EPI_ISL_2894739
EPI_ISL_759963
EPI_ISL_690242
EPI_ISL_4211210
EPI_ISL_452481
EPI_ISL_1259308
EPI_ISL_1517074
EPI_ISL_1504104
EPI_ISL_2322749
EPI_ISL_602652
EPI_ISL_480177
EPI_ISL_2894681
EPI_ISL_602651
EPI_ISL_961071
EPI_ISL_671419
EPI_ISL_2155946
EPI_ISL_1363097
EPI_ISL_501251
EPI_ISL_4888565
EPI_ISL_2789847
EPI_ISL_860203
EPI_ISL_685065
EPI_ISL_535467
EPI_ISL_1111095
EPI_ISL_686243
EPI_ISL_947325
EPI_ISL_1416350
EPI_ISL_954123
EPI_ISL_811162
EPI_ISL_5598582
EPI_ISL_699973
EPI_ISL_1319271
EPI_ISL_3716608
EPI_ISL_2155656
EPI_ISL_6316620
EPI_ISL_1379426
EPI_ISL_699864
EPI_ISL_11229917
EPI_ISL_688282
EPI_ISL_479938
EPI_ISL_515674
EPI_ISL_2100744
EPI_ISL_482702
EPI_ISL_1501052
EPI_ISL_5598734
EPI_ISL_1672766
EPI_ISL_751422
EPI_ISL_1791565
EPI_ISL_3153327
EPI_ISL_2231406
EPI_ISL_954085
EPI_ISL_6633732
EPI_ISL_685143
EPI_ISL_436686
EPI_ISL_1060476
EPI_ISL_686265
EPI_ISL_542264
EPI_ISL_3023926
EPI_ISL_11229227
EPI_ISL_735299
EPI_ISL_1303546
EPI_ISL_419250
EPI_ISL_6436613
EPI_ISL_9160103
EPI_ISL_685337
EPI_ISL_1532290
EPI_ISL_689577
EPI_ISL_475651
EPI_ISL_1060402
EPI_ISL_685916
EPI_ISL_602637
EPI_ISL_2614516
EPI_ISL_686307
EPI_ISL_1112985
EPI_ISL_648752
EPI_ISL_687434
EPI_ISL_1263042
EPI_ISL_450275
EPI_ISL_2156464
EPI_ISL_1622393
EPI_ISL_4169856
EPI_ISL_685723
EPI_ISL_687982
EPI_ISL_574594
EPI_ISL_2779431
EPI_ISL_691171
EPI_ISL_507002
EPI_ISL_2154459
EPI_ISL_824738
EPI_ISL_1501165
EPI_ISL_985311
EPI_ISL_2710020
EPI_ISL_1262967
EPI_ISL_6582568
EPI_ISL_1039702
EPI_ISL_943570
EPI_ISL_11229413
EPI_ISL_2422733
EPI_ISL_837777
EPI_ISL_424637
EPI_ISL_3118362
EPI_ISL_2877458
EPI_ISL_2231207
EPI_ISL_1423514
EPI_ISL_2155446
EPI_ISL_690332
EPI_ISL_690022
EPI_ISL_1167148
EPI_ISL_2156534
EPI_ISL_688707
EPI_ISL_852583
EPI_ISL_754239
EPI_ISL_2156339
EPI_ISL_542200
EPI_ISL_861652
EPI_ISL_4211168
EPI_ISL_539510
EPI_ISL_1279408
EPI_ISL_1013284
EPI_ISL_1399272
EPI_ISL_1081327
EPI_ISL_4496545
EPI_ISL_909709
EPI_ISL_688614
EPI_ISL_2536310
EPI_ISL_1233454
EPI_ISL_687436
EPI_ISL_1180781
EPI_ISL_2312776
EPI_ISL_483835
EPI_ISL_688175
EPI_ISL_1171711
EPI_ISL_1358292
EPI_ISL_5143005
EPI_ISL_1078981
EPI_ISL_2399711
EPI_ISL_1628828
EPI_ISL_1190751
EPI_ISL_811176
EPI_ISL_824714
EPI_ISL_685044
EPI_ISL_1470037
EPI_ISL_688858
EPI_ISL_1109990
EPI_ISL_5194972
EPI_ISL_1168550
EPI_ISL_1296239
EPI_ISL_2081933
EPI_ISL_11229321
EPI_ISL_538462
EPI_ISL_689474
EPI_ISL_691779
EPI_ISL_5590211
EPI_ISL_1112272
EPI_ISL_648637
EPI_ISL_687862
EPI_ISL_824687
EPI_ISL_476894
EPI_ISL_1081313
EPI_ISL_6436545
EPI_ISL_2155996
EPI_ISL_833277
EPI_ISL_684309
EPI_ISL_5441483
EPI_ISL_1168662
EPI_ISL_515882
EPI_ISL_1401108
EPI_ISL_509330
EPI_ISL_689983
EPI_ISL_2156099
EPI_ISL_692069
EPI_ISL_686684
EPI_ISL_687036
EPI_ISL_979801
EPI_ISL_685107
EPI_ISL_5441671
EPI_ISL_613433
EPI_ISL_2156375
EPI_ISL_1972889
EPI_ISL_1036427
EPI_ISL_685513
EPI_ISL_5441507
EPI_ISL_5589829
EPI_ISL_2839287
EPI_ISL_837632
EPI_ISL_574580
EPI_ISL_1279560
EPI_ISL_3980604
EPI_ISL_414625
EPI_ISL_941117
EPI_ISL_684923
EPI_ISL_937242
EPI_ISL_688788
EPI_ISL_1752620
EPI_ISL_1110495
EPI_ISL_833297
EPI_ISL_699935
EPI_ISL_1655032
EPI_ISL_2231474
EPI_ISL_1168558
EPI_ISL_804956
EPI_ISL_691968
EPI_ISL_4880323
EPI_ISL_2364496
EPI_ISL_2860797
EPI_ISL_941063
EPI_ISL_686125
EPI_ISL_2081857
EPI_ISL_685870
EPI_ISL_833062
EPI_ISL_5142682
EPI_ISL_1159076
EPI_ISL_1060587
EPI_ISL_1259207
EPI_ISL_684882
EPI_ISL_2713159
EPI_ISL_1626496
EPI_ISL_2877496
EPI_ISL_2877471
EPI_ISL_687059
EPI_ISL_1401276
EPI_ISL_941095
EPI_ISL_1233539
EPI_ISL_2155699
EPI_ISL_1585385
EPI_ISL_1859733
EPI_ISL_687406
EPI_ISL_2029991
EPI_ISL_539820
EPI_ISL_1301871
EPI_ISL_1111248
EPI_ISL_509225
EPI_ISL_692038
EPI_ISL_687921
EPI_ISL_1302086
EPI_ISL_6425649
EPI_ISL_689530
EPI_ISL_6582805
EPI_ISL_2663188
EPI_ISL_2728585
EPI_ISL_1381306
EPI_ISL_1628728
EPI_ISL_5441641
EPI_ISL_542218
EPI_ISL_1111450
EPI_ISL_687179
EPI_ISL_418660
EPI_ISL_687577
EPI_ISL_11229393
EPI_ISL_2140846
EPI_ISL_653821
EPI_ISL_1340640
EPI_ISL_2155084
EPI_ISL_1171677
EPI_ISL_1416376
EPI_ISL_677774
EPI_ISL_11229969
EPI_ISL_2101087
EPI_ISL_2894789
EPI_ISL_837696
EPI_ISL_691717
EPI_ISL_685400
EPI_ISL_1279950
EPI_ISL_1302817
EPI_ISL_691431
EPI_ISL_3023894
EPI_ISL_1366665
EPI_ISL_1084638
EPI_ISL_776752
EPI_ISL_5887133
EPI_ISL_1478766
EPI_ISL_475050
EPI_ISL_5703408
EPI_ISL_2663173
EPI_ISL_513064
EPI_ISL_2485197
EPI_ISL_1351809
EPI_ISL_5143126
EPI_ISL_872348
EPI_ISL_1166998
EPI_ISL_2835461
EPI_ISL_2100869
EPI_ISL_5441567
EPI_ISL_911387
EPI_ISL_1112979
EPI_ISL_2382010
EPI_ISL_1019681
EPI_ISL_455322
EPI_ISL_11229540
EPI_ISL_684920
EPI_ISL_1205260
EPI_ISL_6491786
EPI_ISL_1111331
EPI_ISL_2350811
EPI_ISL_1231770
EPI_ISL_1303539
EPI_ISL_837747
EPI_ISL_955239
EPI_ISL_431180
EPI_ISL_11229531
EPI_ISL_2156547
EPI_ISL_1752630
EPI_ISL_1233540
EPI_ISL_1319403
EPI_ISL_1401257
EPI_ISL_2779459
EPI_ISL_475689
EPI_ISL_941147
EPI_ISL_688169
EPI_ISL_1111334
EPI_ISL_689719
EPI_ISL_5598801
EPI_ISL_475608
EPI_ISL_913979
EPI_ISL_1170956
EPI_ISL_688094
EPI_ISL_626571
EPI_ISL_1118081
EPI_ISL_1859654
EPI_ISL_1001386
EPI_ISL_2156550
EPI_ISL_700205
EPI_ISL_2789874
EPI_ISL_690864
EPI_ISL_1013153
EPI_ISL_420041
EPI_ISL_1936336
EPI_ISL_1401345
EPI_ISL_1060417
EPI_ISL_1911068
EPI_ISL_614272
EPI_ISL_1262741
EPI_ISL_965957
EPI_ISL_525677
EPI_ISL_689452
EPI_ISL_2105553
EPI_ISL_2171237
EPI_ISL_419664
EPI_ISL_648630
EPI_ISL_4549023
EPI_ISL_690666
EPI_ISL_688121
EPI_ISL_1279541
EPI_ISL_1212679
EPI_ISL_5934909
EPI_ISL_689269
EPI_ISL_735322
EPI_ISL_3356304
EPI_ISL_687854
EPI_ISL_538440
EPI_ISL_1018232
EPI_ISL_468319
EPI_ISL_687152
EPI_ISL_1233842
EPI_ISL_1168544
EPI_ISL_1351914
EPI_ISL_677773
EPI_ISL_1911071
EPI_ISL_690973
EPI_ISL_1656102
EPI_ISL_1629166
EPI_ISL_1381204
EPI_ISL_1180777
EPI_ISL_690655
EPI_ISL_2713154
EPI_ISL_1233531
EPI_ISL_1262794
EPI_ISL_689893
EPI_ISL_687364
EPI_ISL_684914
EPI_ISL_699979
EPI_ISL_1351620
EPI_ISL_882666
EPI_ISL_2835407
EPI_ISL_430085
EPI_ISL_6591003
EPI_ISL_837644
EPI_ISL_1118201
EPI_ISL_5142820
EPI_ISL_2157402
EPI_ISL_684325
EPI_ISL_690335
EPI_ISL_528948
EPI_ISL_1336510
EPI_ISL_735276
EPI_ISL_4252208
EPI_ISL_735432
EPI_ISL_688894
EPI_ISL_5598442
EPI_ISL_523989
EPI_ISL_1470025
EPI_ISL_3023847
EPI_ISL_833262
EPI_ISL_1018249
EPI_ISL_686459
EPI_ISL_479502
EPI_ISL_718274
EPI_ISL_688353
EPI_ISL_1209401
EPI_ISL_1284190
EPI_ISL_2013325
EPI_ISL_411220
EPI_ISL_458111
EPI_ISL_2790997
EPI_ISL_1628852
EPI_ISL_535393
EPI_ISL_754850
EPI_ISL_685992
EPI_ISL_693304
EPI_ISL_688203
EPI_ISL_1435804
EPI_ISL_1018169
EPI_ISL_691095
EPI_ISL_450272
EPI_ISL_699925
EPI_ISL_1401148
EPI_ISL_498093
EPI_ISL_685933
EPI_ISL_9667005
EPI_ISL_2894707
EPI_ISL_833309
EPI_ISL_486868
EPI_ISL_6000442
EPI_ISL_685806
EPI_ISL_1532241
EPI_ISL_1212693
EPI_ISL_5015504
EPI_ISL_1322174
EPI_ISL_1279518
EPI_ISL_1401109
EPI_ISL_688101
EPI_ISL_2835483
EPI_ISL_688145
EPI_ISL_871986
EPI_ISL_2877325
EPI_ISL_732540
EPI_ISL_1278103
EPI_ISL_1443894
EPI_ISL_686194
EPI_ISL_1936316
EPI_ISL_1060400
EPI_ISL_684891
EPI_ISL_1501005
EPI_ISL_2105342
EPI_ISL_687361
EPI_ISL_5590072
EPI_ISL_689660
EPI_ISL_1180684
EPI_ISL_1263035
EPI_ISL_626578
EPI_ISL_1303527
EPI_ISL_2312772
EPI_ISL_445243
EPI_ISL_686002
EPI_ISL_518052
EPI_ISL_1629400
EPI_ISL_1416655
EPI_ISL_689794
EPI_ISL_954108
EPI_ISL_501201
EPI_ISL_689813
EPI_ISL_5687782
EPI_ISL_699955
EPI_ISL_1469992
EPI_ISL_2156108
EPI_ISL_2081860
EPI_ISL_1113008
EPI_ISL_688012
EPI_ISL_1036208
EPI_ISL_471544
EPI_ISL_2312898
EPI_ISL_941157
EPI_ISL_2339890
EPI_ISL_735429
EPI_ISL_685871
EPI_ISL_2202678
EPI_ISL_2779502
EPI_ISL_3023797
EPI_ISL_469283
EPI_ISL_689344
EPI_ISL_685024
EPI_ISL_692665
EPI_ISL_685592
EPI_ISL_1520110
EPI_ISL_6195914
EPI_ISL_1288315
EPI_ISL_700250
EPI_ISL_4888506
EPI_ISL_2422731
EPI_ISL_1019855
EPI_ISL_693227
EPI_ISL_1303548
EPI_ISL_700046
EPI_ISL_6633688
EPI_ISL_687233
EPI_ISL_1250972
EPI_ISL_513097
EPI_ISL_1117816
EPI_ISL_1336338
EPI_ISL_454540
EPI_ISL_688774
EPI_ISL_5736660
EPI_ISL_685446
EPI_ISL_416571
EPI_ISL_685968
EPI_ISL_735263
EPI_ISL_1319279
EPI_ISL_2993632
EPI_ISL_5441364
EPI_ISL_690732
EPI_ISL_1085591
EPI_ISL_2081991
EPI_ISL_1663585
EPI_ISL_2155007
EPI_ISL_490202
EPI_ISL_418227
EPI_ISL_700154
EPI_ISL_9509905
EPI_ISL_687709
EPI_ISL_985017
EPI_ISL_5589896
EPI_ISL_2140824
EPI_ISL_1069208
EPI_ISL_690073
EPI_ISL_7613709
EPI_ISL_2960337
EPI_ISL_3716562
EPI_ISL_10957396
EPI_ISL_824600
EPI_ISL_692594
EPI_ISL_1176301
EPI_ISL_11172663
EPI_ISL_1111242
EPI_ISL_2661862
EPI_ISL_691092
EPI_ISL_5441578
EPI_ISL_711057
EPI_ISL_692732
EPI_ISL_2835332
EPI_ISL_837809
EPI_ISL_1501122
EPI_ISL_1501211
EPI_ISL_1301715
EPI_ISL_690515
EPI_ISL_2157357
EPI_ISL_2790839
EPI_ISL_5142549
EPI_ISL_1117848
EPI_ISL_1491630
EPI_ISL_5736598
EPI_ISL_1469287
EPI_ISL_5441385
EPI_ISL_686264
EPI_ISL_2154908
EPI_ISL_1159089
EPI_ISL_470899
EPI_ISL_4744545
EPI_ISL_2015099
EPI_ISL_2100818
EPI_ISL_2691029
EPI_ISL_9512412
EPI_ISL_918365
EPI_ISL_5589796
EPI_ISL_689458
EPI_ISL_1301659
EPI_ISL_1171638
EPI_ISL_1111088
EPI_ISL_912575
EPI_ISL_837653
EPI_ISL_1500995
EPI_ISL_2779466
EPI_ISL_2156577
EPI_ISL_2105420
EPI_ISL_1319388
EPI_ISL_962551
EPI_ISL_1171694
EPI_ISL_718242
EPI_ISL_1231636
EPI_ISL_685765
EPI_ISL_1301552
EPI_ISL_954779
EPI_ISL_2188204
EPI_ISL_5441579
EPI_ISL_692365
EPI_ISL_463283
EPI_ISL_1096232
EPI_ISL_1321787
EPI_ISL_955183
EPI_ISL_480036
EPI_ISL_2536160
EPI_ISL_947255
EPI_ISL_1279370
EPI_ISL_2231277
EPI_ISL_688470
EPI_ISL_1509818
EPI_ISL_687256
EPI_ISL_1620599
EPI_ISL_1303013
EPI_ISL_1040845
EPI_ISL_2156109
EPI_ISL_686308
EPI_ISL_833322
EPI_ISL_685910
EPI_ISL_1263084
EPI_ISL_1478788
EPI_ISL_718190
EPI_ISL_776765
EPI_ISL_513195
EPI_ISL_1061411
EPI_ISL_1301684
EPI_ISL_513512
EPI_ISL_1406390
EPI_ISL_2157553
EPI_ISL_1018247
EPI_ISL_1502839
EPI_ISL_755654
EPI_ISL_7174105
EPI_ISL_2155352
EPI_ISL_691421
EPI_ISL_691478
EPI_ISL_546936
EPI_ISL_688439
EPI_ISL_1263081
EPI_ISL_913025
EPI_ISL_685295
EPI_ISL_691527
EPI_ISL_1654967
EPI_ISL_2086268
EPI_ISL_686886
EPI_ISL_2841608
EPI_ISL_861649
EPI_ISL_5687048
EPI_ISL_1336745
EPI_ISL_688970
EPI_ISL_412983
EPI_ISL_495015
EPI_ISL_872211
EPI_ISL_688125
EPI_ISL_860853
EPI_ISL_751364
EPI_ISL_1040830
EPI_ISL_1262763
EPI_ISL_424630
EPI_ISL_2894637
EPI_ISL_455351
EPI_ISL_1470084
EPI_ISL_961082
EPI_ISL_1262982
EPI_ISL_422409
EPI_ISL_5590527
EPI_ISL_2324245
EPI_ISL_995412
EPI_ISL_685598
EPI_ISL_1752626
EPI_ISL_1501151
EPI_ISL_476869
EPI_ISL_1110491
EPI_ISL_1020201
EPI_ISL_5598502
EPI_ISL_691054
EPI_ISL_1416222
EPI_ISL_1279442
EPI_ISL_8311727
EPI_ISL_1013303
EPI_ISL_935158
EPI_ISL_1502885
EPI_ISL_2081841
EPI_ISL_685420
EPI_ISL_1262838
EPI_ISL_985001
EPI_ISL_689848
EPI_ISL_479861
EPI_ISL_5918387
EPI_ISL_1288234
EPI_ISL_1628820
EPI_ISL_1060421
EPI_ISL_2100930
EPI_ISL_954099
EPI_ISL_1001424
EPI_ISL_2501362
EPI_ISL_421507
EPI_ISL_515711
EPI_ISL_883983
EPI_ISL_718152
EPI_ISL_888981
EPI_ISL_602678
EPI_ISL_2100760
EPI_ISL_691120
EPI_ISL_1165082
EPI_ISL_862635
EPI_ISL_1013430
EPI_ISL_689338
EPI_ISL_1118162
EPI_ISL_689843
EPI_ISL_542325
EPI_ISL_2155071
EPI_ISL_6436589
EPI_ISL_1502996
EPI_ISL_542326
EPI_ISL_684963
EPI_ISL_1279311
EPI_ISL_1311972
EPI_ISL_1401355
EPI_ISL_891210
EPI_ISL_2693675
EPI_ISL_11229930
EPI_ISL_11396749
EPI_ISL_2422748
EPI_ISL_1060431
EPI_ISL_1319407
EPI_ISL_686486
EPI_ISL_1509953
EPI_ISL_685852
EPI_ISL_648773
EPI_ISL_1656061
EPI_ISL_1301995
EPI_ISL_1013220
EPI_ISL_6491784
EPI_ISL_2422957
EPI_ISL_1289440
EPI_ISL_1018151
EPI_ISL_903344
EPI_ISL_6491775
EPI_ISL_1404378
EPI_ISL_2485179
EPI_ISL_688212
EPI_ISL_2422918
EPI_ISL_3023998
EPI_ISL_603149
EPI_ISL_1166169
EPI_ISL_2105330
EPI_ISL_1472370
EPI_ISL_688168
EPI_ISL_688556
EPI_ISL_5887146
EPI_ISL_1400312
EPI_ISL_3957767
EPI_ISL_955074
EPI_ISL_686350
EPI_ISL_1201886
EPI_ISL_539822
EPI_ISL_691728
EPI_ISL_2081890
EPI_ISL_2105480
EPI_ISL_1500959
EPI_ISL_954042
EPI_ISL_688130
EPI_ISL_2790908
EPI_ISL_4496556
EPI_ISL_811183
EPI_ISL_513577
EPI_ISL_760047
EPI_ISL_1911029
EPI_ISL_11229082
EPI_ISL_523967
EPI_ISL_686217
EPI_ISL_690850
EPI_ISL_1381047
EPI_ISL_1176300
EPI_ISL_1622396
EPI_ISL_437299
EPI_ISL_2652118
EPI_ISL_1322175
EPI_ISL_3382475
EPI_ISL_691580
EPI_ISL_788945
EPI_ISL_430067
EPI_ISL_1008683
EPI_ISL_1502908
EPI_ISL_1168484
EPI_ISL_692541
EPI_ISL_1504097
EPI_ISL_660256
EPI_ISL_1685376
EPI_ISL_685254
EPI_ISL_2399634
EPI_ISL_5918483
EPI_ISL_11229086
EPI_ISL_463742
EPI_ISL_1118018
EPI_ISL_2689144
EPI_ISL_3332726
EPI_ISL_891207
EPI_ISL_5441581
EPI_ISL_610227
EPI_ISL_2614689
EPI_ISL_861644
EPI_ISL_689521
EPI_ISL_690282
EPI_ISL_1533062
EPI_ISL_700069
EPI_ISL_686039
EPI_ISL_542286
EPI_ISL_1394318
EPI_ISL_1117680
EPI_ISL_648632
EPI_ISL_1118039
EPI_ISL_1337368
EPI_ISL_692161
EPI_ISL_583447
EPI_ISL_2101312
EPI_ISL_1180685
EPI_ISL_5703341
EPI_ISL_685728
EPI_ISL_5598623
EPI_ISL_602656
EPI_ISL_5918399
EPI_ISL_455703
EPI_ISL_10338307
EPI_ISL_691610
EPI_ISL_2835315
EPI_ISL_1085273
EPI_ISL_1117957
EPI_ISL_542424
EPI_ISL_1111346
EPI_ISL_861716
EPI_ISL_691600
EPI_ISL_2790808
EPI_ISL_688089
EPI_ISL_5589730
EPI_ISL_6490468
EPI_ISL_1629753
EPI_ISL_528717
EPI_ISL_2756478
EPI_ISL_691454
EPI_ISL_935561
EPI_ISL_542304
EPI_ISL_437191
EPI_ISL_912960
EPI_ISL_3716830
EPI_ISL_1167143
EPI_ISL_4574537
EPI_ISL_3013040
EPI_ISL_626625
EPI_ISL_6159026
EPI_ISL_1020240
EPI_ISL_684659
EPI_ISL_941977
EPI_ISL_526216
EPI_ISL_2691205
EPI_ISL_2894656
EPI_ISL_699897
EPI_ISL_5946799
EPI_ISL_513112
EPI_ISL_2231260
EPI_ISL_514440
EPI_ISL_1363102
EPI_ISL_1163796
EPI_ISL_458089
EPI_ISL_1213581
EPI_ISL_677680
EPI_ISL_2544866
EPI_ISL_685068
EPI_ISL_2422599
EPI_ISL_5441689
EPI_ISL_961093
EPI_ISL_5589926
EPI_ISL_1533082
EPI_ISL_483868
EPI_ISL_961102
EPI_ISL_685947
EPI_ISL_1424510
EPI_ISL_687544
EPI_ISL_5142907
EPI_ISL_584074
EPI_ISL_876776
EPI_ISL_1020216
EPI_ISL_1288360
EPI_ISL_1233559
EPI_ISL_1138595
EPI_ISL_1629151
EPI_ISL_685199
EPI_ISL_653783
EPI_ISL_1060560
EPI_ISL_2307327
EPI_ISL_689790
EPI_ISL_416504
EPI_ISL_542240
EPI_ISL_1396347
EPI_ISL_513126
EPI_ISL_5142523
EPI_ISL_2100854
EPI_ISL_2156647
EPI_ISL_1060386
EPI_ISL_497738
EPI_ISL_5703396
EPI_ISL_760053
EPI_ISL_2728584
EPI_ISL_690751
EPI_ISL_416458
EPI_ISL_745224
EPI_ISL_942927
EPI_ISL_685586
EPI_ISL_2690169
EPI_ISL_1259159
EPI_ISL_11448683
EPI_ISL_2614609
EPI_ISL_2790878
EPI_ISL_850665
EPI_ISL_2399607
EPI_ISL_961075
EPI_ISL_1731045
EPI_ISL_2231275
EPI_ISL_833230
EPI_ISL_684389
EPI_ISL_940962
EPI_ISL_2001174
EPI_ISL_1019645
EPI_ISL_1111110
EPI_ISL_684696
EPI_ISL_689961
EPI_ISL_690461
EPI_ISL_2156583
EPI_ISL_4211247
EPI_ISL_692227
EPI_ISL_688277
EPI_ISL_648699
EPI_ISL_693222
EPI_ISL_4744643
EPI_ISL_1731069
EPI_ISL_5590002
EPI_ISL_5441565
EPI_ISL_2779359
EPI_ISL_2155155
EPI_ISL_1013408
EPI_ISL_1381373
EPI_ISL_416618
EPI_ISL_2231551
EPI_ISL_2279589
EPI_ISL_513002
EPI_ISL_1628904
EPI_ISL_688186
EPI_ISL_501177
EPI_ISL_1302937
EPI_ISL_1301812
EPI_ISL_954095
EPI_ISL_686682
EPI_ISL_686821
EPI_ISL_2877381
EPI_ISL_496556
EPI_ISL_1085784
EPI_ISL_1283979
EPI_ISL_2967879
EPI_ISL_5590003
EPI_ISL_11229313
EPI_ISL_2383206
EPI_ISL_3275387
EPI_ISL_527742
EPI_ISL_593907
EPI_ISL_1117683
EPI_ISL_632313
EPI_ISL_2894706
EPI_ISL_5736671
EPI_ISL_6833727
EPI_ISL_2790874
EPI_ISL_690903
EPI_ISL_1019674
EPI_ISL_811168
EPI_ISL_1628817
EPI_ISL_2860789
EPI_ISL_1401105
EPI_ISL_2835366
EPI_ISL_2155152
EPI_ISL_687382
EPI_ISL_648086
EPI_ISL_692295
EPI_ISL_1517398
EPI_ISL_2156194
EPI_ISL_1587840
EPI_ISL_2399736
EPI_ISL_1191092
EPI_ISL_1401236
EPI_ISL_906062
EPI_ISL_2105461
EPI_ISL_1401150
EPI_ISL_468149
EPI_ISL_526964
EPI_ISL_684752
EPI_ISL_1656097
EPI_ISL_2894697
EPI_ISL_1288180
EPI_ISL_1302877
EPI_ISL_631813
EPI_ISL_1859500
EPI_ISL_2422703
EPI_ISL_498163
EPI_ISL_509252
EPI_ISL_1340841
EPI_ISL_1504059
EPI_ISL_692235
EPI_ISL_4251933
EPI_ISL_687323
EPI_ISL_1113017
EPI_ISL_458104
EPI_ISL_689740
EPI_ISL_1288409
EPI_ISL_454833
EPI_ISL_467038
EPI_ISL_5703336
EPI_ISL_1317214
EPI_ISL_539804
EPI_ISL_1262920
EPI_ISL_1711655
EPI_ISL_1972892
EPI_ISL_1302034
EPI_ISL_2156681
EPI_ISL_2422885
EPI_ISL_688781
EPI_ISL_1238790
EPI_ISL_1319280
EPI_ISL_2779467
EPI_ISL_2157355
EPI_ISL_684691
EPI_ISL_6316660
EPI_ISL_535555
EPI_ISL_688701
EPI_ISL_2100799
EPI_ISL_1288426
EPI_ISL_1279335
EPI_ISL_1263038
EPI_ISL_837805
EPI_ISL_635000
EPI_ISL_648091
EPI_ISL_648631
EPI_ISL_1251063
EPI_ISL_635015
EPI_ISL_1168457
EPI_ISL_685042
EPI_ISL_690222
EPI_ISL_5598585
EPI_ISL_686864
EPI_ISL_1501042
EPI_ISL_1219947
EPI_ISL_11230000
EPI_ISL_1138594
EPI_ISL_1533043
EPI_ISL_535485
EPI_ISL_687851
EPI_ISL_1625985
EPI_ISL_479800
EPI_ISL_576265
EPI_ISL_1060399
EPI_ISL_1180686
EPI_ISL_1168624
EPI_ISL_6000397
EPI_ISL_2155813
EPI_ISL_5736672
EPI_ISL_685469
EPI_ISL_648076
EPI_ISL_434381
EPI_ISL_1190937
EPI_ISL_691160
EPI_ISL_5687855
EPI_ISL_7613813
EPI_ISL_1113026
EPI_ISL_436726
EPI_ISL_961740
EPI_ISL_479851
EPI_ISL_677740
EPI_ISL_11229407
EPI_ISL_509347
EPI_ISL_512982
EPI_ISL_961715
EPI_ISL_735357
EPI_ISL_512924
EPI_ISL_684521
EPI_ISL_1085600
EPI_ISL_515844
EPI_ISL_2003113
EPI_ISL_1111143
EPI_ISL_690382
EPI_ISL_935532
EPI_ISL_495017
EPI_ISL_2968040
EPI_ISL_1360412
EPI_ISL_708193
EPI_ISL_542344
EPI_ISL_4417907
EPI_ISL_1654934
EPI_ISL_498172
EPI_ISL_1279575
EPI_ISL_2565184
EPI_ISL_1623806
EPI_ISL_1262841
EPI_ISL_1288210
EPI_ISL_2105552
EPI_ISL_7709405
EPI_ISL_10957403
EPI_ISL_1655998
EPI_ISL_1263029
EPI_ISL_602780
EPI_ISL_514592
EPI_ISL_3067020
EPI_ISL_699713
EPI_ISL_1404385
EPI_ISL_1628835
EPI_ISL_6000408
EPI_ISL_691701
EPI_ISL_1502963
EPI_ISL_2692904
EPI_ISL_1288514
EPI_ISL_1336758
EPI_ISL_1008686
EPI_ISL_2101039
EPI_ISL_6490473
EPI_ISL_1470004
EPI_ISL_2154794
EPI_ISL_684913
EPI_ISL_1626000
EPI_ISL_688408
EPI_ISL_5142707
EPI_ISL_936496
EPI_ISL_2501392
EPI_ISL_1470061
EPI_ISL_687948
EPI_ISL_584073
EPI_ISL_686656
EPI_ISL_2015130
EPI_ISL_542203
EPI_ISL_5441417
EPI_ISL_482684
EPI_ISL_1516823
EPI_ISL_691107
EPI_ISL_1067608
EPI_ISL_535442
EPI_ISL_5974695
EPI_ISL_687548
EPI_ISL_479965
EPI_ISL_1250954
EPI_ISL_2154613
EPI_ISL_1172018
EPI_ISL_955070
EPI_ISL_690089
EPI_ISL_687149
EPI_ISL_2422968
EPI_ISL_1001325
EPI_ISL_1629187
EPI_ISL_1257839
EPI_ISL_498119
EPI_ISL_4496629
EPI_ISL_542420
EPI_ISL_1625978
EPI_ISL_1265462
EPI_ISL_3356319
EPI_ISL_939629
EPI_ISL_513071
EPI_ISL_684390
EPI_ISL_447303
EPI_ISL_1180716
EPI_ISL_1712389
EPI_ISL_2426942
EPI_ISL_1340650
EPI_ISL_450727
EPI_ISL_452195
EPI_ISL_490203
EPI_ISL_824689
EPI_ISL_735448
EPI_ISL_2081968
EPI_ISL_475611
EPI_ISL_535450
EPI_ISL_480117
EPI_ISL_482773
EPI_ISL_700068
EPI_ISL_542335
EPI_ISL_1231672
EPI_ISL_492012
EPI_ISL_751410
EPI_ISL_578199
EPI_ISL_690886
EPI_ISL_5918457
EPI_ISL_2448680
EPI_ISL_684599
EPI_ISL_2364669
EPI_ISL_3758037
EPI_ISL_444474
EPI_ISL_2157551
EPI_ISL_1301583
EPI_ISL_528713
EPI_ISL_690364
EPI_ISL_2544837
EPI_ISL_1628707
EPI_ISL_2231233
EPI_ISL_1656116
EPI_ISL_2364508
EPI_ISL_11172720
EPI_ISL_1360371
EPI_ISL_2501385
EPI_ISL_732557
EPI_ISL_872323
EPI_ISL_1001062
EPI_ISL_1760226
EPI_ISL_754214
EPI_ISL_593934
EPI_ISL_11230046
EPI_ISL_1171642
EPI_ISL_5598556
EPI_ISL_1859677
EPI_ISL_687460
EPI_ISL_454858
EPI_ISL_3024010
EPI_ISL_2155737
EPI_ISL_1262889
EPI_ISL_513202
EPI_ISL_1013286
EPI_ISL_5143209
EPI_ISL_1167168
EPI_ISL_794765
EPI_ISL_2960328
EPI_ISL_687328
EPI_ISL_961728
EPI_ISL_2082003
EPI_ISL_1112238
EPI_ISL_1279342
EPI_ISL_1288476
EPI_ISL_876773
EPI_ISL_685973
EPI_ISL_688729
EPI_ISL_515745
EPI_ISL_1181614
EPI_ISL_1654914
EPI_ISL_1111126
EPI_ISL_2196187
EPI_ISL_480098
EPI_ISL_2691051
EPI_ISL_2038958
EPI_ISL_602707
EPI_ISL_1288337
EPI_ISL_1501091
EPI_ISL_2877301
EPI_ISL_691592
EPI_ISL_1111469
EPI_ISL_1366667
EPI_ISL_688162
EPI_ISL_5143075
EPI_ISL_1112258
EPI_ISL_862618
EPI_ISL_689665
EPI_ISL_4442656
EPI_ISL_1911063
EPI_ISL_443273
EPI_ISL_542274
EPI_ISL_2438938
EPI_ISL_1180741
EPI_ISL_10149580
EPI_ISL_8485215
EPI_ISL_689330
EPI_ISL_560646
EPI_ISL_1008692
EPI_ISL_1257843
EPI_ISL_511898
EPI_ISL_1502866
EPI_ISL_941033
EPI_ISL_1233616
EPI_ISL_1259114
EPI_ISL_1416636
EPI_ISL_512909
EPI_ISL_1212691
EPI_ISL_2312894
EPI_ISL_690740
EPI_ISL_685176
EPI_ISL_1296276
EPI_ISL_11172674
EPI_ISL_2894779
EPI_ISL_1169902
EPI_ISL_542226
EPI_ISL_6436500
EPI_ISL_1501035
EPI_ISL_1084631
EPI_ISL_6693736
EPI_ISL_1391305
EPI_ISL_2100727
EPI_ISL_1623779
EPI_ISL_512073
EPI_ISL_5143143
EPI_ISL_539495
EPI_ISL_513041
EPI_ISL_837694
EPI_ISL_691830
EPI_ISL_837725
EPI_ISL_518044
EPI_ISL_11266009
EPI_ISL_918362
EPI_ISL_684484
EPI_ISL_685160
EPI_ISL_602876
EPI_ISL_1319272
EPI_ISL_954109
EPI_ISL_2155314
EPI_ISL_4237453
EPI_ISL_479967
EPI_ISL_690475
EPI_ISL_452223
EPI_ISL_684497
EPI_ISL_509382
EPI_ISL_9671868
EPI_ISL_516757
EPI_ISL_684159
EPI_ISL_6316033
EPI_ISL_2894821
EPI_ISL_513163
EPI_ISL_5441643
EPI_ISL_2155735
EPI_ISL_1020037
EPI_ISL_735315
EPI_ISL_689168
EPI_ISL_850673
EPI_ISL_1524146
EPI_ISL_2155869
EPI_ISL_6795415
EPI_ISL_1013129
EPI_ISL_685361
EPI_ISL_3023991
EPI_ISL_1468459
EPI_ISL_794817
EPI_ISL_2101193
EPI_ISL_971451
EPI_ISL_889402
EPI_ISL_684975
EPI_ISL_690149
EPI_ISL_687648
EPI_ISL_735284
EPI_ISL_941986
EPI_ISL_735292
EPI_ISL_692503
EPI_ISL_455710
EPI_ISL_687955
EPI_ISL_684592
EPI_ISL_883400
EPI_ISL_9159940
EPI_ISL_6195136
EPI_ISL_535552
EPI_ISL_687994
EPI_ISL_475579
EPI_ISL_690752
EPI_ISL_871993
EPI_ISL_1231688
EPI_ISL_689815
EPI_ISL_2661788
EPI_ISL_5142952
EPI_ISL_1259153
EPI_ISL_1761339
EPI_ISL_2790842
EPI_ISL_1470050
EPI_ISL_872228
EPI_ISL_480157
EPI_ISL_1288459
EPI_ISL_687836
EPI_ISL_692223
EPI_ISL_2001169
EPI_ISL_1363117
EPI_ISL_1626483
EPI_ISL_483863
EPI_ISL_500572
EPI_ISL_1299508
EPI_ISL_5142852
EPI_ISL_1517011
EPI_ISL_578186
EPI_ISL_1019655
EPI_ISL_430724
EPI_ISL_1301666
EPI_ISL_5917696
EPI_ISL_700289
EPI_ISL_437464
EPI_ISL_648792
EPI_ISL_1336339
EPI_ISL_687760
EPI_ISL_912802
EPI_ISL_3446662
EPI_ISL_1251016
EPI_ISL_837628
EPI_ISL_513073
EPI_ISL_653773
EPI_ISL_1251078
EPI_ISL_634977
EPI_ISL_1365646
EPI_ISL_1319399
EPI_ISL_891219
EPI_ISL_6195205
EPI_ISL_685291
EPI_ISL_1301957
EPI_ISL_684455
EPI_ISL_443282
EPI_ISL_688777
EPI_ISL_1265459
EPI_ISL_1166937
EPI_ISL_480201
EPI_ISL_3030009
EPI_ISL_515675
EPI_ISL_690219
EPI_ISL_6582777
EPI_ISL_6710551
EPI_ISL_690283
EPI_ISL_693232
EPI_ISL_2835508
EPI_ISL_1288203
EPI_ISL_1018197
EPI_ISL_2155632
EPI_ISL_1169050
EPI_ISL_1209389
EPI_ISL_699972
EPI_ISL_1554937
EPI_ISL_574259
EPI_ISL_1081177
EPI_ISL_471417
EPI_ISL_1712379
EPI_ISL_2231309
EPI_ISL_2307343
EPI_ISL_1625977
EPI_ISL_3799755
EPI_ISL_699798
EPI_ISL_5736613
EPI_ISL_940881
EPI_ISL_1622362
EPI_ISL_687384
EPI_ISL_11229574
EPI_ISL_1500992
EPI_ISL_691145
EPI_ISL_6773898
EPI_ISL_602728
EPI_ISL_603239
EPI_ISL_501208
EPI_ISL_2081900
EPI_ISL_802737
EPI_ISL_691918
EPI_ISL_2710858
EPI_ISL_690499
EPI_ISL_690591
EPI_ISL_1209244
EPI_ISL_2231478
EPI_ISL_1279361
EPI_ISL_686373
EPI_ISL_2105346
EPI_ISL_541138
EPI_ISL_613429
EPI_ISL_1096238
EPI_ISL_540993
EPI_ISL_1524362
EPI_ISL_2779406
EPI_ISL_692593
EPI_ISL_2100737
EPI_ISL_2925608
EPI_ISL_2105418
EPI_ISL_1358315
EPI_ISL_582132
EPI_ISL_1288518
EPI_ISL_691762
EPI_ISL_5598726
EPI_ISL_5990010
EPI_ISL_3330337
EPI_ISL_1013123
EPI_ISL_528716
EPI_ISL_4211235
EPI_ISL_602691
EPI_ISL_512971
EPI_ISL_1672521
EPI_ISL_1184135
EPI_ISL_1424043
EPI_ISL_1013157
EPI_ISL_689973
EPI_ISL_688264
EPI_ISL_8142140
EPI_ISL_509350
EPI_ISL_688682
EPI_ISL_941130
EPI_ISL_540995
EPI_ISL_5143054
EPI_ISL_1401127
EPI_ISL_6710373
EPI_ISL_692171
EPI_ISL_1212621
EPI_ISL_837693
EPI_ISL_1180860
EPI_ISL_1478762
EPI_ISL_692039
EPI_ISL_2202675
EPI_ISL_941114
EPI_ISL_424641
EPI_ISL_1117496
EPI_ISL_1287772
EPI_ISL_493206
EPI_ISL_689003
EPI_ISL_660243
EPI_ISL_5918386
EPI_ISL_1231662
EPI_ISL_513068
EPI_ISL_7780444
EPI_ISL_2645516
EPI_ISL_690890
EPI_ISL_689506
EPI_ISL_1281568
EPI_ISL_1168512
EPI_ISL_1212700
EPI_ISL_692396
EPI_ISL_475656
EPI_ISL_1139068
EPI_ISL_1351435
EPI_ISL_1301718
EPI_ISL_692263
EPI_ISL_691836
EPI_ISL_4260395
EPI_ISL_692414
EPI_ISL_806766
EPI_ISL_11230264
EPI_ISL_2835530
EPI_ISL_1262972
EPI_ISL_940910
EPI_ISL_699845
EPI_ISL_5917751
EPI_ISL_1532299
EPI_ISL_515859
EPI_ISL_2728586
EPI_ISL_1117962
EPI_ISL_447614
EPI_ISL_1302902
EPI_ISL_686697
EPI_ISL_860913
EPI_ISL_2422638
EPI_ISL_1110890
EPI_ISL_1233835
EPI_ISL_408977
EPI_ISL_2502640
EPI_ISL_685623
EPI_ISL_648270
EPI_ISL_9159889
EPI_ISL_5918408
EPI_ISL_1013324
EPI_ISL_4296311
EPI_ISL_883293
EPI_ISL_691520
EPI_ISL_493205
EPI_ISL_833443
EPI_ISL_1303506
EPI_ISL_1262802
EPI_ISL_486834
EPI_ISL_909683
EPI_ISL_2105340
EPI_ISL_2790835
EPI_ISL_688604
EPI_ISL_862546
EPI_ISL_1288320
EPI_ISL_513182
EPI_ISL_889018
EPI_ISL_476558
EPI_ISL_687953
EPI_ISL_1233244
EPI_ISL_1366700
EPI_ISL_1791579
EPI_ISL_2779517
EPI_ISL_6633638
EPI_ISL_602693
EPI_ISL_415642
EPI_ISL_962581
EPI_ISL_684940
EPI_ISL_1180866
EPI_ISL_2156445
EPI_ISL_689679
EPI_ISL_689644
EPI_ISL_1262959
EPI_ISL_1401168
EPI_ISL_687545
EPI_ISL_2100899
EPI_ISL_1117939
EPI_ISL_862611
EPI_ISL_541334
EPI_ISL_985086
EPI_ISL_995437
EPI_ISL_692310
EPI_ISL_686973
EPI_ISL_1117673
EPI_ISL_5441358
EPI_ISL_1301867
EPI_ISL_5441599
EPI_ISL_3138734
EPI_ISL_699769
EPI_ISL_2105377
EPI_ISL_1250626
EPI_ISL_688236
EPI_ISL_2894742
EPI_ISL_977506
EPI_ISL_804041
EPI_ISL_876770
EPI_ISL_1533038
EPI_ISL_1117933
EPI_ISL_2231282
EPI_ISL_6633669
EPI_ISL_1013395
EPI_ISL_1359070
EPI_ISL_2155199
EPI_ISL_2231518
EPI_ISL_480252
EPI_ISL_1018214
EPI_ISL_7710013
EPI_ISL_1059900
EPI_ISL_435147
EPI_ISL_1288364
EPI_ISL_5441630
EPI_ISL_450321
EPI_ISL_7140053
EPI_ISL_479486
EPI_ISL_1168667
EPI_ISL_5736643
EPI_ISL_512890
EPI_ISL_1322215
EPI_ISL_1112245
EPI_ISL_684984
EPI_ISL_686856
EPI_ISL_688608
EPI_ISL_3369436
EPI_ISL_5736627
EPI_ISL_5687754
EPI_ISL_602845
EPI_ISL_6316578
EPI_ISL_1279358
EPI_ISL_689537
EPI_ISL_498170
EPI_ISL_1340825
EPI_ISL_2231305
EPI_ISL_1302980
EPI_ISL_1279357
EPI_ISL_685766
EPI_ISL_691471
EPI_ISL_685656
EPI_ISL_447761
EPI_ISL_513103
EPI_ISL_860862
EPI_ISL_1013594
EPI_ISL_437731
EPI_ISL_1911023
EPI_ISL_487321
EPI_ISL_685026
EPI_ISL_6195253
EPI_ISL_2779408
EPI_ISL_690383
EPI_ISL_6591002
EPI_ISL_825052
EPI_ISL_529010
EPI_ISL_689108
EPI_ISL_941016
EPI_ISL_452333
EPI_ISL_837814
EPI_ISL_685038
EPI_ISL_6195151
EPI_ISL_692664
EPI_ISL_687359
EPI_ISL_1585282
EPI_ISL_436960
EPI_ISL_1629222
EPI_ISL_1360359
EPI_ISL_1054947
EPI_ISL_1527376
EPI_ISL_2835545
EPI_ISL_535427
EPI_ISL_1209251
EPI_ISL_1111310
EPI_ISL_690584
EPI_ISL_1392647
EPI_ISL_1608520
EPI_ISL_479969
EPI_ISL_1470131
EPI_ISL_691584
EPI_ISL_837646
EPI_ISL_1167144
EPI_ISL_437482
EPI_ISL_837660
EPI_ISL_1416529
EPI_ISL_1231725
EPI_ISL_535483
EPI_ISL_2283768
EPI_ISL_1608547
EPI_ISL_956397
EPI_ISL_1351848
EPI_ISL_602709
EPI_ISL_979963
EPI_ISL_961100
EPI_ISL_1168525
EPI_ISL_691251
EPI_ISL_1112256
EPI_ISL_689869
EPI_ISL_691345
EPI_ISL_1084639
EPI_ISL_1231562
EPI_ISL_434380
EPI_ISL_1469282
EPI_ISL_995464
EPI_ISL_1301894
EPI_ISL_691890
EPI_ISL_1251112
EPI_ISL_1508874
EPI_ISL_1168219
EPI_ISL_1654980
EPI_ISL_934424
EPI_ISL_1494727
EPI_ISL_509366
EPI_ISL_837720
EPI_ISL_1118001
EPI_ISL_685591
EPI_ISL_1293353
EPI_ISL_1301580
EPI_ISL_699861
EPI_ISL_1655065
EPI_ISL_837677
EPI_ISL_688582
EPI_ISL_836978
EPI_ISL_685214
EPI_ISL_685081
EPI_ISL_1190894
EPI_ISL_2231509
EPI_ISL_942004
EPI_ISL_1257817
EPI_ISL_792684
EPI_ISL_692429
EPI_ISL_1114719
EPI_ISL_1262958
EPI_ISL_1263076
EPI_ISL_1659513
EPI_ISL_718236
EPI_ISL_2140819
EPI_ISL_2231289
EPI_ISL_759894
EPI_ISL_684869
EPI_ISL_1629006
EPI_ISL_1013275
EPI_ISL_437189
EPI_ISL_2155722
EPI_ISL_1404374
EPI_ISL_2399707
EPI_ISL_687308
EPI_ISL_569877
EPI_ISL_1391324
EPI_ISL_690753
EPI_ISL_756294
EPI_ISL_2422876
EPI_ISL_685758
EPI_ISL_434366
EPI_ISL_2030057
EPI_ISL_1478785
EPI_ISL_1524359
EPI_ISL_10957354
EPI_ISL_1337360
EPI_ISL_660649
EPI_ISL_2153802
EPI_ISL_940896
EPI_ISL_794747
EPI_ISL_436725
EPI_ISL_735275
EPI_ISL_1138586
EPI_ISL_700183
EPI_ISL_895789
EPI_ISL_877230
EPI_ISL_3149998
EPI_ISL_1303503
EPI_ISL_417924
EPI_ISL_1752596
EPI_ISL_648118
EPI_ISL_876797
EPI_ISL_2485180
EPI_ISL_1263036
EPI_ISL_954801
EPI_ISL_691240
EPI_ISL_691681
EPI_ISL_1118033
EPI_ISL_2710847
EPI_ISL_644672
EPI_ISL_686325
EPI_ISL_1288418
EPI_ISL_1262770
EPI_ISL_1288374
EPI_ISL_686947
EPI_ISL_1262882
EPI_ISL_2779430
EPI_ISL_686388
EPI_ISL_5441390
EPI_ISL_11229910
EPI_ISL_1628804
EPI_ISL_995410
EPI_ISL_2690190
EPI_ISL_688397
EPI_ISL_2155671
EPI_ISL_1310779
EPI_ISL_2226228
EPI_ISL_5589516
EPI_ISL_569872
EPI_ISL_837758
EPI_ISL_882670
EPI_ISL_1322155
EPI_ISL_6316037
EPI_ISL_824618
EPI_ISL_5589638
EPI_ISL_1233541
EPI_ISL_2231294
EPI_ISL_1302048
EPI_ISL_985007
EPI_ISL_613426
EPI_ISL_1319457
EPI_ISL_685676
EPI_ISL_1190961
EPI_ISL_2491824
EPI_ISL_2081220
EPI_ISL_1911056
EPI_ISL_1336765
EPI_ISL_2779364
EPI_ISL_2485175
EPI_ISL_1018175
EPI_ISL_684579
EPI_ISL_1288175
EPI_ISL_833241
EPI_ISL_1055261
EPI_ISL_961097
EPI_ISL_2232703
EPI_ISL_1554955
EPI_ISL_1279389
EPI_ISL_514581
EPI_ISL_5441421
EPI_ISL_1502888
EPI_ISL_476818
EPI_ISL_688978
EPI_ISL_689774
EPI_ISL_831892
EPI_ISL_691850
EPI_ISL_876792
EPI_ISL_1424050
EPI_ISL_1262804
EPI_ISL_1111380
EPI_ISL_685714
EPI_ISL_913050
EPI_ISL_1293079
EPI_ISL_792110
EPI_ISL_685700
EPI_ISL_686276
EPI_ISL_977472
EPI_ISL_5142618
EPI_ISL_691141
EPI_ISL_837738
EPI_ISL_678390
EPI_ISL_1469281
EPI_ISL_1020267
EPI_ISL_690351
EPI_ISL_1007679
EPI_ISL_8725401
EPI_ISL_468312
EPI_ISL_687898
EPI_ISL_876795
EPI_ISL_684865
EPI_ISL_1760250
EPI_ISL_475625
EPI_ISL_699887
EPI_ISL_692412
EPI_ISL_2312866
EPI_ISL_796038
EPI_ISL_4888524
EPI_ISL_876806
EPI_ISL_689705
EPI_ISL_941981
EPI_ISL_3957720
EPI_ISL_794782
EPI_ISL_437758
EPI_ISL_691763
EPI_ISL_689299
EPI_ISL_2231238
EPI_ISL_515964
EPI_ISL_688462
EPI_ISL_2677160
EPI_ISL_1257851
EPI_ISL_825058
EPI_ISL_1117849
EPI_ISL_1288271
EPI_ISL_1060427
EPI_ISL_574608
EPI_ISL_1524720
EPI_ISL_4888515
EPI_ISL_3914911
EPI_ISL_1401143
EPI_ISL_6436560
EPI_ISL_5918284
EPI_ISL_700277
EPI_ISL_476850
EPI_ISL_687567
EPI_ISL_5441497
EPI_ISL_722872
EPI_ISL_850507
EPI_ISL_447294
EPI_ISL_2283778
EPI_ISL_700267
EPI_ISL_1494729
EPI_ISL_1110394
EPI_ISL_3914907
EPI_ISL_1111411
EPI_ISL_2188808
EPI_ISL_1478789
EPI_ISL_1029965
EPI_ISL_2279592
EPI_ISL_2105423
EPI_ISL_690602
EPI_ISL_692287
EPI_ISL_2154995
EPI_ISL_5143034
EPI_ISL_2839382
EPI_ISL_685292
EPI_ISL_689567
EPI_ISL_1544113
EPI_ISL_4888535
EPI_ISL_1404387
EPI_ISL_2727892
EPI_ISL_1416597
EPI_ISL_2188114
EPI_ISL_692014
EPI_ISL_692010
EPI_ISL_833197
EPI_ISL_2155186
EPI_ISL_5441549
EPI_ISL_1254669
EPI_ISL_909691
EPI_ISL_985071
EPI_ISL_837565
EPI_ISL_10957420
EPI_ISL_5917668
EPI_ISL_583428
EPI_ISL_940858
EPI_ISL_447756
EPI_ISL_2627737
EPI_ISL_3799806
EPI_ISL_687602
EPI_ISL_4183208
EPI_ISL_860914
EPI_ISL_1138580
EPI_ISL_2105394
EPI_ISL_889418
EPI_ISL_447542
EPI_ISL_690396
EPI_ISL_413522
EPI_ISL_685437
EPI_ISL_1302100
EPI_ISL_5142720
EPI_ISL_692260
EPI_ISL_802729
EPI_ISL_5051474
EPI_ISL_1532264
EPI_ISL_479850
EPI_ISL_1502925
EPI_ISL_1196284
EPI_ISL_965921
EPI_ISL_515557
EPI_ISL_1500971
EPI_ISL_962552
EPI_ISL_602636
EPI_ISL_691300
EPI_ISL_690729
EPI_ISL_415158
EPI_ISL_1318208
EPI_ISL_1654956
EPI_ISL_1805789
EPI_ISL_5944658
EPI_ISL_3088372
EPI_ISL_688179
EPI_ISL_889374
EPI_ISL_700059
EPI_ISL_1319375
EPI_ISL_684320
EPI_ISL_623140
EPI_ISL_602650
EPI_ISL_498118
EPI_ISL_455023
EPI_ISL_1019678
EPI_ISL_686908
EPI_ISL_2101269
EPI_ISL_700179
EPI_ISL_935563
EPI_ISL_476896
EPI_ISL_831683
EPI_ISL_475640
EPI_ISL_3410453
EPI_ISL_3671909
EPI_ISL_686251
EPI_ISL_792055
EPI_ISL_2231245
EPI_ISL_1279563
EPI_ISL_1673683
EPI_ISL_660641
EPI_ISL_1205294
EPI_ISL_688708
EPI_ISL_455694
EPI_ISL_2081990
EPI_ISL_1117846
EPI_ISL_1502972
EPI_ISL_2156210
EPI_ISL_428856
EPI_ISL_941985
EPI_ISL_6661792
EPI_ISL_1262929
EPI_ISL_1180231
EPI_ISL_995435
EPI_ISL_419219
EPI_ISL_1322199
EPI_ISL_688764
EPI_ISL_1337377
EPI_ISL_943988
EPI_ISL_2324234
EPI_ISL_1381048
EPI_ISL_542202
EPI_ISL_480122
EPI_ISL_1752510
EPI_ISL_688778
EPI_ISL_1972103
EPI_ISL_613432
EPI_ISL_685098
EPI_ISL_688302
EPI_ISL_692013
EPI_ISL_2790816
EPI_ISL_1416339
EPI_ISL_2501390
EPI_ISL_2312732
EPI_ISL_5736620
EPI_ISL_1233247
EPI_ISL_475714
EPI_ISL_689543
EPI_ISL_1262727
EPI_ISL_1531770
EPI_ISL_833440
EPI_ISL_660213
EPI_ISL_11172710
EPI_ISL_1622422
EPI_ISL_2841607
EPI_ISL_688534
EPI_ISL_685520
EPI_ISL_455318
EPI_ISL_7613717
EPI_ISL_4496627
EPI_ISL_684544
EPI_ISL_1195446
EPI_ISL_685730
EPI_ISL_483059
EPI_ISL_455791
EPI_ISL_1166174
EPI_ISL_1233520
EPI_ISL_2894715
EPI_ISL_738048
EPI_ISL_471163
EPI_ISL_2101299
EPI_ISL_1517387
EPI_ISL_1166962
EPI_ISL_833269
EPI_ISL_2155111
EPI_ISL_1493575
EPI_ISL_614270
EPI_ISL_688733
EPI_ISL_480038
EPI_ISL_11230326
EPI_ISL_2155244
EPI_ISL_1068850
EPI_ISL_688510
EPI_ISL_528742
EPI_ISL_954039
EPI_ISL_444466
EPI_ISL_1096302
EPI_ISL_1091785
EPI_ISL_889380
EPI_ISL_688326
EPI_ISL_735420
EPI_ISL_3410299
EPI_ISL_882635
EPI_ISL_954092
EPI_ISL_1254672
EPI_ISL_2038934
EPI_ISL_1656120
EPI_ISL_1321765
EPI_ISL_1262792
EPI_ISL_913029
EPI_ISL_684178
EPI_ISL_1001416
EPI_ISL_1219022
EPI_ISL_687855
EPI_ISL_5917703
EPI_ISL_2156552
EPI_ISL_862841
EPI_ISL_686805
EPI_ISL_1262791
EPI_ISL_1303541
EPI_ISL_463277
EPI_ISL_691164
EPI_ISL_5053979
EPI_ISL_1517427
EPI_ISL_2312733
EPI_ISL_2155856
EPI_ISL_582644
EPI_ISL_6595995
EPI_ISL_1595595
EPI_ISL_7613785
EPI_ISL_1302400
EPI_ISL_690587
EPI_ISL_1020039
EPI_ISL_648790
EPI_ISL_7956766
EPI_ISL_699744
EPI_ISL_1111128
EPI_ISL_410301
EPI_ISL_3799821
EPI_ISL_1351875
EPI_ISL_515639
EPI_ISL_2155278
EPI_ISL_2101336
EPI_ISL_688047
EPI_ISL_1655046
EPI_ISL_523957
EPI_ISL_1117949
EPI_ISL_722892
EPI_ISL_2690160
EPI_ISL_1916395
EPI_ISL_1180824
EPI_ISL_984619
EPI_ISL_5736689
EPI_ISL_1013151
EPI_ISL_2382465
EPI_ISL_691476
EPI_ISL_995467
EPI_ISL_691494
EPI_ISL_415159
EPI_ISL_1608538
EPI_ISL_1301602
EPI_ISL_5142531
EPI_ISL_5107511
EPI_ISL_1279497
EPI_ISL_954782
EPI_ISL_3356369
EPI_ISL_2422782
EPI_ISL_1111140
EPI_ISL_451390
EPI_ISL_513142
EPI_ISL_862644
EPI_ISL_1411159
EPI_ISL_1628725
EPI_ISL_833495
EPI_ISL_602844
EPI_ISL_2426928
EPI_ISL_1469259
EPI_ISL_691170
EPI_ISL_685512
EPI_ISL_3980685
EPI_ISL_1020237
EPI_ISL_685701
EPI_ISL_5918411
EPI_ISL_738124
EPI_ISL_941058
EPI_ISL_586534
EPI_ISL_1018310
EPI_ISL_2877357
EPI_ISL_1365667
EPI_ISL_1288513
EPI_ISL_2894749
EPI_ISL_953976
EPI_ISL_631778
EPI_ISL_1112974
EPI_ISL_11229564
EPI_ISL_648704
EPI_ISL_5441697
EPI_ISL_3030002
EPI_ISL_691391
EPI_ISL_5142657
EPI_ISL_955250
EPI_ISL_2364663
EPI_ISL_1712381
EPI_ISL_3023956
EPI_ISL_5143186
EPI_ISL_2713165
EPI_ISL_1293071
EPI_ISL_2254717
EPI_ISL_461489
EPI_ISL_940767
EPI_ISL_2312919
EPI_ISL_491984
EPI_ISL_648757
EPI_ISL_688041
EPI_ISL_1060450
EPI_ISL_691806
EPI_ISL_1020230
EPI_ISL_2312882
EPI_ISL_1288191
EPI_ISL_687899
EPI_ISL_3163946
EPI_ISL_691087
EPI_ISL_512875
EPI_ISL_688791
EPI_ISL_1233569
EPI_ISL_435303
EPI_ISL_424649
EPI_ISL_660241
EPI_ISL_2155056
EPI_ISL_6436505
EPI_ISL_1302087
EPI_ISL_700151
EPI_ISL_1381046
EPI_ISL_718176
EPI_ISL_688661
EPI_ISL_408484
EPI_ISL_686921
EPI_ISL_1406078
EPI_ISL_1117497
EPI_ISL_3266919
EPI_ISL_5917673
EPI_ISL_686156
EPI_ISL_515959
EPI_ISL_10397652
EPI_ISL_684451
EPI_ISL_2422970
EPI_ISL_689362
EPI_ISL_690506
EPI_ISL_735409
EPI_ISL_685478
EPI_ISL_1336344
EPI_ISL_416744
EPI_ISL_1110980
EPI_ISL_940973
EPI_ISL_482764
EPI_ISL_471164
EPI_ISL_1020046
EPI_ISL_7710014
EPI_ISL_1040843
EPI_ISL_2894790
EPI_ISL_436942
EPI_ISL_3914918
EPI_ISL_1171697
EPI_ISL_1532801
EPI_ISL_4211278
EPI_ISL_4888512
EPI_ISL_2839276
EPI_ISL_5441600
EPI_ISL_6436562
EPI_ISL_949247
EPI_ISL_5918403
EPI_ISL_689791
EPI_ISL_1019872
EPI_ISL_1351866
EPI_ISL_832195
EPI_ISL_690808
EPI_ISL_688864
EPI_ISL_3162208
EPI_ISL_1629127
EPI_ISL_700051
EPI_ISL_955210
EPI_ISL_1694634
EPI_ISL_685819
EPI_ISL_699874
EPI_ISL_1180785
EPI_ISL_586542
EPI_ISL_5687826
EPI_ISL_11190240
EPI_ISL_850685
EPI_ISL_1166183
EPI_ISL_623119
EPI_ISL_837656
EPI_ISL_1001327
EPI_ISL_689632
EPI_ISL_1110475
EPI_ISL_689974
EPI_ISL_2231399
EPI_ISL_1910417
EPI_ISL_2960321
EPI_ISL_1321805
EPI_ISL_2200102
EPI_ISL_5441409
EPI_ISL_1351869
EPI_ISL_1761354
EPI_ISL_3275392
EPI_ISL_1301603
EPI_ISL_1111087
EPI_ISL_690954
EPI_ISL_1424019
EPI_ISL_940967
EPI_ISL_1302905
EPI_ISL_687210
EPI_ISL_480092
EPI_ISL_5142547
EPI_ISL_686712
EPI_ISL_421222
EPI_ISL_689651
EPI_ISL_759960
EPI_ISL_1113024
EPI_ISL_1288392
EPI_ISL_1110892
EPI_ISL_1111312
EPI_ISL_692639
EPI_ISL_1509956
EPI_ISL_2231539
EPI_ISL_3162200
EPI_ISL_11190237
EPI_ISL_689006
EPI_ISL_684202
EPI_ISL_9052880
EPI_ISL_1470106
EPI_ISL_4237455
EPI_ISL_4744544
EPI_ISL_3799771
EPI_ISL_691154
EPI_ISL_2756442
EPI_ISL_1110427
EPI_ISL_687525
EPI_ISL_1184136
EPI_ISL_5589759
EPI_ISL_515850
EPI_ISL_691045
EPI_ISL_689265
EPI_ISL_776757
EPI_ISL_961757
EPI_ISL_2156631
EPI_ISL_4211181
EPI_ISL_631836
EPI_ISL_2232706
EPI_ISL_1168516
EPI_ISL_2155335
EPI_ISL_483571
EPI_ISL_3088360
EPI_ISL_6316585
EPI_ISL_1233479
EPI_ISL_1301863
EPI_ISL_2958710
EPI_ISL_690206
EPI_ISL_690608
EPI_ISL_1785080
EPI_ISL_1656074
EPI_ISL_2140865
EPI_ISL_7780440
EPI_ISL_1111152
EPI_ISL_692587
EPI_ISL_5598780
EPI_ISL_1171688
EPI_ISL_2081879
EPI_ISL_1301862
EPI_ISL_837624
EPI_ISL_1401382
EPI_ISL_7613872
EPI_ISL_718195
EPI_ISL_1520109
EPI_ISL_1322117
EPI_ISL_5142871
EPI_ISL_1910418
EPI_ISL_686083
EPI_ISL_692447
EPI_ISL_1544186
EPI_ISL_837766
EPI_ISL_479619
EPI_ISL_2364578
EPI_ISL_1166984
EPI_ISL_5441369
EPI_ISL_602744
EPI_ISL_690436
EPI_ISL_2696940
EPI_ISL_1112957
EPI_ISL_684139
EPI_ISL_2361914
EPI_ISL_9052864
EPI_ISL_2779498
EPI_ISL_689416
EPI_ISL_1111261
EPI_ISL_692075
EPI_ISL_688299
EPI_ISL_5589906
EPI_ISL_498160
EPI_ISL_686648
EPI_ISL_692307
EPI_ISL_5590487
EPI_ISL_660193
EPI_ISL_10980370
EPI_ISL_872332
EPI_ISL_974150
EPI_ISL_1284021
EPI_ISL_692554
EPI_ISL_1229148
EPI_ISL_8311698
EPI_ISL_5143052
EPI_ISL_688178
EPI_ISL_512984
EPI_ISL_5441432
EPI_ISL_690754
EPI_ISL_422417
EPI_ISL_686527
EPI_ISL_1629133
EPI_ISL_447804
EPI_ISL_11229142
EPI_ISL_688735
EPI_ISL_476876
EPI_ISL_6000391
EPI_ISL_1180798
EPI_ISL_1263021
EPI_ISL_2101274
EPI_ISL_690432
EPI_ISL_1469943
EPI_ISL_1544178
EPI_ISL_760058
EPI_ISL_3321105
EPI_ISL_686968
EPI_ISL_1340619
EPI_ISL_1111319
EPI_ISL_1288456
EPI_ISL_833094
EPI_ISL_745033
EPI_ISL_861629
EPI_ISL_542422
EPI_ISL_2779508
EPI_ISL_1279385
EPI_ISL_689379
EPI_ISL_811166
EPI_ISL_1233866
EPI_ISL_689916
EPI_ISL_1322171
EPI_ISL_5589886
EPI_ISL_690501
EPI_ISL_2839311
EPI_ISL_1301595
EPI_ISL_512059
EPI_ISL_5143243
EPI_ISL_535551
EPI_ISL_912556
EPI_ISL_686435
EPI_ISL_2399729
EPI_ISL_5142622
EPI_ISL_1299549
EPI_ISL_735344
EPI_ISL_812734
EPI_ISL_515607
EPI_ISL_684675
EPI_ISL_2001171
EPI_ISL_1018327
EPI_ISL_1251014
EPI_ISL_1116456
EPI_ISL_794790
EPI_ISL_1180855
EPI_ISL_1629155
EPI_ISL_593936
EPI_ISL_516977
EPI_ISL_2710823
EPI_ISL_416886
EPI_ISL_6000455
EPI_ISL_1279395
EPI_ISL_1494667
EPI_ISL_1110595
EPI_ISL_691230
EPI_ISL_1013278
EPI_ISL_515731
EPI_ISL_2231188
EPI_ISL_2231462
EPI_ISL_687111
EPI_ISL_3162201
EPI_ISL_1261811
EPI_ISL_872338
EPI_ISL_450276
EPI_ISL_685302
EPI_ISL_1233587
EPI_ISL_689130
EPI_ISL_684853
EPI_ISL_2535824
EPI_ISL_943584
EPI_ISL_1288413
EPI_ISL_2100912
EPI_ISL_1761325
EPI_ISL_699888
EPI_ISL_457702
EPI_ISL_985178
EPI_ISL_1123388
EPI_ISL_8311718
EPI_ISL_1231681
EPI_ISL_2455556
EPI_ISL_1302138
EPI_ISL_1013316
EPI_ISL_7613759
EPI_ISL_3800654
EPI_ISL_1663596
EPI_ISL_685444
EPI_ISL_419297
EPI_ISL_4880384
EPI_ISL_1629778
EPI_ISL_5703400
EPI_ISL_1381325
EPI_ISL_1029959
EPI_ISL_5589679
EPI_ISL_1336345
EPI_ISL_1233250
EPI_ISL_912587
EPI_ISL_1019793
EPI_ISL_1180783
EPI_ISL_1527371
EPI_ISL_1351462
EPI_ISL_690376
EPI_ISL_687818
EPI_ISL_430109
EPI_ISL_1113007
EPI_ISL_578200
EPI_ISL_690516
EPI_ISL_1060373
EPI_ISL_1168566
EPI_ISL_2101208
EPI_ISL_689444
EPI_ISL_954816
EPI_ISL_2015133
EPI_ISL_1500991
EPI_ISL_513012
EPI_ISL_796034
EPI_ISL_2877459
EPI_ISL_2188257
EPI_ISL_1416507
EPI_ISL_1365674
EPI_ISL_2081978
EPI_ISL_1229149
EPI_ISL_451664
EPI_ISL_1524380
EPI_ISL_686476
EPI_ISL_688871
EPI_ISL_602624
EPI_ISL_445220
EPI_ISL_486847
EPI_ISL_412970
EPI_ISL_700013
EPI_ISL_1110590
EPI_ISL_718182
EPI_ISL_452344
EPI_ISL_498055
EPI_ISL_687739
EPI_ISL_2501352
EPI_ISL_1401215
EPI_ISL_6436591
EPI_ISL_1251024
EPI_ISL_1406696
EPI_ISL_4211276
EPI_ISL_10657512
EPI_ISL_1533040
EPI_ISL_684685
EPI_ISL_3105856
EPI_ISL_2364502
EPI_ISL_2779290
EPI_ISL_513252
EPI_ISL_515642
EPI_ISL_1381359
EPI_ISL_467029
EPI_ISL_687005
EPI_ISL_1381321
EPI_ISL_2399547
EPI_ISL_689718
EPI_ISL_1628944
EPI_ISL_692290
EPI_ISL_480094
EPI_ISL_677780
EPI_ISL_1012925
EPI_ISL_5590034
EPI_ISL_689611
EPI_ISL_693231
EPI_ISL_862600
EPI_ISL_3031282
EPI_ISL_11229720
EPI_ISL_685516
EPI_ISL_1111262
EPI_ISL_501176
EPI_ISL_965267
EPI_ISL_2312859
EPI_ISL_688034
EPI_ISL_1001307
EPI_ISL_1656085
EPI_ISL_855367
EPI_ISL_1296277
EPI_ISL_686400
EPI_ISL_1020173
EPI_ISL_1301884
EPI_ISL_1008702
EPI_ISL_700088
EPI_ISL_956276
EPI_ISL_685031
EPI_ISL_877420
EPI_ISL_699862
EPI_ISL_569882
EPI_ISL_2196254
EPI_ISL_1180736
EPI_ISL_602854
EPI_ISL_658886
EPI_ISL_476864
EPI_ISL_687968
EPI_ISL_11229411
EPI_ISL_1041200
EPI_ISL_1209466
EPI_ISL_685448
EPI_ISL_849650
EPI_ISL_687159
EPI_ISL_1319341
EPI_ISL_1394316
EPI_ISL_686073
EPI_ISL_1069193
EPI_ISL_1060575
EPI_ISL_1859513
EPI_ISL_2312867
EPI_ISL_1231712
EPI_ISL_1288200
EPI_ISL_941103
EPI_ISL_7957901
EPI_ISL_685468
EPI_ISL_1166156
EPI_ISL_1401320
EPI_ISL_455714
EPI_ISL_10957371
EPI_ISL_1627345
EPI_ISL_1129219
EPI_ISL_509345
EPI_ISL_688993
EPI_ISL_691442
EPI_ISL_1231595
EPI_ISL_7613781
EPI_ISL_688390
EPI_ISL_690615
EPI_ISL_852592
EPI_ISL_2779448
EPI_ISL_1859412
EPI_ISL_2081930
EPI_ISL_5598509
EPI_ISL_3409603
EPI_ISL_900724
EPI_ISL_2231456
EPI_ISL_1233445
EPI_ISL_2364629
EPI_ISL_2993434
EPI_ISL_1181394
EPI_ISL_981387
EPI_ISL_2779500
EPI_ISL_1708512
EPI_ISL_509321
EPI_ISL_1296264
EPI_ISL_1859683
EPI_ISL_1360362
EPI_ISL_686015
EPI_ISL_1524338
EPI_ISL_2081916
EPI_ISL_688463
EPI_ISL_689358
EPI_ISL_1363095
EPI_ISL_5589911
EPI_ISL_692049
EPI_ISL_1111142
EPI_ISL_1013114
EPI_ISL_685289
EPI_ISL_11229813
EPI_ISL_685132
EPI_ISL_689912
EPI_ISL_515554
EPI_ISL_690950
EPI_ISL_480006
EPI_ISL_5590011
EPI_ISL_2960331
EPI_ISL_686465
EPI_ISL_686954
EPI_ISL_692656
EPI_ISL_3799807
EPI_ISL_6832989
EPI_ISL_1117973
EPI_ISL_953980
EPI_ISL_1558795
EPI_ISL_1180705
EPI_ISL_626580
EPI_ISL_1279536
EPI_ISL_513575
EPI_ISL_3946595
EPI_ISL_1470091
EPI_ISL_535530
EPI_ISL_671451
EPI_ISL_1706777
EPI_ISL_1014685
EPI_ISL_1118027
EPI_ISL_1008708
EPI_ISL_1656005
EPI_ISL_2098948
EPI_ISL_7711647
EPI_ISL_833438
EPI_ISL_995397
EPI_ISL_2100851
EPI_ISL_2101327
EPI_ISL_2155819
EPI_ISL_1673261
EPI_ISL_476870
EPI_ISL_688202
EPI_ISL_690999
EPI_ISL_1319409
EPI_ISL_1302105
EPI_ISL_603037
EPI_ISL_735412
EPI_ISL_7613880
EPI_ISL_2728531
EPI_ISL_684208
EPI_ISL_1035926
EPI_ISL_687358
EPI_ISL_1262981
EPI_ISL_690905
EPI_ISL_447763
EPI_ISL_2485195
EPI_ISL_5142687
EPI_ISL_1296279
EPI_ISL_947317
EPI_ISL_3023798
EPI_ISL_1365663
EPI_ISL_4610587
EPI_ISL_684820
EPI_ISL_745223
EPI_ISL_2231248
EPI_ISL_1041509
EPI_ISL_6075302
EPI_ISL_1191085
EPI_ISL_685070
EPI_ISL_685409
EPI_ISL_1055788
EPI_ISL_2894795
EPI_ISL_2756438
EPI_ISL_689732
EPI_ISL_735361
EPI_ISL_2155340
EPI_ISL_1363109
EPI_ISL_684624
EPI_ISL_687224
EPI_ISL_1424045
EPI_ISL_1110450
EPI_ISL_416499
EPI_ISL_8986685
EPI_ISL_9123613
EPI_ISL_872246
EPI_ISL_498096
EPI_ISL_535523
EPI_ISL_686694
EPI_ISL_913598
EPI_ISL_689435
EPI_ISL_11229620
EPI_ISL_1627349
EPI_ISL_2835338
EPI_ISL_1180760
EPI_ISL_2231562
EPI_ISL_1018132
EPI_ISL_699680
EPI_ISL_1180868
EPI_ISL_1363118
EPI_ISL_690611
EPI_ISL_513117
EPI_ISL_512943
EPI_ISL_2105289
EPI_ISL_1279397
EPI_ISL_4496547
EPI_ISL_9159942
EPI_ISL_1502876
EPI_ISL_686525
EPI_ISL_1821233
EPI_ISL_11229360
EPI_ISL_1288330
EPI_ISL_2713133
EPI_ISL_691725
EPI_ISL_2231471
EPI_ISL_1752623
EPI_ISL_498081
EPI_ISL_940932
EPI_ISL_529720
EPI_ISL_1478782
EPI_ISL_688905
EPI_ISL_900704
EPI_ISL_2140804
EPI_ISL_5142913
EPI_ISL_2835297
EPI_ISL_832134
EPI_ISL_5053984
EPI_ISL_689765
EPI_ISL_833101
EPI_ISL_942012
EPI_ISL_1321786
EPI_ISL_583445
EPI_ISL_2156393
EPI_ISL_688262
EPI_ISL_509392
EPI_ISL_1231680
EPI_ISL_699898
EPI_ISL_688150
EPI_ISL_2960323
EPI_ISL_10397645
EPI_ISL_5589895
EPI_ISL_1381221
EPI_ISL_700050
EPI_ISL_11229502
EPI_ISL_2835481
EPI_ISL_5142558
EPI_ISL_1288305
EPI_ISL_8311677
EPI_ISL_862586
EPI_ISL_685035
EPI_ISL_1018183
EPI_ISL_691598
EPI_ISL_691965
EPI_ISL_5143182
EPI_ISL_3330353
EPI_ISL_479926
EPI_ISL_1914584
EPI_ISL_5142932
EPI_ISL_10957413
EPI_ISL_1255133
EPI_ISL_1359086
EPI_ISL_5736664
EPI_ISL_1359080
EPI_ISL_648722
EPI_ISL_690264
EPI_ISL_576258
EPI_ISL_5441534
EPI_ISL_689668
EPI_ISL_2255181
EPI_ISL_479844
EPI_ISL_5589833
EPI_ISL_692569
EPI_ISL_2661827
EPI_ISL_1096307
EPI_ISL_684843
EPI_ISL_1351972
EPI_ISL_539807
EPI_ISL_2661842
EPI_ISL_692418
EPI_ISL_469029
EPI_ISL_11229397
EPI_ISL_995444
EPI_ISL_1504094
EPI_ISL_471647
EPI_ISL_2839353
EPI_ISL_690074
EPI_ISL_1036429
EPI_ISL_5143236
EPI_ISL_872218
EPI_ISL_940960
EPI_ISL_649940
EPI_ISL_691460
EPI_ISL_872007
EPI_ISL_872637
EPI_ISL_1019775
EPI_ISL_1288165
EPI_ISL_479530
EPI_ISL_1401392
EPI_ISL_1180213
EPI_ISL_833252
EPI_ISL_692508
EPI_ISL_6261867
EPI_ISL_1626523
EPI_ISL_8311725
EPI_ISL_1533089
EPI_ISL_9160080
EPI_ISL_1013415
EPI_ISL_688810
EPI_ISL_686759
EPI_ISL_1365670
EPI_ISL_1302061
EPI_ISL_686516
EPI_ISL_685498
EPI_ISL_560610
EPI_ISL_689115
EPI_ISL_458081
EPI_ISL_685102
EPI_ISL_479923
EPI_ISL_6973518
EPI_ISL_690825
EPI_ISL_690900
EPI_ISL_1524358
EPI_ISL_687616
EPI_ISL_691511
EPI_ISL_451660
EPI_ISL_5143212
EPI_ISL_1279321
EPI_ISL_1109641
EPI_ISL_1219718
EPI_ISL_417015
EPI_ISL_1300659
EPI_ISL_1593829
EPI_ISL_2422851
EPI_ISL_623143
EPI_ISL_6316853
EPI_ISL_2790876
EPI_ISL_434373
EPI_ISL_509374
EPI_ISL_687051
EPI_ISL_5142827
EPI_ISL_862045
EPI_ISL_509363
EPI_ISL_1001411
EPI_ISL_1013255
EPI_ISL_700255
EPI_ISL_685652
EPI_ISL_700089
EPI_ISL_10957430
EPI_ISL_1319401
EPI_ISL_688219
EPI_ISL_479798
EPI_ISL_1620547
EPI_ISL_1501000
EPI_ISL_1231674
EPI_ISL_1060591
EPI_ISL_1013343
EPI_ISL_1018191
EPI_ISL_692477
EPI_ISL_1288486
EPI_ISL_605804
EPI_ISL_882665
EPI_ISL_1171635
EPI_ISL_1580316
EPI_ISL_2188041
EPI_ISL_1265741
EPI_ISL_1322136
EPI_ISL_687700
EPI_ISL_691982
EPI_ISL_1585534
EPI_ISL_690105
EPI_ISL_962870
EPI_ISL_2501348
EPI_ISL_889400
EPI_ISL_512951
EPI_ISL_660208
EPI_ISL_792021
EPI_ISL_5687757
EPI_ISL_4417844
EPI_ISL_1401124
EPI_ISL_707928
EPI_ISL_1209373
EPI_ISL_1110975
EPI_ISL_1219035
EPI_ISL_1254653
EPI_ISL_11229135
EPI_ISL_1288301
EPI_ISL_955255
EPI_ISL_2155645
EPI_ISL_1936361
EPI_ISL_653805
EPI_ISL_684293
EPI_ISL_688424
EPI_ISL_1111192
EPI_ISL_1400341
EPI_ISL_1020174
EPI_ISL_480035
EPI_ISL_5918410
EPI_ISL_677764
EPI_ISL_688544
EPI_ISL_5590500
EPI_ISL_5687710
EPI_ISL_2081219
EPI_ISL_437300
EPI_ISL_648772
EPI_ISL_437339
EPI_ISL_1502936
EPI_ISL_912554
EPI_ISL_2155731
EPI_ISL_5142675
EPI_ISL_2231490
EPI_ISL_1626500
EPI_ISL_542333
EPI_ISL_954031
EPI_ISL_692106
EPI_ISL_1001438
EPI_ISL_1468432
EPI_ISL_690029
EPI_ISL_6316656
EPI_ISL_735268
EPI_ISL_2231330
EPI_ISL_437447
EPI_ISL_1020144
EPI_ISL_685298
EPI_ISL_1655994
EPI_ISL_603166
EPI_ISL_560580
EPI_ISL_1319449
EPI_ISL_1167001
EPI_ISL_687407
EPI_ISL_5142610
EPI_ISL_2728581
EPI_ISL_1113036
EPI_ISL_699843
EPI_ISL_1279299
EPI_ISL_2544847
EPI_ISL_1163799
EPI_ISL_1262858
EPI_ISL_776751
EPI_ISL_689806
EPI_ISL_2155484
EPI_ISL_690469
EPI_ISL_7139788
EPI_ISL_5590205
EPI_ISL_1656833
EPI_ISL_849656
EPI_ISL_1288171
EPI_ISL_447288
EPI_ISL_1255242
EPI_ISL_1036419
EPI_ISL_1096128
EPI_ISL_1288274
EPI_ISL_5199387
EPI_ISL_1259199
EPI_ISL_1501071
EPI_ISL_2101035
EPI_ISL_1468437
EPI_ISL_6436573
EPI_ISL_1013412
EPI_ISL_1381358
EPI_ISL_1233583
EPI_ISL_545954
EPI_ISL_452142
EPI_ISL_1401101
EPI_ISL_2422881
EPI_ISL_690132
EPI_ISL_690884
EPI_ISL_1233846
EPI_ISL_5590202
EPI_ISL_1080857
EPI_ISL_1118193
EPI_ISL_691983
EPI_ISL_480068
EPI_ISL_6710131
EPI_ISL_962871
EPI_ISL_602683
EPI_ISL_1279514
EPI_ISL_832378
EPI_ISL_1060428
EPI_ISL_912759
EPI_ISL_2379131
EPI_ISL_4442734
EPI_ISL_875566
EPI_ISL_6000368
EPI_ISL_435407
EPI_ISL_1443002
EPI_ISL_447252
EPI_ISL_2105513
EPI_ISL_495562
EPI_ISL_691952
EPI_ISL_1628983
EPI_ISL_692661
EPI_ISL_1117378
EPI_ISL_935618
EPI_ISL_1013393
EPI_ISL_1360315
EPI_ISL_2789869
EPI_ISL_689776
EPI_ISL_1502815
EPI_ISL_876808
EPI_ISL_1416452
EPI_ISL_3512983
EPI_ISL_684597
EPI_ISL_2422777
EPI_ISL_860912
EPI_ISL_688851
EPI_ISL_525639
EPI_ISL_8065521
EPI_ISL_535430
EPI_ISL_1659514
EPI_ISL_2663123
EPI_ISL_586524
EPI_ISL_4196752
EPI_ISL_513165
EPI_ISL_686617
EPI_ISL_690498
EPI_ISL_1219936
EPI_ISL_2105450
EPI_ISL_635041
EPI_ISL_954016
EPI_ISL_427312
EPI_ISL_444995
EPI_ISL_2710883
EPI_ISL_909723
EPI_ISL_2100752
EPI_ISL_2795656
EPI_ISL_2101080
EPI_ISL_1623769
EPI_ISL_5142586
EPI_ISL_534346
EPI_ISL_1041204
EPI_ISL_688070
EPI_ISL_699918
EPI_ISL_686291
EPI_ISL_2188841
EPI_ISL_935009
EPI_ISL_2105404
EPI_ISL_1209300
EPI_ISL_1138569
EPI_ISL_528687
EPI_ISL_688748
EPI_ISL_10160580
EPI_ISL_7139596
EPI_ISL_684372
EPI_ISL_512981
EPI_ISL_1302111
EPI_ISL_833304
EPI_ISL_2835429
EPI_ISL_2790999
EPI_ISL_421232
EPI_ISL_690037
EPI_ISL_1265457
EPI_ISL_2312903
EPI_ISL_5918302
EPI_ISL_1096321
EPI_ISL_689263
EPI_ISL_1020080
EPI_ISL_1406286
EPI_ISL_1288375
EPI_ISL_479922
EPI_ISL_5590370
EPI_ISL_894228
EPI_ISL_2710873
EPI_ISL_435305
EPI_ISL_2156371
EPI_ISL_648771
EPI_ISL_2422781
EPI_ISL_909675
EPI_ISL_1262725
EPI_ISL_445214
EPI_ISL_685759
EPI_ISL_1110937
EPI_ISL_2155438
EPI_ISL_3067049
EPI_ISL_684386
EPI_ISL_1118055
EPI_ISL_5589941
EPI_ISL_862081
EPI_ISL_513514
EPI_ISL_1288362
EPI_ISL_699749
EPI_ISL_602663
EPI_ISL_692628
EPI_ISL_688535
EPI_ISL_1752591
EPI_ISL_1180678
EPI_ISL_2231420
EPI_ISL_10397650
EPI_ISL_452340
EPI_ISL_1859384
EPI_ISL_690893
EPI_ISL_2877386
EPI_ISL_1166976
EPI_ISL_685603
EPI_ISL_1118058
EPI_ISL_965920
EPI_ISL_1255127
EPI_ISL_692459
EPI_ISL_2399627
EPI_ISL_542307
EPI_ISL_692030
EPI_ISL_692411
EPI_ISL_692147
EPI_ISL_1626524
EPI_ISL_985076
EPI_ISL_684430
EPI_ISL_690239
EPI_ISL_1502204
EPI_ISL_685743
EPI_ISL_1406530
EPI_ISL_538496
EPI_ISL_479493
EPI_ISL_3266918
EPI_ISL_1113041
EPI_ISL_5143220
EPI_ISL_2484762
EPI_ISL_2835478
EPI_ISL_684226
EPI_ISL_688205
EPI_ISL_1501143
EPI_ISL_2155102
EPI_ISL_471582
EPI_ISL_1752593
EPI_ISL_686284
EPI_ISL_539515
EPI_ISL_7613857
EPI_ISL_1544160
EPI_ISL_2779535
EPI_ISL_498563
EPI_ISL_436959
EPI_ISL_1111286
EPI_ISL_687100
EPI_ISL_1731074
EPI_ISL_418815
EPI_ISL_2547429
EPI_ISL_516624
EPI_ISL_1110423
EPI_ISL_586562
EPI_ISL_688539
EPI_ISL_5590475
EPI_ISL_1288237
EPI_ISL_837728
EPI_ISL_6194054
EPI_ISL_1205255
EPI_ISL_542124
EPI_ISL_912617
EPI_ISL_685842
EPI_ISL_524763
EPI_ISL_685736
EPI_ISL_1532284
EPI_ISL_1936300
EPI_ISL_2040230
EPI_ISL_1588101
EPI_ISL_687673
EPI_ISL_692579
EPI_ISL_1013221
EPI_ISL_1520125
EPI_ISL_7613726
EPI_ISL_684197
EPI_ISL_1111504
EPI_ISL_687259
EPI_ISL_2312886
EPI_ISL_480061
EPI_ISL_2156678
EPI_ISL_1655035
EPI_ISL_833280
EPI_ISL_837769
EPI_ISL_6195815
EPI_ISL_688211
EPI_ISL_872299
EPI_ISL_5441698
EPI_ISL_965275
EPI_ISL_2279593
EPI_ISL_2081207
EPI_ISL_862043
EPI_ISL_688229
EPI_ISL_2157354
EPI_ISL_4237452
EPI_ISL_1511643
EPI_ISL_648770
EPI_ISL_1495979
EPI_ISL_689357
EPI_ISL_5918292
EPI_ISL_687581
EPI_ISL_568691
EPI_ISL_1501068
EPI_ISL_850679
EPI_ISL_2324255
EPI_ISL_949250
EPI_ISL_940886
EPI_ISL_688018
EPI_ISL_1259295
EPI_ISL_1517391
EPI_ISL_11229632
EPI_ISL_686432
EPI_ISL_1205297
EPI_ISL_6491785
EPI_ISL_1251098
EPI_ISL_2894732
EPI_ISL_954814
EPI_ISL_961742
EPI_ISL_1068997
EPI_ISL_3030035
EPI_ISL_1233582
EPI_ISL_5142626
EPI_ISL_686937
EPI_ISL_1501053
EPI_ISL_3980599
EPI_ISL_690539
EPI_ISL_689625
EPI_ISL_443278
EPI_ISL_692283
EPI_ISL_1351924
EPI_ISL_653795
EPI_ISL_447536
EPI_ISL_1110435
EPI_ISL_2324208
EPI_ISL_690339
EPI_ISL_1019737
EPI_ISL_430069
EPI_ISL_689125
EPI_ISL_1111409
EPI_ISL_684300
EPI_ISL_1533075
EPI_ISL_690866
EPI_ISL_479840
EPI_ISL_2761936
EPI_ISL_1168466
EPI_ISL_684518
EPI_ISL_686824
EPI_ISL_1406553
EPI_ISL_8311707
EPI_ISL_2663171
EPI_ISL_2015135
EPI_ISL_1168491
EPI_ISL_1293063
EPI_ISL_5736657
EPI_ISL_1301922
EPI_ISL_510689
EPI_ISL_5944568
EPI_ISL_2231361
EPI_ISL_1167003
EPI_ISL_1302026
EPI_ISL_735288
EPI_ISL_692105
EPI_ISL_884006
EPI_ISL_700103
EPI_ISL_685286
EPI_ISL_1163819
EPI_ISL_1209293
EPI_ISL_894227
EPI_ISL_515757
EPI_ISL_5441414
EPI_ISL_691447
EPI_ISL_1081318
EPI_ISL_1219933
EPI_ISL_995372
EPI_ISL_5053982
EPI_ISL_1118180
EPI_ISL_4888481
EPI_ISL_1110468
EPI_ISL_512944
EPI_ISL_671457
EPI_ISL_1180218
EPI_ISL_8187166
EPI_ISL_3944429
EPI_ISL_953997
EPI_ISL_687555
EPI_ISL_954081
EPI_ISL_2422808
EPI_ISL_837717
EPI_ISL_685510
EPI_ISL_5142919
EPI_ISL_1013229
EPI_ISL_686745
EPI_ISL_5441571
EPI_ISL_2399694
EPI_ISL_687312
EPI_ISL_995345
EPI_ISL_2100926
EPI_ISL_2547337
EPI_ISL_981370
EPI_ISL_690025
EPI_ISL_1110442
EPI_ISL_687446
EPI_ISL_515845
EPI_ISL_1495051
EPI_ISL_689674
EPI_ISL_421511
EPI_ISL_1001432
EPI_ISL_5703232
EPI_ISL_685537
EPI_ISL_1167140
EPI_ISL_2835361
EPI_ISL_686272
EPI_ISL_1502903
EPI_ISL_6436598
EPI_ISL_6194844
EPI_ISL_498064
EPI_ISL_455704
EPI_ISL_5142996
EPI_ISL_1117819
EPI_ISL_1752625
EPI_ISL_1299569
EPI_ISL_688515
EPI_ISL_759964
EPI_ISL_1627354
EPI_ISL_995395
EPI_ISL_833239
EPI_ISL_691523
EPI_ISL_483038
EPI_ISL_2877371
EPI_ISL_1018257
EPI_ISL_1401184
EPI_ISL_688692
EPI_ISL_3803808
EPI_ISL_684683
EPI_ISL_2376385
EPI_ISL_4496663
EPI_ISL_685030
EPI_ISL_688449
EPI_ISL_935546
EPI_ISL_2835333
EPI_ISL_4211199
EPI_ISL_687846
EPI_ISL_982328
EPI_ISL_1322116
EPI_ISL_1752610
EPI_ISL_690292
EPI_ISL_1288380
EPI_ISL_1167165
EPI_ISL_684874
EPI_ISL_5441637
EPI_ISL_690277
EPI_ISL_2155906
EPI_ISL_1168510
EPI_ISL_1790099
EPI_ISL_5142995
EPI_ISL_678388
EPI_ISL_686846
EPI_ISL_690535
EPI_ISL_5589955
EPI_ISL_984996
EPI_ISL_648662
EPI_ISL_691083
EPI_ISL_3980647
EPI_ISL_3716421
EPI_ISL_9159798
EPI_ISL_1381159
EPI_ISL_1111415
EPI_ISL_3023976
EPI_ISL_685172
EPI_ISL_2894797
EPI_ISL_11229579
EPI_ISL_2231286
EPI_ISL_688315
EPI_ISL_751347
EPI_ISL_479616
EPI_ISL_913602
EPI_ISL_1509097
EPI_ISL_2081869
EPI_ISL_684953
EPI_ISL_1322114
EPI_ISL_10397638
EPI_ISL_2200083
EPI_ISL_2467924
EPI_ISL_685432
EPI_ISL_940904
EPI_ISL_428209
EPI_ISL_1322189
EPI_ISL_450284
EPI_ISL_1351656
EPI_ISL_1319438
EPI_ISL_700315
EPI_ISL_1171639
EPI_ISL_788959
EPI_ISL_5441682
EPI_ISL_2155767
EPI_ISL_688362
EPI_ISL_804964
EPI_ISL_2382467
EPI_ISL_699697
EPI_ISL_1117974
EPI_ISL_1118035
EPI_ISL_2015142
EPI_ISL_535571
EPI_ISL_685156
EPI_ISL_684799
EPI_ISL_688337
EPI_ISL_755639
EPI_ISL_690697
EPI_ISL_2661811
EPI_ISL_686735
EPI_ISL_2713141
EPI_ISL_11230282
EPI_ISL_3030018
EPI_ISL_482772
EPI_ISL_686616
EPI_ISL_454513
EPI_ISL_955146
EPI_ISL_2155686
EPI_ISL_1168191
EPI_ISL_1335757
EPI_ISL_977591
EPI_ISL_684334
EPI_ISL_1301648
EPI_ISL_2422744
EPI_ISL_2968041
EPI_ISL_691285
EPI_ISL_1166160
EPI_ISL_420040
EPI_ISL_3030015
EPI_ISL_687929
EPI_ISL_2713177
EPI_ISL_1791550
EPI_ISL_2200129
EPI_ISL_692286
EPI_ISL_690459
EPI_ISL_909727
EPI_ISL_686748
EPI_ISL_1013356
EPI_ISL_686097
EPI_ISL_5918416
EPI_ISL_568692
EPI_ISL_833276
EPI_ISL_513188
EPI_ISL_5887138
EPI_ISL_2422813
EPI_ISL_2231242
EPI_ISL_995479
EPI_ISL_722884
EPI_ISL_735300
EPI_ISL_5736684
EPI_ISL_1167133
EPI_ISL_1060487
EPI_ISL_935547
EPI_ISL_6436587
EPI_ISL_2835399
EPI_ISL_1259194
EPI_ISL_862840
EPI_ISL_1008673
EPI_ISL_689296
EPI_ISL_1020022
EPI_ISL_862555
EPI_ISL_1263009
EPI_ISL_687307
EPI_ISL_524750
EPI_ISL_688068
EPI_ISL_2671847
EPI_ISL_685147
EPI_ISL_671485
EPI_ISL_692514
EPI_ISL_1288488
EPI_ISL_3369440
EPI_ISL_1168695
EPI_ISL_2231313
EPI_ISL_1019805
EPI_ISL_1111470
EPI_ISL_5053969
EPI_ISL_515602
EPI_ISL_690144
EPI_ISL_1117989
EPI_ISL_1085668
EPI_ISL_602694
EPI_ISL_689839
EPI_ISL_689274
EPI_ISL_7709387
EPI_ISL_1190911
EPI_ISL_940979
EPI_ISL_524449
EPI_ISL_5917734
EPI_ISL_9509916
EPI_ISL_7715418
EPI_ISL_1013360
EPI_ISL_515751
EPI_ISL_3330333
EPI_ISL_426580
EPI_ISL_418649
EPI_ISL_1502855
EPI_ISL_688192
EPI_ISL_660627
EPI_ISL_735410
EPI_ISL_416579
EPI_ISL_1121326
EPI_ISL_1301597
EPI_ISL_685052
EPI_ISL_982332
EPI_ISL_2100846
EPI_ISL_2839335
EPI_ISL_475666
EPI_ISL_1035957
EPI_ISL_811185
EPI_ISL_480107
EPI_ISL_688293
EPI_ISL_2692992
EPI_ISL_832144
EPI_ISL_935608
EPI_ISL_648723
EPI_ISL_5589925
EPI_ISL_1622372
EPI_ISL_1302068
EPI_ISL_689117
EPI_ISL_3023875
EPI_ISL_648711
EPI_ISL_2713111
EPI_ISL_2276072
EPI_ISL_1288365
EPI_ISL_699844
EPI_ISL_2426941
EPI_ISL_685815
EPI_ISL_6661804
EPI_ISL_1501007
EPI_ISL_2422664
EPI_ISL_691260
EPI_ISL_3419390
EPI_ISL_1400332
EPI_ISL_479802
EPI_ISL_684285
EPI_ISL_1628902
EPI_ISL_687843
EPI_ISL_430100
EPI_ISL_3023994
EPI_ISL_4417910
EPI_ISL_686510
EPI_ISL_1262753
EPI_ISL_688238
EPI_ISL_1795050
EPI_ISL_1117815
EPI_ISL_1288181
EPI_ISL_5143016
EPI_ISL_1558600
EPI_ISL_1517395
EPI_ISL_833255
EPI_ISL_2535801
EPI_ISL_2101261
EPI_ISL_603159
EPI_ISL_1379391
EPI_ISL_687487
EPI_ISL_1262996
EPI_ISL_833442
EPI_ISL_2231454
EPI_ISL_602721
EPI_ISL_1502901
EPI_ISL_482695
EPI_ISL_2422641
EPI_ISL_3410555
EPI_ISL_1491660
EPI_ISL_889392
EPI_ISL_6000453
EPI_ISL_447806
EPI_ISL_684781
EPI_ISL_1262901
EPI_ISL_690782
EPI_ISL_686294
EPI_ISL_690274
EPI_ISL_699856
EPI_ISL_686203
EPI_ISL_1524369
EPI_ISL_691430
EPI_ISL_691538
EPI_ISL_7174122
EPI_ISL_4211225
EPI_ISL_1379416
EPI_ISL_1114767
EPI_ISL_686533
EPI_ISL_699847
EPI_ISL_692148
EPI_ISL_1279294
EPI_ISL_690281
EPI_ISL_685522
EPI_ISL_2155383
EPI_ISL_684543
EPI_ISL_794797
EPI_ISL_692446
EPI_ISL_2155811
EPI_ISL_1622395
EPI_ISL_454562
EPI_ISL_995405
EPI_ISL_2422647
EPI_ISL_603175
EPI_ISL_5142834
EPI_ISL_1301639
EPI_ISL_1302126
EPI_ISL_2839367
EPI_ISL_1034305
EPI_ISL_1254683
EPI_ISL_690774
EPI_ISL_2100786
EPI_ISL_418251
EPI_ISL_1180227
EPI_ISL_1544129
EPI_ISL_688919
EPI_ISL_689351
EPI_ISL_1340794
EPI_ISL_648749
EPI_ISL_3356311
EPI_ISL_688908
EPI_ISL_691712
EPI_ISL_11229308
EPI_ISL_5598795
EPI_ISL_687784
EPI_ISL_1622367
EPI_ISL_6195643
EPI_ISL_837630
EPI_ISL_686353
EPI_ISL_2399713
EPI_ISL_480154
EPI_ISL_1262943
EPI_ISL_5687741
EPI_ISL_1020224
EPI_ISL_7478609
EPI_ISL_760040
EPI_ISL_1628716
EPI_ISL_515808
EPI_ISL_686773
EPI_ISL_688393
EPI_ISL_2692908
EPI_ISL_1097000
EPI_ISL_691008
EPI_ISL_718211
EPI_ISL_688170
EPI_ISL_7174135
EPI_ISL_685721
EPI_ISL_690285
EPI_ISL_5703083
EPI_ISL_507005
EPI_ISL_516948
EPI_ISL_1483056
EPI_ISL_1233527
EPI_ISL_2376386
EPI_ISL_2232701
EPI_ISL_479822
EPI_ISL_2231337
EPI_ISL_1112987
EPI_ISL_451380
EPI_ISL_11157274
EPI_ISL_732534
EPI_ISL_687845
EPI_ISL_1685377
EPI_ISL_1085725
EPI_ISL_1180859
EPI_ISL_688546
EPI_ISL_2835443
EPI_ISL_722858
EPI_ISL_2894813
EPI_ISL_523959
EPI_ISL_427337
EPI_ISL_515890
EPI_ISL_692266
EPI_ISL_1340791
EPI_ISL_5598599
EPI_ISL_526943
EPI_ISL_700254
EPI_ISL_1502126
EPI_ISL_940936
EPI_ISL_498173
EPI_ISL_5598492
EPI_ISL_2081981
EPI_ISL_1478787
EPI_ISL_1166151
EPI_ISL_1336793
EPI_ISL_2231268
EPI_ISL_690389
EPI_ISL_509301
EPI_ISL_2422803
EPI_ISL_860926
EPI_ISL_2422912
EPI_ISL_1424143
EPI_ISL_691503
EPI_ISL_1111336
EPI_ISL_1911080
EPI_ISL_687582
EPI_ISL_11230012
EPI_ISL_11190239
EPI_ISL_685053
EPI_ISL_4050465
EPI_ISL_2156625
EPI_ISL_613457
EPI_ISL_691540
EPI_ISL_1001301
EPI_ISL_602920
EPI_ISL_1195447
EPI_ISL_685278
EPI_ISL_1623789
EPI_ISL_691939
EPI_ISL_688542
EPI_ISL_1111121
EPI_ISL_1166901
EPI_ISL_871975
EPI_ISL_955177
EPI_ISL_1168524
EPI_ISL_602748
EPI_ISL_686988
EPI_ISL_985079
EPI_ISL_1936296
EPI_ISL_498561
EPI_ISL_2960320
EPI_ISL_1039691
EPI_ISL_4442670
EPI_ISL_3758027
EPI_ISL_1435802
EPI_ISL_685825
EPI_ISL_491998
EPI_ISL_483876
EPI_ISL_1503129
EPI_ISL_1082252
EPI_ISL_794798
EPI_ISL_794781
EPI_ISL_1166913
EPI_ISL_1013350
EPI_ISL_487297
EPI_ISL_943980
EPI_ISL_480017
EPI_ISL_1381350
EPI_ISL_687215
EPI_ISL_6000422
EPI_ISL_2101279
EPI_ISL_1303523
EPI_ISL_2231243
EPI_ISL_687383
EPI_ISL_1501145
EPI_ISL_954110
EPI_ISL_684697
EPI_ISL_1085268
EPI_ISL_1360311
EPI_ISL_685524
EPI_ISL_5142830
EPI_ISL_2710880
EPI_ISL_806802
EPI_ISL_985005
EPI_ISL_686120
EPI_ISL_824612
EPI_ISL_1301630
EPI_ISL_1336730
EPI_ISL_539519
EPI_ISL_689996
EPI_ISL_862636
EPI_ISL_2322461
EPI_ISL_6000390
EPI_ISL_525649
EPI_ISL_1209280
EPI_ISL_5441629
EPI_ISL_1469266
EPI_ISL_2105463
EPI_ISL_862642
EPI_ISL_1301866
EPI_ISL_6582796
EPI_ISL_687685
EPI_ISL_686936
EPI_ISL_4442612
EPI_ISL_1117829
EPI_ISL_685899
EPI_ISL_671421
EPI_ISL_689517
EPI_ISL_2081954
EPI_ISL_509356
EPI_ISL_691322
EPI_ISL_626591
EPI_ISL_2835367
EPI_ISL_940961
EPI_ISL_2100896
EPI_ISL_525646
EPI_ISL_2312959
EPI_ISL_410532
EPI_ISL_528689
EPI_ISL_1319259
EPI_ISL_687221
EPI_ISL_889390
EPI_ISL_1416349
EPI_ISL_690060
EPI_ISL_1510613
EPI_ISL_5598526
EPI_ISL_11229553
EPI_ISL_515708
EPI_ISL_538439
EPI_ISL_2835536
EPI_ISL_419231
EPI_ISL_691153
EPI_ISL_1168458
EPI_ISL_2081907
EPI_ISL_837690
EPI_ISL_2779374
EPI_ISL_418221
EPI_ISL_1018281
EPI_ISL_686409
EPI_ISL_1255117
EPI_ISL_11229101
EPI_ISL_687089
EPI_ISL_654869
EPI_ISL_1399277
EPI_ISL_693205
EPI_ISL_455795
EPI_ISL_883988
EPI_ISL_995450
EPI_ISL_1095384
EPI_ISL_2779513
EPI_ISL_11172679
EPI_ISL_1336498
EPI_ISL_1180742
EPI_ISL_1103575
EPI_ISL_3671910
EPI_ISL_689120
EPI_ISL_447535
EPI_ISL_690329
EPI_ISL_539502
EPI_ISL_5589887
EPI_ISL_479910
EPI_ISL_699675
EPI_ISL_2157580
EPI_ISL_671473
EPI_ISL_1527395
EPI_ISL_872640
EPI_ISL_2544885
EPI_ISL_687414
EPI_ISL_1502120
EPI_ISL_6316045
EPI_ISL_684751
EPI_ISL_1502845
EPI_ISL_1262969
EPI_ISL_690520
EPI_ISL_954019
EPI_ISL_689012
EPI_ISL_832151
EPI_ISL_2877463
EPI_ISL_9433299
EPI_ISL_852597
EPI_ISL_691993
EPI_ISL_692502
EPI_ISL_4296331
EPI_ISL_5199391
EPI_ISL_479908
EPI_ISL_660621
EPI_ISL_1001348
EPI_ISL_686845
EPI_ISL_11011020
EPI_ISL_1340802
EPI_ISL_900711
EPI_ISL_410531
EPI_ISL_420044
EPI_ISL_1406672
EPI_ISL_955247
EPI_ISL_1322178
EPI_ISL_2324203
EPI_ISL_1520112
EPI_ISL_2231293
EPI_ISL_1629769
EPI_ISL_872092
EPI_ISL_1231625
EPI_ISL_631695
EPI_ISL_1336335
EPI_ISL_512931
EPI_ISL_4211266
EPI_ISL_940144
EPI_ISL_1111014
EPI_ISL_684622
EPI_ISL_1262836
EPI_ISL_1502116
EPI_ISL_8919637
EPI_ISL_684765
EPI_ISL_3356370
EPI_ISL_547580
EPI_ISL_540997
EPI_ISL_686996
EPI_ISL_416611
EPI_ISL_965938
EPI_ISL_1653805
EPI_ISL_1340644
EPI_ISL_450261
EPI_ISL_2789870
EPI_ISL_2105347
EPI_ISL_512937
EPI_ISL_1656042
EPI_ISL_5589872
EPI_ISL_1301847
EPI_ISL_1166946
EPI_ISL_613453
EPI_ISL_1321604
EPI_ISL_2422921
EPI_ISL_1336748
EPI_ISL_1138536
EPI_ISL_2422719
EPI_ISL_1712393
EPI_ISL_687728
EPI_ISL_10149583
EPI_ISL_833153
EPI_ISL_677727
EPI_ISL_876750
EPI_ISL_961094
EPI_ISL_1517423
EPI_ISL_613436
EPI_ISL_2544886
EPI_ISL_3138695
EPI_ISL_833447
EPI_ISL_437445
EPI_ISL_686521
EPI_ISL_1366693
EPI_ISL_436722
EPI_ISL_1013263
EPI_ISL_2202673
EPI_ISL_5143207
EPI_ISL_2690438
EPI_ISL_1302041
EPI_ISL_542332
EPI_ISL_687157
EPI_ISL_685665
EPI_ISL_480007
EPI_ISL_1166957
EPI_ISL_1110421
EPI_ISL_2536330
EPI_ISL_3799857
EPI_ISL_1118034
EPI_ISL_860851
EPI_ISL_653782
EPI_ISL_1324655
EPI_ISL_1401134
EPI_ISL_1656129
EPI_ISL_684286
EPI_ISL_491442
EPI_ISL_788958
EPI_ISL_5687747
EPI_ISL_2422840
EPI_ISL_4496557
EPI_ISL_660634
EPI_ISL_1628764
EPI_ISL_1263014
EPI_ISL_2894809
EPI_ISL_7710032
EPI_ISL_1628700
EPI_ISL_6436548
EPI_ISL_660109
EPI_ISL_941979
EPI_ISL_1121323
EPI_ISL_1212673
EPI_ISL_2231467
EPI_ISL_900735
EPI_ISL_1117951
EPI_ISL_3799790
EPI_ISL_953961
EPI_ISL_804978
EPI_ISL_735359
EPI_ISL_1401391
EPI_ISL_860842
EPI_ISL_691764
EPI_ISL_493336
EPI_ISL_3801325
EPI_ISL_11291312
EPI_ISL_2835487
EPI_ISL_5918450
EPI_ISL_2692171
EPI_ISL_1001407
EPI_ISL_5934911
EPI_ISL_1336743
EPI_ISL_5441611
EPI_ISL_688006
EPI_ISL_1118931
EPI_ISL_1191141
EPI_ISL_1020192
EPI_ISL_941997
EPI_ISL_1196293
EPI_ISL_689795
EPI_ISL_447546
EPI_ISL_1470088
EPI_ISL_2156462
EPI_ISL_1262876
EPI_ISL_2925612
EPI_ISL_1351725
EPI_ISL_2422911
EPI_ISL_686248
EPI_ISL_535514
EPI_ISL_459869
EPI_ISL_437490
EPI_ISL_883978
EPI_ISL_2283787
EPI_ISL_699912
EPI_ISL_7613841
EPI_ISL_1117697
EPI_ISL_2502660
EPI_ISL_689397
EPI_ISL_1656137
EPI_ISL_687524
EPI_ISL_872260
EPI_ISL_1288494
EPI_ISL_538486
EPI_ISL_480221
EPI_ISL_631710
EPI_ISL_2727894
EPI_ISL_1110581
EPI_ISL_688763
EPI_ISL_684457
EPI_ISL_424658
EPI_ISL_691684
EPI_ISL_1020315
EPI_ISL_2614606
EPI_ISL_688040
EPI_ISL_1060357
EPI_ISL_1111102
EPI_ISL_686189
EPI_ISL_1424471
EPI_ISL_2081853
EPI_ISL_1366742
EPI_ISL_1084640
EPI_ISL_500558
EPI_ISL_2101296
EPI_ISL_1508989
EPI_ISL_1186215
EPI_ISL_825042
EPI_ISL_539549
EPI_ISL_693235
EPI_ISL_692636
EPI_ISL_1018322
EPI_ISL_1301720
EPI_ISL_1710865
EPI_ISL_455567
EPI_ISL_10957438
EPI_ISL_455716
EPI_ISL_3023835
EPI_ISL_2100923
EPI_ISL_691422
EPI_ISL_451662
EPI_ISL_686441
EPI_ISL_1110914
EPI_ISL_689630
EPI_ISL_688332
EPI_ISL_5598439
EPI_ISL_2015100
EPI_ISL_735358
EPI_ISL_1319295
EPI_ISL_5687796
EPI_ISL_5589726
EPI_ISL_518001
EPI_ISL_1111408
EPI_ISL_2105357
EPI_ISL_6075195
EPI_ISL_1259111
EPI_ISL_812749
EPI_ISL_1020078
EPI_ISL_691838
EPI_ISL_686395
EPI_ISL_871991
EPI_ISL_686113
EPI_ISL_2081861
EPI_ISL_10957442
EPI_ISL_2155764
EPI_ISL_6633694
EPI_ISL_5598552
EPI_ISL_542339
EPI_ISL_747239
EPI_ISL_5640143
EPI_ISL_8311678
EPI_ISL_515825
EPI_ISL_862583
EPI_ISL_941139
EPI_ISL_995433
EPI_ISL_689322
EPI_ISL_1532807
EPI_ISL_1301874
EPI_ISL_3988330
EPI_ISL_995462
EPI_ISL_1301992
EPI_ISL_685435
EPI_ISL_833242
EPI_ISL_883286
EPI_ISL_700249
EPI_ISL_11230265
EPI_ISL_686241
EPI_ISL_5441602
EPI_ISL_1063529
EPI_ISL_8025555
EPI_ISL_7139574
EPI_ISL_6582802
EPI_ISL_688174
EPI_ISL_2502636
EPI_ISL_5598728
EPI_ISL_450274
EPI_ISL_912746
EPI_ISL_692152
EPI_ISL_1533689
EPI_ISL_691960
EPI_ISL_1096245
EPI_ISL_718141
EPI_ISL_912848
EPI_ISL_4880359
EPI_ISL_1652072
EPI_ISL_1018284
EPI_ISL_691702
EPI_ISL_1372295
EPI_ISL_2101272
EPI_ISL_689390
EPI_ISL_888985
EPI_ISL_479523
EPI_ISL_2422679
EPI_ISL_1159105
EPI_ISL_849639
EPI_ISL_418253
EPI_ISL_4442717
EPI_ISL_528927
EPI_ISL_1915515
EPI_ISL_1351911
EPI_ISL_745243
EPI_ISL_2789840
EPI_ISL_422410
EPI_ISL_735401
EPI_ISL_5142844
EPI_ISL_690116
EPI_ISL_727999
EPI_ISL_1013441
EPI_ISL_524762
EPI_ISL_430105
EPI_ISL_687722
EPI_ISL_1531775
EPI_ISL_1360322
EPI_ISL_687965
EPI_ISL_685297
EPI_ISL_1303017
EPI_ISL_11172672
EPI_ISL_759895
EPI_ISL_542101
EPI_ISL_1018139
EPI_ISL_2038938
EPI_ISL_534347
EPI_ISL_1288398
EPI_ISL_1516811
EPI_ISL_447045
EPI_ISL_416592
EPI_ISL_6194239
EPI_ISL_5589883
EPI_ISL_876782
EPI_ISL_1180758
EPI_ISL_689285
EPI_ISL_900738
EPI_ISL_860850
EPI_ISL_1533050
EPI_ISL_690399
EPI_ISL_471419
EPI_ISL_1910434
EPI_ISL_5142712
EPI_ISL_3758036
EPI_ISL_1358295
EPI_ISL_883980
EPI_ISL_1084671
EPI_ISL_6125234
EPI_ISL_648814
EPI_ISL_692560
EPI_ISL_1509778
EPI_ISL_687550
EPI_ISL_689583
EPI_ISL_691548
EPI_ISL_2877405
EPI_ISL_3446680
EPI_ISL_691996
EPI_ISL_954118
EPI_ISL_1470108
EPI_ISL_2502658
EPI_ISL_2231452
EPI_ISL_1117487
EPI_ISL_2231338
EPI_ISL_1233600
EPI_ISL_1069199
EPI_ISL_1250947
EPI_ISL_964949
EPI_ISL_1110418
EPI_ISL_2968062
EPI_ISL_692607
EPI_ISL_5199368
EPI_ISL_483853
EPI_ISL_5589939
EPI_ISL_684755
EPI_ISL_8142109
EPI_ISL_691286
EPI_ISL_602797
EPI_ISL_2361910
EPI_ISL_451659
EPI_ISL_941110
EPI_ISL_686494
EPI_ISL_965253
EPI_ISL_824589
EPI_ISL_691367
EPI_ISL_2101083
EPI_ISL_418223
EPI_ISL_1111139
EPI_ISL_688111
EPI_ISL_1209314
EPI_ISL_3023845
EPI_ISL_5441449
EPI_ISL_941068
EPI_ISL_692675
EPI_ISL_1401248
EPI_ISL_689887
EPI_ISL_686678
EPI_ISL_2789841
EPI_ISL_692159
EPI_ISL_463747
EPI_ISL_688433
EPI_ISL_1060490
EPI_ISL_833267
EPI_ISL_687697
EPI_ISL_685770
EPI_ISL_685511
EPI_ISL_688869
EPI_ISL_687781
EPI_ISL_6195415
EPI_ISL_1233622
EPI_ISL_2877336
EPI_ISL_913970
EPI_ISL_5196742
EPI_ISL_2001213
EPI_ISL_1063785
EPI_ISL_1288325
EPI_ISL_1301660
EPI_ISL_1424024
EPI_ISL_1111475
EPI_ISL_6436498
EPI_ISL_2756439
EPI_ISL_2835368
EPI_ISL_6261886
EPI_ISL_693765
EPI_ISL_888829
EPI_ISL_2156401
EPI_ISL_431103
EPI_ISL_479791
EPI_ISL_1824603
EPI_ISL_1260836
EPI_ISL_1233574
EPI_ISL_1360354
EPI_ISL_2155167
EPI_ISL_2231414
EPI_ISL_2100801
EPI_ISL_737018
EPI_ISL_1040847
EPI_ISL_692248
EPI_ISL_685617
EPI_ISL_10657520
EPI_ISL_686328
EPI_ISL_4442660
EPI_ISL_2312771
EPI_ISL_2894654
EPI_ISL_11172666
EPI_ISL_468820
EPI_ISL_2657676
EPI_ISL_691180
EPI_ISL_1544187
EPI_ISL_1166909
EPI_ISL_862853
EPI_ISL_498105
EPI_ISL_699712
EPI_ISL_751350
EPI_ISL_2324243
EPI_ISL_3716488
EPI_ISL_479797
EPI_ISL_1167163
EPI_ISL_437727
EPI_ISL_693774
EPI_ISL_437707
EPI_ISL_2835448
EPI_ISL_1301650
EPI_ISL_1279607
EPI_ISL_767043
EPI_ISL_1336792
EPI_ISL_687124
EPI_ISL_1233611
EPI_ISL_1013266
EPI_ISL_2544859
EPI_ISL_1040833
EPI_ISL_2101332
EPI_ISL_2422915
EPI_ISL_6661827
EPI_ISL_913505
EPI_ISL_688193
EPI_ISL_1629210
EPI_ISL_1401280
EPI_ISL_1504063
EPI_ISL_2081958
EPI_ISL_1040842
EPI_ISL_2155665
EPI_ISL_883998
EPI_ISL_4880330
EPI_ISL_2196256
EPI_ISL_482721
EPI_ISL_7140054
EPI_ISL_2231276
EPI_ISL_1795056
EPI_ISL_416508
EPI_ISL_690273
EPI_ISL_560598
EPI_ISL_688998
EPI_ISL_479981
EPI_ISL_2100753
EPI_ISL_751408
EPI_ISL_833144
EPI_ISL_3368634
EPI_ISL_833102
EPI_ISL_685127
EPI_ISL_1468454
EPI_ISL_691782
EPI_ISL_1468470
EPI_ISL_6436508
EPI_ISL_6436594
EPI_ISL_2100889
EPI_ISL_684133
EPI_ISL_1036375
EPI_ISL_2382466
EPI_ISL_5918460
EPI_ISL_802755
EPI_ISL_2364489
EPI_ISL_685919
EPI_ISL_2835337
EPI_ISL_684463
EPI_ISL_458091
EPI_ISL_1293070
EPI_ISL_700247
EPI_ISL_965262
EPI_ISL_2156403
EPI_ISL_685200
EPI_ISL_1336506
EPI_ISL_856695
EPI_ISL_687875
EPI_ISL_913496
EPI_ISL_687926
EPI_ISL_1608534
EPI_ISL_513172
EPI_ISL_653774
EPI_ISL_689811
EPI_ISL_9159869
EPI_ISL_1358303
EPI_ISL_1118929
EPI_ISL_1111124
EPI_ISL_495027
EPI_ISL_495035
EPI_ISL_690955
EPI_ISL_479873
EPI_ISL_699815
EPI_ISL_953979
EPI_ISL_1279591
EPI_ISL_860902
EPI_ISL_684512
EPI_ISL_691416
EPI_ISL_495058
EPI_ISL_2710855
EPI_ISL_613440
EPI_ISL_700325
EPI_ISL_690192
EPI_ISL_685801
EPI_ISL_437716
EPI_ISL_692519
EPI_ISL_1608162
EPI_ISL_1360298
EPI_ISL_1294358
EPI_ISL_5887125
EPI_ISL_1591104
EPI_ISL_1166992
EPI_ISL_1936342
EPI_ISL_688935
EPI_ISL_1351921
EPI_ISL_1097018
EPI_ISL_1296260
EPI_ISL_1159075
EPI_ISL_513190
EPI_ISL_613448
EPI_ISL_825037
EPI_ISL_1190944
EPI_ISL_2254496
EPI_ISL_691119
EPI_ISL_3799877
EPI_ISL_718205
EPI_ISL_735270
EPI_ISL_1532802
EPI_ISL_690996
EPI_ISL_1401191
EPI_ISL_825044
EPI_ISL_2690441
EPI_ISL_689852
EPI_ISL_876799
EPI_ISL_516983
EPI_ISL_1110586
EPI_ISL_455335
EPI_ISL_2100963
EPI_ISL_1262843
EPI_ISL_2600360
EPI_ISL_1166905
EPI_ISL_1111082
EPI_ISL_872905
EPI_ISL_1111151
EPI_ISL_427310
EPI_ISL_5142504
EPI_ISL_2877373
EPI_ISL_626621
EPI_ISL_686429
EPI_ISL_1504072
EPI_ISL_1936362
EPI_ISL_2713103
EPI_ISL_686467
EPI_ISL_7711759
EPI_ISL_1533061
EPI_ISL_419236
EPI_ISL_1259080
EPI_ISL_1111053
EPI_ISL_691002
EPI_ISL_458118
EPI_ISL_1544131
EPI_ISL_1706782
EPI_ISL_824592
EPI_ISL_2105365
EPI_ISL_684454
EPI_ISL_2835476
EPI_ISL_2154771
EPI_ISL_2789864
EPI_ISL_1255268
EPI_ISL_685329
EPI_ISL_2155673
EPI_ISL_685904
EPI_ISL_529772
EPI_ISL_686172
EPI_ISL_1117830
EPI_ISL_512928
EPI_ISL_1366696
EPI_ISL_691024
EPI_ISL_2790905
EPI_ISL_1340826
EPI_ISL_2100826
EPI_ISL_1098608
EPI_ISL_2958701
EPI_ISL_1510608
EPI_ISL_3446700
EPI_ISL_2155662
EPI_ISL_416595
EPI_ISL_872024
EPI_ISL_1180689
EPI_ISL_1821236
EPI_ISL_1288218
EPI_ISL_1416973
EPI_ISL_686466
EPI_ISL_2495719
EPI_ISL_1096994
EPI_ISL_2015119
EPI_ISL_8725399
EPI_ISL_1138525
EPI_ISL_2779318
EPI_ISL_735312
EPI_ISL_686986
EPI_ISL_603160
EPI_ISL_1416979
EPI_ISL_688694
EPI_ISL_940928
EPI_ISL_685434
EPI_ISL_954769
EPI_ISL_1176302
EPI_ISL_735404
EPI_ISL_1018306
EPI_ISL_954111
EPI_ISL_953949
EPI_ISL_475027
EPI_ISL_1262961
EPI_ISL_5142923
EPI_ISL_690685
EPI_ISL_685318
EPI_ISL_686931
EPI_ISL_3138686
EPI_ISL_479937
EPI_ISL_5590014
EPI_ISL_2835440
EPI_ISL_534343
EPI_ISL_1138553
EPI_ISL_2105319
EPI_ISL_5142638
EPI_ISL_1656095
EPI_ISL_3716623
EPI_ISL_1340616
EPI_ISL_691818
EPI_ISL_1108770
EPI_ISL_862608
EPI_ISL_687206
EPI_ISL_947312
EPI_ISL_1712384
EPI_ISL_2661844
EPI_ISL_687065
EPI_ISL_1168498
EPI_ISL_1279304
EPI_ISL_5589821
EPI_ISL_10657528
EPI_ISL_1259154
EPI_ISL_1231567
EPI_ISL_648650
EPI_ISL_593923
EPI_ISL_2101036
EPI_ISL_5598567
EPI_ISL_2171238
EPI_ISL_1110964
EPI_ISL_1195450
EPI_ISL_804979
EPI_ISL_415709
EPI_ISL_3088362
EPI_ISL_10149614
EPI_ISL_1020147
EPI_ISL_2894785
EPI_ISL_1288187
EPI_ISL_691247
EPI_ISL_940975
EPI_ISL_5736605
EPI_ISL_512882
EPI_ISL_1111464
EPI_ISL_447800
EPI_ISL_684588
EPI_ISL_5934927
EPI_ISL_832193
EPI_ISL_687267
EPI_ISL_1469288
EPI_ISL_794785
EPI_ISL_648643
EPI_ISL_684792
EPI_ISL_5590471
EPI_ISL_1336784
EPI_ISL_7613815
EPI_ISL_1301686
EPI_ISL_1209366
EPI_ISL_1112967
EPI_ISL_687952
EPI_ISL_2304300
EPI_ISL_2231283
EPI_ISL_1180787
EPI_ISL_2081964
EPI_ISL_1058043
EPI_ISL_825047
EPI_ISL_479903
EPI_ISL_685335
EPI_ISL_418222
EPI_ISL_687345
EPI_ISL_1558832
EPI_ISL_11230014
EPI_ISL_515669
EPI_ISL_3153539
EPI_ISL_1279592
EPI_ISL_687743
EPI_ISL_487338
EPI_ISL_2422779
EPI_ISL_692156
EPI_ISL_686890
EPI_ISL_872944
EPI_ISL_906076
EPI_ISL_3023808
EPI_ISL_495025
EPI_ISL_685086
EPI_ISL_514435
EPI_ISL_576115
EPI_ISL_766032
EPI_ISL_1797568
EPI_ISL_684531
EPI_ISL_872031
EPI_ISL_1111174
EPI_ISL_513564
EPI_ISL_9391148
EPI_ISL_911708
EPI_ISL_1302059
EPI_ISL_824568
EPI_ISL_1494662
EPI_ISL_1265148
EPI_ISL_480058
EPI_ISL_3232241
EPI_ISL_1366673
EPI_ISL_5441658
EPI_ISL_5142950
EPI_ISL_542311
EPI_ISL_2101264
EPI_ISL_691529
EPI_ISL_684829
EPI_ISL_509287
EPI_ISL_1111207
EPI_ISL_1262953
EPI_ISL_434377
EPI_ISL_2422788
EPI_ISL_528691
EPI_ISL_452335
EPI_ISL_912776
EPI_ISL_1111505
EPI_ISL_9159835
EPI_ISL_1752629
EPI_ISL_689900
EPI_ISL_686513
EPI_ISL_689526
EPI_ISL_535426
EPI_ISL_1502951
EPI_ISL_985002
EPI_ISL_1233248
EPI_ISL_688019
EPI_ISL_684739
EPI_ISL_1406277
EPI_ISL_2690139
EPI_ISL_5590510
EPI_ISL_850668
EPI_ISL_876751
EPI_ISL_2422584
EPI_ISL_1011752
EPI_ISL_516775
EPI_ISL_2155600
EPI_ISL_684157
EPI_ISL_689871
EPI_ISL_5589835
EPI_ISL_2710851
EPI_ISL_985073
EPI_ISL_1259105
EPI_ISL_685100
EPI_ISL_691843
EPI_ISL_1502984
EPI_ISL_482711
EPI_ISL_690848
EPI_ISL_4251930
EPI_ISL_501215
EPI_ISL_2155156
EPI_ISL_2161030
EPI_ISL_495046
EPI_ISL_735444
EPI_ISL_687663
EPI_ISL_882955
EPI_ISL_2835292
EPI_ISL_1284057
EPI_ISL_2779505
EPI_ISL_1608167
EPI_ISL_1081184
EPI_ISL_3023902
EPI_ISL_8311753
EPI_ISL_5441691
EPI_ISL_2283792
EPI_ISL_941080
EPI_ISL_833275
EPI_ISL_688779
EPI_ISL_4880347
EPI_ISL_1257837
EPI_ISL_2790998
EPI_ISL_688083
EPI_ISL_479898
EPI_ISL_660659
EPI_ISL_614286
EPI_ISL_5687764
EPI_ISL_3663690
EPI_ISL_1381326
EPI_ISL_1500958
EPI_ISL_495456
EPI_ISL_1180778
EPI_ISL_5598676
EPI_ISL_569870
EPI_ISL_872933
EPI_ISL_687489
EPI_ISL_689669
EPI_ISL_1654936
EPI_ISL_1791585
EPI_ISL_509364
EPI_ISL_1401133
EPI_ISL_2231329
EPI_ISL_1672549
EPI_ISL_1262913
EPI_ISL_416577
EPI_ISL_1255249
EPI_ISL_912757
EPI_ISL_2426926
EPI_ISL_2324233
EPI_ISL_941028
EPI_ISL_1013321
EPI_ISL_685145
EPI_ISL_5598524
EPI_ISL_691900
EPI_ISL_1110457
EPI_ISL_903339
EPI_ISL_2156009
EPI_ISL_1176326
EPI_ISL_1096312
EPI_ISL_3023801
EPI_ISL_1351987
EPI_ISL_1020223
EPI_ISL_686802
EPI_ISL_436953
EPI_ISL_1340803
EPI_ISL_602649
EPI_ISL_689648
EPI_ISL_684172
EPI_ISL_2791022
EPI_ISL_1797573
EPI_ISL_1231633
EPI_ISL_3716527
EPI_ISL_470902
EPI_ISL_2156264
EPI_ISL_1608164
EPI_ISL_3716573
EPI_ISL_5736663
EPI_ISL_9159839
EPI_ISL_687737
EPI_ISL_10957373
EPI_ISL_1685375
EPI_ISL_2431843
EPI_ISL_912722
EPI_ISL_500570
EPI_ISL_6195275
EPI_ISL_1629216
EPI_ISL_882946
EPI_ISL_11229081
EPI_ISL_824741
EPI_ISL_436723
EPI_ISL_729798
EPI_ISL_1259163
EPI_ISL_1470115
EPI_ISL_677789
EPI_ISL_1340854
EPI_ISL_1544177
EPI_ISL_1625980
EPI_ISL_692378
EPI_ISL_1020265
EPI_ISL_857297
EPI_ISL_687291
EPI_ISL_833448
EPI_ISL_2231524
EPI_ISL_686809
EPI_ISL_689455
EPI_ISL_507293
EPI_ISL_692532
EPI_ISL_689741
EPI_ISL_1018206
EPI_ISL_985028
EPI_ISL_685712
EPI_ISL_684447
EPI_ISL_2154042
EPI_ISL_6582809
EPI_ISL_686374
EPI_ISL_671417
EPI_ISL_7709385
EPI_ISL_1301671
EPI_ISL_437469
EPI_ISL_535575
EPI_ISL_688225
EPI_ISL_1113014
EPI_ISL_1372183
EPI_ISL_1299547
EPI_ISL_3275388
EPI_ISL_687688
EPI_ISL_1288309
EPI_ISL_912601
EPI_ISL_1656007
EPI_ISL_735353
EPI_ISL_1233565
EPI_ISL_861675
EPI_ISL_1263024
EPI_ISL_759898
EPI_ISL_691544
EPI_ISL_689599
EPI_ISL_603238
EPI_ISL_960437
EPI_ISL_529736
EPI_ISL_1302888
EPI_ISL_1284182
EPI_ISL_686330
EPI_ISL_2231553
EPI_ISL_2312862
EPI_ISL_806792
EPI_ISL_955248
EPI_ISL_512983
EPI_ISL_941990
EPI_ISL_1279295
EPI_ISL_690312
EPI_ISL_1752635
EPI_ISL_688359
EPI_ISL_1020029
EPI_ISL_735296
EPI_ISL_2156766
EPI_ISL_872275
EPI_ISL_1423512
EPI_ISL_515628
EPI_ISL_5590488
EPI_ISL_1279323
EPI_ISL_1493587
EPI_ISL_686418
EPI_ISL_1623782
EPI_ISL_691067
EPI_ISL_1279481
EPI_ISL_2968049
EPI_ISL_602802
EPI_ISL_692589
EPI_ISL_685204
EPI_ISL_692254
EPI_ISL_691772
EPI_ISL_685563
EPI_ISL_626618
EPI_ISL_1098604
EPI_ISL_2501395
EPI_ISL_1201431
EPI_ISL_515615
EPI_ISL_735406
EPI_ISL_4211270
EPI_ISL_527869
EPI_ISL_2422853
EPI_ISL_509246
EPI_ISL_690938
EPI_ISL_447286
EPI_ISL_2101038
EPI_ISL_1659531
EPI_ISL_689015
EPI_ISL_435416
EPI_ISL_3357982
EPI_ISL_2003160
EPI_ISL_1110965
EPI_ISL_6582823
EPI_ISL_687008
EPI_ISL_1262749
EPI_ISL_684610
EPI_ISL_2713166
EPI_ISL_684590
EPI_ISL_1265451
EPI_ISL_1233840
EPI_ISL_2171091
EPI_ISL_5934956
EPI_ISL_648734
EPI_ISL_1322143
EPI_ISL_2231265
EPI_ISL_689479
EPI_ISL_1165067
EPI_ISL_699923
EPI_ISL_5687837
EPI_ISL_1516824
EPI_ISL_912877
EPI_ISL_2001429
EPI_ISL_6841893
EPI_ISL_860920
EPI_ISL_687251
EPI_ISL_4612702
EPI_ISL_1628787
EPI_ISL_7711711
EPI_ISL_5142940
EPI_ISL_11229583
EPI_ISL_1111282
EPI_ISL_1020119
EPI_ISL_1001059
EPI_ISL_690529
EPI_ISL_824718
EPI_ISL_2921170
EPI_ISL_1544180
EPI_ISL_1013262
EPI_ISL_525570
EPI_ISL_1168211
EPI_ISL_1184825
EPI_ISL_684357
EPI_ISL_501202
EPI_ISL_1233451
EPI_ISL_862815
EPI_ISL_979961
EPI_ISL_513167
EPI_ISL_6194151
EPI_ISL_1296271
EPI_ISL_953987
EPI_ISL_2422920
EPI_ISL_685974
EPI_ISL_513038
EPI_ISL_660203
EPI_ISL_1262879
EPI_ISL_476702
EPI_ISL_2422857
EPI_ISL_2157343
EPI_ISL_699695
EPI_ISL_11190241
EPI_ISL_700266
EPI_ISL_6194296
EPI_ISL_689302
EPI_ISL_5687759
EPI_ISL_2105218
EPI_ISL_4496588
EPI_ISL_2038939
EPI_ISL_1340850
EPI_ISL_684587
EPI_ISL_684366
EPI_ISL_2156624
EPI_ISL_1165069
EPI_ISL_2690436
EPI_ISL_2791025
EPI_ISL_671438
EPI_ISL_3799868
EPI_ISL_1167170
EPI_ISL_2081945
EPI_ISL_687762
EPI_ISL_690786
EPI_ISL_2790993
EPI_ISL_523811
EPI_ISL_686207
EPI_ISL_1299526
EPI_ISL_1503010
EPI_ISL_435281
EPI_ISL_2188145
EPI_ISL_1401377
EPI_ISL_648636
EPI_ISL_6436561
EPI_ISL_1117524
EPI_ISL_2690406
EPI_ISL_833289
EPI_ISL_955171
EPI_ISL_2101051
EPI_ISL_3024001
EPI_ISL_1159095
EPI_ISL_824574
EPI_ISL_913498
EPI_ISL_861657
EPI_ISL_477178
EPI_ISL_1470093
EPI_ISL_1081340
EPI_ISL_837654
EPI_ISL_1351854
EPI_ISL_1262795
EPI_ISL_1138570
EPI_ISL_2171213
EPI_ISL_515724
EPI_ISL_1351833
EPI_ISL_2422943
EPI_ISL_5590018
EPI_ISL_1532265
EPI_ISL_912555
EPI_ISL_849640
EPI_ISL_684559
EPI_ISL_882668
EPI_ISL_685216
EPI_ISL_1111351
EPI_ISL_691315
EPI_ISL_3470341
EPI_ISL_686332
EPI_ISL_428670
EPI_ISL_2422684
EPI_ISL_692006
EPI_ISL_960409
EPI_ISL_583898
EPI_ISL_722871
EPI_ISL_1470080
EPI_ISL_1020111
EPI_ISL_792104
EPI_ISL_1301642
EPI_ISL_523955
EPI_ISL_1217356
EPI_ISL_482675
EPI_ISL_1508840
EPI_ISL_2361906
EPI_ISL_1494659
EPI_ISL_2455501
EPI_ISL_5142540
EPI_ISL_1259029
EPI_ISL_985314
EPI_ISL_5143102
EPI_ISL_2399756
EPI_ISL_860903
EPI_ISL_3799846
EPI_ISL_687565
EPI_ISL_1400323
EPI_ISL_935006
EPI_ISL_1035911
EPI_ISL_1138552
EPI_ISL_1233236
EPI_ISL_524739
EPI_ISL_965270
EPI_ISL_687936
EPI_ISL_1517424
EPI_ISL_1085279
EPI_ISL_418208
EPI_ISL_542419
EPI_ISL_522942
EPI_ISL_776755
EPI_ISL_1297194
EPI_ISL_689259
EPI_ISL_7624290
EPI_ISL_735272
EPI_ISL_2614693
EPI_ISL_1340611
EPI_ISL_1096234
EPI_ISL_1168517
EPI_ISL_1910428
EPI_ISL_660195
EPI_ISL_3135903
EPI_ISL_687148
EPI_ISL_735399
EPI_ISL_10689763
EPI_ISL_940862
EPI_ISL_9509917
EPI_ISL_1020128
EPI_ISL_689568
EPI_ISL_507211
EPI_ISL_691955
EPI_ISL_1351969
EPI_ISL_1623807
EPI_ISL_1502833
EPI_ISL_8620376
EPI_ISL_2013043
EPI_ISL_7957943
EPI_ISL_685370
EPI_ISL_1262917
EPI_ISL_1001338
EPI_ISL_515652
EPI_ISL_861643
EPI_ISL_4442620
EPI_ISL_2756480
EPI_ISL_1081151
EPI_ISL_509365
EPI_ISL_689268
EPI_ISL_688336
EPI_ISL_1013233
EPI_ISL_480219
EPI_ISL_888826
EPI_ISL_1036400
EPI_ISL_2171117
EPI_ISL_428357
EPI_ISL_1262800
EPI_ISL_2100842
EPI_ISL_995402
EPI_ISL_2422787
EPI_ISL_602675
EPI_ISL_1301716
EPI_ISL_528996
EPI_ISL_480172
EPI_ISL_1533610
EPI_ISL_687608
EPI_ISL_527868
EPI_ISL_2081885
EPI_ISL_687957
EPI_ISL_3023901
EPI_ISL_684213
EPI_ISL_690224
EPI_ISL_1626498
EPI_ISL_1469291
EPI_ISL_1859635
EPI_ISL_1139075
EPI_ISL_475621
EPI_ISL_3446667
EPI_ISL_11229590
EPI_ISL_806791
EPI_ISL_690899
EPI_ISL_6774098
EPI_ISL_2877350
EPI_ISL_1110451
EPI_ISL_468315
EPI_ISL_1502931
EPI_ISL_495536
EPI_ISL_1656071
EPI_ISL_1166153
EPI_ISL_7174133
EPI_ISL_2155870
EPI_ISL_1351790
EPI_ISL_686163
EPI_ISL_7709374
EPI_ISL_1139066
EPI_ISL_1233830
EPI_ISL_1250222
EPI_ISL_687023
EPI_ISL_1110294
EPI_ISL_1859361
EPI_ISL_516806
EPI_ISL_1381323
EPI_ISL_684794
EPI_ISL_1196296
EPI_ISL_496534
EPI_ISL_452194
EPI_ISL_9823343
EPI_ISL_2894839
EPI_ISL_1138554
EPI_ISL_476866
EPI_ISL_2105452
EPI_ISL_2312777
EPI_ISL_956387
EPI_ISL_1251029
EPI_ISL_877460
EPI_ISL_1082293
EPI_ISL_2422856
EPI_ISL_883398
EPI_ISL_1018212
EPI_ISL_5736693
EPI_ISL_3980635
EPI_ISL_691268
EPI_ISL_1013222
EPI_ISL_1372314
EPI_ISL_513051
EPI_ISL_685582
EPI_ISL_416486
EPI_ISL_1936354
EPI_ISL_2690132
EPI_ISL_1710858
EPI_ISL_2155459
EPI_ISL_2081926
EPI_ISL_614312
EPI_ISL_953974
EPI_ISL_1233824
EPI_ISL_2231295
EPI_ISL_961085
EPI_ISL_1110885
EPI_ISL_1231724
EPI_ISL_455319
EPI_ISL_691100
EPI_ISL_872016
EPI_ISL_825049
EPI_ISL_2037442
EPI_ISL_3980658
EPI_ISL_1086034
EPI_ISL_1532248
EPI_ISL_660242
EPI_ISL_1209282
EPI_ISL_1406247
EPI_ISL_5918453
EPI_ISL_909677
EPI_ISL_755655
EPI_ISL_529800
EPI_ISL_3050767
EPI_ISL_1209305
EPI_ISL_515680
EPI_ISL_507279
EPI_ISL_751355
EPI_ISL_2101182
EPI_ISL_2156315
EPI_ISL_1279272
EPI_ISL_1469109
EPI_ISL_5441501
EPI_ISL_977484
EPI_ISL_1113021
EPI_ISL_1195463
EPI_ISL_1972104
EPI_ISL_2155814
EPI_ISL_11230278
EPI_ISL_1118210
EPI_ISL_812740
EPI_ISL_699687
EPI_ISL_513152
EPI_ISL_542121
EPI_ISL_583505
EPI_ISL_1013099
EPI_ISL_690674
EPI_ISL_689976
EPI_ISL_514137
EPI_ISL_2894863
EPI_ISL_1168694
EPI_ISL_1166166
EPI_ISL_539538
EPI_ISL_1118877
EPI_ISL_1795054
EPI_ISL_6261877
EPI_ISL_1288440
EPI_ISL_941052
EPI_ISL_1168193
EPI_ISL_1302788
EPI_ISL_985097
EPI_ISL_685535
EPI_ISL_900719
EPI_ISL_2467912
EPI_ISL_1279612
EPI_ISL_1363108
EPI_ISL_475056
EPI_ISL_954797
EPI_ISL_418990
EPI_ISL_1262865
EPI_ISL_685403
EPI_ISL_2791003
EPI_ISL_528714
EPI_ISL_685709
EPI_ISL_1036401
EPI_ISL_693239
EPI_ISL_534336
EPI_ISL_685732
EPI_ISL_467044
EPI_ISL_685877
EPI_ISL_2544844
EPI_ISL_735423
EPI_ISL_658873
EPI_ISL_692249
EPI_ISL_11229380
EPI_ISL_1279964
EPI_ISL_1279436
EPI_ISL_1213565
EPI_ISL_542334
EPI_ISL_686967
EPI_ISL_542192
EPI_ISL_509226
EPI_ISL_700055
EPI_ISL_454515
EPI_ISL_451644
EPI_ISL_900733
EPI_ISL_1288483
EPI_ISL_686647
EPI_ISL_689385
EPI_ISL_5598622
EPI_ISL_452509
EPI_ISL_1401232
EPI_ISL_941980
EPI_ISL_5736649
EPI_ISL_3243100
EPI_ISL_806775
EPI_ISL_1491649
EPI_ISL_691744
EPI_ISL_4211209
EPI_ISL_458095
EPI_ISL_10957431
EPI_ISL_689292
EPI_ISL_1752476
EPI_ISL_1259087
EPI_ISL_1180765
EPI_ISL_447743
EPI_ISL_7613729
EPI_ISL_542175
EPI_ISL_1110488
EPI_ISL_648665
EPI_ISL_4888462
EPI_ISL_1111482
EPI_ISL_614278
EPI_ISL_1111084
EPI_ISL_509231
EPI_ISL_1262862
EPI_ISL_690969
EPI_ISL_692109
EPI_ISL_832013
EPI_ISL_1171665
EPI_ISL_2324239
EPI_ISL_941044
EPI_ISL_1524330
EPI_ISL_593903
EPI_ISL_1916462
EPI_ISL_7711756
EPI_ISL_480188
EPI_ISL_3386625
EPI_ISL_1468457
EPI_ISL_2835529
EPI_ISL_1168547
EPI_ISL_700270
EPI_ISL_806738
EPI_ISL_2364601
EPI_ISL_876804
EPI_ISL_1111214
EPI_ISL_1336764
EPI_ISL_2894640
EPI_ISL_648684
EPI_ISL_2105411
EPI_ISL_692699
EPI_ISL_2894763
EPI_ISL_416608
EPI_ISL_1039693
EPI_ISL_1255129
EPI_ISL_995428
EPI_ISL_2101099
EPI_ISL_2231510
EPI_ISL_684946
EPI_ISL_1209377
EPI_ISL_10491202
EPI_ISL_2101109
EPI_ISL_692609
EPI_ISL_872961
EPI_ISL_692533
EPI_ISL_480047
EPI_ISL_1401268
EPI_ISL_1296259
EPI_ISL_501228
EPI_ISL_2312930
EPI_ISL_912602
EPI_ISL_1262915
EPI_ISL_1504108
EPI_ISL_692299
EPI_ISL_2544867
EPI_ISL_1096322
EPI_ISL_1656077
EPI_ISL_1167180
EPI_ISL_745254
EPI_ISL_687045
EPI_ISL_1656145
EPI_ISL_475034
EPI_ISL_1180677
EPI_ISL_940912
EPI_ISL_691859
EPI_ISL_691703
EPI_ISL_691941
EPI_ISL_688632
EPI_ISL_1322142
EPI_ISL_699818
EPI_ISL_560633
EPI_ISL_690728
EPI_ISL_1176332
EPI_ISL_1262892
EPI_ISL_900709
EPI_ISL_1265155
EPI_ISL_935615
EPI_ISL_861633
EPI_ISL_1336790
EPI_ISL_5589979
EPI_ISL_766045
EPI_ISL_1084613
EPI_ISL_5441589
EPI_ISL_754211
EPI_ISL_2790892
EPI_ISL_6316632
EPI_ISL_1301844
EPI_ISL_418648
EPI_ISL_475690
EPI_ISL_509254
EPI_ISL_2015120
EPI_ISL_685638
EPI_ISL_1629397
EPI_ISL_833251
EPI_ISL_2231422
EPI_ISL_1180749
EPI_ISL_3024004
EPI_ISL_690507
EPI_ISL_1672477
EPI_ISL_2092868
EPI_ISL_691791
EPI_ISL_876798
EPI_ISL_691392
EPI_ISL_690162
EPI_ISL_1138542
EPI_ISL_1110588
EPI_ISL_2502022
EPI_ISL_1303531
EPI_ISL_482770
EPI_ISL_3138676
EPI_ISL_11229399
EPI_ISL_1176308
EPI_ISL_2322454
EPI_ISL_1018319
EPI_ISL_2101304
EPI_ISL_684367
EPI_ISL_513006
EPI_ISL_515689
EPI_ISL_11229928
EPI_ISL_2105385
EPI_ISL_1041205
EPI_ISL_686261
EPI_ISL_648638
EPI_ISL_2155480
EPI_ISL_1302032
EPI_ISL_895748
EPI_ISL_660654
EPI_ISL_2140842
EPI_ISL_689242
EPI_ISL_792048
EPI_ISL_692215
EPI_ISL_512938
EPI_ISL_1656060
EPI_ISL_1319347
EPI_ISL_1288347
EPI_ISL_515852
EPI_ISL_437626
EPI_ISL_1629192
EPI_ISL_1186070
EPI_ISL_2894750
EPI_ISL_1288298
EPI_ISL_649191
EPI_ISL_687726
EPI_ISL_1501168
EPI_ISL_1013323
EPI_ISL_687076
EPI_ISL_1171679
EPI_ISL_9159890
EPI_ISL_1257825
EPI_ISL_677812
EPI_ISL_1655018
EPI_ISL_541375
EPI_ISL_837627
EPI_ISL_1365651
EPI_ISL_685826
EPI_ISL_718179
EPI_ISL_686913
EPI_ISL_515562
EPI_ISL_6582795
EPI_ISL_583458
EPI_ISL_1117854
EPI_ISL_2155705
EPI_ISL_935592
EPI_ISL_687236
EPI_ISL_685536
EPI_ISL_1008670
EPI_ISL_1500983
EPI_ISL_451360
EPI_ISL_2968050
EPI_ISL_677758
EPI_ISL_1138540
EPI_ISL_5917671
EPI_ISL_847825
EPI_ISL_1190905
EPI_ISL_691991
EPI_ISL_421190
EPI_ISL_837610
EPI_ISL_3330344
EPI_ISL_648628
EPI_ISL_538470
EPI_ISL_1111446
EPI_ISL_2501079
EPI_ISL_480266
EPI_ISL_1340647
EPI_ISL_1279594
EPI_ISL_1495054
EPI_ISL_417333
EPI_ISL_699674
EPI_ISL_1041030
EPI_ISL_940949
EPI_ISL_480258
EPI_ISL_751444
EPI_ISL_5589795
EPI_ISL_2105555
EPI_ISL_1018137
EPI_ISL_1110425
EPI_ISL_2958706
EPI_ISL_1363104
EPI_ISL_688895
EPI_ISL_6316573
EPI_ISL_513160
EPI_ISL_692293
EPI_ISL_2101257
EPI_ISL_435282
EPI_ISL_687976
EPI_ISL_1233567
EPI_ISL_688675
EPI_ISL_456117
EPI_ISL_2140841
EPI_ISL_4417833
EPI_ISL_691914
EPI_ISL_687725
EPI_ISL_5540134
EPI_ISL_690113
EPI_ISL_416574
EPI_ISL_1288228
EPI_ISL_1251025
EPI_ISL_788938
EPI_ISL_2101331
EPI_ISL_1096310
EPI_ISL_689902
EPI_ISL_1020028
EPI_ISL_6841890
EPI_ISL_539526
EPI_ISL_913047
EPI_ISL_1117676
EPI_ISL_1069205
EPI_ISL_1357605
EPI_ISL_10983718
EPI_ISL_1916493
EPI_ISL_602705
EPI_ISL_2960332
EPI_ISL_468798
EPI_ISL_1060471
EPI_ISL_684516
EPI_ISL_479864
EPI_ISL_437459
EPI_ISL_1654918
EPI_ISL_602673
EPI_ISL_685401
EPI_ISL_1509771
EPI_ISL_603031
EPI_ISL_495039
EPI_ISL_3758034
EPI_ISL_6582565
EPI_ISL_1936338
EPI_ISL_860716
EPI_ISL_4442675
EPI_ISL_4296335
EPI_ISL_1048813
EPI_ISL_539506
EPI_ISL_1588104
EPI_ISL_2155816
EPI_ISL_480028
EPI_ISL_1096256
EPI_ISL_1501009
EPI_ISL_418659
EPI_ISL_434551
EPI_ISL_688879
EPI_ISL_699682
EPI_ISL_1322134
EPI_ISL_4496613
EPI_ISL_3162196
EPI_ISL_528919
EPI_ISL_614271
EPI_ISL_691409
EPI_ISL_660172
EPI_ISL_1301678
EPI_ISL_631808
EPI_ISL_2312817
EPI_ISL_2690576
EPI_ISL_1628734
EPI_ISL_684742
EPI_ISL_11229745
EPI_ISL_9159853
EPI_ISL_5598818
EPI_ISL_692436
EPI_ISL_692046
EPI_ISL_1655993
EPI_ISL_2516951
EPI_ISL_2422722
EPI_ISL_689586
EPI_ISL_2155011
EPI_ISL_684783
EPI_ISL_995442
EPI_ISL_11229375
EPI_ISL_4260382
EPI_ISL_5199404
EPI_ISL_687510
EPI_ISL_1911014
EPI_ISL_690108
EPI_ISL_6000438
EPI_ISL_912593
EPI_ISL_2713184
EPI_ISL_1468429
EPI_ISL_5687709
EPI_ISL_1233562
EPI_ISL_2090735
EPI_ISL_2156323
EPI_ISL_5944531
EPI_ISL_862640
EPI_ISL_501213
EPI_ISL_6159094
EPI_ISL_1190949
EPI_ISL_5598625
EPI_ISL_1118188
EPI_ISL_487304
EPI_ISL_687981
EPI_ISL_700211
EPI_ISL_5143225
EPI_ISL_1301563
EPI_ISL_961771
EPI_ISL_941085
EPI_ISL_686181
EPI_ISL_419238
EPI_ISL_1013134
EPI_ISL_603030
EPI_ISL_2100782
EPI_ISL_11229494
EPI_ISL_872209
EPI_ISL_482586
EPI_ISL_688953
EPI_ISL_2155209
EPI_ISL_5142507
EPI_ISL_2501349
EPI_ISL_5441357
EPI_ISL_1035963
EPI_ISL_2155560
EPI_ISL_1608042
EPI_ISL_688714
EPI_ISL_689280
EPI_ISL_5142505
EPI_ISL_1936309
EPI_ISL_9159926
EPI_ISL_443263
EPI_ISL_1654992
EPI_ISL_690509
EPI_ISL_603143
EPI_ISL_1111052
EPI_ISL_5061960
EPI_ISL_2399703
EPI_ISL_689627
EPI_ISL_528709
EPI_ISL_516766
EPI_ISL_979973
EPI_ISL_2839348
EPI_ISL_535499
EPI_ISL_1233560
EPI_ISL_1118063
EPI_ISL_498238
EPI_ISL_689520
EPI_ISL_2835327
EPI_ISL_684728
EPI_ISL_954103
EPI_ISL_660206
EPI_ISL_2835422
EPI_ISL_501224
EPI_ISL_11229162
EPI_ISL_796058
EPI_ISL_2399578
EPI_ISL_1318215
EPI_ISL_759967
EPI_ISL_2081992
EPI_ISL_7139580
EPI_ISL_6316569
EPI_ISL_1111072
EPI_ISL_4260390
EPI_ISL_833286
EPI_ISL_2231443
EPI_ISL_685931
EPI_ISL_1910430
EPI_ISL_1084624
EPI_ISL_1110510
EPI_ISL_833073
EPI_ISL_416634
EPI_ISL_717965
EPI_ISL_1340764
EPI_ISL_1110458
EPI_ISL_498178
EPI_ISL_1498306
EPI_ISL_824736
EPI_ISL_691162
EPI_ISL_1018116
EPI_ISL_1509775
EPI_ISL_1001367
EPI_ISL_2779526
EPI_ISL_4211277
EPI_ISL_872325
EPI_ISL_2379139
EPI_ISL_883973
EPI_ISL_11230267
EPI_ISL_2156369
EPI_ISL_3980773
EPI_ISL_912557
EPI_ISL_1205290
EPI_ISL_8986684
EPI_ISL_475059
EPI_ISL_1424032
EPI_ISL_688974
EPI_ISL_516773
EPI_ISL_2231308
EPI_ISL_603032
EPI_ISL_940916
EPI_ISL_690464
EPI_ISL_9433268
EPI_ISL_940985
EPI_ISL_1013143
EPI_ISL_7613852
EPI_ISL_2756449
EPI_ISL_1322166
EPI_ISL_1167011
EPI_ISL_1501015
EPI_ISL_5687886
EPI_ISL_751383
EPI_ISL_1401113
EPI_ISL_5918441
EPI_ISL_1502840
EPI_ISL_3671908
EPI_ISL_691718
EPI_ISL_686208
EPI_ISL_3410314
EPI_ISL_684412
EPI_ISL_688112
EPI_ISL_1013152
EPI_ISL_2399661
EPI_ISL_687397
EPI_ISL_480026
EPI_ISL_1301827
EPI_ISL_515854
EPI_ISL_687507
EPI_ISL_689785
EPI_ISL_687950
EPI_ISL_5703246
EPI_ISL_11229279
EPI_ISL_686198
EPI_ISL_872307
EPI_ISL_2283783
EPI_ISL_2015096
EPI_ISL_1335881
EPI_ISL_1358300
EPI_ISL_688571
EPI_ISL_560412
EPI_ISL_535501
EPI_ISL_582651
EPI_ISL_11229524
EPI_ISL_1018313
EPI_ISL_1656078
EPI_ISL_1117987
EPI_ISL_509332
EPI_ISL_455344
EPI_ISL_6194116
EPI_ISL_2835276
EPI_ISL_2155009
EPI_ISL_962555
EPI_ISL_1652062
EPI_ISL_614308
EPI_ISL_1201520
EPI_ISL_792115
EPI_ISL_1302890
EPI_ISL_2877349
EPI_ISL_1096126
EPI_ISL_1168201
EPI_ISL_2156285
EPI_ISL_1116432
EPI_ISL_602764
EPI_ISL_1302922
EPI_ISL_1301619
EPI_ISL_1351930
EPI_ISL_602724
EPI_ISL_2710854
EPI_ISL_1656138
EPI_ISL_452362
EPI_ISL_700196
EPI_ISL_1262819
EPI_ISL_3098965
EPI_ISL_690701
EPI_ISL_542118
EPI_ISL_685993
EPI_ISL_1544119
EPI_ISL_754843
EPI_ISL_837786
EPI_ISL_4211262
EPI_ISL_995465
EPI_ISL_684938
EPI_ISL_688007
EPI_ISL_2617087
EPI_ISL_860843
EPI_ISL_1018243
EPI_ISL_2231547
EPI_ISL_479849
EPI_ISL_1301840
EPI_ISL_648611
EPI_ISL_685164
EPI_ISL_2101218
EPI_ISL_966313
EPI_ISL_1501083
EPI_ISL_692197
EPI_ISL_1279343
EPI_ISL_699766
EPI_ISL_5142977
EPI_ISL_688538
EPI_ISL_436732
EPI_ISL_1288350
EPI_ISL_1111074
EPI_ISL_1029971
EPI_ISL_476855
EPI_ISL_602820
EPI_ISL_883305
EPI_ISL_2188269
EPI_ISL_3061855
EPI_ISL_3980605
EPI_ISL_480155
EPI_ISL_1656086
EPI_ISL_420050
EPI_ISL_861682
EPI_ISL_2283772
EPI_ISL_1296266
EPI_ISL_735302
EPI_ISL_700313
EPI_ISL_515521
EPI_ISL_5598595
EPI_ISL_940627
EPI_ISL_1110924
EPI_ISL_7780456
EPI_ISL_5589957
EPI_ISL_1085665
EPI_ISL_690103
EPI_ISL_1916440
EPI_ISL_1351514
EPI_ISL_690080
EPI_ISL_529962
EPI_ISL_689552
EPI_ISL_718168
EPI_ISL_2894727
EPI_ISL_690400
EPI_ISL_1118187
EPI_ISL_1593979
EPI_ISL_961744
EPI_ISL_1190892
EPI_ISL_5142892
EPI_ISL_614279
EPI_ISL_1710853
EPI_ISL_1176309
EPI_ISL_1622364
EPI_ISL_450285
EPI_ISL_1416987
EPI_ISL_583439
EPI_ISL_509391
EPI_ISL_2364644
EPI_ISL_2894687
EPI_ISL_1060559
EPI_ISL_806789
EPI_ISL_1381202
EPI_ISL_512941
EPI_ISL_2544848
EPI_ISL_686841
EPI_ISL_688295
EPI_ISL_1655975
EPI_ISL_2231538
EPI_ISL_1629152
EPI_ISL_1303507
EPI_ISL_461502
EPI_ISL_1400313
EPI_ISL_687826
EPI_ISL_735365
EPI_ISL_468156
EPI_ISL_1111011
EPI_ISL_691898
EPI_ISL_1629737
EPI_ISL_5142591
EPI_ISL_689505
EPI_ISL_653780
EPI_ISL_424660
EPI_ISL_1168210
EPI_ISL_3330481
EPI_ISL_2081915
EPI_ISL_689633
EPI_ISL_5142510
EPI_ISL_2422780
EPI_ISL_648653
EPI_ISL_2690662
EPI_ISL_1494726
EPI_ISL_9159837
EPI_ISL_688768
EPI_ISL_718187
EPI_ISL_539567
EPI_ISL_11229560
EPI_ISL_593921
EPI_ISL_2488799
EPI_ISL_1238792
EPI_ISL_1626503
EPI_ISL_1166997
EPI_ISL_824646
EPI_ISL_4251942
EPI_ISL_686309
EPI_ISL_1504092
EPI_ISL_2101075
EPI_ISL_1656066
EPI_ISL_1180877
EPI_ISL_8311755
EPI_ISL_539544
EPI_ISL_8422339
EPI_ISL_1358313
EPI_ISL_1060391
EPI_ISL_1008691
EPI_ISL_9052885
EPI_ISL_3031284
EPI_ISL_513146
EPI_ISL_745258
EPI_ISL_542162
EPI_ISL_1534694
EPI_ISL_1470017
EPI_ISL_631845
EPI_ISL_1086046
EPI_ISL_686679
EPI_ISL_435431
EPI_ISL_936488
EPI_ISL_428351
EPI_ISL_1060356
EPI_ISL_479925
EPI_ISL_2713183
EPI_ISL_2671846
EPI_ISL_5918350
EPI_ISL_450288
EPI_ISL_3359220
EPI_ISL_1233609
EPI_ISL_1608521
EPI_ISL_2484218
EPI_ISL_8311679
EPI_ISL_1504096
EPI_ISL_941009
EPI_ISL_690413
EPI_ISL_686760
EPI_ISL_684715
EPI_ISL_686149
EPI_ISL_1503006
EPI_ISL_1401244
EPI_ISL_1259124
EPI_ISL_1288373
EPI_ISL_687474
EPI_ISL_1013219
EPI_ISL_876753
EPI_ISL_684160
EPI_ISL_1180850
EPI_ISL_692098
EPI_ISL_1259109
EPI_ISL_1911042
EPI_ISL_5917705
EPI_ISL_686137
EPI_ISL_447031
EPI_ISL_1622388
EPI_ISL_1301661
EPI_ISL_1209301
EPI_ISL_602644
EPI_ISL_1180707
EPI_ISL_1491629
EPI_ISL_684167
EPI_ISL_1360367
EPI_ISL_832156
EPI_ISL_5589938
EPI_ISL_686956
EPI_ISL_690426
EPI_ISL_1201538
EPI_ISL_513037
EPI_ISL_753699
EPI_ISL_686842
EPI_ISL_498243
EPI_ISL_686708
EPI_ISL_631701
EPI_ISL_529031
EPI_ISL_1096308
EPI_ISL_1117856
EPI_ISL_1082296
EPI_ISL_824713
EPI_ISL_1233836
EPI_ISL_5142556
EPI_ISL_689908
EPI_ISL_1013122
EPI_ISL_684956
EPI_ISL_692572
EPI_ISL_689560
EPI_ISL_2835452
EPI_ISL_1351902
EPI_ISL_4442784
EPI_ISL_2422672
EPI_ISL_479514
EPI_ISL_689103
EPI_ISL_1654952
EPI_ISL_2105345
EPI_ISL_691512
EPI_ISL_7613833
EPI_ISL_2105396
EPI_ISL_690662
EPI_ISL_419299
EPI_ISL_684563
EPI_ISL_3085878
EPI_ISL_631561
EPI_ISL_11229414
EPI_ISL_718218
EPI_ISL_1233566
EPI_ISL_1013289
EPI_ISL_1318216
EPI_ISL_686127
EPI_ISL_754196
EPI_ISL_2877323
EPI_ISL_686193
EPI_ISL_2835425
EPI_ISL_2231200
EPI_ISL_509386
EPI_ISL_861497
EPI_ISL_692246
EPI_ISL_5590005
EPI_ISL_1301846
EPI_ISL_2710831
EPI_ISL_687958
EPI_ISL_1139053
EPI_ISL_2231230
EPI_ISL_692528
EPI_ISL_9159851
EPI_ISL_1501096
EPI_ISL_691044
EPI_ISL_5589903
EPI_ISL_1233625
EPI_ISL_1416357
EPI_ISL_1502896
EPI_ISL_1508894
EPI_ISL_5598512
EPI_ISL_1301956
EPI_ISL_965927
EPI_ISL_2614607
EPI_ISL_686906
EPI_ISL_11230280
EPI_ISL_687623
EPI_ISL_1259104
EPI_ISL_9159929
EPI_ISL_692398
EPI_ISL_1109393
EPI_ISL_745244
EPI_ISL_684520
EPI_ISL_2081206
EPI_ISL_6194850
EPI_ISL_1250987
EPI_ISL_2324217
EPI_ISL_962868
EPI_ISL_8311675
EPI_ISL_2100749
EPI_ISL_1401229
EPI_ISL_500564
EPI_ISL_1233821
EPI_ISL_760031
EPI_ISL_684428
EPI_ISL_1036416
EPI_ISL_691433
EPI_ISL_1302078
EPI_ISL_1110961
EPI_ISL_693665
EPI_ISL_660568
EPI_ISL_1013380
EPI_ISL_1018299
EPI_ISL_4442712
EPI_ISL_447742
EPI_ISL_1501162
EPI_ISL_1118199
EPI_ISL_492043
EPI_ISL_602809
EPI_ISL_1110979
EPI_ISL_861493
EPI_ISL_837704
EPI_ISL_684433
EPI_ISL_876752
EPI_ISL_794767
EPI_ISL_3470345
EPI_ISL_2399564
EPI_ISL_686059
EPI_ISL_824607
EPI_ISL_691026
EPI_ISL_691753
EPI_ISL_690402
EPI_ISL_2364507
EPI_ISL_684274
EPI_ISL_2296063
EPI_ISL_6195774
EPI_ISL_700193
EPI_ISL_603021
EPI_ISL_687584
EPI_ISL_2364641
EPI_ISL_1381362
EPI_ISL_2038930
EPI_ISL_451382
EPI_ISL_1508836
EPI_ISL_487436
EPI_ISL_684660
EPI_ISL_7505530
EPI_ISL_1164960
EPI_ISL_692358
EPI_ISL_5143246
EPI_ISL_804958
EPI_ISL_480106
EPI_ISL_513236
EPI_ISL_5918339
EPI_ISL_1805959
EPI_ISL_1020292
EPI_ISL_825046
EPI_ISL_688785
EPI_ISL_1587899
EPI_ISL_3316198
EPI_ISL_2312729
EPI_ISL_690417
EPI_ISL_2231495
EPI_ISL_605803
EPI_ISL_685459
EPI_ISL_684876
EPI_ISL_2324170
EPI_ISL_516767
EPI_ISL_688367
EPI_ISL_792690
EPI_ISL_5441366
EPI_ISL_861492
EPI_ISL_1288466
EPI_ISL_852828
EPI_ISL_687007
EPI_ISL_685585
EPI_ISL_602760
EPI_ISL_700027
EPI_ISL_871983
EPI_ISL_1111402
EPI_ISL_2155598
EPI_ISL_1508869
EPI_ISL_1501055
EPI_ISL_1013118
EPI_ISL_482682
EPI_ISL_1381826
EPI_ISL_688396
EPI_ISL_1118171
EPI_ISL_1470065
EPI_ISL_687084
EPI_ISL_941097
EPI_ISL_889014
EPI_ISL_1259284
EPI_ISL_792011
EPI_ISL_3088369
EPI_ISL_2015103
EPI_ISL_3799770
EPI_ISL_1533068
EPI_ISL_1111280
EPI_ISL_1013420
EPI_ISL_955151
EPI_ISL_2894853
EPI_ISL_1201509
EPI_ISL_5142928
EPI_ISL_1761355
EPI_ISL_1524708
EPI_ISL_610230
EPI_ISL_542110
EPI_ISL_1205272
EPI_ISL_660435
EPI_ISL_1219958
EPI_ISL_1110393
EPI_ISL_884004
EPI_ISL_1013132
EPI_ISL_1263020
EPI_ISL_5590473
EPI_ISL_498175
EPI_ISL_2968035
EPI_ISL_1629770
EPI_ISL_3501741
EPI_ISL_913605
EPI_ISL_2312747
EPI_ISL_687319
EPI_ISL_689817
EPI_ISL_909951
EPI_ISL_1258427
EPI_ISL_1096132
EPI_ISL_482583
EPI_ISL_1500949
EPI_ISL_2015141
EPI_ISL_791992
EPI_ISL_837641
EPI_ISL_2155541
EPI_ISL_2081835
EPI_ISL_1111085
EPI_ISL_688509
EPI_ISL_691998
EPI_ISL_455314
EPI_ISL_1159098
EPI_ISL_689304
EPI_ISL_684438
EPI_ISL_710537
EPI_ISL_512986
EPI_ISL_1171689
EPI_ISL_1533095
EPI_ISL_1259092
EPI_ISL_1289444
EPI_ISL_1263002
EPI_ISL_687995
EPI_ISL_1138566
EPI_ISL_961718
EPI_ISL_687139
EPI_ISL_1233493
EPI_ISL_7505532
EPI_ISL_3138666
EPI_ISL_735304
EPI_ISL_5589876
EPI_ISL_684216
EPI_ISL_2364495
EPI_ISL_1219033
EPI_ISL_5143020
EPI_ISL_689609
EPI_ISL_685663
EPI_ISL_684604
EPI_ISL_1060578
EPI_ISL_687302
EPI_ISL_416829
EPI_ISL_977661
EPI_ISL_1302860
EPI_ISL_3716405
EPI_ISL_2312820
EPI_ISL_6582814
EPI_ISL_688587
EPI_ISL_1020287
EPI_ISL_1501021
EPI_ISL_582642
EPI_ISL_1215947
EPI_ISL_687095
EPI_ISL_688623
EPI_ISL_689016
EPI_ISL_837633
EPI_ISL_1288412
EPI_ISL_889360
EPI_ISL_728155
EPI_ISL_8311756
EPI_ISL_1655037
EPI_ISL_5589917
EPI_ISL_2535813
EPI_ISL_686903
EPI_ISL_1628805
EPI_ISL_603027
EPI_ISL_689033
EPI_ISL_1196291
EPI_ISL_1060585
EPI_ISL_476572
EPI_ISL_684910
EPI_ISL_691978
EPI_ISL_479521
EPI_ISL_1303014
EPI_ISL_5589643
EPI_ISL_4211269
EPI_ISL_428365
EPI_ISL_1628868
EPI_ISL_690207
EPI_ISL_685768
EPI_ISL_1279350
EPI_ISL_602660
EPI_ISL_700099
EPI_ISL_687534
EPI_ISL_2081215
EPI_ISL_882659
EPI_ISL_5934934
EPI_ISL_1013326
EPI_ISL_2001150
EPI_ISL_690959
EPI_ISL_469038
EPI_ISL_2100725
EPI_ISL_1405966
EPI_ISL_1468441
EPI_ISL_5441485
EPI_ISL_1336728
EPI_ISL_560574
EPI_ISL_1502871
EPI_ISL_1544132
EPI_ISL_2422812
EPI_ISL_964878
EPI_ISL_2544838
EPI_ISL_2535830
EPI_ISL_1302028
EPI_ISL_593558
EPI_ISL_10957418
EPI_ISL_525658
EPI_ISL_417879
EPI_ISL_735327
EPI_ISL_686339
EPI_ISL_1381257
EPI_ISL_1527373
EPI_ISL_689247
EPI_ISL_686771
EPI_ISL_1185852
EPI_ISL_688341
EPI_ISL_692510
EPI_ISL_995398
EPI_ISL_1201525
EPI_ISL_5918464
EPI_ISL_691603
EPI_ISL_690481
EPI_ISL_686403
EPI_ISL_1001400
EPI_ISL_509300
EPI_ISL_940984
EPI_ISL_1351905
EPI_ISL_477191
EPI_ISL_2312881
EPI_ISL_1201519
EPI_ISL_547570
EPI_ISL_687129
EPI_ISL_699703
EPI_ISL_2231296
EPI_ISL_684434
EPI_ISL_1322184
EPI_ISL_689575
EPI_ISL_5590071
EPI_ISL_883336
EPI_ISL_876791
EPI_ISL_2894787
EPI_ISL_2156140
EPI_ISL_686643
EPI_ISL_962534
EPI_ISL_686041
EPI_ISL_5598561
EPI_ISL_876755
EPI_ISL_1117864
EPI_ISL_686365
EPI_ISL_735305
EPI_ISL_6316604
EPI_ISL_1655019
EPI_ISL_692168
EPI_ISL_2502648
EPI_ISL_1470033
EPI_ISL_690931
EPI_ISL_1233522
EPI_ISL_1231669
EPI_ISL_2101262
EPI_ISL_913027
EPI_ISL_687972
EPI_ISL_685556
EPI_ISL_688671
EPI_ISL_1233228
EPI_ISL_995381
EPI_ISL_685885
EPI_ISL_1372401
EPI_ISL_513094
EPI_ISL_4211216
EPI_ISL_2101337
EPI_ISL_3716603
EPI_ISL_1233249
EPI_ISL_2710862
EPI_ISL_6582564
EPI_ISL_1111461
EPI_ISL_11229925
EPI_ISL_684377
EPI_ISL_1167183
EPI_ISL_953991
EPI_ISL_2484141
EPI_ISL_1262734
EPI_ISL_1319397
EPI_ISL_961755
EPI_ISL_689745
EPI_ISL_501221
EPI_ISL_1337392
EPI_ISL_671475
EPI_ISL_4254677
EPI_ISL_5142582
EPI_ISL_535421
EPI_ISL_8142123
EPI_ISL_602692
EPI_ISL_684723
EPI_ISL_699778
EPI_ISL_1020093
EPI_ISL_1302915
EPI_ISL_2226223
EPI_ISL_454524
EPI_ISL_1340842
EPI_ISL_8311752
EPI_ISL_735274
EPI_ISL_6000386
EPI_ISL_5598511
EPI_ISL_456147
EPI_ISL_635055
EPI_ISL_1293059
EPI_ISL_512844
EPI_ISL_985091
EPI_ISL_1001311
EPI_ISL_862550
EPI_ISL_687195
EPI_ISL_699909
EPI_ISL_677768
EPI_ISL_2364659
EPI_ISL_1351935
EPI_ISL_1288393
EPI_ISL_2422930
EPI_ISL_1284040
EPI_ISL_690654
EPI_ISL_1255273
EPI_ISL_685587
EPI_ISL_690028
EPI_ISL_5142728
EPI_ISL_1365650
EPI_ISL_534318
EPI_ISL_1504095
EPI_ISL_2156201
EPI_ISL_685523
EPI_ISL_1081179
EPI_ISL_5441510
EPI_ISL_572397
EPI_ISL_861654
EPI_ISL_689941
EPI_ISL_475629
EPI_ISL_690940
EPI_ISL_2100764
EPI_ISL_4888467
EPI_ISL_981371
EPI_ISL_461501
EPI_ISL_935570
EPI_ISL_1517459
EPI_ISL_6764745
EPI_ISL_2713149
EPI_ISL_2399581
EPI_ISL_1288457
EPI_ISL_3030003
EPI_ISL_1020253
EPI_ISL_692318
EPI_ISL_542256
EPI_ISL_689587
EPI_ISL_832821
EPI_ISL_3243097
EPI_ISL_688512
EPI_ISL_1008680
EPI_ISL_1516815
EPI_ISL_542207
EPI_ISL_512072
EPI_ISL_995342
EPI_ISL_648721
EPI_ISL_3800206
EPI_ISL_2153799
EPI_ISL_5598803
EPI_ISL_1916281
EPI_ISL_430297
EPI_ISL_1401253
EPI_ISL_1219707
EPI_ISL_685249
EPI_ISL_5918480
EPI_ISL_687914
EPI_ISL_872285
EPI_ISL_1116447
EPI_ISL_1366675
EPI_ISL_2364600
EPI_ISL_689210
EPI_ISL_690035
EPI_ISL_6316612
EPI_ISL_475040
EPI_ISL_634995
EPI_ISL_1655986
EPI_ISL_5944685
EPI_ISL_5598638
EPI_ISL_501171
EPI_ISL_686935
EPI_ISL_3758013
EPI_ISL_687667
EPI_ISL_1760232
EPI_ISL_688846
EPI_ISL_6316661
EPI_ISL_2713100
EPI_ISL_1558828
EPI_ISL_688688
EPI_ISL_1288185
EPI_ISL_3330469
EPI_ISL_501203
EPI_ISL_2082011
EPI_ISL_2155561
EPI_ISL_495024
EPI_ISL_894219
EPI_ISL_1500985
EPI_ISL_685397
EPI_ISL_535459
EPI_ISL_586550
EPI_ISL_1259067
EPI_ISL_2958717
EPI_ISL_2399739
EPI_ISL_687048
EPI_ISL_7711743
EPI_ISL_4888477
EPI_ISL_1219717
EPI_ISL_2155763
EPI_ISL_722905
EPI_ISL_689828
EPI_ISL_688737
EPI_ISL_690897
EPI_ISL_1110454
EPI_ISL_605802
EPI_ISL_692626
EPI_ISL_2312909
EPI_ISL_1084610
EPI_ISL_1112253
EPI_ISL_1298477
EPI_ISL_1111431
EPI_ISL_1279558
EPI_ISL_5441521
EPI_ISL_2155619
EPI_ISL_1163814
EPI_ISL_491095
EPI_ISL_5441370
EPI_ISL_1159073
EPI_ISL_954010
EPI_ISL_1761340
EPI_ISL_6595988
EPI_ISL_6196129
EPI_ISL_1319350
EPI_ISL_689248
EPI_ISL_1501065
EPI_ISL_806544
EPI_ISL_981376
EPI_ISL_745251
EPI_ISL_1401182
EPI_ISL_4260404
EPI_ISL_6436580
EPI_ISL_1360339
EPI_ISL_1381148
EPI_ISL_1468463
EPI_ISL_1301868
EPI_ISL_7613817
EPI_ISL_954815
EPI_ISL_806784
EPI_ISL_871990
EPI_ISL_1001465
EPI_ISL_796055
EPI_ISL_450726
EPI_ISL_995413
EPI_ISL_11229948
EPI_ISL_1013370
EPI_ISL_602718
EPI_ISL_5441368
EPI_ISL_479517
EPI_ISL_689508
EPI_ISL_2663163
EPI_ISL_1401205
EPI_ISL_685436
EPI_ISL_685637
EPI_ISL_2231287
EPI_ISL_833288
EPI_ISL_877329
EPI_ISL_686135
EPI_ISL_4417912
EPI_ISL_5143226
EPI_ISL_468148
EPI_ISL_688745
EPI_ISL_688517
EPI_ISL_1532804
EPI_ISL_1400532
EPI_ISL_3068073
EPI_ISL_3024032
EPI_ISL_692091
EPI_ISL_1013128
EPI_ISL_687058
EPI_ISL_623118
EPI_ISL_5199370
EPI_ISL_900740
EPI_ISL_1302117
EPI_ISL_8065526
EPI_ISL_1254688
EPI_ISL_11229382
EPI_ISL_860890
EPI_ISL_5143171
EPI_ISL_690124
EPI_ISL_5917689
EPI_ISL_4744504
EPI_ISL_660556
EPI_ISL_3914937
EPI_ISL_687078
EPI_ISL_684713
EPI_ISL_691388
EPI_ISL_586528
EPI_ISL_940861
EPI_ISL_2155844
EPI_ISL_3799794
EPI_ISL_2312775
EPI_ISL_2677080
EPI_ISL_1121316
EPI_ISL_5142939
EPI_ISL_1191144
EPI_ISL_837722
EPI_ISL_2422738
EPI_ISL_416500
EPI_ISL_1406681
EPI_ISL_2231211
EPI_ISL_685154
EPI_ISL_5589877
EPI_ISL_825155
EPI_ISL_685986
EPI_ISL_2835400
EPI_ISL_1379733
EPI_ISL_1910404
EPI_ISL_688061
EPI_ISL_2155169
EPI_ISL_523975
EPI_ISL_691407
EPI_ISL_461497
EPI_ISL_660635
EPI_ISL_602887
EPI_ISL_671435
EPI_ISL_686269
EPI_ISL_6768069
EPI_ISL_1036394
EPI_ISL_2156289
EPI_ISL_686293
EPI_ISL_1035927
EPI_ISL_686322
EPI_ISL_6316802
EPI_ISL_688483
EPI_ISL_872204
EPI_ISL_686786
EPI_ISL_509284
EPI_ISL_1469265
EPI_ISL_538473
EPI_ISL_1284048
EPI_ISL_1406661
EPI_ISL_1117698
EPI_ISL_1020063
EPI_ISL_1708513
EPI_ISL_1392889
EPI_ISL_421225
EPI_ISL_690250
EPI_ISL_1111404
EPI_ISL_542390
EPI_ISL_954048
EPI_ISL_5736679
EPI_ISL_2835519
EPI_ISL_583462
EPI_ISL_2283795
EPI_ISL_436729
EPI_ISL_965288
EPI_ISL_687592
EPI_ISL_2958738
EPI_ISL_516758
EPI_ISL_602812
EPI_ISL_430736
EPI_ISL_2835531
EPI_ISL_685856
EPI_ISL_516764
EPI_ISL_2422713
EPI_ISL_671491
EPI_ISL_2226226
EPI_ISL_1167019
EPI_ISL_1111100
EPI_ISL_685066
EPI_ISL_603024
EPI_ISL_1288319
EPI_ISL_2081989
EPI_ISL_1301631
EPI_ISL_5918323
EPI_ISL_535448
EPI_ISL_5598491
EPI_ISL_1169053
EPI_ISL_693663
EPI_ISL_1036393
EPI_ISL_1517394
EPI_ISL_686249
EPI_ISL_1209318
EPI_ISL_912797
EPI_ISL_862592
EPI_ISL_690714
EPI_ISL_417185
EPI_ISL_2231214
EPI_ISL_475614
EPI_ISL_480231
EPI_ISL_1013373
EPI_ISL_538442
EPI_ISL_995379
EPI_ISL_1180680
EPI_ISL_941101
EPI_ISL_699990
EPI_ISL_4880345
EPI_ISL_1254690
EPI_ISL_1254691
EPI_ISL_1279963
EPI_ISL_690191
EPI_ISL_515720
EPI_ISL_11229819
EPI_ISL_648715
EPI_ISL_5441681
EPI_ISL_1111241
EPI_ISL_941005
EPI_ISL_1502949
EPI_ISL_8142127
EPI_ISL_2958881
EPI_ISL_1123373
EPI_ISL_626572
EPI_ISL_5142908
EPI_ISL_11229584
EPI_ISL_693230
EPI_ISL_459920
EPI_ISL_690036
EPI_ISL_953946
EPI_ISL_2156238
EPI_ISL_1111184
EPI_ISL_2839238
EPI_ISL_2614540
EPI_ISL_516805
EPI_ISL_737025
EPI_ISL_602726
EPI_ISL_455352
EPI_ISL_541006
EPI_ISL_1301584
EPI_ISL_1287763
EPI_ISL_2101278
EPI_ISL_1138575
EPI_ISL_1469242
EPI_ISL_954789
EPI_ISL_685010
EPI_ISL_961092
EPI_ISL_692213
EPI_ISL_9159881
EPI_ISL_660606
EPI_ISL_2140801
EPI_ISL_1288345
EPI_ISL_1225160
EPI_ISL_2254131
EPI_ISL_584079
EPI_ISL_2101187
EPI_ISL_6436483
EPI_ISL_1284025
EPI_ISL_582625
EPI_ISL_909712
EPI_ISL_2231419
EPI_ISL_5687046
EPI_ISL_2894757
EPI_ISL_1231765
EPI_ISL_2082013
EPI_ISL_515957
EPI_ISL_1502822
EPI_ISL_700305
EPI_ISL_2214920
EPI_ISL_686500
EPI_ISL_5015506
EPI_ISL_2001162
EPI_ISL_623161
EPI_ISL_685128
EPI_ISL_602867
EPI_ISL_3356262
EPI_ISL_512892
EPI_ISL_1381349
EPI_ISL_940972
EPI_ISL_1205283
EPI_ISL_1805697
EPI_ISL_5887118
EPI_ISL_2690151
EPI_ISL_3023843
EPI_ISL_692729
EPI_ISL_1112263
EPI_ISL_1752503
EPI_ISL_5918421
EPI_ISL_686106
EPI_ISL_686215
EPI_ISL_1625986
EPI_ISL_689516
EPI_ISL_1400536
EPI_ISL_872006
EPI_ISL_833243
EPI_ISL_1503086
EPI_ISL_1493581
EPI_ISL_1180857
EPI_ISL_5441443
EPI_ISL_3914935
EPI_ISL_1250982
EPI_ISL_1259081
EPI_ISL_1250992
EPI_ISL_802764
EPI_ISL_684692
EPI_ISL_2196190
EPI_ISL_437701
EPI_ISL_515891
EPI_ISL_416583
EPI_ISL_1284140
EPI_ISL_1622397
EPI_ISL_900706
EPI_ISL_1470105
EPI_ISL_653810
EPI_ISL_418239
EPI_ISL_602630
