# Supplementary material for: Unsupervised outlier detection applied to SARS-CoV-2 nucleotide sequences can identify sequences of common variants and other variants of interest
Source: BMC Bioinformatics. 2022 Dec 19;23:547. doi: 10.1186/s12859-022-05105-y (PMC9761049; doi:10.1186/s12859-022-05105-y)
Supplement: Supplementary file 1 — Additional file 1. Lists of GISAID IDs for the two reference datasets (simulating the time before the emergence of a new variant and the onset of a new variant) for each variant under consideration in the article (alpha, beta, delta, gamma, GH, lambda, mu, omicron). [file 12859_2022_5105_MOESM1_ESM.zip › sequences/GH_onset]

EPI_ISL_8170479
EPI_ISL_2535480
EPI_ISL_2426213
EPI_ISL_7329100
EPI_ISL_7505517
EPI_ISL_4549011
EPI_ISL_5718386
EPI_ISL_6261824
EPI_ISL_6773825
EPI_ISL_4030362
EPI_ISL_4545720
EPI_ISL_7899965
EPI_ISL_3980764
EPI_ISL_10969096
EPI_ISL_1960622
EPI_ISL_1166911
EPI_ISL_2534315
EPI_ISL_5241101
EPI_ISL_7743730
EPI_ISL_1686059
EPI_ISL_5590096
EPI_ISL_812751
EPI_ISL_7404415
EPI_ISL_3543898
EPI_ISL_5598635
EPI_ISL_4391657
EPI_ISL_2103377
EPI_ISL_5142588
EPI_ISL_3259739
EPI_ISL_9159964
EPI_ISL_7405063
EPI_ISL_3233393
EPI_ISL_5460633
EPI_ISL_2131423
EPI_ISL_1501045
EPI_ISL_5547589
EPI_ISL_3155406
EPI_ISL_1707642
EPI_ISL_5265809
EPI_ISL_524756
EPI_ISL_4412072
EPI_ISL_2958820
EPI_ISL_2361568
EPI_ISL_1424046
EPI_ISL_482693
EPI_ISL_437454
EPI_ISL_2379215
EPI_ISL_5543312
EPI_ISL_700039
EPI_ISL_2483578
EPI_ISL_5389435
EPI_ISL_1715158
EPI_ISL_9373677
EPI_ISL_2312781
EPI_ISL_6471351
EPI_ISL_1302794
EPI_ISL_6442021
EPI_ISL_1788774
EPI_ISL_4503460
EPI_ISL_1416940
EPI_ISL_686695
EPI_ISL_3317909
EPI_ISL_6136016
EPI_ISL_10436000
EPI_ISL_5604193
EPI_ISL_1205235
EPI_ISL_2646278
EPI_ISL_5194558
EPI_ISL_2342599
EPI_ISL_3261527
EPI_ISL_2434172
EPI_ISL_516976
EPI_ISL_1112223
EPI_ISL_3306096
EPI_ISL_5194091
EPI_ISL_7151014
EPI_ISL_684604
EPI_ISL_1321797
EPI_ISL_3133701
EPI_ISL_1470010
EPI_ISL_4255315
EPI_ISL_1319423
EPI_ISL_3305950
EPI_ISL_954769
EPI_ISL_6011738
EPI_ISL_1255273
EPI_ISL_7813267
EPI_ISL_5934033
EPI_ISL_6031418
EPI_ISL_1623056
EPI_ISL_1020079
EPI_ISL_2828439
EPI_ISL_4255395
EPI_ISL_11229890
EPI_ISL_4951680
EPI_ISL_4299442
EPI_ISL_4251948
EPI_ISL_2964622
EPI_ISL_691960
EPI_ISL_2448680
EPI_ISL_883402
EPI_ISL_4298760
EPI_ISL_6097342
EPI_ISL_4503983
EPI_ISL_5633435
EPI_ISL_4954117
EPI_ISL_1417039
EPI_ISL_2188188
EPI_ISL_4600892
EPI_ISL_686192
EPI_ISL_687645
EPI_ISL_5565623
EPI_ISL_5031271
EPI_ISL_5544064
EPI_ISL_6316465
EPI_ISL_1468421
EPI_ISL_10957412
EPI_ISL_5260491
EPI_ISL_5559149
EPI_ISL_3796100
EPI_ISL_7328601
EPI_ISL_8580081
EPI_ISL_6651704
EPI_ISL_6158934
EPI_ISL_460092
EPI_ISL_6136024
EPI_ISL_5441695
EPI_ISL_4731260
EPI_ISL_3321267
EPI_ISL_4296316
EPI_ISL_3797329
EPI_ISL_3532579
EPI_ISL_5781970
EPI_ISL_4951699
EPI_ISL_1920237
EPI_ISL_420078
EPI_ISL_4071841
EPI_ISL_4741528
EPI_ISL_6207168
EPI_ISL_688536
EPI_ISL_688872
EPI_ISL_2091255
EPI_ISL_883390
EPI_ISL_542327
EPI_ISL_6566863
EPI_ISL_3155728
EPI_ISL_5557103
EPI_ISL_10994504
EPI_ISL_2651392
EPI_ISL_871991
EPI_ISL_6101502
EPI_ISL_718268
EPI_ISL_7812901
EPI_ISL_2626053
EPI_ISL_7613822
EPI_ISL_806789
EPI_ISL_4711645
EPI_ISL_7462337
EPI_ISL_2942693
EPI_ISL_2264804
EPI_ISL_7137399
EPI_ISL_4744612
EPI_ISL_4550155
EPI_ISL_3023990
EPI_ISL_2155592
EPI_ISL_7853915
EPI_ISL_5317702
EPI_ISL_6814901
EPI_ISL_10146030
EPI_ISL_5539699
EPI_ISL_4917595
EPI_ISL_5142975
EPI_ISL_4656770
EPI_ISL_1340629
EPI_ISL_495055
EPI_ISL_6196094
EPI_ISL_5934928
EPI_ISL_7369623
EPI_ISL_6315785
EPI_ISL_7366963
EPI_ISL_1855900
EPI_ISL_1501027
EPI_ISL_5718170
EPI_ISL_6227195
EPI_ISL_4714105
EPI_ISL_684861
EPI_ISL_5736652
EPI_ISL_1853402
EPI_ISL_7329069
EPI_ISL_2155446
EPI_ISL_6471345
EPI_ISL_5304884
EPI_ISL_686688
EPI_ISL_1585579
EPI_ISL_688513
EPI_ISL_684414
EPI_ISL_883290
EPI_ISL_4990331
EPI_ISL_685029
EPI_ISL_4236808
EPI_ISL_4171323
EPI_ISL_8500653
EPI_ISL_940977
EPI_ISL_9089885
EPI_ISL_1110917
EPI_ISL_1470288
EPI_ISL_5936744
EPI_ISL_1501218
EPI_ISL_6775735
EPI_ISL_4194368
EPI_ISL_8620400
EPI_ISL_5072515
EPI_ISL_4549143
EPI_ISL_833314
EPI_ISL_1416569
EPI_ISL_2681064
EPI_ISL_3983528
EPI_ISL_5428193
EPI_ISL_3542781
EPI_ISL_4878647
EPI_ISL_7591302
EPI_ISL_542255
EPI_ISL_1911070
EPI_ISL_4713039
EPI_ISL_5598355
EPI_ISL_3459410
EPI_ISL_2231581
EPI_ISL_2562044
EPI_ISL_8173275
EPI_ISL_4917900
EPI_ISL_7327628
EPI_ISL_7716721
EPI_ISL_5739243
EPI_ISL_461506
EPI_ISL_2614575
EPI_ISL_3690465
EPI_ISL_1821609
EPI_ISL_3232710
EPI_ISL_5918361
EPI_ISL_2404845
EPI_ISL_513208
EPI_ISL_7121524
EPI_ISL_6910056
EPI_ISL_6174262
EPI_ISL_5945455
EPI_ISL_871981
EPI_ISL_2674632
EPI_ISL_691432
EPI_ISL_1391231
EPI_ISL_5014611
EPI_ISL_3010209
EPI_ISL_2652160
EPI_ISL_515751
EPI_ISL_8579971
EPI_ISL_586529
EPI_ISL_2427021
EPI_ISL_6111332
EPI_ISL_4891997
EPI_ISL_1036378
EPI_ISL_7650167
EPI_ISL_1675034
EPI_ISL_3801396
EPI_ISL_3946600
EPI_ISL_6097776
EPI_ISL_5095334
EPI_ISL_1363086
EPI_ISL_602880
EPI_ISL_632310
EPI_ISL_5851153
EPI_ISL_1279277
EPI_ISL_6031182
EPI_ISL_3233104
EPI_ISL_2693914
EPI_ISL_1196285
EPI_ISL_7460262
EPI_ISL_5570026
EPI_ISL_686457
EPI_ISL_2188337
EPI_ISL_5590324
EPI_ISL_1139056
EPI_ISL_1478804
EPI_ISL_5936888
EPI_ISL_3009060
EPI_ISL_7729155
EPI_ISL_3277485
EPI_ISL_2029965
EPI_ISL_5143603
EPI_ISL_5687764
EPI_ISL_7327411
EPI_ISL_7326641
EPI_ISL_5543063
EPI_ISL_2361526
EPI_ISL_5428329
EPI_ISL_2097027
EPI_ISL_7803513
EPI_ISL_2090837
EPI_ISL_1302002
EPI_ISL_8065596
EPI_ISL_6227142
EPI_ISL_677731
EPI_ISL_2095947
EPI_ISL_3153398
EPI_ISL_4172405
EPI_ISL_4503749
EPI_ISL_5569327
EPI_ISL_2835439
EPI_ISL_2516969
EPI_ISL_6316437
EPI_ISL_6102312
EPI_ISL_3866454
EPI_ISL_4549130
EPI_ISL_690571
EPI_ISL_5850834
EPI_ISL_7218038
EPI_ISL_1909879
EPI_ISL_1628798
EPI_ISL_3153333
EPI_ISL_2231433
EPI_ISL_2625996
EPI_ISL_4601647
EPI_ISL_5334376
EPI_ISL_7404297
EPI_ISL_4951045
EPI_ISL_1114726
EPI_ISL_4657498
EPI_ISL_1322138
EPI_ISL_2603444
EPI_ISL_5936868
EPI_ISL_686297
EPI_ISL_450727
EPI_ISL_4545786
EPI_ISL_2835566
EPI_ISL_2443218
EPI_ISL_5738880
EPI_ISL_1786230
EPI_ISL_2621350
EPI_ISL_1417164
EPI_ISL_1509097
EPI_ISL_6843483
EPI_ISL_2535577
EPI_ISL_5590024
EPI_ISL_4951149
EPI_ISL_5306541
EPI_ISL_3532604
EPI_ISL_1262746
EPI_ISL_5854711
EPI_ISL_2601529
EPI_ISL_4006368
EPI_ISL_699897
EPI_ISL_4122091
EPI_ISL_1936312
EPI_ISL_5888761
EPI_ISL_5562094
EPI_ISL_6158281
EPI_ISL_2455244
EPI_ISL_5937101
EPI_ISL_2840740
EPI_ISL_3797377
EPI_ISL_5265144
EPI_ISL_8926443
EPI_ISL_6471301
EPI_ISL_6116900
EPI_ISL_2788844
EPI_ISL_1013185
EPI_ISL_2663177
EPI_ISL_6261324
EPI_ISL_6178417
EPI_ISL_3403390
EPI_ISL_1678456
EPI_ISL_6309864
EPI_ISL_2422691
EPI_ISL_3190387
EPI_ISL_7268545
EPI_ISL_1733053
EPI_ISL_4503828
EPI_ISL_2887441
EPI_ISL_872936
EPI_ISL_5858575
EPI_ISL_6699449
EPI_ISL_4414043
EPI_ISL_3638959
EPI_ISL_684899
EPI_ISL_8926489
EPI_ISL_6182131
EPI_ISL_1621516
EPI_ISL_8884401
EPI_ISL_2091327
EPI_ISL_2324413
EPI_ISL_495414
EPI_ISL_1810899
EPI_ISL_416497
EPI_ISL_7404353
EPI_ISL_7967508
EPI_ISL_539814
EPI_ISL_2923113
EPI_ISL_5569375
EPI_ISL_5717529
EPI_ISL_3261051
EPI_ISL_6116620
EPI_ISL_7716808
EPI_ISL_4006469
EPI_ISL_2001139
EPI_ISL_2020950
EPI_ISL_7650298
EPI_ISL_5598602
EPI_ISL_2681127
EPI_ISL_4601858
EPI_ISL_691379
EPI_ISL_2402753
EPI_ISL_1118074
EPI_ISL_2156285
EPI_ISL_2629104
EPI_ISL_5936893
EPI_ISL_6710625
EPI_ISL_1789087
EPI_ISL_6208006
EPI_ISL_1972551
EPI_ISL_3460169
EPI_ISL_3532674
EPI_ISL_6885083
EPI_ISL_699672
EPI_ISL_5802969
EPI_ISL_699884
EPI_ISL_6651183
EPI_ISL_6772696
EPI_ISL_6091987
EPI_ISL_8692652
EPI_ISL_2985452
EPI_ISL_2476409
EPI_ISL_6575675
EPI_ISL_689915
EPI_ISL_7552421
EPI_ISL_949188
EPI_ISL_1577982
EPI_ISL_692701
EPI_ISL_677773
EPI_ISL_684845
EPI_ISL_6195914
EPI_ISL_1675052
EPI_ISL_6316287
EPI_ISL_5687893
EPI_ISL_3031424
EPI_ISL_6194844
EPI_ISL_1381134
EPI_ISL_1678444
EPI_ISL_6227481
EPI_ISL_3668629
EPI_ISL_3924015
EPI_ISL_4213131
EPI_ISL_3373682
EPI_ISL_9429680
EPI_ISL_1821634
EPI_ISL_699985
EPI_ISL_3948473
EPI_ISL_4878758
EPI_ISL_11229903
EPI_ISL_6914366
EPI_ISL_4299739
EPI_ISL_1503015
EPI_ISL_2348713
EPI_ISL_6271558
EPI_ISL_2501032
EPI_ISL_5599391
EPI_ISL_2985502
EPI_ISL_2235294
EPI_ISL_2502740
EPI_ISL_3804457
EPI_ISL_6207668
EPI_ISL_2101153
EPI_ISL_1470046
EPI_ISL_737023
EPI_ISL_1509851
EPI_ISL_2188440
EPI_ISL_2312820
EPI_ISL_6031122
EPI_ISL_2107243
EPI_ISL_1013286
EPI_ISL_4741526
EPI_ISL_2671544
EPI_ISL_7151134
EPI_ISL_4299352
EPI_ISL_2374205
EPI_ISL_7015823
EPI_ISL_6690245
EPI_ISL_4298723
EPI_ISL_3230769
EPI_ISL_690365
EPI_ISL_3386854
EPI_ISL_6471299
EPI_ISL_8055974
EPI_ISL_4954512
EPI_ISL_7468591
EPI_ISL_7326742
EPI_ISL_4299548
EPI_ISL_2637735
EPI_ISL_6567069
EPI_ISL_7268625
EPI_ISL_6691136
EPI_ISL_6967199
EPI_ISL_7139988
EPI_ISL_3543761
EPI_ISL_2495677
EPI_ISL_10160581
EPI_ISL_7716723
EPI_ISL_475038
EPI_ISL_5866753
EPI_ISL_692329
EPI_ISL_4545357
EPI_ISL_2143395
EPI_ISL_2651395
EPI_ISL_1910246
EPI_ISL_751374
EPI_ISL_602864
EPI_ISL_1110433
EPI_ISL_2397159
EPI_ISL_1400307
EPI_ISL_4206918
EPI_ISL_6810108
EPI_ISL_7882639
EPI_ISL_7457470
EPI_ISL_2801883
EPI_ISL_689665
EPI_ISL_1279395
EPI_ISL_3546565
EPI_ISL_2547336
EPI_ISL_10397643
EPI_ISL_688952
EPI_ISL_5417506
EPI_ISL_6195952
EPI_ISL_2688933
EPI_ISL_2490493
EPI_ISL_2017849
EPI_ISL_4541175
EPI_ISL_5936901
EPI_ISL_688543
EPI_ISL_5561864
EPI_ISL_4742272
EPI_ISL_3803722
EPI_ISL_2030052
EPI_ISL_689131
EPI_ISL_6315680
EPI_ISL_690624
EPI_ISL_1110409
EPI_ISL_1020116
EPI_ISL_4574528
EPI_ISL_862869
EPI_ISL_5551402
EPI_ISL_1685316
EPI_ISL_2399727
EPI_ISL_6475185
EPI_ISL_1494641
EPI_ISL_1911845
EPI_ISL_4600641
EPI_ISL_6595080
EPI_ISL_4184745
EPI_ISL_3923742
EPI_ISL_5524347
EPI_ISL_480175
EPI_ISL_824645
EPI_ISL_2621327
EPI_ISL_2171179
EPI_ISL_689157
EPI_ISL_3832574
EPI_ISL_3306310
EPI_ISL_833126
EPI_ISL_1621552
EPI_ISL_582642
EPI_ISL_7591475
EPI_ISL_3982020
EPI_ISL_1916306
EPI_ISL_2626095
EPI_ISL_2985416
EPI_ISL_5587650
EPI_ISL_7015645
EPI_ISL_5945414
EPI_ISL_5854810
EPI_ISL_3154074
EPI_ISL_6050976
EPI_ISL_4878861
EPI_ISL_3425669
EPI_ISL_5740583
EPI_ISL_5428083
EPI_ISL_1360300
EPI_ISL_7135221
EPI_ISL_5918430
EPI_ISL_6915159
EPI_ISL_3031619
EPI_ISL_5418999
EPI_ISL_2894810
EPI_ISL_1060387
EPI_ISL_7715431
EPI_ISL_1752647
EPI_ISL_7328553
EPI_ISL_1250948
EPI_ISL_2661811
EPI_ISL_2133385
EPI_ISL_5644583
EPI_ISL_3085344
EPI_ISL_2612023
EPI_ISL_6315647
EPI_ISL_4461625
EPI_ISL_833112
EPI_ISL_4968448
EPI_ISL_690436
EPI_ISL_3101984
EPI_ISL_2530129
EPI_ISL_3046097
EPI_ISL_8065749
EPI_ISL_7268589
EPI_ISL_4585028
EPI_ISL_9373726
EPI_ISL_5890696
EPI_ISL_1662204
EPI_ISL_5559161
EPI_ISL_7327544
EPI_ISL_3386826
EPI_ISL_6781718
EPI_ISL_4171928
EPI_ISL_435146
EPI_ISL_4716425
EPI_ISL_11229313
EPI_ISL_2180394
EPI_ISL_4236885
EPI_ISL_535415
EPI_ISL_6566897
EPI_ISL_516757
EPI_ISL_1013214
EPI_ISL_5266102
EPI_ISL_2713090
EPI_ISL_6332677
EPI_ISL_2894734
EPI_ISL_7328531
EPI_ISL_4172512
EPI_ISL_4756043
EPI_ISL_3979557
EPI_ISL_7781022
EPI_ISL_2671674
EPI_ISL_1788936
EPI_ISL_4967509
EPI_ISL_4574545
EPI_ISL_6228911
EPI_ISL_5563284
EPI_ISL_690546
EPI_ISL_1732995
EPI_ISL_1284025
EPI_ISL_6116707
EPI_ISL_5851074
EPI_ISL_2107179
EPI_ISL_2324360
EPI_ISL_602653
EPI_ISL_1301625
EPI_ISL_4006564
EPI_ISL_3757288
EPI_ISL_2101270
EPI_ISL_9052882
EPI_ISL_691785
EPI_ISL_3982838
EPI_ISL_5881645
EPI_ISL_5879581
EPI_ISL_6091620
EPI_ISL_3154737
EPI_ISL_9089733
EPI_ISL_1994029
EPI_ISL_2134723
EPI_ISL_2007813
EPI_ISL_11229698
EPI_ISL_1117887
EPI_ISL_4888569
EPI_ISL_4006500
EPI_ISL_2231139
EPI_ISL_2779053
EPI_ISL_3827135
EPI_ISL_6031224
EPI_ISL_2231445
EPI_ISL_1841110
EPI_ISL_1508958
EPI_ISL_2566176
EPI_ISL_6361230
EPI_ISL_1656091
EPI_ISL_3905093
EPI_ISL_2958778
EPI_ISL_471267
EPI_ISL_9855516
EPI_ISL_2421280
EPI_ISL_891219
EPI_ISL_3099861
EPI_ISL_4461282
EPI_ISL_1403605
EPI_ISL_6471802
EPI_ISL_2483584
EPI_ISL_7789296
EPI_ISL_689152
EPI_ISL_3265641
EPI_ISL_3543904
EPI_ISL_11229545
EPI_ISL_2030138
EPI_ISL_5051409
EPI_ISL_6174394
EPI_ISL_2231449
EPI_ISL_1417079
EPI_ISL_3557243
EPI_ISL_2545885
EPI_ISL_11229931
EPI_ISL_5458827
EPI_ISL_4520810
EPI_ISL_3801593
EPI_ISL_2966392
EPI_ISL_2095856
EPI_ISL_5592998
EPI_ISL_1554909
EPI_ISL_5946021
EPI_ISL_1096308
EPI_ISL_2982162
EPI_ISL_4878815
EPI_ISL_5559556
EPI_ISL_1250956
EPI_ISL_2835855
EPI_ISL_2490451
EPI_ISL_4585388
EPI_ISL_684277
EPI_ISL_1789541
EPI_ISL_685934
EPI_ISL_5068108
EPI_ISL_7780470
EPI_ISL_5194367
EPI_ISL_1279498
EPI_ISL_1416592
EPI_ISL_1739244
EPI_ISL_5718095
EPI_ISL_1823506
EPI_ISL_9212386
EPI_ISL_4211283
EPI_ISL_3460004
EPI_ISL_6883255
EPI_ISL_6104609
EPI_ISL_6181439
EPI_ISL_6595031
EPI_ISL_515666
EPI_ISL_3375459
EPI_ISL_2919013
EPI_ISL_8580320
EPI_ISL_4881993
EPI_ISL_3846600
EPI_ISL_1358319
EPI_ISL_1577370
EPI_ISL_2232751
EPI_ISL_684879
EPI_ISL_4036588
EPI_ISL_806730
EPI_ISL_2030080
EPI_ISL_6032101
EPI_ISL_10835268
EPI_ISL_5144466
EPI_ISL_3799791
EPI_ISL_5945534
EPI_ISL_6471353
EPI_ISL_1608363
EPI_ISL_3540067
EPI_ISL_1262848
EPI_ISL_6097712
EPI_ISL_6424713
EPI_ISL_882669
EPI_ISL_1627457
EPI_ISL_487328
EPI_ISL_4918021
EPI_ISL_2779464
EPI_ISL_7044500
EPI_ISL_935587
EPI_ISL_5142562
EPI_ISL_1797349
EPI_ISL_1403510
EPI_ISL_5389533
EPI_ISL_6641447
EPI_ISL_3923935
EPI_ISL_687017
EPI_ISL_416627
EPI_ISL_6316298
EPI_ISL_8875781
EPI_ISL_576116
EPI_ISL_2774004
EPI_ISL_953995
EPI_ISL_3983667
EPI_ISL_3983654
EPI_ISL_7326889
EPI_ISL_5260479
EPI_ISL_468815
EPI_ISL_7417616
EPI_ISL_5888085
EPI_ISL_687457
EPI_ISL_9373940
EPI_ISL_3045107
EPI_ISL_5538444
EPI_ISL_688671
EPI_ISL_4298742
EPI_ISL_685309
EPI_ISL_2923235
EPI_ISL_4443669
EPI_ISL_3805522
EPI_ISL_2887583
EPI_ISL_6756509
EPI_ISL_4550739
EPI_ISL_7151153
EPI_ISL_689535
EPI_ISL_3718573
EPI_ISL_3153361
EPI_ISL_6914328
EPI_ISL_4101587
EPI_ISL_5260276
EPI_ISL_1019742
EPI_ISL_3532561
EPI_ISL_7120881
EPI_ISL_3737245
EPI_ISL_1685274
EPI_ISL_3804314
EPI_ISL_5936838
EPI_ISL_3153531
EPI_ISL_2086158
EPI_ISL_5598212
EPI_ISL_1417050
EPI_ISL_5598464
EPI_ISL_5403187
EPI_ISL_1580530
EPI_ISL_4998683
EPI_ISL_3506934
EPI_ISL_4878751
EPI_ISL_2937805
EPI_ISL_2921265
EPI_ISL_677764
EPI_ISL_3979606
EPI_ISL_889363
EPI_ISL_6840041
EPI_ISL_2983480
EPI_ISL_685288
EPI_ISL_450324
EPI_ISL_3230791
EPI_ISL_4541274
EPI_ISL_5196206
EPI_ISL_5604439
EPI_ISL_6512067
EPI_ISL_3305893
EPI_ISL_3129998
EPI_ISL_3804146
EPI_ISL_3690120
EPI_ISL_7326565
EPI_ISL_8801843
EPI_ISL_3066996
EPI_ISL_1685401
EPI_ISL_4888492
EPI_ISL_8217508
EPI_ISL_6641485
EPI_ISL_6914056
EPI_ISL_2611994
EPI_ISL_6591642
EPI_ISL_4550746
EPI_ISL_2657444
EPI_ISL_2083042
EPI_ISL_6173077
EPI_ISL_5547884
EPI_ISL_1627358
EPI_ISL_4546727
EPI_ISL_1406646
EPI_ISL_3304574
EPI_ISL_5428171
EPI_ISL_11036486
EPI_ISL_454574
EPI_ISL_8251256
EPI_ISL_2673665
EPI_ISL_4601846
EPI_ISL_5945614
EPI_ISL_4199342
EPI_ISL_2509956
EPI_ISL_4878667
EPI_ISL_2657417
EPI_ISL_1608437
EPI_ISL_2652217
EPI_ISL_3979542
EPI_ISL_2545874
EPI_ISL_688683
EPI_ISL_3460177
EPI_ISL_5434045
EPI_ISL_6271996
EPI_ISL_4258622
EPI_ISL_686068
EPI_ISL_8055956
EPI_ISL_9852073
EPI_ISL_2779323
EPI_ISL_7405114
EPI_ISL_3769355
EPI_ISL_509247
EPI_ISL_2193285
EPI_ISL_7481285
EPI_ISL_1013407
EPI_ISL_4715305
EPI_ISL_2231162
EPI_ISL_1960337
EPI_ISL_10989163
EPI_ISL_2231457
EPI_ISL_6103220
EPI_ISL_1920228
EPI_ISL_6174291
EPI_ISL_6173397
EPI_ISL_5540520
EPI_ISL_3231244
EPI_ISL_2422850
EPI_ISL_689893
EPI_ISL_9089703
EPI_ISL_6565253
EPI_ISL_5396353
EPI_ISL_1547410
EPI_ISL_1960362
EPI_ISL_6475121
EPI_ISL_2490322
EPI_ISL_689147
EPI_ISL_3804188
EPI_ISL_7367138
EPI_ISL_685460
EPI_ISL_3188991
EPI_ISL_1254655
EPI_ISL_5428403
EPI_ISL_2982190
EPI_ISL_1594401
EPI_ISL_912848
EPI_ISL_3717842
EPI_ISL_5739126
EPI_ISL_6132669
EPI_ISL_6116732
EPI_ISL_1502467
EPI_ISL_5113888
EPI_ISL_1821263
EPI_ISL_687592
EPI_ISL_888988
EPI_ISL_1483033
EPI_ISL_6840423
EPI_ISL_1628461
EPI_ISL_2308690
EPI_ISL_1013115
EPI_ISL_6105361
EPI_ISL_5460720
EPI_ISL_1396776
EPI_ISL_1470070
EPI_ISL_941064
EPI_ISL_2608443
EPI_ISL_1731751
EPI_ISL_5542628
EPI_ISL_3245812
EPI_ISL_6471459
EPI_ISL_5451622
EPI_ISL_1191090
EPI_ISL_1396759
EPI_ISL_1219030
EPI_ISL_1655015
EPI_ISL_5317741
EPI_ISL_4006350
EPI_ISL_4957755
EPI_ISL_1662027
EPI_ISL_4298904
EPI_ISL_1416919
EPI_ISL_3328004
EPI_ISL_2103387
EPI_ISL_1469242
EPI_ISL_1020107
EPI_ISL_1910313
EPI_ISL_686008
EPI_ISL_2402206
EPI_ISL_4740385
EPI_ISL_3265560
EPI_ISL_4600697
EPI_ISL_4783611
EPI_ISL_3543749
EPI_ISL_7777495
EPI_ISL_2694195
EPI_ISL_3333615
EPI_ISL_4877320
EPI_ISL_513145
EPI_ISL_4032143
EPI_ISL_7309590
EPI_ISL_1001342
EPI_ISL_5887052
EPI_ISL_6967181
EPI_ISL_5541413
EPI_ISL_2779472
EPI_ISL_413597
EPI_ISL_5863737
EPI_ISL_2099352
EPI_ISL_7361659
EPI_ISL_1401308
EPI_ISL_3265618
EPI_ISL_6711209
EPI_ISL_5554663
EPI_ISL_6812519
EPI_ISL_4257254
EPI_ISL_1363111
EPI_ISL_3804645
EPI_ISL_2083064
EPI_ISL_2001435
EPI_ISL_2178982
EPI_ISL_4878810
EPI_ISL_437483
EPI_ISL_4919842
EPI_ISL_1960619
EPI_ISL_513252
EPI_ISL_5655397
EPI_ISL_5396354
EPI_ISL_3718605
EPI_ISL_2017869
EPI_ISL_6471338
EPI_ISL_2490548
EPI_ISL_3046532
EPI_ISL_1534703
EPI_ISL_3840494
EPI_ISL_1478782
EPI_ISL_3602642
EPI_ISL_3846646
EPI_ISL_687688
EPI_ISL_684895
EPI_ISL_3542872
EPI_ISL_690516
EPI_ISL_4713496
EPI_ISL_542322
EPI_ISL_5143238
EPI_ISL_3762679
EPI_ISL_3506923
EPI_ISL_5241025
EPI_ISL_690383
EPI_ISL_2402209
EPI_ISL_6841867
EPI_ISL_1262922
EPI_ISL_688511
EPI_ISL_5633543
EPI_ISL_9159778
EPI_ISL_9373865
EPI_ISL_8004768
EPI_ISL_3155550
EPI_ISL_3920166
EPI_ISL_985397
EPI_ISL_2007811
EPI_ISL_1085928
EPI_ISL_4877338
EPI_ISL_4741005
EPI_ISL_684551
EPI_ISL_7139558
EPI_ISL_2674673
EPI_ISL_8840461
EPI_ISL_1231649
EPI_ISL_3737264
EPI_ISL_3369438
EPI_ISL_5434070
EPI_ISL_4194654
EPI_ISL_2613604
EPI_ISL_493206
EPI_ISL_1789494
EPI_ISL_1417215
EPI_ISL_754205
EPI_ISL_2937775
EPI_ISL_1303510
EPI_ISL_3232160
EPI_ISL_3742470
EPI_ISL_5590009
EPI_ISL_3987595
EPI_ISL_6684797
EPI_ISL_2483693
EPI_ISL_3825025
EPI_ISL_2322749
EPI_ISL_8187141
EPI_ISL_6810163
EPI_ISL_687971
EPI_ISL_7728910
EPI_ISL_9274925
EPI_ISL_689656
EPI_ISL_1626820
EPI_ISL_4172485
EPI_ISL_5866856
EPI_ISL_6711390
EPI_ISL_5428873
EPI_ISL_6174534
EPI_ISL_5946799
EPI_ISL_6000235
EPI_ISL_8090708
EPI_ISL_3374672
EPI_ISL_4731307
EPI_ISL_2621401
EPI_ISL_5460518
EPI_ISL_1166962
EPI_ISL_1965444
EPI_ISL_5194267
EPI_ISL_690086
EPI_ISL_5557026
EPI_ISL_5718035
EPI_ISL_5887118
EPI_ISL_5146273
EPI_ISL_2196256
EPI_ISL_5146890
EPI_ISL_3733987
EPI_ISL_2485153
EPI_ISL_6711229
EPI_ISL_6316301
EPI_ISL_4274851
EPI_ISL_1960501
EPI_ISL_6885123
EPI_ISL_4274812
EPI_ISL_5543696
EPI_ISL_688058
EPI_ISL_3535721
EPI_ISL_1068929
EPI_ISL_872293
EPI_ISL_3568764
EPI_ISL_995400
EPI_ISL_3506774
EPI_ISL_5587803
EPI_ISL_5171015
EPI_ISL_692196
EPI_ISL_2402003
EPI_ISL_4171633
EPI_ISL_5570795
EPI_ISL_2097316
EPI_ISL_5590524
EPI_ISL_5739555
EPI_ISL_692245
EPI_ISL_1628983
EPI_ISL_8771887
EPI_ISL_7267534
EPI_ISL_5602372
EPI_ISL_1110957
EPI_ISL_5548227
EPI_ISL_1110925
EPI_ISL_1111445
EPI_ISL_6491769
EPI_ISL_6115816
EPI_ISL_6271954
EPI_ISL_6863526
EPI_ISL_4716415
EPI_ISL_5597664
EPI_ISL_447294
EPI_ISL_5809387
EPI_ISL_688792
EPI_ISL_1389179
EPI_ISL_1483755
EPI_ISL_1685313
EPI_ISL_5427621
EPI_ISL_6960145
EPI_ISL_3425643
EPI_ISL_686628
EPI_ISL_6773809
EPI_ISL_512939
EPI_ISL_593903
EPI_ISL_1851410
EPI_ISL_833260
EPI_ISL_862851
EPI_ISL_2756605
EPI_ISL_6115666
EPI_ISL_3306024
EPI_ISL_6116563
EPI_ISL_1359079
EPI_ISL_1190954
EPI_ISL_1111125
EPI_ISL_2001394
EPI_ISL_3506816
EPI_ISL_7404281
EPI_ISL_6914370
EPI_ISL_8771825
EPI_ISL_2835021
EPI_ISL_833270
EPI_ISL_8095523
EPI_ISL_5540086
EPI_ISL_6812550
EPI_ISL_5194280
EPI_ISL_3214876
EPI_ISL_913931
EPI_ISL_6568907
EPI_ISL_5053978
EPI_ISL_3980635
EPI_ISL_2629166
EPI_ISL_2156668
EPI_ISL_1608577
EPI_ISL_7853963
EPI_ISL_4031669
EPI_ISL_1406781
EPI_ISL_788950
EPI_ISL_2140833
EPI_ISL_5850779
EPI_ISL_690112
EPI_ISL_691031
EPI_ISL_5317701
EPI_ISL_9667006
EPI_ISL_6568319
EPI_ISL_1336870
EPI_ISL_6570888
EPI_ISL_1910295
EPI_ISL_4461683
EPI_ISL_5450272
EPI_ISL_5589894
EPI_ISL_1171672
EPI_ISL_3668040
EPI_ISL_2156558
EPI_ISL_1501064
EPI_ISL_4171463
EPI_ISL_7898675
EPI_ISL_686220
EPI_ISL_7138613
EPI_ISL_1018181
EPI_ISL_4236774
EPI_ISL_2464267
EPI_ISL_691469
EPI_ISL_1533063
EPI_ISL_6102740
EPI_ISL_6315834
EPI_ISL_2876292
EPI_ISL_3557061
EPI_ISL_6699319
EPI_ISL_6207133
EPI_ISL_6568317
EPI_ISL_5556092
EPI_ISL_7781187
EPI_ISL_2081852
EPI_ISL_692218
EPI_ISL_3905109
EPI_ISL_699765
EPI_ISL_5598632
EPI_ISL_8401619
EPI_ISL_5441355
EPI_ISL_6621331
EPI_ISL_960425
EPI_ISL_2374467
EPI_ISL_3316301
EPI_ISL_699933
EPI_ISL_8090595
EPI_ISL_3304505
EPI_ISL_7268388
EPI_ISL_3717874
EPI_ISL_8106911
EPI_ISL_688549
EPI_ISL_4273350
EPI_ISL_5054102
EPI_ISL_940949
EPI_ISL_3307554
EPI_ISL_2657468
EPI_ISL_2155009
EPI_ISL_6031848
EPI_ISL_1055762
EPI_ISL_4951674
EPI_ISL_5879605
EPI_ISL_3208084
EPI_ISL_941982
EPI_ISL_7613717
EPI_ISL_5441531
EPI_ISL_1403617
EPI_ISL_8004935
EPI_ISL_4197413
EPI_ISL_2131492
EPI_ISL_3904913
EPI_ISL_3307507
EPI_ISL_2942523
EPI_ISL_3506681
EPI_ISL_941054
EPI_ISL_2688262
EPI_ISL_528696
EPI_ISL_5332163
EPI_ISL_509285
EPI_ISL_4951151
EPI_ISL_1403564
EPI_ISL_4918057
EPI_ISL_1910108
EPI_ISL_1013271
EPI_ISL_1707561
EPI_ISL_824585
EPI_ISL_3023977
EPI_ISL_3797295
EPI_ISL_7853244
EPI_ISL_4877283
EPI_ISL_4919799
EPI_ISL_2231127
EPI_ISL_6261883
EPI_ISL_2923151
EPI_ISL_700018
EPI_ISL_935579
EPI_ISL_3347564
EPI_ISL_6885269
EPI_ISL_1501014
EPI_ISL_2188328
EPI_ISL_5542654
EPI_ISL_7882676
EPI_ISL_7729022
EPI_ISL_3742462
EPI_ISL_4199204
EPI_ISL_4955771
EPI_ISL_509319
EPI_ISL_5602315
EPI_ISL_2081194
EPI_ISL_5428861
EPI_ISL_9159882
EPI_ISL_6959857
EPI_ISL_684664
EPI_ISL_5888415
EPI_ISL_4510690
EPI_ISL_2379061
EPI_ISL_2484974
EPI_ISL_2029767
EPI_ISL_3797908
EPI_ISL_7326669
EPI_ISL_2757667
EPI_ISL_6174360
EPI_ISL_4550094
EPI_ISL_1583091
EPI_ISL_2966267
EPI_ISL_5717966
EPI_ISL_6595038
EPI_ISL_2143575
EPI_ISL_1081260
EPI_ISL_5850808
EPI_ISL_964878
EPI_ISL_7716807
EPI_ISL_5548436
EPI_ISL_2885633
EPI_ISL_1670637
EPI_ISL_4417568
EPI_ISL_2671617
EPI_ISL_5602366
EPI_ISL_8630232
EPI_ISL_3544006
EPI_ISL_5194005
EPI_ISL_6207109
EPI_ISL_1404135
EPI_ISL_2774277
EPI_ISL_3769145
EPI_ISL_3032454
EPI_ISL_9361273
EPI_ISL_2312744
EPI_ISL_452200
EPI_ISL_4032157
EPI_ISL_542340
EPI_ISL_1251027
EPI_ISL_1262902
EPI_ISL_4881910
EPI_ISL_961715
EPI_ISL_7329230
EPI_ISL_1288218
EPI_ISL_1716737
EPI_ISL_7740754
EPI_ISL_685025
EPI_ISL_1910229
EPI_ISL_10141484
EPI_ISL_3459985
EPI_ISL_2601600
EPI_ISL_5927375
EPI_ISL_1040824
EPI_ISL_7789231
EPI_ISL_3769109
EPI_ISL_5196312
EPI_ISL_1501126
EPI_ISL_4550255
EPI_ISL_1085732
EPI_ISL_1163798
EPI_ISL_2778998
EPI_ISL_8645808
EPI_ISL_9373647
EPI_ISL_3244599
EPI_ISL_2828405
EPI_ISL_3506741
EPI_ISL_1818951
EPI_ISL_5013311
EPI_ISL_2601511
EPI_ISL_4513489
EPI_ISL_3757079
EPI_ISL_5266040
EPI_ISL_2779400
EPI_ISL_3038271
EPI_ISL_5703299
EPI_ISL_8257964
EPI_ISL_2100453
EPI_ISL_7803540
EPI_ISL_1279582
EPI_ISL_6097142
EPI_ISL_6227852
EPI_ISL_6966359
EPI_ISL_852828
EPI_ISL_450248
EPI_ISL_6604631
EPI_ISL_3404370
EPI_ISL_1628940
EPI_ISL_6157510
EPI_ISL_470900
EPI_ISL_1035931
EPI_ISL_7380107
EPI_ISL_9667068
EPI_ISL_6158916
EPI_ISL_1622371
EPI_ISL_2401947
EPI_ISL_6207431
EPI_ISL_4196763
EPI_ISL_685315
EPI_ISL_691753
EPI_ISL_2533775
EPI_ISL_6158854
EPI_ISL_6367820
EPI_ISL_2293530
EPI_ISL_7899843
EPI_ISL_2923224
EPI_ISL_480094
EPI_ISL_3232687
EPI_ISL_4741257
EPI_ISL_7369180
EPI_ISL_685737
EPI_ISL_5265039
EPI_ISL_2942571
EPI_ISL_5686754
EPI_ISL_7728935
EPI_ISL_954812
EPI_ISL_5249042
EPI_ISL_5397197
EPI_ISL_1263082
EPI_ISL_8311728
EPI_ISL_9670642
EPI_ISL_1582754
EPI_ISL_5142780
EPI_ISL_2849677
EPI_ISL_3118382
EPI_ISL_824589
EPI_ISL_434378
EPI_ISL_690171
EPI_ISL_2681446
EPI_ISL_4603082
EPI_ISL_8515061
EPI_ISL_3392625
EPI_ISL_535556
EPI_ISL_7613787
EPI_ISL_5945812
EPI_ISL_5936627
EPI_ISL_685575
EPI_ISL_1534536
EPI_ISL_6711135
EPI_ISL_2322453
EPI_ISL_5002453
EPI_ISL_7948948
EPI_ISL_3155626
EPI_ISL_4503685
EPI_ISL_6775442
EPI_ISL_2361744
EPI_ISL_792013
EPI_ISL_7327925
EPI_ISL_1651309
EPI_ISL_2427006
EPI_ISL_690788
EPI_ISL_1483765
EPI_ISL_2691115
EPI_ISL_6809981
EPI_ISL_687082
EPI_ISL_3924033
EPI_ISL_3804500
EPI_ISL_1585523
EPI_ISL_1084627
EPI_ISL_1081136
EPI_ISL_5393406
EPI_ISL_5892444
EPI_ISL_5598089
EPI_ISL_2937831
EPI_ISL_1470044
EPI_ISL_3769123
EPI_ISL_3542927
EPI_ISL_2710823
EPI_ISL_7054658
EPI_ISL_3797090
EPI_ISL_2689808
EPI_ISL_2921264
EPI_ISL_4731455
EPI_ISL_3999731
EPI_ISL_6471446
EPI_ISL_6591418
EPI_ISL_631603
EPI_ISL_687892
EPI_ISL_2100895
EPI_ISL_6604095
EPI_ISL_486848
EPI_ISL_685572
EPI_ISL_6863733
EPI_ISL_5267625
EPI_ISL_1470161
EPI_ISL_2367767
EPI_ISL_2396883
EPI_ISL_1655055
EPI_ISL_5858544
EPI_ISL_2293479
EPI_ISL_6690507
EPI_ISL_1911612
EPI_ISL_5933684
EPI_ISL_7267427
EPI_ISL_5560220
EPI_ISL_2307339
EPI_ISL_1910142
EPI_ISL_4255177
EPI_ISL_5934924
EPI_ISL_6121025
EPI_ISL_3021389
EPI_ISL_514436
EPI_ISL_3230924
EPI_ISL_1547446
EPI_ISL_1381090
EPI_ISL_1060735
EPI_ISL_1785117
EPI_ISL_3982162
EPI_ISL_3760162
EPI_ISL_534318
EPI_ISL_6174392
EPI_ISL_5266408
EPI_ISL_3401884
EPI_ISL_3982086
EPI_ISL_1381135
EPI_ISL_6158466
EPI_ISL_2270910
EPI_ISL_3741918
EPI_ISL_6698308
EPI_ISL_2835067
EPI_ISL_1678442
EPI_ISL_5460516
EPI_ISL_512902
EPI_ISL_6854867
EPI_ISL_684279
EPI_ISL_889005
EPI_ISL_482722
EPI_ISL_7711803
EPI_ISL_6605787
EPI_ISL_688286
EPI_ISL_7813109
EPI_ISL_4491624
EPI_ISL_2967885
EPI_ISL_4744545
EPI_ISL_4562751
EPI_ISL_5590015
EPI_ISL_4603015
EPI_ISL_5918359
EPI_ISL_3543725
EPI_ISL_5854705
EPI_ISL_3805348
EPI_ISL_2841993
EPI_ISL_8630240
EPI_ISL_2189324
EPI_ISL_1265459
EPI_ISL_5058067
EPI_ISL_5428802
EPI_ISL_1483060
EPI_ISL_1533036
EPI_ISL_9524954
EPI_ISL_1171620
EPI_ISL_9089613
EPI_ISL_2402156
EPI_ISL_3153322
EPI_ISL_4236830
EPI_ISL_4171387
EPI_ISL_3030005
EPI_ISL_2466294
EPI_ISL_4880337
EPI_ISL_872270
EPI_ISL_1855860
EPI_ISL_3138698
EPI_ISL_4549816
EPI_ISL_4461372
EPI_ISL_1804823
EPI_ISL_6207977
EPI_ISL_690393
EPI_ISL_4172324
EPI_ISL_5539748
EPI_ISL_2391610
EPI_ISL_7326458
EPI_ISL_6158569
EPI_ISL_6570891
EPI_ISL_8588513
EPI_ISL_6963654
EPI_ISL_8106964
EPI_ISL_4549897
EPI_ISL_5103997
EPI_ISL_1588479
EPI_ISL_2600811
EPI_ISL_935620
EPI_ISL_1628948
EPI_ISL_977490
EPI_ISL_2155689
EPI_ISL_1760219
EPI_ISL_4489760
EPI_ISL_5892425
EPI_ISL_8027721
EPI_ISL_5741800
EPI_ISL_981377
EPI_ISL_5142518
EPI_ISL_1509778
EPI_ISL_487334
EPI_ISL_6938101
EPI_ISL_4255170
EPI_ISL_2188061
EPI_ISL_8588533
EPI_ISL_631712
EPI_ISL_5590076
EPI_ISL_3033491
EPI_ISL_4878990
EPI_ISL_8598672
EPI_ISL_690539
EPI_ISL_1231596
EPI_ISL_3308776
EPI_ISL_8579722
EPI_ISL_6863342
EPI_ISL_692577
EPI_ISL_6684872
EPI_ISL_2180431
EPI_ISL_5945432
EPI_ISL_1389349
EPI_ISL_4551632
EPI_ISL_2086145
EPI_ISL_2835451
EPI_ISL_2189263
EPI_ISL_10160603
EPI_ISL_2228065
EPI_ISL_1627356
EPI_ISL_2083084
EPI_ISL_1841206
EPI_ISL_1301994
EPI_ISL_6227513
EPI_ISL_689578
EPI_ISL_1651883
EPI_ISL_6000252
EPI_ISL_2535535
EPI_ISL_2958848
EPI_ISL_5864345
EPI_ISL_2485004
EPI_ISL_2312708
EPI_ISL_3801510
EPI_ISL_7132999
EPI_ISL_653769
EPI_ISL_4461520
EPI_ISL_7970767
EPI_ISL_2728536
EPI_ISL_2374430
EPI_ISL_2467878
EPI_ISL_5034858
EPI_ISL_3805654
EPI_ISL_5417458
EPI_ISL_2790841
EPI_ISL_1821108
EPI_ISL_8579824
EPI_ISL_10777321
EPI_ISL_3410617
EPI_ISL_3304450
EPI_ISL_3268423
EPI_ISL_3010187
EPI_ISL_8771864
EPI_ISL_1960357
EPI_ISL_5428187
EPI_ISL_4550026
EPI_ISL_2661826
EPI_ISL_686228
EPI_ISL_7460104
EPI_ISL_3306116
EPI_ISL_5717438
EPI_ISL_4314142
EPI_ISL_1199636
EPI_ISL_690292
EPI_ISL_2835324
EPI_ISL_5540416
EPI_ISL_4416360
EPI_ISL_3037805
EPI_ISL_3186057
EPI_ISL_4296328
EPI_ISL_6229315
EPI_ISL_7378203
EPI_ISL_2841928
EPI_ISL_4917665
EPI_ISL_3979576
EPI_ISL_1219033
EPI_ISL_1629188
EPI_ISL_4489793
EPI_ISL_4888519
EPI_ISL_4411236
EPI_ISL_2083049
EPI_ISL_2406472
EPI_ISL_3129980
EPI_ISL_962556
EPI_ISL_4711165
EPI_ISL_2426857
EPI_ISL_5428384
EPI_ISL_8258093
EPI_ISL_2426158
EPI_ISL_586527
EPI_ISL_3801708
EPI_ISL_1340637
EPI_ISL_1259067
EPI_ISL_5202682
EPI_ISL_1493572
EPI_ISL_7481308
EPI_ISL_1180757
EPI_ISL_3045970
EPI_ISL_2335021
EPI_ISL_7789362
EPI_ISL_5566245
EPI_ISL_1117975
EPI_ISL_7150957
EPI_ISL_9373713
EPI_ISL_6698392
EPI_ISL_512982
EPI_ISL_689476
EPI_ISL_5736677
EPI_ISL_6699388
EPI_ISL_3386825
EPI_ISL_6633644
EPI_ISL_3023898
EPI_ISL_3948521
EPI_ISL_475714
EPI_ISL_1279552
EPI_ISL_3033438
EPI_ISL_852629
EPI_ISL_6437737
EPI_ISL_7728758
EPI_ISL_1909899
EPI_ISL_6270690
EPI_ISL_421191
EPI_ISL_3805760
EPI_ISL_480161
EPI_ISL_660207
EPI_ISL_1810886
EPI_ISL_5717412
EPI_ISL_4601879
EPI_ISL_3757116
EPI_ISL_500563
EPI_ISL_6227478
EPI_ISL_1118878
EPI_ISL_1629272
EPI_ISL_4299652
EPI_ISL_2658275
EPI_ISL_5323630
EPI_ISL_6482319
EPI_ISL_8840442
EPI_ISL_5114713
EPI_ISL_1528238
EPI_ISL_2887577
EPI_ISL_861491
EPI_ISL_1788839
EPI_ISL_686293
EPI_ISL_3259744
EPI_ISL_4712977
EPI_ISL_1651251
EPI_ISL_5918443
EPI_ISL_1483721
EPI_ISL_6699358
EPI_ISL_8771862
EPI_ISL_7327849
EPI_ISL_883996
EPI_ISL_6886885
EPI_ISL_3230809
EPI_ISL_1797601
EPI_ISL_6711314
EPI_ISL_2928286
EPI_ISL_5598746
EPI_ISL_5597482
EPI_ISL_1841170
EPI_ISL_2863885
EPI_ISL_3100117
EPI_ISL_5103978
EPI_ISL_3805661
EPI_ISL_4199216
EPI_ISL_6966318
EPI_ISL_2790948
EPI_ISL_8090594
EPI_ISL_7716998
EPI_ISL_2646186
EPI_ISL_5304854
EPI_ISL_2100794
EPI_ISL_2107139
EPI_ISL_9089484
EPI_ISL_5547388
EPI_ISL_7468580
EPI_ISL_940882
EPI_ISL_648679
EPI_ISL_9373692
EPI_ISL_995478
EPI_ISL_5434018
EPI_ISL_3923749
EPI_ISL_3983518
EPI_ISL_1936325
EPI_ISL_955238
EPI_ISL_6774821
EPI_ISL_9089489
EPI_ISL_3804493
EPI_ISL_5544591
EPI_ISL_2143390
EPI_ISL_528721
EPI_ISL_7405177
EPI_ISL_1055768
EPI_ISL_2180115
EPI_ISL_5914874
EPI_ISL_1819133
EPI_ISL_6227198
EPI_ISL_1279489
EPI_ISL_3460184
EPI_ISL_6633477
EPI_ISL_2402057
EPI_ISL_6575097
EPI_ISL_3186059
EPI_ISL_3801717
EPI_ISL_6471196
EPI_ISL_495444
EPI_ISL_2616427
EPI_ISL_2272829
EPI_ISL_6261880
EPI_ISL_3153359
EPI_ISL_2426149
EPI_ISL_1594440
EPI_ISL_3231021
EPI_ISL_528940
EPI_ISL_1400322
EPI_ISL_2422979
EPI_ISL_6333079
EPI_ISL_6175384
EPI_ISL_1406522
EPI_ISL_5267048
EPI_ISL_5883444
EPI_ISL_8251231
EPI_ISL_1301559
EPI_ISL_1301616
EPI_ISL_5879823
EPI_ISL_1628369
EPI_ISL_2029893
EPI_ISL_6436799
EPI_ISL_3470164
EPI_ISL_7326453
EPI_ISL_4503490
EPI_ISL_6910042
EPI_ISL_2155352
EPI_ISL_3824564
EPI_ISL_1960314
EPI_ISL_6567074
EPI_ISL_653755
EPI_ISL_1824181
EPI_ISL_751349
EPI_ISL_8620703
EPI_ISL_2788758
EPI_ISL_7326535
EPI_ISL_1111451
EPI_ISL_7620184
EPI_ISL_7268605
EPI_ISL_5543815
EPI_ISL_3355871
EPI_ISL_455475
EPI_ISL_8579715
EPI_ISL_2143497
EPI_ISL_5937040
EPI_ISL_3356268
EPI_ISL_11230269
EPI_ISL_1340839
EPI_ISL_6691477
EPI_ISL_3023880
EPI_ISL_3769062
EPI_ISL_3230817
EPI_ISL_6691118
EPI_ISL_5441576
EPI_ISL_7327236
EPI_ISL_5061930
EPI_ISL_1289438
EPI_ISL_6721648
EPI_ISL_11036766
EPI_ISL_1655987
EPI_ISL_3241749
EPI_ISL_954122
EPI_ISL_2143561
EPI_ISL_1517389
EPI_ISL_1591254
EPI_ISL_8582073
EPI_ISL_5265408
EPI_ISL_10994509
EPI_ISL_6775772
EPI_ISL_2230779
EPI_ISL_692004
EPI_ISL_862858
EPI_ISL_5561943
EPI_ISL_4600801
EPI_ISL_8251755
EPI_ISL_2340909
EPI_ISL_7130046
EPI_ISL_912575
EPI_ISL_1389307
EPI_ISL_1647155
EPI_ISL_2559307
EPI_ISL_2885358
EPI_ISL_1340782
EPI_ISL_5557820
EPI_ISL_2232707
EPI_ISL_11229656
EPI_ISL_2106264
EPI_ISL_5396303
EPI_ISL_3089259
EPI_ISL_3757369
EPI_ISL_8808500
EPI_ISL_2312803
EPI_ISL_1166177
EPI_ISL_2397193
EPI_ISL_2495651
EPI_ISL_3232546
EPI_ISL_6945374
EPI_ISL_6175358
EPI_ISL_4496576
EPI_ISL_2100759
EPI_ISL_5990119
EPI_ISL_3001841
EPI_ISL_1678393
EPI_ISL_11380697
EPI_ISL_6711260
EPI_ISL_6475131
EPI_ISL_3718735
EPI_ISL_4206931
EPI_ISL_812743
EPI_ISL_3006776
EPI_ISL_6359858
EPI_ISL_2958784
EPI_ISL_7139808
EPI_ISL_4849633
EPI_ISL_6775769
EPI_ISL_6475128
EPI_ISL_5545941
EPI_ISL_5194014
EPI_ISL_6571108
EPI_ISL_6570820
EPI_ISL_8588647
EPI_ISL_1284057
EPI_ISL_2779293
EPI_ISL_6116589
EPI_ISL_6640862
EPI_ISL_6208001
EPI_ISL_2923200
EPI_ISL_1785071
EPI_ISL_1013305
EPI_ISL_1578002
EPI_ISL_6810217
EPI_ISL_6699127
EPI_ISL_4030229
EPI_ISL_2233087
EPI_ISL_3385279
EPI_ISL_690837
EPI_ISL_7307144
EPI_ISL_2397188
EPI_ISL_1110958
EPI_ISL_2038943
EPI_ISL_4237178
EPI_ISL_1336900
EPI_ISL_2402153
EPI_ISL_1914581
EPI_ISL_6698424
EPI_ISL_2533764
EPI_ISL_2778060
EPI_ISL_2612030
EPI_ISL_2444380
EPI_ISL_6843352
EPI_ISL_684884
EPI_ISL_8409278
EPI_ISL_700315
EPI_ISL_1082290
EPI_ISL_2155805
EPI_ISL_2919004
EPI_ISL_4917929
EPI_ISL_2017777
EPI_ISL_5323752
EPI_ISL_1655008
EPI_ISL_2920742
EPI_ISL_2374168
EPI_ISL_2188975
EPI_ISL_6050993
EPI_ISL_1212636
EPI_ISL_3446717
EPI_ISL_4251983
EPI_ISL_1263060
EPI_ISL_6698307
EPI_ISL_4601010
EPI_ISL_6158544
EPI_ISL_10397629
EPI_ISL_4171807
EPI_ISL_1302056
EPI_ISL_1824638
EPI_ISL_4032145
EPI_ISL_1263042
EPI_ISL_2293348
EPI_ISL_1532792
EPI_ISL_4790413
EPI_ISL_6886680
EPI_ISL_5863895
EPI_ISL_2614745
EPI_ISL_4461714
EPI_ISL_2131833
EPI_ISL_6316035
EPI_ISL_5855084
EPI_ISL_6316423
EPI_ISL_3023755
EPI_ISL_2600792
EPI_ISL_2189138
EPI_ISL_4171832
EPI_ISL_699743
EPI_ISL_5417318
EPI_ISL_5604546
EPI_ISL_1528234
EPI_ISL_7138641
EPI_ISL_7570326
EPI_ISL_728207
EPI_ISL_2360254
EPI_ISL_843191
EPI_ISL_1288296
EPI_ISL_688430
EPI_ISL_3506927
EPI_ISL_6471348
EPI_ISL_4461420
EPI_ISL_6016288
EPI_ISL_5624507
EPI_ISL_1516904
EPI_ISL_2544861
EPI_ISL_3189612
EPI_ISL_2399652
EPI_ISL_6207103
EPI_ISL_5303962
EPI_ISL_4895496
EPI_ISL_7329576
EPI_ISL_5064602
EPI_ISL_6651475
EPI_ISL_2270863
EPI_ISL_6208010
EPI_ISL_6966351
EPI_ISL_3505851
EPI_ISL_454517
EPI_ISL_4713061
EPI_ISL_3671906
EPI_ISL_1752602
EPI_ISL_2348897
EPI_ISL_1417204
EPI_ISL_1001365
EPI_ISL_7314985
EPI_ISL_424653
EPI_ISL_455791
EPI_ISL_5073928
EPI_ISL_5640234
EPI_ISL_4006286
EPI_ISL_1262771
EPI_ISL_2483636
EPI_ISL_3089104
EPI_ISL_623114
EPI_ISL_2324433
EPI_ISL_6595113
EPI_ISL_509380
EPI_ISL_912921
EPI_ISL_7970660
EPI_ISL_6885040
EPI_ISL_2885651
EPI_ISL_3098721
EPI_ISL_7740657
EPI_ISL_2231554
EPI_ISL_7404250
EPI_ISL_2544838
EPI_ISL_8692656
EPI_ISL_5417465
EPI_ISL_7781054
EPI_ISL_5590518
EPI_ISL_7138982
EPI_ISL_3333930
EPI_ISL_3347630
EPI_ISL_2490476
EPI_ISL_7055118
EPI_ISL_6471228
EPI_ISL_2657400
EPI_ISL_699777
EPI_ISL_4417570
EPI_ISL_5921671
EPI_ISL_2426941
EPI_ISL_2274102
EPI_ISL_7268326
EPI_ISL_686207
EPI_ISL_6102570
EPI_ISL_6825254
EPI_ISL_5543782
EPI_ISL_8588748
EPI_ISL_1707073
EPI_ISL_5598808
EPI_ISL_6174620
EPI_ISL_6122468
EPI_ISL_5587698
EPI_ISL_8217387
EPI_ISL_5990067
EPI_ISL_2501305
EPI_ISL_1060412
EPI_ISL_2232896
EPI_ISL_5538168
EPI_ISL_1685237
EPI_ISL_2228728
EPI_ISL_9159613
EPI_ISL_5736609
EPI_ISL_6121894
EPI_ISL_6158481
EPI_ISL_3219738
EPI_ISL_2382017
EPI_ISL_692589
EPI_ISL_486849
EPI_ISL_3219543
EPI_ISL_1626493
EPI_ISL_1960340
EPI_ISL_1020050
EPI_ISL_2490458
EPI_ISL_3274368
EPI_ISL_5143011
EPI_ISL_2779265
EPI_ISL_3356304
EPI_ISL_1121308
EPI_ISL_5686722
EPI_ISL_3506025
EPI_ISL_6775435
EPI_ISL_8056740
EPI_ISL_2601492
EPI_ISL_4741980
EPI_ISL_479942
EPI_ISL_2003135
EPI_ISL_5142552
EPI_ISL_3089077
EPI_ISL_943975
EPI_ISL_6568624
EPI_ISL_8620414
EPI_ISL_1111366
EPI_ISL_1821133
EPI_ISL_5863719
EPI_ISL_8808464
EPI_ISL_3757232
EPI_ISL_3690274
EPI_ISL_1302090
EPI_ISL_6575109
EPI_ISL_6016797
EPI_ISL_2894847
EPI_ISL_7267468
EPI_ISL_7268468
EPI_ISL_2894654
EPI_ISL_3757062
EPI_ISL_3155451
EPI_ISL_1013248
EPI_ISL_6641160
EPI_ISL_1655050
EPI_ISL_5597596
EPI_ISL_1855875
EPI_ISL_3983625
EPI_ISL_10993083
EPI_ISL_2646262
EPI_ISL_4998399
EPI_ISL_6945425
EPI_ISL_5555084
EPI_ISL_3805569
EPI_ISL_1166180
EPI_ISL_1732036
EPI_ISL_5863889
EPI_ISL_3446720
EPI_ISL_2532313
EPI_ISL_5114293
EPI_ISL_6116908
EPI_ISL_4712761
EPI_ISL_1110292
EPI_ISL_5740688
EPI_ISL_1752643
EPI_ISL_699696
EPI_ISL_4541180
EPI_ISL_6701368
EPI_ISL_4073270
EPI_ISL_1110911
EPI_ISL_2422715
EPI_ISL_2285137
EPI_ISL_1785170
EPI_ISL_3923901
EPI_ISL_6101582
EPI_ISL_11230182
EPI_ISL_5417542
EPI_ISL_7844574
EPI_ISL_4199360
EPI_ISL_4954202
EPI_ISL_3769029
EPI_ISL_1707611
EPI_ISL_686645
EPI_ISL_4918016
EPI_ISL_2293480
EPI_ISL_8170441
EPI_ISL_4503731
EPI_ISL_8630313
EPI_ISL_8693395
EPI_ISL_4194393
EPI_ISL_6261289
EPI_ISL_2937861
EPI_ISL_5718197
EPI_ISL_1754359
EPI_ISL_4299779
EPI_ISL_6651678
EPI_ISL_3232174
EPI_ISL_1904871
EPI_ISL_4879028
EPI_ISL_6566902
EPI_ISL_735261
EPI_ISL_2455501
EPI_ISL_7151157
EPI_ISL_3162195
EPI_ISL_1859622
EPI_ISL_871998
EPI_ISL_2374415
EPI_ISL_1301824
EPI_ISL_2530224
EPI_ISL_7481220
EPI_ISL_6826779
EPI_ISL_3033617
EPI_ISL_7329502
EPI_ISL_4207314
EPI_ISL_7729060
EPI_ISL_5194233
EPI_ISL_447534
EPI_ISL_953960
EPI_ISL_2134771
EPI_ISL_7268522
EPI_ISL_6914070
EPI_ISL_4731473
EPI_ISL_6158214
EPI_ISL_2693964
EPI_ISL_6207508
EPI_ISL_3904990
EPI_ISL_1194710
EPI_ISL_7138631
EPI_ISL_5142687
EPI_ISL_2985555
EPI_ISL_4603258
EPI_ISL_480072
EPI_ISL_5977763
EPI_ISL_2400451
EPI_ISL_3982240
EPI_ISL_2100505
EPI_ISL_1321755
EPI_ISL_871995
EPI_ISL_1960630
EPI_ISL_6104652
EPI_ISL_5740769
EPI_ISL_4211282
EPI_ISL_2923223
EPI_ISL_1532238
EPI_ISL_7326951
EPI_ISL_5323672
EPI_ISL_8187166
EPI_ISL_1791483
EPI_ISL_11036878
EPI_ISL_691237
EPI_ISL_6031141
EPI_ISL_6967513
EPI_ISL_6174232
EPI_ISL_2736781
EPI_ISL_1288457
EPI_ISL_1096318
EPI_ISL_6886760
EPI_ISL_687244
EPI_ISL_7963563
EPI_ISL_3791964
EPI_ISL_4955869
EPI_ISL_5604534
EPI_ISL_3219615
EPI_ISL_6914333
EPI_ISL_7716892
EPI_ISL_690798
EPI_ISL_2100488
EPI_ISL_1819235
EPI_ISL_4051196
EPI_ISL_1279444
EPI_ISL_1686133
EPI_ISL_4550161
EPI_ISL_5687018
EPI_ISL_4741496
EPI_ISL_3130005
EPI_ISL_1547411
EPI_ISL_804052
EPI_ISL_2501054
EPI_ISL_8004809
EPI_ISL_1489837
EPI_ISL_6949796
EPI_ISL_1302855
EPI_ISL_2228666
EPI_ISL_8500655
EPI_ISL_1585626
EPI_ISL_3671904
EPI_ISL_6703067
EPI_ISL_4600983
EPI_ISL_6125747
EPI_ISL_1731607
EPI_ISL_1010730
EPI_ISL_1840247
EPI_ISL_3133740
EPI_ISL_1389217
EPI_ISL_5540073
EPI_ISL_573152
EPI_ISL_4740992
EPI_ISL_9613190
EPI_ISL_5544846
EPI_ISL_6159019
EPI_ISL_7781239
EPI_ISL_690831
EPI_ISL_876789
EPI_ISL_5927367
EPI_ISL_7969902
EPI_ISL_5926675
EPI_ISL_1823484
EPI_ISL_6769291
EPI_ISL_3611060
EPI_ISL_3374608
EPI_ISL_6271319
EPI_ISL_685215
EPI_ISL_1972356
EPI_ISL_6228876
EPI_ISL_8163936
EPI_ISL_5589970
EPI_ISL_2464156
EPI_ISL_684562
EPI_ISL_4918502
EPI_ISL_1627441
EPI_ISL_3749758
EPI_ISL_3153538
EPI_ISL_7711376
EPI_ISL_3757065
EPI_ISL_3155623
EPI_ISL_2441807
EPI_ISL_6775913
EPI_ISL_4710958
EPI_ISL_4461461
EPI_ISL_6512068
EPI_ISL_6566920
EPI_ISL_7327792
EPI_ISL_4546551
EPI_ISL_4890147
EPI_ISL_1180688
EPI_ISL_4541276
EPI_ISL_5241407
EPI_ISL_5241418
EPI_ISL_1233246
EPI_ISL_6104154
EPI_ISL_2427130
EPI_ISL_6424795
EPI_ISL_2919262
EPI_ISL_5428318
EPI_ISL_4255397
EPI_ISL_1084670
EPI_ISL_2001417
EPI_ISL_1251077
EPI_ISL_4255504
EPI_ISL_1417154
EPI_ISL_1911905
EPI_ISL_6690231
EPI_ISL_4919802
EPI_ISL_10435980
EPI_ISL_4171284
EPI_ISL_1502209
EPI_ISL_4549898
EPI_ISL_4541308
EPI_ISL_3769299
EPI_ISL_8588543
EPI_ISL_6159482
EPI_ISL_5829696
EPI_ISL_2681083
EPI_ISL_1823532
EPI_ISL_2500951
EPI_ISL_2921206
EPI_ISL_862876
EPI_ISL_1303538
EPI_ISL_2293349
EPI_ISL_1662113
EPI_ISL_7743753
EPI_ISL_1233572
EPI_ISL_3722354
EPI_ISL_3507105
EPI_ISL_6684863
EPI_ISL_1111409
EPI_ISL_6332619
EPI_ISL_6097625
EPI_ISL_6775569
EPI_ISL_3155496
EPI_ISL_3247529
EPI_ISL_2709772
EPI_ISL_6885034
EPI_ISL_5739540
EPI_ISL_7404536
EPI_ISL_5881059
EPI_ISL_689216
EPI_ISL_2501241
EPI_ISL_3542969
EPI_ISL_685966
EPI_ISL_4069506
EPI_ISL_6115595
EPI_ISL_2612595
EPI_ISL_2143408
EPI_ISL_1788969
EPI_ISL_7268636
EPI_ISL_4058301
EPI_ISL_5539635
EPI_ISL_7989800
EPI_ISL_940940
EPI_ISL_7987097
EPI_ISL_5738729
EPI_ISL_6227485
EPI_ISL_4711013
EPI_ISL_2671894
EPI_ISL_8693424
EPI_ISL_7781185
EPI_ISL_8257647
EPI_ISL_3155074
EPI_ISL_3386893
EPI_ISL_2828656
EPI_ISL_7852922
EPI_ISL_7326860
EPI_ISL_2674339
EPI_ISL_6111447
EPI_ISL_686434
EPI_ISL_2029953
EPI_ISL_7710027
EPI_ISL_2491633
EPI_ISL_902917
EPI_ISL_4411541
EPI_ISL_8027713
EPI_ISL_690211
EPI_ISL_7327663
EPI_ISL_4951130
EPI_ISL_5248994
EPI_ISL_4846841
EPI_ISL_961710
EPI_ISL_8095532
EPI_ISL_2691196
EPI_ISL_479797
EPI_ISL_686689
EPI_ISL_1655928
EPI_ISL_486850
EPI_ISL_671445
EPI_ISL_792105
EPI_ISL_5559411
EPI_ISL_4550716
EPI_ISL_2131417
EPI_ISL_7728802
EPI_ISL_4211272
EPI_ISL_5266440
EPI_ISL_4194450
EPI_ISL_5559790
EPI_ISL_6774094
EPI_ISL_2091388
EPI_ISL_4032134
EPI_ISL_6158187
EPI_ISL_5001652
EPI_ISL_7327561
EPI_ISL_1517223
EPI_ISL_5441625
EPI_ISL_4236763
EPI_ISL_2645464
EPI_ISL_4741018
EPI_ISL_686038
EPI_ISL_689935
EPI_ISL_11259127
EPI_ISL_5460487
EPI_ISL_2937921
EPI_ISL_7369042
EPI_ISL_8311745
EPI_ISL_2405144
EPI_ISL_3033466
EPI_ISL_410545
EPI_ISL_5409872
EPI_ISL_1111333
EPI_ISL_3446687
EPI_ISL_6315737
EPI_ISL_1669913
EPI_ISL_3672250
EPI_ISL_2966376
EPI_ISL_5936944
EPI_ISL_4171203
EPI_ISL_2887736
EPI_ISL_5331924
EPI_ISL_2399549
EPI_ISL_2492402
EPI_ISL_9167436
EPI_ISL_1168677
EPI_ISL_735302
EPI_ISL_5194226
EPI_ISL_5553122
EPI_ISL_4503432
EPI_ISL_1791500
EPI_ISL_3804093
EPI_ISL_3737226
EPI_ISL_6809937
EPI_ISL_2100473
EPI_ISL_1544194
EPI_ISL_2937767
EPI_ISL_6175334
EPI_ISL_699675
EPI_ISL_2942685
EPI_ISL_4600704
EPI_ISL_1499593
EPI_ISL_2546936
EPI_ISL_11229942
EPI_ISL_2312680
EPI_ISL_2427012
EPI_ISL_6640833
EPI_ISL_2958837
EPI_ISL_6575678
EPI_ISL_6699661
EPI_ISL_5144496
EPI_ISL_2426998
EPI_ISL_4545369
EPI_ISL_6315898
EPI_ISL_1823183
EPI_ISL_5559490
EPI_ISL_5829796
EPI_ISL_2601598
EPI_ISL_10113814
EPI_ISL_2532453
EPI_ISL_491445
EPI_ISL_6158303
EPI_ISL_2339777
EPI_ISL_1936351
EPI_ISL_6115921
EPI_ISL_3800183
EPI_ISL_541970
EPI_ISL_7747242
EPI_ISL_5687790
EPI_ISL_8580150
EPI_ISL_3543713
EPI_ISL_4550020
EPI_ISL_3251245
EPI_ISL_1911015
EPI_ISL_2189413
EPI_ISL_1910135
EPI_ISL_7813039
EPI_ISL_4172415
EPI_ISL_7494434
EPI_ISL_691518
EPI_ISL_1018138
EPI_ISL_2921237
EPI_ISL_5543495
EPI_ISL_5809247
EPI_ISL_1336933
EPI_ISL_825053
EPI_ISL_3905337
EPI_ISL_2364522
EPI_ISL_7588503
EPI_ISL_6227083
EPI_ISL_1359070
EPI_ISL_1960508
EPI_ISL_3805343
EPI_ISL_4171588
EPI_ISL_10146017
EPI_ISL_3219675
EPI_ISL_8693426
EPI_ISL_7447901
EPI_ISL_3545699
EPI_ISL_953987
EPI_ISL_2728590
EPI_ISL_691171
EPI_ISL_6181542
EPI_ISL_6697554
EPI_ISL_6121029
EPI_ISL_2161783
EPI_ISL_6693922
EPI_ISL_6315738
EPI_ISL_8208534
EPI_ISL_686626
EPI_ISL_10145981
EPI_ISL_2894670
EPI_ISL_1819192
EPI_ISL_5936720
EPI_ISL_1910376
EPI_ISL_3750590
EPI_ISL_2341411
EPI_ISL_2180386
EPI_ISL_8142112
EPI_ISL_3153435
EPI_ISL_1502547
EPI_ISL_3427351
EPI_ISL_1013116
EPI_ISL_2402781
EPI_ISL_5538116
EPI_ISL_7899466
EPI_ISL_861674
EPI_ISL_2001315
EPI_ISL_7329238
EPI_ISL_5460697
EPI_ISL_1756184
EPI_ISL_3996820
EPI_ISL_2612015
EPI_ISL_3274364
EPI_ISL_2709259
EPI_ISL_6967463
EPI_ISL_1788901
EPI_ISL_4207325
EPI_ISL_4252249
EPI_ISL_3535741
EPI_ISL_2180101
EPI_ISL_658888
EPI_ISL_2189293
EPI_ISL_5918403
EPI_ISL_6259341
EPI_ISL_479993
EPI_ISL_7812902
EPI_ISL_6774824
EPI_ISL_610241
EPI_ISL_2427044
EPI_ISL_1803246
EPI_ISL_943587
EPI_ISL_5779857
EPI_ISL_3460232
EPI_ISL_3769058
EPI_ISL_613548
EPI_ISL_6886600
EPI_ISL_6332767
EPI_ISL_954103
EPI_ISL_3242430
EPI_ISL_872097
EPI_ISL_2002625
EPI_ISL_9578977
EPI_ISL_7447620
EPI_ISL_7218720
EPI_ISL_2214972
EPI_ISL_1060429
EPI_ISL_685231
EPI_ISL_6967495
EPI_ISL_2835560
EPI_ISL_1628818
EPI_ISL_1791527
EPI_ISL_1287770
EPI_ISL_1483767
EPI_ISL_4392628
EPI_ISL_5304820
EPI_ISL_4879244
EPI_ISL_6115538
EPI_ISL_515603
EPI_ISL_5498024
EPI_ISL_1509838
EPI_ISL_1916281
EPI_ISL_3033504
EPI_ISL_6863542
EPI_ISL_542280
EPI_ISL_850671
EPI_ISL_430072
EPI_ISL_7813075
EPI_ISL_2091157
EPI_ISL_11229459
EPI_ISL_2391513
EPI_ISL_2178478
EPI_ISL_5545074
EPI_ISL_4299655
EPI_ISL_3923792
EPI_ISL_7327819
EPI_ISL_4549078
EPI_ISL_492979
EPI_ISL_6511871
EPI_ISL_5703247
EPI_ISL_4213191
EPI_ISL_5543206
EPI_ISL_7404301
EPI_ISL_7460228
EPI_ISL_6513043
EPI_ISL_3347873
EPI_ISL_5640197
EPI_ISL_4006331
EPI_ISL_6690496
EPI_ISL_6843413
EPI_ISL_912568
EPI_ISL_686771
EPI_ISL_3023924
EPI_ISL_513166
EPI_ISL_692267
EPI_ISL_3796670
EPI_ISL_5924012
EPI_ISL_11396756
EPI_ISL_2443209
EPI_ISL_2621304
EPI_ISL_3506761
EPI_ISL_5266598
EPI_ISL_6810118
EPI_ISL_9361746
EPI_ISL_8630244
EPI_ISL_2779274
EPI_ISL_689952
EPI_ISL_693774
EPI_ISL_1363082
EPI_ISL_686458
EPI_ISL_8004540
EPI_ISL_7588880
EPI_ISL_2756482
EPI_ISL_4461693
EPI_ISL_5194163
EPI_ISL_7812957
EPI_ISL_5542709
EPI_ISL_2779374
EPI_ISL_7853131
EPI_ISL_6640628
EPI_ISL_6825232
EPI_ISL_1731875
EPI_ISL_3154985
EPI_ISL_1532279
EPI_ISL_2491661
EPI_ISL_6370477
EPI_ISL_3024685
EPI_ISL_3905040
EPI_ISL_4194540
EPI_ISL_3506593
EPI_ISL_2756393
EPI_ISL_689001
EPI_ISL_4503214
EPI_ISL_447310
EPI_ISL_4411502
EPI_ISL_2101073
EPI_ISL_3980651
EPI_ISL_5428801
EPI_ISL_3163954
EPI_ISL_2139530
EPI_ISL_699948
EPI_ISL_2566217
EPI_ISL_3920637
EPI_ISL_2691023
EPI_ISL_648616
EPI_ISL_3920110
EPI_ISL_2566235
EPI_ISL_10989157
EPI_ISL_722860
EPI_ISL_4006713
EPI_ISL_3749733
EPI_ISL_3737254
EPI_ISL_10266596
EPI_ISL_6775717
EPI_ISL_1340790
EPI_ISL_6567073
EPI_ISL_4213129
EPI_ISL_7268460
EPI_ISL_5741479
EPI_ISL_5409928
EPI_ISL_2545850
EPI_ISL_1501119
EPI_ISL_3506713
EPI_ISL_5915007
EPI_ISL_3757372
EPI_ISL_2612001
EPI_ISL_1180932
EPI_ISL_2379091
EPI_ISL_4348818
EPI_ISL_6097695
EPI_ISL_1533041
EPI_ISL_3155518
EPI_ISL_5718230
EPI_ISL_6424831
EPI_ISL_6229007
EPI_ISL_7404294
EPI_ISL_1843733
EPI_ISL_2833738
EPI_ISL_4299749
EPI_ISL_2153800
EPI_ISL_1797600
EPI_ISL_3138710
EPI_ISL_3100166
EPI_ISL_3232173
EPI_ISL_1401317
EPI_ISL_5014616
EPI_ISL_9373744
EPI_ISL_4171564
EPI_ISL_7267646
EPI_ISL_4550707
EPI_ISL_3805560
EPI_ISL_5924248
EPI_ISL_8630216
EPI_ISL_689249
EPI_ISL_3757004
EPI_ISL_4006716
EPI_ISL_1841177
EPI_ISL_6102262
EPI_ISL_2249247
EPI_ISL_6530718
EPI_ISL_6701375
EPI_ISL_2894829
EPI_ISL_436732
EPI_ISL_5021502
EPI_ISL_3237262
EPI_ISL_5196728
EPI_ISL_5063295
EPI_ISL_686159
EPI_ISL_1319379
EPI_ISL_6642266
EPI_ISL_8027756
EPI_ISL_961081
EPI_ISL_3025450
EPI_ISL_1905079
EPI_ISL_2188393
EPI_ISL_6103709
EPI_ISL_8620669
EPI_ISL_2231339
EPI_ISL_6884980
EPI_ISL_688458
EPI_ISL_6507400
EPI_ISL_688955
EPI_ISL_3938695
EPI_ISL_5306529
EPI_ISL_6701351
EPI_ISL_1686268
EPI_ISL_3668041
EPI_ISL_7967469
EPI_ISL_5553672
EPI_ISL_700158
EPI_ISL_2401974
EPI_ISL_3804520
EPI_ISL_4600655
EPI_ISL_1231701
EPI_ISL_3690452
EPI_ISL_6773837
EPI_ISL_3153831
EPI_ISL_6841887
EPI_ISL_7415642
EPI_ISL_513547
EPI_ISL_6174334
EPI_ISL_3307523
EPI_ISL_6174336
EPI_ISL_5559572
EPI_ISL_4171260
EPI_ISL_5782074
EPI_ISL_2688276
EPI_ISL_5429005
EPI_ISL_3031556
EPI_ISL_956386
EPI_ISL_5936721
EPI_ISL_10853192
EPI_ISL_1302061
EPI_ISL_5248996
EPI_ISL_1520172
EPI_ISL_4031622
EPI_ISL_3980726
EPI_ISL_3546534
EPI_ISL_6436479
EPI_ISL_3532713
EPI_ISL_2156606
EPI_ISL_1001417
EPI_ISL_2226702
EPI_ISL_4716215
EPI_ISL_872010
EPI_ISL_3410474
EPI_ISL_5892413
EPI_ISL_2801624
EPI_ISL_3544061
EPI_ISL_6174213
EPI_ISL_3801301
EPI_ISL_3386847
EPI_ISL_5597504
EPI_ISL_5417303
EPI_ISL_5194503
EPI_ISL_5890243
EPI_ISL_2156492
EPI_ISL_7729111
EPI_ISL_9429689
EPI_ISL_2614617
EPI_ISL_2340901
EPI_ISL_4185277
EPI_ISL_2495701
EPI_ISL_1391052
EPI_ISL_437449
EPI_ISL_3347528
EPI_ISL_2966297
EPI_ISL_5063353
EPI_ISL_3315045
EPI_ISL_4236802
EPI_ISL_7369188
EPI_ISL_2779039
EPI_ISL_5142601
EPI_ISL_6775692
EPI_ISL_3307510
EPI_ISL_5013304
EPI_ISL_4557949
EPI_ISL_686764
EPI_ISL_7460135
EPI_ISL_1821559
EPI_ISL_1786293
EPI_ISL_688866
EPI_ISL_7717465
EPI_ISL_2894681
EPI_ISL_5143021
EPI_ISL_3805608
EPI_ISL_4955925
EPI_ISL_5864641
EPI_ISL_685116
EPI_ISL_833088
EPI_ISL_2671597
EPI_ISL_8769097
EPI_ISL_6810156
EPI_ISL_1470093
EPI_ISL_1686199
EPI_ISL_693248
EPI_ISL_6471469
EPI_ISL_684605
EPI_ISL_4731268
EPI_ISL_1855886
EPI_ISL_1531768
EPI_ISL_861637
EPI_ISL_5924192
EPI_ISL_7747279
EPI_ISL_5441856
EPI_ISL_9052890
EPI_ISL_9429733
EPI_ISL_1233443
EPI_ISL_8217334
EPI_ISL_5741316
EPI_ISL_8588489
EPI_ISL_3556969
EPI_ISL_6173419
EPI_ISL_2100858
EPI_ISL_5323581
EPI_ISL_3262123
EPI_ISL_6102914
EPI_ISL_2617659
EPI_ISL_4030332
EPI_ISL_11468151
EPI_ISL_7267446
EPI_ISL_3545842
EPI_ISL_2426996
EPI_ISL_685053
EPI_ISL_7366951
EPI_ISL_4716679
EPI_ISL_2402123
EPI_ISL_8055570
EPI_ISL_2562098
EPI_ISL_1841108
EPI_ISL_3306162
EPI_ISL_5196325
EPI_ISL_2603162
EPI_ISL_995473
EPI_ISL_5241358
EPI_ISL_8251748
EPI_ISL_6097275
EPI_ISL_1577366
EPI_ISL_5598496
EPI_ISL_3356285
EPI_ISL_3946609
EPI_ISL_1960545
EPI_ISL_6103725
EPI_ISL_5738826
EPI_ISL_2189460
EPI_ISL_5597599
EPI_ISL_4496658
EPI_ISL_3762714
EPI_ISL_1910092
EPI_ISL_4741391
EPI_ISL_5417301
EPI_ISL_6827356
EPI_ISL_6699349
EPI_ISL_940858
EPI_ISL_419302
EPI_ISL_8693491
EPI_ISL_5682602
EPI_ISL_5924239
EPI_ISL_941135
EPI_ISL_3217420
EPI_ISL_1821224
EPI_ISL_5703089
EPI_ISL_5158254
EPI_ISL_5323655
EPI_ISL_8620571
EPI_ISL_8006392
EPI_ISL_583460
EPI_ISL_2131371
EPI_ISL_4260020
EPI_ISL_2835804
EPI_ISL_3305932
EPI_ISL_3332731
EPI_ISL_7468603
EPI_ISL_475630
EPI_ISL_3691695
EPI_ISL_2671771
EPI_ISL_1524723
EPI_ISL_6775588
EPI_ISL_7369127
EPI_ISL_3265507
EPI_ISL_1821242
EPI_ISL_7218707
EPI_ISL_2391545
EPI_ISL_6691522
EPI_ISL_1533060
EPI_ISL_2887742
EPI_ISL_7789142
EPI_ISL_3506894
EPI_ISL_4219520
EPI_ISL_4741417
EPI_ISL_6017925
EPI_ISL_7138920
EPI_ISL_2614609
EPI_ISL_5417415
EPI_ISL_5022670
EPI_ISL_4716111
EPI_ISL_2180363
EPI_ISL_1112970
EPI_ISL_1621519
EPI_ISL_5590064
EPI_ISL_479799
EPI_ISL_6710373
EPI_ISL_5389416
EPI_ISL_3233399
EPI_ISL_6332571
EPI_ISL_2530334
EPI_ISL_5429545
EPI_ISL_7813137
EPI_ISL_3548694
EPI_ISL_5543313
EPI_ISL_7327753
EPI_ISL_416885
EPI_ISL_2984242
EPI_ISL_7971176
EPI_ISL_648735
EPI_ISL_1112239
EPI_ISL_2272963
EPI_ISL_5866812
EPI_ISL_5196770
EPI_ISL_3355675
EPI_ISL_5803014
EPI_ISL_6229309
EPI_ISL_7328696
EPI_ISL_1110415
EPI_ISL_3153389
EPI_ISL_8630281
EPI_ISL_687911
EPI_ISL_5193908
EPI_ISL_7329378
EPI_ISL_6207342
EPI_ISL_1250985
EPI_ISL_6424887
EPI_ISL_3347565
EPI_ISL_480109
EPI_ISL_9011168
EPI_ISL_3232680
EPI_ISL_586526
EPI_ISL_5892459
EPI_ISL_5945458
EPI_ISL_4032140
EPI_ISL_5238733
EPI_ISL_2171206
EPI_ISL_794812
EPI_ISL_2501359
EPI_ISL_4744633
EPI_ISL_6101491
EPI_ISL_6699461
EPI_ISL_8588845
EPI_ISL_8004966
EPI_ISL_5781987
EPI_ISL_2835277
EPI_ISL_5537774
EPI_ISL_1494630
EPI_ISL_2663331
EPI_ISL_5717871
EPI_ISL_6570921
EPI_ISL_3347827
EPI_ISL_7476717
EPI_ISL_2967075
EPI_ISL_2140800
EPI_ISL_1502455
EPI_ISL_5061951
EPI_ISL_7468638
EPI_ISL_685626
EPI_ISL_3796398
EPI_ISL_2156551
EPI_ISL_2100840
EPI_ISL_3507174
EPI_ISL_5890496
EPI_ISL_2479910
EPI_ISL_5880611
EPI_ISL_4731370
EPI_ISL_2621397
EPI_ISL_876757
EPI_ISL_3757154
EPI_ISL_3031706
EPI_ISL_6914338
EPI_ISL_5551250
EPI_ISL_4880384
EPI_ISL_3875755
EPI_ISL_3033350
EPI_ISL_1853337
EPI_ISL_3557051
EPI_ISL_4918304
EPI_ISL_5241147
EPI_ISL_538485
EPI_ISL_1678447
EPI_ISL_6885091
EPI_ISL_2557360
EPI_ISL_4888462
EPI_ISL_2877328
EPI_ISL_4411417
EPI_ISL_2616370
EPI_ISL_9373625
EPI_ISL_6595147
EPI_ISL_941076
EPI_ISL_5587899
EPI_ISL_10146042
EPI_ISL_10497550
EPI_ISL_9011212
EPI_ISL_4951707
EPI_ISL_700104
EPI_ISL_4503716
EPI_ISL_7853237
EPI_ISL_11229440
EPI_ISL_560634
EPI_ISL_686863
EPI_ISL_8652712
EPI_ISL_8004756
EPI_ISL_5538083
EPI_ISL_5306592
EPI_ISL_9159989
EPI_ISL_1554917
EPI_ISL_5095553
EPI_ISL_3545793
EPI_ISL_5450255
EPI_ISL_1662114
EPI_ISL_6207095
EPI_ISL_5417439
EPI_ISL_8580114
EPI_ISL_3769086
EPI_ISL_1580554
EPI_ISL_1336848
EPI_ISL_3801542
EPI_ISL_3334843
EPI_ISL_3796323
EPI_ISL_684803
EPI_ISL_2887724
EPI_ISL_3167147
EPI_ISL_2323001
EPI_ISL_3546596
EPI_ISL_2801673
EPI_ISL_688446
EPI_ISL_2422667
EPI_ISL_5863742
EPI_ISL_1401186
EPI_ISL_690385
EPI_ISL_7716776
EPI_ISL_7373555
EPI_ISL_1785217
EPI_ISL_3234930
EPI_ISL_3668043
EPI_ISL_5863881
EPI_ISL_4271107
EPI_ISL_2958741
EPI_ISL_6195901
EPI_ISL_5587820
EPI_ISL_3506848
EPI_ISL_7803556
EPI_ISL_2490455
EPI_ISL_1288385
EPI_ISL_3980600
EPI_ISL_7328717
EPI_ISL_3757118
EPI_ISL_1172020
EPI_ISL_2859101
EPI_ISL_1020095
EPI_ISL_7086779
EPI_ISL_3769354
EPI_ISL_4298864
EPI_ISL_7174083
EPI_ISL_1910318
EPI_ISL_5570804
EPI_ISL_8254316
EPI_ISL_1416888
EPI_ISL_1661495
EPI_ISL_4717015
EPI_ISL_1470136
EPI_ISL_5144691
EPI_ISL_692070
EPI_ISL_1818828
EPI_ISL_689233
EPI_ISL_2279600
EPI_ISL_3245773
EPI_ISL_689181
EPI_ISL_6887012
EPI_ISL_4790141
EPI_ISL_6264280
EPI_ISL_1608487
EPI_ISL_2967848
EPI_ISL_10146048
EPI_ISL_6101501
EPI_ISL_685975
EPI_ISL_4442786
EPI_ISL_2171203
EPI_ISL_6886979
EPI_ISL_2231499
EPI_ISL_7899798
EPI_ISL_5850806
EPI_ISL_5918366
EPI_ISL_2788731
EPI_ISL_5589938
EPI_ISL_2860803
EPI_ISL_2612025
EPI_ISL_6471759
EPI_ISL_2156369
EPI_ISL_4549937
EPI_ISL_7327536
EPI_ISL_5441541
EPI_ISL_4601631
EPI_ISL_1594435
EPI_ISL_690718
EPI_ISL_690570
EPI_ISL_2231163
EPI_ISL_4273368
EPI_ISL_3342003
EPI_ISL_6886770
EPI_ISL_7326740
EPI_ISL_913056
EPI_ISL_686334
EPI_ISL_2188349
EPI_ISL_3219624
EPI_ISL_1262853
EPI_ISL_9052909
EPI_ISL_3306248
EPI_ISL_7813242
EPI_ISL_6698742
EPI_ISL_2154712
EPI_ISL_690010
EPI_ISL_8620300
EPI_ISL_882666
EPI_ISL_2332750
EPI_ISL_512955
EPI_ISL_2214692
EPI_ISL_1469962
EPI_ISL_687797
EPI_ISL_3842038
EPI_ISL_4716689
EPI_ISL_1401336
EPI_ISL_5742196
EPI_ISL_4171616
EPI_ISL_6102630
EPI_ISL_6841900
EPI_ISL_1788927
EPI_ISL_5142863
EPI_ISL_3370447
EPI_ISL_3347520
EPI_ISL_2308592
EPI_ISL_4716326
EPI_ISL_5107516
EPI_ISL_2835517
EPI_ISL_4714691
EPI_ISL_4391688
EPI_ISL_6116835
EPI_ISL_7660771
EPI_ISL_5031267
EPI_ISL_3231216
EPI_ISL_671456
EPI_ISL_6125680
EPI_ISL_5260559
EPI_ISL_4920262
EPI_ISL_1263079
EPI_ISL_7853088
EPI_ISL_1190893
EPI_ISL_2081923
EPI_ISL_6640831
EPI_ISL_6914099
EPI_ISL_6173471
EPI_ISL_5323884
EPI_ISL_8580118
EPI_ISL_2180200
EPI_ISL_2859048
EPI_ISL_2259256
EPI_ISL_1299515
EPI_ISL_5314183
EPI_ISL_6711180
EPI_ISL_1483708
EPI_ISL_6158309
EPI_ISL_1416864
EPI_ISL_2272933
EPI_ISL_6511860
EPI_ISL_7380121
EPI_ISL_9361640
EPI_ISL_4032189
EPI_ISL_6436543
EPI_ISL_4298807
EPI_ISL_690194
EPI_ISL_3316248
EPI_ISL_6566994
EPI_ISL_3100084
EPI_ISL_4714148
EPI_ISL_2485146
EPI_ISL_5460696
EPI_ISL_1299539
EPI_ISL_4741594
EPI_ISL_2671509
EPI_ISL_3875660
EPI_ISL_2365886
EPI_ISL_6832139
EPI_ISL_6721675
EPI_ISL_2800920
EPI_ISL_7969642
EPI_ISL_4171431
EPI_ISL_4741616
EPI_ISL_861661
EPI_ISL_5851097
EPI_ISL_1219031
EPI_ISL_3948498
EPI_ISL_6103313
EPI_ISL_3799773
EPI_ISL_5990096
EPI_ISL_2942494
EPI_ISL_2688277
EPI_ISL_5563053
EPI_ISL_5365924
EPI_ISL_528927
EPI_ISL_469023
EPI_ISL_2100901
EPI_ISL_3982202
EPI_ISL_690017
EPI_ISL_4255537
EPI_ISL_684484
EPI_ISL_7326434
EPI_ISL_1936108
EPI_ISL_4879122
EPI_ISL_2001655
EPI_ISL_3804259
EPI_ISL_2982143
EPI_ISL_4846843
EPI_ISL_4969127
EPI_ISL_8065678
EPI_ISL_5985323
EPI_ISL_4006652
EPI_ISL_2942598
EPI_ISL_7711657
EPI_ISL_3138762
EPI_ISL_7015678
EPI_ISL_5598369
EPI_ISL_6175349
EPI_ISL_5194196
EPI_ISL_7613835
EPI_ISL_6475139
EPI_ISL_4990370
EPI_ISL_5266448
EPI_ISL_3797393
EPI_ISL_1233253
EPI_ISL_5115177
EPI_ISL_2492374
EPI_ISL_5945915
EPI_ISL_3672249
EPI_ISL_4411748
EPI_ISL_2495551
EPI_ISL_6945229
EPI_ISL_1785090
EPI_ISL_4503633
EPI_ISL_11229243
EPI_ISL_1138531
EPI_ISL_4171780
EPI_ISL_6316031
EPI_ISL_3668051
EPI_ISL_4951032
EPI_ISL_1020217
EPI_ISL_3356255
EPI_ISL_6566942
EPI_ISL_956394
EPI_ISL_1201429
EPI_ISL_6175331
EPI_ISL_4603170
EPI_ISL_4546628
EPI_ISL_3805588
EPI_ISL_1288295
EPI_ISL_5781983
EPI_ISL_10124457
EPI_ISL_686486
EPI_ISL_5441607
EPI_ISL_2200140
EPI_ISL_5589827
EPI_ISL_1910234
EPI_ISL_3999724
EPI_ISL_2958812
EPI_ISL_5393447
EPI_ISL_5597499
EPI_ISL_2661844
EPI_ISL_3375494
EPI_ISL_5304817
EPI_ISL_700321
EPI_ISL_2030005
EPI_ISL_4879269
EPI_ISL_4081145
EPI_ISL_1279442
EPI_ISL_2955609
EPI_ISL_3153386
EPI_ISL_6471165
EPI_ISL_9089782
EPI_ISL_1678452
EPI_ISL_3155630
EPI_ISL_1219011
EPI_ISL_1544146
EPI_ISL_3805652
EPI_ISL_3023905
EPI_ISL_6699294
EPI_ISL_700166
EPI_ISL_7137340
EPI_ISL_414577
EPI_ISL_2226228
EPI_ISL_5717530
EPI_ISL_6886983
EPI_ISL_2097124
EPI_ISL_1960236
EPI_ISL_2566919
EPI_ISL_7404267
EPI_ISL_2272883
EPI_ISL_3265436
EPI_ISL_2374224
EPI_ISL_2091206
EPI_ISL_6315843
EPI_ISL_5741771
EPI_ISL_9274913
EPI_ISL_2334511
EPI_ISL_3265463
EPI_ISL_7870916
EPI_ISL_7328315
EPI_ISL_1532236
EPI_ISL_5560914
EPI_ISL_3298642
EPI_ISL_6640276
EPI_ISL_2400446
EPI_ISL_2228070
EPI_ISL_6641529
EPI_ISL_872215
EPI_ISL_2942609
EPI_ISL_1302819
EPI_ISL_8083685
EPI_ISL_4955750
EPI_ISL_5936853
EPI_ISL_3333604
EPI_ISL_2501061
EPI_ISL_535477
EPI_ISL_2691133
EPI_ISL_7328845
EPI_ISL_3690543
EPI_ISL_8769102
EPI_ISL_3259566
EPI_ISL_5441684
EPI_ISL_6595039
EPI_ISL_1403536
EPI_ISL_4006294
EPI_ISL_2858997
EPI_ISL_6825221
EPI_ISL_1118032
EPI_ISL_1336789
EPI_ISL_5143236
EPI_ISL_3546162
EPI_ISL_479848
EPI_ISL_1020041
EPI_ISL_6031281
EPI_ISL_3505900
EPI_ISL_1909974
EPI_ISL_5194455
EPI_ISL_5142802
EPI_ISL_1096131
EPI_ISL_2612621
EPI_ISL_5703434
EPI_ISL_1301620
EPI_ISL_5434034
EPI_ISL_4171585
EPI_ISL_689521
EPI_ISL_483570
EPI_ISL_6812585
EPI_ISL_6711729
EPI_ISL_4506731
EPI_ISL_5845740
EPI_ISL_1585552
EPI_ISL_4878960
EPI_ISL_2931383
EPI_ISL_6207662
EPI_ISL_6691974
EPI_ISL_7328755
EPI_ISL_436716
EPI_ISL_3355689
EPI_ISL_6031832
EPI_ISL_5717647
EPI_ISL_1583138
EPI_ISL_3162210
EPI_ISL_8808457
EPI_ISL_11229603
EPI_ISL_3799803
EPI_ISL_5945769
EPI_ISL_4214557
EPI_ISL_5441460
EPI_ISL_7449554
EPI_ISL_4032161
EPI_ISL_6690790
EPI_ISL_5428876
EPI_ISL_7550145
EPI_ISL_7327733
EPI_ISL_2427197
EPI_ISL_1752652
EPI_ISL_2200154
EPI_ISL_6315806
EPI_ISL_2532429
EPI_ISL_2422596
EPI_ISL_4081149
EPI_ISL_4731417
EPI_ISL_11036501
EPI_ISL_5434049
EPI_ISL_3691393
EPI_ISL_1111450
EPI_ISL_686333
EPI_ISL_5143059
EPI_ISL_8485216
EPI_ISL_9429716
EPI_ISL_602870
EPI_ISL_7789419
EPI_ISL_6566835
EPI_ISL_3506840
EPI_ISL_6092388
EPI_ISL_8588768
EPI_ISL_7938837
EPI_ISL_3920680
EPI_ISL_691413
EPI_ISL_7986496
EPI_ISL_10149569
EPI_ISL_2101293
EPI_ISL_690261
EPI_ISL_7138616
EPI_ISL_4741955
EPI_ISL_4600999
EPI_ISL_2391550
EPI_ISL_4258603
EPI_ISL_5395777
EPI_ISL_2264766
EPI_ISL_6863515
EPI_ISL_3506608
EPI_ISL_8090650
EPI_ISL_3762745
EPI_ISL_1340856
EPI_ISL_779713
EPI_ISL_6690109
EPI_ISL_1498312
EPI_ISL_11229394
EPI_ISL_2839348
EPI_ISL_5261917
EPI_ISL_3355519
EPI_ISL_7151093
EPI_ISL_515740
EPI_ISL_2887582
EPI_ISL_2535247
EPI_ISL_3370711
EPI_ISL_2617664
EPI_ISL_4659127
EPI_ISL_2226302
EPI_ISL_7328006
EPI_ISL_3232653
EPI_ISL_11036446
EPI_ISL_3943741
EPI_ISL_9011191
EPI_ISL_2232824
EPI_ISL_3557189
EPI_ISL_2650506
EPI_ISL_3477565
EPI_ISL_2671499
EPI_ISL_5142932
EPI_ISL_3460023
EPI_ISL_2859096
EPI_ISL_5417517
EPI_ISL_5589696
EPI_ISL_3639033
EPI_ISL_6158331
EPI_ISL_6181563
EPI_ISL_5095356
EPI_ISL_3298308
EPI_ISL_7150982
EPI_ISL_5596340
EPI_ISL_1647177
EPI_ISL_6699327
EPI_ISL_1336782
EPI_ISL_1470018
EPI_ISL_6116762
EPI_ISL_1060345
EPI_ISL_3023913
EPI_ISL_1212681
EPI_ISL_4206945
EPI_ISL_7268127
EPI_ISL_6228013
EPI_ISL_1623071
EPI_ISL_3904988
EPI_ISL_6684864
EPI_ISL_3507201
EPI_ISL_3506810
EPI_ISL_2101897
EPI_ISL_6000489
EPI_ISL_5541042
EPI_ISL_483879
EPI_ISL_1788820
EPI_ISL_3233065
EPI_ISL_3804213
EPI_ISL_4299030
EPI_ISL_8630229
EPI_ISL_4171873
EPI_ISL_5104019
EPI_ISL_3602646
EPI_ISL_872271
EPI_ISL_4543241
EPI_ISL_5421038
EPI_ISL_4549968
EPI_ISL_3832679
EPI_ISL_691441
EPI_ISL_1969671
EPI_ISL_3155397
EPI_ISL_10149590
EPI_ISL_5142664
EPI_ISL_5332154
EPI_ISL_862566
EPI_ISL_1910080
EPI_ISL_8506466
EPI_ISL_691878
EPI_ISL_1262830
EPI_ISL_7358008
EPI_ISL_6271224
EPI_ISL_1190751
EPI_ISL_7672840
EPI_ISL_6471800
EPI_ISL_6595035
EPI_ISL_1086036
EPI_ISL_7812991
EPI_ISL_2402765
EPI_ISL_6091684
EPI_ISL_833313
EPI_ISL_1465589
EPI_ISL_2657507
EPI_ISL_1465473
EPI_ISL_1096240
EPI_ISL_5687781
EPI_ISL_6424874
EPI_ISL_3375510
EPI_ISL_1685416
EPI_ISL_6324732
EPI_ISL_1910419
EPI_ISL_2887610
EPI_ISL_3231225
EPI_ISL_2671497
EPI_ISL_4199431
EPI_ISL_7717047
EPI_ISL_3306155
EPI_ISL_471417
EPI_ISL_735363
EPI_ISL_3750652
EPI_ISL_7468575
EPI_ISL_428229
EPI_ISL_2502748
EPI_ISL_3386853
EPI_ISL_2779285
EPI_ISL_8580266
EPI_ISL_2863856
EPI_ISL_7775382
EPI_ISL_4505715
EPI_ISL_6698367
EPI_ISL_9429678
EPI_ISL_4657530
EPI_ISL_1401424
EPI_ISL_4731458
EPI_ISL_2290153
EPI_ISL_6031207
EPI_ISL_5588255
EPI_ISL_5260278
EPI_ISL_2107123
EPI_ISL_6661758
EPI_ISL_6208077
EPI_ISL_7728875
EPI_ISL_2942498
EPI_ISL_5568422
EPI_ISL_648801
EPI_ISL_6016969
EPI_ISL_722908
EPI_ISL_4741371
EPI_ISL_6261804
EPI_ISL_1823456
EPI_ISL_5686774
EPI_ISL_3805529
EPI_ISL_1661505
EPI_ISL_4411330
EPI_ISL_685530
EPI_ISL_11229555
EPI_ISL_5564963
EPI_ISL_4006567
EPI_ISL_6843521
EPI_ISL_9159739
EPI_ISL_1608399
EPI_ISL_1035959
EPI_ISL_2942472
EPI_ISL_4006492
EPI_ISL_11069223
EPI_ISL_6315792
EPI_ISL_5030033
EPI_ISL_6886774
EPI_ISL_6104370
EPI_ISL_1013119
EPI_ISL_689721
EPI_ISL_7326707
EPI_ISL_443287
EPI_ISL_6699455
EPI_ISL_689331
EPI_ISL_4886576
EPI_ISL_2444338
EPI_ISL_5569302
EPI_ISL_1819240
EPI_ISL_3233353
EPI_ISL_4298666
EPI_ISL_3545890
EPI_ISL_7711810
EPI_ISL_6886906
EPI_ISL_5736590
EPI_ISL_2232982
EPI_ISL_3923930
EPI_ISL_691485
EPI_ISL_6491766
EPI_ISL_2188098
EPI_ISL_4061382
EPI_ISL_5863672
EPI_ISL_1257821
EPI_ISL_6103061
EPI_ISL_2029943
EPI_ISL_5562595
EPI_ISL_2002648
EPI_ISL_3982277
EPI_ISL_5552148
EPI_ISL_1960234
EPI_ISL_2681220
EPI_ISL_6102171
EPI_ISL_6032081
EPI_ISL_6684858
EPI_ISL_4199423
EPI_ISL_687387
EPI_ISL_3446726
EPI_ISL_9089739
EPI_ISL_6568621
EPI_ISL_1791491
EPI_ISL_4504007
EPI_ISL_2438912
EPI_ISL_3792520
EPI_ISL_5428084
EPI_ISL_688175
EPI_ISL_2427132
EPI_ISL_1288256
EPI_ISL_6692375
EPI_ISL_5304868
EPI_ISL_2402799
EPI_ISL_2943233
EPI_ISL_5555142
EPI_ISL_3920645
EPI_ISL_4171540
EPI_ISL_10072161
EPI_ISL_2937927
EPI_ISL_6691931
EPI_ISL_5001627
EPI_ISL_6699692
EPI_ISL_1259301
EPI_ISL_8582085
EPI_ISL_1279457
EPI_ISL_5598537
EPI_ISL_3009079
EPI_ISL_2100946
EPI_ISL_1757326
EPI_ISL_3545774
EPI_ISL_5194616
EPI_ISL_4299444
EPI_ISL_689312
EPI_ISL_688126
EPI_ISL_8257819
EPI_ISL_3355746
EPI_ISL_5567689
EPI_ISL_4255497
EPI_ISL_6914050
EPI_ISL_684675
EPI_ISL_7589465
EPI_ISL_2340990
EPI_ISL_1114717
EPI_ISL_3570932
EPI_ISL_7174162
EPI_ISL_1262870
EPI_ISL_435281
EPI_ISL_3021419
EPI_ISL_1111136
EPI_ISL_5945593
EPI_ISL_5143108
EPI_ISL_691360
EPI_ISL_2324237
EPI_ISL_685574
EPI_ISL_1365664
EPI_ISL_5107515
EPI_ISL_1233836
EPI_ISL_9160084
EPI_ISL_2674707
EPI_ISL_4984640
EPI_ISL_837794
EPI_ISL_3402238
EPI_ISL_4820987
EPI_ISL_6031334
EPI_ISL_4504000
EPI_ISL_685756
EPI_ISL_837678
EPI_ISL_4546629
EPI_ISL_2756376
EPI_ISL_8401626
EPI_ISL_2543433
EPI_ISL_1911843
EPI_ISL_3718776
EPI_ISL_5560121
EPI_ISL_5735817
EPI_ISL_5441552
EPI_ISL_11362242
EPI_ISL_1068593
EPI_ISL_6843498
EPI_ISL_6475155
EPI_ISL_4171377
EPI_ISL_5854752
EPI_ISL_954016
EPI_ISL_10435971
EPI_ISL_5937039
EPI_ISL_6913957
EPI_ISL_2156557
EPI_ISL_1014678
EPI_ISL_4713851
EPI_ISL_689804
EPI_ISL_3410581
EPI_ISL_6886946
EPI_ISL_525654
EPI_ISL_10980369
EPI_ISL_692726
EPI_ISL_4551666
EPI_ISL_4004955
EPI_ISL_9373727
EPI_ISL_2651397
EPI_ISL_7329252
EPI_ISL_458133
EPI_ISL_8580420
EPI_ISL_5143104
EPI_ISL_3920046
EPI_ISL_1620601
EPI_ISL_8580265
EPI_ISL_1118081
EPI_ISL_1936125
EPI_ISL_689729
EPI_ISL_4882046
EPI_ISL_912577
EPI_ISL_3085350
EPI_ISL_4171734
EPI_ISL_6250488
EPI_ISL_515559
EPI_ISL_684730
EPI_ISL_3347856
EPI_ISL_6158350
EPI_ISL_825035
EPI_ISL_3155390
EPI_ISL_3980591
EPI_ISL_513176
EPI_ISL_1255265
EPI_ISL_2189133
EPI_ISL_9373904
EPI_ISL_1732074
EPI_ISL_4880338
EPI_ISL_1251059
EPI_ISL_648676
EPI_ISL_6567043
EPI_ISL_1752668
EPI_ISL_5543346
EPI_ISL_6316037
EPI_ISL_2272915
EPI_ISL_6157812
EPI_ISL_2180402
EPI_ISL_1060476
EPI_ISL_2801623
EPI_ISL_688932
EPI_ISL_3544103
EPI_ISL_5933496
EPI_ISL_6571140
EPI_ISL_5389677
EPI_ISL_7195645
EPI_ISL_3395845
EPI_ISL_513261
EPI_ISL_2627971
EPI_ISL_1103580
EPI_ISL_1171698
EPI_ISL_1917504
EPI_ISL_5544553
EPI_ISL_6481960
EPI_ISL_962531
EPI_ISL_5945502
EPI_ISL_4549335
EPI_ISL_1669980
EPI_ISL_8106958
EPI_ISL_8588664
EPI_ISL_692093
EPI_ISL_686806
EPI_ISL_4411586
EPI_ISL_1468447
EPI_ISL_977476
EPI_ISL_9373622
EPI_ISL_3259400
EPI_ISL_1628372
EPI_ISL_2399561
EPI_ISL_3717858
EPI_ISL_4503640
EPI_ISL_1960579
EPI_ISL_3805335
EPI_ISL_6885124
EPI_ISL_3846698
EPI_ISL_6698699
EPI_ISL_685456
EPI_ISL_685650
EPI_ISL_5536423
EPI_ISL_4481548
EPI_ISL_2887611
EPI_ISL_5050395
EPI_ISL_8693495
EPI_ISL_6208103
EPI_ISL_4199240
EPI_ISL_6960137
EPI_ISL_690984
EPI_ISL_4510643
EPI_ISL_660650
EPI_ISL_1588834
EPI_ISL_5850951
EPI_ISL_7813247
EPI_ISL_7328556
EPI_ISL_3543906
EPI_ISL_2958866
EPI_ISL_4546697
EPI_ISL_1406590
EPI_ISL_1911533
EPI_ISL_7174106
EPI_ISL_3375539
EPI_ISL_3748189
EPI_ISL_7327780
EPI_ISL_5918341
EPI_ISL_1662018
EPI_ISL_3905062
EPI_ISL_1060579
EPI_ISL_3690173
EPI_ISL_5990075
EPI_ISL_2232728
EPI_ISL_876767
EPI_ISL_4171492
EPI_ISL_1823181
EPI_ISL_1685994
EPI_ISL_1324765
EPI_ISL_6604967
EPI_ISL_2838050
EPI_ISL_5058540
EPI_ISL_2231569
EPI_ISL_5304821
EPI_ISL_2339903
EPI_ISL_2681217
EPI_ISL_6017893
EPI_ISL_8251424
EPI_ISL_3742902
EPI_ISL_2501271
EPI_ISL_6914083
EPI_ISL_5115024
EPI_ISL_6641446
EPI_ISL_2340940
EPI_ISL_2374194
EPI_ISL_1825681
EPI_ISL_2095908
EPI_ISL_691887
EPI_ISL_6103190
EPI_ISL_2490585
EPI_ISL_6261317
EPI_ISL_2501301
EPI_ISL_3692548
EPI_ISL_691329
EPI_ISL_4171370
EPI_ISL_3355849
EPI_ISL_3905053
EPI_ISL_5936669
EPI_ISL_4713227
EPI_ISL_3642591
EPI_ISL_4548988
EPI_ISL_7795927
EPI_ISL_3099847
EPI_ISL_4255227
EPI_ISL_6640261
EPI_ISL_4731251
EPI_ISL_5918373
EPI_ISL_7327843
EPI_ISL_1233230
EPI_ISL_2648088
EPI_ISL_8579682
EPI_ISL_4715874
EPI_ISL_7151122
EPI_ISL_1420829
EPI_ISL_1853282
EPI_ISL_4629171
EPI_ISL_444475
EPI_ISL_2661782
EPI_ISL_2001161
EPI_ISL_1911543
EPI_ISL_2155002
EPI_ISL_4741989
EPI_ISL_1096299
EPI_ISL_9852016
EPI_ISL_1821246
EPI_ISL_9089717
EPI_ISL_7935563
EPI_ISL_1117683
EPI_ISL_8164200
EPI_ISL_4489777
EPI_ISL_1288446
EPI_ISL_8421361
EPI_ISL_2235468
EPI_ISL_1686238
EPI_ISL_8808447
EPI_ISL_7309582
EPI_ISL_2097035
EPI_ISL_9361315
EPI_ISL_5265828
EPI_ISL_8428128
EPI_ISL_6102323
EPI_ISL_4727639
EPI_ISL_685007
EPI_ISL_935597
EPI_ISL_5543135
EPI_ISL_687395
EPI_ISL_3066416
EPI_ISL_5741908
EPI_ISL_422415
EPI_ISL_3031487
EPI_ISL_3805692
EPI_ISL_3800202
EPI_ISL_2559261
EPI_ISL_5143370
EPI_ISL_3266926
EPI_ISL_6699409
EPI_ISL_6227432
EPI_ISL_912849
EPI_ISL_862597
EPI_ISL_1491647
EPI_ISL_4603076
EPI_ISL_2361618
EPI_ISL_3506632
EPI_ISL_2887473
EPI_ISL_2858993
EPI_ISL_4744463
EPI_ISL_3803794
EPI_ISL_7326357
EPI_ISL_687786
EPI_ISL_4273326
EPI_ISL_2681449
EPI_ISL_4006644
EPI_ISL_1516930
EPI_ISL_2923162
EPI_ISL_2189169
EPI_ISL_7267769
EPI_ISL_8580067
EPI_ISL_690461
EPI_ISL_3915085
EPI_ISL_3347619
EPI_ISL_2343004
EPI_ISL_6017877
EPI_ISL_5152652
EPI_ISL_3990215
EPI_ISL_3983652
EPI_ISL_4211293
EPI_ISL_4254044
EPI_ISL_2003142
EPI_ISL_5597501
EPI_ISL_1166988
EPI_ISL_8579847
EPI_ISL_5858904
EPI_ISL_3750584
EPI_ISL_3039720
EPI_ISL_1827511
EPI_ISL_4629977
EPI_ISL_10280766
EPI_ISL_5735211
EPI_ISL_1627463
EPI_ISL_4006682
EPI_ISL_5022686
EPI_ISL_1288238
EPI_ISL_2090781
EPI_ISL_516613
EPI_ISL_6854924
EPI_ISL_11229742
EPI_ISL_1580645
EPI_ISL_7728940
EPI_ISL_6367853
EPI_ISL_956309
EPI_ISL_685372
EPI_ISL_1171649
EPI_ISL_3031870
EPI_ISL_2374258
EPI_ISL_6840594
EPI_ISL_6103447
EPI_ISL_6703052
EPI_ISL_2029830
EPI_ISL_5194001
EPI_ISL_4890133
EPI_ISL_4211288
EPI_ISL_1501024
EPI_ISL_7814312
EPI_ISL_6227063
EPI_ISL_6316442
EPI_ISL_2671847
EPI_ISL_3306059
EPI_ISL_1254690
EPI_ISL_5858558
EPI_ISL_3801527
EPI_ISL_1628753
EPI_ISL_480239
EPI_ISL_7728806
EPI_ISL_3799804
EPI_ISL_1081312
EPI_ISL_4878944
EPI_ISL_7326822
EPI_ISL_2017499
EPI_ISL_5441574
EPI_ISL_1761357
EPI_ISL_689597
EPI_ISL_7086672
EPI_ISL_4069498
EPI_ISL_10777302
EPI_ISL_1166977
EPI_ISL_6115796
EPI_ISL_2293571
EPI_ISL_6174227
EPI_ISL_5265421
EPI_ISL_6370525
EPI_ISL_686893
EPI_ISL_2270887
EPI_ISL_2846020
EPI_ISL_2532388
EPI_ISL_7327106
EPI_ISL_3006770
EPI_ISL_5106664
EPI_ISL_6711214
EPI_ISL_5990117
EPI_ISL_7711746
EPI_ISL_7267741
EPI_ISL_6425525
EPI_ISL_4171941
EPI_ISL_2161786
EPI_ISL_416575
EPI_ISL_5536446
EPI_ISL_3760167
EPI_ISL_2095983
EPI_ISL_7368938
EPI_ISL_2612040
EPI_ISL_5590269
EPI_ISL_2343215
EPI_ISL_4879147
EPI_ISL_3261621
EPI_ISL_8620431
EPI_ISL_8065578
EPI_ISL_1629711
EPI_ISL_1841135
EPI_ISL_2490450
EPI_ISL_6711202
EPI_ISL_689418
EPI_ISL_4731398
EPI_ISL_2790872
EPI_ISL_1857237
EPI_ISL_7743739
EPI_ISL_688171
EPI_ISL_5540235
EPI_ISL_4419166
EPI_ISL_2272799
EPI_ISL_3305901
EPI_ISL_2312671
EPI_ISL_3355778
EPI_ISL_7970172
EPI_ISL_1700584
EPI_ISL_7620314
EPI_ISL_962543
EPI_ISL_4417864
EPI_ISL_8090640
EPI_ISL_5544626
EPI_ISL_882945
EPI_ISL_3023951
EPI_ISL_10334106
EPI_ISL_2774033
EPI_ISL_1112985
EPI_ISL_5143176
EPI_ISL_4503647
EPI_ISL_2189154
EPI_ISL_5562591
EPI_ISL_7853238
EPI_ISL_2566227
EPI_ISL_2188139
EPI_ISL_862628
EPI_ISL_2228925
EPI_ISL_3915039
EPI_ISL_6710971
EPI_ISL_3543688
EPI_ISL_1965614
EPI_ISL_3542849
EPI_ISL_2820296
EPI_ISL_6775923
EPI_ISL_4183188
EPI_ISL_1111375
EPI_ISL_7743710
EPI_ISL_6115584
EPI_ISL_2140815
EPI_ISL_2105401
EPI_ISL_9167441
EPI_ISL_2545839
EPI_ISL_487381
EPI_ISL_2621425
EPI_ISL_688774
EPI_ISL_3374596
EPI_ISL_2340983
EPI_ISL_5069695
EPI_ISL_3033407
EPI_ISL_700091
EPI_ISL_4199306
EPI_ISL_3076939
EPI_ISL_6261871
EPI_ISL_1288496
EPI_ISL_3155371
EPI_ISL_802749
EPI_ISL_6710166
EPI_ISL_5560078
EPI_ISL_2099488
EPI_ISL_4274882
EPI_ISL_7853227
EPI_ISL_3532528
EPI_ISL_1501190
EPI_ISL_1391288
EPI_ISL_5924009
EPI_ISL_1001304
EPI_ISL_3306221
EPI_ISL_2646253
EPI_ISL_1580621
EPI_ISL_4411687
EPI_ISL_8004842
EPI_ISL_1259104
EPI_ISL_1502480
EPI_ISL_2101290
EPI_ISL_3716652
EPI_ISL_911386
EPI_ISL_9089692
EPI_ISL_4715486
EPI_ISL_2466300
EPI_ISL_3874098
EPI_ISL_1319300
EPI_ISL_7327459
EPI_ISL_3757125
EPI_ISL_3923770
EPI_ISL_7711628
EPI_ISL_2629083
EPI_ISL_6158322
EPI_ISL_7326591
EPI_ISL_6436737
EPI_ISL_5589836
EPI_ISL_1469947
EPI_ISL_4541468
EPI_ISL_1910289
EPI_ISL_6810215
EPI_ISL_2835497
EPI_ISL_5249043
EPI_ISL_1583058
EPI_ISL_3316185
EPI_ISL_4298675
EPI_ISL_8090668
EPI_ISL_3999887
EPI_ISL_5064618
EPI_ISL_6228474
EPI_ISL_5538229
EPI_ISL_2779013
EPI_ISL_6097686
EPI_ISL_6863520
EPI_ISL_5855870
EPI_ISL_685669
EPI_ISL_3690278
EPI_ISL_3987576
EPI_ISL_2920726
EPI_ISL_3543834
EPI_ISL_2985517
EPI_ISL_6228027
EPI_ISL_857297
EPI_ISL_2444367
EPI_ISL_3232667
EPI_ISL_5063253
EPI_ISL_1656855
EPI_ISL_2427120
EPI_ISL_2272989
EPI_ISL_3797310
EPI_ISL_2532281
EPI_ISL_3757353
EPI_ISL_690357
EPI_ISL_7326815
EPI_ISL_2312758
EPI_ISL_4171882
EPI_ISL_1443888
EPI_ISL_2308713
EPI_ISL_3355799
EPI_ISL_2095951
EPI_ISL_1936282
EPI_ISL_6595044
EPI_ISL_479544
EPI_ISL_5303913
EPI_ISL_8090693
EPI_ISL_2379037
EPI_ISL_3153533
EPI_ISL_1259158
EPI_ISL_6228913
EPI_ISL_2858994
EPI_ISL_2341378
EPI_ISL_1302124
EPI_ISL_3219539
EPI_ISL_4072411
EPI_ISL_7327897
EPI_ISL_4106587
EPI_ISL_2920705
EPI_ISL_5544541
EPI_ISL_1655017
EPI_ISL_1911434
EPI_ISL_7803577
EPI_ISL_1176332
EPI_ISL_6690151
EPI_ISL_2964605
EPI_ISL_2107227
EPI_ISL_5332165
EPI_ISL_7447767
EPI_ISL_5537850
EPI_ISL_8251742
EPI_ISL_3459979
EPI_ISL_1396730
EPI_ISL_5021268
EPI_ISL_5544100
EPI_ISL_3404958
EPI_ISL_3875819
EPI_ISL_3392619
EPI_ISL_7315004
EPI_ISL_7740628
EPI_ISL_5778165
EPI_ISL_2346466
EPI_ISL_9429776
EPI_ISL_6471319
EPI_ISL_1686061
EPI_ISL_7326359
EPI_ISL_3076750
EPI_ISL_2657406
EPI_ISL_3241748
EPI_ISL_4877330
EPI_ISL_3540090
EPI_ISL_3919772
EPI_ISL_4895647
EPI_ISL_1686131
EPI_ISL_6000413
EPI_ISL_1112959
EPI_ISL_4006233
EPI_ISL_1288252
EPI_ISL_2600758
EPI_ISL_9437326
EPI_ISL_9361309
EPI_ISL_632936
EPI_ISL_6566957
EPI_ISL_4744555
EPI_ISL_653790
EPI_ISL_3155067
EPI_ISL_3999997
EPI_ISL_1685251
EPI_ISL_10777322
EPI_ISL_6699308
EPI_ISL_3690272
EPI_ISL_5738927
EPI_ISL_5560690
EPI_ISL_3827051
EPI_ISL_1656019
EPI_ISL_3033581
EPI_ISL_3805505
EPI_ISL_6810166
EPI_ISL_528815
EPI_ISL_2427379
EPI_ISL_3374426
EPI_ISL_3245810
EPI_ISL_5543693
EPI_ISL_4006357
EPI_ISL_687547
EPI_ISL_4545820
EPI_ISL_648664
EPI_ISL_3920027
EPI_ISL_1517023
EPI_ISL_7740741
EPI_ISL_2264815
EPI_ISL_4951182
EPI_ISL_995372
EPI_ISL_4550017
EPI_ISL_1279440
EPI_ISL_3999814
EPI_ISL_1621716
EPI_ISL_1301864
EPI_ISL_6174594
EPI_ISL_3557093
EPI_ISL_5451823
EPI_ISL_2801597
EPI_ISL_1001466
EPI_ISL_2546926
EPI_ISL_7588835
EPI_ISL_5918404
EPI_ISL_5735160
EPI_ISL_5829989
EPI_ISL_3923860
EPI_ISL_2095879
EPI_ISL_5923934
EPI_ISL_5945683
EPI_ISL_2405128
EPI_ISL_3098962
EPI_ISL_2827961
EPI_ISL_5103739
EPI_ISL_5589886
EPI_ISL_2462960
EPI_ISL_8579700
EPI_ISL_8059991
EPI_ISL_1804972
EPI_ISL_687402
EPI_ISL_7649837
EPI_ISL_4260442
EPI_ISL_1629305
EPI_ISL_5113832
EPI_ISL_2091413
EPI_ISL_4440078
EPI_ISL_1110467
EPI_ISL_9647508
EPI_ISL_883968
EPI_ISL_4549934
EPI_ISL_689942
EPI_ISL_2789817
EPI_ISL_2713249
EPI_ISL_6986133
EPI_ISL_2443508
EPI_ISL_1301948
EPI_ISL_2942827
EPI_ISL_3404902
EPI_ISL_9159872
EPI_ISL_3268425
EPI_ISL_5241111
EPI_ISL_471647
EPI_ISL_3432339
EPI_ISL_5543236
EPI_ISL_5687093
EPI_ISL_1469271
EPI_ISL_1069211
EPI_ISL_4503196
EPI_ISL_4273366
EPI_ISL_5734957
EPI_ISL_5142858
EPI_ISL_6181459
EPI_ISL_4171285
EPI_ISL_2324314
EPI_ISL_7620261
EPI_ISL_5063385
EPI_ISL_480078
EPI_ISL_3547470
EPI_ISL_939629
EPI_ISL_5599398
EPI_ISL_2270921
EPI_ISL_4918025
EPI_ISL_3979574
EPI_ISL_4258619
EPI_ISL_6662275
EPI_ISL_2312693
EPI_ISL_5945497
EPI_ISL_3232172
EPI_ISL_6604695
EPI_ISL_6571025
EPI_ISL_1608426
EPI_ISL_3948483
EPI_ISL_3796723
EPI_ISL_2536317
EPI_ISL_8000426
EPI_ISL_3733976
EPI_ISL_6909934
EPI_ISL_943967
EPI_ISL_2483654
EPI_ISL_3639183
EPI_ISL_3008568
EPI_ISL_8588493
EPI_ISL_2427111
EPI_ISL_1417209
EPI_ISL_5541906
EPI_ISL_3150011
EPI_ISL_7613724
EPI_ISL_7920882
EPI_ISL_6775359
EPI_ISL_1629063
EPI_ISL_4185143
EPI_ISL_3762712
EPI_ISL_7717033
EPI_ISL_689094
EPI_ISL_1654958
EPI_ISL_688648
EPI_ISL_4496548
EPI_ISL_7613772
EPI_ISL_1167015
EPI_ISL_877131
EPI_ISL_6568887
EPI_ISL_6810208
EPI_ISL_1406390
EPI_ISL_1760281
EPI_ISL_2341377
EPI_ISL_6471854
EPI_ISL_2348619
EPI_ISL_1417074
EPI_ISL_4300702
EPI_ISL_1478768
EPI_ISL_6699194
EPI_ISL_2023431
EPI_ISL_4879382
EPI_ISL_1623073
EPI_ISL_4882033
EPI_ISL_6810335
EPI_ISL_7711715
EPI_ISL_1533717
EPI_ISL_518002
EPI_ISL_2887557
EPI_ISL_6031223
EPI_ISL_1262866
EPI_ISL_1036217
EPI_ISL_3229698
EPI_ISL_2427187
EPI_ISL_6810210
EPI_ISL_6944027
EPI_ISL_2231261
EPI_ISL_626617
EPI_ISL_862651
EPI_ISL_1517208
EPI_ISL_5315161
EPI_ISL_862596
EPI_ISL_3058228
EPI_ISL_7327084
EPI_ISL_602676
EPI_ISL_2308569
EPI_ISL_700150
EPI_ISL_5887055
EPI_ISL_11230229
EPI_ISL_4917916
EPI_ISL_3138686
EPI_ISL_7326735
EPI_ISL_3153479
EPI_ISL_4878775
EPI_ISL_5196237
EPI_ISL_6261345
EPI_ISL_3690443
EPI_ISL_6102322
EPI_ISL_4756038
EPI_ISL_1417055
EPI_ISL_3805447
EPI_ISL_4214259
EPI_ISL_935166
EPI_ISL_6691858
EPI_ISL_451300
EPI_ISL_2272818
EPI_ISL_2406473
EPI_ISL_2081206
EPI_ISL_2180423
EPI_ISL_5857014
EPI_ISL_2966310
EPI_ISL_7329018
EPI_ISL_3988308
EPI_ISL_1406277
EPI_ISL_5544320
EPI_ISL_4296394
EPI_ISL_5560928
EPI_ISL_3046081
EPI_ISL_3403430
EPI_ISL_5640184
EPI_ISL_5194197
EPI_ISL_1281683
EPI_ISL_2188321
EPI_ISL_686306
EPI_ISL_8588793
EPI_ISL_3418901
EPI_ISL_3153356
EPI_ISL_2779298
EPI_ISL_2293560
EPI_ISL_1435808
EPI_ISL_1201887
EPI_ISL_4299673
EPI_ISL_5945926
EPI_ISL_3905152
EPI_ISL_2283784
EPI_ISL_2495479
EPI_ISL_692381
EPI_ISL_5598726
EPI_ISL_5551718
EPI_ISL_3024039
EPI_ISL_690937
EPI_ISL_7366967
EPI_ISL_6471231
EPI_ISL_6227331
EPI_ISL_2340933
EPI_ISL_5266120
EPI_ISL_7329133
EPI_ISL_11100668
EPI_ISL_692365
EPI_ISL_8311771
EPI_ISL_5845609
EPI_ISL_1020105
EPI_ISL_4601660
EPI_ISL_1416350
EPI_ISL_4503816
EPI_ISL_1662085
EPI_ISL_3904901
EPI_ISL_1920182
EPI_ISL_4710577
EPI_ISL_5854873
EPI_ISL_6775467
EPI_ISL_1501185
EPI_ISL_7732668
EPI_ISL_2495995
EPI_ISL_6471269
EPI_ISL_3259425
EPI_ISL_1517140
EPI_ISL_4101558
EPI_ISL_4274869
EPI_ISL_4461628
EPI_ISL_3241820
EPI_ISL_6194157
EPI_ISL_718274
EPI_ISL_3133149
EPI_ISL_4261665
EPI_ISL_6840407
EPI_ISL_515859
EPI_ISL_593919
EPI_ISL_6775642
EPI_ISL_883966
EPI_ISL_700081
EPI_ISL_688700
EPI_ISL_3996812
EPI_ISL_9089862
EPI_ISL_2779066
EPI_ISL_5624513
EPI_ISL_2443529
EPI_ISL_4600618
EPI_ISL_8164177
EPI_ISL_837781
EPI_ISL_3919774
EPI_ISL_6691856
EPI_ISL_5936886
EPI_ISL_685898
EPI_ISL_690417
EPI_ISL_6684804
EPI_ISL_6436816
EPI_ISL_2779466
EPI_ISL_4731456
EPI_ISL_6332629
EPI_ISL_2285129
EPI_ISL_3061864
EPI_ISL_479905
EPI_ISL_3671881
EPI_ISL_953983
EPI_ISL_2030031
EPI_ISL_3021347
EPI_ISL_1201547
EPI_ISL_1707554
EPI_ISL_995338
EPI_ISL_1381240
EPI_ISL_4601246
EPI_ISL_1279296
EPI_ISL_687072
EPI_ISL_648704
EPI_ISL_7613732
EPI_ISL_2367790
EPI_ISL_3749836
EPI_ISL_2427341
EPI_ISL_7137744
EPI_ISL_514133
EPI_ISL_5887126
EPI_ISL_6641434
EPI_ISL_2502755
EPI_ISL_2029901
EPI_ISL_2693924
EPI_ISL_2835505
EPI_ISL_1020221
EPI_ISL_5547138
EPI_ISL_685348
EPI_ISL_5543812
EPI_ISL_2885637
EPI_ISL_660436
EPI_ISL_1859500
EPI_ISL_5845509
EPI_ISL_6568303
EPI_ISL_691215
EPI_ISL_3898953
EPI_ISL_1910099
EPI_ISL_1911665
EPI_ISL_4600779
EPI_ISL_3307536
EPI_ISL_2188111
EPI_ISL_1626492
EPI_ISL_3033604
EPI_ISL_4546746
EPI_ISL_690636
EPI_ISL_6370498
EPI_ISL_4918007
EPI_ISL_2282229
EPI_ISL_1547466
EPI_ISL_6957831
EPI_ISL_7120417
EPI_ISL_2612598
EPI_ISL_3241807
EPI_ISL_1418320
EPI_ISL_2001177
EPI_ISL_4193973
EPI_ISL_4549985
EPI_ISL_5945754
EPI_ISL_5563290
EPI_ISL_6699505
EPI_ISL_1001416
EPI_ISL_3506959
EPI_ISL_5115189
EPI_ISL_2686082
EPI_ISL_1843723
EPI_ISL_4255363
EPI_ISL_2645443
EPI_ISL_3100035
EPI_ISL_7404321
EPI_ISL_2492382
EPI_ISL_3757228
EPI_ISL_4503715
EPI_ISL_1209303
EPI_ISL_1577389
EPI_ISL_2283793
EPI_ISL_3825038
EPI_ISL_7138901
EPI_ISL_4731349
EPI_ISL_407976
EPI_ISL_1908794
EPI_ISL_6175325
EPI_ISL_6116887
EPI_ISL_4461748
EPI_ISL_11036782
EPI_ISL_690198
EPI_ISL_5543332
EPI_ISL_684565
EPI_ISL_2208894
EPI_ISL_1287768
EPI_ISL_3403433
EPI_ISL_10435962
EPI_ISL_7544780
EPI_ISL_686242
EPI_ISL_2985581
EPI_ISL_2642549
EPI_ISL_4199453
EPI_ISL_3261533
EPI_ISL_691826
EPI_ISL_4171353
EPI_ISL_6452609
EPI_ISL_3557012
EPI_ISL_6272074
EPI_ISL_9373669
EPI_ISL_1508879
EPI_ISL_5864308
EPI_ISL_2101083
EPI_ISL_6575084
EPI_ISL_1118003
EPI_ISL_4545356
EPI_ISL_2107220
EPI_ISL_653816
EPI_ISL_560640
EPI_ISL_6174238
EPI_ISL_1180687
EPI_ISL_1118200
EPI_ISL_4298981
EPI_ISL_5598495
EPI_ISL_513571
EPI_ISL_3543973
EPI_ISL_1857024
EPI_ISL_10149604
EPI_ISL_4890156
EPI_ISL_3923992
EPI_ISL_1657017
EPI_ISL_4880377
EPI_ISL_6207423
EPI_ISL_3905097
EPI_ISL_6332753
EPI_ISL_2626094
EPI_ISL_4006698
EPI_ISL_2323148
EPI_ISL_535403
EPI_ISL_2308718
EPI_ISL_2029720
EPI_ISL_2226315
EPI_ISL_1909925
EPI_ISL_1288229
EPI_ISL_1583073
EPI_ISL_5934991
EPI_ISL_2501058
EPI_ISL_7938849
EPI_ISL_686661
EPI_ISL_541374
EPI_ISL_1190952
EPI_ISL_691216
EPI_ISL_691557
EPI_ISL_7505514
EPI_ISL_4711601
EPI_ISL_6810230
EPI_ISL_11229861
EPI_ISL_6104045
EPI_ISL_5687765
EPI_ISL_3544072
EPI_ISL_1621848
EPI_ISL_5441861
EPI_ISL_7380159
EPI_ISL_5544956
EPI_ISL_833498
EPI_ISL_6690518
EPI_ISL_954785
EPI_ISL_4891931
EPI_ISL_2834202
EPI_ISL_8090733
EPI_ISL_9612953
EPI_ISL_2603133
EPI_ISL_3923877
EPI_ISL_9159902
EPI_ISL_862593
EPI_ISL_1501138
EPI_ISL_5428520
EPI_ISL_4742274
EPI_ISL_2502645
EPI_ISL_689630
EPI_ISL_1470088
EPI_ISL_7326532
EPI_ISL_2158167
EPI_ISL_5193902
EPI_ISL_2693909
EPI_ISL_2090797
EPI_ISL_6116708
EPI_ISL_3825013
EPI_ISL_7446973
EPI_ISL_2155210
EPI_ISL_3805463
EPI_ISL_1821260
EPI_ISL_5146911
EPI_ISL_1731594
EPI_ISL_5923356
EPI_ISL_5809213
EPI_ISL_5845643
EPI_ISL_5095393
EPI_ISL_1575080
EPI_ISL_4255437
EPI_ISL_3460188
EPI_ISL_11050919
EPI_ISL_2509334
EPI_ISL_5559599
EPI_ISL_2887655
EPI_ISL_8693584
EPI_ISL_3905159
EPI_ISL_6721981
EPI_ISL_688981
EPI_ISL_2101264
EPI_ISL_2107161
EPI_ISL_1760232
EPI_ISL_770009
EPI_ISL_1381200
EPI_ISL_760047
EPI_ISL_6699510
EPI_ISL_5566978
EPI_ISL_498112
EPI_ISL_2657452
EPI_ISL_1112237
EPI_ISL_4920288
EPI_ISL_4051257
EPI_ISL_7463832
EPI_ISL_5332173
EPI_ISL_5540427
EPI_ISL_3905081
EPI_ISL_6774809
EPI_ISL_2270878
EPI_ISL_6158330
EPI_ISL_1517430
EPI_ISL_1416487
EPI_ISL_535555
EPI_ISL_4493384
EPI_ISL_2139495
EPI_ISL_6000367
EPI_ISL_3259757
EPI_ISL_6228997
EPI_ISL_688494
EPI_ISL_4543240
EPI_ISL_1502529
EPI_ISL_586561
EPI_ISL_2612035
EPI_ISL_1654982
EPI_ISL_513076
EPI_ISL_1391261
EPI_ISL_2426151
EPI_ISL_3690164
EPI_ISL_6315815
EPI_ISL_690765
EPI_ISL_2535248
EPI_ISL_684363
EPI_ISL_2779503
EPI_ISL_1628728
EPI_ISL_2134762
EPI_ISL_4541261
EPI_ISL_3805464
EPI_ISL_1786196
EPI_ISL_6841901
EPI_ISL_1301644
EPI_ISL_4257229
EPI_ISL_1972261
EPI_ISL_5158256
EPI_ISL_6159099
EPI_ISL_6370465
EPI_ISL_8745570
EPI_ISL_2235340
EPI_ISL_8065630
EPI_ISL_7650035
EPI_ISL_7728991
EPI_ISL_6228947
EPI_ISL_1657019
EPI_ISL_7328985
EPI_ISL_745224
EPI_ISL_1391273
EPI_ISL_3769036
EPI_ISL_408489
EPI_ISL_7813210
EPI_ISL_685200
EPI_ISL_6595002
EPI_ISL_2621407
EPI_ISL_6207709
EPI_ISL_4715415
EPI_ISL_4073272
EPI_ISL_2086149
EPI_ISL_3404990
EPI_ISL_1416352
EPI_ISL_1588165
EPI_ISL_3133138
EPI_ISL_2188459
EPI_ISL_6471202
EPI_ISL_3392668
EPI_ISL_3804412
EPI_ISL_480152
EPI_ISL_5864036
EPI_ISL_3979601
EPI_ISL_853820
EPI_ISL_2894708
EPI_ISL_2235492
EPI_ISL_2490410
EPI_ISL_6831758
EPI_ISL_1251060
EPI_ISL_11229400
EPI_ISL_2601639
EPI_ISL_7120406
EPI_ISL_3864590
EPI_ISL_3370722
EPI_ISL_3690156
EPI_ISL_1117813
EPI_ISL_1732063
EPI_ISL_2484761
EPI_ISL_1171693
EPI_ISL_2509957
EPI_ISL_5417134
EPI_ISL_3356352
EPI_ISL_5945659
EPI_ISL_4397756
EPI_ISL_1811420
EPI_ISL_1020192
EPI_ISL_477194
EPI_ISL_3265512
EPI_ISL_2101102
EPI_ISL_6207690
EPI_ISL_689682
EPI_ISL_5152699
EPI_ISL_1785086
EPI_ISL_5260513
EPI_ISL_2246836
EPI_ISL_2600742
EPI_ISL_3219627
EPI_ISL_2379046
EPI_ISL_4171658
EPI_ISL_6227231
EPI_ISL_648697
EPI_ISL_4717219
EPI_ISL_6104640
EPI_ISL_3241813
EPI_ISL_2402549
EPI_ISL_7110161
EPI_ISL_689662
EPI_ISL_1336825
EPI_ISL_6721396
EPI_ISL_8620436
EPI_ISL_1623782
EPI_ISL_6271709
EPI_ISL_4955919
EPI_ISL_2860797
EPI_ISL_5936834
EPI_ISL_5945718
EPI_ISL_5598650
EPI_ISL_1627351
EPI_ISL_2801807
EPI_ISL_1279548
EPI_ISL_2801734
EPI_ISL_7373556
EPI_ISL_1544180
EPI_ISL_692707
EPI_ISL_3262122
EPI_ISL_5937241
EPI_ISL_5565526
EPI_ISL_4778874
EPI_ISL_2685841
EPI_ISL_2495738
EPI_ISL_8420965
EPI_ISL_5194222
EPI_ISL_690960
EPI_ISL_671424
EPI_ISL_6690211
EPI_ISL_5428562
EPI_ISL_9320211
EPI_ISL_995335
EPI_ISL_512904
EPI_ISL_1673273
EPI_ISL_4878857
EPI_ISL_468788
EPI_ISL_1628512
EPI_ISL_961467
EPI_ISL_1336726
EPI_ISL_833291
EPI_ISL_1671768
EPI_ISL_2264877
EPI_ISL_5945570
EPI_ISL_3920008
EPI_ISL_1335896
EPI_ISL_7803545
EPI_ISL_6227143
EPI_ISL_1593985
EPI_ISL_1588166
EPI_ISL_480284
EPI_ISL_3760146
EPI_ISL_1201523
EPI_ISL_2942917
EPI_ISL_689009
EPI_ISL_11229502
EPI_ISL_1416680
EPI_ISL_6571101
EPI_ISL_2158145
EPI_ISL_2727270
EPI_ISL_1293077
EPI_ISL_2887543
EPI_ISL_2106271
EPI_ISL_2017821
EPI_ISL_1301653
EPI_ISL_3306166
EPI_ISL_6883150
EPI_ISL_1500997
EPI_ISL_4171634
EPI_ISL_1465468
EPI_ISL_1789023
EPI_ISL_2621265
EPI_ISL_460079
EPI_ISL_6173398
EPI_ISL_5855092
EPI_ISL_9361313
EPI_ISL_6158393
EPI_ISL_6227337
EPI_ISL_1810881
EPI_ISL_5551891
EPI_ISL_1910163
EPI_ISL_687309
EPI_ISL_5589934
EPI_ISL_5194591
EPI_ISL_5267163
EPI_ISL_5549217
EPI_ISL_8065688
EPI_ISL_2374433
EPI_ISL_7120416
EPI_ISL_913600
EPI_ISL_6843370
EPI_ISL_1733008
EPI_ISL_6886795
EPI_ISL_2788744
EPI_ISL_5396357
EPI_ISL_6938132
EPI_ISL_2264859
EPI_ISL_2422975
EPI_ISL_3100020
EPI_ISL_7711261
EPI_ISL_2966357
EPI_ISL_3905101
EPI_ISL_5945511
EPI_ISL_1621813
EPI_ISL_3347527
EPI_ISL_2919231
EPI_ISL_3386877
EPI_ISL_5845608
EPI_ISL_524731
EPI_ISL_1078984
EPI_ISL_1791512
EPI_ISL_5194426
EPI_ISL_5598536
EPI_ISL_1168454
EPI_ISL_5064619
EPI_ISL_2214856
EPI_ISL_4716130
EPI_ISL_516756
EPI_ISL_5557250
EPI_ISL_1788962
EPI_ISL_1819203
EPI_ISL_8311754
EPI_ISL_3979586
EPI_ISL_3505819
EPI_ISL_5686834
EPI_ISL_3321105
EPI_ISL_1288221
EPI_ISL_2180074
EPI_ISL_691309
EPI_ISL_8588626
EPI_ISL_3304610
EPI_ISL_688756
EPI_ISL_4503797
EPI_ISL_2402734
EPI_ISL_1752629
EPI_ISL_2674645
EPI_ISL_3805541
EPI_ISL_5327605
EPI_ISL_5934052
EPI_ISL_7307140
EPI_ISL_6371267
EPI_ISL_424658
EPI_ISL_4006366
EPI_ISL_513142
EPI_ISL_2713313
EPI_ISL_512963
EPI_ISL_513258
EPI_ISL_686872
EPI_ISL_2612623
EPI_ISL_1789018
EPI_ISL_6471774
EPI_ISL_8579969
EPI_ISL_2029988
EPI_ISL_2178484
EPI_ISL_3410420
EPI_ISL_2790975
EPI_ISL_1629027
EPI_ISL_7967454
EPI_ISL_4549083
EPI_ISL_4051134
EPI_ISL_689198
EPI_ISL_6795410
EPI_ISL_2841869
EPI_ISL_4032185
EPI_ISL_5334383
EPI_ISL_4878716
EPI_ISL_8630306
EPI_ISL_6568648
EPI_ISL_515952
EPI_ISL_3804388
EPI_ISL_6471843
EPI_ISL_5142929
EPI_ISL_6195261
EPI_ISL_1654905
EPI_ISL_4743430
EPI_ISL_8065600
EPI_ISL_4475834
EPI_ISL_5557032
EPI_ISL_6475115
EPI_ISL_4951175
EPI_ISL_6097638
EPI_ISL_954072
EPI_ISL_3020398
EPI_ISL_6116824
EPI_ISL_685506
EPI_ISL_1819199
EPI_ISL_4508271
EPI_ISL_2378997
EPI_ISL_3100026
EPI_ISL_5945781
EPI_ISL_9361684
EPI_ISL_7328824
EPI_ISL_6884987
EPI_ISL_6157508
EPI_ISL_631573
EPI_ISL_1470235
EPI_ISL_1920217
EPI_ISL_602629
EPI_ISL_684668
EPI_ISL_5260475
EPI_ISL_3803719
EPI_ISL_4603122
EPI_ISL_4879204
EPI_ISL_11229609
EPI_ISL_6316705
EPI_ISL_3948533
EPI_ISL_906065
EPI_ISL_6940205
EPI_ISL_2001208
EPI_ISL_1686085
EPI_ISL_7218444
EPI_ISL_4716657
EPI_ISL_4731189
EPI_ISL_7326712
EPI_ISL_1516956
EPI_ISL_4877344
EPI_ISL_1628455
EPI_ISL_5945568
EPI_ISL_2534032
EPI_ISL_1279426
EPI_ISL_515963
EPI_ISL_6721668
EPI_ISL_6181444
EPI_ISL_2483563
EPI_ISL_982139
EPI_ISL_1416433
EPI_ISL_3021416
EPI_ISL_2681089
EPI_ISL_3306182
EPI_ISL_1007671
EPI_ISL_939647
EPI_ISL_2616253
EPI_ISL_3190117
EPI_ISL_4172394
EPI_ISL_4878946
EPI_ISL_5936904
EPI_ISL_6104673
EPI_ISL_3214850
EPI_ISL_524727
EPI_ISL_3838150
EPI_ISL_7922332
EPI_ISL_3989710
EPI_ISL_9373747
EPI_ISL_6174348
EPI_ISL_455435
EPI_ISL_3031482
EPI_ISL_4461247
EPI_ISL_1655080
EPI_ISL_7743771
EPI_ISL_7588605
EPI_ISL_2231091
EPI_ISL_3265675
EPI_ISL_6315777
EPI_ISL_3023842
EPI_ISL_6698376
EPI_ISL_2397178
EPI_ISL_6116712
EPI_ISL_2188892
EPI_ISL_5718236
EPI_ISL_2097082
EPI_ISL_5199416
EPI_ISL_2231399
EPI_ISL_6207090
EPI_ISL_2490435
EPI_ISL_3757017
EPI_ISL_3133102
EPI_ISL_5417462
EPI_ISL_4503832
EPI_ISL_2427344
EPI_ISL_3931751
EPI_ISL_4772336
EPI_ISL_4713531
EPI_ISL_3230832
EPI_ISL_1516950
EPI_ISL_2270861
EPI_ISL_6261326
EPI_ISL_4549875
EPI_ISL_1821212
EPI_ISL_1910449
EPI_ISL_2178482
EPI_ISL_7366964
EPI_ISL_2646153
EPI_ISL_2993432
EPI_ISL_2379028
EPI_ISL_6825284
EPI_ISL_5554012
EPI_ISL_1786227
EPI_ISL_509276
EPI_ISL_2427017
EPI_ISL_1219955
EPI_ISL_3545909
EPI_ISL_6692041
EPI_ISL_5550060
EPI_ISL_3769026
EPI_ISL_1493582
EPI_ISL_5545824
EPI_ISL_7329205
EPI_ISL_5428139
EPI_ISL_3804332
EPI_ISL_3999977
EPI_ISL_3769030
EPI_ISL_2617647
EPI_ISL_2778995
EPI_ISL_2536321
EPI_ISL_2492485
EPI_ISL_9034988
EPI_ISL_2270846
EPI_ISL_677742
EPI_ISL_7671517
EPI_ISL_2859011
EPI_ISL_4461632
EPI_ISL_5460539
EPI_ISL_4951177
EPI_ISL_5569126
EPI_ISL_10435810
EPI_ISL_1503139
EPI_ISL_4731270
EPI_ISL_3064137
EPI_ISL_3980517
EPI_ISL_6471127
EPI_ISL_5854789
EPI_ISL_688542
EPI_ISL_4748304
EPI_ISL_4741920
EPI_ISL_5323572
EPI_ISL_430100
EPI_ISL_4877286
EPI_ISL_7956764
EPI_ISL_3347942
EPI_ISL_6781695
EPI_ISL_480159
EPI_ISL_2361525
EPI_ISL_1465517
EPI_ISL_3023933
EPI_ISL_4171905
EPI_ISL_4740485
EPI_ISL_1585566
EPI_ISL_7803675
EPI_ISL_2887483
EPI_ISL_1662116
EPI_ISL_4578024
EPI_ISL_775217
EPI_ISL_684708
EPI_ISL_1259096
EPI_ISL_3031904
EPI_ISL_7650164
EPI_ISL_2007588
EPI_ISL_7368960
EPI_ISL_4890155
EPI_ISL_1731566
EPI_ISL_1532301
EPI_ISL_8004955
EPI_ISL_3762705
EPI_ISL_1016884
EPI_ISL_5194013
EPI_ISL_2967890
EPI_ISL_690845
EPI_ISL_2464252
EPI_ISL_5428297
EPI_ISL_4056269
EPI_ISL_2495979
EPI_ISL_4298747
EPI_ISL_5428993
EPI_ISL_7328537
EPI_ISL_1469109
EPI_ISL_3120314
EPI_ISL_4417565
EPI_ISL_3219604
EPI_ISL_3804203
EPI_ISL_3545800
EPI_ISL_1655064
EPI_ISL_8745591
EPI_ISL_7803667
EPI_ISL_2091335
EPI_ISL_2674646
EPI_ISL_3805620
EPI_ISL_3307497
EPI_ISL_1250984
EPI_ISL_6101511
EPI_ISL_2728531
EPI_ISL_6843411
EPI_ISL_1818945
EPI_ISL_3911436
EPI_ISL_2835843
EPI_ISL_6436753
EPI_ISL_8808542
EPI_ISL_7326769
EPI_ISL_4255341
EPI_ISL_445219
EPI_ISL_6641435
EPI_ISL_4081141
EPI_ISL_4601240
EPI_ISL_2545969
EPI_ISL_5918383
EPI_ISL_7139763
EPI_ISL_6116784
EPI_ISL_8588674
EPI_ISL_5143071
EPI_ISL_6105276
EPI_ISL_7139006
EPI_ISL_2231512
EPI_ISL_4255280
EPI_ISL_1628420
EPI_ISL_1671831
EPI_ISL_8257920
EPI_ISL_5315179
EPI_ISL_4600671
EPI_ISL_11267889
EPI_ISL_6640627
EPI_ISL_2464250
EPI_ISL_5417378
EPI_ISL_6641383
EPI_ISL_1013302
EPI_ISL_1405903
EPI_ISL_5071322
EPI_ISL_4299500
EPI_ISL_3230813
EPI_ISL_5553713
EPI_ISL_3762759
EPI_ISL_3308589
EPI_ISL_1811521
EPI_ISL_3742667
EPI_ISL_3672262
EPI_ISL_2131501
EPI_ISL_956308
EPI_ISL_8004943
EPI_ISL_7380144
EPI_ISL_7468685
EPI_ISL_4510688
EPI_ISL_6016295
EPI_ISL_6810145
EPI_ISL_5566504
EPI_ISL_5552503
EPI_ISL_2757786
EPI_ISL_6031188
EPI_ISL_4730459
EPI_ISL_1302021
EPI_ISL_4255442
EPI_ISL_583426
EPI_ISL_3305945
EPI_ISL_3404953
EPI_ISL_2361090
EPI_ISL_507002
EPI_ISL_4237236
EPI_ISL_4194445
EPI_ISL_4711097
EPI_ISL_1502907
EPI_ISL_1629091
EPI_ISL_953963
EPI_ISL_2942586
EPI_ISL_2713102
EPI_ISL_3987584
EPI_ISL_7015637
EPI_ISL_4299332
EPI_ISL_8000432
EPI_ISL_962551
EPI_ISL_2346366
EPI_ISL_2101208
EPI_ISL_1960269
EPI_ISL_5031265
EPI_ISL_5306583
EPI_ISL_2379090
EPI_ISL_5703262
EPI_ISL_2709308
EPI_ISL_2374462
EPI_ISL_5323684
EPI_ISL_824561
EPI_ISL_11359223
EPI_ISL_3983491
EPI_ISL_760042
EPI_ISL_1036400
EPI_ISL_4171769
EPI_ISL_7380148
EPI_ISL_2422978
EPI_ISL_3506702
EPI_ISL_11229968
EPI_ISL_6885010
EPI_ISL_7728926
EPI_ISL_2828696
EPI_ISL_2532365
EPI_ISL_3010215
EPI_ISL_3690378
EPI_ISL_7151156
EPI_ISL_2612618
EPI_ISL_5565983
EPI_ISL_7327735
EPI_ISL_1379394
EPI_ISL_602736
EPI_ISL_1517101
EPI_ISL_3690235
EPI_ISL_2779148
EPI_ISL_1960531
EPI_ISL_689735
EPI_ISL_7853147
EPI_ISL_523984
EPI_ISL_5441665
EPI_ISL_690858
EPI_ISL_4740489
EPI_ISL_2365888
EPI_ISL_10581974
EPI_ISL_2003170
EPI_ISL_6175333
EPI_ISL_1262747
EPI_ISL_2674324
EPI_ISL_4742347
EPI_ISL_5417399
EPI_ISL_3832562
EPI_ISL_7882614
EPI_ISL_5194085
EPI_ISL_4715295
EPI_ISL_2501237
EPI_ISL_2154422
EPI_ISL_7698040
EPI_ISL_2262552
EPI_ISL_689116
EPI_ISL_4273376
EPI_ISL_6195694
EPI_ISL_7326203
EPI_ISL_2942668
EPI_ISL_1911450
EPI_ISL_3545823
EPI_ISL_3355852
EPI_ISL_1712403
EPI_ISL_700231
EPI_ISL_5441748
EPI_ISL_686870
EPI_ISL_1351987
EPI_ISL_3425650
EPI_ISL_1335757
EPI_ISL_4503393
EPI_ISL_2235323
EPI_ISL_7463645
EPI_ISL_2894727
EPI_ISL_7952028
EPI_ISL_4259909
EPI_ISL_1544173
EPI_ISL_4237486
EPI_ISL_6227322
EPI_ISL_1201436
EPI_ISL_6568886
EPI_ISL_688370
EPI_ISL_1608344
EPI_ISL_6324771
EPI_ISL_6207340
EPI_ISL_468153
EPI_ISL_2235367
EPI_ISL_1788203
EPI_ISL_6180990
EPI_ISL_4550231
EPI_ISL_6424766
EPI_ISL_3355650
EPI_ISL_2100742
EPI_ISL_4770390
EPI_ISL_3769071
EPI_ISL_5538028
EPI_ISL_1279460
EPI_ISL_6885067
EPI_ISL_6370560
EPI_ISL_1365671
EPI_ISL_2600755
EPI_ISL_3316281
EPI_ISL_3804407
EPI_ISL_4412356
EPI_ISL_7460145
EPI_ISL_3064144
EPI_ISL_7138649
EPI_ISL_688280
EPI_ISL_5589980
EPI_ISL_4299529
EPI_ISL_2399662
EPI_ISL_515806
EPI_ISL_6775578
EPI_ISL_3306177
EPI_ISL_2688259
EPI_ISL_2616224
EPI_ISL_2942709
EPI_ISL_9361280
EPI_ISL_2105683
EPI_ISL_6589366
EPI_ISL_5866807
EPI_ISL_6121861
EPI_ISL_6031200
EPI_ISL_691130
EPI_ISL_5113885
EPI_ISL_5332289
EPI_ISL_3911464
EPI_ISL_2788866
EPI_ISL_4236772
EPI_ISL_5544640
EPI_ISL_1533097
EPI_ISL_2427221
EPI_ISL_5735288
EPI_ISL_8926510
EPI_ISL_3799802
EPI_ISL_4274881
EPI_ISL_5303945
EPI_ISL_8350781
EPI_ISL_3762777
EPI_ISL_4549842
EPI_ISL_4299616
EPI_ISL_509365
EPI_ISL_1587912
EPI_ISL_7982771
EPI_ISL_1501026
EPI_ISL_1194714
EPI_ISL_5194095
EPI_ISL_3010192
EPI_ISL_2614651
EPI_ISL_535434
EPI_ISL_475043
EPI_ISL_3266912
EPI_ISL_430108
EPI_ISL_7711316
EPI_ISL_5199389
EPI_ISL_2694589
EPI_ISL_5142559
EPI_ISL_480098
EPI_ISL_4951084
EPI_ISL_4892013
EPI_ISL_8065757
EPI_ISL_5323788
EPI_ISL_5926966
EPI_ISL_954127
EPI_ISL_1910397
EPI_ISL_1389317
EPI_ISL_5428219
EPI_ISL_5113839
EPI_ISL_5061964
EPI_ISL_5943748
EPI_ISL_690222
EPI_ISL_1302930
EPI_ISL_11297790
EPI_ISL_6227467
EPI_ISL_1910345
EPI_ISL_3507624
EPI_ISL_1656868
EPI_ISL_3557128
EPI_ISL_3796283
EPI_ISL_732985
EPI_ISL_4510699
EPI_ISL_6699290
EPI_ISL_2101332
EPI_ISL_2156293
EPI_ISL_1060569
EPI_ISL_689245
EPI_ISL_5389752
EPI_ISL_4877310
EPI_ISL_1622376
EPI_ISL_4879169
EPI_ISL_4549138
EPI_ISL_2402037
EPI_ISL_3305871
EPI_ISL_2919245
EPI_ISL_1920197
EPI_ISL_6439621
EPI_ISL_1697436
EPI_ISL_7219327
EPI_ISL_2942364
EPI_ISL_684526
EPI_ISL_6568311
EPI_ISL_8771917
EPI_ISL_2340946
EPI_ISL_6569313
EPI_ISL_2652133
EPI_ISL_5599441
EPI_ISL_2389618
EPI_ISL_3265498
EPI_ISL_5933494
EPI_ISL_4273353
EPI_ISL_5917739
EPI_ISL_5143086
EPI_ISL_5524273
EPI_ISL_2840697
EPI_ISL_11229921
EPI_ISL_2131487
EPI_ISL_7789180
EPI_ISL_4211218
EPI_ISL_3506948
EPI_ISL_9087401
EPI_ISL_8926053
EPI_ISL_3398859
EPI_ISL_3089080
EPI_ISL_2422913
EPI_ISL_2967880
EPI_ISL_1821816
EPI_ISL_1821475
EPI_ISL_3557085
EPI_ISL_1288462
EPI_ISL_690653
EPI_ISL_3261593
EPI_ISL_2374428
EPI_ISL_5604472
EPI_ISL_2332802
EPI_ISL_6570825
EPI_ISL_2709288
EPI_ISL_2312876
EPI_ISL_6159000
EPI_ISL_450249
EPI_ISL_6174495
EPI_ISL_794810
EPI_ISL_4545876
EPI_ISL_2671655
EPI_ISL_4194561
EPI_ISL_4273345
EPI_ISL_5421059
EPI_ISL_610161
EPI_ISL_2800935
EPI_ISL_3245781
EPI_ISL_2616258
EPI_ISL_7813197
EPI_ISL_1786362
EPI_ISL_7789141
EPI_ISL_1470101
EPI_ISL_4954747
EPI_ISL_5458684
EPI_ISL_3476749
EPI_ISL_7982785
EPI_ISL_523977
EPI_ISL_5659503
EPI_ISL_3532696
EPI_ISL_2382797
EPI_ISL_1166178
EPI_ISL_6125173
EPI_ISL_1707563
EPI_ISL_6471792
EPI_ISL_3512962
EPI_ISL_3245833
EPI_ISL_2189126
EPI_ISL_2774023
EPI_ISL_2887621
EPI_ISL_5548664
EPI_ISL_2671760
EPI_ISL_5260553
EPI_ISL_1288412
EPI_ISL_2427024
EPI_ISL_2622161
EPI_ISL_3543514
EPI_ISL_2293444
EPI_ISL_6691273
EPI_ISL_4344821
EPI_ISL_3733964
EPI_ISL_1262725
EPI_ISL_6863537
EPI_ISL_7967391
EPI_ISL_6158227
EPI_ISL_912965
EPI_ISL_689222
EPI_ISL_1301854
EPI_ISL_2657533
EPI_ISL_4503689
EPI_ISL_4712588
EPI_ISL_5199370
EPI_ISL_1621694
EPI_ISL_6471767
EPI_ISL_692044
EPI_ISL_7588369
EPI_ISL_1673301
EPI_ISL_6701405
EPI_ISL_7970630
EPI_ISL_3243097
EPI_ISL_1118078
EPI_ISL_1622380
EPI_ISL_7328206
EPI_ISL_7378188
EPI_ISL_1035943
EPI_ISL_1859581
EPI_ISL_524741
EPI_ISL_5239356
EPI_ISL_1117500
EPI_ISL_9159729
EPI_ISL_6194296
EPI_ISL_2231526
EPI_ISL_501227
EPI_ISL_4712793
EPI_ISL_5332222
EPI_ISL_3374667
EPI_ISL_2156674
EPI_ISL_2942525
EPI_ISL_6207745
EPI_ISL_2379213
EPI_ISL_4744515
EPI_ISL_1516913
EPI_ISL_9089770
EPI_ISL_1319274
EPI_ISL_2180407
EPI_ISL_1279324
EPI_ISL_1463485
EPI_ISL_1520115
EPI_ISL_3010374
EPI_ISL_2616245
EPI_ISL_3076943
EPI_ISL_942009
EPI_ISL_492012
EPI_ISL_691166
EPI_ISL_417334
EPI_ISL_3805747
EPI_ISL_6690844
EPI_ISL_4503835
EPI_ISL_7728638
EPI_ISL_3690226
EPI_ISL_689415
EPI_ISL_1960615
EPI_ISL_1685312
EPI_ISL_4171376
EPI_ISL_4741912
EPI_ISL_2496012
EPI_ISL_4298716
EPI_ISL_496559
EPI_ISL_1594447
EPI_ISL_1036199
EPI_ISL_1110432
EPI_ISL_4713872
EPI_ISL_4731319
EPI_ISL_718146
EPI_ISL_6424936
EPI_ISL_1111200
EPI_ISL_1544187
EPI_ISL_3825009
EPI_ISL_687177
EPI_ISL_4461740
EPI_ISL_4255515
EPI_ISL_685722
EPI_ISL_5999112
EPI_ISL_6662150
EPI_ISL_6570950
EPI_ISL_4299802
EPI_ISL_7711673
EPI_ISL_4847083
EPI_ISL_2491649
EPI_ISL_2350813
EPI_ISL_1340655
EPI_ISL_2490541
EPI_ISL_3804437
EPI_ISL_2688945
EPI_ISL_954066
EPI_ISL_5114706
EPI_ISL_3452498
EPI_ISL_8056733
EPI_ISL_2690698
EPI_ISL_7780311
EPI_ISL_3427117
EPI_ISL_1060580
EPI_ISL_1936215
EPI_ISL_2155734
EPI_ISL_467048
EPI_ISL_6227027
EPI_ISL_690126
EPI_ISL_2495737
EPI_ISL_2937841
EPI_ISL_837669
EPI_ISL_7138656
EPI_ISL_6691921
EPI_ISL_5415687
EPI_ISL_1821240
EPI_ISL_6017556
EPI_ISL_515867
EPI_ISL_5304813
EPI_ISL_2530202
EPI_ISL_7326875
EPI_ISL_5855213
EPI_ISL_1340624
EPI_ISL_1469266
EPI_ISL_1761577
EPI_ISL_2382074
EPI_ISL_1401443
EPI_ISL_2919002
EPI_ISL_4503845
EPI_ISL_5441397
EPI_ISL_2790633
EPI_ISL_3999738
EPI_ISL_5854755
EPI_ISL_1401374
EPI_ISL_2402725
EPI_ISL_685940
EPI_ISL_7139574
EPI_ISL_5460680
EPI_ISL_2156428
EPI_ISL_4880372
EPI_ISL_690078
EPI_ISL_415654
EPI_ISL_447301
EPI_ISL_2942848
EPI_ISL_1103556
EPI_ISL_479935
EPI_ISL_4878924
EPI_ISL_3307668
EPI_ISL_2226727
EPI_ISL_5395640
EPI_ISL_5855819
EPI_ISL_3491056
EPI_ISL_4888042
EPI_ISL_2757697
EPI_ISL_5136905
EPI_ISL_2171198
EPI_ISL_6333077
EPI_ISL_2690141
EPI_ISL_5502813
EPI_ISL_542352
EPI_ISL_582126
EPI_ISL_837621
EPI_ISL_686173
EPI_ISL_1036427
EPI_ISL_1623087
EPI_ISL_4508320
EPI_ISL_5104541
EPI_ISL_700276
EPI_ISL_5643157
EPI_ISL_2495495
EPI_ISL_6102302
EPI_ISL_1647111
EPI_ISL_7589517
EPI_ISL_1672521
EPI_ISL_4717248
EPI_ISL_5659511
EPI_ISL_6424866
EPI_ISL_2547014
EPI_ISL_2231095
EPI_ISL_3948493
EPI_ISL_2710860
EPI_ISL_4299669
EPI_ISL_1263001
EPI_ISL_3768952
EPI_ISL_5565198
EPI_ISL_3259492
EPI_ISL_689438
EPI_ISL_2827968
EPI_ISL_689963
EPI_ISL_4731420
EPI_ISL_5262700
EPI_ISL_8170535
EPI_ISL_4716420
EPI_ISL_3232678
EPI_ISL_3920028
EPI_ISL_1656005
EPI_ISL_8258076
EPI_ISL_2095987
EPI_ISL_4299280
EPI_ISL_480207
EPI_ISL_2490438
EPI_ISL_985060
EPI_ISL_1965584
EPI_ISL_5428226
EPI_ISL_1732061
EPI_ISL_1821220
EPI_ISL_4255445
EPI_ISL_468316
EPI_ISL_5241051
EPI_ISL_1797438
EPI_ISL_5540148
EPI_ISL_7802930
EPI_ISL_2621249
EPI_ISL_1112962
EPI_ISL_690962
EPI_ISL_3375600
EPI_ISL_2094434
EPI_ISL_1336961
EPI_ISL_3347667
EPI_ISL_6195588
EPI_ISL_3750522
EPI_ISL_560630
EPI_ISL_4412349
EPI_ISL_11229998
EPI_ISL_5560090
EPI_ISL_2231390
EPI_ISL_5570530
EPI_ISL_4543238
EPI_ISL_1621514
EPI_ISL_476494
EPI_ISL_3905096
EPI_ISL_5196203
EPI_ISL_5546939
EPI_ISL_11229661
EPI_ISL_8581114
EPI_ISL_2621623
EPI_ISL_2095993
EPI_ISL_2840739
EPI_ISL_4273378
EPI_ISL_5589911
EPI_ISL_2467876
EPI_ISL_1625995
EPI_ISL_5542713
EPI_ISL_4211173
EPI_ISL_3931797
EPI_ISL_6195406
EPI_ISL_4103977
EPI_ISL_6227336
EPI_ISL_5937005
EPI_ISL_3642595
EPI_ISL_3076799
EPI_ISL_11229185
EPI_ISL_3547106
EPI_ISL_4603202
EPI_ISL_6195069
EPI_ISL_3138668
EPI_ISL_7490927
EPI_ISL_1254676
EPI_ISL_648810
EPI_ISL_2646141
EPI_ISL_1416839
EPI_ISL_687292
EPI_ISL_4880342
EPI_ISL_5417345
EPI_ISL_2828654
EPI_ISL_7267443
EPI_ISL_5543810
EPI_ISL_1745706
EPI_ISL_5888447
EPI_ISL_8588743
EPI_ISL_6194697
EPI_ISL_2671775
EPI_ISL_5829551
EPI_ISL_1381215
EPI_ISL_3025719
EPI_ISL_5936632
EPI_ISL_4742066
EPI_ISL_5262722
EPI_ISL_8588596
EPI_ISL_8004909
EPI_ISL_2616402
EPI_ISL_513097
EPI_ISL_2779056
EPI_ISL_7368988
EPI_ISL_1302789
EPI_ISL_5543180
EPI_ISL_2188375
EPI_ISL_1501225
EPI_ISL_4504020
EPI_ISL_1669806
EPI_ISL_5999363
EPI_ISL_5945882
EPI_ISL_6575076
EPI_ISL_5095339
EPI_ISL_689934
EPI_ISL_4172364
EPI_ISL_9429684
EPI_ISL_454865
EPI_ISL_1001302
EPI_ISL_7015787
EPI_ISL_1019888
EPI_ISL_7743775
EPI_ISL_7327309
EPI_ISL_4874542
EPI_ISL_2779276
EPI_ISL_2003162
EPI_ISL_6710422
EPI_ISL_5544623
EPI_ISL_6439332
EPI_ISL_8004874
EPI_ISL_5936736
EPI_ISL_2835320
EPI_ISL_3021362
EPI_ISL_1111085
EPI_ISL_6945228
EPI_ISL_5543493
EPI_ISL_613456
EPI_ISL_1392672
EPI_ISL_6204317
EPI_ISL_6157660
EPI_ISL_9159928
EPI_ISL_5030063
EPI_ISL_2958852
EPI_ISL_2389636
EPI_ISL_6699261
EPI_ISL_4103939
EPI_ISL_2422963
EPI_ISL_2756432
EPI_ISL_3557237
EPI_ISL_3557174
EPI_ISL_6938108
EPI_ISL_1190907
EPI_ISL_4556366
EPI_ISL_4545822
EPI_ISL_3805483
EPI_ISL_1301563
EPI_ISL_8875784
EPI_ISL_3557134
EPI_ISL_7139891
EPI_ISL_735418
EPI_ISL_5257993
EPI_ISL_3118373
EPI_ISL_5945936
EPI_ISL_6436781
EPI_ISL_2083038
EPI_ISL_6701328
EPI_ISL_678290
EPI_ISL_3446711
EPI_ISL_1972906
EPI_ISL_1301723
EPI_ISL_2462964
EPI_ISL_2348904
EPI_ISL_2779301
EPI_ISL_2230782
EPI_ISL_1517174
EPI_ISL_806799
EPI_ISL_1401412
EPI_ISL_1111130
EPI_ISL_7268414
EPI_ISL_5937515
EPI_ISL_2226312
EPI_ISL_471648
EPI_ISL_6964571
EPI_ISL_3025746
EPI_ISL_1284327
EPI_ISL_6885006
EPI_ISL_7327870
EPI_ISL_6810146
EPI_ISL_1936294
EPI_ISL_2681207
EPI_ISL_1965466
EPI_ISL_4743435
EPI_ISL_2402681
EPI_ISL_1520133
EPI_ISL_3446728
EPI_ISL_7405066
EPI_ISL_4031620
EPI_ISL_6710249
EPI_ISL_6174603
EPI_ISL_1549134
EPI_ISL_3347920
EPI_ISL_2788779
EPI_ISL_995382
EPI_ISL_5559284
EPI_ISL_5589679
EPI_ISL_7327510
EPI_ISL_480278
EPI_ISL_9509906
EPI_ISL_2464125
EPI_ISL_660206
EPI_ISL_6125156
EPI_ISL_4255268
EPI_ISL_4603084
EPI_ISL_3376885
EPI_ISL_5241071
EPI_ISL_685771
EPI_ISL_1019851
EPI_ISL_3155636
EPI_ISL_1018130
EPI_ISL_1337541
EPI_ISL_2158124
EPI_ISL_1302401
EPI_ISL_1517244
EPI_ISL_5781991
EPI_ISL_7044523
EPI_ISL_1035909
EPI_ISL_660196
EPI_ISL_2153790
EPI_ISL_1821266
EPI_ISL_6775886
EPI_ISL_2188875
EPI_ISL_6031170
EPI_ISL_5536762
EPI_ISL_3546258
EPI_ISL_1594393
EPI_ISL_4917956
EPI_ISL_4121906
EPI_ISL_728155
EPI_ISL_5544501
EPI_ISL_4918385
EPI_ISL_2859043
EPI_ISL_4006255
EPI_ISL_690978
EPI_ISL_11229436
EPI_ISL_1911552
EPI_ISL_3762803
EPI_ISL_690290
EPI_ISL_3506694
EPI_ISL_1686162
EPI_ISL_5104554
EPI_ISL_1301857
EPI_ISL_3543785
EPI_ISL_2462934
EPI_ISL_2100487
EPI_ISL_2545701
EPI_ISL_498097
EPI_ISL_2364577
EPI_ISL_7327379
EPI_ISL_2500954
EPI_ISL_8652717
EPI_ISL_2422749
EPI_ISL_3316315
EPI_ISL_4711718
EPI_ISL_5332882
EPI_ISL_3307779
EPI_ISL_2427193
EPI_ISL_6439529
EPI_ISL_5200481
EPI_ISL_4951025
EPI_ISL_437481
EPI_ISL_3392614
EPI_ISL_1401190
EPI_ISL_4565032
EPI_ISL_2091353
EPI_ISL_1111286
EPI_ISL_9089815
EPI_ISL_6886778
EPI_ISL_7268389
EPI_ISL_2402194
EPI_ISL_6916727
EPI_ISL_1401146
EPI_ISL_687242
EPI_ISL_3769248
EPI_ISL_6092069
EPI_ISL_1910913
EPI_ISL_883969
EPI_ISL_1841181
EPI_ISL_3734047
EPI_ISL_5063382
EPI_ISL_5855803
EPI_ISL_5106667
EPI_ISL_1504061
EPI_ISL_2101880
EPI_ISL_480215
EPI_ISL_7613878
EPI_ISL_1707591
EPI_ISL_6102187
EPI_ISL_4638327
EPI_ISL_4744622
EPI_ISL_7711368
EPI_ISL_6316461
EPI_ISL_3557245
EPI_ISL_3797884
EPI_ISL_7405165
EPI_ISL_5598628
EPI_ISL_2171188
EPI_ISL_5845700
EPI_ISL_1035962
EPI_ISL_6812531
EPI_ISL_5553033
EPI_ISL_4347144
EPI_ISL_1238789
EPI_ISL_7379471
EPI_ISL_883292
EPI_ISL_2658277
EPI_ISL_684281
EPI_ISL_5540506
EPI_ISL_7268422
EPI_ISL_729798
EPI_ISL_4545773
EPI_ISL_2778031
EPI_ISL_7327317
EPI_ISL_3031385
EPI_ISL_6207511
EPI_ISL_542284
EPI_ISL_3796344
EPI_ISL_2099459
EPI_ISL_3979519
EPI_ISL_2495742
EPI_ISL_7460140
EPI_ISL_895840
EPI_ISL_6885054
EPI_ISL_3214809
EPI_ISL_5323759
EPI_ISL_689722
EPI_ISL_979968
EPI_ISL_6640562
EPI_ISL_4731297
EPI_ISL_3032442
EPI_ISL_2348871
EPI_ISL_3265534
EPI_ISL_6103493
EPI_ISL_2155782
EPI_ISL_5570531
EPI_ISL_7404296
EPI_ISL_542152
EPI_ISL_2097145
EPI_ISL_6101751
EPI_ISL_1669944
EPI_ISL_7329571
EPI_ISL_7729085
EPI_ISL_2931341
EPI_ISL_1821180
EPI_ISL_5845638
EPI_ISL_7613861
EPI_ISL_3982249
EPI_ISL_2155167
EPI_ISL_685807
EPI_ISL_3793658
EPI_ISL_8208542
EPI_ISL_7151137
EPI_ISL_6157721
EPI_ISL_5855857
EPI_ISL_7155570
EPI_ISL_7366991
EPI_ISL_9159636
EPI_ISL_7369078
EPI_ISL_5736637
EPI_ISL_4711203
EPI_ISL_4917910
EPI_ISL_754855
EPI_ISL_2479877
EPI_ISL_1827545
EPI_ISL_5054020
EPI_ISL_6261297
EPI_ISL_1500984
EPI_ISL_700034
EPI_ISL_3298359
EPI_ISL_1416425
EPI_ISL_7015680
EPI_ISL_2858970
EPI_ISL_1167002
EPI_ISL_3265646
EPI_ISL_806782
EPI_ISL_5241298
EPI_ISL_2131382
EPI_ISL_2887443
EPI_ISL_1821866
EPI_ISL_1626004
EPI_ISL_824701
EPI_ISL_9052913
EPI_ISL_6116768
EPI_ISL_1533053
EPI_ISL_6174217
EPI_ISL_1117678
EPI_ISL_2924138
EPI_ISL_2931361
EPI_ISL_3117533
EPI_ISL_2091409
EPI_ISL_9034982
EPI_ISL_5552455
EPI_ISL_3245935
EPI_ISL_5590286
EPI_ISL_476858
EPI_ISL_4710188
EPI_ISL_3219555
EPI_ISL_3154916
EPI_ISL_1493581
EPI_ISL_3690205
EPI_ISL_1118188
EPI_ISL_4461636
EPI_ISL_686730
EPI_ISL_7743731
EPI_ISL_2984237
EPI_ISL_4260449
EPI_ISL_4172406
EPI_ISL_2502715
EPI_ISL_7460199
EPI_ISL_4741261
EPI_ISL_2958742
EPI_ISL_6633429
EPI_ISL_5196357
EPI_ISL_1168654
EPI_ISL_454537
EPI_ISL_6661810
EPI_ISL_6775606
EPI_ISL_5560876
EPI_ISL_7870364
EPI_ISL_6207101
EPI_ISL_1911429
EPI_ISL_4731181
EPI_ISL_5389826
EPI_ISL_8251176
EPI_ISL_2787000
EPI_ISL_3988337
EPI_ISL_7137580
EPI_ISL_498089
EPI_ISL_2861307
EPI_ISL_2101174
EPI_ISL_569886
EPI_ISL_454866
EPI_ISL_8506488
EPI_ISL_3046561
EPI_ISL_3076757
EPI_ISL_7015727
EPI_ISL_2600954
EPI_ISL_5999338
EPI_ISL_3762683
EPI_ISL_445214
EPI_ISL_3332700
EPI_ISL_5845553
EPI_ISL_11229934
EPI_ISL_1259140
EPI_ISL_6571080
EPI_ISL_3155411
EPI_ISL_2985505
EPI_ISL_6115764
EPI_ISL_5543708
EPI_ISL_5850909
EPI_ISL_528944
EPI_ISL_4770043
EPI_ISL_1786361
EPI_ISL_1301627
EPI_ISL_4417585
EPI_ISL_2779230
EPI_ISL_525419
EPI_ISL_6115664
EPI_ISL_1803284
EPI_ISL_3527664
EPI_ISL_2279591
EPI_ISL_1588117
EPI_ISL_3089016
EPI_ISL_2157413
EPI_ISL_7326847
EPI_ISL_5540268
EPI_ISL_5945574
EPI_ISL_5936756
EPI_ISL_6651291
EPI_ISL_4550204
EPI_ISL_2443466
EPI_ISL_1082254
EPI_ISL_3021392
EPI_ISL_9361554
EPI_ISL_3033395
EPI_ISL_1911576
EPI_ISL_2815377
EPI_ISL_2230783
EPI_ISL_1406551
EPI_ISL_6158401
EPI_ISL_2188400
EPI_ISL_5717502
EPI_ISL_3155627
EPI_ISL_6809989
EPI_ISL_4716821
EPI_ISL_692650
EPI_ISL_4744543
EPI_ISL_4600864
EPI_ISL_2091000
EPI_ISL_6471423
EPI_ISL_3824170
EPI_ISL_3924018
EPI_ISL_2616243
EPI_ISL_4603121
EPI_ISL_824685
EPI_ISL_11172722
EPI_ISL_2779433
EPI_ISL_1821643
EPI_ISL_6116687
EPI_ISL_1401416
EPI_ISL_6031213
EPI_ISL_7326457
EPI_ISL_2189416
EPI_ISL_9035007
EPI_ISL_6227335
EPI_ISL_7970602
EPI_ISL_6711819
EPI_ISL_2402042
EPI_ISL_1656909
EPI_ISL_3410606
EPI_ISL_2663342
EPI_ISL_977486
EPI_ISL_10280769
EPI_ISL_6195701
EPI_ISL_1301722
EPI_ISL_699797
EPI_ISL_2534051
EPI_ISL_5315198
EPI_ISL_937187
EPI_ISL_1018188
EPI_ISL_4980431
EPI_ISL_1965455
EPI_ISL_3546481
EPI_ISL_2940314
EPI_ISL_941004
EPI_ISL_3545834
EPI_ISL_2789856
EPI_ISL_6439054
EPI_ISL_689593
EPI_ISL_7957927
EPI_ISL_3904906
EPI_ISL_700074
EPI_ISL_689361
EPI_ISL_436686
EPI_ISL_6469433
EPI_ISL_2535238
EPI_ISL_2671664
EPI_ISL_3999989
EPI_ISL_2674306
EPI_ISL_1588106
EPI_ISL_4106582
EPI_ISL_2757721
EPI_ISL_5924019
EPI_ISL_4603079
EPI_ISL_6840386
EPI_ISL_11230326
EPI_ISL_6032128
EPI_ISL_6846205
EPI_ISL_8693401
EPI_ISL_2007803
EPI_ISL_2490535
EPI_ISL_515838
EPI_ISL_7635883
EPI_ISL_4951663
EPI_ISL_5323615
EPI_ISL_1810921
EPI_ISL_1111503
EPI_ISL_634994
EPI_ISL_5536413
EPI_ISL_685820
EPI_ISL_515574
EPI_ISL_2231437
EPI_ISL_6569311
EPI_ISL_2841917
EPI_ISL_689487
EPI_ISL_1920234
EPI_ISL_3543555
EPI_ISL_9373953
EPI_ISL_6115581
EPI_ISL_6886703
EPI_ISL_3544091
EPI_ISL_1994020
EPI_ISL_4194420
EPI_ISL_7852734
EPI_ISL_430442
EPI_ISL_2455264
EPI_ISL_5031297
EPI_ISL_1117927
EPI_ISL_7130109
EPI_ISL_5063314
EPI_ISL_5547633
EPI_ISL_1580591
EPI_ISL_3067040
EPI_ISL_6825250
EPI_ISL_5544575
EPI_ISL_684199
EPI_ISL_3534836
EPI_ISL_6207247
EPI_ISL_2231117
EPI_ISL_2235375
EPI_ISL_2485070
EPI_ISL_5686874
EPI_ISL_6227330
EPI_ISL_3046579
EPI_ISL_3233096
EPI_ISL_2495939
EPI_ISL_542361
EPI_ISL_5142783
EPI_ISL_416144
EPI_ISL_4955859
EPI_ISL_3306315
EPI_ISL_602789
EPI_ISL_1544183
EPI_ISL_824608
EPI_ISL_692704
EPI_ISL_1396722
EPI_ISL_690392
EPI_ISL_3155586
EPI_ISL_5063319
EPI_ISL_2841927
EPI_ISL_2348693
EPI_ISL_5640187
EPI_ISL_6886904
EPI_ISL_7154197
EPI_ISL_1731577
EPI_ISL_5985377
EPI_ISL_691039
EPI_ISL_2188247
EPI_ISL_3556931
EPI_ISL_6131995
EPI_ISL_9361703
EPI_ISL_6182124
EPI_ISL_11259185
EPI_ISL_2835727
EPI_ISL_6316663
EPI_ISL_2801670
EPI_ISL_2728595
EPI_ISL_5543468
EPI_ISL_5055068
EPI_ISL_1500954
EPI_ISL_1626001
EPI_ISL_4051247
EPI_ISL_3691711
EPI_ISL_3543936
EPI_ISL_4978455
EPI_ISL_4740466
EPI_ISL_4298918
EPI_ISL_7743740
EPI_ISL_7327339
EPI_ISL_2101129
EPI_ISL_2671543
EPI_ISL_5543082
EPI_ISL_7780440
EPI_ISL_2671673
EPI_ISL_5428288
EPI_ISL_4601210
EPI_ISL_2535824
EPI_ISL_692720
EPI_ISL_3875706
EPI_ISL_7970589
EPI_ISL_475051
EPI_ISL_8506678
EPI_ISL_6115628
EPI_ISL_2937814
EPI_ISL_2382769
EPI_ISL_10189072
EPI_ISL_9159764
EPI_ISL_1502876
EPI_ISL_5559853
EPI_ISL_862642
EPI_ISL_3138662
EPI_ISL_690013
EPI_ISL_1622405
EPI_ISL_1302979
EPI_ISL_5945449
EPI_ISL_5113807
EPI_ISL_5002618
EPI_ISL_3155071
EPI_ISL_5265083
EPI_ISL_1013202
EPI_ISL_6439226
EPI_ISL_6436826
EPI_ISL_3544068
EPI_ISL_2490551
EPI_ISL_6940229
EPI_ISL_4603153
EPI_ISL_1491646
EPI_ISL_1259051
EPI_ISL_7711747
EPI_ISL_8405427
EPI_ISL_2982157
EPI_ISL_4461359
EPI_ISL_480118
EPI_ISL_677782
EPI_ISL_5851013
EPI_ISL_2095972
EPI_ISL_690270
EPI_ISL_3722399
EPI_ISL_1910207
EPI_ISL_3980648
EPI_ISL_2923201
EPI_ISL_480047
EPI_ISL_3999921
EPI_ISL_5934903
EPI_ISL_3155070
EPI_ISL_4503791
EPI_ISL_2188152
EPI_ISL_4601205
EPI_ISL_4199463
EPI_ISL_5417121
EPI_ISL_4715844
EPI_ISL_3667289
EPI_ISL_9159805
EPI_ISL_3154066
EPI_ISL_447743
EPI_ISL_5248579
EPI_ISL_1671835
EPI_ISL_6945393
EPI_ISL_1301601
EPI_ISL_6158370
EPI_ISL_5389589
EPI_ISL_4073273
EPI_ISL_7813159
EPI_ISL_1501043
EPI_ISL_6775329
EPI_ISL_2646247
EPI_ISL_6096919
EPI_ISL_2293437
EPI_ISL_1406596
EPI_ISL_1911815
EPI_ISL_1517423
EPI_ISL_6207201
EPI_ISL_7589368
EPI_ISL_5460517
EPI_ISL_4601007
EPI_ISL_11229973
EPI_ISL_6101534
EPI_ISL_3805686
EPI_ISL_4878934
EPI_ISL_6775761
EPI_ISL_1262898
EPI_ISL_5306574
EPI_ISL_686900
EPI_ISL_6840649
EPI_ISL_2103402
EPI_ISL_4473156
EPI_ISL_4299287
EPI_ISL_806802
EPI_ISL_3543880
EPI_ISL_4006695
EPI_ISL_7588685
EPI_ISL_9087397
EPI_ISL_3827066
EPI_ISL_6769338
EPI_ISL_1960237
EPI_ISL_6315651
EPI_ISL_1166948
EPI_ISL_515642
EPI_ISL_4600772
EPI_ISL_4051250
EPI_ISL_5644607
EPI_ISL_2920780
EPI_ISL_1404386
EPI_ISL_1654938
EPI_ISL_1416511
EPI_ISL_5717447
EPI_ISL_7728831
EPI_ISL_3908510
EPI_ISL_1372422
EPI_ISL_1258461
EPI_ISL_2545808
EPI_ISL_5317718
EPI_ISL_5428525
EPI_ISL_3610792
EPI_ISL_9579949
EPI_ISL_1608581
EPI_ISL_2340912
EPI_ISL_5887049
EPI_ISL_4171851
EPI_ISL_6773780
EPI_ISL_4917692
EPI_ISL_6512093
EPI_ISL_685358
EPI_ISL_8004600
EPI_ISL_1465611
EPI_ISL_437699
EPI_ISL_4520289
EPI_ISL_6092074
EPI_ISL_1993986
EPI_ISL_9159838
EPI_ISL_687232
EPI_ISL_1533694
EPI_ISL_7358017
EPI_ISL_7481827
EPI_ISL_416586
EPI_ISL_4435548
EPI_ISL_861628
EPI_ISL_3342666
EPI_ISL_691592
EPI_ISL_11266013
EPI_ISL_4506757
EPI_ISL_5936826
EPI_ISL_4106594
EPI_ISL_486827
EPI_ISL_7159788
EPI_ISL_6701389
EPI_ISL_8097147
EPI_ISL_1118187
EPI_ISL_6158240
EPI_ISL_2200116
EPI_ISL_3638748
EPI_ISL_7404306
EPI_ISL_1626796
EPI_ISL_6124054
EPI_ISL_6227189
EPI_ISL_788967
EPI_ISL_1259115
EPI_ISL_4213188
EPI_ISL_3019491
EPI_ISL_593924
EPI_ISL_539494
EPI_ISL_4998448
EPI_ISL_7135265
EPI_ISL_4955884
EPI_ISL_5434020
EPI_ISL_8065636
EPI_ISL_2188428
EPI_ISL_3155422
EPI_ISL_1417190
EPI_ISL_2361588
EPI_ISL_7852914
EPI_ISL_2155637
EPI_ISL_3432334
EPI_ISL_4194521
EPI_ISL_513525
EPI_ISL_1483043
EPI_ISL_2483596
EPI_ISL_5915009
EPI_ISL_685052
EPI_ISL_3385259
EPI_ISL_2090872
EPI_ISL_2374285
EPI_ISL_2621267
EPI_ISL_6840373
EPI_ISL_3557258
EPI_ISL_3374674
EPI_ISL_2937887
EPI_ISL_5104030
EPI_ISL_1301944
EPI_ISL_3307555
EPI_ISL_5858791
EPI_ISL_5196256
EPI_ISL_3219651
EPI_ISL_1685431
EPI_ISL_6568875
EPI_ISL_5686924
EPI_ISL_686800
EPI_ISL_1685398
EPI_ISL_1138579
EPI_ISL_5103976
EPI_ISL_2189132
EPI_ISL_1035922
EPI_ISL_5142796
EPI_ISL_7456543
EPI_ISL_2713185
EPI_ISL_1110451
EPI_ISL_9160010
EPI_ISL_3931743
EPI_ISL_3904908
EPI_ISL_6158369
EPI_ISL_4946240
EPI_ISL_8875821
EPI_ISL_4255005
EPI_ISL_2967063
EPI_ISL_3316219
EPI_ISL_7329369
EPI_ISL_2692905
EPI_ISL_7328733
EPI_ISL_2757819
EPI_ISL_6909877
EPI_ISL_6207794
EPI_ISL_4878867
EPI_ISL_3155562
EPI_ISL_4172513
EPI_ISL_2894744
EPI_ISL_2920771
EPI_ISL_3737263
EPI_ISL_3527597
EPI_ISL_2483573
EPI_ISL_3265482
EPI_ISL_3979541
EPI_ISL_965288
EPI_ISL_2648061
EPI_ISL_6886682
EPI_ISL_5103974
EPI_ISL_2030009
EPI_ISL_5597559
EPI_ISL_3801868
EPI_ISL_2710870
EPI_ISL_2690671
EPI_ISL_6692070
EPI_ISL_2652182
EPI_ISL_5604535
EPI_ISL_1588186
EPI_ISL_9374052
EPI_ISL_686201
EPI_ISL_3347886
EPI_ISL_8745586
EPI_ISL_3996726
EPI_ISL_1993987
EPI_ISL_3347782
EPI_ISL_2312912
EPI_ISL_507005
EPI_ISL_688843
EPI_ISL_3864579
EPI_ISL_1081333
EPI_ISL_5569212
EPI_ISL_6662118
EPI_ISL_5541546
EPI_ISL_688497
EPI_ISL_4461573
EPI_ISL_1527380
EPI_ISL_3010207
EPI_ISL_5396295
EPI_ISL_3690012
EPI_ISL_7552410
EPI_ISL_653807
EPI_ISL_961098
EPI_ISL_6174544
EPI_ISL_5303925
EPI_ISL_2400455
EPI_ISL_5428539
EPI_ISL_2030088
EPI_ISL_1517271
EPI_ISL_4171573
EPI_ISL_3923969
EPI_ISL_751363
EPI_ISL_3506010
EPI_ISL_491453
EPI_ISL_4550266
EPI_ISL_2861169
EPI_ISL_2281746
EPI_ISL_2550530
EPI_ISL_1608291
EPI_ISL_2095888
EPI_ISL_4601192
EPI_ISL_1916477
EPI_ISL_689737
EPI_ISL_2107510
EPI_ISL_4171207
EPI_ISL_4298815
EPI_ISL_1084621
EPI_ISL_7747247
EPI_ISL_7326956
EPI_ISL_5544580
EPI_ISL_700107
EPI_ISL_2920690
EPI_ISL_2545704
EPI_ISL_5717505
EPI_ISL_7055166
EPI_ISL_7138685
EPI_ISL_416494
EPI_ISL_1910377
EPI_ISL_6698286
EPI_ISL_5659499
EPI_ISL_1039157
EPI_ISL_2405121
EPI_ISL_1593756
EPI_ISL_1190960
EPI_ISL_5926614
EPI_ISL_515694
EPI_ISL_1524774
EPI_ISL_9429832
EPI_ISL_7139870
EPI_ISL_5323643
EPI_ISL_691438
EPI_ISL_4879035
EPI_ISL_4493436
EPI_ISL_1381226
EPI_ISL_648617
EPI_ISL_5260556
EPI_ISL_6775912
EPI_ISL_6309852
EPI_ISL_687864
EPI_ISL_1965585
EPI_ISL_528943
EPI_ISL_3347547
EPI_ISL_6158510
EPI_ISL_3722353
EPI_ISL_3395852
EPI_ISL_5303932
EPI_ISL_2601594
EPI_ISL_3911476
EPI_ISL_685647
EPI_ISL_2029631
EPI_ISL_3805338
EPI_ISL_7327089
EPI_ISL_1082291
EPI_ISL_6854906
EPI_ISL_7716744
EPI_ISL_2272850
EPI_ISL_1469112
EPI_ISL_1501013
EPI_ISL_513522
EPI_ISL_2938119
EPI_ISL_4917862
EPI_ISL_443292
EPI_ISL_4602907
EPI_ISL_2622038
EPI_ISL_3230795
EPI_ISL_995339
EPI_ISL_4880404
EPI_ISL_5142782
EPI_ISL_3911473
EPI_ISL_4550606
EPI_ISL_1493585
EPI_ISL_512880
EPI_ISL_7326509
EPI_ISL_6227199
EPI_ISL_8580065
EPI_ISL_6131988
EPI_ISL_3031686
EPI_ISL_1279434
EPI_ISL_7781095
EPI_ISL_1190892
EPI_ISL_3155353
EPI_ISL_5559096
EPI_ISL_5265820
EPI_ISL_7327934
EPI_ISL_3356286
EPI_ISL_3568783
EPI_ISL_6570835
EPI_ISL_7802919
EPI_ISL_2820478
EPI_ISL_804974
EPI_ISL_1233237
EPI_ISL_7494430
EPI_ISL_862865
EPI_ISL_5599400
EPI_ISL_684695
EPI_ISL_9361742
EPI_ISL_1502452
EPI_ISL_2188377
EPI_ISL_6424861
EPI_ISL_6097790
EPI_ISL_5559168
EPI_ISL_689086
EPI_ISL_1608549
EPI_ISL_5194235
EPI_ISL_2155600
EPI_ISL_5409882
EPI_ISL_5144383
EPI_ISL_3347894
EPI_ISL_3931815
EPI_ISL_4461583
EPI_ISL_3758029
EPI_ISL_2713142
EPI_ISL_687540
EPI_ISL_5682700
EPI_ISL_1111002
EPI_ISL_690693
EPI_ISL_7852945
EPI_ISL_1821610
EPI_ISL_1319317
EPI_ISL_7378178
EPI_ISL_691979
EPI_ISL_6097601
EPI_ISL_4274506
EPI_ISL_6181434
EPI_ISL_6207338
EPI_ISL_1517402
EPI_ISL_1209248
EPI_ISL_1760293
EPI_ISL_5936964
EPI_ISL_3304523
EPI_ISL_699980
EPI_ISL_6194190
EPI_ISL_4171914
EPI_ISL_4741499
EPI_ISL_4236767
EPI_ISL_8027775
EPI_ISL_5985366
EPI_ISL_7268604
EPI_ISL_3277487
EPI_ISL_5934041
EPI_ISL_4712958
EPI_ISL_4874526
EPI_ISL_1686031
EPI_ISL_686016
EPI_ISL_2692908
EPI_ISL_3796553
EPI_ISL_4194388
EPI_ISL_1757356
EPI_ISL_2820459
EPI_ISL_2100835
EPI_ISL_3068073
EPI_ISL_1096271
EPI_ISL_4411638
EPI_ISL_6775703
EPI_ISL_862848
EPI_ISL_6091528
EPI_ISL_4990573
EPI_ISL_4742162
EPI_ISL_5551421
EPI_ISL_912556
EPI_ISL_5915017
EPI_ISL_7957912
EPI_ISL_2081855
EPI_ISL_688909
EPI_ISL_1583040
EPI_ISL_1013160
EPI_ISL_3233135
EPI_ISL_4998544
EPI_ISL_861639
EPI_ISL_5115015
EPI_ISL_5934031
EPI_ISL_3543521
EPI_ISL_3557148
EPI_ISL_7139359
EPI_ISL_3801625
EPI_ISL_9373752
EPI_ISL_1993548
EPI_ISL_6204308
EPI_ISL_11018498
EPI_ISL_4197798
EPI_ISL_2779330
EPI_ISL_685741
EPI_ISL_2340886
EPI_ISL_4298665
EPI_ISL_1113038
EPI_ISL_6436598
EPI_ISL_690550
EPI_ISL_1911681
EPI_ISL_7135259
EPI_ISL_940859
EPI_ISL_3690131
EPI_ISL_2002600
EPI_ISL_4878752
EPI_ISL_3668031
EPI_ISL_11172670
EPI_ISL_1494654
EPI_ISL_6575091
EPI_ISL_9089808
EPI_ISL_5067972
EPI_ISL_7154220
EPI_ISL_3799821
EPI_ISL_2293583
EPI_ISL_1322166
EPI_ISL_4273574
EPI_ISL_4503487
EPI_ISL_6810277
EPI_ISL_2402127
EPI_ISL_690039
EPI_ISL_3824539
EPI_ISL_3858186
EPI_ISL_8506487
EPI_ISL_2778051
EPI_ISL_718215
EPI_ISL_6566756
EPI_ISL_2258367
EPI_ISL_4298689
EPI_ISL_4172515
EPI_ISL_4882040
EPI_ISL_692483
EPI_ISL_686621
EPI_ISL_5738785
EPI_ISL_1911490
EPI_ISL_7267458
EPI_ISL_2107283
EPI_ISL_8251175
EPI_ISL_413594
EPI_ISL_2828399
EPI_ISL_5561784
EPI_ISL_1622410
EPI_ISL_4417862
EPI_ISL_6332766
EPI_ISL_4031550
EPI_ISL_7154219
EPI_ISL_2382792
EPI_ISL_1787689
EPI_ISL_3768993
EPI_ISL_2346363
EPI_ISL_7327503
EPI_ISL_1843778
EPI_ISL_2464189
EPI_ISL_9000512
EPI_ISL_6158931
EPI_ISL_4600297
EPI_ISL_3793105
EPI_ISL_1259307
EPI_ISL_7711731
EPI_ISL_5194613
EPI_ISL_2155314
EPI_ISL_614276
EPI_ISL_9670648
EPI_ISL_4510319
EPI_ISL_6721977
EPI_ISL_3304445
EPI_ISL_6699662
EPI_ISL_6104266
EPI_ISL_693759
EPI_ISL_3757393
EPI_ISL_2671492
EPI_ISL_3265492
EPI_ISL_6843354
EPI_ISL_6316469
EPI_ISL_2426977
EPI_ISL_5937226
EPI_ISL_8875825
EPI_ISL_5450523
EPI_ISL_2029780
EPI_ISL_8027726
EPI_ISL_2001156
EPI_ISL_1910871
EPI_ISL_1168203
EPI_ISL_1372288
EPI_ISL_7544806
EPI_ISL_648660
EPI_ISL_912555
EPI_ISL_479833
EPI_ISL_9089724
EPI_ISL_4628816
EPI_ISL_6093006
EPI_ISL_2422417
EPI_ISL_700120
EPI_ISL_692361
EPI_ISL_5797249
EPI_ISL_802768
EPI_ISL_6512051
EPI_ISL_4918764
EPI_ISL_411218
EPI_ISL_913511
EPI_ISL_4541339
EPI_ISL_6591505
EPI_ISL_688228
EPI_ISL_2189086
EPI_ISL_3672260
EPI_ISL_4255348
EPI_ISL_1554952
EPI_ISL_7219145
EPI_ISL_2189371
EPI_ISL_2671515
EPI_ISL_7327557
EPI_ISL_5265090
EPI_ISL_7135285
EPI_ISL_1491668
EPI_ISL_3826155
EPI_ISL_3031538
EPI_ISL_3544114
EPI_ISL_1700586
EPI_ISL_5152666
EPI_ISL_2942615
EPI_ISL_4549150
EPI_ISL_4626048
EPI_ISL_2942419
EPI_ISL_2840679
EPI_ISL_4263114
EPI_ISL_8004595
EPI_ISL_7711672
EPI_ISL_3506909
EPI_ISL_4603002
EPI_ISL_4604200
EPI_ISL_1580525
EPI_ISL_688254
EPI_ISL_3231022
EPI_ISL_6591595
EPI_ISL_2319606
EPI_ISL_1910205
EPI_ISL_3058247
EPI_ISL_7650144
EPI_ISL_2789841
EPI_ISL_860860
EPI_ISL_6885050
EPI_ISL_3033561
EPI_ISL_5428134
EPI_ISL_8257652
EPI_ISL_6886924
EPI_ISL_687279
EPI_ISL_4741509
EPI_ISL_687201
EPI_ISL_10149551
EPI_ISL_3024024
EPI_ISL_7267505
EPI_ISL_2341010
EPI_ISL_1019803
EPI_ISL_1583141
EPI_ISL_5557120
EPI_ISL_3456047
EPI_ISL_5687717
EPI_ISL_6436748
EPI_ISL_1502501
EPI_ISL_2422426
EPI_ISL_2601651
EPI_ISL_1732168
EPI_ISL_3355763
EPI_ISL_5540117
EPI_ISL_5598597
EPI_ISL_718199
EPI_ISL_529783
EPI_ISL_1279447
EPI_ISL_1495149
EPI_ISL_684734
EPI_ISL_686152
EPI_ISL_3543980
EPI_ISL_1464602
EPI_ISL_3245834
EPI_ISL_9373991
EPI_ISL_4603013
EPI_ISL_7138874
EPI_ISL_7405132
EPI_ISL_4299102
EPI_ISL_6261839
EPI_ISL_689367
EPI_ISL_2835341
EPI_ISL_4006433
EPI_ISL_2663187
EPI_ISL_5603747
EPI_ISL_5855217
EPI_ISL_4503461
EPI_ISL_6116905
EPI_ISL_7613860
EPI_ISL_6843427
EPI_ISL_3750598
EPI_ISL_6031890
EPI_ISL_3089085
EPI_ISL_687616
EPI_ISL_7591296
EPI_ISL_4171478
EPI_ISL_5248555
EPI_ISL_2421108
EPI_ISL_5570674
EPI_ISL_688893
EPI_ISL_7404291
EPI_ISL_4770158
EPI_ISL_5241243
EPI_ISL_4461572
EPI_ISL_6436845
EPI_ISL_1176304
EPI_ISL_6944041
EPI_ISL_1303513
EPI_ISL_8251299
EPI_ISL_2332596
EPI_ISL_4541363
EPI_ISL_3791526
EPI_ISL_3460215
EPI_ISL_3398116
EPI_ISL_3980749
EPI_ISL_2828659
EPI_ISL_3153482
EPI_ISL_3534418
EPI_ISL_3544087
EPI_ISL_2283794
EPI_ISL_1788955
EPI_ISL_7613735
EPI_ISL_525648
EPI_ISL_1821528
EPI_ISL_5540913
EPI_ISL_1483042
EPI_ISL_2557251
EPI_ISL_3988320
EPI_ISL_2835407
EPI_ISL_6158769
EPI_ISL_513026
EPI_ISL_4946273
EPI_ISL_660198
EPI_ISL_2490583
EPI_ISL_935616
EPI_ISL_2047868
EPI_ISL_6885258
EPI_ISL_7138696
EPI_ISL_1508889
EPI_ISL_1423511
EPI_ISL_5394048
EPI_ISL_4468842
EPI_ISL_3341899
EPI_ISL_2671746
EPI_ISL_5551084
EPI_ISL_5052425
EPI_ISL_2402070
EPI_ISL_603031
EPI_ISL_794800
EPI_ISL_7329262
EPI_ISL_699947
EPI_ISL_6104438
EPI_ISL_2894851
EPI_ISL_1622402
EPI_ISL_8164231
EPI_ISL_6915117
EPI_ISL_4878947
EPI_ISL_1483069
EPI_ISL_7747258
EPI_ISL_2490463
EPI_ISL_3768920
EPI_ISL_5592801
EPI_ISL_3507104
EPI_ISL_5552011
EPI_ISL_1470048
EPI_ISL_5589757
EPI_ISL_1319335
EPI_ISL_9160045
EPI_ISL_1110968
EPI_ISL_1707689
EPI_ISL_2296082
EPI_ISL_1231572
EPI_ISL_9159691
EPI_ISL_513008
EPI_ISL_6566797
EPI_ISL_5315184
EPI_ISL_2081942
EPI_ISL_2485174
EPI_ISL_2349693
EPI_ISL_2231161
EPI_ISL_7545380
EPI_ISL_2942861
EPI_ISL_5072529
EPI_ISL_6692063
EPI_ISL_2484210
EPI_ISL_1662206
EPI_ISL_691719
EPI_ISL_1534697
EPI_ISL_4411238
EPI_ISL_6944029
EPI_ISL_9159897
EPI_ISL_5104007
EPI_ISL_3214833
EPI_ISL_3304558
EPI_ISL_682273
EPI_ISL_2779538
EPI_ISL_6854882
EPI_ISL_4600661
EPI_ISL_1463528
EPI_ISL_685068
EPI_ISL_1629153
EPI_ISL_1262819
EPI_ISL_3347681
EPI_ISL_4954309
EPI_ISL_1139065
EPI_ISL_6703175
EPI_ISL_2841996
EPI_ISL_6863584
EPI_ISL_1381143
EPI_ISL_3347693
EPI_ISL_5945700
EPI_ISL_2188994
EPI_ISL_2888032
EPI_ISL_4273380
EPI_ISL_3506823
EPI_ISL_2434136
EPI_ISL_4298845
EPI_ISL_4171686
EPI_ISL_1263036
EPI_ISL_3542856
EPI_ISL_909715
EPI_ISL_7327914
EPI_ISL_2400443
EPI_ISL_654017
EPI_ISL_582663
EPI_ISL_2661829
EPI_ISL_685543
EPI_ISL_4051152
EPI_ISL_1483735
EPI_ISL_404227
EPI_ISL_4274807
EPI_ISL_4710345
EPI_ISL_5428173
EPI_ISL_5936670
EPI_ISL_1465469
EPI_ISL_4744609
EPI_ISL_872003
EPI_ISL_3067028
EPI_ISL_3797392
EPI_ISL_2426890
EPI_ISL_3190118
EPI_ISL_5241227
EPI_ISL_2374208
EPI_ISL_9373739
EPI_ISL_2657449
EPI_ISL_1321790
EPI_ISL_2379008
EPI_ISL_3923760
EPI_ISL_2710875
EPI_ISL_3920160
EPI_ISL_3543864
EPI_ISL_4171568
EPI_ISL_5917709
EPI_ISL_3030478
EPI_ISL_2408116
EPI_ISL_687500
EPI_ISL_1853326
EPI_ISL_1250969
EPI_ISL_690464
EPI_ISL_2399679
EPI_ISL_2790829
EPI_ISL_4770130
EPI_ISL_1502457
EPI_ISL_2801611
EPI_ISL_691560
EPI_ISL_2020945
EPI_ISL_684166
EPI_ISL_7268657
EPI_ISL_824607
EPI_ISL_4206898
EPI_ISL_5590028
EPI_ISL_982182
EPI_ISL_4713277
EPI_ISL_6371272
EPI_ISL_2464029
EPI_ISL_11229317
EPI_ISL_6103346
EPI_ISL_5560069
EPI_ISL_2155152
EPI_ISL_2601423
EPI_ISL_2343231
EPI_ISL_4600738
EPI_ISL_689334
EPI_ISL_7379484
EPI_ISL_1118212
EPI_ISL_5543968
EPI_ISL_5917742
EPI_ISL_8588769
EPI_ISL_6000392
EPI_ISL_7381427
EPI_ISL_3757197
EPI_ISL_1509952
EPI_ISL_6104186
EPI_ISL_3231017
EPI_ISL_5854801
EPI_ISL_4549033
EPI_ISL_2188270
EPI_ISL_1791511
EPI_ISL_689761
EPI_ISL_480023
EPI_ISL_5103977
EPI_ISL_7813014
EPI_ISL_2877308
EPI_ISL_2485010
EPI_ISL_1588832
EPI_ISL_690191
EPI_ISL_6174567
EPI_ISL_4601190
EPI_ISL_3692515
EPI_ISL_1700569
EPI_ISL_2840685
EPI_ISL_4072443
EPI_ISL_4740969
EPI_ISL_1262992
EPI_ISL_614284
EPI_ISL_833125
EPI_ISL_6721723
EPI_ISL_4348824
EPI_ISL_2674320
EPI_ISL_1111268
EPI_ISL_876800
EPI_ISL_5323648
EPI_ISL_2490466
EPI_ISL_1246955
EPI_ISL_7366947
EPI_ISL_5927404
EPI_ISL_7803699
EPI_ISL_2887472
EPI_ISL_1811478
EPI_ISL_7138898
EPI_ISL_3133119
EPI_ISL_2709711
EPI_ISL_5202741
EPI_ISL_6491777
EPI_ISL_2859028
EPI_ISL_4461534
EPI_ISL_7404315
EPI_ISL_3398844
EPI_ISL_2501039
EPI_ISL_3556938
EPI_ISL_5937042
EPI_ISL_1911537
EPI_ISL_7899827
EPI_ISL_5543013
EPI_ISL_4628812
EPI_ISL_7813282
EPI_ISL_6115532
EPI_ISL_737029
EPI_ISL_4348299
EPI_ISL_2495460
EPI_ISL_4171292
EPI_ISL_5741240
EPI_ISL_6424902
EPI_ISL_6967474
EPI_ISL_1591118
EPI_ISL_1960222
EPI_ISL_9361709
EPI_ISL_7740664
EPI_ISL_2312913
EPI_ISL_3395857
EPI_ISL_7853106
EPI_ISL_7268504
EPI_ISL_4503848
EPI_ISL_1201891
EPI_ISL_9089709
EPI_ISL_1623773
EPI_ISL_10435766
EPI_ISL_1118173
EPI_ISL_2091242
EPI_ISL_463286
EPI_ISL_2095978
EPI_ISL_7138618
EPI_ISL_2090789
EPI_ISL_7327805
EPI_ISL_1001301
EPI_ISL_3801606
EPI_ISL_2495622
EPI_ISL_5143147
EPI_ISL_1532258
EPI_ISL_435152
EPI_ISL_8004788
EPI_ISL_5866751
EPI_ISL_5687801
EPI_ISL_3275392
EPI_ISL_7569613
EPI_ISL_7307143
EPI_ISL_7326732
EPI_ISL_4917921
EPI_ISL_495024
EPI_ISL_6513038
EPI_ISL_6711394
EPI_ISL_1554911
EPI_ISL_6595115
EPI_ISL_437738
EPI_ISL_6698295
EPI_ISL_5323754
EPI_ISL_6711153
EPI_ISL_9089480
EPI_ISL_4031582
EPI_ISL_6530530
EPI_ISL_1857248
EPI_ISL_5428251
EPI_ISL_2308584
EPI_ISL_5686959
EPI_ISL_685244
EPI_ISL_955081
EPI_ISL_1524351
EPI_ISL_6883143
EPI_ISL_8257945
EPI_ISL_8056739
EPI_ISL_2156116
EPI_ISL_3087633
EPI_ISL_6913909
EPI_ISL_2155407
EPI_ISL_8630369
EPI_ISL_5891048
EPI_ISL_1580570
EPI_ISL_4920225
EPI_ISL_5332921
EPI_ISL_5881271
EPI_ISL_4199289
EPI_ISL_3988335
EPI_ISL_3355556
EPI_ISL_6699348
EPI_ISL_4056295
EPI_ISL_692089
EPI_ISL_7711661
EPI_ISL_686071
EPI_ISL_7121458
EPI_ISL_3506662
EPI_ISL_6775905
EPI_ISL_5659501
EPI_ISL_4031647
EPI_ISL_689129
EPI_ISL_4072412
EPI_ISL_2405131
EPI_ISL_5072500
EPI_ISL_6259333
EPI_ISL_2365889
EPI_ISL_2812706
EPI_ISL_5143034
EPI_ISL_687914
EPI_ISL_3557040
EPI_ISL_686981
EPI_ISL_2789819
EPI_ISL_2340922
EPI_ISL_5537138
EPI_ISL_7044324
EPI_ISL_684260
EPI_ISL_1403513
EPI_ISL_4601637
EPI_ISL_2967795
EPI_ISL_1209287
EPI_ISL_5686734
EPI_ISL_2422984
EPI_ISL_10957425
EPI_ISL_2180219
EPI_ISL_5850879
EPI_ISL_6570854
EPI_ISL_903340
EPI_ISL_6699251
EPI_ISL_4006708
EPI_ISL_2485204
EPI_ISL_7853013
EPI_ISL_5990034
EPI_ISL_690566
EPI_ISL_7268626
EPI_ISL_5064614
EPI_ISL_7711660
EPI_ISL_1672523
EPI_ISL_6886843
EPI_ISL_2274119
EPI_ISL_6174590
EPI_ISL_4741608
EPI_ISL_4298916
EPI_ISL_2096028
EPI_ISL_5936750
EPI_ISL_3153415
EPI_ISL_1416330
EPI_ISL_5558529
EPI_ISL_1288418
EPI_ISL_1288401
EPI_ISL_9011196
EPI_ISL_7327465
EPI_ISL_4194432
EPI_ISL_3981424
EPI_ISL_2546990
EPI_ISL_3983505
EPI_ISL_1299568
EPI_ISL_7460110
EPI_ISL_686426
EPI_ISL_1139070
EPI_ISL_9089871
EPI_ISL_4600837
EPI_ISL_586525
EPI_ISL_7728914
EPI_ISL_7268464
EPI_ISL_2921259
EPI_ISL_872099
EPI_ISL_5051369
EPI_ISL_5858583
EPI_ISL_5394040
EPI_ISL_5115087
EPI_ISL_4071817
EPI_ISL_2887453
EPI_ISL_3037825
EPI_ISL_3671916
EPI_ISL_2778092
EPI_ISL_1360331
EPI_ISL_3316203
EPI_ISL_5918323
EPI_ISL_2140830
EPI_ISL_5741439
EPI_ISL_3252974
EPI_ISL_689201
EPI_ISL_1910946
EPI_ISL_3982227
EPI_ISL_3690422
EPI_ISL_5114300
EPI_ISL_5567438
EPI_ISL_3118385
EPI_ISL_1470001
EPI_ISL_6207688
EPI_ISL_660124
EPI_ISL_1919645
EPI_ISL_2364669
EPI_ISL_4298799
EPI_ISL_4731335
EPI_ISL_3824100
EPI_ISL_6174285
EPI_ISL_2614700
EPI_ISL_3874106
EPI_ISL_5053963
EPI_ISL_691410
EPI_ISL_3980612
EPI_ISL_3757209
EPI_ISL_2096011
EPI_ISL_1811235
EPI_ISL_631703
EPI_ISL_4206956
EPI_ISL_3023900
EPI_ISL_2894838
EPI_ISL_876797
EPI_ISL_6945281
EPI_ISL_5265288
EPI_ISL_4550202
EPI_ISL_3557044
EPI_ISL_3769353
EPI_ISL_7650287
EPI_ISL_2382304
EPI_ISL_7368768
EPI_ISL_1700571
EPI_ISL_4106586
EPI_ISL_7852999
EPI_ISL_5602344
EPI_ISL_5736665
EPI_ISL_7728721
EPI_ISL_3948530
EPI_ISL_5566421
EPI_ISL_5543655
EPI_ISL_2100724
EPI_ISL_2546940
EPI_ISL_5260539
EPI_ISL_688789
EPI_ISL_6207497
EPI_ISL_1060431
EPI_ISL_1111461
EPI_ISL_5058537
EPI_ISL_4748336
EPI_ISL_1262982
EPI_ISL_2942565
EPI_ISL_11229581
EPI_ISL_4896143
EPI_ISL_4006359
EPI_ISL_2546979
EPI_ISL_5854855
EPI_ISL_5395764
EPI_ISL_1171679
EPI_ISL_3355641
EPI_ISL_3791945
EPI_ISL_6204299
EPI_ISL_495038
EPI_ISL_513185
EPI_ISL_3086819
EPI_ISL_602787
EPI_ISL_8588633
EPI_ISL_5332857
EPI_ISL_689019
EPI_ISL_4411796
EPI_ISL_689237
EPI_ISL_1630158
EPI_ISL_3717561
EPI_ISL_984252
EPI_ISL_2105532
EPI_ISL_1840949
EPI_ISL_5864444
EPI_ISL_6158737
EPI_ISL_5265620
EPI_ISL_2966324
EPI_ISL_1527373
EPI_ISL_7361675
EPI_ISL_6809970
EPI_ISL_3989719
EPI_ISL_2293468
EPI_ISL_5546452
EPI_ISL_3717569
EPI_ISL_4603254
EPI_ISL_3008550
EPI_ISL_1288510
EPI_ISL_3532711
EPI_ISL_420058
EPI_ISL_4237179
EPI_ISL_7729248
EPI_ISL_5590498
EPI_ISL_9823343
EPI_ISL_2600786
EPI_ISL_4741044
EPI_ISL_7219047
EPI_ISL_4298870
EPI_ISL_3948476
EPI_ISL_2485179
EPI_ISL_3153383
EPI_ISL_2140832
EPI_ISL_7150997
EPI_ISL_3031817
EPI_ISL_5557881
EPI_ISL_3796177
EPI_ISL_1502822
EPI_ISL_6194249
EPI_ISL_1841188
EPI_ISL_6125172
EPI_ISL_4199327
EPI_ISL_6810024
EPI_ISL_2188193
EPI_ISL_4600686
EPI_ISL_2001350
EPI_ISL_414637
EPI_ISL_4600835
EPI_ISL_3100081
EPI_ISL_2828703
EPI_ISL_5803015
EPI_ISL_8579712
EPI_ISL_3023884
EPI_ISL_5143237
EPI_ISL_1509790
EPI_ISL_6886933
EPI_ISL_2180059
EPI_ISL_6773742
EPI_ISL_1857104
EPI_ISL_6843517
EPI_ISL_6181440
EPI_ISL_2501053
EPI_ISL_3023881
EPI_ISL_1911687
EPI_ISL_1700574
EPI_ISL_2614568
EPI_ISL_2937868
EPI_ISL_7957919
EPI_ISL_2671696
EPI_ISL_3691442
EPI_ISL_5441469
EPI_ISL_5544589
EPI_ISL_2202178
EPI_ISL_5628155
EPI_ISL_4197418
EPI_ISL_9159914
EPI_ISL_3557216
EPI_ISL_429852
EPI_ISL_5640142
EPI_ISL_6158811
EPI_ISL_475685
EPI_ISL_7327816
EPI_ISL_4949876
EPI_ISL_6158626
EPI_ISL_5863721
EPI_ISL_7268562
EPI_ISL_5063102
EPI_ISL_6530629
EPI_ISL_4503652
EPI_ISL_7446880
EPI_ISL_6885105
EPI_ISL_7151072
EPI_ISL_7268498
EPI_ISL_4585226
EPI_ISL_2690436
EPI_ISL_6914069
EPI_ISL_3737233
EPI_ISL_4879380
EPI_ISL_6698369
EPI_ISL_686313
EPI_ISL_7447795
EPI_ISL_1647159
EPI_ISL_5332883
EPI_ISL_2178452
EPI_ISL_3259685
EPI_ISL_4715126
EPI_ISL_6775543
EPI_ISL_6097312
EPI_ISL_2342593
EPI_ISL_6207198
EPI_ISL_2228083
EPI_ISL_5317809
EPI_ISL_3305947
EPI_ISL_1470296
EPI_ISL_4556367
EPI_ISL_7545578
EPI_ISL_7141334
EPI_ISL_2778094
EPI_ISL_5543338
EPI_ISL_3931841
EPI_ISL_7015831
EPI_ISL_5441547
EPI_ISL_4072387
EPI_ISL_2426895
EPI_ISL_8771858
EPI_ISL_1360350
EPI_ISL_5304839
EPI_ISL_718162
EPI_ISL_3532557
EPI_ISL_6116670
EPI_ISL_2020935
EPI_ISL_2942722
EPI_ISL_6885069
EPI_ISL_8840452
EPI_ISL_6181436
EPI_ISL_1168458
EPI_ISL_690580
EPI_ISL_7404307
EPI_ISL_8217413
EPI_ISL_7716815
EPI_ISL_10957440
EPI_ISL_3734058
EPI_ISL_6810224
EPI_ISL_3546147
EPI_ISL_2230773
EPI_ISL_5417291
EPI_ISL_3154979
EPI_ISL_6582825
EPI_ISL_4969168
EPI_ISL_1501075
EPI_ISL_8693417
EPI_ISL_4185162
EPI_ISL_5545536
EPI_ISL_3534848
EPI_ISL_3602644
EPI_ISL_6471527
EPI_ISL_4957757
EPI_ISL_3911442
EPI_ISL_4546754
EPI_ISL_602761
EPI_ISL_5543444
EPI_ISL_5146275
EPI_ISL_1508860
EPI_ISL_3304482
EPI_ISL_4236805
EPI_ISL_1789114
EPI_ISL_5687784
EPI_ISL_6566850
EPI_ISL_3087681
EPI_ISL_5549864
EPI_ISL_1917516
EPI_ISL_5602367
EPI_ISL_8540880
EPI_ISL_691906
EPI_ISL_6471370
EPI_ISL_10146038
EPI_ISL_1301652
EPI_ISL_1302861
EPI_ISL_9035018
EPI_ISL_4069508
EPI_ISL_1911528
EPI_ISL_1608224
EPI_ISL_2545887
EPI_ISL_7460100
EPI_ISL_6097352
EPI_ISL_2931852
EPI_ISL_7490962
EPI_ISL_1621765
EPI_ISL_1166187
EPI_ISL_5937056
EPI_ISL_4770185
EPI_ISL_2348895
EPI_ISL_5738971
EPI_ISL_8588510
EPI_ISL_1013387
EPI_ISL_2790259
EPI_ISL_700085
EPI_ISL_3229695
EPI_ISL_4918509
EPI_ISL_861715
EPI_ISL_513047
EPI_ISL_515942
EPI_ISL_4299341
EPI_ISL_1401430
EPI_ISL_3506706
EPI_ISL_5590205
EPI_ISL_3505865
EPI_ISL_475637
EPI_ISL_498092
EPI_ISL_1336832
EPI_ISL_2495950
EPI_ISL_6508152
EPI_ISL_2663393
EPI_ISL_6809951
EPI_ISL_6174396
EPI_ISL_1416434
EPI_ISL_2779424
EPI_ISL_700110
EPI_ISL_6425324
EPI_ISL_6115508
EPI_ISL_687135
EPI_ISL_5778177
EPI_ISL_626571
EPI_ISL_2001367
EPI_ISL_2790284
EPI_ISL_1406576
EPI_ISL_3768987
EPI_ISL_9089609
EPI_ISL_690689
EPI_ISL_860850
EPI_ISL_3219487
EPI_ISL_735342
EPI_ISL_2713239
EPI_ISL_895838
EPI_ISL_5686896
EPI_ISL_699798
EPI_ISL_5590502
EPI_ISL_2657532
EPI_ISL_4880329
EPI_ISL_2983187
EPI_ISL_1322146
EPI_ISL_1708647
EPI_ISL_2625622
EPI_ISL_2476438
EPI_ISL_6568294
EPI_ISL_4298765
EPI_ISL_2029856
EPI_ISL_1661524
EPI_ISL_6945278
EPI_ISL_1302087
EPI_ISL_8257974
EPI_ISL_5933495
EPI_ISL_3386899
EPI_ISL_3317923
EPI_ISL_2231378
EPI_ISL_1547439
EPI_ISL_6370524
EPI_ISL_9159920
EPI_ISL_1791547
EPI_ISL_1627339
EPI_ISL_5598482
EPI_ISL_6691325
EPI_ISL_700083
EPI_ISL_4878961
EPI_ISL_3385787
EPI_ISL_1007674
EPI_ISL_2196191
EPI_ISL_1180738
EPI_ISL_7268520
EPI_ISL_3031616
EPI_ISL_5659469
EPI_ISL_4546717
EPI_ISL_4171539
EPI_ISL_7740669
EPI_ISL_833265
EPI_ISL_3162270
EPI_ISL_8251300
EPI_ISL_2382763
EPI_ISL_8620341
EPI_ISL_2801772
EPI_ISL_4545361
EPI_ISL_5562701
EPI_ISL_5552993
EPI_ISL_7729038
EPI_ISL_4236972
EPI_ISL_6315865
EPI_ISL_1470051
EPI_ISL_7130111
EPI_ISL_2232838
EPI_ISL_2364607
EPI_ISL_1578031
EPI_ISL_1018307
EPI_ISL_1310791
EPI_ISL_2324325
EPI_ISL_1279536
EPI_ISL_5441746
EPI_ISL_3980702
EPI_ISL_2029722
EPI_ISL_3347882
EPI_ISL_8579809
EPI_ISL_5739484
EPI_ISL_3718567
EPI_ISL_1911730
EPI_ISL_3247168
EPI_ISL_935533
EPI_ISL_1502923
EPI_ISL_539808
EPI_ISL_691764
EPI_ISL_3875728
EPI_ISL_6017057
EPI_ISL_2778063
EPI_ISL_3320353
EPI_ISL_1580611
EPI_ISL_1360332
EPI_ISL_3904996
EPI_ISL_1039700
EPI_ISL_4171544
EPI_ISL_5864749
EPI_ISL_7138699
EPI_ISL_5863710
EPI_ISL_7015788
EPI_ISL_1301602
EPI_ISL_6810364
EPI_ISL_6439232
EPI_ISL_4578347
EPI_ISL_7660769
EPI_ISL_6207835
EPI_ISL_1111498
EPI_ISL_4171643
EPI_ISL_1577913
EPI_ISL_3274355
EPI_ISL_2532279
EPI_ISL_686113
EPI_ISL_3305998
EPI_ISL_1656992
EPI_ISL_5441601
EPI_ISL_2920759
EPI_ISL_10944405
EPI_ISL_5915400
EPI_ISL_2157378
EPI_ISL_7135236
EPI_ISL_2382459
EPI_ISL_6260720
EPI_ISL_479901
EPI_ISL_5863743
EPI_ISL_872267
EPI_ISL_2835824
EPI_ISL_434547
EPI_ISL_648798
EPI_ISL_738125
EPI_ISL_6826762
EPI_ISL_1117983
EPI_ISL_3341891
EPI_ISL_7170110
EPI_ISL_3999949
EPI_ISL_1265161
EPI_ISL_3542912
EPI_ISL_6885222
EPI_ISL_1381373
EPI_ISL_2732235
EPI_ISL_4273305
EPI_ISL_2134766
EPI_ISL_5547673
EPI_ISL_5740595
EPI_ISL_7460247
EPI_ISL_2835292
EPI_ISL_461503
EPI_ISL_6315724
EPI_ISL_5735040
EPI_ISL_2841901
EPI_ISL_7138700
EPI_ISL_1418308
EPI_ISL_6207268
EPI_ISL_2272885
EPI_ISL_5936786
EPI_ISL_6174253
EPI_ISL_569867
EPI_ISL_1406247
EPI_ISL_5994868
EPI_ISL_8027814
EPI_ISL_5945821
EPI_ISL_1233464
EPI_ISL_6092852
EPI_ISL_7970776
EPI_ISL_5394011
EPI_ISL_1752480
EPI_ISL_9089601
EPI_ISL_5587769
EPI_ISL_513027
EPI_ISL_3151717
EPI_ISL_5845712
EPI_ISL_2937854
EPI_ISL_2894769
EPI_ISL_1965576
EPI_ISL_542374
EPI_ISL_837740
EPI_ISL_4496577
EPI_ISL_1381120
EPI_ISL_1301877
EPI_ISL_5845763
EPI_ISL_3010371
EPI_ISL_3638907
EPI_ISL_5146269
EPI_ISL_8926465
EPI_ISL_2928263
EPI_ISL_5441830
EPI_ISL_2967098
EPI_ISL_7267637
EPI_ISL_11330896
EPI_ISL_5633428
EPI_ISL_3385458
EPI_ISL_2200106
EPI_ISL_7310165
EPI_ISL_5781975
EPI_ISL_2600739
EPI_ISL_700273
EPI_ISL_6102385
EPI_ISL_1965450
EPI_ISL_3010181
EPI_ISL_2501261
EPI_ISL_11230032
EPI_ISL_2101260
EPI_ISL_954778
EPI_ISL_6512104
EPI_ISL_7130055
EPI_ISL_2651405
EPI_ISL_1279336
EPI_ISL_2427052
EPI_ISL_2534026
EPI_ISL_1731864
EPI_ISL_5686922
EPI_ISL_5999413
EPI_ISL_5561947
EPI_ISL_5460529
EPI_ISL_5541454
EPI_ISL_2293485
EPI_ISL_4878580
EPI_ISL_1585605
EPI_ISL_6332738
EPI_ISL_684580
EPI_ISL_8258078
EPI_ISL_6103816
EPI_ISL_2713155
EPI_ISL_2545872
EPI_ISL_6698221
EPI_ISL_8065792
EPI_ISL_5945702
EPI_ISL_3664488
EPI_ISL_2231400
EPI_ISL_509257
EPI_ISL_689987
EPI_ISL_1301919
EPI_ISL_7135304
EPI_ISL_6105206
EPI_ISL_2877420
EPI_ISL_5395703
EPI_ISL_4348815
EPI_ISL_3265456
EPI_ISL_501221
EPI_ISL_685388
EPI_ISL_5863655
EPI_ISL_6031358
EPI_ISL_2188258
EPI_ISL_4255524
EPI_ISL_3923809
EPI_ISL_7267477
EPI_ISL_4461494
EPI_ISL_3548696
EPI_ISL_955186
EPI_ISL_3911489
EPI_ISL_6699175
EPI_ISL_995445
EPI_ISL_5441534
EPI_ISL_4918143
EPI_ISL_3938694
EPI_ISL_4503741
EPI_ISL_7613872
EPI_ISL_1654924
EPI_ISL_8004826
EPI_ISL_2495636
EPI_ISL_1595503
EPI_ISL_2937799
EPI_ISL_535519
EPI_ISL_3547307
EPI_ISL_10774013
EPI_ISL_4122007
EPI_ISL_1381324
EPI_ISL_648618
EPI_ISL_3690458
EPI_ISL_4255267
EPI_ISL_3799798
EPI_ISL_833243
EPI_ISL_2854703
EPI_ISL_3316264
EPI_ISL_4463186
EPI_ISL_2379195
EPI_ISL_3031732
EPI_ISL_5323639
EPI_ISL_5265308
EPI_ISL_6424701
EPI_ISL_686424
EPI_ISL_7328799
EPI_ISL_6960149
EPI_ISL_3542962
EPI_ISL_1502815
EPI_ISL_6702973
EPI_ISL_687776
EPI_ISL_1910104
EPI_ISL_2690158
EPI_ISL_3807107
EPI_ISL_5540217
EPI_ISL_2189243
EPI_ISL_686141
EPI_ISL_2982192
EPI_ISL_3690393
EPI_ISL_5194587
EPI_ISL_7329260
EPI_ISL_480213
EPI_ISL_2155733
EPI_ISL_3750594
EPI_ISL_2835323
EPI_ISL_1853292
EPI_ISL_2502632
EPI_ISL_1911549
EPI_ISL_1470026
EPI_ISL_7327575
EPI_ISL_6699469
EPI_ISL_3546620
EPI_ISL_5317799
EPI_ISL_2017820
EPI_ISL_687606
EPI_ISL_7219484
EPI_ISL_1319384
EPI_ISL_3915021
EPI_ISL_4545739
EPI_ISL_4073247
EPI_ISL_8217359
EPI_ISL_610235
EPI_ISL_2422735
EPI_ISL_1527018
EPI_ISL_2621283
EPI_ISL_3506826
EPI_ISL_2614668
EPI_ISL_2171148
EPI_ISL_1180805
EPI_ISL_649938
EPI_ISL_7268018
EPI_ISL_6158405
EPI_ISL_2448651
EPI_ISL_6158366
EPI_ISL_8592967
EPI_ISL_512908
EPI_ISL_6207411
EPI_ISL_935538
EPI_ISL_4171456
EPI_ISL_6227136
EPI_ISL_6512994
EPI_ISL_5249028
EPI_ISL_3923412
EPI_ISL_2546909
EPI_ISL_5920855
EPI_ISL_6207122
EPI_ISL_2942655
EPI_ISL_3232216
EPI_ISL_2226361
EPI_ISL_1960511
EPI_ISL_4956012
EPI_ISL_5881642
EPI_ISL_1909898
EPI_ISL_2629049
EPI_ISL_3231090
EPI_ISL_690220
EPI_ISL_4199332
EPI_ISL_1035958
EPI_ISL_5855843
EPI_ISL_1406525
EPI_ISL_688846
EPI_ISL_2877394
EPI_ISL_871980
EPI_ISL_1502860
EPI_ISL_455330
EPI_ISL_684860
EPI_ISL_4547794
EPI_ISL_2546967
EPI_ISL_2920719
EPI_ISL_574592
EPI_ISL_4298843
EPI_ISL_691012
EPI_ISL_3460165
EPI_ISL_7139357
EPI_ISL_688178
EPI_ISL_461489
EPI_ISL_2545915
EPI_ISL_3938693
EPI_ISL_2231467
EPI_ISL_3190120
EPI_ISL_1258455
EPI_ISL_689179
EPI_ISL_5546167
EPI_ISL_7139774
EPI_ISL_1656077
EPI_ISL_5001514
EPI_ISL_5918407
EPI_ISL_6964587
EPI_ISL_3230250
EPI_ISL_8206167
EPI_ISL_7743802
EPI_ISL_1013402
EPI_ISL_3546439
EPI_ISL_1818853
EPI_ISL_8083695
EPI_ISL_10141464
EPI_ISL_3506609
EPI_ISL_3718579
EPI_ISL_2617091
EPI_ISL_5655464
EPI_ISL_1209246
EPI_ISL_4714374
EPI_ISL_5536425
EPI_ISL_3033392
EPI_ISL_1582725
EPI_ISL_5241129
EPI_ISL_2616323
EPI_ISL_5416081
EPI_ISL_2727518
EPI_ISL_1424471
EPI_ISL_6885297
EPI_ISL_1111005
EPI_ISL_3341897
EPI_ISL_2616428
EPI_ISL_6511863
EPI_ISL_2612566
EPI_ISL_2158203
EPI_ISL_954772
EPI_ISL_7135284
EPI_ISL_4503976
EPI_ISL_4630729
EPI_ISL_780378
EPI_ISL_5152679
EPI_ISL_684253
EPI_ISL_9373860
EPI_ISL_11050926
EPI_ISL_2106262
EPI_ISL_4194530
EPI_ISL_6097650
EPI_ISL_529744
EPI_ISL_1001316
EPI_ISL_3045581
EPI_ISL_2612631
EPI_ISL_1416597
EPI_ISL_691714
EPI_ISL_6810203
EPI_ISL_3691401
EPI_ISL_3427153
EPI_ISL_2017755
EPI_ISL_3864587
EPI_ISL_7268090
EPI_ISL_4541344
EPI_ISL_4803557
EPI_ISL_6471783
EPI_ISL_513192
EPI_ISL_2082010
EPI_ISL_6812537
EPI_ISL_1351921
EPI_ISL_2312939
EPI_ISL_4888501
EPI_ISL_1401407
EPI_ISL_5854851
EPI_ISL_5460599
EPI_ISL_2189547
EPI_ISL_6471928
EPI_ISL_2312826
EPI_ISL_7267518
EPI_ISL_3347817
EPI_ISL_3347698
EPI_ISL_5736591
EPI_ISL_2778041
EPI_ISL_3251241
EPI_ISL_648711
EPI_ISL_2354806
EPI_ISL_766039
EPI_ISL_6228471
EPI_ISL_1856995
EPI_ISL_2612583
EPI_ISL_2757714
EPI_ISL_2232785
EPI_ISL_4541361
EPI_ISL_7775246
EPI_ISL_5543712
EPI_ISL_7740747
EPI_ISL_2427326
EPI_ISL_3542870
EPI_ISL_3527601
EPI_ISL_5002610
EPI_ISL_685345
EPI_ISL_5655459
EPI_ISL_6174441
EPI_ISL_1761565
EPI_ISL_3245832
EPI_ISL_2154894
EPI_ISL_1385803
EPI_ISL_5945850
EPI_ISL_2859025
EPI_ISL_3233398
EPI_ISL_529723
EPI_ISL_1054940
EPI_ISL_4493420
EPI_ISL_7711664
EPI_ISL_6846125
EPI_ISL_6640590
EPI_ISL_1190963
EPI_ISL_1112228
EPI_ISL_1169048
EPI_ISL_5543094
EPI_ISL_3982164
EPI_ISL_4778455
EPI_ISL_909660
EPI_ISL_6229356
EPI_ISL_11230041
EPI_ISL_699899
EPI_ISL_5261882
EPI_ISL_3089044
EPI_ISL_688434
EPI_ISL_692484
EPI_ISL_3716527
EPI_ISL_3347769
EPI_ISL_4251974
EPI_ISL_1279369
EPI_ISL_3505867
EPI_ISL_5498087
EPI_ISL_5945678
EPI_ISL_6832141
EPI_ISL_5451610
EPI_ISL_5317697
EPI_ISL_5303963
EPI_ISL_1501134
EPI_ISL_5541573
EPI_ISL_3355681
EPI_ISL_3459982
EPI_ISL_6613751
EPI_ISL_5589942
EPI_ISL_2535453
EPI_ISL_3999912
EPI_ISL_700297
EPI_ISL_4061329
EPI_ISL_6227308
EPI_ISL_2942741
EPI_ISL_941055
EPI_ISL_5717413
EPI_ISL_5031308
EPI_ISL_2495663
EPI_ISL_5194252
EPI_ISL_9167440
EPI_ISL_8580424
EPI_ISL_6775433
EPI_ISL_8106933
EPI_ISL_4106559
EPI_ISL_3690115
EPI_ISL_6000488
EPI_ISL_7327442
EPI_ISL_2427382
EPI_ISL_7716990
EPI_ISL_2097122
EPI_ISL_6097831
EPI_ISL_824740
EPI_ISL_1391023
EPI_ISL_5194090
EPI_ISL_2652186
EPI_ISL_2105410
EPI_ISL_427312
EPI_ISL_5196761
EPI_ISL_515967
EPI_ISL_692160
EPI_ISL_1788819
EPI_ISL_8580049
EPI_ISL_1500995
EPI_ISL_4030138
EPI_ISL_1321742
EPI_ISL_7729082
EPI_ISL_4194409
EPI_ISL_4711335
EPI_ISL_3233415
EPI_ISL_3692525
EPI_ISL_4510320
EPI_ISL_2279605
EPI_ISL_6512071
EPI_ISL_6699525
EPI_ISL_3544001
EPI_ISL_8579828
EPI_ISL_2094436
EPI_ISL_2544888
EPI_ISL_5143037
EPI_ISL_5417507
EPI_ISL_2231444
EPI_ISL_4946266
EPI_ISL_2937892
EPI_ISL_2985420
EPI_ISL_6000216
EPI_ISL_2931707
EPI_ISL_5590531
EPI_ISL_1732963
EPI_ISL_3832366
EPI_ISL_1629322
EPI_ISL_2921997
EPI_ISL_2495624
EPI_ISL_4879026
EPI_ISL_5417312
EPI_ISL_3923848
EPI_ISL_6665958
EPI_ISL_3923942
EPI_ISL_1502520
EPI_ISL_685332
EPI_ISL_849635
EPI_ISL_5829618
EPI_ISL_5546053
EPI_ISL_8620281
EPI_ISL_11229066
EPI_ISL_2448681
EPI_ISL_6158788
EPI_ISL_4520827
EPI_ISL_3805490
EPI_ISL_1118056
EPI_ISL_5241124
EPI_ISL_7780472
EPI_ISL_4889757
EPI_ISL_5999096
EPI_ISL_684676
EPI_ISL_4236966
EPI_ISL_3261590
EPI_ISL_5686695
EPI_ISL_687712
EPI_ISL_7327714
EPI_ISL_7813192
EPI_ISL_7468521
EPI_ISL_416629
EPI_ISL_5686520
EPI_ISL_685382
EPI_ISL_4299357
EPI_ISL_4742101
EPI_ISL_1841211
EPI_ISL_4461715
EPI_ISL_2231300
EPI_ISL_686690
EPI_ISL_3717881
EPI_ISL_4878729
EPI_ISL_7328255
EPI_ISL_529780
EPI_ISL_1821534
EPI_ISL_2887433
EPI_ISL_2495544
EPI_ISL_7899866
EPI_ISL_2621272
EPI_ISL_1340832
EPI_ISL_2710882
EPI_ISL_3404964
EPI_ISL_5945729
EPI_ISL_2001327
EPI_ISL_7729017
EPI_ISL_2790945
EPI_ISL_2097041
EPI_ISL_4411860
EPI_ISL_3024019
EPI_ISL_4969298
EPI_ISL_5450643
EPI_ISL_5143372
EPI_ISL_3033330
EPI_ISL_7327949
EPI_ISL_4742053
EPI_ISL_1168483
EPI_ISL_3100089
EPI_ISL_3722373
EPI_ISL_648779
EPI_ISL_3805636
EPI_ISL_4882019
EPI_ISL_1841182
EPI_ISL_4199499
EPI_ISL_1299552
EPI_ISL_1111482
EPI_ISL_6136009
EPI_ISL_4461668
EPI_ISL_2279649
EPI_ISL_3543890
EPI_ISL_2819919
EPI_ISL_1401461
EPI_ISL_8875790
EPI_ISL_1707651
EPI_ISL_2614689
EPI_ISL_7404531
EPI_ISL_5643184
EPI_ISL_2614717
EPI_ISL_1416416
EPI_ISL_1139074
EPI_ISL_3805728
EPI_ISL_2756493
EPI_ISL_832134
EPI_ISL_7137583
EPI_ISL_2379159
EPI_ISL_3557108
EPI_ISL_2835410
EPI_ISL_3274353
EPI_ISL_2690180
EPI_ISL_1279605
EPI_ISL_5145049
EPI_ISL_2696944
EPI_ISL_1909858
EPI_ISL_717967
EPI_ISL_7789168
EPI_ISL_6957515
EPI_ISL_688102
EPI_ISL_7139686
EPI_ISL_9373950
EPI_ISL_6640553
EPI_ISL_1607869
EPI_ISL_6031155
EPI_ISL_3355846
EPI_ISL_5798511
EPI_ISL_4489761
EPI_ISL_1381149
EPI_ISL_1761324
EPI_ISL_6507456
EPI_ISL_6207294
EPI_ISL_6315882
EPI_ISL_2427144
EPI_ISL_691465
EPI_ISL_1470036
EPI_ISL_5249031
EPI_ISL_690870
EPI_ISL_2391624
EPI_ISL_1219716
EPI_ISL_2485096
EPI_ISL_6172694
EPI_ISL_883400
EPI_ISL_1731598
EPI_ISL_1336772
EPI_ISL_8840453
EPI_ISL_1111347
EPI_ISL_2626270
EPI_ISL_437725
EPI_ISL_1399272
EPI_ISL_7326519
EPI_ISL_6175316
EPI_ISL_1302073
EPI_ISL_1001445
EPI_ISL_6832993
EPI_ISL_3546595
EPI_ISL_2833739
EPI_ISL_4954217
EPI_ISL_3232180
EPI_ISL_8588856
EPI_ISL_1686055
EPI_ISL_5389634
EPI_ISL_2155532
EPI_ISL_6207596
EPI_ISL_4717128
EPI_ISL_689355
EPI_ISL_2516976
EPI_ISL_5200497
EPI_ISL_7481776
EPI_ISL_7366938
EPI_ISL_1201520
EPI_ISL_686873
EPI_ISL_2100868
EPI_ISL_692622
EPI_ISL_419300
EPI_ISL_5538532
EPI_ISL_2289135
EPI_ISL_2421120
EPI_ISL_11229162
EPI_ISL_1661544
EPI_ISL_7970607
EPI_ISL_2422878
EPI_ISL_5562464
EPI_ISL_631629
EPI_ISL_4578018
EPI_ISL_684143
EPI_ISL_2894864
EPI_ISL_3506668
EPI_ISL_2812576
EPI_ISL_2462889
EPI_ISL_832175
EPI_ISL_2001479
EPI_ISL_5260499
EPI_ISL_4006664
EPI_ISL_6513070
EPI_ISL_7781103
EPI_ISL_688943
EPI_ISL_1585586
EPI_ISL_5624516
EPI_ISL_2200146
EPI_ISL_1915136
EPI_ISL_1936113
EPI_ISL_2690138
EPI_ISL_7813096
EPI_ISL_2332581
EPI_ISL_2968067
EPI_ISL_6760707
EPI_ISL_5866774
EPI_ISL_832011
EPI_ISL_5142833
EPI_ISL_7789155
EPI_ISL_1263051
EPI_ISL_4503892
EPI_ISL_5879908
EPI_ISL_2402807
EPI_ISL_6711038
EPI_ISL_6810084
EPI_ISL_684629
EPI_ISL_4199220
EPI_ISL_6116878
EPI_ISL_1824148
EPI_ISL_686835
EPI_ISL_7404428
EPI_ISL_7327590
EPI_ISL_1908150
EPI_ISL_6116619
EPI_ISL_2788786
EPI_ISL_3306218
EPI_ISL_5541054
EPI_ISL_3980562
EPI_ISL_8771834
EPI_ISL_4954177
EPI_ISL_3149746
EPI_ISL_7986693
EPI_ISL_4461421
EPI_ISL_8769048
EPI_ISL_452500
EPI_ISL_8579791
EPI_ISL_5568369
EPI_ISL_3545885
EPI_ISL_1831677
EPI_ISL_2790943
EPI_ISL_7268586
EPI_ISL_5540719
EPI_ISL_6698246
EPI_ISL_4298818
EPI_ISL_5428371
EPI_ISL_3307607
EPI_ISL_965029
EPI_ISL_686830
EPI_ISL_6315673
EPI_ISL_2690149
EPI_ISL_804962
EPI_ISL_6914087
EPI_ISL_1403608
EPI_ISL_4461755
EPI_ISL_4744546
EPI_ISL_2155648
EPI_ISL_3981318
EPI_ISL_5142771
EPI_ISL_5855806
EPI_ISL_3568777
EPI_ISL_3491076
EPI_ISL_5850759
EPI_ISL_1712420
EPI_ISL_1629335
EPI_ISL_529751
EPI_ISL_7405079
EPI_ISL_1288435
EPI_ISL_4545835
EPI_ISL_4258625
EPI_ISL_1706820
EPI_ISL_1685385
EPI_ISL_4551624
EPI_ISL_6698228
EPI_ISL_3410573
EPI_ISL_2131463
EPI_ISL_5541765
EPI_ISL_7326544
EPI_ISL_1578003
EPI_ISL_2188713
EPI_ISL_2942666
EPI_ISL_691030
EPI_ISL_1336810
EPI_ISL_2443512
EPI_ISL_4549991
EPI_ISL_5564416
EPI_ISL_2984245
EPI_ISL_602810
EPI_ISL_5640225
EPI_ISL_5417344
EPI_ISL_1020220
EPI_ISL_1279341
EPI_ISL_7326323
EPI_ISL_10435967
EPI_ISL_5854686
EPI_ISL_6481942
EPI_ISL_454497
EPI_ISL_495454
EPI_ISL_4545721
EPI_ISL_6111411
EPI_ISL_4030339
EPI_ISL_6175308
EPI_ISL_2942394
EPI_ISL_2180327
EPI_ISL_2272986
EPI_ISL_837604
EPI_ISL_529760
EPI_ISL_1391264
EPI_ISL_1531756
EPI_ISL_7957915
EPI_ISL_3797256
EPI_ISL_5306545
EPI_ISL_687683
EPI_ISL_9159842
EPI_ISL_941984
EPI_ISL_6863727
EPI_ISL_1504066
EPI_ISL_479485
EPI_ISL_2861321
EPI_ISL_5317668
EPI_ISL_7327155
EPI_ISL_5304877
EPI_ISL_5054011
EPI_ISL_7162961
EPI_ISL_3900677
EPI_ISL_538490
EPI_ISL_5544583
EPI_ISL_2143426
EPI_ISL_5460514
EPI_ISL_1503077
EPI_ISL_2402670
EPI_ISL_3245943
EPI_ISL_6604889
EPI_ISL_2626003
EPI_ISL_7729058
EPI_ISL_3020371
EPI_ISL_846649
EPI_ISL_1259159
EPI_ISL_2099418
EPI_ISL_6227284
EPI_ISL_2982136
EPI_ISL_2323015
EPI_ISL_447855
EPI_ISL_2942817
EPI_ISL_3924081
EPI_ISL_1465551
EPI_ISL_4918430
EPI_ISL_686483
EPI_ISL_5569287
EPI_ISL_4051597
EPI_ISL_3801725
EPI_ISL_6332816
EPI_ISL_691983
EPI_ISL_3347858
EPI_ISL_6227430
EPI_ISL_1707546
EPI_ISL_3691434
EPI_ISL_4503844
EPI_ISL_1732171
EPI_ISL_2863877
EPI_ISL_8257829
EPI_ISL_3799794
EPI_ISL_5937514
EPI_ISL_1936373
EPI_ISL_3718777
EPI_ISL_806796
EPI_ISL_4171444
EPI_ISL_1288327
EPI_ISL_451338
EPI_ISL_2396877
EPI_ISL_7716861
EPI_ISL_6469926
EPI_ISL_3749817
EPI_ISL_5781969
EPI_ISL_2713100
EPI_ISL_5429556
EPI_ISL_1303016
EPI_ISL_2189506
EPI_ISL_7328891
EPI_ISL_4005937
EPI_ISL_10944400
EPI_ISL_5543528
EPI_ISL_6116600
EPI_ISL_4503426
EPI_ISL_1404137
EPI_ISL_5021185
EPI_ISL_4211235
EPI_ISL_515842
EPI_ISL_2333790
EPI_ISL_4918520
EPI_ISL_7327463
EPI_ISL_3064129
EPI_ISL_4417617
EPI_ISL_416598
EPI_ISL_3801630
EPI_ISL_7589124
EPI_ISL_4255263
EPI_ISL_648784
EPI_ISL_692222
EPI_ISL_5741225
EPI_ISL_631538
EPI_ISL_2923249
EPI_ISL_1403599
EPI_ISL_7307162
EPI_ISL_1239370
EPI_ISL_3347932
EPI_ISL_7329287
EPI_ISL_3545846
EPI_ISL_5937232
EPI_ISL_735438
EPI_ISL_5524301
EPI_ISL_2646234
EPI_ISL_961089
EPI_ISL_7139642
EPI_ISL_1661567
EPI_ISL_700040
EPI_ISL_1502855
EPI_ISL_4918396
EPI_ISL_2272973
EPI_ISL_2231201
EPI_ISL_3542799
EPI_ISL_1110594
EPI_ISL_686214
EPI_ISL_1960471
EPI_ISL_5429624
EPI_ISL_4846851
EPI_ISL_5441726
EPI_ISL_1279293
EPI_ISL_1209280
EPI_ISL_1288189
EPI_ISL_1336501
EPI_ISL_2272937
EPI_ISL_1831691
EPI_ISL_2003143
EPI_ISL_4917987
EPI_ISL_3924056
EPI_ISL_7326326
EPI_ISL_2485132
EPI_ISL_7780376
EPI_ISL_1251026
EPI_ISL_2790835
EPI_ISL_1524345
EPI_ISL_3914991
EPI_ISL_535395
EPI_ISL_1532807
EPI_ISL_434539
EPI_ISL_6886903
EPI_ISL_6097726
EPI_ISL_3905112
EPI_ISL_6315808
EPI_ISL_1085306
EPI_ISL_1700658
EPI_ISL_2190111
EPI_ISL_699682
EPI_ISL_5434066
EPI_ISL_1322189
EPI_ISL_7460272
EPI_ISL_6632971
EPI_ISL_1686257
EPI_ISL_1700783
EPI_ISL_1761359
EPI_ISL_3805665
EPI_ISL_690877
EPI_ISL_2942689
EPI_ISL_940889
EPI_ISL_4600833
EPI_ISL_7151016
EPI_ISL_2001412
EPI_ISL_2427138
EPI_ISL_515703
EPI_ISL_2616518
EPI_ISL_1322135
EPI_ISL_7138684
EPI_ISL_4513497
EPI_ISL_4298983
EPI_ISL_7468568
EPI_ISL_4878662
EPI_ISL_3842042
EPI_ISL_6940248
EPI_ISL_5624472
EPI_ISL_6103528
EPI_ISL_7852918
EPI_ISL_3904880
EPI_ISL_6204380
EPI_ISL_5570446
EPI_ISL_1301952
EPI_ISL_2020933
EPI_ISL_2346445
EPI_ISL_3716460
EPI_ISL_2674687
EPI_ISL_451303
EPI_ISL_4171335
EPI_ISL_5543355
EPI_ISL_6207500
EPI_ISL_2029904
EPI_ISL_8251745
EPI_ISL_3031597
EPI_ISL_691829
EPI_ISL_492002
EPI_ISL_9077728
EPI_ISL_6102403
EPI_ISL_4892000
EPI_ISL_6710384
EPI_ISL_691132
EPI_ISL_468150
EPI_ISL_5936946
EPI_ISL_2495997
EPI_ISL_4603072
EPI_ISL_5417479
EPI_ISL_4998386
EPI_ISL_1993967
EPI_ISL_2942329
EPI_ISL_4926402
EPI_ISL_2535447
EPI_ISL_1416598
EPI_ISL_3347629
EPI_ISL_6102877
EPI_ISL_3931707
EPI_ISL_4122033
EPI_ISL_5687810
EPI_ISL_2691181
EPI_ISL_684760
EPI_ISL_2828001
EPI_ISL_8509427
EPI_ISL_9160082
EPI_ISL_2779123
EPI_ISL_5331898
EPI_ISL_6810086
EPI_ISL_7740635
EPI_ISL_6227533
EPI_ISL_685606
EPI_ISL_4503384
EPI_ISL_692567
EPI_ISL_7404424
EPI_ISL_3233112
EPI_ISL_918516
EPI_ISL_2155082
EPI_ISL_7899851
EPI_ISL_5855150
EPI_ISL_5265244
EPI_ISL_1018271
EPI_ISL_5934921
EPI_ISL_455354
EPI_ISL_4508301
EPI_ISL_718248
EPI_ISL_7710030
EPI_ISL_9373689
EPI_ISL_8090697
EPI_ISL_1416580
EPI_ISL_6116663
EPI_ISL_6424900
EPI_ISL_7195634
EPI_ISL_954097
EPI_ISL_5266593
EPI_ISL_5146923
EPI_ISL_3386862
EPI_ISL_2671554
EPI_ISL_6097085
EPI_ISL_5686694
EPI_ISL_1366612
EPI_ISL_5945542
EPI_ISL_4461556
EPI_ISL_6571098
EPI_ISL_1138581
EPI_ISL_7327749
EPI_ISL_2226301
EPI_ISL_4778508
EPI_ISL_5441858
EPI_ISL_9852070
EPI_ISL_3506040
EPI_ISL_6227516
EPI_ISL_685514
EPI_ISL_6795034
EPI_ISL_1657008
EPI_ISL_7138926
EPI_ISL_2484998
EPI_ISL_3904972
EPI_ISL_4730417
EPI_ISL_1582738
EPI_ISL_1599172
EPI_ISL_1381064
EPI_ISL_5598810
EPI_ISL_5890770
EPI_ISL_9160100
EPI_ISL_5546672
EPI_ISL_5323645
EPI_ISL_7139324
EPI_ISL_5589758
EPI_ISL_2492493
EPI_ISL_602703
EPI_ISL_1789060
EPI_ISL_5633510
EPI_ISL_11229739
EPI_ISL_1754707
EPI_ISL_962524
EPI_ISL_2340918
EPI_ISL_684167
EPI_ISL_2158258
EPI_ISL_1301580
EPI_ISL_5945431
EPI_ISL_3690354
EPI_ISL_2270915
EPI_ISL_872633
EPI_ISL_7740687
EPI_ISL_5196227
EPI_ISL_7260046
EPI_ISL_7267545
EPI_ISL_7379540
EPI_ISL_690518
EPI_ISL_2627958
EPI_ISL_7326646
EPI_ISL_2967836
EPI_ISL_6075290
EPI_ISL_2231427
EPI_ISL_5597590
EPI_ISL_5687770
EPI_ISL_5460423
EPI_ISL_6092465
EPI_ISL_6587384
EPI_ISL_2502754
EPI_ISL_2779006
EPI_ISL_699656
EPI_ISL_6227367
EPI_ISL_2835071
EPI_ISL_1262965
EPI_ISL_3804201
EPI_ISL_3532699
EPI_ISL_582129
EPI_ISL_513195
EPI_ISL_691730
EPI_ISL_3804362
EPI_ISL_4503783
EPI_ISL_1365746
EPI_ISL_4742259
EPI_ISL_692543
EPI_ISL_5604261
EPI_ISL_11050927
EPI_ISL_1786350
EPI_ISL_2171091
EPI_ISL_684834
EPI_ISL_5945667
EPI_ISL_1599174
EPI_ISL_9429840
EPI_ISL_2426868
EPI_ISL_7327633
EPI_ISL_1001432
EPI_ISL_1469940
EPI_ISL_4714466
EPI_ISL_2155634
EPI_ISL_2091304
EPI_ISL_1908796
EPI_ISL_6471434
EPI_ISL_3718577
EPI_ISL_837768
EPI_ISL_6775644
EPI_ISL_1533087
EPI_ISL_6075189
EPI_ISL_2788720
EPI_ISL_6980476
EPI_ISL_1910435
EPI_ISL_691273
EPI_ISL_10397642
EPI_ISL_3864589
EPI_ISL_3038273
EPI_ISL_5918209
EPI_ISL_6567942
EPI_ISL_6882742
EPI_ISL_3233110
EPI_ISL_1577960
EPI_ISL_3983632
EPI_ISL_1111077
EPI_ISL_2566216
EPI_ISL_2332759
EPI_ISL_4742260
EPI_ISL_5071187
EPI_ISL_7813015
EPI_ISL_3355626
EPI_ISL_7138678
EPI_ISL_2835436
EPI_ISL_7327634
EPI_ISL_5009864
EPI_ISL_5193957
EPI_ISL_2778090
EPI_ISL_7478606
EPI_ISL_3690103
EPI_ISL_2189503
EPI_ISL_2535555
EPI_ISL_5917710
EPI_ISL_4954203
EPI_ISL_535456
EPI_ISL_9429813
EPI_ISL_3032309
EPI_ISL_3306014
EPI_ISL_4878732
EPI_ISL_2779215
EPI_ISL_5562158
EPI_ISL_1686022
EPI_ISL_2688935
EPI_ISL_6661774
EPI_ISL_6775352
EPI_ISL_1111304
EPI_ISL_2885631
EPI_ISL_3990129
EPI_ISL_4030140
EPI_ISL_3999748
EPI_ISL_2444357
EPI_ISL_9361509
EPI_ISL_7163385
EPI_ISL_1662076
EPI_ISL_7620183
EPI_ISL_6125218
EPI_ISL_1501060
EPI_ISL_4006584
EPI_ISL_700067
EPI_ISL_6207622
EPI_ISL_1212691
EPI_ISL_2180192
EPI_ISL_1470102
EPI_ISL_417879
EPI_ISL_5588234
EPI_ISL_3642574
EPI_ISL_3154768
EPI_ISL_2189557
EPI_ISL_4731476
EPI_ISL_3317865
EPI_ISL_5441629
EPI_ISL_2713228
EPI_ISL_8546683
EPI_ISL_5064623
EPI_ISL_6809992
EPI_ISL_3690467
EPI_ISL_11229586
EPI_ISL_985014
EPI_ISL_6115765
EPI_ISL_692207
EPI_ISL_3924020
EPI_ISL_6692386
EPI_ISL_3827064
EPI_ISL_2362537
EPI_ISL_4715109
EPI_ISL_3900716
EPI_ISL_6914090
EPI_ISL_5054089
EPI_ISL_3996729
EPI_ISL_6207867
EPI_ISL_2559475
EPI_ISL_6640566
EPI_ISL_4122295
EPI_ISL_872629
EPI_ISL_3924028
EPI_ISL_1191086
EPI_ISL_1184135
EPI_ISL_2101884
EPI_ISL_5879729
EPI_ISL_6115530
EPI_ISL_693247
EPI_ISL_2226350
EPI_ISL_3801546
EPI_ISL_1389338
EPI_ISL_6841940
EPI_ISL_1403555
EPI_ISL_525683
EPI_ISL_2188920
EPI_ISL_689909
EPI_ISL_660638
EPI_ISL_4557940
EPI_ISL_5323734
EPI_ISL_10895773
EPI_ISL_3434895
EPI_ISL_7326926
EPI_ISL_6159497
EPI_ISL_2397185
EPI_ISL_577626
EPI_ISL_5062038
EPI_ISL_2231326
EPI_ISL_3410314
EPI_ISL_2143589
EPI_ISL_682261
EPI_ISL_3333594
EPI_ISL_1910282
EPI_ISL_7812962
EPI_ISL_5887123
EPI_ISL_5524285
EPI_ISL_450725
EPI_ISL_6271306
EPI_ISL_5923935
EPI_ISL_8808562
EPI_ISL_4171795
EPI_ISL_2690404
EPI_ISL_2279598
EPI_ISL_4716976
EPI_ISL_687296
EPI_ISL_1819250
EPI_ISL_5559990
EPI_ISL_2422722
EPI_ISL_5738905
EPI_ISL_3374424
EPI_ISL_5740618
EPI_ISL_2083065
EPI_ISL_1960372
EPI_ISL_7358045
EPI_ISL_6690905
EPI_ISL_1752597
EPI_ISL_3232238
EPI_ISL_2017807
EPI_ISL_4656599
EPI_ISL_515723
EPI_ISL_1233227
EPI_ISL_953962
EPI_ISL_1299566
EPI_ISL_2671584
EPI_ISL_6158491
EPI_ISL_2681278
EPI_ISL_5323739
EPI_ISL_8620325
EPI_ISL_955249
EPI_ISL_3804378
EPI_ISL_8142113
EPI_ISL_6104940
EPI_ISL_5717724
EPI_ISL_6854917
EPI_ISL_2189131
EPI_ISL_6174442
EPI_ISL_1840916
EPI_ISL_4536628
EPI_ISL_5936858
EPI_ISL_4628831
EPI_ISL_2923170
EPI_ISL_692590
EPI_ISL_1231704
EPI_ISL_5536445
EPI_ISL_539780
EPI_ISL_2835394
EPI_ISL_3024686
EPI_ISL_5552063
EPI_ISL_1585588
EPI_ISL_3915126
EPI_ISL_6699669
EPI_ISL_9087103
EPI_ISL_3757114
EPI_ISL_1416498
EPI_ISL_5142976
EPI_ISL_2151407
EPI_ISL_7327730
EPI_ISL_1081196
EPI_ISL_3757362
EPI_ISL_2629132
EPI_ISL_3805744
EPI_ISL_7328317
EPI_ISL_5265061
EPI_ISL_8172971
EPI_ISL_2341025
EPI_ISL_2100957
EPI_ISL_5927350
EPI_ISL_7309571
EPI_ISL_5597542
EPI_ISL_2968050
EPI_ISL_5990084
EPI_ISL_2264863
EPI_ISL_7138994
EPI_ISL_480173
EPI_ISL_2180328
EPI_ISL_2105366
EPI_ISL_3298338
EPI_ISL_1654904
EPI_ISL_9373875
EPI_ISL_1416385
EPI_ISL_3769379
EPI_ISL_2189399
EPI_ISL_685168
EPI_ISL_8311752
EPI_ISL_689384
EPI_ISL_7899916
EPI_ISL_4255190
EPI_ISL_7671497
EPI_ISL_2091330
EPI_ISL_836143
EPI_ISL_4967516
EPI_ISL_2544814
EPI_ISL_1013223
EPI_ISL_525641
EPI_ISL_7715437
EPI_ISL_1821174
EPI_ISL_7268486
EPI_ISL_6471113
EPI_ISL_6471363
EPI_ISL_3690417
EPI_ISL_4714141
EPI_ISL_1788989
EPI_ISL_7135267
EPI_ISL_8124734
EPI_ISL_5543335
EPI_ISL_2030011
EPI_ISL_437696
EPI_ISL_687065
EPI_ISL_788970
EPI_ISL_1788810
EPI_ISL_2616299
EPI_ISL_3023725
EPI_ISL_8693508
EPI_ISL_3931712
EPI_ISL_1301637
EPI_ISL_1299530
EPI_ISL_2107171
EPI_ISL_6227233
EPI_ISL_686737
EPI_ISL_2613822
EPI_ISL_2097091
EPI_ISL_5568603
EPI_ISL_4562757
EPI_ISL_3031860
EPI_ISL_7268588
EPI_ISL_2614654
EPI_ISL_7505513
EPI_ISL_6436856
EPI_ISL_3347825
EPI_ISL_1096120
EPI_ISL_1818848
EPI_ISL_7267529
EPI_ISL_1788941
EPI_ISL_515777
EPI_ISL_492025
EPI_ISL_688094
EPI_ISL_4741995
EPI_ISL_8172982
EPI_ISL_3671894
EPI_ISL_3155553
EPI_ISL_1166999
EPI_ISL_3151706
EPI_ISL_7369593
EPI_ISL_718141
EPI_ISL_2921220
EPI_ISL_7469392
EPI_ISL_11229170
EPI_ISL_2180437
EPI_ISL_524716
EPI_ISL_7796037
EPI_ISL_2689822
EPI_ISL_9373942
EPI_ISL_6097033
EPI_ISL_941983
EPI_ISL_686954
EPI_ISL_2422774
EPI_ISL_1715137
EPI_ISL_4397750
EPI_ISL_806774
EPI_ISL_3046098
EPI_ISL_687238
EPI_ISL_2923272
EPI_ISL_4395191
EPI_ISL_1675085
EPI_ISL_5441500
EPI_ISL_4741038
EPI_ISL_995422
EPI_ISL_2495464
EPI_ISL_1391227
EPI_ISL_688474
EPI_ISL_5323602
EPI_ISL_6104724
EPI_ISL_4461592
EPI_ISL_2966405
EPI_ISL_1585649
EPI_ISL_5798077
EPI_ISL_7268551
EPI_ISL_671485
EPI_ISL_7327688
EPI_ISL_8926433
EPI_ISL_2756477
EPI_ISL_3155374
EPI_ISL_1322184
EPI_ISL_2188883
EPI_ISL_1478843
EPI_ISL_1416670
EPI_ISL_700325
EPI_ISL_3760145
EPI_ISL_3341869
EPI_ISL_4770217
EPI_ISL_686308
EPI_ISL_4194660
EPI_ISL_2464164
EPI_ISL_8004912
EPI_ISL_2426864
EPI_ISL_7151054
EPI_ISL_5409866
EPI_ISL_2020238
EPI_ISL_860837
EPI_ISL_4503831
EPI_ISL_5107565
EPI_ISL_837682
EPI_ISL_7967419
EPI_ISL_4030349
EPI_ISL_3355512
EPI_ISL_824596
EPI_ISL_7367110
EPI_ISL_860897
EPI_ISL_686447
EPI_ISL_3826152
EPI_ISL_7790355
EPI_ISL_2894729
EPI_ISL_4603132
EPI_ISL_6092445
EPI_ISL_3923998
EPI_ISL_3186073
EPI_ISL_6207289
EPI_ISL_2188346
EPI_ISL_3532554
EPI_ISL_5417306
EPI_ISL_688096
EPI_ISL_1936139
EPI_ISL_3356295
EPI_ISL_685468
EPI_ISL_1180766
EPI_ISL_8926502
EPI_ISL_11229824
EPI_ISL_5264660
EPI_ISL_690807
EPI_ISL_689400
EPI_ISL_6964442
EPI_ISL_688040
EPI_ISL_1608431
EPI_ISL_6810162
EPI_ISL_3792574
EPI_ISL_2788737
EPI_ISL_5546250
EPI_ISL_3911479
EPI_ISL_7898666
EPI_ISL_428363
EPI_ISL_4878817
EPI_ISL_5945521
EPI_ISL_3690502
EPI_ISL_9361584
EPI_ISL_3033444
EPI_ISL_4748301
EPI_ISL_4713380
EPI_ISL_4549931
EPI_ISL_3491042
EPI_ISL_6208144
EPI_ISL_7403780
EPI_ISL_6604643
EPI_ISL_501171
EPI_ISL_6207855
EPI_ISL_3232537
EPI_ISL_3804401
EPI_ISL_6000225
EPI_ISL_1096328
EPI_ISL_1469288
EPI_ISL_11229076
EPI_ISL_1381076
EPI_ISL_2811805
EPI_ISL_8057543
EPI_ISL_7813222
EPI_ISL_8004837
EPI_ISL_2894728
EPI_ISL_7138745
EPI_ISL_6915162
EPI_ISL_5552248
EPI_ISL_955093
EPI_ISL_2828698
EPI_ISL_689768
EPI_ISL_569882
EPI_ISL_8840424
EPI_ISL_9852022
EPI_ISL_1840930
EPI_ISL_2379153
EPI_ISL_3232697
EPI_ISL_6132702
EPI_ISL_833453
EPI_ISL_2958882
EPI_ISL_7717021
EPI_ISL_5199331
EPI_ISL_2490460
EPI_ISL_4741418
EPI_ISL_3538833
EPI_ISL_6886715
EPI_ISL_685087
EPI_ISL_3153419
EPI_ISL_4236891
EPI_ISL_1405901
EPI_ISL_2779188
EPI_ISL_852593
EPI_ISL_2601582
EPI_ISL_4072406
EPI_ISL_4077518
EPI_ISL_1139057
EPI_ISL_2710880
EPI_ISL_3924017
EPI_ISL_3914946
EPI_ISL_2756442
EPI_ISL_11018493
EPI_ISL_3805580
EPI_ISL_6332635
EPI_ISL_2188352
EPI_ISL_4636072
EPI_ISL_2958846
EPI_ISL_7368971
EPI_ISL_5247864
EPI_ISL_7481531
EPI_ISL_2490329
EPI_ISL_437721
EPI_ISL_2928237
EPI_ISL_7613741
EPI_ISL_4078066
EPI_ISL_5536763
EPI_ISL_6105091
EPI_ISL_2779355
EPI_ISL_9089832
EPI_ISL_1392712
EPI_ISL_7711689
EPI_ISL_4850565
EPI_ISL_686877
EPI_ISL_1296282
EPI_ISL_1534002
EPI_ISL_943590
EPI_ISL_5863734
EPI_ISL_4171556
EPI_ISL_4790213
EPI_ISL_2341410
EPI_ISL_7447954
EPI_ISL_1366272
EPI_ISL_6115673
EPI_ISL_4299523
EPI_ISL_1197037
EPI_ISL_5095394
EPI_ISL_7268102
EPI_ISL_2154497
EPI_ISL_1001357
EPI_ISL_3750572
EPI_ISL_437448
EPI_ISL_1180689
EPI_ISL_686198
EPI_ISL_5917674
EPI_ISL_1733037
EPI_ISL_3153995
EPI_ISL_1416481
EPI_ISL_1625998
EPI_ISL_961727
EPI_ISL_648647
EPI_ISL_4255260
EPI_ISL_3306133
EPI_ISL_788977
EPI_ISL_1041202
EPI_ISL_5143205
EPI_ISL_4574551
EPI_ISL_8769059
EPI_ISL_4731284
EPI_ISL_735313
EPI_ISL_2820707
EPI_ISL_3230825
EPI_ISL_7650026
EPI_ISL_700302
EPI_ISL_3671867
EPI_ISL_2155339
EPI_ISL_1084656
EPI_ISL_4600657
EPI_ISL_4549925
EPI_ISL_691963
EPI_ISL_6691800
EPI_ISL_692131
EPI_ISL_2009170
EPI_ISL_4714619
EPI_ISL_4551637
EPI_ISL_1916496
EPI_ISL_6207990
EPI_ISL_1821537
EPI_ISL_1112991
EPI_ISL_2095946
EPI_ISL_4550160
EPI_ISL_2894656
EPI_ISL_8004694
EPI_ISL_860842
EPI_ISL_2157319
EPI_ISL_516800
EPI_ISL_3471874
EPI_ISL_5429584
EPI_ISL_3805573
EPI_ISL_7589415
EPI_ISL_691100
EPI_ISL_5543097
EPI_ISL_11396745
EPI_ISL_689839
EPI_ISL_3370737
EPI_ISL_1302882
EPI_ISL_7154218
EPI_ISL_6513024
EPI_ISL_1919422
EPI_ISL_7463905
EPI_ISL_8620422
EPI_ISL_2107232
EPI_ISL_4238040
EPI_ISL_995396
EPI_ISL_891250
EPI_ISL_1389265
EPI_ISL_688638
EPI_ISL_7139807
EPI_ISL_482769
EPI_ISL_4171371
EPI_ISL_5598664
EPI_ISL_5441537
EPI_ISL_2691199
EPI_ISL_3242448
EPI_ISL_2626075
EPI_ISL_5564581
EPI_ISL_1483760
EPI_ISL_3347938
EPI_ISL_3505861
EPI_ISL_1265451
EPI_ISL_5265057
EPI_ISL_1020148
EPI_ISL_6641488
EPI_ISL_480027
EPI_ISL_4541365
EPI_ISL_9829880
EPI_ISL_626579
EPI_ISL_2226728
EPI_ISL_7268503
EPI_ISL_6125684
EPI_ISL_861660
EPI_ISL_1710852
EPI_ISL_735350
EPI_ISL_3690419
EPI_ISL_5543110
EPI_ISL_2801861
EPI_ISL_3905356
EPI_ISL_7711744
EPI_ISL_5200326
EPI_ISL_685548
EPI_ISL_8588549
EPI_ISL_6227311
EPI_ISL_2614530
EPI_ISL_5946041
EPI_ISL_2779347
EPI_ISL_1180880
EPI_ISL_7729235
EPI_ISL_2501233
EPI_ISL_6424863
EPI_ISL_2272992
EPI_ISL_4303390
EPI_ISL_1528193
EPI_ISL_7740625
EPI_ISL_1493600
EPI_ISL_2626824
EPI_ISL_6227552
EPI_ISL_5142554
EPI_ISL_4412156
EPI_ISL_3742886
EPI_ISL_2100223
EPI_ISL_1577340
EPI_ISL_3874095
EPI_ISL_7970641
EPI_ISL_4954705
EPI_ISL_5317706
EPI_ISL_9320218
EPI_ISL_3039530
EPI_ISL_2559373
EPI_ISL_6885147
EPI_ISL_4557954
EPI_ISL_4636080
EPI_ISL_6702946
EPI_ISL_691510
EPI_ISL_5945878
EPI_ISL_690243
EPI_ISL_2231551
EPI_ISL_5564130
EPI_ISL_5104563
EPI_ISL_7813239
EPI_ISL_2155951
EPI_ISL_3805396
EPI_ISL_9159622
EPI_ISL_1608529
EPI_ISL_4951058
EPI_ISL_1391012
EPI_ISL_5058075
EPI_ISL_2131479
EPI_ISL_4550684
EPI_ISL_3506097
EPI_ISL_7853235
EPI_ISL_4493406
EPI_ISL_2100481
EPI_ISL_1715143
EPI_ISL_5567699
EPI_ISL_2601636
EPI_ISL_7326664
EPI_ISL_6174522
EPI_ISL_3025711
EPI_ISL_5323621
EPI_ISL_479844
EPI_ISL_1788898
EPI_ISL_5850885
EPI_ISL_5598197
EPI_ISL_3757196
EPI_ISL_4601226
EPI_ISL_1628424
EPI_ISL_5687814
EPI_ISL_2350809
EPI_ISL_1811537
EPI_ISL_605799
EPI_ISL_4891980
EPI_ISL_2188366
EPI_ISL_5717755
EPI_ISL_6886614
EPI_ISL_1791554
EPI_ISL_8065797
EPI_ISL_2887650
EPI_ISL_5441478
EPI_ISL_2674284
EPI_ISL_2688914
EPI_ISL_2820724
EPI_ISL_3025766
EPI_ISL_2158224
EPI_ISL_4546639
EPI_ISL_1621525
EPI_ISL_1841101
EPI_ISL_515810
EPI_ISL_2350786
EPI_ISL_6031916
EPI_ISL_1303518
EPI_ISL_2601572
EPI_ISL_1084640
EPI_ISL_2985597
EPI_ISL_2671624
EPI_ISL_6511888
EPI_ISL_2646167
EPI_ISL_2362676
EPI_ISL_2600815
EPI_ISL_6315883
EPI_ISL_3155581
EPI_ISL_6116892
EPI_ISL_2566181
EPI_ISL_2157360
EPI_ISL_3306286
EPI_ISL_7671484
EPI_ISL_3804336
EPI_ISL_2757785
EPI_ISL_4731214
EPI_ISL_8926052
EPI_ISL_6425326
EPI_ISL_2095948
EPI_ISL_2180432
EPI_ISL_3010229
EPI_ISL_2616217
EPI_ISL_1936334
EPI_ISL_8216573
EPI_ISL_1756229
EPI_ISL_1470239
EPI_ISL_690108
EPI_ISL_2985468
EPI_ISL_684999
EPI_ISL_4740417
EPI_ISL_2709275
EPI_ISL_2323144
EPI_ISL_7329334
EPI_ISL_7328077
EPI_ISL_876752
EPI_ISL_4348821
EPI_ISL_5734938
EPI_ISL_5851046
EPI_ISL_7328936
EPI_ISL_960426
EPI_ISL_6566889
EPI_ISL_1078997
EPI_ISL_2001451
EPI_ISL_5260280
EPI_ISL_6591750
EPI_ISL_3039717
EPI_ISL_2710839
EPI_ISL_2967052
EPI_ISL_6309842
EPI_ISL_5742055
EPI_ISL_4461744
EPI_ISL_4299799
EPI_ISL_2691128
EPI_ISL_5422190
EPI_ISL_3232627
EPI_ISL_2426876
EPI_ISL_515665
EPI_ISL_1818801
EPI_ISL_3690344
EPI_ISL_4740959
EPI_ISL_1483709
EPI_ISL_1001425
EPI_ISL_1786345
EPI_ISL_6250462
EPI_ISL_6945348
EPI_ISL_1671763
EPI_ISL_3568762
EPI_ISL_7591400
EPI_ISL_6324754
EPI_ISL_4879260
EPI_ISL_7570287
EPI_ISL_2790281
EPI_ISL_3023753
EPI_ISL_7329614
EPI_ISL_4252205
EPI_ISL_4051228
EPI_ISL_542443
EPI_ISL_2081880
EPI_ISL_1262855
EPI_ISL_3138676
EPI_ISL_5829528
EPI_ISL_6132683
EPI_ISL_3045969
EPI_ISL_3031888
EPI_ISL_9361727
EPI_ISL_5936662
EPI_ISL_6115541
EPI_ISL_1656902
EPI_ISL_6810164
EPI_ISL_4960523
EPI_ISL_6104352
EPI_ISL_7789260
EPI_ISL_4489775
EPI_ISL_648669
EPI_ISL_689594
EPI_ISL_5602399
EPI_ISL_2787014
EPI_ISL_1509847
EPI_ISL_8164202
EPI_ISL_7327290
EPI_ISL_4172382
EPI_ISL_2485001
EPI_ISL_2483813
EPI_ISL_4881067
EPI_ISL_1400321
EPI_ISL_4918586
EPI_ISL_5924202
EPI_ISL_692366
EPI_ISL_1263018
EPI_ISL_1623820
EPI_ISL_1525258
EPI_ISL_685339
EPI_ISL_6097683
EPI_ISL_7328627
EPI_ISL_512874
EPI_ISL_7789156
EPI_ISL_2627952
EPI_ISL_5144794
EPI_ISL_8884397
EPI_ISL_833439
EPI_ISL_5829543
EPI_ISL_8579747
EPI_ISL_1623693
EPI_ISL_6699403
EPI_ISL_3031873
EPI_ISL_2723592
EPI_ISL_985098
EPI_ISL_1686201
EPI_ISL_1259290
EPI_ISL_1577337
EPI_ISL_2235425
EPI_ISL_2987709
EPI_ISL_6207811
EPI_ISL_3557088
EPI_ISL_3931726
EPI_ISL_3370709
EPI_ISL_5924170
EPI_ISL_7588886
EPI_ISL_458139
EPI_ISL_2535258
EPI_ISL_3690053
EPI_ISL_1283933
EPI_ISL_2626045
EPI_ISL_3769337
EPI_ISL_1020284
EPI_ISL_3506912
EPI_ISL_8004951
EPI_ISL_6967278
EPI_ISL_3265540
EPI_ISL_8645807
EPI_ISL_5536767
EPI_ISL_688365
EPI_ISL_3988315
EPI_ISL_3923886
EPI_ISL_2272971
EPI_ISL_1752502
EPI_ISL_4984927
EPI_ISL_6436485
EPI_ISL_5864132
EPI_ISL_6228422
EPI_ISL_1585455
EPI_ISL_3982228
EPI_ISL_2188857
EPI_ISL_2307334
EPI_ISL_3691419
EPI_ISL_452352
EPI_ISL_5543291
EPI_ISL_691757
EPI_ISL_3031382
EPI_ISL_6507439
EPI_ISL_1416645
EPI_ISL_1288192
EPI_ISL_6208039
EPI_ISL_5265710
EPI_ISL_2774026
EPI_ISL_2629053
EPI_ISL_3020164
EPI_ISL_3219585
EPI_ISL_6092469
EPI_ISL_2464216
EPI_ISL_8090680
EPI_ISL_4714314
EPI_ISL_3527622
EPI_ISL_692135
EPI_ISL_509269
EPI_ISL_2171163
EPI_ISL_684678
EPI_ISL_718237
EPI_ISL_1786357
EPI_ISL_2942738
EPI_ISL_5739321
EPI_ISL_6810063
EPI_ISL_832159
EPI_ISL_2860817
EPI_ISL_5598780
EPI_ISL_7404252
EPI_ISL_2921238
EPI_ISL_5144884
EPI_ISL_686002
EPI_ISL_513069
EPI_ISL_806788
EPI_ISL_4656749
EPI_ISL_3800654
